# Supplementary material for: Unraveling the Contributions to Spin–Lattice Relaxation in Kramers Single-Molecule Magnets
Source: J Am Chem Soc. 2022 Dec 9;144(50):22965–75. doi: 10.1021/jacs.2c08876 (PMC9782788; doi:10.1021/jacs.2c08876)
Supplement: Supplementary file 2 — ja2c08876_si_002.zip [file ja2c08876_si_002.zip › phonon_Co/mol-3/mode-1-10/3/Cart_disp.xyz]

         194

 Co                  Infinity                  Infinity                  Infinity
 N                  Infinity                  Infinity                  Infinity
 N                  Infinity                  Infinity                  Infinity
 N                  Infinity                  Infinity                  Infinity
 N                  Infinity                  Infinity                  Infinity
 N                  Infinity                  Infinity                  Infinity
 N                  Infinity                  Infinity                  Infinity
 O                  Infinity                  Infinity                  Infinity
 C                  Infinity                  Infinity                  Infinity
 N                  Infinity                  Infinity                  Infinity
 C                  Infinity                  Infinity                  Infinity
 O                  Infinity                  Infinity                  Infinity
 C                  Infinity                  Infinity                  Infinity
 N                  Infinity                  Infinity                  Infinity
 C                  Infinity                  Infinity                  Infinity
 O                  Infinity                  Infinity                  Infinity
 C                  Infinity                  Infinity                  Infinity
 N                  Infinity                  Infinity                  Infinity
 C                  Infinity                  Infinity                  Infinity
 B                  Infinity                  Infinity                  Infinity
 C                  Infinity                  Infinity                  Infinity
 H                  Infinity                  Infinity                  Infinity
 C                  Infinity                  Infinity                  Infinity
 C                  Infinity                  Infinity                  Infinity
 C                  Infinity                  Infinity                  Infinity
 H                  Infinity                  Infinity                  Infinity
 C                  Infinity                  Infinity                  Infinity
 C                  Infinity                  Infinity                  Infinity
 C                  Infinity                  Infinity                  Infinity
 H                  Infinity                  Infinity                  Infinity
 C                  Infinity                  Infinity                  Infinity
 C                  Infinity                  Infinity                  Infinity
 C                  Infinity                  Infinity                  Infinity
 H                  Infinity                  Infinity                  Infinity
 H                  Infinity                  Infinity                  Infinity
 H                  Infinity                  Infinity                  Infinity
 H                  Infinity                  Infinity                  Infinity
 H                  Infinity                  Infinity                  Infinity
 H                  Infinity                  Infinity                  Infinity
 H                  Infinity                  Infinity                  Infinity
 H                  Infinity                  Infinity                  Infinity
 H                  Infinity                  Infinity                  Infinity
 H                  Infinity                  Infinity                  Infinity
 H                  Infinity                  Infinity                  Infinity
 H                  Infinity                  Infinity                  Infinity
 H                  Infinity                  Infinity                  Infinity
 H                  Infinity                  Infinity                  Infinity
 H                  Infinity                  Infinity                  Infinity
 H                  Infinity                  Infinity                  Infinity
 H                  Infinity                  Infinity                  Infinity
 C                  Infinity                  Infinity                  Infinity
 H                  Infinity                  Infinity                  Infinity
 H                  Infinity                  Infinity                  Infinity
 C                  Infinity                  Infinity                  Infinity
 H                  Infinity                  Infinity                  Infinity
 H                  Infinity                  Infinity                  Infinity
 C                  Infinity                  Infinity                  Infinity
 H                  Infinity                  Infinity                  Infinity
 H                  Infinity                  Infinity                  Infinity
 C                  Infinity                  Infinity                  Infinity
 H                  Infinity                  Infinity                  Infinity
 H                  Infinity                  Infinity                  Infinity
 C                  Infinity                  Infinity                  Infinity
 H                  Infinity                  Infinity                  Infinity
 H                  Infinity                  Infinity                  Infinity
 C                  Infinity                  Infinity                  Infinity
 H                  Infinity                  Infinity                  Infinity
 H                  Infinity                  Infinity                  Infinity
 C                  Infinity                  Infinity                  Infinity
 H                  Infinity                  Infinity                  Infinity
 H                  Infinity                  Infinity                  Infinity
 C                  Infinity                  Infinity                  Infinity
 H                  Infinity                  Infinity                  Infinity
 H                  Infinity                  Infinity                  Infinity
 C                  Infinity                  Infinity                  Infinity
 H                  Infinity                  Infinity                  Infinity
 H                  Infinity                  Infinity                  Infinity
 C                  Infinity                  Infinity                  Infinity
 H                  Infinity                  Infinity                  Infinity
 H                  Infinity                  Infinity                  Infinity
 C                  Infinity                  Infinity                  Infinity
 H                  Infinity                  Infinity                  Infinity
 H                  Infinity                  Infinity                  Infinity
 C                  Infinity                  Infinity                  Infinity
 H                  Infinity                  Infinity                  Infinity
 H                  Infinity                  Infinity                  Infinity
 C                  Infinity                  Infinity                  Infinity
 H                  Infinity                  Infinity                  Infinity
 H                  Infinity                  Infinity                  Infinity
 C                  Infinity                  Infinity                  Infinity
 H                  Infinity                  Infinity                  Infinity
 H                  Infinity                  Infinity                  Infinity
 C                  Infinity                  Infinity                  Infinity
 H                  Infinity                  Infinity                  Infinity
 H                  Infinity                  Infinity                  Infinity
 H                  Infinity                  Infinity                  Infinity
 Cl                  Infinity                  Infinity                  Infinity
 Co                  Infinity                  Infinity                  Infinity
 N                  Infinity                  Infinity                  Infinity
 N                  Infinity                  Infinity                  Infinity
 N                  Infinity                  Infinity                  Infinity
 N                  Infinity                  Infinity                  Infinity
 N                  Infinity                  Infinity                  Infinity
 N                  Infinity                  Infinity                  Infinity
 O                  Infinity                  Infinity                  Infinity
 C                  Infinity                  Infinity                  Infinity
 N                  Infinity                  Infinity                  Infinity
 C                  Infinity                  Infinity                  Infinity
 O                  Infinity                  Infinity                  Infinity
 C                  Infinity                  Infinity                  Infinity
 N                  Infinity                  Infinity                  Infinity
 C                  Infinity                  Infinity                  Infinity
 O                  Infinity                  Infinity                  Infinity
 C                  Infinity                  Infinity                  Infinity
 N                  Infinity                  Infinity                  Infinity
 C                  Infinity                  Infinity                  Infinity
 B                  Infinity                  Infinity                  Infinity
 C                  Infinity                  Infinity                  Infinity
 H                  Infinity                  Infinity                  Infinity
 C                  Infinity                  Infinity                  Infinity
 C                  Infinity                  Infinity                  Infinity
 C                  Infinity                  Infinity                  Infinity
 H                  Infinity                  Infinity                  Infinity
 C                  Infinity                  Infinity                  Infinity
 C                  Infinity                  Infinity                  Infinity
 C                  Infinity                  Infinity                  Infinity
 H                  Infinity                  Infinity                  Infinity
 C                  Infinity                  Infinity                  Infinity
 C                  Infinity                  Infinity                  Infinity
 C                  Infinity                  Infinity                  Infinity
 H                  Infinity                  Infinity                  Infinity
 H                  Infinity                  Infinity                  Infinity
 H                  Infinity                  Infinity                  Infinity
 H                  Infinity                  Infinity                  Infinity
 H                  Infinity                  Infinity                  Infinity
 H                  Infinity                  Infinity                  Infinity
 H                  Infinity                  Infinity                  Infinity
 H                  Infinity                  Infinity                  Infinity
 H                  Infinity                  Infinity                  Infinity
 H                  Infinity                  Infinity                  Infinity
 H                  Infinity                  Infinity                  Infinity
 H                  Infinity                  Infinity                  Infinity
 H                  Infinity                  Infinity                  Infinity
 H                  Infinity                  Infinity                  Infinity
 H                  Infinity                  Infinity                  Infinity
 H                  Infinity                  Infinity                  Infinity
 H                  Infinity                  Infinity                  Infinity
 C                  Infinity                  Infinity                  Infinity
 H                  Infinity                  Infinity                  Infinity
 H                  Infinity                  Infinity                  Infinity
 C                  Infinity                  Infinity                  Infinity
 H                  Infinity                  Infinity                  Infinity
 H                  Infinity                  Infinity                  Infinity
 C                  Infinity                  Infinity                  Infinity
 H                  Infinity                  Infinity                  Infinity
 H                  Infinity                  Infinity                  Infinity
 C                  Infinity                  Infinity                  Infinity
 H                  Infinity                  Infinity                  Infinity
 H                  Infinity                  Infinity                  Infinity
 C                  Infinity                  Infinity                  Infinity
 H                  Infinity                  Infinity                  Infinity
 H                  Infinity                  Infinity                  Infinity
 C                  Infinity                  Infinity                  Infinity
 H                  Infinity                  Infinity                  Infinity
 H                  Infinity                  Infinity                  Infinity
 C                  Infinity                  Infinity                  Infinity
 H                  Infinity                  Infinity                  Infinity
 H                  Infinity                  Infinity                  Infinity
 C                  Infinity                  Infinity                  Infinity
 H                  Infinity                  Infinity                  Infinity
 H                  Infinity                  Infinity                  Infinity
 C                  Infinity                  Infinity                  Infinity
 H                  Infinity                  Infinity                  Infinity
 H                  Infinity                  Infinity                  Infinity
 C                  Infinity                  Infinity                  Infinity
 H                  Infinity                  Infinity                  Infinity
 H                  Infinity                  Infinity                  Infinity
 C                  Infinity                  Infinity                  Infinity
 H                  Infinity                  Infinity                  Infinity
 H                  Infinity                  Infinity                  Infinity
 C                  Infinity                  Infinity                  Infinity
 H                  Infinity                  Infinity                  Infinity
 H                  Infinity                  Infinity                  Infinity
 C                  Infinity                  Infinity                  Infinity
 H                  Infinity                  Infinity                  Infinity
 H                  Infinity                  Infinity                  Infinity
 C                  Infinity                  Infinity                  Infinity
 H                  Infinity                  Infinity                  Infinity
 H                  Infinity                  Infinity                  Infinity
 C                  Infinity                  Infinity                  Infinity
 H                  Infinity                  Infinity                  Infinity
 H                  Infinity                  Infinity                  Infinity
 H                  Infinity                  Infinity                  Infinity
 Cl                  Infinity                  Infinity                  Infinity
         194

 Co                  Infinity                  Infinity                  Infinity
 N                  Infinity                  Infinity                  Infinity
 N                  Infinity                  Infinity                  Infinity
 N                  Infinity                  Infinity                  Infinity
 N                  Infinity                  Infinity                  Infinity
 N                  Infinity                  Infinity                  Infinity
 N                  Infinity                  Infinity                  Infinity
 O                  Infinity                  Infinity                  Infinity
 C                  Infinity                  Infinity                  Infinity
 N                  Infinity                  Infinity                  Infinity
 C                  Infinity                  Infinity                  Infinity
 O                  Infinity                  Infinity                  Infinity
 C                  Infinity                  Infinity                  Infinity
 N                  Infinity                  Infinity                  Infinity
 C                  Infinity                  Infinity                  Infinity
 O                  Infinity                  Infinity                  Infinity
 C                  Infinity                  Infinity                  Infinity
 N                  Infinity                  Infinity                  Infinity
 C                  Infinity                  Infinity                  Infinity
 B                  Infinity                  Infinity                  Infinity
 C                  Infinity                  Infinity                  Infinity
 H                  Infinity                  Infinity                  Infinity
 C                  Infinity                  Infinity                  Infinity
 C                  Infinity                  Infinity                  Infinity
 C                  Infinity                  Infinity                  Infinity
 H                  Infinity                  Infinity                  Infinity
 C                  Infinity                  Infinity                  Infinity
 C                  Infinity                  Infinity                  Infinity
 C                  Infinity                  Infinity                  Infinity
 H                  Infinity                  Infinity                  Infinity
 C                  Infinity                  Infinity                  Infinity
 C                  Infinity                  Infinity                  Infinity
 C                  Infinity                  Infinity                  Infinity
 H                  Infinity                  Infinity                  Infinity
 H                  Infinity                  Infinity                  Infinity
 H                  Infinity                  Infinity                  Infinity
 H                  Infinity                  Infinity                  Infinity
 H                  Infinity                  Infinity                  Infinity
 H                  Infinity                  Infinity                  Infinity
 H                  Infinity                  Infinity                  Infinity
 H                  Infinity                  Infinity                  Infinity
 H                  Infinity                  Infinity                  Infinity
 H                  Infinity                  Infinity                  Infinity
 H                  Infinity                  Infinity                  Infinity
 H                  Infinity                  Infinity                  Infinity
 H                  Infinity                  Infinity                  Infinity
 H                  Infinity                  Infinity                  Infinity
 H                  Infinity                  Infinity                  Infinity
 H                  Infinity                  Infinity                  Infinity
 H                  Infinity                  Infinity                  Infinity
 C                  Infinity                  Infinity                  Infinity
 H                  Infinity                  Infinity                  Infinity
 H                  Infinity                  Infinity                  Infinity
 C                  Infinity                  Infinity                  Infinity
 H                  Infinity                  Infinity                  Infinity
 H                  Infinity                  Infinity                  Infinity
 C                  Infinity                  Infinity                  Infinity
 H                  Infinity                  Infinity                  Infinity
 H                  Infinity                  Infinity                  Infinity
 C                  Infinity                  Infinity                  Infinity
 H                  Infinity                  Infinity                  Infinity
 H                  Infinity                  Infinity                  Infinity
 C                  Infinity                  Infinity                  Infinity
 H                  Infinity                  Infinity                  Infinity
 H                  Infinity                  Infinity                  Infinity
 C                  Infinity                  Infinity                  Infinity
 H                  Infinity                  Infinity                  Infinity
 H                  Infinity                  Infinity                  Infinity
 C                  Infinity                  Infinity                  Infinity
 H                  Infinity                  Infinity                  Infinity
 H                  Infinity                  Infinity                  Infinity
 C                  Infinity                  Infinity                  Infinity
 H                  Infinity                  Infinity                  Infinity
 H                  Infinity                  Infinity                  Infinity
 C                  Infinity                  Infinity                  Infinity
 H                  Infinity                  Infinity                  Infinity
 H                  Infinity                  Infinity                  Infinity
 C                  Infinity                  Infinity                  Infinity
 H                  Infinity                  Infinity                  Infinity
 H                  Infinity                  Infinity                  Infinity
 C                  Infinity                  Infinity                  Infinity
 H                  Infinity                  Infinity                  Infinity
 H                  Infinity                  Infinity                  Infinity
 C                  Infinity                  Infinity                  Infinity
 H                  Infinity                  Infinity                  Infinity
 H                  Infinity                  Infinity                  Infinity
 C                  Infinity                  Infinity                  Infinity
 H                  Infinity                  Infinity                  Infinity
 H                  Infinity                  Infinity                  Infinity
 C                  Infinity                  Infinity                  Infinity
 H                  Infinity                  Infinity                  Infinity
 H                  Infinity                  Infinity                  Infinity
 C                  Infinity                  Infinity                  Infinity
 H                  Infinity                  Infinity                  Infinity
 H                  Infinity                  Infinity                  Infinity
 H                  Infinity                  Infinity                  Infinity
 Cl                  Infinity                  Infinity                  Infinity
 Co                  Infinity                  Infinity                  Infinity
 N                  Infinity                  Infinity                  Infinity
 N                  Infinity                  Infinity                  Infinity
 N                  Infinity                  Infinity                  Infinity
 N                  Infinity                  Infinity                  Infinity
 N                  Infinity                  Infinity                  Infinity
 N                  Infinity                  Infinity                  Infinity
 O                  Infinity                  Infinity                  Infinity
 C                  Infinity                  Infinity                  Infinity
 N                  Infinity                  Infinity                  Infinity
 C                  Infinity                  Infinity                  Infinity
 O                  Infinity                  Infinity                  Infinity
 C                  Infinity                  Infinity                  Infinity
 N                  Infinity                  Infinity                  Infinity
 C                  Infinity                  Infinity                  Infinity
 O                  Infinity                  Infinity                  Infinity
 C                  Infinity                  Infinity                  Infinity
 N                  Infinity                  Infinity                  Infinity
 C                  Infinity                  Infinity                  Infinity
 B                  Infinity                  Infinity                  Infinity
 C                  Infinity                  Infinity                  Infinity
 H                  Infinity                  Infinity                  Infinity
 C                  Infinity                  Infinity                  Infinity
 C                  Infinity                  Infinity                  Infinity
 C                  Infinity                  Infinity                  Infinity
 H                  Infinity                  Infinity                  Infinity
 C                  Infinity                  Infinity                  Infinity
 C                  Infinity                  Infinity                  Infinity
 C                  Infinity                  Infinity                  Infinity
 H                  Infinity                  Infinity                  Infinity
 C                  Infinity                  Infinity                  Infinity
 C                  Infinity                  Infinity                  Infinity
 C                  Infinity                  Infinity                  Infinity
 H                  Infinity                  Infinity                  Infinity
 H                  Infinity                  Infinity                  Infinity
 H                  Infinity                  Infinity                  Infinity
 H                  Infinity                  Infinity                  Infinity
 H                  Infinity                  Infinity                  Infinity
 H                  Infinity                  Infinity                  Infinity
 H                  Infinity                  Infinity                  Infinity
 H                  Infinity                  Infinity                  Infinity
 H                  Infinity                  Infinity                  Infinity
 H                  Infinity                  Infinity                  Infinity
 H                  Infinity                  Infinity                  Infinity
 H                  Infinity                  Infinity                  Infinity
 H                  Infinity                  Infinity                  Infinity
 H                  Infinity                  Infinity                  Infinity
 H                  Infinity                  Infinity                  Infinity
 H                  Infinity                  Infinity                  Infinity
 H                  Infinity                  Infinity                  Infinity
 C                  Infinity                  Infinity                  Infinity
 H                  Infinity                  Infinity                  Infinity
 H                  Infinity                  Infinity                  Infinity
 C                  Infinity                  Infinity                  Infinity
 H                  Infinity                  Infinity                  Infinity
 H                  Infinity                  Infinity                  Infinity
 C                  Infinity                  Infinity                  Infinity
 H                  Infinity                  Infinity                  Infinity
 H                  Infinity                  Infinity                  Infinity
 C                  Infinity                  Infinity                  Infinity
 H                  Infinity                  Infinity                  Infinity
 H                  Infinity                  Infinity                  Infinity
 C                  Infinity                  Infinity                  Infinity
 H                  Infinity                  Infinity                  Infinity
 H                  Infinity                  Infinity                  Infinity
 C                  Infinity                  Infinity                  Infinity
 H                  Infinity                  Infinity                  Infinity
 H                  Infinity                  Infinity                  Infinity
 C                  Infinity                  Infinity                  Infinity
 H                  Infinity                  Infinity                  Infinity
 H                  Infinity                  Infinity                  Infinity
 C                  Infinity                  Infinity                  Infinity
 H                  Infinity                  Infinity                  Infinity
 H                  Infinity                  Infinity                  Infinity
 C                  Infinity                  Infinity                  Infinity
 H                  Infinity                  Infinity                  Infinity
 H                  Infinity                  Infinity                  Infinity
 C                  Infinity                  Infinity                  Infinity
 H                  Infinity                  Infinity                  Infinity
 H                  Infinity                  Infinity                  Infinity
 C                  Infinity                  Infinity                  Infinity
 H                  Infinity                  Infinity                  Infinity
 H                  Infinity                  Infinity                  Infinity
 C                  Infinity                  Infinity                  Infinity
 H                  Infinity                  Infinity                  Infinity
 H                  Infinity                  Infinity                  Infinity
 C                  Infinity                  Infinity                  Infinity
 H                  Infinity                  Infinity                  Infinity
 H                  Infinity                  Infinity                  Infinity
 C                  Infinity                  Infinity                  Infinity
 H                  Infinity                  Infinity                  Infinity
 H                  Infinity                  Infinity                  Infinity
 C                  Infinity                  Infinity                  Infinity
 H                  Infinity                  Infinity                  Infinity
 H                  Infinity                  Infinity                  Infinity
 H                  Infinity                  Infinity                  Infinity
 Cl                  Infinity                  Infinity                  Infinity
         194

 Co                  Infinity                  Infinity                  Infinity
 N                  Infinity                  Infinity                  Infinity
 N                  Infinity                  Infinity                  Infinity
 N                  Infinity                  Infinity                  Infinity
 N                  Infinity                  Infinity                  Infinity
 N                  Infinity                  Infinity                  Infinity
 N                  Infinity                  Infinity                  Infinity
 O                  Infinity                  Infinity                  Infinity
 C                  Infinity                  Infinity                  Infinity
 N                  Infinity                  Infinity                  Infinity
 C                  Infinity                  Infinity                  Infinity
 O                  Infinity                  Infinity                  Infinity
 C                  Infinity                  Infinity                  Infinity
 N                  Infinity                  Infinity                  Infinity
 C                  Infinity                  Infinity                  Infinity
 O                  Infinity                  Infinity                  Infinity
 C                  Infinity                  Infinity                  Infinity
 N                  Infinity                  Infinity                  Infinity
 C                  Infinity                  Infinity                  Infinity
 B                  Infinity                  Infinity                  Infinity
 C                  Infinity                  Infinity                  Infinity
 H                  Infinity                  Infinity                  Infinity
 C                  Infinity                  Infinity                  Infinity
 C                  Infinity                  Infinity                  Infinity
 C                  Infinity                  Infinity                  Infinity
 H                  Infinity                  Infinity                  Infinity
 C                  Infinity                  Infinity                  Infinity
 C                  Infinity                  Infinity                  Infinity
 C                  Infinity                  Infinity                  Infinity
 H                  Infinity                  Infinity                  Infinity
 C                  Infinity                  Infinity                  Infinity
 C                  Infinity                  Infinity                  Infinity
 C                  Infinity                  Infinity                  Infinity
 H                  Infinity                  Infinity                  Infinity
 H                  Infinity                  Infinity                  Infinity
 H                  Infinity                  Infinity                  Infinity
 H                  Infinity                  Infinity                  Infinity
 H                  Infinity                  Infinity                  Infinity
 H                  Infinity                  Infinity                  Infinity
 H                  Infinity                  Infinity                  Infinity
 H                  Infinity                  Infinity                  Infinity
 H                  Infinity                  Infinity                  Infinity
 H                  Infinity                  Infinity                  Infinity
 H                  Infinity                  Infinity                  Infinity
 H                  Infinity                  Infinity                  Infinity
 H                  Infinity                  Infinity                  Infinity
 H                  Infinity                  Infinity                  Infinity
 H                  Infinity                  Infinity                  Infinity
 H                  Infinity                  Infinity                  Infinity
 H                  Infinity                  Infinity                  Infinity
 C                  Infinity                  Infinity                  Infinity
 H                  Infinity                  Infinity                  Infinity
 H                  Infinity                  Infinity                  Infinity
 C                  Infinity                  Infinity                  Infinity
 H                  Infinity                  Infinity                  Infinity
 H                  Infinity                  Infinity                  Infinity
 C                  Infinity                  Infinity                  Infinity
 H                  Infinity                  Infinity                  Infinity
 H                  Infinity                  Infinity                  Infinity
 C                  Infinity                  Infinity                  Infinity
 H                  Infinity                  Infinity                  Infinity
 H                  Infinity                  Infinity                  Infinity
 C                  Infinity                  Infinity                  Infinity
 H                  Infinity                  Infinity                  Infinity
 H                  Infinity                  Infinity                  Infinity
 C                  Infinity                  Infinity                  Infinity
 H                  Infinity                  Infinity                  Infinity
 H                  Infinity                  Infinity                  Infinity
 C                  Infinity                  Infinity                  Infinity
 H                  Infinity                  Infinity                  Infinity
 H                  Infinity                  Infinity                  Infinity
 C                  Infinity                  Infinity                  Infinity
 H                  Infinity                  Infinity                  Infinity
 H                  Infinity                  Infinity                  Infinity
 C                  Infinity                  Infinity                  Infinity
 H                  Infinity                  Infinity                  Infinity
 H                  Infinity                  Infinity                  Infinity
 C                  Infinity                  Infinity                  Infinity
 H                  Infinity                  Infinity                  Infinity
 H                  Infinity                  Infinity                  Infinity
 C                  Infinity                  Infinity                  Infinity
 H                  Infinity                  Infinity                  Infinity
 H                  Infinity                  Infinity                  Infinity
 C                  Infinity                  Infinity                  Infinity
 H                  Infinity                  Infinity                  Infinity
 H                  Infinity                  Infinity                  Infinity
 C                  Infinity                  Infinity                  Infinity
 H                  Infinity                  Infinity                  Infinity
 H                  Infinity                  Infinity                  Infinity
 C                  Infinity                  Infinity                  Infinity
 H                  Infinity                  Infinity                  Infinity
 H                  Infinity                  Infinity                  Infinity
 C                  Infinity                  Infinity                  Infinity
 H                  Infinity                  Infinity                  Infinity
 H                  Infinity                  Infinity                  Infinity
 H                  Infinity                  Infinity                  Infinity
 Cl                  Infinity                  Infinity                  Infinity
 Co                  Infinity                  Infinity                  Infinity
 N                  Infinity                  Infinity                  Infinity
 N                  Infinity                  Infinity                  Infinity
 N                  Infinity                  Infinity                  Infinity
 N                  Infinity                  Infinity                  Infinity
 N                  Infinity                  Infinity                  Infinity
 N                  Infinity                  Infinity                  Infinity
 O                  Infinity                  Infinity                  Infinity
 C                  Infinity                  Infinity                  Infinity
 N                  Infinity                  Infinity                  Infinity
 C                  Infinity                  Infinity                  Infinity
 O                  Infinity                  Infinity                  Infinity
 C                  Infinity                  Infinity                  Infinity
 N                  Infinity                  Infinity                  Infinity
 C                  Infinity                  Infinity                  Infinity
 O                  Infinity                  Infinity                  Infinity
 C                  Infinity                  Infinity                  Infinity
 N                  Infinity                  Infinity                  Infinity
 C                  Infinity                  Infinity                  Infinity
 B                  Infinity                  Infinity                  Infinity
 C                  Infinity                  Infinity                  Infinity
 H                  Infinity                  Infinity                  Infinity
 C                  Infinity                  Infinity                  Infinity
 C                  Infinity                  Infinity                  Infinity
 C                  Infinity                  Infinity                  Infinity
 H                  Infinity                  Infinity                  Infinity
 C                  Infinity                  Infinity                  Infinity
 C                  Infinity                  Infinity                  Infinity
 C                  Infinity                  Infinity                  Infinity
 H                  Infinity                  Infinity                  Infinity
 C                  Infinity                  Infinity                  Infinity
 C                  Infinity                  Infinity                  Infinity
 C                  Infinity                  Infinity                  Infinity
 H                  Infinity                  Infinity                  Infinity
 H                  Infinity                  Infinity                  Infinity
 H                  Infinity                  Infinity                  Infinity
 H                  Infinity                  Infinity                  Infinity
 H                  Infinity                  Infinity                  Infinity
 H                  Infinity                  Infinity                  Infinity
 H                  Infinity                  Infinity                  Infinity
 H                  Infinity                  Infinity                  Infinity
 H                  Infinity                  Infinity                  Infinity
 H                  Infinity                  Infinity                  Infinity
 H                  Infinity                  Infinity                  Infinity
 H                  Infinity                  Infinity                  Infinity
 H                  Infinity                  Infinity                  Infinity
 H                  Infinity                  Infinity                  Infinity
 H                  Infinity                  Infinity                  Infinity
 H                  Infinity                  Infinity                  Infinity
 H                  Infinity                  Infinity                  Infinity
 C                  Infinity                  Infinity                  Infinity
 H                  Infinity                  Infinity                  Infinity
 H                  Infinity                  Infinity                  Infinity
 C                  Infinity                  Infinity                  Infinity
 H                  Infinity                  Infinity                  Infinity
 H                  Infinity                  Infinity                  Infinity
 C                  Infinity                  Infinity                  Infinity
 H                  Infinity                  Infinity                  Infinity
 H                  Infinity                  Infinity                  Infinity
 C                  Infinity                  Infinity                  Infinity
 H                  Infinity                  Infinity                  Infinity
 H                  Infinity                  Infinity                  Infinity
 C                  Infinity                  Infinity                  Infinity
 H                  Infinity                  Infinity                  Infinity
 H                  Infinity                  Infinity                  Infinity
 C                  Infinity                  Infinity                  Infinity
 H                  Infinity                  Infinity                  Infinity
 H                  Infinity                  Infinity                  Infinity
 C                  Infinity                  Infinity                  Infinity
 H                  Infinity                  Infinity                  Infinity
 H                  Infinity                  Infinity                  Infinity
 C                  Infinity                  Infinity                  Infinity
 H                  Infinity                  Infinity                  Infinity
 H                  Infinity                  Infinity                  Infinity
 C                  Infinity                  Infinity                  Infinity
 H                  Infinity                  Infinity                  Infinity
 H                  Infinity                  Infinity                  Infinity
 C                  Infinity                  Infinity                  Infinity
 H                  Infinity                  Infinity                  Infinity
 H                  Infinity                  Infinity                  Infinity
 C                  Infinity                  Infinity                  Infinity
 H                  Infinity                  Infinity                  Infinity
 H                  Infinity                  Infinity                  Infinity
 C                  Infinity                  Infinity                  Infinity
 H                  Infinity                  Infinity                  Infinity
 H                  Infinity                  Infinity                  Infinity
 C                  Infinity                  Infinity                  Infinity
 H                  Infinity                  Infinity                  Infinity
 H                  Infinity                  Infinity                  Infinity
 C                  Infinity                  Infinity                  Infinity
 H                  Infinity                  Infinity                  Infinity
 H                  Infinity                  Infinity                  Infinity
 C                  Infinity                  Infinity                  Infinity
 H                  Infinity                  Infinity                  Infinity
 H                  Infinity                  Infinity                  Infinity
 H                  Infinity                  Infinity                  Infinity
 Cl                  Infinity                  Infinity                  Infinity
         194

 Co                  Infinity                  Infinity                  Infinity
 N                  Infinity                  Infinity                  Infinity
 N                  Infinity                  Infinity                  Infinity
 N                  Infinity                  Infinity                  Infinity
 N                  Infinity                  Infinity                  Infinity
 N                  Infinity                  Infinity                  Infinity
 N                  Infinity                  Infinity                  Infinity
 O                  Infinity                  Infinity                  Infinity
 C                  Infinity                  Infinity                  Infinity
 N                  Infinity                  Infinity                  Infinity
 C                  Infinity                  Infinity                  Infinity
 O                  Infinity                  Infinity                  Infinity
 C                  Infinity                  Infinity                  Infinity
 N                  Infinity                  Infinity                  Infinity
 C                  Infinity                  Infinity                  Infinity
 O                  Infinity                  Infinity                  Infinity
 C                  Infinity                  Infinity                  Infinity
 N                  Infinity                  Infinity                  Infinity
 C                  Infinity                  Infinity                  Infinity
 B                  Infinity                  Infinity                  Infinity
 C                  Infinity                  Infinity                  Infinity
 H                  Infinity                  Infinity                  Infinity
 C                  Infinity                  Infinity                  Infinity
 C                  Infinity                  Infinity                  Infinity
 C                  Infinity                  Infinity                  Infinity
 H                  Infinity                  Infinity                  Infinity
 C                  Infinity                  Infinity                  Infinity
 C                  Infinity                  Infinity                  Infinity
 C                  Infinity                  Infinity                  Infinity
 H                  Infinity                  Infinity                  Infinity
 C                  Infinity                  Infinity                  Infinity
 C                  Infinity                  Infinity                  Infinity
 C                  Infinity                  Infinity                  Infinity
 H                  Infinity                  Infinity                  Infinity
 H                  Infinity                  Infinity                  Infinity
 H                  Infinity                  Infinity                  Infinity
 H                  Infinity                  Infinity                  Infinity
 H                  Infinity                  Infinity                  Infinity
 H                  Infinity                  Infinity                  Infinity
 H                  Infinity                  Infinity                  Infinity
 H                  Infinity                  Infinity                  Infinity
 H                  Infinity                  Infinity                  Infinity
 H                  Infinity                  Infinity                  Infinity
 H                  Infinity                  Infinity                  Infinity
 H                  Infinity                  Infinity                  Infinity
 H                  Infinity                  Infinity                  Infinity
 H                  Infinity                  Infinity                  Infinity
 H                  Infinity                  Infinity                  Infinity
 H                  Infinity                  Infinity                  Infinity
 H                  Infinity                  Infinity                  Infinity
 C                  Infinity                  Infinity                  Infinity
 H                  Infinity                  Infinity                  Infinity
 H                  Infinity                  Infinity                  Infinity
 C                  Infinity                  Infinity                  Infinity
 H                  Infinity                  Infinity                  Infinity
 H                  Infinity                  Infinity                  Infinity
 C                  Infinity                  Infinity                  Infinity
 H                  Infinity                  Infinity                  Infinity
 H                  Infinity                  Infinity                  Infinity
 C                  Infinity                  Infinity                  Infinity
 H                  Infinity                  Infinity                  Infinity
 H                  Infinity                  Infinity                  Infinity
 C                  Infinity                  Infinity                  Infinity
 H                  Infinity                  Infinity                  Infinity
 H                  Infinity                  Infinity                  Infinity
 C                  Infinity                  Infinity                  Infinity
 H                  Infinity                  Infinity                  Infinity
 H                  Infinity                  Infinity                  Infinity
 C                  Infinity                  Infinity                  Infinity
 H                  Infinity                  Infinity                  Infinity
 H                  Infinity                  Infinity                  Infinity
 C                  Infinity                  Infinity                  Infinity
 H                  Infinity                  Infinity                  Infinity
 H                  Infinity                  Infinity                  Infinity
 C                  Infinity                  Infinity                  Infinity
 H                  Infinity                  Infinity                  Infinity
 H                  Infinity                  Infinity                  Infinity
 C                  Infinity                  Infinity                  Infinity
 H                  Infinity                  Infinity                  Infinity
 H                  Infinity                  Infinity                  Infinity
 C                  Infinity                  Infinity                  Infinity
 H                  Infinity                  Infinity                  Infinity
 H                  Infinity                  Infinity                  Infinity
 C                  Infinity                  Infinity                  Infinity
 H                  Infinity                  Infinity                  Infinity
 H                  Infinity                  Infinity                  Infinity
 C                  Infinity                  Infinity                  Infinity
 H                  Infinity                  Infinity                  Infinity
 H                  Infinity                  Infinity                  Infinity
 C                  Infinity                  Infinity                  Infinity
 H                  Infinity                  Infinity                  Infinity
 H                  Infinity                  Infinity                  Infinity
 C                  Infinity                  Infinity                  Infinity
 H                  Infinity                  Infinity                  Infinity
 H                  Infinity                  Infinity                  Infinity
 H                  Infinity                  Infinity                  Infinity
 Cl                  Infinity                  Infinity                  Infinity
 Co                  Infinity                  Infinity                  Infinity
 N                  Infinity                  Infinity                  Infinity
 N                  Infinity                  Infinity                  Infinity
 N                  Infinity                  Infinity                  Infinity
 N                  Infinity                  Infinity                  Infinity
 N                  Infinity                  Infinity                  Infinity
 N                  Infinity                  Infinity                  Infinity
 O                  Infinity                  Infinity                  Infinity
 C                  Infinity                  Infinity                  Infinity
 N                  Infinity                  Infinity                  Infinity
 C                  Infinity                  Infinity                  Infinity
 O                  Infinity                  Infinity                  Infinity
 C                  Infinity                  Infinity                  Infinity
 N                  Infinity                  Infinity                  Infinity
 C                  Infinity                  Infinity                  Infinity
 O                  Infinity                  Infinity                  Infinity
 C                  Infinity                  Infinity                  Infinity
 N                  Infinity                  Infinity                  Infinity
 C                  Infinity                  Infinity                  Infinity
 B                  Infinity                  Infinity                  Infinity
 C                  Infinity                  Infinity                  Infinity
 H                  Infinity                  Infinity                  Infinity
 C                  Infinity                  Infinity                  Infinity
 C                  Infinity                  Infinity                  Infinity
 C                  Infinity                  Infinity                  Infinity
 H                  Infinity                  Infinity                  Infinity
 C                  Infinity                  Infinity                  Infinity
 C                  Infinity                  Infinity                  Infinity
 C                  Infinity                  Infinity                  Infinity
 H                  Infinity                  Infinity                  Infinity
 C                  Infinity                  Infinity                  Infinity
 C                  Infinity                  Infinity                  Infinity
 C                  Infinity                  Infinity                  Infinity
 H                  Infinity                  Infinity                  Infinity
 H                  Infinity                  Infinity                  Infinity
 H                  Infinity                  Infinity                  Infinity
 H                  Infinity                  Infinity                  Infinity
 H                  Infinity                  Infinity                  Infinity
 H                  Infinity                  Infinity                  Infinity
 H                  Infinity                  Infinity                  Infinity
 H                  Infinity                  Infinity                  Infinity
 H                  Infinity                  Infinity                  Infinity
 H                  Infinity                  Infinity                  Infinity
 H                  Infinity                  Infinity                  Infinity
 H                  Infinity                  Infinity                  Infinity
 H                  Infinity                  Infinity                  Infinity
 H                  Infinity                  Infinity                  Infinity
 H                  Infinity                  Infinity                  Infinity
 H                  Infinity                  Infinity                  Infinity
 H                  Infinity                  Infinity                  Infinity
 C                  Infinity                  Infinity                  Infinity
 H                  Infinity                  Infinity                  Infinity
 H                  Infinity                  Infinity                  Infinity
 C                  Infinity                  Infinity                  Infinity
 H                  Infinity                  Infinity                  Infinity
 H                  Infinity                  Infinity                  Infinity
 C                  Infinity                  Infinity                  Infinity
 H                  Infinity                  Infinity                  Infinity
 H                  Infinity                  Infinity                  Infinity
 C                  Infinity                  Infinity                  Infinity
 H                  Infinity                  Infinity                  Infinity
 H                  Infinity                  Infinity                  Infinity
 C                  Infinity                  Infinity                  Infinity
 H                  Infinity                  Infinity                  Infinity
 H                  Infinity                  Infinity                  Infinity
 C                  Infinity                  Infinity                  Infinity
 H                  Infinity                  Infinity                  Infinity
 H                  Infinity                  Infinity                  Infinity
 C                  Infinity                  Infinity                  Infinity
 H                  Infinity                  Infinity                  Infinity
 H                  Infinity                  Infinity                  Infinity
 C                  Infinity                  Infinity                  Infinity
 H                  Infinity                  Infinity                  Infinity
 H                  Infinity                  Infinity                  Infinity
 C                  Infinity                  Infinity                  Infinity
 H                  Infinity                  Infinity                  Infinity
 H                  Infinity                  Infinity                  Infinity
 C                  Infinity                  Infinity                  Infinity
 H                  Infinity                  Infinity                  Infinity
 H                  Infinity                  Infinity                  Infinity
 C                  Infinity                  Infinity                  Infinity
 H                  Infinity                  Infinity                  Infinity
 H                  Infinity                  Infinity                  Infinity
 C                  Infinity                  Infinity                  Infinity
 H                  Infinity                  Infinity                  Infinity
 H                  Infinity                  Infinity                  Infinity
 C                  Infinity                  Infinity                  Infinity
 H                  Infinity                  Infinity                  Infinity
 H                  Infinity                  Infinity                  Infinity
 C                  Infinity                  Infinity                  Infinity
 H                  Infinity                  Infinity                  Infinity
 H                  Infinity                  Infinity                  Infinity
 C                  Infinity                  Infinity                  Infinity
 H                  Infinity                  Infinity                  Infinity
 H                  Infinity                  Infinity                  Infinity
 H                  Infinity                  Infinity                  Infinity
 Cl                  Infinity                  Infinity                  Infinity
         194

 Co                  Infinity                  Infinity                  Infinity
 N                  Infinity                  Infinity                  Infinity
 N                  Infinity                  Infinity                  Infinity
 N                  Infinity                  Infinity                  Infinity
 N                  Infinity                  Infinity                  Infinity
 N                  Infinity                  Infinity                  Infinity
 N                  Infinity                  Infinity                  Infinity
 O                  Infinity                  Infinity                  Infinity
 C                  Infinity                  Infinity                  Infinity
 N                  Infinity                  Infinity                  Infinity
 C                  Infinity                  Infinity                  Infinity
 O                  Infinity                  Infinity                  Infinity
 C                  Infinity                  Infinity                  Infinity
 N                  Infinity                  Infinity                  Infinity
 C                  Infinity                  Infinity                  Infinity
 O                  Infinity                  Infinity                  Infinity
 C                  Infinity                  Infinity                  Infinity
 N                  Infinity                  Infinity                  Infinity
 C                  Infinity                  Infinity                  Infinity
 B                  Infinity                  Infinity                  Infinity
 C                  Infinity                  Infinity                  Infinity
 H                  Infinity                  Infinity                  Infinity
 C                  Infinity                  Infinity                  Infinity
 C                  Infinity                  Infinity                  Infinity
 C                  Infinity                  Infinity                  Infinity
 H                  Infinity                  Infinity                  Infinity
 C                  Infinity                  Infinity                  Infinity
 C                  Infinity                  Infinity                  Infinity
 C                  Infinity                  Infinity                  Infinity
 H                  Infinity                  Infinity                  Infinity
 C                  Infinity                  Infinity                  Infinity
 C                  Infinity                  Infinity                  Infinity
 C                  Infinity                  Infinity                  Infinity
 H                  Infinity                  Infinity                  Infinity
 H                  Infinity                  Infinity                  Infinity
 H                  Infinity                  Infinity                  Infinity
 H                  Infinity                  Infinity                  Infinity
 H                  Infinity                  Infinity                  Infinity
 H                  Infinity                  Infinity                  Infinity
 H                  Infinity                  Infinity                  Infinity
 H                  Infinity                  Infinity                  Infinity
 H                  Infinity                  Infinity                  Infinity
 H                  Infinity                  Infinity                  Infinity
 H                  Infinity                  Infinity                  Infinity
 H                  Infinity                  Infinity                  Infinity
 H                  Infinity                  Infinity                  Infinity
 H                  Infinity                  Infinity                  Infinity
 H                  Infinity                  Infinity                  Infinity
 H                  Infinity                  Infinity                  Infinity
 H                  Infinity                  Infinity                  Infinity
 C                  Infinity                  Infinity                  Infinity
 H                  Infinity                  Infinity                  Infinity
 H                  Infinity                  Infinity                  Infinity
 C                  Infinity                  Infinity                  Infinity
 H                  Infinity                  Infinity                  Infinity
 H                  Infinity                  Infinity                  Infinity
 C                  Infinity                  Infinity                  Infinity
 H                  Infinity                  Infinity                  Infinity
 H                  Infinity                  Infinity                  Infinity
 C                  Infinity                  Infinity                  Infinity
 H                  Infinity                  Infinity                  Infinity
 H                  Infinity                  Infinity                  Infinity
 C                  Infinity                  Infinity                  Infinity
 H                  Infinity                  Infinity                  Infinity
 H                  Infinity                  Infinity                  Infinity
 C                  Infinity                  Infinity                  Infinity
 H                  Infinity                  Infinity                  Infinity
 H                  Infinity                  Infinity                  Infinity
 C                  Infinity                  Infinity                  Infinity
 H                  Infinity                  Infinity                  Infinity
 H                  Infinity                  Infinity                  Infinity
 C                  Infinity                  Infinity                  Infinity
 H                  Infinity                  Infinity                  Infinity
 H                  Infinity                  Infinity                  Infinity
 C                  Infinity                  Infinity                  Infinity
 H                  Infinity                  Infinity                  Infinity
 H                  Infinity                  Infinity                  Infinity
 C                  Infinity                  Infinity                  Infinity
 H                  Infinity                  Infinity                  Infinity
 H                  Infinity                  Infinity                  Infinity
 C                  Infinity                  Infinity                  Infinity
 H                  Infinity                  Infinity                  Infinity
 H                  Infinity                  Infinity                  Infinity
 C                  Infinity                  Infinity                  Infinity
 H                  Infinity                  Infinity                  Infinity
 H                  Infinity                  Infinity                  Infinity
 C                  Infinity                  Infinity                  Infinity
 H                  Infinity                  Infinity                  Infinity
 H                  Infinity                  Infinity                  Infinity
 C                  Infinity                  Infinity                  Infinity
 H                  Infinity                  Infinity                  Infinity
 H                  Infinity                  Infinity                  Infinity
 C                  Infinity                  Infinity                  Infinity
 H                  Infinity                  Infinity                  Infinity
 H                  Infinity                  Infinity                  Infinity
 H                  Infinity                  Infinity                  Infinity
 Cl                  Infinity                  Infinity                  Infinity
 Co                  Infinity                  Infinity                  Infinity
 N                  Infinity                  Infinity                  Infinity
 N                  Infinity                  Infinity                  Infinity
 N                  Infinity                  Infinity                  Infinity
 N                  Infinity                  Infinity                  Infinity
 N                  Infinity                  Infinity                  Infinity
 N                  Infinity                  Infinity                  Infinity
 O                  Infinity                  Infinity                  Infinity
 C                  Infinity                  Infinity                  Infinity
 N                  Infinity                  Infinity                  Infinity
 C                  Infinity                  Infinity                  Infinity
 O                  Infinity                  Infinity                  Infinity
 C                  Infinity                  Infinity                  Infinity
 N                  Infinity                  Infinity                  Infinity
 C                  Infinity                  Infinity                  Infinity
 O                  Infinity                  Infinity                  Infinity
 C                  Infinity                  Infinity                  Infinity
 N                  Infinity                  Infinity                  Infinity
 C                  Infinity                  Infinity                  Infinity
 B                  Infinity                  Infinity                  Infinity
 C                  Infinity                  Infinity                  Infinity
 H                  Infinity                  Infinity                  Infinity
 C                  Infinity                  Infinity                  Infinity
 C                  Infinity                  Infinity                  Infinity
 C                  Infinity                  Infinity                  Infinity
 H                  Infinity                  Infinity                  Infinity
 C                  Infinity                  Infinity                  Infinity
 C                  Infinity                  Infinity                  Infinity
 C                  Infinity                  Infinity                  Infinity
 H                  Infinity                  Infinity                  Infinity
 C                  Infinity                  Infinity                  Infinity
 C                  Infinity                  Infinity                  Infinity
 C                  Infinity                  Infinity                  Infinity
 H                  Infinity                  Infinity                  Infinity
 H                  Infinity                  Infinity                  Infinity
 H                  Infinity                  Infinity                  Infinity
 H                  Infinity                  Infinity                  Infinity
 H                  Infinity                  Infinity                  Infinity
 H                  Infinity                  Infinity                  Infinity
 H                  Infinity                  Infinity                  Infinity
 H                  Infinity                  Infinity                  Infinity
 H                  Infinity                  Infinity                  Infinity
 H                  Infinity                  Infinity                  Infinity
 H                  Infinity                  Infinity                  Infinity
 H                  Infinity                  Infinity                  Infinity
 H                  Infinity                  Infinity                  Infinity
 H                  Infinity                  Infinity                  Infinity
 H                  Infinity                  Infinity                  Infinity
 H                  Infinity                  Infinity                  Infinity
 H                  Infinity                  Infinity                  Infinity
 C                  Infinity                  Infinity                  Infinity
 H                  Infinity                  Infinity                  Infinity
 H                  Infinity                  Infinity                  Infinity
 C                  Infinity                  Infinity                  Infinity
 H                  Infinity                  Infinity                  Infinity
 H                  Infinity                  Infinity                  Infinity
 C                  Infinity                  Infinity                  Infinity
 H                  Infinity                  Infinity                  Infinity
 H                  Infinity                  Infinity                  Infinity
 C                  Infinity                  Infinity                  Infinity
 H                  Infinity                  Infinity                  Infinity
 H                  Infinity                  Infinity                  Infinity
 C                  Infinity                  Infinity                  Infinity
 H                  Infinity                  Infinity                  Infinity
 H                  Infinity                  Infinity                  Infinity
 C                  Infinity                  Infinity                  Infinity
 H                  Infinity                  Infinity                  Infinity
 H                  Infinity                  Infinity                  Infinity
 C                  Infinity                  Infinity                  Infinity
 H                  Infinity                  Infinity                  Infinity
 H                  Infinity                  Infinity                  Infinity
 C                  Infinity                  Infinity                  Infinity
 H                  Infinity                  Infinity                  Infinity
 H                  Infinity                  Infinity                  Infinity
 C                  Infinity                  Infinity                  Infinity
 H                  Infinity                  Infinity                  Infinity
 H                  Infinity                  Infinity                  Infinity
 C                  Infinity                  Infinity                  Infinity
 H                  Infinity                  Infinity                  Infinity
 H                  Infinity                  Infinity                  Infinity
 C                  Infinity                  Infinity                  Infinity
 H                  Infinity                  Infinity                  Infinity
 H                  Infinity                  Infinity                  Infinity
 C                  Infinity                  Infinity                  Infinity
 H                  Infinity                  Infinity                  Infinity
 H                  Infinity                  Infinity                  Infinity
 C                  Infinity                  Infinity                  Infinity
 H                  Infinity                  Infinity                  Infinity
 H                  Infinity                  Infinity                  Infinity
 C                  Infinity                  Infinity                  Infinity
 H                  Infinity                  Infinity                  Infinity
 H                  Infinity                  Infinity                  Infinity
 C                  Infinity                  Infinity                  Infinity
 H                  Infinity                  Infinity                  Infinity
 H                  Infinity                  Infinity                  Infinity
 H                  Infinity                  Infinity                  Infinity
 Cl                  Infinity                  Infinity                  Infinity
         194

 Co                  Infinity                  Infinity                  Infinity
 N                  Infinity                  Infinity                  Infinity
 N                  Infinity                  Infinity                  Infinity
 N                  Infinity                  Infinity                  Infinity
 N                  Infinity                  Infinity                  Infinity
 N                  Infinity                  Infinity                  Infinity
 N                  Infinity                  Infinity                  Infinity
 O                  Infinity                  Infinity                  Infinity
 C                  Infinity                  Infinity                  Infinity
 N                  Infinity                  Infinity                  Infinity
 C                  Infinity                  Infinity                  Infinity
 O                  Infinity                  Infinity                  Infinity
 C                  Infinity                  Infinity                  Infinity
 N                  Infinity                  Infinity                  Infinity
 C                  Infinity                  Infinity                  Infinity
 O                  Infinity                  Infinity                  Infinity
 C                  Infinity                  Infinity                  Infinity
 N                  Infinity                  Infinity                  Infinity
 C                  Infinity                  Infinity                  Infinity
 B                  Infinity                  Infinity                  Infinity
 C                  Infinity                  Infinity                  Infinity
 H                  Infinity                  Infinity                  Infinity
 C                  Infinity                  Infinity                  Infinity
 C                  Infinity                  Infinity                  Infinity
 C                  Infinity                  Infinity                  Infinity
 H                  Infinity                  Infinity                  Infinity
 C                  Infinity                  Infinity                  Infinity
 C                  Infinity                  Infinity                  Infinity
 C                  Infinity                  Infinity                  Infinity
 H                  Infinity                  Infinity                  Infinity
 C                  Infinity                  Infinity                  Infinity
 C                  Infinity                  Infinity                  Infinity
 C                  Infinity                  Infinity                  Infinity
 H                  Infinity                  Infinity                  Infinity
 H                  Infinity                  Infinity                  Infinity
 H                  Infinity                  Infinity                  Infinity
 H                  Infinity                  Infinity                  Infinity
 H                  Infinity                  Infinity                  Infinity
 H                  Infinity                  Infinity                  Infinity
 H                  Infinity                  Infinity                  Infinity
 H                  Infinity                  Infinity                  Infinity
 H                  Infinity                  Infinity                  Infinity
 H                  Infinity                  Infinity                  Infinity
 H                  Infinity                  Infinity                  Infinity
 H                  Infinity                  Infinity                  Infinity
 H                  Infinity                  Infinity                  Infinity
 H                  Infinity                  Infinity                  Infinity
 H                  Infinity                  Infinity                  Infinity
 H                  Infinity                  Infinity                  Infinity
 H                  Infinity                  Infinity                  Infinity
 C                  Infinity                  Infinity                  Infinity
 H                  Infinity                  Infinity                  Infinity
 H                  Infinity                  Infinity                  Infinity
 C                  Infinity                  Infinity                  Infinity
 H                  Infinity                  Infinity                  Infinity
 H                  Infinity                  Infinity                  Infinity
 C                  Infinity                  Infinity                  Infinity
 H                  Infinity                  Infinity                  Infinity
 H                  Infinity                  Infinity                  Infinity
 C                  Infinity                  Infinity                  Infinity
 H                  Infinity                  Infinity                  Infinity
 H                  Infinity                  Infinity                  Infinity
 C                  Infinity                  Infinity                  Infinity
 H                  Infinity                  Infinity                  Infinity
 H                  Infinity                  Infinity                  Infinity
 C                  Infinity                  Infinity                  Infinity
 H                  Infinity                  Infinity                  Infinity
 H                  Infinity                  Infinity                  Infinity
 C                  Infinity                  Infinity                  Infinity
 H                  Infinity                  Infinity                  Infinity
 H                  Infinity                  Infinity                  Infinity
 C                  Infinity                  Infinity                  Infinity
 H                  Infinity                  Infinity                  Infinity
 H                  Infinity                  Infinity                  Infinity
 C                  Infinity                  Infinity                  Infinity
 H                  Infinity                  Infinity                  Infinity
 H                  Infinity                  Infinity                  Infinity
 C                  Infinity                  Infinity                  Infinity
 H                  Infinity                  Infinity                  Infinity
 H                  Infinity                  Infinity                  Infinity
 C                  Infinity                  Infinity                  Infinity
 H                  Infinity                  Infinity                  Infinity
 H                  Infinity                  Infinity                  Infinity
 C                  Infinity                  Infinity                  Infinity
 H                  Infinity                  Infinity                  Infinity
 H                  Infinity                  Infinity                  Infinity
 C                  Infinity                  Infinity                  Infinity
 H                  Infinity                  Infinity                  Infinity
 H                  Infinity                  Infinity                  Infinity
 C                  Infinity                  Infinity                  Infinity
 H                  Infinity                  Infinity                  Infinity
 H                  Infinity                  Infinity                  Infinity
 C                  Infinity                  Infinity                  Infinity
 H                  Infinity                  Infinity                  Infinity
 H                  Infinity                  Infinity                  Infinity
 H                  Infinity                  Infinity                  Infinity
 Cl                  Infinity                  Infinity                  Infinity
 Co                  Infinity                  Infinity                  Infinity
 N                  Infinity                  Infinity                  Infinity
 N                  Infinity                  Infinity                  Infinity
 N                  Infinity                  Infinity                  Infinity
 N                  Infinity                  Infinity                  Infinity
 N                  Infinity                  Infinity                  Infinity
 N                  Infinity                  Infinity                  Infinity
 O                  Infinity                  Infinity                  Infinity
 C                  Infinity                  Infinity                  Infinity
 N                  Infinity                  Infinity                  Infinity
 C                  Infinity                  Infinity                  Infinity
 O                  Infinity                  Infinity                  Infinity
 C                  Infinity                  Infinity                  Infinity
 N                  Infinity                  Infinity                  Infinity
 C                  Infinity                  Infinity                  Infinity
 O                  Infinity                  Infinity                  Infinity
 C                  Infinity                  Infinity                  Infinity
 N                  Infinity                  Infinity                  Infinity
 C                  Infinity                  Infinity                  Infinity
 B                  Infinity                  Infinity                  Infinity
 C                  Infinity                  Infinity                  Infinity
 H                  Infinity                  Infinity                  Infinity
 C                  Infinity                  Infinity                  Infinity
 C                  Infinity                  Infinity                  Infinity
 C                  Infinity                  Infinity                  Infinity
 H                  Infinity                  Infinity                  Infinity
 C                  Infinity                  Infinity                  Infinity
 C                  Infinity                  Infinity                  Infinity
 C                  Infinity                  Infinity                  Infinity
 H                  Infinity                  Infinity                  Infinity
 C                  Infinity                  Infinity                  Infinity
 C                  Infinity                  Infinity                  Infinity
 C                  Infinity                  Infinity                  Infinity
 H                  Infinity                  Infinity                  Infinity
 H                  Infinity                  Infinity                  Infinity
 H                  Infinity                  Infinity                  Infinity
 H                  Infinity                  Infinity                  Infinity
 H                  Infinity                  Infinity                  Infinity
 H                  Infinity                  Infinity                  Infinity
 H                  Infinity                  Infinity                  Infinity
 H                  Infinity                  Infinity                  Infinity
 H                  Infinity                  Infinity                  Infinity
 H                  Infinity                  Infinity                  Infinity
 H                  Infinity                  Infinity                  Infinity
 H                  Infinity                  Infinity                  Infinity
 H                  Infinity                  Infinity                  Infinity
 H                  Infinity                  Infinity                  Infinity
 H                  Infinity                  Infinity                  Infinity
 H                  Infinity                  Infinity                  Infinity
 H                  Infinity                  Infinity                  Infinity
 C                  Infinity                  Infinity                  Infinity
 H                  Infinity                  Infinity                  Infinity
 H                  Infinity                  Infinity                  Infinity
 C                  Infinity                  Infinity                  Infinity
 H                  Infinity                  Infinity                  Infinity
 H                  Infinity                  Infinity                  Infinity
 C                  Infinity                  Infinity                  Infinity
 H                  Infinity                  Infinity                  Infinity
 H                  Infinity                  Infinity                  Infinity
 C                  Infinity                  Infinity                  Infinity
 H                  Infinity                  Infinity                  Infinity
 H                  Infinity                  Infinity                  Infinity
 C                  Infinity                  Infinity                  Infinity
 H                  Infinity                  Infinity                  Infinity
 H                  Infinity                  Infinity                  Infinity
 C                  Infinity                  Infinity                  Infinity
 H                  Infinity                  Infinity                  Infinity
 H                  Infinity                  Infinity                  Infinity
 C                  Infinity                  Infinity                  Infinity
 H                  Infinity                  Infinity                  Infinity
 H                  Infinity                  Infinity                  Infinity
 C                  Infinity                  Infinity                  Infinity
 H                  Infinity                  Infinity                  Infinity
 H                  Infinity                  Infinity                  Infinity
 C                  Infinity                  Infinity                  Infinity
 H                  Infinity                  Infinity                  Infinity
 H                  Infinity                  Infinity                  Infinity
 C                  Infinity                  Infinity                  Infinity
 H                  Infinity                  Infinity                  Infinity
 H                  Infinity                  Infinity                  Infinity
 C                  Infinity                  Infinity                  Infinity
 H                  Infinity                  Infinity                  Infinity
 H                  Infinity                  Infinity                  Infinity
 C                  Infinity                  Infinity                  Infinity
 H                  Infinity                  Infinity                  Infinity
 H                  Infinity                  Infinity                  Infinity
 C                  Infinity                  Infinity                  Infinity
 H                  Infinity                  Infinity                  Infinity
 H                  Infinity                  Infinity                  Infinity
 C                  Infinity                  Infinity                  Infinity
 H                  Infinity                  Infinity                  Infinity
 H                  Infinity                  Infinity                  Infinity
 C                  Infinity                  Infinity                  Infinity
 H                  Infinity                  Infinity                  Infinity
 H                  Infinity                  Infinity                  Infinity
 H                  Infinity                  Infinity                  Infinity
 Cl                  Infinity                  Infinity                  Infinity
         194

 Co                  Infinity                  Infinity                  Infinity
 N                  Infinity                  Infinity                  Infinity
 N                  Infinity                  Infinity                  Infinity
 N                  Infinity                  Infinity                  Infinity
 N                  Infinity                  Infinity                  Infinity
 N                  Infinity                  Infinity                  Infinity
 N                  Infinity                  Infinity                  Infinity
 O                  Infinity                  Infinity                  Infinity
 C                  Infinity                  Infinity                  Infinity
 N                  Infinity                  Infinity                  Infinity
 C                  Infinity                  Infinity                  Infinity
 O                  Infinity                  Infinity                  Infinity
 C                  Infinity                  Infinity                  Infinity
 N                  Infinity                  Infinity                  Infinity
 C                  Infinity                  Infinity                  Infinity
 O                  Infinity                  Infinity                  Infinity
 C                  Infinity                  Infinity                  Infinity
 N                  Infinity                  Infinity                  Infinity
 C                  Infinity                  Infinity                  Infinity
 B                  Infinity                  Infinity                  Infinity
 C                  Infinity                  Infinity                  Infinity
 H                  Infinity                  Infinity                  Infinity
 C                  Infinity                  Infinity                  Infinity
 C                  Infinity                  Infinity                  Infinity
 C                  Infinity                  Infinity                  Infinity
 H                  Infinity                  Infinity                  Infinity
 C                  Infinity                  Infinity                  Infinity
 C                  Infinity                  Infinity                  Infinity
 C                  Infinity                  Infinity                  Infinity
 H                  Infinity                  Infinity                  Infinity
 C                  Infinity                  Infinity                  Infinity
 C                  Infinity                  Infinity                  Infinity
 C                  Infinity                  Infinity                  Infinity
 H                  Infinity                  Infinity                  Infinity
 H                  Infinity                  Infinity                  Infinity
 H                  Infinity                  Infinity                  Infinity
 H                  Infinity                  Infinity                  Infinity
 H                  Infinity                  Infinity                  Infinity
 H                  Infinity                  Infinity                  Infinity
 H                  Infinity                  Infinity                  Infinity
 H                  Infinity                  Infinity                  Infinity
 H                  Infinity                  Infinity                  Infinity
 H                  Infinity                  Infinity                  Infinity
 H                  Infinity                  Infinity                  Infinity
 H                  Infinity                  Infinity                  Infinity
 H                  Infinity                  Infinity                  Infinity
 H                  Infinity                  Infinity                  Infinity
 H                  Infinity                  Infinity                  Infinity
 H                  Infinity                  Infinity                  Infinity
 H                  Infinity                  Infinity                  Infinity
 C                  Infinity                  Infinity                  Infinity
 H                  Infinity                  Infinity                  Infinity
 H                  Infinity                  Infinity                  Infinity
 C                  Infinity                  Infinity                  Infinity
 H                  Infinity                  Infinity                  Infinity
 H                  Infinity                  Infinity                  Infinity
 C                  Infinity                  Infinity                  Infinity
 H                  Infinity                  Infinity                  Infinity
 H                  Infinity                  Infinity                  Infinity
 C                  Infinity                  Infinity                  Infinity
 H                  Infinity                  Infinity                  Infinity
 H                  Infinity                  Infinity                  Infinity
 C                  Infinity                  Infinity                  Infinity
 H                  Infinity                  Infinity                  Infinity
 H                  Infinity                  Infinity                  Infinity
 C                  Infinity                  Infinity                  Infinity
 H                  Infinity                  Infinity                  Infinity
 H                  Infinity                  Infinity                  Infinity
 C                  Infinity                  Infinity                  Infinity
 H                  Infinity                  Infinity                  Infinity
 H                  Infinity                  Infinity                  Infinity
 C                  Infinity                  Infinity                  Infinity
 H                  Infinity                  Infinity                  Infinity
 H                  Infinity                  Infinity                  Infinity
 C                  Infinity                  Infinity                  Infinity
 H                  Infinity                  Infinity                  Infinity
 H                  Infinity                  Infinity                  Infinity
 C                  Infinity                  Infinity                  Infinity
 H                  Infinity                  Infinity                  Infinity
 H                  Infinity                  Infinity                  Infinity
 C                  Infinity                  Infinity                  Infinity
 H                  Infinity                  Infinity                  Infinity
 H                  Infinity                  Infinity                  Infinity
 C                  Infinity                  Infinity                  Infinity
 H                  Infinity                  Infinity                  Infinity
 H                  Infinity                  Infinity                  Infinity
 C                  Infinity                  Infinity                  Infinity
 H                  Infinity                  Infinity                  Infinity
 H                  Infinity                  Infinity                  Infinity
 C                  Infinity                  Infinity                  Infinity
 H                  Infinity                  Infinity                  Infinity
 H                  Infinity                  Infinity                  Infinity
 C                  Infinity                  Infinity                  Infinity
 H                  Infinity                  Infinity                  Infinity
 H                  Infinity                  Infinity                  Infinity
 H                  Infinity                  Infinity                  Infinity
 Cl                  Infinity                  Infinity                  Infinity
 Co                  Infinity                  Infinity                  Infinity
 N                  Infinity                  Infinity                  Infinity
 N                  Infinity                  Infinity                  Infinity
 N                  Infinity                  Infinity                  Infinity
 N                  Infinity                  Infinity                  Infinity
 N                  Infinity                  Infinity                  Infinity
 N                  Infinity                  Infinity                  Infinity
 O                  Infinity                  Infinity                  Infinity
 C                  Infinity                  Infinity                  Infinity
 N                  Infinity                  Infinity                  Infinity
 C                  Infinity                  Infinity                  Infinity
 O                  Infinity                  Infinity                  Infinity
 C                  Infinity                  Infinity                  Infinity
 N                  Infinity                  Infinity                  Infinity
 C                  Infinity                  Infinity                  Infinity
 O                  Infinity                  Infinity                  Infinity
 C                  Infinity                  Infinity                  Infinity
 N                  Infinity                  Infinity                  Infinity
 C                  Infinity                  Infinity                  Infinity
 B                  Infinity                  Infinity                  Infinity
 C                  Infinity                  Infinity                  Infinity
 H                  Infinity                  Infinity                  Infinity
 C                  Infinity                  Infinity                  Infinity
 C                  Infinity                  Infinity                  Infinity
 C                  Infinity                  Infinity                  Infinity
 H                  Infinity                  Infinity                  Infinity
 C                  Infinity                  Infinity                  Infinity
 C                  Infinity                  Infinity                  Infinity
 C                  Infinity                  Infinity                  Infinity
 H                  Infinity                  Infinity                  Infinity
 C                  Infinity                  Infinity                  Infinity
 C                  Infinity                  Infinity                  Infinity
 C                  Infinity                  Infinity                  Infinity
 H                  Infinity                  Infinity                  Infinity
 H                  Infinity                  Infinity                  Infinity
 H                  Infinity                  Infinity                  Infinity
 H                  Infinity                  Infinity                  Infinity
 H                  Infinity                  Infinity                  Infinity
 H                  Infinity                  Infinity                  Infinity
 H                  Infinity                  Infinity                  Infinity
 H                  Infinity                  Infinity                  Infinity
 H                  Infinity                  Infinity                  Infinity
 H                  Infinity                  Infinity                  Infinity
 H                  Infinity                  Infinity                  Infinity
 H                  Infinity                  Infinity                  Infinity
 H                  Infinity                  Infinity                  Infinity
 H                  Infinity                  Infinity                  Infinity
 H                  Infinity                  Infinity                  Infinity
 H                  Infinity                  Infinity                  Infinity
 H                  Infinity                  Infinity                  Infinity
 C                  Infinity                  Infinity                  Infinity
 H                  Infinity                  Infinity                  Infinity
 H                  Infinity                  Infinity                  Infinity
 C                  Infinity                  Infinity                  Infinity
 H                  Infinity                  Infinity                  Infinity
 H                  Infinity                  Infinity                  Infinity
 C                  Infinity                  Infinity                  Infinity
 H                  Infinity                  Infinity                  Infinity
 H                  Infinity                  Infinity                  Infinity
 C                  Infinity                  Infinity                  Infinity
 H                  Infinity                  Infinity                  Infinity
 H                  Infinity                  Infinity                  Infinity
 C                  Infinity                  Infinity                  Infinity
 H                  Infinity                  Infinity                  Infinity
 H                  Infinity                  Infinity                  Infinity
 C                  Infinity                  Infinity                  Infinity
 H                  Infinity                  Infinity                  Infinity
 H                  Infinity                  Infinity                  Infinity
 C                  Infinity                  Infinity                  Infinity
 H                  Infinity                  Infinity                  Infinity
 H                  Infinity                  Infinity                  Infinity
 C                  Infinity                  Infinity                  Infinity
 H                  Infinity                  Infinity                  Infinity
 H                  Infinity                  Infinity                  Infinity
 C                  Infinity                  Infinity                  Infinity
 H                  Infinity                  Infinity                  Infinity
 H                  Infinity                  Infinity                  Infinity
 C                  Infinity                  Infinity                  Infinity
 H                  Infinity                  Infinity                  Infinity
 H                  Infinity                  Infinity                  Infinity
 C                  Infinity                  Infinity                  Infinity
 H                  Infinity                  Infinity                  Infinity
 H                  Infinity                  Infinity                  Infinity
 C                  Infinity                  Infinity                  Infinity
 H                  Infinity                  Infinity                  Infinity
 H                  Infinity                  Infinity                  Infinity
 C                  Infinity                  Infinity                  Infinity
 H                  Infinity                  Infinity                  Infinity
 H                  Infinity                  Infinity                  Infinity
 C                  Infinity                  Infinity                  Infinity
 H                  Infinity                  Infinity                  Infinity
 H                  Infinity                  Infinity                  Infinity
 C                  Infinity                  Infinity                  Infinity
 H                  Infinity                  Infinity                  Infinity
 H                  Infinity                  Infinity                  Infinity
 H                  Infinity                  Infinity                  Infinity
 Cl                  Infinity                  Infinity                  Infinity
         194

 Co                  Infinity                  Infinity                  Infinity
 N                  Infinity                  Infinity                  Infinity
 N                  Infinity                  Infinity                  Infinity
 N                  Infinity                  Infinity                  Infinity
 N                  Infinity                  Infinity                  Infinity
 N                  Infinity                  Infinity                  Infinity
 N                  Infinity                  Infinity                  Infinity
 O                  Infinity                  Infinity                  Infinity
 C                  Infinity                  Infinity                  Infinity
 N                  Infinity                  Infinity                  Infinity
 C                  Infinity                  Infinity                  Infinity
 O                  Infinity                  Infinity                  Infinity
 C                  Infinity                  Infinity                  Infinity
 N                  Infinity                  Infinity                  Infinity
 C                  Infinity                  Infinity                  Infinity
 O                  Infinity                  Infinity                  Infinity
 C                  Infinity                  Infinity                  Infinity
 N                  Infinity                  Infinity                  Infinity
 C                  Infinity                  Infinity                  Infinity
 B                  Infinity                  Infinity                  Infinity
 C                  Infinity                  Infinity                  Infinity
 H                  Infinity                  Infinity                  Infinity
 C                  Infinity                  Infinity                  Infinity
 C                  Infinity                  Infinity                  Infinity
 C                  Infinity                  Infinity                  Infinity
 H                  Infinity                  Infinity                  Infinity
 C                  Infinity                  Infinity                  Infinity
 C                  Infinity                  Infinity                  Infinity
 C                  Infinity                  Infinity                  Infinity
 H                  Infinity                  Infinity                  Infinity
 C                  Infinity                  Infinity                  Infinity
 C                  Infinity                  Infinity                  Infinity
 C                  Infinity                  Infinity                  Infinity
 H                  Infinity                  Infinity                  Infinity
 H                  Infinity                  Infinity                  Infinity
 H                  Infinity                  Infinity                  Infinity
 H                  Infinity                  Infinity                  Infinity
 H                  Infinity                  Infinity                  Infinity
 H                  Infinity                  Infinity                  Infinity
 H                  Infinity                  Infinity                  Infinity
 H                  Infinity                  Infinity                  Infinity
 H                  Infinity                  Infinity                  Infinity
 H                  Infinity                  Infinity                  Infinity
 H                  Infinity                  Infinity                  Infinity
 H                  Infinity                  Infinity                  Infinity
 H                  Infinity                  Infinity                  Infinity
 H                  Infinity                  Infinity                  Infinity
 H                  Infinity                  Infinity                  Infinity
 H                  Infinity                  Infinity                  Infinity
 H                  Infinity                  Infinity                  Infinity
 C                  Infinity                  Infinity                  Infinity
 H                  Infinity                  Infinity                  Infinity
 H                  Infinity                  Infinity                  Infinity
 C                  Infinity                  Infinity                  Infinity
 H                  Infinity                  Infinity                  Infinity
 H                  Infinity                  Infinity                  Infinity
 C                  Infinity                  Infinity                  Infinity
 H                  Infinity                  Infinity                  Infinity
 H                  Infinity                  Infinity                  Infinity
 C                  Infinity                  Infinity                  Infinity
 H                  Infinity                  Infinity                  Infinity
 H                  Infinity                  Infinity                  Infinity
 C                  Infinity                  Infinity                  Infinity
 H                  Infinity                  Infinity                  Infinity
 H                  Infinity                  Infinity                  Infinity
 C                  Infinity                  Infinity                  Infinity
 H                  Infinity                  Infinity                  Infinity
 H                  Infinity                  Infinity                  Infinity
 C                  Infinity                  Infinity                  Infinity
 H                  Infinity                  Infinity                  Infinity
 H                  Infinity                  Infinity                  Infinity
 C                  Infinity                  Infinity                  Infinity
 H                  Infinity                  Infinity                  Infinity
 H                  Infinity                  Infinity                  Infinity
 C                  Infinity                  Infinity                  Infinity
 H                  Infinity                  Infinity                  Infinity
 H                  Infinity                  Infinity                  Infinity
 C                  Infinity                  Infinity                  Infinity
 H                  Infinity                  Infinity                  Infinity
 H                  Infinity                  Infinity                  Infinity
 C                  Infinity                  Infinity                  Infinity
 H                  Infinity                  Infinity                  Infinity
 H                  Infinity                  Infinity                  Infinity
 C                  Infinity                  Infinity                  Infinity
 H                  Infinity                  Infinity                  Infinity
 H                  Infinity                  Infinity                  Infinity
 C                  Infinity                  Infinity                  Infinity
 H                  Infinity                  Infinity                  Infinity
 H                  Infinity                  Infinity                  Infinity
 C                  Infinity                  Infinity                  Infinity
 H                  Infinity                  Infinity                  Infinity
 H                  Infinity                  Infinity                  Infinity
 C                  Infinity                  Infinity                  Infinity
 H                  Infinity                  Infinity                  Infinity
 H                  Infinity                  Infinity                  Infinity
 H                  Infinity                  Infinity                  Infinity
 Cl                  Infinity                  Infinity                  Infinity
 Co                  Infinity                  Infinity                  Infinity
 N                  Infinity                  Infinity                  Infinity
 N                  Infinity                  Infinity                  Infinity
 N                  Infinity                  Infinity                  Infinity
 N                  Infinity                  Infinity                  Infinity
 N                  Infinity                  Infinity                  Infinity
 N                  Infinity                  Infinity                  Infinity
 O                  Infinity                  Infinity                  Infinity
 C                  Infinity                  Infinity                  Infinity
 N                  Infinity                  Infinity                  Infinity
 C                  Infinity                  Infinity                  Infinity
 O                  Infinity                  Infinity                  Infinity
 C                  Infinity                  Infinity                  Infinity
 N                  Infinity                  Infinity                  Infinity
 C                  Infinity                  Infinity                  Infinity
 O                  Infinity                  Infinity                  Infinity
 C                  Infinity                  Infinity                  Infinity
 N                  Infinity                  Infinity                  Infinity
 C                  Infinity                  Infinity                  Infinity
 B                  Infinity                  Infinity                  Infinity
 C                  Infinity                  Infinity                  Infinity
 H                  Infinity                  Infinity                  Infinity
 C                  Infinity                  Infinity                  Infinity
 C                  Infinity                  Infinity                  Infinity
 C                  Infinity                  Infinity                  Infinity
 H                  Infinity                  Infinity                  Infinity
 C                  Infinity                  Infinity                  Infinity
 C                  Infinity                  Infinity                  Infinity
 C                  Infinity                  Infinity                  Infinity
 H                  Infinity                  Infinity                  Infinity
 C                  Infinity                  Infinity                  Infinity
 C                  Infinity                  Infinity                  Infinity
 C                  Infinity                  Infinity                  Infinity
 H                  Infinity                  Infinity                  Infinity
 H                  Infinity                  Infinity                  Infinity
 H                  Infinity                  Infinity                  Infinity
 H                  Infinity                  Infinity                  Infinity
 H                  Infinity                  Infinity                  Infinity
 H                  Infinity                  Infinity                  Infinity
 H                  Infinity                  Infinity                  Infinity
 H                  Infinity                  Infinity                  Infinity
 H                  Infinity                  Infinity                  Infinity
 H                  Infinity                  Infinity                  Infinity
 H                  Infinity                  Infinity                  Infinity
 H                  Infinity                  Infinity                  Infinity
 H                  Infinity                  Infinity                  Infinity
 H                  Infinity                  Infinity                  Infinity
 H                  Infinity                  Infinity                  Infinity
 H                  Infinity                  Infinity                  Infinity
 H                  Infinity                  Infinity                  Infinity
 C                  Infinity                  Infinity                  Infinity
 H                  Infinity                  Infinity                  Infinity
 H                  Infinity                  Infinity                  Infinity
 C                  Infinity                  Infinity                  Infinity
 H                  Infinity                  Infinity                  Infinity
 H                  Infinity                  Infinity                  Infinity
 C                  Infinity                  Infinity                  Infinity
 H                  Infinity                  Infinity                  Infinity
 H                  Infinity                  Infinity                  Infinity
 C                  Infinity                  Infinity                  Infinity
 H                  Infinity                  Infinity                  Infinity
 H                  Infinity                  Infinity                  Infinity
 C                  Infinity                  Infinity                  Infinity
 H                  Infinity                  Infinity                  Infinity
 H                  Infinity                  Infinity                  Infinity
 C                  Infinity                  Infinity                  Infinity
 H                  Infinity                  Infinity                  Infinity
 H                  Infinity                  Infinity                  Infinity
 C                  Infinity                  Infinity                  Infinity
 H                  Infinity                  Infinity                  Infinity
 H                  Infinity                  Infinity                  Infinity
 C                  Infinity                  Infinity                  Infinity
 H                  Infinity                  Infinity                  Infinity
 H                  Infinity                  Infinity                  Infinity
 C                  Infinity                  Infinity                  Infinity
 H                  Infinity                  Infinity                  Infinity
 H                  Infinity                  Infinity                  Infinity
 C                  Infinity                  Infinity                  Infinity
 H                  Infinity                  Infinity                  Infinity
 H                  Infinity                  Infinity                  Infinity
 C                  Infinity                  Infinity                  Infinity
 H                  Infinity                  Infinity                  Infinity
 H                  Infinity                  Infinity                  Infinity
 C                  Infinity                  Infinity                  Infinity
 H                  Infinity                  Infinity                  Infinity
 H                  Infinity                  Infinity                  Infinity
 C                  Infinity                  Infinity                  Infinity
 H                  Infinity                  Infinity                  Infinity
 H                  Infinity                  Infinity                  Infinity
 C                  Infinity                  Infinity                  Infinity
 H                  Infinity                  Infinity                  Infinity
 H                  Infinity                  Infinity                  Infinity
 C                  Infinity                  Infinity                  Infinity
 H                  Infinity                  Infinity                  Infinity
 H                  Infinity                  Infinity                  Infinity
 H                  Infinity                  Infinity                  Infinity
 Cl                  Infinity                  Infinity                  Infinity
         194

 Co                  Infinity                  Infinity                  Infinity
 N                  Infinity                  Infinity                  Infinity
 N                  Infinity                  Infinity                  Infinity
 N                  Infinity                  Infinity                  Infinity
 N                  Infinity                  Infinity                  Infinity
 N                  Infinity                  Infinity                  Infinity
 N                  Infinity                  Infinity                  Infinity
 O                  Infinity                  Infinity                  Infinity
 C                  Infinity                  Infinity                  Infinity
 N                  Infinity                  Infinity                  Infinity
 C                  Infinity                  Infinity                  Infinity
 O                  Infinity                  Infinity                  Infinity
 C                  Infinity                  Infinity                  Infinity
 N                  Infinity                  Infinity                  Infinity
 C                  Infinity                  Infinity                  Infinity
 O                  Infinity                  Infinity                  Infinity
 C                  Infinity                  Infinity                  Infinity
 N                  Infinity                  Infinity                  Infinity
 C                  Infinity                  Infinity                  Infinity
 B                  Infinity                  Infinity                  Infinity
 C                  Infinity                  Infinity                  Infinity
 H                  Infinity                  Infinity                  Infinity
 C                  Infinity                  Infinity                  Infinity
 C                  Infinity                  Infinity                  Infinity
 C                  Infinity                  Infinity                  Infinity
 H                  Infinity                  Infinity                  Infinity
 C                  Infinity                  Infinity                  Infinity
 C                  Infinity                  Infinity                  Infinity
 C                  Infinity                  Infinity                  Infinity
 H                  Infinity                  Infinity                  Infinity
 C                  Infinity                  Infinity                  Infinity
 C                  Infinity                  Infinity                  Infinity
 C                  Infinity                  Infinity                  Infinity
 H                  Infinity                  Infinity                  Infinity
 H                  Infinity                  Infinity                  Infinity
 H                  Infinity                  Infinity                  Infinity
 H                  Infinity                  Infinity                  Infinity
 H                  Infinity                  Infinity                  Infinity
 H                  Infinity                  Infinity                  Infinity
 H                  Infinity                  Infinity                  Infinity
 H                  Infinity                  Infinity                  Infinity
 H                  Infinity                  Infinity                  Infinity
 H                  Infinity                  Infinity                  Infinity
 H                  Infinity                  Infinity                  Infinity
 H                  Infinity                  Infinity                  Infinity
 H                  Infinity                  Infinity                  Infinity
 H                  Infinity                  Infinity                  Infinity
 H                  Infinity                  Infinity                  Infinity
 H                  Infinity                  Infinity                  Infinity
 H                  Infinity                  Infinity                  Infinity
 C                  Infinity                  Infinity                  Infinity
 H                  Infinity                  Infinity                  Infinity
 H                  Infinity                  Infinity                  Infinity
 C                  Infinity                  Infinity                  Infinity
 H                  Infinity                  Infinity                  Infinity
 H                  Infinity                  Infinity                  Infinity
 C                  Infinity                  Infinity                  Infinity
 H                  Infinity                  Infinity                  Infinity
 H                  Infinity                  Infinity                  Infinity
 C                  Infinity                  Infinity                  Infinity
 H                  Infinity                  Infinity                  Infinity
 H                  Infinity                  Infinity                  Infinity
 C                  Infinity                  Infinity                  Infinity
 H                  Infinity                  Infinity                  Infinity
 H                  Infinity                  Infinity                  Infinity
 C                  Infinity                  Infinity                  Infinity
 H                  Infinity                  Infinity                  Infinity
 H                  Infinity                  Infinity                  Infinity
 C                  Infinity                  Infinity                  Infinity
 H                  Infinity                  Infinity                  Infinity
 H                  Infinity                  Infinity                  Infinity
 C                  Infinity                  Infinity                  Infinity
 H                  Infinity                  Infinity                  Infinity
 H                  Infinity                  Infinity                  Infinity
 C                  Infinity                  Infinity                  Infinity
 H                  Infinity                  Infinity                  Infinity
 H                  Infinity                  Infinity                  Infinity
 C                  Infinity                  Infinity                  Infinity
 H                  Infinity                  Infinity                  Infinity
 H                  Infinity                  Infinity                  Infinity
 C                  Infinity                  Infinity                  Infinity
 H                  Infinity                  Infinity                  Infinity
 H                  Infinity                  Infinity                  Infinity
 C                  Infinity                  Infinity                  Infinity
 H                  Infinity                  Infinity                  Infinity
 H                  Infinity                  Infinity                  Infinity
 C                  Infinity                  Infinity                  Infinity
 H                  Infinity                  Infinity                  Infinity
 H                  Infinity                  Infinity                  Infinity
 C                  Infinity                  Infinity                  Infinity
 H                  Infinity                  Infinity                  Infinity
 H                  Infinity                  Infinity                  Infinity
 C                  Infinity                  Infinity                  Infinity
 H                  Infinity                  Infinity                  Infinity
 H                  Infinity                  Infinity                  Infinity
 H                  Infinity                  Infinity                  Infinity
 Cl                  Infinity                  Infinity                  Infinity
 Co                  Infinity                  Infinity                  Infinity
 N                  Infinity                  Infinity                  Infinity
 N                  Infinity                  Infinity                  Infinity
 N                  Infinity                  Infinity                  Infinity
 N                  Infinity                  Infinity                  Infinity
 N                  Infinity                  Infinity                  Infinity
 N                  Infinity                  Infinity                  Infinity
 O                  Infinity                  Infinity                  Infinity
 C                  Infinity                  Infinity                  Infinity
 N                  Infinity                  Infinity                  Infinity
 C                  Infinity                  Infinity                  Infinity
 O                  Infinity                  Infinity                  Infinity
 C                  Infinity                  Infinity                  Infinity
 N                  Infinity                  Infinity                  Infinity
 C                  Infinity                  Infinity                  Infinity
 O                  Infinity                  Infinity                  Infinity
 C                  Infinity                  Infinity                  Infinity
 N                  Infinity                  Infinity                  Infinity
 C                  Infinity                  Infinity                  Infinity
 B                  Infinity                  Infinity                  Infinity
 C                  Infinity                  Infinity                  Infinity
 H                  Infinity                  Infinity                  Infinity
 C                  Infinity                  Infinity                  Infinity
 C                  Infinity                  Infinity                  Infinity
 C                  Infinity                  Infinity                  Infinity
 H                  Infinity                  Infinity                  Infinity
 C                  Infinity                  Infinity                  Infinity
 C                  Infinity                  Infinity                  Infinity
 C                  Infinity                  Infinity                  Infinity
 H                  Infinity                  Infinity                  Infinity
 C                  Infinity                  Infinity                  Infinity
 C                  Infinity                  Infinity                  Infinity
 C                  Infinity                  Infinity                  Infinity
 H                  Infinity                  Infinity                  Infinity
 H                  Infinity                  Infinity                  Infinity
 H                  Infinity                  Infinity                  Infinity
 H                  Infinity                  Infinity                  Infinity
 H                  Infinity                  Infinity                  Infinity
 H                  Infinity                  Infinity                  Infinity
 H                  Infinity                  Infinity                  Infinity
 H                  Infinity                  Infinity                  Infinity
 H                  Infinity                  Infinity                  Infinity
 H                  Infinity                  Infinity                  Infinity
 H                  Infinity                  Infinity                  Infinity
 H                  Infinity                  Infinity                  Infinity
 H                  Infinity                  Infinity                  Infinity
 H                  Infinity                  Infinity                  Infinity
 H                  Infinity                  Infinity                  Infinity
 H                  Infinity                  Infinity                  Infinity
 H                  Infinity                  Infinity                  Infinity
 C                  Infinity                  Infinity                  Infinity
 H                  Infinity                  Infinity                  Infinity
 H                  Infinity                  Infinity                  Infinity
 C                  Infinity                  Infinity                  Infinity
 H                  Infinity                  Infinity                  Infinity
 H                  Infinity                  Infinity                  Infinity
 C                  Infinity                  Infinity                  Infinity
 H                  Infinity                  Infinity                  Infinity
 H                  Infinity                  Infinity                  Infinity
 C                  Infinity                  Infinity                  Infinity
 H                  Infinity                  Infinity                  Infinity
 H                  Infinity                  Infinity                  Infinity
 C                  Infinity                  Infinity                  Infinity
 H                  Infinity                  Infinity                  Infinity
 H                  Infinity                  Infinity                  Infinity
 C                  Infinity                  Infinity                  Infinity
 H                  Infinity                  Infinity                  Infinity
 H                  Infinity                  Infinity                  Infinity
 C                  Infinity                  Infinity                  Infinity
 H                  Infinity                  Infinity                  Infinity
 H                  Infinity                  Infinity                  Infinity
 C                  Infinity                  Infinity                  Infinity
 H                  Infinity                  Infinity                  Infinity
 H                  Infinity                  Infinity                  Infinity
 C                  Infinity                  Infinity                  Infinity
 H                  Infinity                  Infinity                  Infinity
 H                  Infinity                  Infinity                  Infinity
 C                  Infinity                  Infinity                  Infinity
 H                  Infinity                  Infinity                  Infinity
 H                  Infinity                  Infinity                  Infinity
 C                  Infinity                  Infinity                  Infinity
 H                  Infinity                  Infinity                  Infinity
 H                  Infinity                  Infinity                  Infinity
 C                  Infinity                  Infinity                  Infinity
 H                  Infinity                  Infinity                  Infinity
 H                  Infinity                  Infinity                  Infinity
 C                  Infinity                  Infinity                  Infinity
 H                  Infinity                  Infinity                  Infinity
 H                  Infinity                  Infinity                  Infinity
 C                  Infinity                  Infinity                  Infinity
 H                  Infinity                  Infinity                  Infinity
 H                  Infinity                  Infinity                  Infinity
 C                  Infinity                  Infinity                  Infinity
 H                  Infinity                  Infinity                  Infinity
 H                  Infinity                  Infinity                  Infinity
 H                  Infinity                  Infinity                  Infinity
 Cl                  Infinity                  Infinity                  Infinity
         194

 Co                  Infinity                  Infinity                  Infinity
 N                  Infinity                  Infinity                  Infinity
 N                  Infinity                  Infinity                  Infinity
 N                  Infinity                  Infinity                  Infinity
 N                  Infinity                  Infinity                  Infinity
 N                  Infinity                  Infinity                  Infinity
 N                  Infinity                  Infinity                  Infinity
 O                  Infinity                  Infinity                  Infinity
 C                  Infinity                  Infinity                  Infinity
 N                  Infinity                  Infinity                  Infinity
 C                  Infinity                  Infinity                  Infinity
 O                  Infinity                  Infinity                  Infinity
 C                  Infinity                  Infinity                  Infinity
 N                  Infinity                  Infinity                  Infinity
 C                  Infinity                  Infinity                  Infinity
 O                  Infinity                  Infinity                  Infinity
 C                  Infinity                  Infinity                  Infinity
 N                  Infinity                  Infinity                  Infinity
 C                  Infinity                  Infinity                  Infinity
 B                  Infinity                  Infinity                  Infinity
 C                  Infinity                  Infinity                  Infinity
 H                  Infinity                  Infinity                  Infinity
 C                  Infinity                  Infinity                  Infinity
 C                  Infinity                  Infinity                  Infinity
 C                  Infinity                  Infinity                  Infinity
 H                  Infinity                  Infinity                  Infinity
 C                  Infinity                  Infinity                  Infinity
 C                  Infinity                  Infinity                  Infinity
 C                  Infinity                  Infinity                  Infinity
 H                  Infinity                  Infinity                  Infinity
 C                  Infinity                  Infinity                  Infinity
 C                  Infinity                  Infinity                  Infinity
 C                  Infinity                  Infinity                  Infinity
 H                  Infinity                  Infinity                  Infinity
 H                  Infinity                  Infinity                  Infinity
 H                  Infinity                  Infinity                  Infinity
 H                  Infinity                  Infinity                  Infinity
 H                  Infinity                  Infinity                  Infinity
 H                  Infinity                  Infinity                  Infinity
 H                  Infinity                  Infinity                  Infinity
 H                  Infinity                  Infinity                  Infinity
 H                  Infinity                  Infinity                  Infinity
 H                  Infinity                  Infinity                  Infinity
 H                  Infinity                  Infinity                  Infinity
 H                  Infinity                  Infinity                  Infinity
 H                  Infinity                  Infinity                  Infinity
 H                  Infinity                  Infinity                  Infinity
 H                  Infinity                  Infinity                  Infinity
 H                  Infinity                  Infinity                  Infinity
 H                  Infinity                  Infinity                  Infinity
 C                  Infinity                  Infinity                  Infinity
 H                  Infinity                  Infinity                  Infinity
 H                  Infinity                  Infinity                  Infinity
 C                  Infinity                  Infinity                  Infinity
 H                  Infinity                  Infinity                  Infinity
 H                  Infinity                  Infinity                  Infinity
 C                  Infinity                  Infinity                  Infinity
 H                  Infinity                  Infinity                  Infinity
 H                  Infinity                  Infinity                  Infinity
 C                  Infinity                  Infinity                  Infinity
 H                  Infinity                  Infinity                  Infinity
 H                  Infinity                  Infinity                  Infinity
 C                  Infinity                  Infinity                  Infinity
 H                  Infinity                  Infinity                  Infinity
 H                  Infinity                  Infinity                  Infinity
 C                  Infinity                  Infinity                  Infinity
 H                  Infinity                  Infinity                  Infinity
 H                  Infinity                  Infinity                  Infinity
 C                  Infinity                  Infinity                  Infinity
 H                  Infinity                  Infinity                  Infinity
 H                  Infinity                  Infinity                  Infinity
 C                  Infinity                  Infinity                  Infinity
 H                  Infinity                  Infinity                  Infinity
 H                  Infinity                  Infinity                  Infinity
 C                  Infinity                  Infinity                  Infinity
 H                  Infinity                  Infinity                  Infinity
 H                  Infinity                  Infinity                  Infinity
 C                  Infinity                  Infinity                  Infinity
 H                  Infinity                  Infinity                  Infinity
 H                  Infinity                  Infinity                  Infinity
 C                  Infinity                  Infinity                  Infinity
 H                  Infinity                  Infinity                  Infinity
 H                  Infinity                  Infinity                  Infinity
 C                  Infinity                  Infinity                  Infinity
 H                  Infinity                  Infinity                  Infinity
 H                  Infinity                  Infinity                  Infinity
 C                  Infinity                  Infinity                  Infinity
 H                  Infinity                  Infinity                  Infinity
 H                  Infinity                  Infinity                  Infinity
 C                  Infinity                  Infinity                  Infinity
 H                  Infinity                  Infinity                  Infinity
 H                  Infinity                  Infinity                  Infinity
 C                  Infinity                  Infinity                  Infinity
 H                  Infinity                  Infinity                  Infinity
 H                  Infinity                  Infinity                  Infinity
 H                  Infinity                  Infinity                  Infinity
 Cl                  Infinity                  Infinity                  Infinity
 Co                  Infinity                  Infinity                  Infinity
 N                  Infinity                  Infinity                  Infinity
 N                  Infinity                  Infinity                  Infinity
 N                  Infinity                  Infinity                  Infinity
 N                  Infinity                  Infinity                  Infinity
 N                  Infinity                  Infinity                  Infinity
 N                  Infinity                  Infinity                  Infinity
 O                  Infinity                  Infinity                  Infinity
 C                  Infinity                  Infinity                  Infinity
 N                  Infinity                  Infinity                  Infinity
 C                  Infinity                  Infinity                  Infinity
 O                  Infinity                  Infinity                  Infinity
 C                  Infinity                  Infinity                  Infinity
 N                  Infinity                  Infinity                  Infinity
 C                  Infinity                  Infinity                  Infinity
 O                  Infinity                  Infinity                  Infinity
 C                  Infinity                  Infinity                  Infinity
 N                  Infinity                  Infinity                  Infinity
 C                  Infinity                  Infinity                  Infinity
 B                  Infinity                  Infinity                  Infinity
 C                  Infinity                  Infinity                  Infinity
 H                  Infinity                  Infinity                  Infinity
 C                  Infinity                  Infinity                  Infinity
 C                  Infinity                  Infinity                  Infinity
 C                  Infinity                  Infinity                  Infinity
 H                  Infinity                  Infinity                  Infinity
 C                  Infinity                  Infinity                  Infinity
 C                  Infinity                  Infinity                  Infinity
 C                  Infinity                  Infinity                  Infinity
 H                  Infinity                  Infinity                  Infinity
 C                  Infinity                  Infinity                  Infinity
 C                  Infinity                  Infinity                  Infinity
 C                  Infinity                  Infinity                  Infinity
 H                  Infinity                  Infinity                  Infinity
 H                  Infinity                  Infinity                  Infinity
 H                  Infinity                  Infinity                  Infinity
 H                  Infinity                  Infinity                  Infinity
 H                  Infinity                  Infinity                  Infinity
 H                  Infinity                  Infinity                  Infinity
 H                  Infinity                  Infinity                  Infinity
 H                  Infinity                  Infinity                  Infinity
 H                  Infinity                  Infinity                  Infinity
 H                  Infinity                  Infinity                  Infinity
 H                  Infinity                  Infinity                  Infinity
 H                  Infinity                  Infinity                  Infinity
 H                  Infinity                  Infinity                  Infinity
 H                  Infinity                  Infinity                  Infinity
 H                  Infinity                  Infinity                  Infinity
 H                  Infinity                  Infinity                  Infinity
 H                  Infinity                  Infinity                  Infinity
 C                  Infinity                  Infinity                  Infinity
 H                  Infinity                  Infinity                  Infinity
 H                  Infinity                  Infinity                  Infinity
 C                  Infinity                  Infinity                  Infinity
 H                  Infinity                  Infinity                  Infinity
 H                  Infinity                  Infinity                  Infinity
 C                  Infinity                  Infinity                  Infinity
 H                  Infinity                  Infinity                  Infinity
 H                  Infinity                  Infinity                  Infinity
 C                  Infinity                  Infinity                  Infinity
 H                  Infinity                  Infinity                  Infinity
 H                  Infinity                  Infinity                  Infinity
 C                  Infinity                  Infinity                  Infinity
 H                  Infinity                  Infinity                  Infinity
 H                  Infinity                  Infinity                  Infinity
 C                  Infinity                  Infinity                  Infinity
 H                  Infinity                  Infinity                  Infinity
 H                  Infinity                  Infinity                  Infinity
 C                  Infinity                  Infinity                  Infinity
 H                  Infinity                  Infinity                  Infinity
 H                  Infinity                  Infinity                  Infinity
 C                  Infinity                  Infinity                  Infinity
 H                  Infinity                  Infinity                  Infinity
 H                  Infinity                  Infinity                  Infinity
 C                  Infinity                  Infinity                  Infinity
 H                  Infinity                  Infinity                  Infinity
 H                  Infinity                  Infinity                  Infinity
 C                  Infinity                  Infinity                  Infinity
 H                  Infinity                  Infinity                  Infinity
 H                  Infinity                  Infinity                  Infinity
 C                  Infinity                  Infinity                  Infinity
 H                  Infinity                  Infinity                  Infinity
 H                  Infinity                  Infinity                  Infinity
 C                  Infinity                  Infinity                  Infinity
 H                  Infinity                  Infinity                  Infinity
 H                  Infinity                  Infinity                  Infinity
 C                  Infinity                  Infinity                  Infinity
 H                  Infinity                  Infinity                  Infinity
 H                  Infinity                  Infinity                  Infinity
 C                  Infinity                  Infinity                  Infinity
 H                  Infinity                  Infinity                  Infinity
 H                  Infinity                  Infinity                  Infinity
 C                  Infinity                  Infinity                  Infinity
 H                  Infinity                  Infinity                  Infinity
 H                  Infinity                  Infinity                  Infinity
 H                  Infinity                  Infinity                  Infinity
 Cl                  Infinity                  Infinity                  Infinity
         194

 Co                  Infinity                  Infinity                  Infinity
 N                  Infinity                  Infinity                  Infinity
 N                  Infinity                  Infinity                  Infinity
 N                  Infinity                  Infinity                  Infinity
 N                  Infinity                  Infinity                  Infinity
 N                  Infinity                  Infinity                  Infinity
 N                  Infinity                  Infinity                  Infinity
 O                  Infinity                  Infinity                  Infinity
 C                  Infinity                  Infinity                  Infinity
 N                  Infinity                  Infinity                  Infinity
 C                  Infinity                  Infinity                  Infinity
 O                  Infinity                  Infinity                  Infinity
 C                  Infinity                  Infinity                  Infinity
 N                  Infinity                  Infinity                  Infinity
 C                  Infinity                  Infinity                  Infinity
 O                  Infinity                  Infinity                  Infinity
 C                  Infinity                  Infinity                  Infinity
 N                  Infinity                  Infinity                  Infinity
 C                  Infinity                  Infinity                  Infinity
 B                  Infinity                  Infinity                  Infinity
 C                  Infinity                  Infinity                  Infinity
 H                  Infinity                  Infinity                  Infinity
 C                  Infinity                  Infinity                  Infinity
 C                  Infinity                  Infinity                  Infinity
 C                  Infinity                  Infinity                  Infinity
 H                  Infinity                  Infinity                  Infinity
 C                  Infinity                  Infinity                  Infinity
 C                  Infinity                  Infinity                  Infinity
 C                  Infinity                  Infinity                  Infinity
 H                  Infinity                  Infinity                  Infinity
 C                  Infinity                  Infinity                  Infinity
 C                  Infinity                  Infinity                  Infinity
 C                  Infinity                  Infinity                  Infinity
 H                  Infinity                  Infinity                  Infinity
 H                  Infinity                  Infinity                  Infinity
 H                  Infinity                  Infinity                  Infinity
 H                  Infinity                  Infinity                  Infinity
 H                  Infinity                  Infinity                  Infinity
 H                  Infinity                  Infinity                  Infinity
 H                  Infinity                  Infinity                  Infinity
 H                  Infinity                  Infinity                  Infinity
 H                  Infinity                  Infinity                  Infinity
 H                  Infinity                  Infinity                  Infinity
 H                  Infinity                  Infinity                  Infinity
 H                  Infinity                  Infinity                  Infinity
 H                  Infinity                  Infinity                  Infinity
 H                  Infinity                  Infinity                  Infinity
 H                  Infinity                  Infinity                  Infinity
 H                  Infinity                  Infinity                  Infinity
 H                  Infinity                  Infinity                  Infinity
 C                  Infinity                  Infinity                  Infinity
 H                  Infinity                  Infinity                  Infinity
 H                  Infinity                  Infinity                  Infinity
 C                  Infinity                  Infinity                  Infinity
 H                  Infinity                  Infinity                  Infinity
 H                  Infinity                  Infinity                  Infinity
 C                  Infinity                  Infinity                  Infinity
 H                  Infinity                  Infinity                  Infinity
 H                  Infinity                  Infinity                  Infinity
 C                  Infinity                  Infinity                  Infinity
 H                  Infinity                  Infinity                  Infinity
 H                  Infinity                  Infinity                  Infinity
 C                  Infinity                  Infinity                  Infinity
 H                  Infinity                  Infinity                  Infinity
 H                  Infinity                  Infinity                  Infinity
 C                  Infinity                  Infinity                  Infinity
 H                  Infinity                  Infinity                  Infinity
 H                  Infinity                  Infinity                  Infinity
 C                  Infinity                  Infinity                  Infinity
 H                  Infinity                  Infinity                  Infinity
 H                  Infinity                  Infinity                  Infinity
 C                  Infinity                  Infinity                  Infinity
 H                  Infinity                  Infinity                  Infinity
 H                  Infinity                  Infinity                  Infinity
 C                  Infinity                  Infinity                  Infinity
 H                  Infinity                  Infinity                  Infinity
 H                  Infinity                  Infinity                  Infinity
 C                  Infinity                  Infinity                  Infinity
 H                  Infinity                  Infinity                  Infinity
 H                  Infinity                  Infinity                  Infinity
 C                  Infinity                  Infinity                  Infinity
 H                  Infinity                  Infinity                  Infinity
 H                  Infinity                  Infinity                  Infinity
 C                  Infinity                  Infinity                  Infinity
 H                  Infinity                  Infinity                  Infinity
 H                  Infinity                  Infinity                  Infinity
 C                  Infinity                  Infinity                  Infinity
 H                  Infinity                  Infinity                  Infinity
 H                  Infinity                  Infinity                  Infinity
 C                  Infinity                  Infinity                  Infinity
 H                  Infinity                  Infinity                  Infinity
 H                  Infinity                  Infinity                  Infinity
 C                  Infinity                  Infinity                  Infinity
 H                  Infinity                  Infinity                  Infinity
 H                  Infinity                  Infinity                  Infinity
 H                  Infinity                  Infinity                  Infinity
 Cl                  Infinity                  Infinity                  Infinity
 Co                  Infinity                  Infinity                  Infinity
 N                  Infinity                  Infinity                  Infinity
 N                  Infinity                  Infinity                  Infinity
 N                  Infinity                  Infinity                  Infinity
 N                  Infinity                  Infinity                  Infinity
 N                  Infinity                  Infinity                  Infinity
 N                  Infinity                  Infinity                  Infinity
 O                  Infinity                  Infinity                  Infinity
 C                  Infinity                  Infinity                  Infinity
 N                  Infinity                  Infinity                  Infinity
 C                  Infinity                  Infinity                  Infinity
 O                  Infinity                  Infinity                  Infinity
 C                  Infinity                  Infinity                  Infinity
 N                  Infinity                  Infinity                  Infinity
 C                  Infinity                  Infinity                  Infinity
 O                  Infinity                  Infinity                  Infinity
 C                  Infinity                  Infinity                  Infinity
 N                  Infinity                  Infinity                  Infinity
 C                  Infinity                  Infinity                  Infinity
 B                  Infinity                  Infinity                  Infinity
 C                  Infinity                  Infinity                  Infinity
 H                  Infinity                  Infinity                  Infinity
 C                  Infinity                  Infinity                  Infinity
 C                  Infinity                  Infinity                  Infinity
 C                  Infinity                  Infinity                  Infinity
 H                  Infinity                  Infinity                  Infinity
 C                  Infinity                  Infinity                  Infinity
 C                  Infinity                  Infinity                  Infinity
 C                  Infinity                  Infinity                  Infinity
 H                  Infinity                  Infinity                  Infinity
 C                  Infinity                  Infinity                  Infinity
 C                  Infinity                  Infinity                  Infinity
 C                  Infinity                  Infinity                  Infinity
 H                  Infinity                  Infinity                  Infinity
 H                  Infinity                  Infinity                  Infinity
 H                  Infinity                  Infinity                  Infinity
 H                  Infinity                  Infinity                  Infinity
 H                  Infinity                  Infinity                  Infinity
 H                  Infinity                  Infinity                  Infinity
 H                  Infinity                  Infinity                  Infinity
 H                  Infinity                  Infinity                  Infinity
 H                  Infinity                  Infinity                  Infinity
 H                  Infinity                  Infinity                  Infinity
 H                  Infinity                  Infinity                  Infinity
 H                  Infinity                  Infinity                  Infinity
 H                  Infinity                  Infinity                  Infinity
 H                  Infinity                  Infinity                  Infinity
 H                  Infinity                  Infinity                  Infinity
 H                  Infinity                  Infinity                  Infinity
 H                  Infinity                  Infinity                  Infinity
 C                  Infinity                  Infinity                  Infinity
 H                  Infinity                  Infinity                  Infinity
 H                  Infinity                  Infinity                  Infinity
 C                  Infinity                  Infinity                  Infinity
 H                  Infinity                  Infinity                  Infinity
 H                  Infinity                  Infinity                  Infinity
 C                  Infinity                  Infinity                  Infinity
 H                  Infinity                  Infinity                  Infinity
 H                  Infinity                  Infinity                  Infinity
 C                  Infinity                  Infinity                  Infinity
 H                  Infinity                  Infinity                  Infinity
 H                  Infinity                  Infinity                  Infinity
 C                  Infinity                  Infinity                  Infinity
 H                  Infinity                  Infinity                  Infinity
 H                  Infinity                  Infinity                  Infinity
 C                  Infinity                  Infinity                  Infinity
 H                  Infinity                  Infinity                  Infinity
 H                  Infinity                  Infinity                  Infinity
 C                  Infinity                  Infinity                  Infinity
 H                  Infinity                  Infinity                  Infinity
 H                  Infinity                  Infinity                  Infinity
 C                  Infinity                  Infinity                  Infinity
 H                  Infinity                  Infinity                  Infinity
 H                  Infinity                  Infinity                  Infinity
 C                  Infinity                  Infinity                  Infinity
 H                  Infinity                  Infinity                  Infinity
 H                  Infinity                  Infinity                  Infinity
 C                  Infinity                  Infinity                  Infinity
 H                  Infinity                  Infinity                  Infinity
 H                  Infinity                  Infinity                  Infinity
 C                  Infinity                  Infinity                  Infinity
 H                  Infinity                  Infinity                  Infinity
 H                  Infinity                  Infinity                  Infinity
 C                  Infinity                  Infinity                  Infinity
 H                  Infinity                  Infinity                  Infinity
 H                  Infinity                  Infinity                  Infinity
 C                  Infinity                  Infinity                  Infinity
 H                  Infinity                  Infinity                  Infinity
 H                  Infinity                  Infinity                  Infinity
 C                  Infinity                  Infinity                  Infinity
 H                  Infinity                  Infinity                  Infinity
 H                  Infinity                  Infinity                  Infinity
 C                  Infinity                  Infinity                  Infinity
 H                  Infinity                  Infinity                  Infinity
 H                  Infinity                  Infinity                  Infinity
 H                  Infinity                  Infinity                  Infinity
 Cl                  Infinity                  Infinity                  Infinity
         194

 Co                  Infinity                  Infinity                  Infinity
 N                  Infinity                  Infinity                  Infinity
 N                  Infinity                  Infinity                  Infinity
 N                  Infinity                  Infinity                  Infinity
 N                  Infinity                  Infinity                  Infinity
 N                  Infinity                  Infinity                  Infinity
 N                  Infinity                  Infinity                  Infinity
 O                  Infinity                  Infinity                  Infinity
 C                  Infinity                  Infinity                  Infinity
 N                  Infinity                  Infinity                  Infinity
 C                  Infinity                  Infinity                  Infinity
 O                  Infinity                  Infinity                  Infinity
 C                  Infinity                  Infinity                  Infinity
 N                  Infinity                  Infinity                  Infinity
 C                  Infinity                  Infinity                  Infinity
 O                  Infinity                  Infinity                  Infinity
 C                  Infinity                  Infinity                  Infinity
 N                  Infinity                  Infinity                  Infinity
 C                  Infinity                  Infinity                  Infinity
 B                  Infinity                  Infinity                  Infinity
 C                  Infinity                  Infinity                  Infinity
 H                  Infinity                  Infinity                  Infinity
 C                  Infinity                  Infinity                  Infinity
 C                  Infinity                  Infinity                  Infinity
 C                  Infinity                  Infinity                  Infinity
 H                  Infinity                  Infinity                  Infinity
 C                  Infinity                  Infinity                  Infinity
 C                  Infinity                  Infinity                  Infinity
 C                  Infinity                  Infinity                  Infinity
 H                  Infinity                  Infinity                  Infinity
 C                  Infinity                  Infinity                  Infinity
 C                  Infinity                  Infinity                  Infinity
 C                  Infinity                  Infinity                  Infinity
 H                  Infinity                  Infinity                  Infinity
 H                  Infinity                  Infinity                  Infinity
 H                  Infinity                  Infinity                  Infinity
 H                  Infinity                  Infinity                  Infinity
 H                  Infinity                  Infinity                  Infinity
 H                  Infinity                  Infinity                  Infinity
 H                  Infinity                  Infinity                  Infinity
 H                  Infinity                  Infinity                  Infinity
 H                  Infinity                  Infinity                  Infinity
 H                  Infinity                  Infinity                  Infinity
 H                  Infinity                  Infinity                  Infinity
 H                  Infinity                  Infinity                  Infinity
 H                  Infinity                  Infinity                  Infinity
 H                  Infinity                  Infinity                  Infinity
 H                  Infinity                  Infinity                  Infinity
 H                  Infinity                  Infinity                  Infinity
 H                  Infinity                  Infinity                  Infinity
 C                  Infinity                  Infinity                  Infinity
 H                  Infinity                  Infinity                  Infinity
 H                  Infinity                  Infinity                  Infinity
 C                  Infinity                  Infinity                  Infinity
 H                  Infinity                  Infinity                  Infinity
 H                  Infinity                  Infinity                  Infinity
 C                  Infinity                  Infinity                  Infinity
 H                  Infinity                  Infinity                  Infinity
 H                  Infinity                  Infinity                  Infinity
 C                  Infinity                  Infinity                  Infinity
 H                  Infinity                  Infinity                  Infinity
 H                  Infinity                  Infinity                  Infinity
 C                  Infinity                  Infinity                  Infinity
 H                  Infinity                  Infinity                  Infinity
 H                  Infinity                  Infinity                  Infinity
 C                  Infinity                  Infinity                  Infinity
 H                  Infinity                  Infinity                  Infinity
 H                  Infinity                  Infinity                  Infinity
 C                  Infinity                  Infinity                  Infinity
 H                  Infinity                  Infinity                  Infinity
 H                  Infinity                  Infinity                  Infinity
 C                  Infinity                  Infinity                  Infinity
 H                  Infinity                  Infinity                  Infinity
 H                  Infinity                  Infinity                  Infinity
 C                  Infinity                  Infinity                  Infinity
 H                  Infinity                  Infinity                  Infinity
 H                  Infinity                  Infinity                  Infinity
 C                  Infinity                  Infinity                  Infinity
 H                  Infinity                  Infinity                  Infinity
 H                  Infinity                  Infinity                  Infinity
 C                  Infinity                  Infinity                  Infinity
 H                  Infinity                  Infinity                  Infinity
 H                  Infinity                  Infinity                  Infinity
 C                  Infinity                  Infinity                  Infinity
 H                  Infinity                  Infinity                  Infinity
 H                  Infinity                  Infinity                  Infinity
 C                  Infinity                  Infinity                  Infinity
 H                  Infinity                  Infinity                  Infinity
 H                  Infinity                  Infinity                  Infinity
 C                  Infinity                  Infinity                  Infinity
 H                  Infinity                  Infinity                  Infinity
 H                  Infinity                  Infinity                  Infinity
 C                  Infinity                  Infinity                  Infinity
 H                  Infinity                  Infinity                  Infinity
 H                  Infinity                  Infinity                  Infinity
 H                  Infinity                  Infinity                  Infinity
 Cl                  Infinity                  Infinity                  Infinity
 Co                  Infinity                  Infinity                  Infinity
 N                  Infinity                  Infinity                  Infinity
 N                  Infinity                  Infinity                  Infinity
 N                  Infinity                  Infinity                  Infinity
 N                  Infinity                  Infinity                  Infinity
 N                  Infinity                  Infinity                  Infinity
 N                  Infinity                  Infinity                  Infinity
 O                  Infinity                  Infinity                  Infinity
 C                  Infinity                  Infinity                  Infinity
 N                  Infinity                  Infinity                  Infinity
 C                  Infinity                  Infinity                  Infinity
 O                  Infinity                  Infinity                  Infinity
 C                  Infinity                  Infinity                  Infinity
 N                  Infinity                  Infinity                  Infinity
 C                  Infinity                  Infinity                  Infinity
 O                  Infinity                  Infinity                  Infinity
 C                  Infinity                  Infinity                  Infinity
 N                  Infinity                  Infinity                  Infinity
 C                  Infinity                  Infinity                  Infinity
 B                  Infinity                  Infinity                  Infinity
 C                  Infinity                  Infinity                  Infinity
 H                  Infinity                  Infinity                  Infinity
 C                  Infinity                  Infinity                  Infinity
 C                  Infinity                  Infinity                  Infinity
 C                  Infinity                  Infinity                  Infinity
 H                  Infinity                  Infinity                  Infinity
 C                  Infinity                  Infinity                  Infinity
 C                  Infinity                  Infinity                  Infinity
 C                  Infinity                  Infinity                  Infinity
 H                  Infinity                  Infinity                  Infinity
 C                  Infinity                  Infinity                  Infinity
 C                  Infinity                  Infinity                  Infinity
 C                  Infinity                  Infinity                  Infinity
 H                  Infinity                  Infinity                  Infinity
 H                  Infinity                  Infinity                  Infinity
 H                  Infinity                  Infinity                  Infinity
 H                  Infinity                  Infinity                  Infinity
 H                  Infinity                  Infinity                  Infinity
 H                  Infinity                  Infinity                  Infinity
 H                  Infinity                  Infinity                  Infinity
 H                  Infinity                  Infinity                  Infinity
 H                  Infinity                  Infinity                  Infinity
 H                  Infinity                  Infinity                  Infinity
 H                  Infinity                  Infinity                  Infinity
 H                  Infinity                  Infinity                  Infinity
 H                  Infinity                  Infinity                  Infinity
 H                  Infinity                  Infinity                  Infinity
 H                  Infinity                  Infinity                  Infinity
 H                  Infinity                  Infinity                  Infinity
 H                  Infinity                  Infinity                  Infinity
 C                  Infinity                  Infinity                  Infinity
 H                  Infinity                  Infinity                  Infinity
 H                  Infinity                  Infinity                  Infinity
 C                  Infinity                  Infinity                  Infinity
 H                  Infinity                  Infinity                  Infinity
 H                  Infinity                  Infinity                  Infinity
 C                  Infinity                  Infinity                  Infinity
 H                  Infinity                  Infinity                  Infinity
 H                  Infinity                  Infinity                  Infinity
 C                  Infinity                  Infinity                  Infinity
 H                  Infinity                  Infinity                  Infinity
 H                  Infinity                  Infinity                  Infinity
 C                  Infinity                  Infinity                  Infinity
 H                  Infinity                  Infinity                  Infinity
 H                  Infinity                  Infinity                  Infinity
 C                  Infinity                  Infinity                  Infinity
 H                  Infinity                  Infinity                  Infinity
 H                  Infinity                  Infinity                  Infinity
 C                  Infinity                  Infinity                  Infinity
 H                  Infinity                  Infinity                  Infinity
 H                  Infinity                  Infinity                  Infinity
 C                  Infinity                  Infinity                  Infinity
 H                  Infinity                  Infinity                  Infinity
 H                  Infinity                  Infinity                  Infinity
 C                  Infinity                  Infinity                  Infinity
 H                  Infinity                  Infinity                  Infinity
 H                  Infinity                  Infinity                  Infinity
 C                  Infinity                  Infinity                  Infinity
 H                  Infinity                  Infinity                  Infinity
 H                  Infinity                  Infinity                  Infinity
 C                  Infinity                  Infinity                  Infinity
 H                  Infinity                  Infinity                  Infinity
 H                  Infinity                  Infinity                  Infinity
 C                  Infinity                  Infinity                  Infinity
 H                  Infinity                  Infinity                  Infinity
 H                  Infinity                  Infinity                  Infinity
 C                  Infinity                  Infinity                  Infinity
 H                  Infinity                  Infinity                  Infinity
 H                  Infinity                  Infinity                  Infinity
 C                  Infinity                  Infinity                  Infinity
 H                  Infinity                  Infinity                  Infinity
 H                  Infinity                  Infinity                  Infinity
 C                  Infinity                  Infinity                  Infinity
 H                  Infinity                  Infinity                  Infinity
 H                  Infinity                  Infinity                  Infinity
 H                  Infinity                  Infinity                  Infinity
 Cl                  Infinity                  Infinity                  Infinity
         194

 Co                  Infinity                  Infinity                  Infinity
 N                  Infinity                  Infinity                  Infinity
 N                  Infinity                  Infinity                  Infinity
 N                  Infinity                  Infinity                  Infinity
 N                  Infinity                  Infinity                  Infinity
 N                  Infinity                  Infinity                  Infinity
 N                  Infinity                  Infinity                  Infinity
 O                  Infinity                  Infinity                  Infinity
 C                  Infinity                  Infinity                  Infinity
 N                  Infinity                  Infinity                  Infinity
 C                  Infinity                  Infinity                  Infinity
 O                  Infinity                  Infinity                  Infinity
 C                  Infinity                  Infinity                  Infinity
 N                  Infinity                  Infinity                  Infinity
 C                  Infinity                  Infinity                  Infinity
 O                  Infinity                  Infinity                  Infinity
 C                  Infinity                  Infinity                  Infinity
 N                  Infinity                  Infinity                  Infinity
 C                  Infinity                  Infinity                  Infinity
 B                  Infinity                  Infinity                  Infinity
 C                  Infinity                  Infinity                  Infinity
 H                  Infinity                  Infinity                  Infinity
 C                  Infinity                  Infinity                  Infinity
 C                  Infinity                  Infinity                  Infinity
 C                  Infinity                  Infinity                  Infinity
 H                  Infinity                  Infinity                  Infinity
 C                  Infinity                  Infinity                  Infinity
 C                  Infinity                  Infinity                  Infinity
 C                  Infinity                  Infinity                  Infinity
 H                  Infinity                  Infinity                  Infinity
 C                  Infinity                  Infinity                  Infinity
 C                  Infinity                  Infinity                  Infinity
 C                  Infinity                  Infinity                  Infinity
 H                  Infinity                  Infinity                  Infinity
 H                  Infinity                  Infinity                  Infinity
 H                  Infinity                  Infinity                  Infinity
 H                  Infinity                  Infinity                  Infinity
 H                  Infinity                  Infinity                  Infinity
 H                  Infinity                  Infinity                  Infinity
 H                  Infinity                  Infinity                  Infinity
 H                  Infinity                  Infinity                  Infinity
 H                  Infinity                  Infinity                  Infinity
 H                  Infinity                  Infinity                  Infinity
 H                  Infinity                  Infinity                  Infinity
 H                  Infinity                  Infinity                  Infinity
 H                  Infinity                  Infinity                  Infinity
 H                  Infinity                  Infinity                  Infinity
 H                  Infinity                  Infinity                  Infinity
 H                  Infinity                  Infinity                  Infinity
 H                  Infinity                  Infinity                  Infinity
 C                  Infinity                  Infinity                  Infinity
 H                  Infinity                  Infinity                  Infinity
 H                  Infinity                  Infinity                  Infinity
 C                  Infinity                  Infinity                  Infinity
 H                  Infinity                  Infinity                  Infinity
 H                  Infinity                  Infinity                  Infinity
 C                  Infinity                  Infinity                  Infinity
 H                  Infinity                  Infinity                  Infinity
 H                  Infinity                  Infinity                  Infinity
 C                  Infinity                  Infinity                  Infinity
 H                  Infinity                  Infinity                  Infinity
 H                  Infinity                  Infinity                  Infinity
 C                  Infinity                  Infinity                  Infinity
 H                  Infinity                  Infinity                  Infinity
 H                  Infinity                  Infinity                  Infinity
 C                  Infinity                  Infinity                  Infinity
 H                  Infinity                  Infinity                  Infinity
 H                  Infinity                  Infinity                  Infinity
 C                  Infinity                  Infinity                  Infinity
 H                  Infinity                  Infinity                  Infinity
 H                  Infinity                  Infinity                  Infinity
 C                  Infinity                  Infinity                  Infinity
 H                  Infinity                  Infinity                  Infinity
 H                  Infinity                  Infinity                  Infinity
 C                  Infinity                  Infinity                  Infinity
 H                  Infinity                  Infinity                  Infinity
 H                  Infinity                  Infinity                  Infinity
 C                  Infinity                  Infinity                  Infinity
 H                  Infinity                  Infinity                  Infinity
 H                  Infinity                  Infinity                  Infinity
 C                  Infinity                  Infinity                  Infinity
 H                  Infinity                  Infinity                  Infinity
 H                  Infinity                  Infinity                  Infinity
 C                  Infinity                  Infinity                  Infinity
 H                  Infinity                  Infinity                  Infinity
 H                  Infinity                  Infinity                  Infinity
 C                  Infinity                  Infinity                  Infinity
 H                  Infinity                  Infinity                  Infinity
 H                  Infinity                  Infinity                  Infinity
 C                  Infinity                  Infinity                  Infinity
 H                  Infinity                  Infinity                  Infinity
 H                  Infinity                  Infinity                  Infinity
 C                  Infinity                  Infinity                  Infinity
 H                  Infinity                  Infinity                  Infinity
 H                  Infinity                  Infinity                  Infinity
 H                  Infinity                  Infinity                  Infinity
 Cl                  Infinity                  Infinity                  Infinity
 Co                  Infinity                  Infinity                  Infinity
 N                  Infinity                  Infinity                  Infinity
 N                  Infinity                  Infinity                  Infinity
 N                  Infinity                  Infinity                  Infinity
 N                  Infinity                  Infinity                  Infinity
 N                  Infinity                  Infinity                  Infinity
 N                  Infinity                  Infinity                  Infinity
 O                  Infinity                  Infinity                  Infinity
 C                  Infinity                  Infinity                  Infinity
 N                  Infinity                  Infinity                  Infinity
 C                  Infinity                  Infinity                  Infinity
 O                  Infinity                  Infinity                  Infinity
 C                  Infinity                  Infinity                  Infinity
 N                  Infinity                  Infinity                  Infinity
 C                  Infinity                  Infinity                  Infinity
 O                  Infinity                  Infinity                  Infinity
 C                  Infinity                  Infinity                  Infinity
 N                  Infinity                  Infinity                  Infinity
 C                  Infinity                  Infinity                  Infinity
 B                  Infinity                  Infinity                  Infinity
 C                  Infinity                  Infinity                  Infinity
 H                  Infinity                  Infinity                  Infinity
 C                  Infinity                  Infinity                  Infinity
 C                  Infinity                  Infinity                  Infinity
 C                  Infinity                  Infinity                  Infinity
 H                  Infinity                  Infinity                  Infinity
 C                  Infinity                  Infinity                  Infinity
 C                  Infinity                  Infinity                  Infinity
 C                  Infinity                  Infinity                  Infinity
 H                  Infinity                  Infinity                  Infinity
 C                  Infinity                  Infinity                  Infinity
 C                  Infinity                  Infinity                  Infinity
 C                  Infinity                  Infinity                  Infinity
 H                  Infinity                  Infinity                  Infinity
 H                  Infinity                  Infinity                  Infinity
 H                  Infinity                  Infinity                  Infinity
 H                  Infinity                  Infinity                  Infinity
 H                  Infinity                  Infinity                  Infinity
 H                  Infinity                  Infinity                  Infinity
 H                  Infinity                  Infinity                  Infinity
 H                  Infinity                  Infinity                  Infinity
 H                  Infinity                  Infinity                  Infinity
 H                  Infinity                  Infinity                  Infinity
 H                  Infinity                  Infinity                  Infinity
 H                  Infinity                  Infinity                  Infinity
 H                  Infinity                  Infinity                  Infinity
 H                  Infinity                  Infinity                  Infinity
 H                  Infinity                  Infinity                  Infinity
 H                  Infinity                  Infinity                  Infinity
 H                  Infinity                  Infinity                  Infinity
 C                  Infinity                  Infinity                  Infinity
 H                  Infinity                  Infinity                  Infinity
 H                  Infinity                  Infinity                  Infinity
 C                  Infinity                  Infinity                  Infinity
 H                  Infinity                  Infinity                  Infinity
 H                  Infinity                  Infinity                  Infinity
 C                  Infinity                  Infinity                  Infinity
 H                  Infinity                  Infinity                  Infinity
 H                  Infinity                  Infinity                  Infinity
 C                  Infinity                  Infinity                  Infinity
 H                  Infinity                  Infinity                  Infinity
 H                  Infinity                  Infinity                  Infinity
 C                  Infinity                  Infinity                  Infinity
 H                  Infinity                  Infinity                  Infinity
 H                  Infinity                  Infinity                  Infinity
 C                  Infinity                  Infinity                  Infinity
 H                  Infinity                  Infinity                  Infinity
 H                  Infinity                  Infinity                  Infinity
 C                  Infinity                  Infinity                  Infinity
 H                  Infinity                  Infinity                  Infinity
 H                  Infinity                  Infinity                  Infinity
 C                  Infinity                  Infinity                  Infinity
 H                  Infinity                  Infinity                  Infinity
 H                  Infinity                  Infinity                  Infinity
 C                  Infinity                  Infinity                  Infinity
 H                  Infinity                  Infinity                  Infinity
 H                  Infinity                  Infinity                  Infinity
 C                  Infinity                  Infinity                  Infinity
 H                  Infinity                  Infinity                  Infinity
 H                  Infinity                  Infinity                  Infinity
 C                  Infinity                  Infinity                  Infinity
 H                  Infinity                  Infinity                  Infinity
 H                  Infinity                  Infinity                  Infinity
 C                  Infinity                  Infinity                  Infinity
 H                  Infinity                  Infinity                  Infinity
 H                  Infinity                  Infinity                  Infinity
 C                  Infinity                  Infinity                  Infinity
 H                  Infinity                  Infinity                  Infinity
 H                  Infinity                  Infinity                  Infinity
 C                  Infinity                  Infinity                  Infinity
 H                  Infinity                  Infinity                  Infinity
 H                  Infinity                  Infinity                  Infinity
 C                  Infinity                  Infinity                  Infinity
 H                  Infinity                  Infinity                  Infinity
 H                  Infinity                  Infinity                  Infinity
 H                  Infinity                  Infinity                  Infinity
 Cl                  Infinity                  Infinity                  Infinity
         194

 Co                  Infinity                  Infinity                  Infinity
 N                  Infinity                  Infinity                  Infinity
 N                  Infinity                  Infinity                  Infinity
 N                  Infinity                  Infinity                  Infinity
 N                  Infinity                  Infinity                  Infinity
 N                  Infinity                  Infinity                  Infinity
 N                  Infinity                  Infinity                  Infinity
 O                  Infinity                  Infinity                  Infinity
 C                  Infinity                  Infinity                  Infinity
 N                  Infinity                  Infinity                  Infinity
 C                  Infinity                  Infinity                  Infinity
 O                  Infinity                  Infinity                  Infinity
 C                  Infinity                  Infinity                  Infinity
 N                  Infinity                  Infinity                  Infinity
 C                  Infinity                  Infinity                  Infinity
 O                  Infinity                  Infinity                  Infinity
 C                  Infinity                  Infinity                  Infinity
 N                  Infinity                  Infinity                  Infinity
 C                  Infinity                  Infinity                  Infinity
 B                  Infinity                  Infinity                  Infinity
 C                  Infinity                  Infinity                  Infinity
 H                  Infinity                  Infinity                  Infinity
 C                  Infinity                  Infinity                  Infinity
 C                  Infinity                  Infinity                  Infinity
 C                  Infinity                  Infinity                  Infinity
 H                  Infinity                  Infinity                  Infinity
 C                  Infinity                  Infinity                  Infinity
 C                  Infinity                  Infinity                  Infinity
 C                  Infinity                  Infinity                  Infinity
 H                  Infinity                  Infinity                  Infinity
 C                  Infinity                  Infinity                  Infinity
 C                  Infinity                  Infinity                  Infinity
 C                  Infinity                  Infinity                  Infinity
 H                  Infinity                  Infinity                  Infinity
 H                  Infinity                  Infinity                  Infinity
 H                  Infinity                  Infinity                  Infinity
 H                  Infinity                  Infinity                  Infinity
 H                  Infinity                  Infinity                  Infinity
 H                  Infinity                  Infinity                  Infinity
 H                  Infinity                  Infinity                  Infinity
 H                  Infinity                  Infinity                  Infinity
 H                  Infinity                  Infinity                  Infinity
 H                  Infinity                  Infinity                  Infinity
 H                  Infinity                  Infinity                  Infinity
 H                  Infinity                  Infinity                  Infinity
 H                  Infinity                  Infinity                  Infinity
 H                  Infinity                  Infinity                  Infinity
 H                  Infinity                  Infinity                  Infinity
 H                  Infinity                  Infinity                  Infinity
 H                  Infinity                  Infinity                  Infinity
 C                  Infinity                  Infinity                  Infinity
 H                  Infinity                  Infinity                  Infinity
 H                  Infinity                  Infinity                  Infinity
 C                  Infinity                  Infinity                  Infinity
 H                  Infinity                  Infinity                  Infinity
 H                  Infinity                  Infinity                  Infinity
 C                  Infinity                  Infinity                  Infinity
 H                  Infinity                  Infinity                  Infinity
 H                  Infinity                  Infinity                  Infinity
 C                  Infinity                  Infinity                  Infinity
 H                  Infinity                  Infinity                  Infinity
 H                  Infinity                  Infinity                  Infinity
 C                  Infinity                  Infinity                  Infinity
 H                  Infinity                  Infinity                  Infinity
 H                  Infinity                  Infinity                  Infinity
 C                  Infinity                  Infinity                  Infinity
 H                  Infinity                  Infinity                  Infinity
 H                  Infinity                  Infinity                  Infinity
 C                  Infinity                  Infinity                  Infinity
 H                  Infinity                  Infinity                  Infinity
 H                  Infinity                  Infinity                  Infinity
 C                  Infinity                  Infinity                  Infinity
 H                  Infinity                  Infinity                  Infinity
 H                  Infinity                  Infinity                  Infinity
 C                  Infinity                  Infinity                  Infinity
 H                  Infinity                  Infinity                  Infinity
 H                  Infinity                  Infinity                  Infinity
 C                  Infinity                  Infinity                  Infinity
 H                  Infinity                  Infinity                  Infinity
 H                  Infinity                  Infinity                  Infinity
 C                  Infinity                  Infinity                  Infinity
 H                  Infinity                  Infinity                  Infinity
 H                  Infinity                  Infinity                  Infinity
 C                  Infinity                  Infinity                  Infinity
 H                  Infinity                  Infinity                  Infinity
 H                  Infinity                  Infinity                  Infinity
 C                  Infinity                  Infinity                  Infinity
 H                  Infinity                  Infinity                  Infinity
 H                  Infinity                  Infinity                  Infinity
 C                  Infinity                  Infinity                  Infinity
 H                  Infinity                  Infinity                  Infinity
 H                  Infinity                  Infinity                  Infinity
 C                  Infinity                  Infinity                  Infinity
 H                  Infinity                  Infinity                  Infinity
 H                  Infinity                  Infinity                  Infinity
 H                  Infinity                  Infinity                  Infinity
 Cl                  Infinity                  Infinity                  Infinity
 Co                  Infinity                  Infinity                  Infinity
 N                  Infinity                  Infinity                  Infinity
 N                  Infinity                  Infinity                  Infinity
 N                  Infinity                  Infinity                  Infinity
 N                  Infinity                  Infinity                  Infinity
 N                  Infinity                  Infinity                  Infinity
 N                  Infinity                  Infinity                  Infinity
 O                  Infinity                  Infinity                  Infinity
 C                  Infinity                  Infinity                  Infinity
 N                  Infinity                  Infinity                  Infinity
 C                  Infinity                  Infinity                  Infinity
 O                  Infinity                  Infinity                  Infinity
 C                  Infinity                  Infinity                  Infinity
 N                  Infinity                  Infinity                  Infinity
 C                  Infinity                  Infinity                  Infinity
 O                  Infinity                  Infinity                  Infinity
 C                  Infinity                  Infinity                  Infinity
 N                  Infinity                  Infinity                  Infinity
 C                  Infinity                  Infinity                  Infinity
 B                  Infinity                  Infinity                  Infinity
 C                  Infinity                  Infinity                  Infinity
 H                  Infinity                  Infinity                  Infinity
 C                  Infinity                  Infinity                  Infinity
 C                  Infinity                  Infinity                  Infinity
 C                  Infinity                  Infinity                  Infinity
 H                  Infinity                  Infinity                  Infinity
 C                  Infinity                  Infinity                  Infinity
 C                  Infinity                  Infinity                  Infinity
 C                  Infinity                  Infinity                  Infinity
 H                  Infinity                  Infinity                  Infinity
 C                  Infinity                  Infinity                  Infinity
 C                  Infinity                  Infinity                  Infinity
 C                  Infinity                  Infinity                  Infinity
 H                  Infinity                  Infinity                  Infinity
 H                  Infinity                  Infinity                  Infinity
 H                  Infinity                  Infinity                  Infinity
 H                  Infinity                  Infinity                  Infinity
 H                  Infinity                  Infinity                  Infinity
 H                  Infinity                  Infinity                  Infinity
 H                  Infinity                  Infinity                  Infinity
 H                  Infinity                  Infinity                  Infinity
 H                  Infinity                  Infinity                  Infinity
 H                  Infinity                  Infinity                  Infinity
 H                  Infinity                  Infinity                  Infinity
 H                  Infinity                  Infinity                  Infinity
 H                  Infinity                  Infinity                  Infinity
 H                  Infinity                  Infinity                  Infinity
 H                  Infinity                  Infinity                  Infinity
 H                  Infinity                  Infinity                  Infinity
 H                  Infinity                  Infinity                  Infinity
 C                  Infinity                  Infinity                  Infinity
 H                  Infinity                  Infinity                  Infinity
 H                  Infinity                  Infinity                  Infinity
 C                  Infinity                  Infinity                  Infinity
 H                  Infinity                  Infinity                  Infinity
 H                  Infinity                  Infinity                  Infinity
 C                  Infinity                  Infinity                  Infinity
 H                  Infinity                  Infinity                  Infinity
 H                  Infinity                  Infinity                  Infinity
 C                  Infinity                  Infinity                  Infinity
 H                  Infinity                  Infinity                  Infinity
 H                  Infinity                  Infinity                  Infinity
 C                  Infinity                  Infinity                  Infinity
 H                  Infinity                  Infinity                  Infinity
 H                  Infinity                  Infinity                  Infinity
 C                  Infinity                  Infinity                  Infinity
 H                  Infinity                  Infinity                  Infinity
 H                  Infinity                  Infinity                  Infinity
 C                  Infinity                  Infinity                  Infinity
 H                  Infinity                  Infinity                  Infinity
 H                  Infinity                  Infinity                  Infinity
 C                  Infinity                  Infinity                  Infinity
 H                  Infinity                  Infinity                  Infinity
 H                  Infinity                  Infinity                  Infinity
 C                  Infinity                  Infinity                  Infinity
 H                  Infinity                  Infinity                  Infinity
 H                  Infinity                  Infinity                  Infinity
 C                  Infinity                  Infinity                  Infinity
 H                  Infinity                  Infinity                  Infinity
 H                  Infinity                  Infinity                  Infinity
 C                  Infinity                  Infinity                  Infinity
 H                  Infinity                  Infinity                  Infinity
 H                  Infinity                  Infinity                  Infinity
 C                  Infinity                  Infinity                  Infinity
 H                  Infinity                  Infinity                  Infinity
 H                  Infinity                  Infinity                  Infinity
 C                  Infinity                  Infinity                  Infinity
 H                  Infinity                  Infinity                  Infinity
 H                  Infinity                  Infinity                  Infinity
 C                  Infinity                  Infinity                  Infinity
 H                  Infinity                  Infinity                  Infinity
 H                  Infinity                  Infinity                  Infinity
 C                  Infinity                  Infinity                  Infinity
 H                  Infinity                  Infinity                  Infinity
 H                  Infinity                  Infinity                  Infinity
 H                  Infinity                  Infinity                  Infinity
 Cl                  Infinity                  Infinity                  Infinity
         194

 Co                  Infinity                  Infinity                  Infinity
 N                  Infinity                  Infinity                  Infinity
 N                  Infinity                  Infinity                  Infinity
 N                  Infinity                  Infinity                  Infinity
 N                  Infinity                  Infinity                  Infinity
 N                  Infinity                  Infinity                  Infinity
 N                  Infinity                  Infinity                  Infinity
 O                  Infinity                  Infinity                  Infinity
 C                  Infinity                  Infinity                  Infinity
 N                  Infinity                  Infinity                  Infinity
 C                  Infinity                  Infinity                  Infinity
 O                  Infinity                  Infinity                  Infinity
 C                  Infinity                  Infinity                  Infinity
 N                  Infinity                  Infinity                  Infinity
 C                  Infinity                  Infinity                  Infinity
 O                  Infinity                  Infinity                  Infinity
 C                  Infinity                  Infinity                  Infinity
 N                  Infinity                  Infinity                  Infinity
 C                  Infinity                  Infinity                  Infinity
 B                  Infinity                  Infinity                  Infinity
 C                  Infinity                  Infinity                  Infinity
 H                  Infinity                  Infinity                  Infinity
 C                  Infinity                  Infinity                  Infinity
 C                  Infinity                  Infinity                  Infinity
 C                  Infinity                  Infinity                  Infinity
 H                  Infinity                  Infinity                  Infinity
 C                  Infinity                  Infinity                  Infinity
 C                  Infinity                  Infinity                  Infinity
 C                  Infinity                  Infinity                  Infinity
 H                  Infinity                  Infinity                  Infinity
 C                  Infinity                  Infinity                  Infinity
 C                  Infinity                  Infinity                  Infinity
 C                  Infinity                  Infinity                  Infinity
 H                  Infinity                  Infinity                  Infinity
 H                  Infinity                  Infinity                  Infinity
 H                  Infinity                  Infinity                  Infinity
 H                  Infinity                  Infinity                  Infinity
 H                  Infinity                  Infinity                  Infinity
 H                  Infinity                  Infinity                  Infinity
 H                  Infinity                  Infinity                  Infinity
 H                  Infinity                  Infinity                  Infinity
 H                  Infinity                  Infinity                  Infinity
 H                  Infinity                  Infinity                  Infinity
 H                  Infinity                  Infinity                  Infinity
 H                  Infinity                  Infinity                  Infinity
 H                  Infinity                  Infinity                  Infinity
 H                  Infinity                  Infinity                  Infinity
 H                  Infinity                  Infinity                  Infinity
 H                  Infinity                  Infinity                  Infinity
 H                  Infinity                  Infinity                  Infinity
 C                  Infinity                  Infinity                  Infinity
 H                  Infinity                  Infinity                  Infinity
 H                  Infinity                  Infinity                  Infinity
 C                  Infinity                  Infinity                  Infinity
 H                  Infinity                  Infinity                  Infinity
 H                  Infinity                  Infinity                  Infinity
 C                  Infinity                  Infinity                  Infinity
 H                  Infinity                  Infinity                  Infinity
 H                  Infinity                  Infinity                  Infinity
 C                  Infinity                  Infinity                  Infinity
 H                  Infinity                  Infinity                  Infinity
 H                  Infinity                  Infinity                  Infinity
 C                  Infinity                  Infinity                  Infinity
 H                  Infinity                  Infinity                  Infinity
 H                  Infinity                  Infinity                  Infinity
 C                  Infinity                  Infinity                  Infinity
 H                  Infinity                  Infinity                  Infinity
 H                  Infinity                  Infinity                  Infinity
 C                  Infinity                  Infinity                  Infinity
 H                  Infinity                  Infinity                  Infinity
 H                  Infinity                  Infinity                  Infinity
 C                  Infinity                  Infinity                  Infinity
 H                  Infinity                  Infinity                  Infinity
 H                  Infinity                  Infinity                  Infinity
 C                  Infinity                  Infinity                  Infinity
 H                  Infinity                  Infinity                  Infinity
 H                  Infinity                  Infinity                  Infinity
 C                  Infinity                  Infinity                  Infinity
 H                  Infinity                  Infinity                  Infinity
 H                  Infinity                  Infinity                  Infinity
 C                  Infinity                  Infinity                  Infinity
 H                  Infinity                  Infinity                  Infinity
 H                  Infinity                  Infinity                  Infinity
 C                  Infinity                  Infinity                  Infinity
 H                  Infinity                  Infinity                  Infinity
 H                  Infinity                  Infinity                  Infinity
 C                  Infinity                  Infinity                  Infinity
 H                  Infinity                  Infinity                  Infinity
 H                  Infinity                  Infinity                  Infinity
 C                  Infinity                  Infinity                  Infinity
 H                  Infinity                  Infinity                  Infinity
 H                  Infinity                  Infinity                  Infinity
 C                  Infinity                  Infinity                  Infinity
 H                  Infinity                  Infinity                  Infinity
 H                  Infinity                  Infinity                  Infinity
 H                  Infinity                  Infinity                  Infinity
 Cl                  Infinity                  Infinity                  Infinity
 Co                  Infinity                  Infinity                  Infinity
 N                  Infinity                  Infinity                  Infinity
 N                  Infinity                  Infinity                  Infinity
 N                  Infinity                  Infinity                  Infinity
 N                  Infinity                  Infinity                  Infinity
 N                  Infinity                  Infinity                  Infinity
 N                  Infinity                  Infinity                  Infinity
 O                  Infinity                  Infinity                  Infinity
 C                  Infinity                  Infinity                  Infinity
 N                  Infinity                  Infinity                  Infinity
 C                  Infinity                  Infinity                  Infinity
 O                  Infinity                  Infinity                  Infinity
 C                  Infinity                  Infinity                  Infinity
 N                  Infinity                  Infinity                  Infinity
 C                  Infinity                  Infinity                  Infinity
 O                  Infinity                  Infinity                  Infinity
 C                  Infinity                  Infinity                  Infinity
 N                  Infinity                  Infinity                  Infinity
 C                  Infinity                  Infinity                  Infinity
 B                  Infinity                  Infinity                  Infinity
 C                  Infinity                  Infinity                  Infinity
 H                  Infinity                  Infinity                  Infinity
 C                  Infinity                  Infinity                  Infinity
 C                  Infinity                  Infinity                  Infinity
 C                  Infinity                  Infinity                  Infinity
 H                  Infinity                  Infinity                  Infinity
 C                  Infinity                  Infinity                  Infinity
 C                  Infinity                  Infinity                  Infinity
 C                  Infinity                  Infinity                  Infinity
 H                  Infinity                  Infinity                  Infinity
 C                  Infinity                  Infinity                  Infinity
 C                  Infinity                  Infinity                  Infinity
 C                  Infinity                  Infinity                  Infinity
 H                  Infinity                  Infinity                  Infinity
 H                  Infinity                  Infinity                  Infinity
 H                  Infinity                  Infinity                  Infinity
 H                  Infinity                  Infinity                  Infinity
 H                  Infinity                  Infinity                  Infinity
 H                  Infinity                  Infinity                  Infinity
 H                  Infinity                  Infinity                  Infinity
 H                  Infinity                  Infinity                  Infinity
 H                  Infinity                  Infinity                  Infinity
 H                  Infinity                  Infinity                  Infinity
 H                  Infinity                  Infinity                  Infinity
 H                  Infinity                  Infinity                  Infinity
 H                  Infinity                  Infinity                  Infinity
 H                  Infinity                  Infinity                  Infinity
 H                  Infinity                  Infinity                  Infinity
 H                  Infinity                  Infinity                  Infinity
 H                  Infinity                  Infinity                  Infinity
 C                  Infinity                  Infinity                  Infinity
 H                  Infinity                  Infinity                  Infinity
 H                  Infinity                  Infinity                  Infinity
 C                  Infinity                  Infinity                  Infinity
 H                  Infinity                  Infinity                  Infinity
 H                  Infinity                  Infinity                  Infinity
 C                  Infinity                  Infinity                  Infinity
 H                  Infinity                  Infinity                  Infinity
 H                  Infinity                  Infinity                  Infinity
 C                  Infinity                  Infinity                  Infinity
 H                  Infinity                  Infinity                  Infinity
 H                  Infinity                  Infinity                  Infinity
 C                  Infinity                  Infinity                  Infinity
 H                  Infinity                  Infinity                  Infinity
 H                  Infinity                  Infinity                  Infinity
 C                  Infinity                  Infinity                  Infinity
 H                  Infinity                  Infinity                  Infinity
 H                  Infinity                  Infinity                  Infinity
 C                  Infinity                  Infinity                  Infinity
 H                  Infinity                  Infinity                  Infinity
 H                  Infinity                  Infinity                  Infinity
 C                  Infinity                  Infinity                  Infinity
 H                  Infinity                  Infinity                  Infinity
 H                  Infinity                  Infinity                  Infinity
 C                  Infinity                  Infinity                  Infinity
 H                  Infinity                  Infinity                  Infinity
 H                  Infinity                  Infinity                  Infinity
 C                  Infinity                  Infinity                  Infinity
 H                  Infinity                  Infinity                  Infinity
 H                  Infinity                  Infinity                  Infinity
 C                  Infinity                  Infinity                  Infinity
 H                  Infinity                  Infinity                  Infinity
 H                  Infinity                  Infinity                  Infinity
 C                  Infinity                  Infinity                  Infinity
 H                  Infinity                  Infinity                  Infinity
 H                  Infinity                  Infinity                  Infinity
 C                  Infinity                  Infinity                  Infinity
 H                  Infinity                  Infinity                  Infinity
 H                  Infinity                  Infinity                  Infinity
 C                  Infinity                  Infinity                  Infinity
 H                  Infinity                  Infinity                  Infinity
 H                  Infinity                  Infinity                  Infinity
 C                  Infinity                  Infinity                  Infinity
 H                  Infinity                  Infinity                  Infinity
 H                  Infinity                  Infinity                  Infinity
 H                  Infinity                  Infinity                  Infinity
 Cl                  Infinity                  Infinity                  Infinity
         194

 Co                  Infinity                  Infinity                  Infinity
 N                  Infinity                  Infinity                  Infinity
 N                  Infinity                  Infinity                  Infinity
 N                  Infinity                  Infinity                  Infinity
 N                  Infinity                  Infinity                  Infinity
 N                  Infinity                  Infinity                  Infinity
 N                  Infinity                  Infinity                  Infinity
 O                  Infinity                  Infinity                  Infinity
 C                  Infinity                  Infinity                  Infinity
 N                  Infinity                  Infinity                  Infinity
 C                  Infinity                  Infinity                  Infinity
 O                  Infinity                  Infinity                  Infinity
 C                  Infinity                  Infinity                  Infinity
 N                  Infinity                  Infinity                  Infinity
 C                  Infinity                  Infinity                  Infinity
 O                  Infinity                  Infinity                  Infinity
 C                  Infinity                  Infinity                  Infinity
 N                  Infinity                  Infinity                  Infinity
 C                  Infinity                  Infinity                  Infinity
 B                  Infinity                  Infinity                  Infinity
 C                  Infinity                  Infinity                  Infinity
 H                  Infinity                  Infinity                  Infinity
 C                  Infinity                  Infinity                  Infinity
 C                  Infinity                  Infinity                  Infinity
 C                  Infinity                  Infinity                  Infinity
 H                  Infinity                  Infinity                  Infinity
 C                  Infinity                  Infinity                  Infinity
 C                  Infinity                  Infinity                  Infinity
 C                  Infinity                  Infinity                  Infinity
 H                  Infinity                  Infinity                  Infinity
 C                  Infinity                  Infinity                  Infinity
 C                  Infinity                  Infinity                  Infinity
 C                  Infinity                  Infinity                  Infinity
 H                  Infinity                  Infinity                  Infinity
 H                  Infinity                  Infinity                  Infinity
 H                  Infinity                  Infinity                  Infinity
 H                  Infinity                  Infinity                  Infinity
 H                  Infinity                  Infinity                  Infinity
 H                  Infinity                  Infinity                  Infinity
 H                  Infinity                  Infinity                  Infinity
 H                  Infinity                  Infinity                  Infinity
 H                  Infinity                  Infinity                  Infinity
 H                  Infinity                  Infinity                  Infinity
 H                  Infinity                  Infinity                  Infinity
 H                  Infinity                  Infinity                  Infinity
 H                  Infinity                  Infinity                  Infinity
 H                  Infinity                  Infinity                  Infinity
 H                  Infinity                  Infinity                  Infinity
 H                  Infinity                  Infinity                  Infinity
 H                  Infinity                  Infinity                  Infinity
 C                  Infinity                  Infinity                  Infinity
 H                  Infinity                  Infinity                  Infinity
 H                  Infinity                  Infinity                  Infinity
 C                  Infinity                  Infinity                  Infinity
 H                  Infinity                  Infinity                  Infinity
 H                  Infinity                  Infinity                  Infinity
 C                  Infinity                  Infinity                  Infinity
 H                  Infinity                  Infinity                  Infinity
 H                  Infinity                  Infinity                  Infinity
 C                  Infinity                  Infinity                  Infinity
 H                  Infinity                  Infinity                  Infinity
 H                  Infinity                  Infinity                  Infinity
 C                  Infinity                  Infinity                  Infinity
 H                  Infinity                  Infinity                  Infinity
 H                  Infinity                  Infinity                  Infinity
 C                  Infinity                  Infinity                  Infinity
 H                  Infinity                  Infinity                  Infinity
 H                  Infinity                  Infinity                  Infinity
 C                  Infinity                  Infinity                  Infinity
 H                  Infinity                  Infinity                  Infinity
 H                  Infinity                  Infinity                  Infinity
 C                  Infinity                  Infinity                  Infinity
 H                  Infinity                  Infinity                  Infinity
 H                  Infinity                  Infinity                  Infinity
 C                  Infinity                  Infinity                  Infinity
 H                  Infinity                  Infinity                  Infinity
 H                  Infinity                  Infinity                  Infinity
 C                  Infinity                  Infinity                  Infinity
 H                  Infinity                  Infinity                  Infinity
 H                  Infinity                  Infinity                  Infinity
 C                  Infinity                  Infinity                  Infinity
 H                  Infinity                  Infinity                  Infinity
 H                  Infinity                  Infinity                  Infinity
 C                  Infinity                  Infinity                  Infinity
 H                  Infinity                  Infinity                  Infinity
 H                  Infinity                  Infinity                  Infinity
 C                  Infinity                  Infinity                  Infinity
 H                  Infinity                  Infinity                  Infinity
 H                  Infinity                  Infinity                  Infinity
 C                  Infinity                  Infinity                  Infinity
 H                  Infinity                  Infinity                  Infinity
 H                  Infinity                  Infinity                  Infinity
 C                  Infinity                  Infinity                  Infinity
 H                  Infinity                  Infinity                  Infinity
 H                  Infinity                  Infinity                  Infinity
 H                  Infinity                  Infinity                  Infinity
 Cl                  Infinity                  Infinity                  Infinity
 Co                  Infinity                  Infinity                  Infinity
 N                  Infinity                  Infinity                  Infinity
 N                  Infinity                  Infinity                  Infinity
 N                  Infinity                  Infinity                  Infinity
 N                  Infinity                  Infinity                  Infinity
 N                  Infinity                  Infinity                  Infinity
 N                  Infinity                  Infinity                  Infinity
 O                  Infinity                  Infinity                  Infinity
 C                  Infinity                  Infinity                  Infinity
 N                  Infinity                  Infinity                  Infinity
 C                  Infinity                  Infinity                  Infinity
 O                  Infinity                  Infinity                  Infinity
 C                  Infinity                  Infinity                  Infinity
 N                  Infinity                  Infinity                  Infinity
 C                  Infinity                  Infinity                  Infinity
 O                  Infinity                  Infinity                  Infinity
 C                  Infinity                  Infinity                  Infinity
 N                  Infinity                  Infinity                  Infinity
 C                  Infinity                  Infinity                  Infinity
 B                  Infinity                  Infinity                  Infinity
 C                  Infinity                  Infinity                  Infinity
 H                  Infinity                  Infinity                  Infinity
 C                  Infinity                  Infinity                  Infinity
 C                  Infinity                  Infinity                  Infinity
 C                  Infinity                  Infinity                  Infinity
 H                  Infinity                  Infinity                  Infinity
 C                  Infinity                  Infinity                  Infinity
 C                  Infinity                  Infinity                  Infinity
 C                  Infinity                  Infinity                  Infinity
 H                  Infinity                  Infinity                  Infinity
 C                  Infinity                  Infinity                  Infinity
 C                  Infinity                  Infinity                  Infinity
 C                  Infinity                  Infinity                  Infinity
 H                  Infinity                  Infinity                  Infinity
 H                  Infinity                  Infinity                  Infinity
 H                  Infinity                  Infinity                  Infinity
 H                  Infinity                  Infinity                  Infinity
 H                  Infinity                  Infinity                  Infinity
 H                  Infinity                  Infinity                  Infinity
 H                  Infinity                  Infinity                  Infinity
 H                  Infinity                  Infinity                  Infinity
 H                  Infinity                  Infinity                  Infinity
 H                  Infinity                  Infinity                  Infinity
 H                  Infinity                  Infinity                  Infinity
 H                  Infinity                  Infinity                  Infinity
 H                  Infinity                  Infinity                  Infinity
 H                  Infinity                  Infinity                  Infinity
 H                  Infinity                  Infinity                  Infinity
 H                  Infinity                  Infinity                  Infinity
 H                  Infinity                  Infinity                  Infinity
 C                  Infinity                  Infinity                  Infinity
 H                  Infinity                  Infinity                  Infinity
 H                  Infinity                  Infinity                  Infinity
 C                  Infinity                  Infinity                  Infinity
 H                  Infinity                  Infinity                  Infinity
 H                  Infinity                  Infinity                  Infinity
 C                  Infinity                  Infinity                  Infinity
 H                  Infinity                  Infinity                  Infinity
 H                  Infinity                  Infinity                  Infinity
 C                  Infinity                  Infinity                  Infinity
 H                  Infinity                  Infinity                  Infinity
 H                  Infinity                  Infinity                  Infinity
 C                  Infinity                  Infinity                  Infinity
 H                  Infinity                  Infinity                  Infinity
 H                  Infinity                  Infinity                  Infinity
 C                  Infinity                  Infinity                  Infinity
 H                  Infinity                  Infinity                  Infinity
 H                  Infinity                  Infinity                  Infinity
 C                  Infinity                  Infinity                  Infinity
 H                  Infinity                  Infinity                  Infinity
 H                  Infinity                  Infinity                  Infinity
 C                  Infinity                  Infinity                  Infinity
 H                  Infinity                  Infinity                  Infinity
 H                  Infinity                  Infinity                  Infinity
 C                  Infinity                  Infinity                  Infinity
 H                  Infinity                  Infinity                  Infinity
 H                  Infinity                  Infinity                  Infinity
 C                  Infinity                  Infinity                  Infinity
 H                  Infinity                  Infinity                  Infinity
 H                  Infinity                  Infinity                  Infinity
 C                  Infinity                  Infinity                  Infinity
 H                  Infinity                  Infinity                  Infinity
 H                  Infinity                  Infinity                  Infinity
 C                  Infinity                  Infinity                  Infinity
 H                  Infinity                  Infinity                  Infinity
 H                  Infinity                  Infinity                  Infinity
 C                  Infinity                  Infinity                  Infinity
 H                  Infinity                  Infinity                  Infinity
 H                  Infinity                  Infinity                  Infinity
 C                  Infinity                  Infinity                  Infinity
 H                  Infinity                  Infinity                  Infinity
 H                  Infinity                  Infinity                  Infinity
 C                  Infinity                  Infinity                  Infinity
 H                  Infinity                  Infinity                  Infinity
 H                  Infinity                  Infinity                  Infinity
 H                  Infinity                  Infinity                  Infinity
 Cl                  Infinity                  Infinity                  Infinity
         194

 Co                  Infinity                  Infinity                  Infinity
 N                  Infinity                  Infinity                  Infinity
 N                  Infinity                  Infinity                  Infinity
 N                  Infinity                  Infinity                  Infinity
 N                  Infinity                  Infinity                  Infinity
 N                  Infinity                  Infinity                  Infinity
 N                  Infinity                  Infinity                  Infinity
 O                  Infinity                  Infinity                  Infinity
 C                  Infinity                  Infinity                  Infinity
 N                  Infinity                  Infinity                  Infinity
 C                  Infinity                  Infinity                  Infinity
 O                  Infinity                  Infinity                  Infinity
 C                  Infinity                  Infinity                  Infinity
 N                  Infinity                  Infinity                  Infinity
 C                  Infinity                  Infinity                  Infinity
 O                  Infinity                  Infinity                  Infinity
 C                  Infinity                  Infinity                  Infinity
 N                  Infinity                  Infinity                  Infinity
 C                  Infinity                  Infinity                  Infinity
 B                  Infinity                  Infinity                  Infinity
 C                  Infinity                  Infinity                  Infinity
 H                  Infinity                  Infinity                  Infinity
 C                  Infinity                  Infinity                  Infinity
 C                  Infinity                  Infinity                  Infinity
 C                  Infinity                  Infinity                  Infinity
 H                  Infinity                  Infinity                  Infinity
 C                  Infinity                  Infinity                  Infinity
 C                  Infinity                  Infinity                  Infinity
 C                  Infinity                  Infinity                  Infinity
 H                  Infinity                  Infinity                  Infinity
 C                  Infinity                  Infinity                  Infinity
 C                  Infinity                  Infinity                  Infinity
 C                  Infinity                  Infinity                  Infinity
 H                  Infinity                  Infinity                  Infinity
 H                  Infinity                  Infinity                  Infinity
 H                  Infinity                  Infinity                  Infinity
 H                  Infinity                  Infinity                  Infinity
 H                  Infinity                  Infinity                  Infinity
 H                  Infinity                  Infinity                  Infinity
 H                  Infinity                  Infinity                  Infinity
 H                  Infinity                  Infinity                  Infinity
 H                  Infinity                  Infinity                  Infinity
 H                  Infinity                  Infinity                  Infinity
 H                  Infinity                  Infinity                  Infinity
 H                  Infinity                  Infinity                  Infinity
 H                  Infinity                  Infinity                  Infinity
 H                  Infinity                  Infinity                  Infinity
 H                  Infinity                  Infinity                  Infinity
 H                  Infinity                  Infinity                  Infinity
 H                  Infinity                  Infinity                  Infinity
 C                  Infinity                  Infinity                  Infinity
 H                  Infinity                  Infinity                  Infinity
 H                  Infinity                  Infinity                  Infinity
 C                  Infinity                  Infinity                  Infinity
 H                  Infinity                  Infinity                  Infinity
 H                  Infinity                  Infinity                  Infinity
 C                  Infinity                  Infinity                  Infinity
 H                  Infinity                  Infinity                  Infinity
 H                  Infinity                  Infinity                  Infinity
 C                  Infinity                  Infinity                  Infinity
 H                  Infinity                  Infinity                  Infinity
 H                  Infinity                  Infinity                  Infinity
 C                  Infinity                  Infinity                  Infinity
 H                  Infinity                  Infinity                  Infinity
 H                  Infinity                  Infinity                  Infinity
 C                  Infinity                  Infinity                  Infinity
 H                  Infinity                  Infinity                  Infinity
 H                  Infinity                  Infinity                  Infinity
 C                  Infinity                  Infinity                  Infinity
 H                  Infinity                  Infinity                  Infinity
 H                  Infinity                  Infinity                  Infinity
 C                  Infinity                  Infinity                  Infinity
 H                  Infinity                  Infinity                  Infinity
 H                  Infinity                  Infinity                  Infinity
 C                  Infinity                  Infinity                  Infinity
 H                  Infinity                  Infinity                  Infinity
 H                  Infinity                  Infinity                  Infinity
 C                  Infinity                  Infinity                  Infinity
 H                  Infinity                  Infinity                  Infinity
 H                  Infinity                  Infinity                  Infinity
 C                  Infinity                  Infinity                  Infinity
 H                  Infinity                  Infinity                  Infinity
 H                  Infinity                  Infinity                  Infinity
 C                  Infinity                  Infinity                  Infinity
 H                  Infinity                  Infinity                  Infinity
 H                  Infinity                  Infinity                  Infinity
 C                  Infinity                  Infinity                  Infinity
 H                  Infinity                  Infinity                  Infinity
 H                  Infinity                  Infinity                  Infinity
 C                  Infinity                  Infinity                  Infinity
 H                  Infinity                  Infinity                  Infinity
 H                  Infinity                  Infinity                  Infinity
 C                  Infinity                  Infinity                  Infinity
 H                  Infinity                  Infinity                  Infinity
 H                  Infinity                  Infinity                  Infinity
 H                  Infinity                  Infinity                  Infinity
 Cl                  Infinity                  Infinity                  Infinity
 Co                  Infinity                  Infinity                  Infinity
 N                  Infinity                  Infinity                  Infinity
 N                  Infinity                  Infinity                  Infinity
 N                  Infinity                  Infinity                  Infinity
 N                  Infinity                  Infinity                  Infinity
 N                  Infinity                  Infinity                  Infinity
 N                  Infinity                  Infinity                  Infinity
 O                  Infinity                  Infinity                  Infinity
 C                  Infinity                  Infinity                  Infinity
 N                  Infinity                  Infinity                  Infinity
 C                  Infinity                  Infinity                  Infinity
 O                  Infinity                  Infinity                  Infinity
 C                  Infinity                  Infinity                  Infinity
 N                  Infinity                  Infinity                  Infinity
 C                  Infinity                  Infinity                  Infinity
 O                  Infinity                  Infinity                  Infinity
 C                  Infinity                  Infinity                  Infinity
 N                  Infinity                  Infinity                  Infinity
 C                  Infinity                  Infinity                  Infinity
 B                  Infinity                  Infinity                  Infinity
 C                  Infinity                  Infinity                  Infinity
 H                  Infinity                  Infinity                  Infinity
 C                  Infinity                  Infinity                  Infinity
 C                  Infinity                  Infinity                  Infinity
 C                  Infinity                  Infinity                  Infinity
 H                  Infinity                  Infinity                  Infinity
 C                  Infinity                  Infinity                  Infinity
 C                  Infinity                  Infinity                  Infinity
 C                  Infinity                  Infinity                  Infinity
 H                  Infinity                  Infinity                  Infinity
 C                  Infinity                  Infinity                  Infinity
 C                  Infinity                  Infinity                  Infinity
 C                  Infinity                  Infinity                  Infinity
 H                  Infinity                  Infinity                  Infinity
 H                  Infinity                  Infinity                  Infinity
 H                  Infinity                  Infinity                  Infinity
 H                  Infinity                  Infinity                  Infinity
 H                  Infinity                  Infinity                  Infinity
 H                  Infinity                  Infinity                  Infinity
 H                  Infinity                  Infinity                  Infinity
 H                  Infinity                  Infinity                  Infinity
 H                  Infinity                  Infinity                  Infinity
 H                  Infinity                  Infinity                  Infinity
 H                  Infinity                  Infinity                  Infinity
 H                  Infinity                  Infinity                  Infinity
 H                  Infinity                  Infinity                  Infinity
 H                  Infinity                  Infinity                  Infinity
 H                  Infinity                  Infinity                  Infinity
 H                  Infinity                  Infinity                  Infinity
 H                  Infinity                  Infinity                  Infinity
 C                  Infinity                  Infinity                  Infinity
 H                  Infinity                  Infinity                  Infinity
 H                  Infinity                  Infinity                  Infinity
 C                  Infinity                  Infinity                  Infinity
 H                  Infinity                  Infinity                  Infinity
 H                  Infinity                  Infinity                  Infinity
 C                  Infinity                  Infinity                  Infinity
 H                  Infinity                  Infinity                  Infinity
 H                  Infinity                  Infinity                  Infinity
 C                  Infinity                  Infinity                  Infinity
 H                  Infinity                  Infinity                  Infinity
 H                  Infinity                  Infinity                  Infinity
 C                  Infinity                  Infinity                  Infinity
 H                  Infinity                  Infinity                  Infinity
 H                  Infinity                  Infinity                  Infinity
 C                  Infinity                  Infinity                  Infinity
 H                  Infinity                  Infinity                  Infinity
 H                  Infinity                  Infinity                  Infinity
 C                  Infinity                  Infinity                  Infinity
 H                  Infinity                  Infinity                  Infinity
 H                  Infinity                  Infinity                  Infinity
 C                  Infinity                  Infinity                  Infinity
 H                  Infinity                  Infinity                  Infinity
 H                  Infinity                  Infinity                  Infinity
 C                  Infinity                  Infinity                  Infinity
 H                  Infinity                  Infinity                  Infinity
 H                  Infinity                  Infinity                  Infinity
 C                  Infinity                  Infinity                  Infinity
 H                  Infinity                  Infinity                  Infinity
 H                  Infinity                  Infinity                  Infinity
 C                  Infinity                  Infinity                  Infinity
 H                  Infinity                  Infinity                  Infinity
 H                  Infinity                  Infinity                  Infinity
 C                  Infinity                  Infinity                  Infinity
 H                  Infinity                  Infinity                  Infinity
 H                  Infinity                  Infinity                  Infinity
 C                  Infinity                  Infinity                  Infinity
 H                  Infinity                  Infinity                  Infinity
 H                  Infinity                  Infinity                  Infinity
 C                  Infinity                  Infinity                  Infinity
 H                  Infinity                  Infinity                  Infinity
 H                  Infinity                  Infinity                  Infinity
 C                  Infinity                  Infinity                  Infinity
 H                  Infinity                  Infinity                  Infinity
 H                  Infinity                  Infinity                  Infinity
 H                  Infinity                  Infinity                  Infinity
 Cl                  Infinity                  Infinity                  Infinity
         194

 Co                  Infinity                  Infinity                  Infinity
 N                  Infinity                  Infinity                  Infinity
 N                  Infinity                  Infinity                  Infinity
 N                  Infinity                  Infinity                  Infinity
 N                  Infinity                  Infinity                  Infinity
 N                  Infinity                  Infinity                  Infinity
 N                  Infinity                  Infinity                  Infinity
 O                  Infinity                  Infinity                  Infinity
 C                  Infinity                  Infinity                  Infinity
 N                  Infinity                  Infinity                  Infinity
 C                  Infinity                  Infinity                  Infinity
 O                  Infinity                  Infinity                  Infinity
 C                  Infinity                  Infinity                  Infinity
 N                  Infinity                  Infinity                  Infinity
 C                  Infinity                  Infinity                  Infinity
 O                  Infinity                  Infinity                  Infinity
 C                  Infinity                  Infinity                  Infinity
 N                  Infinity                  Infinity                  Infinity
 C                  Infinity                  Infinity                  Infinity
 B                  Infinity                  Infinity                  Infinity
 C                  Infinity                  Infinity                  Infinity
 H                  Infinity                  Infinity                  Infinity
 C                  Infinity                  Infinity                  Infinity
 C                  Infinity                  Infinity                  Infinity
 C                  Infinity                  Infinity                  Infinity
 H                  Infinity                  Infinity                  Infinity
 C                  Infinity                  Infinity                  Infinity
 C                  Infinity                  Infinity                  Infinity
 C                  Infinity                  Infinity                  Infinity
 H                  Infinity                  Infinity                  Infinity
 C                  Infinity                  Infinity                  Infinity
 C                  Infinity                  Infinity                  Infinity
 C                  Infinity                  Infinity                  Infinity
 H                  Infinity                  Infinity                  Infinity
 H                  Infinity                  Infinity                  Infinity
 H                  Infinity                  Infinity                  Infinity
 H                  Infinity                  Infinity                  Infinity
 H                  Infinity                  Infinity                  Infinity
 H                  Infinity                  Infinity                  Infinity
 H                  Infinity                  Infinity                  Infinity
 H                  Infinity                  Infinity                  Infinity
 H                  Infinity                  Infinity                  Infinity
 H                  Infinity                  Infinity                  Infinity
 H                  Infinity                  Infinity                  Infinity
 H                  Infinity                  Infinity                  Infinity
 H                  Infinity                  Infinity                  Infinity
 H                  Infinity                  Infinity                  Infinity
 H                  Infinity                  Infinity                  Infinity
 H                  Infinity                  Infinity                  Infinity
 H                  Infinity                  Infinity                  Infinity
 C                  Infinity                  Infinity                  Infinity
 H                  Infinity                  Infinity                  Infinity
 H                  Infinity                  Infinity                  Infinity
 C                  Infinity                  Infinity                  Infinity
 H                  Infinity                  Infinity                  Infinity
 H                  Infinity                  Infinity                  Infinity
 C                  Infinity                  Infinity                  Infinity
 H                  Infinity                  Infinity                  Infinity
 H                  Infinity                  Infinity                  Infinity
 C                  Infinity                  Infinity                  Infinity
 H                  Infinity                  Infinity                  Infinity
 H                  Infinity                  Infinity                  Infinity
 C                  Infinity                  Infinity                  Infinity
 H                  Infinity                  Infinity                  Infinity
 H                  Infinity                  Infinity                  Infinity
 C                  Infinity                  Infinity                  Infinity
 H                  Infinity                  Infinity                  Infinity
 H                  Infinity                  Infinity                  Infinity
 C                  Infinity                  Infinity                  Infinity
 H                  Infinity                  Infinity                  Infinity
 H                  Infinity                  Infinity                  Infinity
 C                  Infinity                  Infinity                  Infinity
 H                  Infinity                  Infinity                  Infinity
 H                  Infinity                  Infinity                  Infinity
 C                  Infinity                  Infinity                  Infinity
 H                  Infinity                  Infinity                  Infinity
 H                  Infinity                  Infinity                  Infinity
 C                  Infinity                  Infinity                  Infinity
 H                  Infinity                  Infinity                  Infinity
 H                  Infinity                  Infinity                  Infinity
 C                  Infinity                  Infinity                  Infinity
 H                  Infinity                  Infinity                  Infinity
 H                  Infinity                  Infinity                  Infinity
 C                  Infinity                  Infinity                  Infinity
 H                  Infinity                  Infinity                  Infinity
 H                  Infinity                  Infinity                  Infinity
 C                  Infinity                  Infinity                  Infinity
 H                  Infinity                  Infinity                  Infinity
 H                  Infinity                  Infinity                  Infinity
 C                  Infinity                  Infinity                  Infinity
 H                  Infinity                  Infinity                  Infinity
 H                  Infinity                  Infinity                  Infinity
 C                  Infinity                  Infinity                  Infinity
 H                  Infinity                  Infinity                  Infinity
 H                  Infinity                  Infinity                  Infinity
 H                  Infinity                  Infinity                  Infinity
 Cl                  Infinity                  Infinity                  Infinity
 Co                  Infinity                  Infinity                  Infinity
 N                  Infinity                  Infinity                  Infinity
 N                  Infinity                  Infinity                  Infinity
 N                  Infinity                  Infinity                  Infinity
 N                  Infinity                  Infinity                  Infinity
 N                  Infinity                  Infinity                  Infinity
 N                  Infinity                  Infinity                  Infinity
 O                  Infinity                  Infinity                  Infinity
 C                  Infinity                  Infinity                  Infinity
 N                  Infinity                  Infinity                  Infinity
 C                  Infinity                  Infinity                  Infinity
 O                  Infinity                  Infinity                  Infinity
 C                  Infinity                  Infinity                  Infinity
 N                  Infinity                  Infinity                  Infinity
 C                  Infinity                  Infinity                  Infinity
 O                  Infinity                  Infinity                  Infinity
 C                  Infinity                  Infinity                  Infinity
 N                  Infinity                  Infinity                  Infinity
 C                  Infinity                  Infinity                  Infinity
 B                  Infinity                  Infinity                  Infinity
 C                  Infinity                  Infinity                  Infinity
 H                  Infinity                  Infinity                  Infinity
 C                  Infinity                  Infinity                  Infinity
 C                  Infinity                  Infinity                  Infinity
 C                  Infinity                  Infinity                  Infinity
 H                  Infinity                  Infinity                  Infinity
 C                  Infinity                  Infinity                  Infinity
 C                  Infinity                  Infinity                  Infinity
 C                  Infinity                  Infinity                  Infinity
 H                  Infinity                  Infinity                  Infinity
 C                  Infinity                  Infinity                  Infinity
 C                  Infinity                  Infinity                  Infinity
 C                  Infinity                  Infinity                  Infinity
 H                  Infinity                  Infinity                  Infinity
 H                  Infinity                  Infinity                  Infinity
 H                  Infinity                  Infinity                  Infinity
 H                  Infinity                  Infinity                  Infinity
 H                  Infinity                  Infinity                  Infinity
 H                  Infinity                  Infinity                  Infinity
 H                  Infinity                  Infinity                  Infinity
 H                  Infinity                  Infinity                  Infinity
 H                  Infinity                  Infinity                  Infinity
 H                  Infinity                  Infinity                  Infinity
 H                  Infinity                  Infinity                  Infinity
 H                  Infinity                  Infinity                  Infinity
 H                  Infinity                  Infinity                  Infinity
 H                  Infinity                  Infinity                  Infinity
 H                  Infinity                  Infinity                  Infinity
 H                  Infinity                  Infinity                  Infinity
 H                  Infinity                  Infinity                  Infinity
 C                  Infinity                  Infinity                  Infinity
 H                  Infinity                  Infinity                  Infinity
 H                  Infinity                  Infinity                  Infinity
 C                  Infinity                  Infinity                  Infinity
 H                  Infinity                  Infinity                  Infinity
 H                  Infinity                  Infinity                  Infinity
 C                  Infinity                  Infinity                  Infinity
 H                  Infinity                  Infinity                  Infinity
 H                  Infinity                  Infinity                  Infinity
 C                  Infinity                  Infinity                  Infinity
 H                  Infinity                  Infinity                  Infinity
 H                  Infinity                  Infinity                  Infinity
 C                  Infinity                  Infinity                  Infinity
 H                  Infinity                  Infinity                  Infinity
 H                  Infinity                  Infinity                  Infinity
 C                  Infinity                  Infinity                  Infinity
 H                  Infinity                  Infinity                  Infinity
 H                  Infinity                  Infinity                  Infinity
 C                  Infinity                  Infinity                  Infinity
 H                  Infinity                  Infinity                  Infinity
 H                  Infinity                  Infinity                  Infinity
 C                  Infinity                  Infinity                  Infinity
 H                  Infinity                  Infinity                  Infinity
 H                  Infinity                  Infinity                  Infinity
 C                  Infinity                  Infinity                  Infinity
 H                  Infinity                  Infinity                  Infinity
 H                  Infinity                  Infinity                  Infinity
 C                  Infinity                  Infinity                  Infinity
 H                  Infinity                  Infinity                  Infinity
 H                  Infinity                  Infinity                  Infinity
 C                  Infinity                  Infinity                  Infinity
 H                  Infinity                  Infinity                  Infinity
 H                  Infinity                  Infinity                  Infinity
 C                  Infinity                  Infinity                  Infinity
 H                  Infinity                  Infinity                  Infinity
 H                  Infinity                  Infinity                  Infinity
 C                  Infinity                  Infinity                  Infinity
 H                  Infinity                  Infinity                  Infinity
 H                  Infinity                  Infinity                  Infinity
 C                  Infinity                  Infinity                  Infinity
 H                  Infinity                  Infinity                  Infinity
 H                  Infinity                  Infinity                  Infinity
 C                  Infinity                  Infinity                  Infinity
 H                  Infinity                  Infinity                  Infinity
 H                  Infinity                  Infinity                  Infinity
 H                  Infinity                  Infinity                  Infinity
 Cl                  Infinity                  Infinity                  Infinity
         194

 Co                  Infinity                  Infinity                  Infinity
 N                  Infinity                  Infinity                  Infinity
 N                  Infinity                  Infinity                  Infinity
 N                  Infinity                  Infinity                  Infinity
 N                  Infinity                  Infinity                  Infinity
 N                  Infinity                  Infinity                  Infinity
 N                  Infinity                  Infinity                  Infinity
 O                  Infinity                  Infinity                  Infinity
 C                  Infinity                  Infinity                  Infinity
 N                  Infinity                  Infinity                  Infinity
 C                  Infinity                  Infinity                  Infinity
 O                  Infinity                  Infinity                  Infinity
 C                  Infinity                  Infinity                  Infinity
 N                  Infinity                  Infinity                  Infinity
 C                  Infinity                  Infinity                  Infinity
 O                  Infinity                  Infinity                  Infinity
 C                  Infinity                  Infinity                  Infinity
 N                  Infinity                  Infinity                  Infinity
 C                  Infinity                  Infinity                  Infinity
 B                  Infinity                  Infinity                  Infinity
 C                  Infinity                  Infinity                  Infinity
 H                  Infinity                  Infinity                  Infinity
 C                  Infinity                  Infinity                  Infinity
 C                  Infinity                  Infinity                  Infinity
 C                  Infinity                  Infinity                  Infinity
 H                  Infinity                  Infinity                  Infinity
 C                  Infinity                  Infinity                  Infinity
 C                  Infinity                  Infinity                  Infinity
 C                  Infinity                  Infinity                  Infinity
 H                  Infinity                  Infinity                  Infinity
 C                  Infinity                  Infinity                  Infinity
 C                  Infinity                  Infinity                  Infinity
 C                  Infinity                  Infinity                  Infinity
 H                  Infinity                  Infinity                  Infinity
 H                  Infinity                  Infinity                  Infinity
 H                  Infinity                  Infinity                  Infinity
 H                  Infinity                  Infinity                  Infinity
 H                  Infinity                  Infinity                  Infinity
 H                  Infinity                  Infinity                  Infinity
 H                  Infinity                  Infinity                  Infinity
 H                  Infinity                  Infinity                  Infinity
 H                  Infinity                  Infinity                  Infinity
 H                  Infinity                  Infinity                  Infinity
 H                  Infinity                  Infinity                  Infinity
 H                  Infinity                  Infinity                  Infinity
 H                  Infinity                  Infinity                  Infinity
 H                  Infinity                  Infinity                  Infinity
 H                  Infinity                  Infinity                  Infinity
 H                  Infinity                  Infinity                  Infinity
 H                  Infinity                  Infinity                  Infinity
 C                  Infinity                  Infinity                  Infinity
 H                  Infinity                  Infinity                  Infinity
 H                  Infinity                  Infinity                  Infinity
 C                  Infinity                  Infinity                  Infinity
 H                  Infinity                  Infinity                  Infinity
 H                  Infinity                  Infinity                  Infinity
 C                  Infinity                  Infinity                  Infinity
 H                  Infinity                  Infinity                  Infinity
 H                  Infinity                  Infinity                  Infinity
 C                  Infinity                  Infinity                  Infinity
 H                  Infinity                  Infinity                  Infinity
 H                  Infinity                  Infinity                  Infinity
 C                  Infinity                  Infinity                  Infinity
 H                  Infinity                  Infinity                  Infinity
 H                  Infinity                  Infinity                  Infinity
 C                  Infinity                  Infinity                  Infinity
 H                  Infinity                  Infinity                  Infinity
 H                  Infinity                  Infinity                  Infinity
 C                  Infinity                  Infinity                  Infinity
 H                  Infinity                  Infinity                  Infinity
 H                  Infinity                  Infinity                  Infinity
 C                  Infinity                  Infinity                  Infinity
 H                  Infinity                  Infinity                  Infinity
 H                  Infinity                  Infinity                  Infinity
 C                  Infinity                  Infinity                  Infinity
 H                  Infinity                  Infinity                  Infinity
 H                  Infinity                  Infinity                  Infinity
 C                  Infinity                  Infinity                  Infinity
 H                  Infinity                  Infinity                  Infinity
 H                  Infinity                  Infinity                  Infinity
 C                  Infinity                  Infinity                  Infinity
 H                  Infinity                  Infinity                  Infinity
 H                  Infinity                  Infinity                  Infinity
 C                  Infinity                  Infinity                  Infinity
 H                  Infinity                  Infinity                  Infinity
 H                  Infinity                  Infinity                  Infinity
 C                  Infinity                  Infinity                  Infinity
 H                  Infinity                  Infinity                  Infinity
 H                  Infinity                  Infinity                  Infinity
 C                  Infinity                  Infinity                  Infinity
 H                  Infinity                  Infinity                  Infinity
 H                  Infinity                  Infinity                  Infinity
 C                  Infinity                  Infinity                  Infinity
 H                  Infinity                  Infinity                  Infinity
 H                  Infinity                  Infinity                  Infinity
 H                  Infinity                  Infinity                  Infinity
 Cl                  Infinity                  Infinity                  Infinity
 Co                  Infinity                  Infinity                  Infinity
 N                  Infinity                  Infinity                  Infinity
 N                  Infinity                  Infinity                  Infinity
 N                  Infinity                  Infinity                  Infinity
 N                  Infinity                  Infinity                  Infinity
 N                  Infinity                  Infinity                  Infinity
 N                  Infinity                  Infinity                  Infinity
 O                  Infinity                  Infinity                  Infinity
 C                  Infinity                  Infinity                  Infinity
 N                  Infinity                  Infinity                  Infinity
 C                  Infinity                  Infinity                  Infinity
 O                  Infinity                  Infinity                  Infinity
 C                  Infinity                  Infinity                  Infinity
 N                  Infinity                  Infinity                  Infinity
 C                  Infinity                  Infinity                  Infinity
 O                  Infinity                  Infinity                  Infinity
 C                  Infinity                  Infinity                  Infinity
 N                  Infinity                  Infinity                  Infinity
 C                  Infinity                  Infinity                  Infinity
 B                  Infinity                  Infinity                  Infinity
 C                  Infinity                  Infinity                  Infinity
 H                  Infinity                  Infinity                  Infinity
 C                  Infinity                  Infinity                  Infinity
 C                  Infinity                  Infinity                  Infinity
 C                  Infinity                  Infinity                  Infinity
 H                  Infinity                  Infinity                  Infinity
 C                  Infinity                  Infinity                  Infinity
 C                  Infinity                  Infinity                  Infinity
 C                  Infinity                  Infinity                  Infinity
 H                  Infinity                  Infinity                  Infinity
 C                  Infinity                  Infinity                  Infinity
 C                  Infinity                  Infinity                  Infinity
 C                  Infinity                  Infinity                  Infinity
 H                  Infinity                  Infinity                  Infinity
 H                  Infinity                  Infinity                  Infinity
 H                  Infinity                  Infinity                  Infinity
 H                  Infinity                  Infinity                  Infinity
 H                  Infinity                  Infinity                  Infinity
 H                  Infinity                  Infinity                  Infinity
 H                  Infinity                  Infinity                  Infinity
 H                  Infinity                  Infinity                  Infinity
 H                  Infinity                  Infinity                  Infinity
 H                  Infinity                  Infinity                  Infinity
 H                  Infinity                  Infinity                  Infinity
 H                  Infinity                  Infinity                  Infinity
 H                  Infinity                  Infinity                  Infinity
 H                  Infinity                  Infinity                  Infinity
 H                  Infinity                  Infinity                  Infinity
 H                  Infinity                  Infinity                  Infinity
 H                  Infinity                  Infinity                  Infinity
 C                  Infinity                  Infinity                  Infinity
 H                  Infinity                  Infinity                  Infinity
 H                  Infinity                  Infinity                  Infinity
 C                  Infinity                  Infinity                  Infinity
 H                  Infinity                  Infinity                  Infinity
 H                  Infinity                  Infinity                  Infinity
 C                  Infinity                  Infinity                  Infinity
 H                  Infinity                  Infinity                  Infinity
 H                  Infinity                  Infinity                  Infinity
 C                  Infinity                  Infinity                  Infinity
 H                  Infinity                  Infinity                  Infinity
 H                  Infinity                  Infinity                  Infinity
 C                  Infinity                  Infinity                  Infinity
 H                  Infinity                  Infinity                  Infinity
 H                  Infinity                  Infinity                  Infinity
 C                  Infinity                  Infinity                  Infinity
 H                  Infinity                  Infinity                  Infinity
 H                  Infinity                  Infinity                  Infinity
 C                  Infinity                  Infinity                  Infinity
 H                  Infinity                  Infinity                  Infinity
 H                  Infinity                  Infinity                  Infinity
 C                  Infinity                  Infinity                  Infinity
 H                  Infinity                  Infinity                  Infinity
 H                  Infinity                  Infinity                  Infinity
 C                  Infinity                  Infinity                  Infinity
 H                  Infinity                  Infinity                  Infinity
 H                  Infinity                  Infinity                  Infinity
 C                  Infinity                  Infinity                  Infinity
 H                  Infinity                  Infinity                  Infinity
 H                  Infinity                  Infinity                  Infinity
 C                  Infinity                  Infinity                  Infinity
 H                  Infinity                  Infinity                  Infinity
 H                  Infinity                  Infinity                  Infinity
 C                  Infinity                  Infinity                  Infinity
 H                  Infinity                  Infinity                  Infinity
 H                  Infinity                  Infinity                  Infinity
 C                  Infinity                  Infinity                  Infinity
 H                  Infinity                  Infinity                  Infinity
 H                  Infinity                  Infinity                  Infinity
 C                  Infinity                  Infinity                  Infinity
 H                  Infinity                  Infinity                  Infinity
 H                  Infinity                  Infinity                  Infinity
 C                  Infinity                  Infinity                  Infinity
 H                  Infinity                  Infinity                  Infinity
 H                  Infinity                  Infinity                  Infinity
 H                  Infinity                  Infinity                  Infinity
 Cl                  Infinity                  Infinity                  Infinity
         194

 Co                  Infinity                  Infinity                  Infinity
 N                  Infinity                  Infinity                  Infinity
 N                  Infinity                  Infinity                  Infinity
 N                  Infinity                  Infinity                  Infinity
 N                  Infinity                  Infinity                  Infinity
 N                  Infinity                  Infinity                  Infinity
 N                  Infinity                  Infinity                  Infinity
 O                  Infinity                  Infinity                  Infinity
 C                  Infinity                  Infinity                  Infinity
 N                  Infinity                  Infinity                  Infinity
 C                  Infinity                  Infinity                  Infinity
 O                  Infinity                  Infinity                  Infinity
 C                  Infinity                  Infinity                  Infinity
 N                  Infinity                  Infinity                  Infinity
 C                  Infinity                  Infinity                  Infinity
 O                  Infinity                  Infinity                  Infinity
 C                  Infinity                  Infinity                  Infinity
 N                  Infinity                  Infinity                  Infinity
 C                  Infinity                  Infinity                  Infinity
 B                  Infinity                  Infinity                  Infinity
 C                  Infinity                  Infinity                  Infinity
 H                  Infinity                  Infinity                  Infinity
 C                  Infinity                  Infinity                  Infinity
 C                  Infinity                  Infinity                  Infinity
 C                  Infinity                  Infinity                  Infinity
 H                  Infinity                  Infinity                  Infinity
 C                  Infinity                  Infinity                  Infinity
 C                  Infinity                  Infinity                  Infinity
 C                  Infinity                  Infinity                  Infinity
 H                  Infinity                  Infinity                  Infinity
 C                  Infinity                  Infinity                  Infinity
 C                  Infinity                  Infinity                  Infinity
 C                  Infinity                  Infinity                  Infinity
 H                  Infinity                  Infinity                  Infinity
 H                  Infinity                  Infinity                  Infinity
 H                  Infinity                  Infinity                  Infinity
 H                  Infinity                  Infinity                  Infinity
 H                  Infinity                  Infinity                  Infinity
 H                  Infinity                  Infinity                  Infinity
 H                  Infinity                  Infinity                  Infinity
 H                  Infinity                  Infinity                  Infinity
 H                  Infinity                  Infinity                  Infinity
 H                  Infinity                  Infinity                  Infinity
 H                  Infinity                  Infinity                  Infinity
 H                  Infinity                  Infinity                  Infinity
 H                  Infinity                  Infinity                  Infinity
 H                  Infinity                  Infinity                  Infinity
 H                  Infinity                  Infinity                  Infinity
 H                  Infinity                  Infinity                  Infinity
 H                  Infinity                  Infinity                  Infinity
 C                  Infinity                  Infinity                  Infinity
 H                  Infinity                  Infinity                  Infinity
 H                  Infinity                  Infinity                  Infinity
 C                  Infinity                  Infinity                  Infinity
 H                  Infinity                  Infinity                  Infinity
 H                  Infinity                  Infinity                  Infinity
 C                  Infinity                  Infinity                  Infinity
 H                  Infinity                  Infinity                  Infinity
 H                  Infinity                  Infinity                  Infinity
 C                  Infinity                  Infinity                  Infinity
 H                  Infinity                  Infinity                  Infinity
 H                  Infinity                  Infinity                  Infinity
 C                  Infinity                  Infinity                  Infinity
 H                  Infinity                  Infinity                  Infinity
 H                  Infinity                  Infinity                  Infinity
 C                  Infinity                  Infinity                  Infinity
 H                  Infinity                  Infinity                  Infinity
 H                  Infinity                  Infinity                  Infinity
 C                  Infinity                  Infinity                  Infinity
 H                  Infinity                  Infinity                  Infinity
 H                  Infinity                  Infinity                  Infinity
 C                  Infinity                  Infinity                  Infinity
 H                  Infinity                  Infinity                  Infinity
 H                  Infinity                  Infinity                  Infinity
 C                  Infinity                  Infinity                  Infinity
 H                  Infinity                  Infinity                  Infinity
 H                  Infinity                  Infinity                  Infinity
 C                  Infinity                  Infinity                  Infinity
 H                  Infinity                  Infinity                  Infinity
 H                  Infinity                  Infinity                  Infinity
 C                  Infinity                  Infinity                  Infinity
 H                  Infinity                  Infinity                  Infinity
 H                  Infinity                  Infinity                  Infinity
 C                  Infinity                  Infinity                  Infinity
 H                  Infinity                  Infinity                  Infinity
 H                  Infinity                  Infinity                  Infinity
 C                  Infinity                  Infinity                  Infinity
 H                  Infinity                  Infinity                  Infinity
 H                  Infinity                  Infinity                  Infinity
 C                  Infinity                  Infinity                  Infinity
 H                  Infinity                  Infinity                  Infinity
 H                  Infinity                  Infinity                  Infinity
 C                  Infinity                  Infinity                  Infinity
 H                  Infinity                  Infinity                  Infinity
 H                  Infinity                  Infinity                  Infinity
 H                  Infinity                  Infinity                  Infinity
 Cl                  Infinity                  Infinity                  Infinity
 Co                  Infinity                  Infinity                  Infinity
 N                  Infinity                  Infinity                  Infinity
 N                  Infinity                  Infinity                  Infinity
 N                  Infinity                  Infinity                  Infinity
 N                  Infinity                  Infinity                  Infinity
 N                  Infinity                  Infinity                  Infinity
 N                  Infinity                  Infinity                  Infinity
 O                  Infinity                  Infinity                  Infinity
 C                  Infinity                  Infinity                  Infinity
 N                  Infinity                  Infinity                  Infinity
 C                  Infinity                  Infinity                  Infinity
 O                  Infinity                  Infinity                  Infinity
 C                  Infinity                  Infinity                  Infinity
 N                  Infinity                  Infinity                  Infinity
 C                  Infinity                  Infinity                  Infinity
 O                  Infinity                  Infinity                  Infinity
 C                  Infinity                  Infinity                  Infinity
 N                  Infinity                  Infinity                  Infinity
 C                  Infinity                  Infinity                  Infinity
 B                  Infinity                  Infinity                  Infinity
 C                  Infinity                  Infinity                  Infinity
 H                  Infinity                  Infinity                  Infinity
 C                  Infinity                  Infinity                  Infinity
 C                  Infinity                  Infinity                  Infinity
 C                  Infinity                  Infinity                  Infinity
 H                  Infinity                  Infinity                  Infinity
 C                  Infinity                  Infinity                  Infinity
 C                  Infinity                  Infinity                  Infinity
 C                  Infinity                  Infinity                  Infinity
 H                  Infinity                  Infinity                  Infinity
 C                  Infinity                  Infinity                  Infinity
 C                  Infinity                  Infinity                  Infinity
 C                  Infinity                  Infinity                  Infinity
 H                  Infinity                  Infinity                  Infinity
 H                  Infinity                  Infinity                  Infinity
 H                  Infinity                  Infinity                  Infinity
 H                  Infinity                  Infinity                  Infinity
 H                  Infinity                  Infinity                  Infinity
 H                  Infinity                  Infinity                  Infinity
 H                  Infinity                  Infinity                  Infinity
 H                  Infinity                  Infinity                  Infinity
 H                  Infinity                  Infinity                  Infinity
 H                  Infinity                  Infinity                  Infinity
 H                  Infinity                  Infinity                  Infinity
 H                  Infinity                  Infinity                  Infinity
 H                  Infinity                  Infinity                  Infinity
 H                  Infinity                  Infinity                  Infinity
 H                  Infinity                  Infinity                  Infinity
 H                  Infinity                  Infinity                  Infinity
 H                  Infinity                  Infinity                  Infinity
 C                  Infinity                  Infinity                  Infinity
 H                  Infinity                  Infinity                  Infinity
 H                  Infinity                  Infinity                  Infinity
 C                  Infinity                  Infinity                  Infinity
 H                  Infinity                  Infinity                  Infinity
 H                  Infinity                  Infinity                  Infinity
 C                  Infinity                  Infinity                  Infinity
 H                  Infinity                  Infinity                  Infinity
 H                  Infinity                  Infinity                  Infinity
 C                  Infinity                  Infinity                  Infinity
 H                  Infinity                  Infinity                  Infinity
 H                  Infinity                  Infinity                  Infinity
 C                  Infinity                  Infinity                  Infinity
 H                  Infinity                  Infinity                  Infinity
 H                  Infinity                  Infinity                  Infinity
 C                  Infinity                  Infinity                  Infinity
 H                  Infinity                  Infinity                  Infinity
 H                  Infinity                  Infinity                  Infinity
 C                  Infinity                  Infinity                  Infinity
 H                  Infinity                  Infinity                  Infinity
 H                  Infinity                  Infinity                  Infinity
 C                  Infinity                  Infinity                  Infinity
 H                  Infinity                  Infinity                  Infinity
 H                  Infinity                  Infinity                  Infinity
 C                  Infinity                  Infinity                  Infinity
 H                  Infinity                  Infinity                  Infinity
 H                  Infinity                  Infinity                  Infinity
 C                  Infinity                  Infinity                  Infinity
 H                  Infinity                  Infinity                  Infinity
 H                  Infinity                  Infinity                  Infinity
 C                  Infinity                  Infinity                  Infinity
 H                  Infinity                  Infinity                  Infinity
 H                  Infinity                  Infinity                  Infinity
 C                  Infinity                  Infinity                  Infinity
 H                  Infinity                  Infinity                  Infinity
 H                  Infinity                  Infinity                  Infinity
 C                  Infinity                  Infinity                  Infinity
 H                  Infinity                  Infinity                  Infinity
 H                  Infinity                  Infinity                  Infinity
 C                  Infinity                  Infinity                  Infinity
 H                  Infinity                  Infinity                  Infinity
 H                  Infinity                  Infinity                  Infinity
 C                  Infinity                  Infinity                  Infinity
 H                  Infinity                  Infinity                  Infinity
 H                  Infinity                  Infinity                  Infinity
 H                  Infinity                  Infinity                  Infinity
 Cl                  Infinity                  Infinity                  Infinity
         194

 Co                       NaN                       NaN                       NaN
 N                       NaN                       NaN                       NaN
 N                       NaN                       NaN                       NaN
 N                       NaN                       NaN                       NaN
 N                       NaN                       NaN                       NaN
 N                       NaN                       NaN                       NaN
 N                       NaN                       NaN                       NaN
 O                       NaN                       NaN                       NaN
 C                       NaN                       NaN                       NaN
 N                       NaN                       NaN                       NaN
 C                       NaN                       NaN                       NaN
 O                       NaN                       NaN                       NaN
 C                       NaN                       NaN                       NaN
 N                       NaN                       NaN                       NaN
 C                       NaN                       NaN                       NaN
 O                       NaN                       NaN                       NaN
 C                       NaN                       NaN                       NaN
 N                       NaN                       NaN                       NaN
 C                       NaN                       NaN                       NaN
 B                       NaN                       NaN                       NaN
 C                       NaN                       NaN                       NaN
 H                       NaN                       NaN                       NaN
 C                       NaN                       NaN                       NaN
 C                       NaN                       NaN                       NaN
 C                       NaN                       NaN                       NaN
 H                       NaN                       NaN                       NaN
 C                       NaN                       NaN                       NaN
 C                       NaN                       NaN                       NaN
 C                       NaN                       NaN                       NaN
 H                       NaN                       NaN                       NaN
 C                       NaN                       NaN                       NaN
 C                       NaN                       NaN                       NaN
 C                       NaN                       NaN                       NaN
 H                       NaN                       NaN                       NaN
 H                       NaN                       NaN                       NaN
 H                       NaN                       NaN                       NaN
 H                       NaN                       NaN                       NaN
 H                       NaN                       NaN                       NaN
 H                       NaN                       NaN                       NaN
 H                       NaN                       NaN                       NaN
 H                       NaN                       NaN                       NaN
 H                       NaN                       NaN                       NaN
 H                       NaN                       NaN                       NaN
 H                       NaN                       NaN                       NaN
 H                       NaN                       NaN                       NaN
 H                       NaN                       NaN                       NaN
 H                       NaN                       NaN                       NaN
 H                       NaN                       NaN                       NaN
 H                       NaN                       NaN                       NaN
 H                       NaN                       NaN                       NaN
 C                       NaN                       NaN                       NaN
 H                       NaN                       NaN                       NaN
 H                       NaN                       NaN                       NaN
 C                       NaN                       NaN                       NaN
 H                       NaN                       NaN                       NaN
 H                       NaN                       NaN                       NaN
 C                       NaN                       NaN                       NaN
 H                       NaN                       NaN                       NaN
 H                       NaN                       NaN                       NaN
 C                       NaN                       NaN                       NaN
 H                       NaN                       NaN                       NaN
 H                       NaN                       NaN                       NaN
 C                       NaN                       NaN                       NaN
 H                       NaN                       NaN                       NaN
 H                       NaN                       NaN                       NaN
 C                       NaN                       NaN                       NaN
 H                       NaN                       NaN                       NaN
 H                       NaN                       NaN                       NaN
 C                       NaN                       NaN                       NaN
 H                       NaN                       NaN                       NaN
 H                       NaN                       NaN                       NaN
 C                       NaN                       NaN                       NaN
 H                       NaN                       NaN                       NaN
 H                       NaN                       NaN                       NaN
 C                       NaN                       NaN                       NaN
 H                       NaN                       NaN                       NaN
 H                       NaN                       NaN                       NaN
 C                       NaN                       NaN                       NaN
 H                       NaN                       NaN                       NaN
 H                       NaN                       NaN                       NaN
 C                       NaN                       NaN                       NaN
 H                       NaN                       NaN                       NaN
 H                       NaN                       NaN                       NaN
 C                       NaN                       NaN                       NaN
 H                       NaN                       NaN                       NaN
 H                       NaN                       NaN                       NaN
 C                       NaN                       NaN                       NaN
 H                       NaN                       NaN                       NaN
 H                       NaN                       NaN                       NaN
 C                       NaN                       NaN                       NaN
 H                       NaN                       NaN                       NaN
 H                       NaN                       NaN                       NaN
 C                       NaN                       NaN                       NaN
 H                       NaN                       NaN                       NaN
 H                       NaN                       NaN                       NaN
 H                       NaN                       NaN                       NaN
 Cl                       NaN                       NaN                       NaN
 Co                       NaN                       NaN                       NaN
 N                       NaN                       NaN                       NaN
 N                       NaN                       NaN                       NaN
 N                       NaN                       NaN                       NaN
 N                       NaN                       NaN                       NaN
 N                       NaN                       NaN                       NaN
 N                       NaN                       NaN                       NaN
 O                       NaN                       NaN                       NaN
 C                       NaN                       NaN                       NaN
 N                       NaN                       NaN                       NaN
 C                       NaN                       NaN                       NaN
 O                       NaN                       NaN                       NaN
 C                       NaN                       NaN                       NaN
 N                       NaN                       NaN                       NaN
 C                       NaN                       NaN                       NaN
 O                       NaN                       NaN                       NaN
 C                       NaN                       NaN                       NaN
 N                       NaN                       NaN                       NaN
 C                       NaN                       NaN                       NaN
 B                       NaN                       NaN                       NaN
 C                       NaN                       NaN                       NaN
 H                       NaN                       NaN                       NaN
 C                       NaN                       NaN                       NaN
 C                       NaN                       NaN                       NaN
 C                       NaN                       NaN                       NaN
 H                       NaN                       NaN                       NaN
 C                       NaN                       NaN                       NaN
 C                       NaN                       NaN                       NaN
 C                       NaN                       NaN                       NaN
 H                       NaN                       NaN                       NaN
 C                       NaN                       NaN                       NaN
 C                       NaN                       NaN                       NaN
 C                       NaN                       NaN                       NaN
 H                       NaN                       NaN                       NaN
 H                       NaN                       NaN                       NaN
 H                       NaN                       NaN                       NaN
 H                       NaN                       NaN                       NaN
 H                       NaN                       NaN                       NaN
 H                       NaN                       NaN                       NaN
 H                       NaN                       NaN                       NaN
 H                       NaN                       NaN                       NaN
 H                       NaN                       NaN                       NaN
 H                       NaN                       NaN                       NaN
 H                       NaN                       NaN                       NaN
 H                       NaN                       NaN                       NaN
 H                       NaN                       NaN                       NaN
 H                       NaN                       NaN                       NaN
 H                       NaN                       NaN                       NaN
 H                       NaN                       NaN                       NaN
 H                       NaN                       NaN                       NaN
 C                       NaN                       NaN                       NaN
 H                       NaN                       NaN                       NaN
 H                       NaN                       NaN                       NaN
 C                       NaN                       NaN                       NaN
 H                       NaN                       NaN                       NaN
 H                       NaN                       NaN                       NaN
 C                       NaN                       NaN                       NaN
 H                       NaN                       NaN                       NaN
 H                       NaN                       NaN                       NaN
 C                       NaN                       NaN                       NaN
 H                       NaN                       NaN                       NaN
 H                       NaN                       NaN                       NaN
 C                       NaN                       NaN                       NaN
 H                       NaN                       NaN                       NaN
 H                       NaN                       NaN                       NaN
 C                       NaN                       NaN                       NaN
 H                       NaN                       NaN                       NaN
 H                       NaN                       NaN                       NaN
 C                       NaN                       NaN                       NaN
 H                       NaN                       NaN                       NaN
 H                       NaN                       NaN                       NaN
 C                       NaN                       NaN                       NaN
 H                       NaN                       NaN                       NaN
 H                       NaN                       NaN                       NaN
 C                       NaN                       NaN                       NaN
 H                       NaN                       NaN                       NaN
 H                       NaN                       NaN                       NaN
 C                       NaN                       NaN                       NaN
 H                       NaN                       NaN                       NaN
 H                       NaN                       NaN                       NaN
 C                       NaN                       NaN                       NaN
 H                       NaN                       NaN                       NaN
 H                       NaN                       NaN                       NaN
 C                       NaN                       NaN                       NaN
 H                       NaN                       NaN                       NaN
 H                       NaN                       NaN                       NaN
 C                       NaN                       NaN                       NaN
 H                       NaN                       NaN                       NaN
 H                       NaN                       NaN                       NaN
 C                       NaN                       NaN                       NaN
 H                       NaN                       NaN                       NaN
 H                       NaN                       NaN                       NaN
 C                       NaN                       NaN                       NaN
 H                       NaN                       NaN                       NaN
 H                       NaN                       NaN                       NaN
 H                       NaN                       NaN                       NaN
 Cl                       NaN                       NaN                       NaN
         194

 Co                 -Infinity                 -Infinity                 -Infinity
 N                 -Infinity                 -Infinity                 -Infinity
 N                 -Infinity                 -Infinity                 -Infinity
 N                 -Infinity                 -Infinity                 -Infinity
 N                 -Infinity                 -Infinity                 -Infinity
 N                 -Infinity                 -Infinity                 -Infinity
 N                 -Infinity                 -Infinity                 -Infinity
 O                 -Infinity                 -Infinity                 -Infinity
 C                 -Infinity                 -Infinity                 -Infinity
 N                 -Infinity                 -Infinity                 -Infinity
 C                 -Infinity                 -Infinity                 -Infinity
 O                 -Infinity                 -Infinity                 -Infinity
 C                 -Infinity                 -Infinity                 -Infinity
 N                 -Infinity                 -Infinity                 -Infinity
 C                 -Infinity                 -Infinity                 -Infinity
 O                 -Infinity                 -Infinity                 -Infinity
 C                 -Infinity                 -Infinity                 -Infinity
 N                 -Infinity                 -Infinity                 -Infinity
 C                 -Infinity                 -Infinity                 -Infinity
 B                 -Infinity                 -Infinity                 -Infinity
 C                 -Infinity                 -Infinity                 -Infinity
 H                 -Infinity                 -Infinity                 -Infinity
 C                 -Infinity                 -Infinity                 -Infinity
 C                 -Infinity                 -Infinity                 -Infinity
 C                 -Infinity                 -Infinity                 -Infinity
 H                 -Infinity                 -Infinity                 -Infinity
 C                 -Infinity                 -Infinity                 -Infinity
 C                 -Infinity                 -Infinity                 -Infinity
 C                 -Infinity                 -Infinity                 -Infinity
 H                 -Infinity                 -Infinity                 -Infinity
 C                 -Infinity                 -Infinity                 -Infinity
 C                 -Infinity                 -Infinity                 -Infinity
 C                 -Infinity                 -Infinity                 -Infinity
 H                 -Infinity                 -Infinity                 -Infinity
 H                 -Infinity                 -Infinity                 -Infinity
 H                 -Infinity                 -Infinity                 -Infinity
 H                 -Infinity                 -Infinity                 -Infinity
 H                 -Infinity                 -Infinity                 -Infinity
 H                 -Infinity                 -Infinity                 -Infinity
 H                 -Infinity                 -Infinity                 -Infinity
 H                 -Infinity                 -Infinity                 -Infinity
 H                 -Infinity                 -Infinity                 -Infinity
 H                 -Infinity                 -Infinity                 -Infinity
 H                 -Infinity                 -Infinity                 -Infinity
 H                 -Infinity                 -Infinity                 -Infinity
 H                 -Infinity                 -Infinity                 -Infinity
 H                 -Infinity                 -Infinity                 -Infinity
 H                 -Infinity                 -Infinity                 -Infinity
 H                 -Infinity                 -Infinity                 -Infinity
 H                 -Infinity                 -Infinity                 -Infinity
 C                 -Infinity                 -Infinity                 -Infinity
 H                 -Infinity                 -Infinity                 -Infinity
 H                 -Infinity                 -Infinity                 -Infinity
 C                 -Infinity                 -Infinity                 -Infinity
 H                 -Infinity                 -Infinity                 -Infinity
 H                 -Infinity                 -Infinity                 -Infinity
 C                 -Infinity                 -Infinity                 -Infinity
 H                 -Infinity                 -Infinity                 -Infinity
 H                 -Infinity                 -Infinity                 -Infinity
 C                 -Infinity                 -Infinity                 -Infinity
 H                 -Infinity                 -Infinity                 -Infinity
 H                 -Infinity                 -Infinity                 -Infinity
 C                 -Infinity                 -Infinity                 -Infinity
 H                 -Infinity                 -Infinity                 -Infinity
 H                 -Infinity                 -Infinity                 -Infinity
 C                 -Infinity                 -Infinity                 -Infinity
 H                 -Infinity                 -Infinity                 -Infinity
 H                 -Infinity                 -Infinity                 -Infinity
 C                 -Infinity                 -Infinity                 -Infinity
 H                 -Infinity                 -Infinity                 -Infinity
 H                 -Infinity                 -Infinity                 -Infinity
 C                 -Infinity                 -Infinity                 -Infinity
 H                 -Infinity                 -Infinity                 -Infinity
 H                 -Infinity                 -Infinity                 -Infinity
 C                 -Infinity                 -Infinity                 -Infinity
 H                 -Infinity                 -Infinity                 -Infinity
 H                 -Infinity                 -Infinity                 -Infinity
 C                 -Infinity                 -Infinity                 -Infinity
 H                 -Infinity                 -Infinity                 -Infinity
 H                 -Infinity                 -Infinity                 -Infinity
 C                 -Infinity                 -Infinity                 -Infinity
 H                 -Infinity                 -Infinity                 -Infinity
 H                 -Infinity                 -Infinity                 -Infinity
 C                 -Infinity                 -Infinity                 -Infinity
 H                 -Infinity                 -Infinity                 -Infinity
 H                 -Infinity                 -Infinity                 -Infinity
 C                 -Infinity                 -Infinity                 -Infinity
 H                 -Infinity                 -Infinity                 -Infinity
 H                 -Infinity                 -Infinity                 -Infinity
 C                 -Infinity                 -Infinity                 -Infinity
 H                 -Infinity                 -Infinity                 -Infinity
 H                 -Infinity                 -Infinity                 -Infinity
 C                 -Infinity                 -Infinity                 -Infinity
 H                 -Infinity                 -Infinity                 -Infinity
 H                 -Infinity                 -Infinity                 -Infinity
 H                 -Infinity                 -Infinity                 -Infinity
 Cl                 -Infinity                 -Infinity                 -Infinity
 Co                 -Infinity                 -Infinity                 -Infinity
 N                 -Infinity                 -Infinity                 -Infinity
 N                 -Infinity                 -Infinity                 -Infinity
 N                 -Infinity                 -Infinity                 -Infinity
 N                 -Infinity                 -Infinity                 -Infinity
 N                 -Infinity                 -Infinity                 -Infinity
 N                 -Infinity                 -Infinity                 -Infinity
 O                 -Infinity                 -Infinity                 -Infinity
 C                 -Infinity                 -Infinity                 -Infinity
 N                 -Infinity                 -Infinity                 -Infinity
 C                 -Infinity                 -Infinity                 -Infinity
 O                 -Infinity                 -Infinity                 -Infinity
 C                 -Infinity                 -Infinity                 -Infinity
 N                 -Infinity                 -Infinity                 -Infinity
 C                 -Infinity                 -Infinity                 -Infinity
 O                 -Infinity                 -Infinity                 -Infinity
 C                 -Infinity                 -Infinity                 -Infinity
 N                 -Infinity                 -Infinity                 -Infinity
 C                 -Infinity                 -Infinity                 -Infinity
 B                 -Infinity                 -Infinity                 -Infinity
 C                 -Infinity                 -Infinity                 -Infinity
 H                 -Infinity                 -Infinity                 -Infinity
 C                 -Infinity                 -Infinity                 -Infinity
 C                 -Infinity                 -Infinity                 -Infinity
 C                 -Infinity                 -Infinity                 -Infinity
 H                 -Infinity                 -Infinity                 -Infinity
 C                 -Infinity                 -Infinity                 -Infinity
 C                 -Infinity                 -Infinity                 -Infinity
 C                 -Infinity                 -Infinity                 -Infinity
 H                 -Infinity                 -Infinity                 -Infinity
 C                 -Infinity                 -Infinity                 -Infinity
 C                 -Infinity                 -Infinity                 -Infinity
 C                 -Infinity                 -Infinity                 -Infinity
 H                 -Infinity                 -Infinity                 -Infinity
 H                 -Infinity                 -Infinity                 -Infinity
 H                 -Infinity                 -Infinity                 -Infinity
 H                 -Infinity                 -Infinity                 -Infinity
 H                 -Infinity                 -Infinity                 -Infinity
 H                 -Infinity                 -Infinity                 -Infinity
 H                 -Infinity                 -Infinity                 -Infinity
 H                 -Infinity                 -Infinity                 -Infinity
 H                 -Infinity                 -Infinity                 -Infinity
 H                 -Infinity                 -Infinity                 -Infinity
 H                 -Infinity                 -Infinity                 -Infinity
 H                 -Infinity                 -Infinity                 -Infinity
 H                 -Infinity                 -Infinity                 -Infinity
 H                 -Infinity                 -Infinity                 -Infinity
 H                 -Infinity                 -Infinity                 -Infinity
 H                 -Infinity                 -Infinity                 -Infinity
 H                 -Infinity                 -Infinity                 -Infinity
 C                 -Infinity                 -Infinity                 -Infinity
 H                 -Infinity                 -Infinity                 -Infinity
 H                 -Infinity                 -Infinity                 -Infinity
 C                 -Infinity                 -Infinity                 -Infinity
 H                 -Infinity                 -Infinity                 -Infinity
 H                 -Infinity                 -Infinity                 -Infinity
 C                 -Infinity                 -Infinity                 -Infinity
 H                 -Infinity                 -Infinity                 -Infinity
 H                 -Infinity                 -Infinity                 -Infinity
 C                 -Infinity                 -Infinity                 -Infinity
 H                 -Infinity                 -Infinity                 -Infinity
 H                 -Infinity                 -Infinity                 -Infinity
 C                 -Infinity                 -Infinity                 -Infinity
 H                 -Infinity                 -Infinity                 -Infinity
 H                 -Infinity                 -Infinity                 -Infinity
 C                 -Infinity                 -Infinity                 -Infinity
 H                 -Infinity                 -Infinity                 -Infinity
 H                 -Infinity                 -Infinity                 -Infinity
 C                 -Infinity                 -Infinity                 -Infinity
 H                 -Infinity                 -Infinity                 -Infinity
 H                 -Infinity                 -Infinity                 -Infinity
 C                 -Infinity                 -Infinity                 -Infinity
 H                 -Infinity                 -Infinity                 -Infinity
 H                 -Infinity                 -Infinity                 -Infinity
 C                 -Infinity                 -Infinity                 -Infinity
 H                 -Infinity                 -Infinity                 -Infinity
 H                 -Infinity                 -Infinity                 -Infinity
 C                 -Infinity                 -Infinity                 -Infinity
 H                 -Infinity                 -Infinity                 -Infinity
 H                 -Infinity                 -Infinity                 -Infinity
 C                 -Infinity                 -Infinity                 -Infinity
 H                 -Infinity                 -Infinity                 -Infinity
 H                 -Infinity                 -Infinity                 -Infinity
 C                 -Infinity                 -Infinity                 -Infinity
 H                 -Infinity                 -Infinity                 -Infinity
 H                 -Infinity                 -Infinity                 -Infinity
 C                 -Infinity                 -Infinity                 -Infinity
 H                 -Infinity                 -Infinity                 -Infinity
 H                 -Infinity                 -Infinity                 -Infinity
 C                 -Infinity                 -Infinity                 -Infinity
 H                 -Infinity                 -Infinity                 -Infinity
 H                 -Infinity                 -Infinity                 -Infinity
 C                 -Infinity                 -Infinity                 -Infinity
 H                 -Infinity                 -Infinity                 -Infinity
 H                 -Infinity                 -Infinity                 -Infinity
 H                 -Infinity                 -Infinity                 -Infinity
 Cl                 -Infinity                 -Infinity                 -Infinity
         194

 Co                 -Infinity                 -Infinity                 -Infinity
 N                 -Infinity                 -Infinity                 -Infinity
 N                 -Infinity                 -Infinity                 -Infinity
 N                 -Infinity                 -Infinity                 -Infinity
 N                 -Infinity                 -Infinity                 -Infinity
 N                 -Infinity                 -Infinity                 -Infinity
 N                 -Infinity                 -Infinity                 -Infinity
 O                 -Infinity                 -Infinity                 -Infinity
 C                 -Infinity                 -Infinity                 -Infinity
 N                 -Infinity                 -Infinity                 -Infinity
 C                 -Infinity                 -Infinity                 -Infinity
 O                 -Infinity                 -Infinity                 -Infinity
 C                 -Infinity                 -Infinity                 -Infinity
 N                 -Infinity                 -Infinity                 -Infinity
 C                 -Infinity                 -Infinity                 -Infinity
 O                 -Infinity                 -Infinity                 -Infinity
 C                 -Infinity                 -Infinity                 -Infinity
 N                 -Infinity                 -Infinity                 -Infinity
 C                 -Infinity                 -Infinity                 -Infinity
 B                 -Infinity                 -Infinity                 -Infinity
 C                 -Infinity                 -Infinity                 -Infinity
 H                 -Infinity                 -Infinity                 -Infinity
 C                 -Infinity                 -Infinity                 -Infinity
 C                 -Infinity                 -Infinity                 -Infinity
 C                 -Infinity                 -Infinity                 -Infinity
 H                 -Infinity                 -Infinity                 -Infinity
 C                 -Infinity                 -Infinity                 -Infinity
 C                 -Infinity                 -Infinity                 -Infinity
 C                 -Infinity                 -Infinity                 -Infinity
 H                 -Infinity                 -Infinity                 -Infinity
 C                 -Infinity                 -Infinity                 -Infinity
 C                 -Infinity                 -Infinity                 -Infinity
 C                 -Infinity                 -Infinity                 -Infinity
 H                 -Infinity                 -Infinity                 -Infinity
 H                 -Infinity                 -Infinity                 -Infinity
 H                 -Infinity                 -Infinity                 -Infinity
 H                 -Infinity                 -Infinity                 -Infinity
 H                 -Infinity                 -Infinity                 -Infinity
 H                 -Infinity                 -Infinity                 -Infinity
 H                 -Infinity                 -Infinity                 -Infinity
 H                 -Infinity                 -Infinity                 -Infinity
 H                 -Infinity                 -Infinity                 -Infinity
 H                 -Infinity                 -Infinity                 -Infinity
 H                 -Infinity                 -Infinity                 -Infinity
 H                 -Infinity                 -Infinity                 -Infinity
 H                 -Infinity                 -Infinity                 -Infinity
 H                 -Infinity                 -Infinity                 -Infinity
 H                 -Infinity                 -Infinity                 -Infinity
 H                 -Infinity                 -Infinity                 -Infinity
 H                 -Infinity                 -Infinity                 -Infinity
 C                 -Infinity                 -Infinity                 -Infinity
 H                 -Infinity                 -Infinity                 -Infinity
 H                 -Infinity                 -Infinity                 -Infinity
 C                 -Infinity                 -Infinity                 -Infinity
 H                 -Infinity                 -Infinity                 -Infinity
 H                 -Infinity                 -Infinity                 -Infinity
 C                 -Infinity                 -Infinity                 -Infinity
 H                 -Infinity                 -Infinity                 -Infinity
 H                 -Infinity                 -Infinity                 -Infinity
 C                 -Infinity                 -Infinity                 -Infinity
 H                 -Infinity                 -Infinity                 -Infinity
 H                 -Infinity                 -Infinity                 -Infinity
 C                 -Infinity                 -Infinity                 -Infinity
 H                 -Infinity                 -Infinity                 -Infinity
 H                 -Infinity                 -Infinity                 -Infinity
 C                 -Infinity                 -Infinity                 -Infinity
 H                 -Infinity                 -Infinity                 -Infinity
 H                 -Infinity                 -Infinity                 -Infinity
 C                 -Infinity                 -Infinity                 -Infinity
 H                 -Infinity                 -Infinity                 -Infinity
 H                 -Infinity                 -Infinity                 -Infinity
 C                 -Infinity                 -Infinity                 -Infinity
 H                 -Infinity                 -Infinity                 -Infinity
 H                 -Infinity                 -Infinity                 -Infinity
 C                 -Infinity                 -Infinity                 -Infinity
 H                 -Infinity                 -Infinity                 -Infinity
 H                 -Infinity                 -Infinity                 -Infinity
 C                 -Infinity                 -Infinity                 -Infinity
 H                 -Infinity                 -Infinity                 -Infinity
 H                 -Infinity                 -Infinity                 -Infinity
 C                 -Infinity                 -Infinity                 -Infinity
 H                 -Infinity                 -Infinity                 -Infinity
 H                 -Infinity                 -Infinity                 -Infinity
 C                 -Infinity                 -Infinity                 -Infinity
 H                 -Infinity                 -Infinity                 -Infinity
 H                 -Infinity                 -Infinity                 -Infinity
 C                 -Infinity                 -Infinity                 -Infinity
 H                 -Infinity                 -Infinity                 -Infinity
 H                 -Infinity                 -Infinity                 -Infinity
 C                 -Infinity                 -Infinity                 -Infinity
 H                 -Infinity                 -Infinity                 -Infinity
 H                 -Infinity                 -Infinity                 -Infinity
 C                 -Infinity                 -Infinity                 -Infinity
 H                 -Infinity                 -Infinity                 -Infinity
 H                 -Infinity                 -Infinity                 -Infinity
 H                 -Infinity                 -Infinity                 -Infinity
 Cl                 -Infinity                 -Infinity                 -Infinity
 Co                 -Infinity                 -Infinity                 -Infinity
 N                 -Infinity                 -Infinity                 -Infinity
 N                 -Infinity                 -Infinity                 -Infinity
 N                 -Infinity                 -Infinity                 -Infinity
 N                 -Infinity                 -Infinity                 -Infinity
 N                 -Infinity                 -Infinity                 -Infinity
 N                 -Infinity                 -Infinity                 -Infinity
 O                 -Infinity                 -Infinity                 -Infinity
 C                 -Infinity                 -Infinity                 -Infinity
 N                 -Infinity                 -Infinity                 -Infinity
 C                 -Infinity                 -Infinity                 -Infinity
 O                 -Infinity                 -Infinity                 -Infinity
 C                 -Infinity                 -Infinity                 -Infinity
 N                 -Infinity                 -Infinity                 -Infinity
 C                 -Infinity                 -Infinity                 -Infinity
 O                 -Infinity                 -Infinity                 -Infinity
 C                 -Infinity                 -Infinity                 -Infinity
 N                 -Infinity                 -Infinity                 -Infinity
 C                 -Infinity                 -Infinity                 -Infinity
 B                 -Infinity                 -Infinity                 -Infinity
 C                 -Infinity                 -Infinity                 -Infinity
 H                 -Infinity                 -Infinity                 -Infinity
 C                 -Infinity                 -Infinity                 -Infinity
 C                 -Infinity                 -Infinity                 -Infinity
 C                 -Infinity                 -Infinity                 -Infinity
 H                 -Infinity                 -Infinity                 -Infinity
 C                 -Infinity                 -Infinity                 -Infinity
 C                 -Infinity                 -Infinity                 -Infinity
 C                 -Infinity                 -Infinity                 -Infinity
 H                 -Infinity                 -Infinity                 -Infinity
 C                 -Infinity                 -Infinity                 -Infinity
 C                 -Infinity                 -Infinity                 -Infinity
 C                 -Infinity                 -Infinity                 -Infinity
 H                 -Infinity                 -Infinity                 -Infinity
 H                 -Infinity                 -Infinity                 -Infinity
 H                 -Infinity                 -Infinity                 -Infinity
 H                 -Infinity                 -Infinity                 -Infinity
 H                 -Infinity                 -Infinity                 -Infinity
 H                 -Infinity                 -Infinity                 -Infinity
 H                 -Infinity                 -Infinity                 -Infinity
 H                 -Infinity                 -Infinity                 -Infinity
 H                 -Infinity                 -Infinity                 -Infinity
 H                 -Infinity                 -Infinity                 -Infinity
 H                 -Infinity                 -Infinity                 -Infinity
 H                 -Infinity                 -Infinity                 -Infinity
 H                 -Infinity                 -Infinity                 -Infinity
 H                 -Infinity                 -Infinity                 -Infinity
 H                 -Infinity                 -Infinity                 -Infinity
 H                 -Infinity                 -Infinity                 -Infinity
 H                 -Infinity                 -Infinity                 -Infinity
 C                 -Infinity                 -Infinity                 -Infinity
 H                 -Infinity                 -Infinity                 -Infinity
 H                 -Infinity                 -Infinity                 -Infinity
 C                 -Infinity                 -Infinity                 -Infinity
 H                 -Infinity                 -Infinity                 -Infinity
 H                 -Infinity                 -Infinity                 -Infinity
 C                 -Infinity                 -Infinity                 -Infinity
 H                 -Infinity                 -Infinity                 -Infinity
 H                 -Infinity                 -Infinity                 -Infinity
 C                 -Infinity                 -Infinity                 -Infinity
 H                 -Infinity                 -Infinity                 -Infinity
 H                 -Infinity                 -Infinity                 -Infinity
 C                 -Infinity                 -Infinity                 -Infinity
 H                 -Infinity                 -Infinity                 -Infinity
 H                 -Infinity                 -Infinity                 -Infinity
 C                 -Infinity                 -Infinity                 -Infinity
 H                 -Infinity                 -Infinity                 -Infinity
 H                 -Infinity                 -Infinity                 -Infinity
 C                 -Infinity                 -Infinity                 -Infinity
 H                 -Infinity                 -Infinity                 -Infinity
 H                 -Infinity                 -Infinity                 -Infinity
 C                 -Infinity                 -Infinity                 -Infinity
 H                 -Infinity                 -Infinity                 -Infinity
 H                 -Infinity                 -Infinity                 -Infinity
 C                 -Infinity                 -Infinity                 -Infinity
 H                 -Infinity                 -Infinity                 -Infinity
 H                 -Infinity                 -Infinity                 -Infinity
 C                 -Infinity                 -Infinity                 -Infinity
 H                 -Infinity                 -Infinity                 -Infinity
 H                 -Infinity                 -Infinity                 -Infinity
 C                 -Infinity                 -Infinity                 -Infinity
 H                 -Infinity                 -Infinity                 -Infinity
 H                 -Infinity                 -Infinity                 -Infinity
 C                 -Infinity                 -Infinity                 -Infinity
 H                 -Infinity                 -Infinity                 -Infinity
 H                 -Infinity                 -Infinity                 -Infinity
 C                 -Infinity                 -Infinity                 -Infinity
 H                 -Infinity                 -Infinity                 -Infinity
 H                 -Infinity                 -Infinity                 -Infinity
 C                 -Infinity                 -Infinity                 -Infinity
 H                 -Infinity                 -Infinity                 -Infinity
 H                 -Infinity                 -Infinity                 -Infinity
 C                 -Infinity                 -Infinity                 -Infinity
 H                 -Infinity                 -Infinity                 -Infinity
 H                 -Infinity                 -Infinity                 -Infinity
 H                 -Infinity                 -Infinity                 -Infinity
 Cl                 -Infinity                 -Infinity                 -Infinity
         194

 Co                 -Infinity                 -Infinity                 -Infinity
 N                 -Infinity                 -Infinity                 -Infinity
 N                 -Infinity                 -Infinity                 -Infinity
 N                 -Infinity                 -Infinity                 -Infinity
 N                 -Infinity                 -Infinity                 -Infinity
 N                 -Infinity                 -Infinity                 -Infinity
 N                 -Infinity                 -Infinity                 -Infinity
 O                 -Infinity                 -Infinity                 -Infinity
 C                 -Infinity                 -Infinity                 -Infinity
 N                 -Infinity                 -Infinity                 -Infinity
 C                 -Infinity                 -Infinity                 -Infinity
 O                 -Infinity                 -Infinity                 -Infinity
 C                 -Infinity                 -Infinity                 -Infinity
 N                 -Infinity                 -Infinity                 -Infinity
 C                 -Infinity                 -Infinity                 -Infinity
 O                 -Infinity                 -Infinity                 -Infinity
 C                 -Infinity                 -Infinity                 -Infinity
 N                 -Infinity                 -Infinity                 -Infinity
 C                 -Infinity                 -Infinity                 -Infinity
 B                 -Infinity                 -Infinity                 -Infinity
 C                 -Infinity                 -Infinity                 -Infinity
 H                 -Infinity                 -Infinity                 -Infinity
 C                 -Infinity                 -Infinity                 -Infinity
 C                 -Infinity                 -Infinity                 -Infinity
 C                 -Infinity                 -Infinity                 -Infinity
 H                 -Infinity                 -Infinity                 -Infinity
 C                 -Infinity                 -Infinity                 -Infinity
 C                 -Infinity                 -Infinity                 -Infinity
 C                 -Infinity                 -Infinity                 -Infinity
 H                 -Infinity                 -Infinity                 -Infinity
 C                 -Infinity                 -Infinity                 -Infinity
 C                 -Infinity                 -Infinity                 -Infinity
 C                 -Infinity                 -Infinity                 -Infinity
 H                 -Infinity                 -Infinity                 -Infinity
 H                 -Infinity                 -Infinity                 -Infinity
 H                 -Infinity                 -Infinity                 -Infinity
 H                 -Infinity                 -Infinity                 -Infinity
 H                 -Infinity                 -Infinity                 -Infinity
 H                 -Infinity                 -Infinity                 -Infinity
 H                 -Infinity                 -Infinity                 -Infinity
 H                 -Infinity                 -Infinity                 -Infinity
 H                 -Infinity                 -Infinity                 -Infinity
 H                 -Infinity                 -Infinity                 -Infinity
 H                 -Infinity                 -Infinity                 -Infinity
 H                 -Infinity                 -Infinity                 -Infinity
 H                 -Infinity                 -Infinity                 -Infinity
 H                 -Infinity                 -Infinity                 -Infinity
 H                 -Infinity                 -Infinity                 -Infinity
 H                 -Infinity                 -Infinity                 -Infinity
 H                 -Infinity                 -Infinity                 -Infinity
 C                 -Infinity                 -Infinity                 -Infinity
 H                 -Infinity                 -Infinity                 -Infinity
 H                 -Infinity                 -Infinity                 -Infinity
 C                 -Infinity                 -Infinity                 -Infinity
 H                 -Infinity                 -Infinity                 -Infinity
 H                 -Infinity                 -Infinity                 -Infinity
 C                 -Infinity                 -Infinity                 -Infinity
 H                 -Infinity                 -Infinity                 -Infinity
 H                 -Infinity                 -Infinity                 -Infinity
 C                 -Infinity                 -Infinity                 -Infinity
 H                 -Infinity                 -Infinity                 -Infinity
 H                 -Infinity                 -Infinity                 -Infinity
 C                 -Infinity                 -Infinity                 -Infinity
 H                 -Infinity                 -Infinity                 -Infinity
 H                 -Infinity                 -Infinity                 -Infinity
 C                 -Infinity                 -Infinity                 -Infinity
 H                 -Infinity                 -Infinity                 -Infinity
 H                 -Infinity                 -Infinity                 -Infinity
 C                 -Infinity                 -Infinity                 -Infinity
 H                 -Infinity                 -Infinity                 -Infinity
 H                 -Infinity                 -Infinity                 -Infinity
 C                 -Infinity                 -Infinity                 -Infinity
 H                 -Infinity                 -Infinity                 -Infinity
 H                 -Infinity                 -Infinity                 -Infinity
 C                 -Infinity                 -Infinity                 -Infinity
 H                 -Infinity                 -Infinity                 -Infinity
 H                 -Infinity                 -Infinity                 -Infinity
 C                 -Infinity                 -Infinity                 -Infinity
 H                 -Infinity                 -Infinity                 -Infinity
 H                 -Infinity                 -Infinity                 -Infinity
 C                 -Infinity                 -Infinity                 -Infinity
 H                 -Infinity                 -Infinity                 -Infinity
 H                 -Infinity                 -Infinity                 -Infinity
 C                 -Infinity                 -Infinity                 -Infinity
 H                 -Infinity                 -Infinity                 -Infinity
 H                 -Infinity                 -Infinity                 -Infinity
 C                 -Infinity                 -Infinity                 -Infinity
 H                 -Infinity                 -Infinity                 -Infinity
 H                 -Infinity                 -Infinity                 -Infinity
 C                 -Infinity                 -Infinity                 -Infinity
 H                 -Infinity                 -Infinity                 -Infinity
 H                 -Infinity                 -Infinity                 -Infinity
 C                 -Infinity                 -Infinity                 -Infinity
 H                 -Infinity                 -Infinity                 -Infinity
 H                 -Infinity                 -Infinity                 -Infinity
 H                 -Infinity                 -Infinity                 -Infinity
 Cl                 -Infinity                 -Infinity                 -Infinity
 Co                 -Infinity                 -Infinity                 -Infinity
 N                 -Infinity                 -Infinity                 -Infinity
 N                 -Infinity                 -Infinity                 -Infinity
 N                 -Infinity                 -Infinity                 -Infinity
 N                 -Infinity                 -Infinity                 -Infinity
 N                 -Infinity                 -Infinity                 -Infinity
 N                 -Infinity                 -Infinity                 -Infinity
 O                 -Infinity                 -Infinity                 -Infinity
 C                 -Infinity                 -Infinity                 -Infinity
 N                 -Infinity                 -Infinity                 -Infinity
 C                 -Infinity                 -Infinity                 -Infinity
 O                 -Infinity                 -Infinity                 -Infinity
 C                 -Infinity                 -Infinity                 -Infinity
 N                 -Infinity                 -Infinity                 -Infinity
 C                 -Infinity                 -Infinity                 -Infinity
 O                 -Infinity                 -Infinity                 -Infinity
 C                 -Infinity                 -Infinity                 -Infinity
 N                 -Infinity                 -Infinity                 -Infinity
 C                 -Infinity                 -Infinity                 -Infinity
 B                 -Infinity                 -Infinity                 -Infinity
 C                 -Infinity                 -Infinity                 -Infinity
 H                 -Infinity                 -Infinity                 -Infinity
 C                 -Infinity                 -Infinity                 -Infinity
 C                 -Infinity                 -Infinity                 -Infinity
 C                 -Infinity                 -Infinity                 -Infinity
 H                 -Infinity                 -Infinity                 -Infinity
 C                 -Infinity                 -Infinity                 -Infinity
 C                 -Infinity                 -Infinity                 -Infinity
 C                 -Infinity                 -Infinity                 -Infinity
 H                 -Infinity                 -Infinity                 -Infinity
 C                 -Infinity                 -Infinity                 -Infinity
 C                 -Infinity                 -Infinity                 -Infinity
 C                 -Infinity                 -Infinity                 -Infinity
 H                 -Infinity                 -Infinity                 -Infinity
 H                 -Infinity                 -Infinity                 -Infinity
 H                 -Infinity                 -Infinity                 -Infinity
 H                 -Infinity                 -Infinity                 -Infinity
 H                 -Infinity                 -Infinity                 -Infinity
 H                 -Infinity                 -Infinity                 -Infinity
 H                 -Infinity                 -Infinity                 -Infinity
 H                 -Infinity                 -Infinity                 -Infinity
 H                 -Infinity                 -Infinity                 -Infinity
 H                 -Infinity                 -Infinity                 -Infinity
 H                 -Infinity                 -Infinity                 -Infinity
 H                 -Infinity                 -Infinity                 -Infinity
 H                 -Infinity                 -Infinity                 -Infinity
 H                 -Infinity                 -Infinity                 -Infinity
 H                 -Infinity                 -Infinity                 -Infinity
 H                 -Infinity                 -Infinity                 -Infinity
 H                 -Infinity                 -Infinity                 -Infinity
 C                 -Infinity                 -Infinity                 -Infinity
 H                 -Infinity                 -Infinity                 -Infinity
 H                 -Infinity                 -Infinity                 -Infinity
 C                 -Infinity                 -Infinity                 -Infinity
 H                 -Infinity                 -Infinity                 -Infinity
 H                 -Infinity                 -Infinity                 -Infinity
 C                 -Infinity                 -Infinity                 -Infinity
 H                 -Infinity                 -Infinity                 -Infinity
 H                 -Infinity                 -Infinity                 -Infinity
 C                 -Infinity                 -Infinity                 -Infinity
 H                 -Infinity                 -Infinity                 -Infinity
 H                 -Infinity                 -Infinity                 -Infinity
 C                 -Infinity                 -Infinity                 -Infinity
 H                 -Infinity                 -Infinity                 -Infinity
 H                 -Infinity                 -Infinity                 -Infinity
 C                 -Infinity                 -Infinity                 -Infinity
 H                 -Infinity                 -Infinity                 -Infinity
 H                 -Infinity                 -Infinity                 -Infinity
 C                 -Infinity                 -Infinity                 -Infinity
 H                 -Infinity                 -Infinity                 -Infinity
 H                 -Infinity                 -Infinity                 -Infinity
 C                 -Infinity                 -Infinity                 -Infinity
 H                 -Infinity                 -Infinity                 -Infinity
 H                 -Infinity                 -Infinity                 -Infinity
 C                 -Infinity                 -Infinity                 -Infinity
 H                 -Infinity                 -Infinity                 -Infinity
 H                 -Infinity                 -Infinity                 -Infinity
 C                 -Infinity                 -Infinity                 -Infinity
 H                 -Infinity                 -Infinity                 -Infinity
 H                 -Infinity                 -Infinity                 -Infinity
 C                 -Infinity                 -Infinity                 -Infinity
 H                 -Infinity                 -Infinity                 -Infinity
 H                 -Infinity                 -Infinity                 -Infinity
 C                 -Infinity                 -Infinity                 -Infinity
 H                 -Infinity                 -Infinity                 -Infinity
 H                 -Infinity                 -Infinity                 -Infinity
 C                 -Infinity                 -Infinity                 -Infinity
 H                 -Infinity                 -Infinity                 -Infinity
 H                 -Infinity                 -Infinity                 -Infinity
 C                 -Infinity                 -Infinity                 -Infinity
 H                 -Infinity                 -Infinity                 -Infinity
 H                 -Infinity                 -Infinity                 -Infinity
 C                 -Infinity                 -Infinity                 -Infinity
 H                 -Infinity                 -Infinity                 -Infinity
 H                 -Infinity                 -Infinity                 -Infinity
 H                 -Infinity                 -Infinity                 -Infinity
 Cl                 -Infinity                 -Infinity                 -Infinity
         194

 Co                 -Infinity                 -Infinity                 -Infinity
 N                 -Infinity                 -Infinity                 -Infinity
 N                 -Infinity                 -Infinity                 -Infinity
 N                 -Infinity                 -Infinity                 -Infinity
 N                 -Infinity                 -Infinity                 -Infinity
 N                 -Infinity                 -Infinity                 -Infinity
 N                 -Infinity                 -Infinity                 -Infinity
 O                 -Infinity                 -Infinity                 -Infinity
 C                 -Infinity                 -Infinity                 -Infinity
 N                 -Infinity                 -Infinity                 -Infinity
 C                 -Infinity                 -Infinity                 -Infinity
 O                 -Infinity                 -Infinity                 -Infinity
 C                 -Infinity                 -Infinity                 -Infinity
 N                 -Infinity                 -Infinity                 -Infinity
 C                 -Infinity                 -Infinity                 -Infinity
 O                 -Infinity                 -Infinity                 -Infinity
 C                 -Infinity                 -Infinity                 -Infinity
 N                 -Infinity                 -Infinity                 -Infinity
 C                 -Infinity                 -Infinity                 -Infinity
 B                 -Infinity                 -Infinity                 -Infinity
 C                 -Infinity                 -Infinity                 -Infinity
 H                 -Infinity                 -Infinity                 -Infinity
 C                 -Infinity                 -Infinity                 -Infinity
 C                 -Infinity                 -Infinity                 -Infinity
 C                 -Infinity                 -Infinity                 -Infinity
 H                 -Infinity                 -Infinity                 -Infinity
 C                 -Infinity                 -Infinity                 -Infinity
 C                 -Infinity                 -Infinity                 -Infinity
 C                 -Infinity                 -Infinity                 -Infinity
 H                 -Infinity                 -Infinity                 -Infinity
 C                 -Infinity                 -Infinity                 -Infinity
 C                 -Infinity                 -Infinity                 -Infinity
 C                 -Infinity                 -Infinity                 -Infinity
 H                 -Infinity                 -Infinity                 -Infinity
 H                 -Infinity                 -Infinity                 -Infinity
 H                 -Infinity                 -Infinity                 -Infinity
 H                 -Infinity                 -Infinity                 -Infinity
 H                 -Infinity                 -Infinity                 -Infinity
 H                 -Infinity                 -Infinity                 -Infinity
 H                 -Infinity                 -Infinity                 -Infinity
 H                 -Infinity                 -Infinity                 -Infinity
 H                 -Infinity                 -Infinity                 -Infinity
 H                 -Infinity                 -Infinity                 -Infinity
 H                 -Infinity                 -Infinity                 -Infinity
 H                 -Infinity                 -Infinity                 -Infinity
 H                 -Infinity                 -Infinity                 -Infinity
 H                 -Infinity                 -Infinity                 -Infinity
 H                 -Infinity                 -Infinity                 -Infinity
 H                 -Infinity                 -Infinity                 -Infinity
 H                 -Infinity                 -Infinity                 -Infinity
 C                 -Infinity                 -Infinity                 -Infinity
 H                 -Infinity                 -Infinity                 -Infinity
 H                 -Infinity                 -Infinity                 -Infinity
 C                 -Infinity                 -Infinity                 -Infinity
 H                 -Infinity                 -Infinity                 -Infinity
 H                 -Infinity                 -Infinity                 -Infinity
 C                 -Infinity                 -Infinity                 -Infinity
 H                 -Infinity                 -Infinity                 -Infinity
 H                 -Infinity                 -Infinity                 -Infinity
 C                 -Infinity                 -Infinity                 -Infinity
 H                 -Infinity                 -Infinity                 -Infinity
 H                 -Infinity                 -Infinity                 -Infinity
 C                 -Infinity                 -Infinity                 -Infinity
 H                 -Infinity                 -Infinity                 -Infinity
 H                 -Infinity                 -Infinity                 -Infinity
 C                 -Infinity                 -Infinity                 -Infinity
 H                 -Infinity                 -Infinity                 -Infinity
 H                 -Infinity                 -Infinity                 -Infinity
 C                 -Infinity                 -Infinity                 -Infinity
 H                 -Infinity                 -Infinity                 -Infinity
 H                 -Infinity                 -Infinity                 -Infinity
 C                 -Infinity                 -Infinity                 -Infinity
 H                 -Infinity                 -Infinity                 -Infinity
 H                 -Infinity                 -Infinity                 -Infinity
 C                 -Infinity                 -Infinity                 -Infinity
 H                 -Infinity                 -Infinity                 -Infinity
 H                 -Infinity                 -Infinity                 -Infinity
 C                 -Infinity                 -Infinity                 -Infinity
 H                 -Infinity                 -Infinity                 -Infinity
 H                 -Infinity                 -Infinity                 -Infinity
 C                 -Infinity                 -Infinity                 -Infinity
 H                 -Infinity                 -Infinity                 -Infinity
 H                 -Infinity                 -Infinity                 -Infinity
 C                 -Infinity                 -Infinity                 -Infinity
 H                 -Infinity                 -Infinity                 -Infinity
 H                 -Infinity                 -Infinity                 -Infinity
 C                 -Infinity                 -Infinity                 -Infinity
 H                 -Infinity                 -Infinity                 -Infinity
 H                 -Infinity                 -Infinity                 -Infinity
 C                 -Infinity                 -Infinity                 -Infinity
 H                 -Infinity                 -Infinity                 -Infinity
 H                 -Infinity                 -Infinity                 -Infinity
 C                 -Infinity                 -Infinity                 -Infinity
 H                 -Infinity                 -Infinity                 -Infinity
 H                 -Infinity                 -Infinity                 -Infinity
 H                 -Infinity                 -Infinity                 -Infinity
 Cl                 -Infinity                 -Infinity                 -Infinity
 Co                 -Infinity                 -Infinity                 -Infinity
 N                 -Infinity                 -Infinity                 -Infinity
 N                 -Infinity                 -Infinity                 -Infinity
 N                 -Infinity                 -Infinity                 -Infinity
 N                 -Infinity                 -Infinity                 -Infinity
 N                 -Infinity                 -Infinity                 -Infinity
 N                 -Infinity                 -Infinity                 -Infinity
 O                 -Infinity                 -Infinity                 -Infinity
 C                 -Infinity                 -Infinity                 -Infinity
 N                 -Infinity                 -Infinity                 -Infinity
 C                 -Infinity                 -Infinity                 -Infinity
 O                 -Infinity                 -Infinity                 -Infinity
 C                 -Infinity                 -Infinity                 -Infinity
 N                 -Infinity                 -Infinity                 -Infinity
 C                 -Infinity                 -Infinity                 -Infinity
 O                 -Infinity                 -Infinity                 -Infinity
 C                 -Infinity                 -Infinity                 -Infinity
 N                 -Infinity                 -Infinity                 -Infinity
 C                 -Infinity                 -Infinity                 -Infinity
 B                 -Infinity                 -Infinity                 -Infinity
 C                 -Infinity                 -Infinity                 -Infinity
 H                 -Infinity                 -Infinity                 -Infinity
 C                 -Infinity                 -Infinity                 -Infinity
 C                 -Infinity                 -Infinity                 -Infinity
 C                 -Infinity                 -Infinity                 -Infinity
 H                 -Infinity                 -Infinity                 -Infinity
 C                 -Infinity                 -Infinity                 -Infinity
 C                 -Infinity                 -Infinity                 -Infinity
 C                 -Infinity                 -Infinity                 -Infinity
 H                 -Infinity                 -Infinity                 -Infinity
 C                 -Infinity                 -Infinity                 -Infinity
 C                 -Infinity                 -Infinity                 -Infinity
 C                 -Infinity                 -Infinity                 -Infinity
 H                 -Infinity                 -Infinity                 -Infinity
 H                 -Infinity                 -Infinity                 -Infinity
 H                 -Infinity                 -Infinity                 -Infinity
 H                 -Infinity                 -Infinity                 -Infinity
 H                 -Infinity                 -Infinity                 -Infinity
 H                 -Infinity                 -Infinity                 -Infinity
 H                 -Infinity                 -Infinity                 -Infinity
 H                 -Infinity                 -Infinity                 -Infinity
 H                 -Infinity                 -Infinity                 -Infinity
 H                 -Infinity                 -Infinity                 -Infinity
 H                 -Infinity                 -Infinity                 -Infinity
 H                 -Infinity                 -Infinity                 -Infinity
 H                 -Infinity                 -Infinity                 -Infinity
 H                 -Infinity                 -Infinity                 -Infinity
 H                 -Infinity                 -Infinity                 -Infinity
 H                 -Infinity                 -Infinity                 -Infinity
 H                 -Infinity                 -Infinity                 -Infinity
 C                 -Infinity                 -Infinity                 -Infinity
 H                 -Infinity                 -Infinity                 -Infinity
 H                 -Infinity                 -Infinity                 -Infinity
 C                 -Infinity                 -Infinity                 -Infinity
 H                 -Infinity                 -Infinity                 -Infinity
 H                 -Infinity                 -Infinity                 -Infinity
 C                 -Infinity                 -Infinity                 -Infinity
 H                 -Infinity                 -Infinity                 -Infinity
 H                 -Infinity                 -Infinity                 -Infinity
 C                 -Infinity                 -Infinity                 -Infinity
 H                 -Infinity                 -Infinity                 -Infinity
 H                 -Infinity                 -Infinity                 -Infinity
 C                 -Infinity                 -Infinity                 -Infinity
 H                 -Infinity                 -Infinity                 -Infinity
 H                 -Infinity                 -Infinity                 -Infinity
 C                 -Infinity                 -Infinity                 -Infinity
 H                 -Infinity                 -Infinity                 -Infinity
 H                 -Infinity                 -Infinity                 -Infinity
 C                 -Infinity                 -Infinity                 -Infinity
 H                 -Infinity                 -Infinity                 -Infinity
 H                 -Infinity                 -Infinity                 -Infinity
 C                 -Infinity                 -Infinity                 -Infinity
 H                 -Infinity                 -Infinity                 -Infinity
 H                 -Infinity                 -Infinity                 -Infinity
 C                 -Infinity                 -Infinity                 -Infinity
 H                 -Infinity                 -Infinity                 -Infinity
 H                 -Infinity                 -Infinity                 -Infinity
 C                 -Infinity                 -Infinity                 -Infinity
 H                 -Infinity                 -Infinity                 -Infinity
 H                 -Infinity                 -Infinity                 -Infinity
 C                 -Infinity                 -Infinity                 -Infinity
 H                 -Infinity                 -Infinity                 -Infinity
 H                 -Infinity                 -Infinity                 -Infinity
 C                 -Infinity                 -Infinity                 -Infinity
 H                 -Infinity                 -Infinity                 -Infinity
 H                 -Infinity                 -Infinity                 -Infinity
 C                 -Infinity                 -Infinity                 -Infinity
 H                 -Infinity                 -Infinity                 -Infinity
 H                 -Infinity                 -Infinity                 -Infinity
 C                 -Infinity                 -Infinity                 -Infinity
 H                 -Infinity                 -Infinity                 -Infinity
 H                 -Infinity                 -Infinity                 -Infinity
 C                 -Infinity                 -Infinity                 -Infinity
 H                 -Infinity                 -Infinity                 -Infinity
 H                 -Infinity                 -Infinity                 -Infinity
 H                 -Infinity                 -Infinity                 -Infinity
 Cl                 -Infinity                 -Infinity                 -Infinity
         194

 Co                 -Infinity                 -Infinity                 -Infinity
 N                 -Infinity                 -Infinity                 -Infinity
 N                 -Infinity                 -Infinity                 -Infinity
 N                 -Infinity                 -Infinity                 -Infinity
 N                 -Infinity                 -Infinity                 -Infinity
 N                 -Infinity                 -Infinity                 -Infinity
 N                 -Infinity                 -Infinity                 -Infinity
 O                 -Infinity                 -Infinity                 -Infinity
 C                 -Infinity                 -Infinity                 -Infinity
 N                 -Infinity                 -Infinity                 -Infinity
 C                 -Infinity                 -Infinity                 -Infinity
 O                 -Infinity                 -Infinity                 -Infinity
 C                 -Infinity                 -Infinity                 -Infinity
 N                 -Infinity                 -Infinity                 -Infinity
 C                 -Infinity                 -Infinity                 -Infinity
 O                 -Infinity                 -Infinity                 -Infinity
 C                 -Infinity                 -Infinity                 -Infinity
 N                 -Infinity                 -Infinity                 -Infinity
 C                 -Infinity                 -Infinity                 -Infinity
 B                 -Infinity                 -Infinity                 -Infinity
 C                 -Infinity                 -Infinity                 -Infinity
 H                 -Infinity                 -Infinity                 -Infinity
 C                 -Infinity                 -Infinity                 -Infinity
 C                 -Infinity                 -Infinity                 -Infinity
 C                 -Infinity                 -Infinity                 -Infinity
 H                 -Infinity                 -Infinity                 -Infinity
 C                 -Infinity                 -Infinity                 -Infinity
 C                 -Infinity                 -Infinity                 -Infinity
 C                 -Infinity                 -Infinity                 -Infinity
 H                 -Infinity                 -Infinity                 -Infinity
 C                 -Infinity                 -Infinity                 -Infinity
 C                 -Infinity                 -Infinity                 -Infinity
 C                 -Infinity                 -Infinity                 -Infinity
 H                 -Infinity                 -Infinity                 -Infinity
 H                 -Infinity                 -Infinity                 -Infinity
 H                 -Infinity                 -Infinity                 -Infinity
 H                 -Infinity                 -Infinity                 -Infinity
 H                 -Infinity                 -Infinity                 -Infinity
 H                 -Infinity                 -Infinity                 -Infinity
 H                 -Infinity                 -Infinity                 -Infinity
 H                 -Infinity                 -Infinity                 -Infinity
 H                 -Infinity                 -Infinity                 -Infinity
 H                 -Infinity                 -Infinity                 -Infinity
 H                 -Infinity                 -Infinity                 -Infinity
 H                 -Infinity                 -Infinity                 -Infinity
 H                 -Infinity                 -Infinity                 -Infinity
 H                 -Infinity                 -Infinity                 -Infinity
 H                 -Infinity                 -Infinity                 -Infinity
 H                 -Infinity                 -Infinity                 -Infinity
 H                 -Infinity                 -Infinity                 -Infinity
 C                 -Infinity                 -Infinity                 -Infinity
 H                 -Infinity                 -Infinity                 -Infinity
 H                 -Infinity                 -Infinity                 -Infinity
 C                 -Infinity                 -Infinity                 -Infinity
 H                 -Infinity                 -Infinity                 -Infinity
 H                 -Infinity                 -Infinity                 -Infinity
 C                 -Infinity                 -Infinity                 -Infinity
 H                 -Infinity                 -Infinity                 -Infinity
 H                 -Infinity                 -Infinity                 -Infinity
 C                 -Infinity                 -Infinity                 -Infinity
 H                 -Infinity                 -Infinity                 -Infinity
 H                 -Infinity                 -Infinity                 -Infinity
 C                 -Infinity                 -Infinity                 -Infinity
 H                 -Infinity                 -Infinity                 -Infinity
 H                 -Infinity                 -Infinity                 -Infinity
 C                 -Infinity                 -Infinity                 -Infinity
 H                 -Infinity                 -Infinity                 -Infinity
 H                 -Infinity                 -Infinity                 -Infinity
 C                 -Infinity                 -Infinity                 -Infinity
 H                 -Infinity                 -Infinity                 -Infinity
 H                 -Infinity                 -Infinity                 -Infinity
 C                 -Infinity                 -Infinity                 -Infinity
 H                 -Infinity                 -Infinity                 -Infinity
 H                 -Infinity                 -Infinity                 -Infinity
 C                 -Infinity                 -Infinity                 -Infinity
 H                 -Infinity                 -Infinity                 -Infinity
 H                 -Infinity                 -Infinity                 -Infinity
 C                 -Infinity                 -Infinity                 -Infinity
 H                 -Infinity                 -Infinity                 -Infinity
 H                 -Infinity                 -Infinity                 -Infinity
 C                 -Infinity                 -Infinity                 -Infinity
 H                 -Infinity                 -Infinity                 -Infinity
[truncated: 874,336 more chars]
