# Supplementary material for: Unraveling the Contributions to Spin–Lattice Relaxation in Kramers Single-Molecule Magnets
Source: J Am Chem Soc. 2022 Dec 9;144(50):22965–75. doi: 10.1021/jacs.2c08876 (PMC9782788; doi:10.1021/jacs.2c08876)
Supplement: Supplementary file 2 — ja2c08876_si_002.zip [file ja2c08876_si_002.zip › phonon_Co/mol-3/mode-1-10/4/Cart_disp.xyz]

         194

 Co   9.2106916020686267        1.4145612972770973        4.4116593970271829     
 N   7.9133957329246671       0.70046862777211516        5.7856948459053683     
 N   7.2584070612319858        1.7149083278666717        3.5374300737811928     
 N   10.248257019070509        2.2655681988251839        6.0481077605790636     
 N   10.044577147939044        3.2806199305322363        3.6524538308471133     
 N   10.311299792803387      -0.32216627136644693        5.1185728498983361     
 N   9.8732864543637913       0.36870355519228848        2.6916766652463329     
 O   8.2317092850662110       0.39921881338859611        7.0724710762709355     
 C   6.4959625699887740       0.83067338943118063        5.6119804270347675     
 N   6.6868395247577173        2.1840672784318449        2.3975076013739023     
 C   6.1947465616566921        1.3806582862804064        4.3650143878707830     
 O   10.344894173826056        1.6561796526893766        7.2672295644622231     
 C   10.818683606574597        3.4399545376805394        5.9333782937867721     
 N   10.149369026900951        4.0072572059079299        2.5117852267721119     
 C   10.700167362429521        4.0007654515306026        4.5987038101928697     
 O   10.352255121157123      -0.69860137073828787        6.4362835599831261     
 C   10.817295263312309       -1.1717992628067608        4.2631173699242924     
 N   9.8776410781888213       0.57930115971183627        1.3543176686592762     
 C   10.627698534414771      -0.74610973642135481        2.8901722829047629     
 B   9.7177727802849834       0.29098609980701351        7.3818430226131246     
 C   5.5189583280646453       0.38429834519279005        6.6338021177900259     
 H   7.2740782563414870        2.5007013103455265        1.5920938050543103     
 C   5.3207839160299972        2.1727089359594021        2.4670895059562779     
 C   4.9642444942293062        1.6651248349183132        3.6974553411027067     
 C   11.584807387517573        4.1430830142952377        6.9998385937091889     
 H   9.6969521421652942        3.6773552957754454        1.6254998747141092     
 C   10.845721028970063        5.1523752144685009        2.7100310298514669     
 C   11.214619235739956        5.1909618843730865        4.0504985832006586     
 C   11.473049041023309       -2.4540457755893001        4.6374139752649723     
 H   9.3898671881774476        1.4016617337888511       0.92797852577444961     
 C   10.598498375310276      -0.37121583834607097       0.70462356289075567     
 C   11.094275637321241       -1.2533178439959487        1.6568863947527275     
 C   9.9344348139749989      -0.22201335633071750        8.8793805114245341     
 H   4.4942390029225576       0.60426762434810077        6.3185374227296167     
 H   5.5895405519283967      -0.70012529649946875        6.8226532841192098     
 H   5.6970270307060664       0.88098258075682234        7.6009537426205371     
 H   4.7268989084686881        2.5575085491979519        1.6424681053540489     
 H   3.9623412532857634        1.5154026074323768        4.0749661421251879     
 H   11.227250033509909        5.1748033273553942        7.1384940696878774     
 H   11.514117824171919        3.5998674992052728        7.9458432341323277     
 H   12.646813844044388        4.2310545641783621        6.7096984827963375     
 H   11.065881070696191        5.8295796529952320        1.8934639928180788     
 H   11.780318884304551        5.9665644261213346        4.5512173940293117     
 H   12.095905941564807       -2.8345746454454819        3.8192424725517689     
 H   12.092363237388856       -2.3238906860348711        5.5363146343834657     
 H   10.715610754771621       -3.2236376574404124        4.8686090997007492     
 H   10.713566004328488      -0.35179695716608883      -0.37259364186486371     
 H   11.691890817352707       -2.1377994020872468        1.4672460567348233     
 H   10.971089097013682        3.9548222385762527E-002   9.1485569930199606     
 H   9.9037060598349171       -1.3226411374033522        8.8960442672446387     
 C   8.9755261121821928       0.32988906159470394        9.9544101140264409     
 H   9.4753994642112787       0.29749164883973278        10.934838211603266     
 H   8.7729782043769760        1.3976593016283467        9.7679351824964371     
 C   7.6424975984408796      -0.42230190107650306        10.086818232203401     
 H   7.0417969842532990      -0.29298467649252130        9.1752510140147034     
 H   7.8421568612932955       -1.5046679556974807        10.159663155845964     
 C   6.8403499921152529        1.7004580857800711E-002   11.318539375085996     
 H   6.6766368476839641        1.1056582773456607        11.289203065338397     
 H   7.4482990134338998      -0.15576394831436449        12.220474512786787     
 C   5.4933242816783254      -0.69666549249883158        11.472805592440555     
 H   4.8507988998196039      -0.46498355593897334        10.607574624015818     
 H   5.6481934846799993       -1.7871100336221568        11.436968791951069     
 C   4.7623498280301195      -0.33518059882409296        12.771158156469262     
 H   4.5989154745408722       0.75331853435153917        12.814202663691114     
 H   5.4155707651172076      -0.56041947514208945        13.628726817036835     
 C   3.4227248628258877       -1.0588310537150516        12.950752660665010     
 H   2.7625542376604022      -0.82664779650363374        12.100469873919238     
 H   3.5817039363182168       -2.1481074726314260        12.903677468588954     
 C   2.7156662893143348      -0.70391319449072687        14.262576851478443     
 H   2.5593395259054414       0.38538347063684320        14.313293877693551     
 H   3.3784947173556432      -0.93674540650655325        15.110479077062497     
 C   1.3727406828182946       -1.4167017715369163        14.455766586323987     
 H   1.5249813049484664       -2.5079455896651117        14.425934115586722     
 H  0.71201604221181780       -1.1943991484553735        13.602902929735709     
 C  0.67312379477476869       -1.0338685463968724        15.764376237440967     
 H  0.52382789601601409        5.7005783831291790E-002   15.793569786413284     
 H   1.3372458497103736       -1.2564580214172958        16.613519500750112     
 C -0.67206529932391768       -1.7357437121959665        15.966275973658563     
 H  -1.3350104052666070       -1.5048195752729343        15.117372675452907     
 H -0.52517413142271863       -2.8277554191233110        15.924863532790667     
 C  -1.3825516866397416       -1.3811427798075562        17.279673995008558     
 H  -1.5294800095742787      -0.29068791396440552        17.349017632106825     
 H -0.73519329866687244       -1.6434976509365240        18.131727744672187     
 C  -2.7304803855725814       -2.1027770486093469        17.405210458951554     
 H  -3.3919249684256028       -1.7831854816766310        16.584258376032729     
 H  -2.5724904363669077       -3.1811452397987403        17.238627736770137     
 C  -3.4467841422322167       -1.9218704834547315        18.747607869974093     
 H  -3.6608573530355857      -0.85507401571376873        18.932814328916574     
 H  -2.7720882555677946       -2.2383468175408501        19.557911994028302     
 C  -4.7510492520775225       -2.7304597109430104        18.831948014479920     
 H  -5.5058212304563190       -2.2761113110285414        18.170768742733941     
 H  -4.5715381528419741       -3.7349680869717292        18.422674557016716     
 C  -5.3051177272161132       -2.8550400764699875        20.254794490251115     
 H  -6.2820474872772536       -3.3616518615444999        20.264462085388185     
 H  -4.6249789512315536       -3.4372241793993266        20.894798290888399     
 H  -5.4429815230937333       -1.8707868832365566        20.717034681095999     
 Cl   8.5159366254740654        3.0637674076756474        5.1497223179693588E-002
 Co   5.8210529664366355        6.9259225156710533        23.922915400238335     
 N   7.0926275025681091        7.5132195689799763        22.337014795739556     
 N   7.8232983047376452        6.9083053463860837        24.734493519742678     
 N   4.5361455466947778        6.3183071894284630        22.435756329825061     
 N   5.3385526291070198        4.9468986035992435        24.436471442320279     
 N   5.0455322019294071        8.7595807045773260        23.462610185861294     
 N   4.9707017269116296        7.6889490690401026        25.763092339751328     
 O   6.6202505924755011        8.0436786592904230        21.162244401583845     
 C   8.3919899297686573        7.6323705969115885        22.518923958555199     
 N   8.4725750520090291        6.5667066388455186        25.874251392167881     
 C   8.8043223753053930        7.2121995296640273        23.839535941345261     
 O   4.4280330677449165        6.8992946705532541        21.215833340734147     
 C   3.9521699093012277        5.0247678632512844        22.486758692013577     
 N   5.5122446863934380        4.0982041915706295        25.487463757455181     
 C   4.4100903109714320        4.3190087697257358        23.606419125434172     
 O   4.6635806775060180        9.1401517917721549        22.205656663579600     
 C   4.4901139074677756        9.6170158959006873        24.463283305152956     
 N   4.8258208463018564        7.2928572656310449        27.051765398495110     
 C   4.4698044746590435        8.9791009390713992        25.708682613582599     
 B   5.1400286428717408        8.2432711390425144        21.082784625008152     
 C   9.3193014816611566        8.2470363995393683        21.527507710483192     
 H   7.9354500740893696        6.1734530389848095        26.688984969187953     
 C   9.8216218639852357        6.6341764263752578        25.728991185203363     
 C   10.077018467846118        7.0723990526758120        24.433967088508396     
 C   2.8988382466323146        4.6020360420990984        21.535356219912359     
 H   6.0252088725259547        4.4100863167796298        26.342133606849064     
 C   4.7506920131304273        2.9773439740111436        25.357253085522050     
 C   4.0505339699455138        3.0619328142448792        24.170346314900556     
 C   4.2104609371713266        11.047404675261411        24.193689900273021     
 H   5.3025154486155124        6.4346887995885336        27.389550491949155     
 C   4.2960308192802072        8.2913890982716918        27.825037884784777     
 C   4.0542765359842932        9.3839097590770759        27.015407979093638     
 C   4.7178613833869685        8.9024642401955809        19.688997591416843     
 H   10.320838748234127        8.4011597127288837        21.948415681645798     
 H   8.9134103266664511        9.2185797960997711        21.200325591600475     
 H   9.4053167736331087        7.6183641117935625        20.626289050259953     
 H   10.485105015862205        6.3333554094466029        26.535233091078155     
 H   11.044605810936114        7.2461090784693125        23.982104349836867     
 H   2.6586626111248894        3.5396718545753618        21.645437476672861     
 H   3.2110040566578935        4.7953245691155439        20.498306027291832     
 H   1.9691353600918302        5.1771843825849091        21.696307507922956     
 H   4.7644430428330349        2.2052728995418698        26.116709807625089     
 H   3.3495680536415260        2.3408742864441812        23.773113366028440     
 H   3.6581411877650272        11.486720885924708        25.026790334506856     
 H   3.6243208998182208        11.180185921161685        23.269422627271702     
 H   5.1505844607699194        11.621219505019898        24.076114931732818     
 H   4.1061127722435913        8.1409567725559793        28.882029007578019     
 H   3.6388243900786095        10.340070777793997        27.311560483038434     
 H   3.6616787674660860        8.6402860652557383        19.516726113510419     
 H   4.7273719562864107        10.000989773033996        19.785859618395101     
 C   5.5572578288245404        8.4970368265580092        18.461306970407524     
 H   4.9580243004177911        8.6220397749705615        17.546114763338277     
 H   5.8012180788190584        7.4214308638451918        18.509280134755656     
 C   6.8550193707487983        9.2991760491080075        18.293711054969105     
 H   7.4873942580690684        9.1754411680980379        19.183933903255245     
 H   6.6122546374241695        10.374965898467490        18.244366908599300     
 C   7.6353652853467437        8.9001351052887703        17.038373297010597     
 H   7.8441026706148298        7.8175615741068132        17.063162732682891     
 H   7.0010172245024656        9.0500970360678910        16.151083394443756     
 C   8.9495079045156540        9.6650853418646943        16.862178553998664     
 H   9.6053013537644585        9.4683865103563196        17.725084106507463     
 H   8.7539942472781149        10.749870307205754        16.886445248354438     
 C   9.6844402981935662        9.3117758064789644        15.566180200580062     
 H   9.8664116642702115        8.2255829992651712        15.529208005997557     
 H   9.0296591679583749        9.5214226850498367        14.706025312204339     
 C   11.011884129571822        10.054764254268061        15.389599385234632     
 H   11.667457372493462        9.8446914325110519        16.249292976238170     
 H   10.835675130119107        11.142130497884386        15.418826038137102     
 C   11.736289157524443        9.6875086901322796        14.093195959639006     
 H   11.910320665261487        8.5998693418423606        14.065885987201575     
 H   11.079428977423404        9.8926604870978814        13.233797411636374     
 C   13.068031890259142        10.417714866189886        13.899906440690161     
 H   12.897321359527282        11.506476754632008        13.893885392152097     
 H   13.721379273991309        10.231580073393847        14.766966187347796     
 C   13.785559777807494        10.003250005738334        12.613676588450764     
 H   13.954610122752493        8.9151755988508139        12.624346764023572     
 H   13.125368589018299        10.180748994106073        11.752088379837840     
 C   15.118181737613249        10.717518362871244        12.392903908599729     
 H   15.786618443245482        10.513127638372200        13.244403942743800     
 H   14.961353954491814        11.808519231988901        12.407299585068520     
 C   15.823187976866869        10.329502805128621        11.087601267029966     
 H   15.917333284995850        9.2331500348087356        11.019605137654537     
 H   15.196129781369072        10.621777948889639        10.230003195698039     
 C   17.206452730872506        10.979140271089021        10.986664459487001     
 H   17.816331539594842        10.650810537884356        11.843992732933902     
 H   17.103557767607107        12.069294228088765        11.115301087975753     
 C   17.974418076674016        10.713129274443826        9.6896224061989926     
 H   18.071200622410263        9.6280472905775518        9.5122954252382694     
 H   17.401778991689529        11.103454127466048        8.8341184203395127     
 C   19.363465758055721        11.367485765803204        9.7147832080192700     
 H   19.989626022284284        10.853339048585676        10.461806088385220     
 H   19.260250103720892        12.398413461359311        10.081479397131679     
 C   20.067933442055853        11.385051194067385        8.3554198807565534     
 H   21.072131526390748        11.828791612405077        8.4324941507329321     
 H   19.488437715282661        11.983778955764413        7.6360884583589046     
 H   20.186357290941817        10.373221141616558        7.9454367722583008     
 Cl   6.8618724777561209        5.1892169778021895        28.057380514198098     
         194

 Co   9.2076303966301953        1.4141331060732425        4.4112109030658235     
 N   7.9110387999484342       0.69918185684350942        5.7853969019000999     
 N   7.2547966737503868        1.7149321921033380        3.5380789042071332     
 N   10.246773430111984        2.2623649780539248        6.0480497290051103     
 N   10.041123607427092        3.2807560948206245        3.6541484394847576     
 N   10.308057565743219      -0.32331828009812458        5.1148562891084186     
 N   9.8698616132456021       0.37092524385767406        2.6891036199790164     
 O   8.2300885922278990       0.39617656939416634        7.0716021367173889     
 C   6.4935272879943353       0.82902673955962158        5.6123139128330299     
 N   6.6826981855548313        2.1850937363402525        2.3988688711302073     
 C   6.1916055494338575        1.3800300202213862        4.3659170293172442     
 O   10.344483853184753        1.6511801728899078        7.2661152222341121     
 C   10.817857054290867        3.4364855167065125        5.9342518550324339     
 N   10.143790946920904        4.0096897457175338        2.5149354450785064     
 C   10.697677903378047        3.9994464610240721        4.6007874542032265     
 O   10.349167754204267      -0.70208360894137345        6.4317903572289703     
 C   10.814535792201694       -1.1713053685464228        4.2582163612230772     
 N   9.8758947364143790       0.58476472599124441        1.3524856186913123     
 C   10.625409025064032      -0.74332173370528709        2.8860382457195248     
 B   9.7163495148707355       0.28635187081166280        7.3793744914474688     
 C   5.5172309047214130       0.38061803102815051        6.6338139022855245     
 H   7.2695579726144128        2.5029647623332498        1.5937006645115948     
 C   5.3166892796784975        2.1739783234464323        2.4692077828484638     
 C   4.9607803846228409        1.6651999637773975        3.6992621559725714     
 C   11.586068593516694        4.1373352293054753        7.0005213319137303     
 H   9.6910562801470288        3.6810052706416734        1.6284383668634037     
 C   10.839745668286559        5.1547643274150756        2.7144313817288936     
 C   11.210727466092958        5.1908795323044314        4.0542261953306262     
 C   11.470889971822142       -2.4535435015298352        4.6311561884917234     
 H   9.3870831108035748        1.4070323228444086       0.92737999501072710     
 C   10.598852037314762      -0.36318590560876740       0.70171409909621796     
 C   11.094356092915179       -1.2469180098211514        1.6525037050650913     
 C   9.9346258127262494      -0.22934639902918164        8.8756193632333069     
 H   4.4922129620514299       0.60010643762069571        6.3192351826431361     
 H   5.5889017177069764      -0.70394934841449530        6.8210818345432491     
 H   5.6952893204657631       0.87607139717398119        7.6015552520745100     
 H   4.7224034358752531        2.5598032371030541        1.6453871154913464     
 H   3.9591075949014751        1.5150913665307579        4.0771643817439287     
 H   11.231927585364414        5.1700193411076247        7.1388300976434840     
 H   11.513801554488323        3.5946728036150093        7.9466772403157115     
 H   12.648105532412169        4.2215760282944439        6.7102709656865205     
 H   11.058075018126383        5.8337525489554700        1.8990587446771747     
 H   11.776963514269323        5.9657033905552685        4.5554484963228461     
 H   12.090311582006567       -2.8350593562582076        3.8113082218441807     
 H   12.093489130034413       -2.3229446520231276        5.5273854556392923     
 H   10.714178590023039       -3.2223154707933914        4.8660603937007121     
 H   10.715578058877064      -0.34104053128778444      -0.37509703876662054     
 H   11.693252341650071       -2.1302182098878846        1.4618736251130822     
 H   10.971717811727997        3.1442574996474404E-002   9.1437189559289624     
 H   9.9035793824831710       -1.3299416201931846        8.8904063495674066     
 C   8.9774725882980846       0.32082477682996874        9.9528354567901172     
 H   9.4787898556507155       0.28709037896274614        10.932399160993102     
 H   8.7745020241881271        1.3887819511069295        9.7682225904316162     
 C   7.6448354331138360      -0.43183616758267790        10.085969180063231     
 H   7.0432736082356344      -0.30210491494789521        9.1750269243389670     
 H   7.8448979968436303       -1.5141808119176068        10.157937723188665     
 C   6.8436952413444896        6.5317645649106693E-003   11.318601665721696     
 H   6.6793421803647659        1.0951093449533778        11.289754466611477     
 H   7.4525755169272045      -0.16616208143364625        12.219897529072448     
 C   5.4972400887494093      -0.70789715703889011        11.473784744328528     
 H   4.8541719246486235      -0.47677034690702469        10.608840781515028     
 H   5.6526962757359991       -1.7982630972560489        11.438087496453516     
 C   4.7666736932786140      -0.34642731148288830        12.772338808800798     
 H   4.6032165671238285       0.74207510058896231        12.815354949631558     
 H   5.4201034115263473      -0.57157717935998487        13.629768188549994     
 C   3.4270902115045936       -1.0700314429842990        12.952237690441761     
 H   2.7669651405423821      -0.83833718230845200        12.101782319378277     
 H   3.5860903669523059       -2.1593300428648550        12.905786964769506     
 C   2.7199443458536181      -0.71428247139619061        14.263756872719521     
 H   2.5636747443601693       0.37505083336500106        14.313764464038874     
 H   3.3826573419978612      -0.94659765110622562        15.111879475919372     
 C   1.3769809928973797       -1.4268572965800705        14.457258868487788     
 H   1.5291641593960430       -2.5181214048918559        14.428356190497388     
 H  0.71639879803122686       -1.2052241339976049        13.604117574553925     
 C  0.67720540714603017       -1.0428738588920288        15.765397534473918     
 H  0.52802894480021345        4.8026536244727219E-002   15.793715110587620     
 H   1.3411332462398549       -1.2648198934614310        16.614839060542607     
 C -0.66807456646272179       -1.7444070277811681        15.967620730565635     
 H  -1.3308758771932767       -1.5139823394142875        15.118474339555261     
 H -0.52141255043658274       -2.8364654448621454        15.927048091771134     
 C  -1.3785439084427547       -1.3885021811321785        17.280611668883132     
 H  -1.5241505419405648      -0.29788218058118521        17.349516194416484     
 H -0.73178119440352885       -1.6512958980646977        18.132961679808577     
 C  -2.7273640725039523       -2.1083061223538797        17.405894888768977     
 H  -3.3877665640093224       -1.7886350268627995        16.584175987801093     
 H  -2.5707665422435624       -3.1869930189738032        17.240439753181629     
 C  -3.4443554316306058       -1.9250393159969950        18.747484461455386     
 H  -3.6559039110738065      -0.85776864814808029        18.932134785190744     
 H  -2.7713802519494051       -2.2427325815988075        19.558591754216888     
 C  -4.7504714627036462       -2.7303295595358597        18.830676982315925     
 H  -5.5032853549635030       -2.2744627270771143        18.168541453342247     
 H  -4.5730613907298761       -3.7353355277531426        18.421947077705880     
 C  -5.3061387544703074       -2.8528461492464881        20.252955172468560     
 H  -6.2841164178783906       -3.3571739455672747        20.261883860948775     
 H  -4.6278532960699756       -3.4362440059393604        20.893643506143981     
 H  -5.4421306335390467       -1.8681430779347288        20.714730622941200     
 Cl   8.5104897355303617        3.0686778605468650        5.3616774235708910E-002
 Co   5.8188473151148035        6.9345726634675007        23.923310516311417     
 N   7.0922564586697030        7.5204692098209778        22.339021014967578     
 N   7.8209831051857632        6.9148555276517794        24.737108879645543     
 N   4.5364624663150384        6.3245583428870402        22.435476085353809     
 N   5.3333798658366689        4.9563534754892817        24.439930314214266     
 N   5.0419099031779364        8.7668622958684601        23.459683773968230     
 N   4.9692186112810477        7.7010554956780970        25.761955043728761     
 O   6.6215737264067256        8.0499443974959028        21.163246764939654     
 C   8.3915245774752236        7.6385951302610087        22.521940744087438     
 N   8.4693795366085762        6.5706641787882427        25.876463359884486     
 C   8.8027119560151217        7.2180131584958263        23.842738439332997     
 O   4.4300824278076707        6.9040716988605908        21.214807322082439     
 C   3.9521563936811663        5.0311159638637202        22.487022976337897     
 N   5.5042421197537665        4.1093358995820983        25.492471812097424     
 C   4.4072224176628607        4.3270910031244485        23.608624033972465     
 O   4.6626743639857171        9.1462775369285474        22.201758383745620     
 C   4.4845329743093867        9.6251459956706533        24.458555514830305     
 N   4.8260578737517639        7.3076682684344929        27.051470334430356     
 C   4.4657281684560912        8.9899259390078292        25.705144159398468     
 B   5.1414972155231533        8.2481343320753879        21.080978731757746     
 C   9.3199576869080971        8.2517053760123993        21.530699539564033     
 H   7.9315232746449009        6.1790140934805695        26.691389068433555     
 C   9.8185005364459741        6.6362083119514947        25.731648720898196     
 C   10.074950498523812        7.0754370283520212        24.437214210242978     
 C   2.9003744025056992        4.6074559862491435        21.534436815681740     
 H   6.0164183290546562        4.4217415649506489        26.347419492756611     
 C   4.7431345748239053        2.9881584735955866        25.362002759835949     
 C   4.0461297627782375        3.0708813255226350        24.173414947360531     
 C   4.2002834292777598        11.053576423783340        24.185868188929373     
 H   5.3033055364647366        6.4503251617291069        27.390716688186696     
 C   4.2945943027561970        8.3065834754431069        27.822928133025538     
 C   4.0499937419350784        9.3965922928482204        27.011221076178956     
 C   4.7216000769676203        8.9044012207108008        19.685420145961004     
 H   10.322062336172422        8.4019635721774382        21.950855188573506     
 H   8.9171265857031283        9.2248635619997827        21.205354987405453     
 H   9.4031180297414529        7.6244285575588844        20.628485807906955     
 H   10.481236189649094        6.3335925444142731        26.537760406754245     
 H   11.042899639644308        7.2480229737608468        23.985747142790025     
 H   2.6601682839136451        3.5451424954765938        21.644977847719218     
 H   3.2139277316349988        4.8000554561647659        20.497740136837240     
 H   1.9704211350672387        5.1825908865956638        21.693558834526808     
 H   4.7545125922213831        2.2174495111247765        26.122636627438833     
 H   3.3461990546194498        2.3491986373369720        23.775546875092019     
 H   3.6479756698967756        11.493553671208472        25.018635808556514     
 H   3.6124398336073096        11.182200373803601        23.262535405678115     
 H   5.1382017384214231        11.629549786083903        24.064931105021177     
 H   4.1061485619064122        8.1582454962681794        28.880355139579120     
 H   3.6329885192246789        10.352442842954297        27.305880576416513     
 H   3.6653513564827813        8.6429033904929504        19.512584364769900     
 H   4.7323013421270899        10.002976526017298        19.779609025785344     
 C   5.5618313256133138        8.4949582135651092        18.459881645287147     
 H   4.9637691164969020        8.6183810916070325        17.543799298371361     
 H   5.8042670667931056        7.4193264972729329        18.510709686687871     
 C   6.8607507689763585        9.2950474495376056        18.291875263375648     
 H   7.4926578903806158        9.1714511679581356        19.182434668652483     
 H   6.6195003446129617        10.371047105409115        18.241388074669338     
 C   7.6409724112594066        8.8938884274993324        17.037161836455070     
 H   7.8483821558240878        7.8111490556864727        17.062807084073746     
 H   7.0071013878623418        9.0439277386394963        16.149548040806568     
 C   8.9560157996998715        9.6572216303214589        16.860810730333732     
 H   9.6115031765012358        9.4601889079185035        17.723887914537091     
 H   8.7616782526892081        10.742197211305465        16.884623809526715     
 C   9.6907782292988891        9.3027332679550163        15.565049897296060     
 H   9.8722831319317006        8.2164614085819121        15.528678764127680     
 H   9.0360999727604554        9.5121931275073450        14.704772014184122     
 C   11.018501076588231        10.045138444059658        15.388081880237900     
 H   11.673995213313789        9.8353230252154997        16.247898824966263     
 H   10.842650462598151        11.132574540870168        15.416762486865247     
 C   11.742777091368220        9.6770825032356651        14.091824608877056     
 H   11.916543380983413        8.5893975992002431        14.064937623331497     
 H   11.085947119262235        9.8820612801779859        13.232360525454554     
 C   13.074680371781184        10.406912272715394        13.898269469875654     
 H   12.904231468565918        11.495718989385407        13.892151041344492     
 H   13.728055027036744        10.220750076189155        14.765303779030406     
 C   13.792080091242120        9.9922433776614170        12.612020203598224     
 H   13.960976977679868        8.9041386310182737        12.622673973787393     
 H   13.131919007437384        10.169908124890769        11.750421417920949     
 C   15.124790657767587        10.706434830652682        12.391433058539743     
 H   15.792954416043209        10.502400918898591        13.243226153961610     
 H   14.967862429362224        11.797435622144455        12.405424130190093     
 C   15.830272548203526        10.318167472187190        11.086500249093467     
 H   15.926018264471058        9.2219531689432994        11.019537053386809     
 H   15.202792223805618        10.608683072285157        10.228684754198138     
 C   17.212449295038883        10.969809278219570        10.984667165232651     
 H   17.823249812920100        10.643012353420138        11.841848186762206     
 H   17.107824313501752        12.059821423609327        11.112698350521967     
 C   17.979944675460317        10.704345334281635        9.6872713304090432     
 H   18.079534868599751        9.6194991534486736        9.5109946309513553     
 H   17.405453845425050        11.092028701007745        8.8320235891225369     
 C   19.367013348477936        11.362324280313045        9.7100497309583069     
 H   19.996024276280068        10.849840207926391        10.455487671060959     
 H   19.261804093764848        12.392773470961346        10.077290828620095     
 C   20.068269737898063        11.381933094154016        8.3492882298987254     
 H   21.071496555931212        11.827777410314823        8.4243834671562858     
 H   19.486109977588526        11.979522284511191        7.6314485672159593     
 H   20.187830380899726        10.370554970665729        7.9387253611353854     
 Cl   6.8556905839983147        5.2000940414270804        28.061675782713191     
         194

 Co   9.2045691911917640        1.4137049148693877        4.4107624091044650     
 N   7.9086818669722003       0.69789508591490368        5.7850989578948315     
 N   7.2511862862687870        1.7149560563400044        3.5387277346330737     
 N   10.245289841153459        2.2591617572826657        6.0479916974311569     
 N   10.037670066915140        3.2808922591090126        3.6558430481224020     
 N   10.304815338683049      -0.32447028882980222        5.1111397283185021     
 N   9.8664367721274129       0.37314693252305964        2.6865305747116999     
 O   8.2284678993895888       0.39313432539973653        7.0707331971638423     
 C   6.4910920059998967       0.82738008968806254        5.6126473986312915     
 N   6.6785568463519454        2.1861201942486601        2.4002301408865123     
 C   6.1884645372110230        1.3794017541623658        4.3668196707637046     
 O   10.344073532543449        1.6461806930904390        7.2650008800060011     
 C   10.817030502007137        3.4330164957324856        5.9351254162780949     
 N   10.138212866940856        4.0121222855271377        2.5180856633849009     
 C   10.695188444326570        3.9981274705175420        4.6028710982135825     
 O   10.346080387251410      -0.70556584714445902        6.4272971544748136     
 C   10.811776321091077       -1.1708114742860849        4.2533153525218630     
 N   9.8741483946399384       0.59022829227065265        1.3506535687233485     
 C   10.623119515713293      -0.74053373098921937        2.8819042085342867     
 B   9.7149262494564859       0.28171764181631215        7.3769059602818121     
 C   5.5155034813781807       0.37693771686351102        6.6338256867810239     
 H   7.2650376888873378        2.5052282143209736        1.5953075239688792     
 C   5.3125946433269977        2.1752477109334620        2.4713260597406501     
 C   4.9573162750163755        1.6652750926364819        3.7010689708424360     
 C   11.587329799515816        4.1315874443157137        7.0012040701182707     
 H   9.6851604181287634        3.6846552455079009        1.6313768590126982     
 C   10.833770307603057        5.1571534403616512        2.7188317336063204     
 C   11.206835696445960        5.1907971802357773        4.0579538074605930     
 C   11.468730902620978       -2.4530412274703703        4.6248984017184753     
 H   9.3842990334297021        1.4124029118999659       0.92678146424700458     
 C   10.599205699319247      -0.35515597287146383       0.69880463530168013     
 C   11.094436548509117       -1.2405181756463539        1.6481210153774548     
 C   9.9348168114775000      -0.23667944172764577        8.8718582150420797     
 H   4.4901869211803023       0.59594525089329065        6.3199329425566555     
 H   5.5882628834855570      -0.70777340032952185        6.8195103849672885     
 H   5.6935516102254597       0.87116021359114004        7.6021567615284837     
 H   4.7179079632818191        2.5620979250081564        1.6483061256286440     
 H   3.9558739365171869        1.5147801256291391        4.0793626213626695     
 H   11.236605137218918        5.1652353548598553        7.1391661255990897     
 H   11.513485284804727        3.5894781080247458        7.9475112464990953     
 H   12.649397220779949        4.2120974924105257        6.7108434485767035     
 H   11.050268965556572        5.8379254449157090        1.9046534965362709     
 H   11.773608144234096        5.9648423549892016        4.5596795986163805     
 H   12.084717222448326       -2.8355440670709338        3.8033739711365921     
 H   12.094615022679969       -2.3219986180113836        5.5184562768951189     
 H   10.712746425274458       -3.2209932841463709        4.8635116877006741     
 H   10.717590113425640      -0.33028410540947994      -0.37760043566837731     
 H   11.694613865947437       -2.1226370176885223        1.4565011934913410     
 H   10.972346526442314        2.3336927607186309E-002   9.1388809188379643     
 H   9.9034527051314249       -1.3372421029830170        8.8847684318901745     
 C   8.9794190644139746       0.31176049206523354        9.9512607995537952     
 H   9.4821802470901506       0.27668910908575955        10.929960110382938     
 H   8.7760258439992782        1.3799046005855122        9.7685099983667936     
 C   7.6471732677867914      -0.44137043408885274        10.085120127923060     
 H   7.0447502322179689      -0.31122515340326917        9.1748028346632324     
 H   7.8476391323939660       -1.5236936681377327        10.156212290531368     
 C   6.8470404905737272       -3.9410517279793722E-003   11.318663956357396     
 H   6.6820475130455677        1.0845604125610948        11.290305867884557     
 H   7.4568520204205102      -0.17656021455292803        12.219320545358109     
 C   5.5011558958204931      -0.71912882157894842        11.474763896216500     
 H   4.8575449494776430      -0.48855713787507599        10.610106939014235     
 H   5.6571990667919989       -1.8094161608899411        11.439206200955962     
 C   4.7709975585271076      -0.35767402414168364        12.773519461132336     
 H   4.6075176597067848       0.73083166682638523        12.816507235572002     
 H   5.4246360579354871      -0.58273488357788039        13.630809560063152     
 C   3.4314555601832990       -1.0812318322535464        12.953722720218510     
 H   2.7713760434243619      -0.85002656811327038        12.103094764837314     
 H   3.5904767975863954       -2.1705526130982835        12.907896460950058     
 C   2.7242224023929014      -0.72465174830165424        14.264936893960598     
 H   2.5680099628148976       0.36471819609315892        14.314235050384196     
 H   3.3868199666400787      -0.95644989570589800        15.113279874776246     
 C   1.3812213029764651       -1.4370128216232245        14.458751150651588     
 H   1.5333470138436196       -2.5282972201186005        14.430778265408051     
 H  0.72078155385063591       -1.2160491195398360        13.605332219372139     
 C  0.68128701951729176       -1.0518791713871851        15.766418831506870     
 H  0.53222999358441270        3.9047288658162649E-002   15.793860434761957     
 H   1.3450206427693363       -1.2731817655055662        16.616158620335103     
 C -0.66408383360152601       -1.7530703433663697        15.968965487472706     
 H  -1.3267413491199462       -1.5231451035556409        15.119576003657617     
 H -0.51765096945044686       -2.8451754706009798        15.929232650751599     
 C  -1.3745361302457675       -1.3958615824568006        17.281549342757703     
 H  -1.5188210743068509      -0.30507644719796490        17.350014756726143     
 H -0.72836909014018525       -1.6590941451928716        18.134195614944968     
 C  -2.7242477594353232       -2.1138351960984121        17.406579318586399     
 H  -3.3836081595930425       -1.7940845720489680        16.584093599569453     
 H  -2.5690426481202171       -3.1928407981488665        17.242251769593121     
 C  -3.4419267210289952       -1.9282081485392584        18.747361052936682     
 H  -3.6509504691120274      -0.86046328058239174        18.931455241464917     
 H  -2.7706722483310156       -2.2471183456567649        19.559271514405474     
 C  -4.7498936733297707       -2.7301994081287093        18.829405950151926     
 H  -5.5007494794706870       -2.2728141431256872        18.166314163950549     
 H  -4.5745846286177771       -3.7357029685345560        18.421219598395044     
 C  -5.3071597817245024       -2.8506522220229886        20.251115854686002     
 H  -6.2861853484795285       -3.3526960295900499        20.259305636509367     
 H  -4.6307276409083986       -3.4352638324793938        20.892488721399559     
 H  -5.4412797439843601       -1.8654992726329009        20.712426564786401     
 Cl   8.5050428455866598        3.0735883134180826        5.5736325291724231E-002
 Co   5.8166416637929714        6.9432228112639480        23.923705632384500     
 N   7.0918854147712977        7.5277188506619783        22.341027234195600     
 N   7.8186679056338804        6.9214057089174750        24.739724239548408     
 N   4.5367793859352998        6.3308094963456165        22.435195840882557     
 N   5.3282071025663180        4.9658083473793191        24.443389186108252     
 N   5.0382876044264666        8.7741438871595943        23.456757362075166     
 N   4.9677354956504667        7.7131619223160923        25.760817747706195     
 O   6.6228968603379510        8.0562101357013809        21.164249128295459     
 C   8.3910592251817917        7.6448196636104297        22.524957529619677     
 N   8.4661840212081252        6.5746217187309668        25.878675327601094     
 C   8.8011015367248522        7.2238267873276243        23.845940937320737     
 O   4.4321317878704249        6.9088487271679284        21.213781303430732     
 C   3.9521428780611050        5.0374640644761559        22.487287260662221     
 N   5.4962395531140942        4.1204676075935662        25.497479866739663     
 C   4.4043545243542885        4.3351732365231621        23.610828942510757     
 O   4.6617680504654162        9.1524032820849399        22.197860103911641     
 C   4.4789520411509978        9.6332760954406176        24.453827724507658     
 N   4.8262949012016705        7.3224792712379401        27.051175270365601     
 C   4.4616518622531389        9.0007509389442593        25.701605705214337     
 B   5.1429657881745667        8.2529975251082615        21.079172838507336     
 C   9.3206138921550394        8.2563743524854303        21.533891368644873     
 H   7.9275964752004331        6.1845751479763287        26.693793167679157     
 C   9.8153792089067124        6.6382401975277316        25.734306256593026     
 C   10.072882529201506        7.0784750040282312        24.440461331977556     
 C   2.9019105583790834        4.6128759303991886        21.533517411451122     
 H   6.0076277855833586        4.4333968131216670        26.352705378664158     
 C   4.7355771365173842        2.9989729731800292        25.366752434149845     
 C   4.0417255556109621        3.0798298368003914        24.176483579820502     
 C   4.1901059213841938        11.059748172305270        24.178046477585720     
 H   5.3040956243139608        6.4659615238696801        27.391882884424238     
 C   4.2931577862321868        8.3217778526145221        27.820818381266299     
 C   4.0457109478858637        9.4092748266193666        27.007034173264277     
 C   4.7253387705482721        8.9063382012260224        19.681842700505161     
 H   10.323285924110715        8.4027674316259944        21.953294695501217     
 H   8.9208428447398056        9.2311473278997944        21.210384383210428     
 H   9.4009192858497990        7.6304930033242062        20.630682565553958     
 H   10.477367363435985        6.3338296793819424        26.540287722430339     
 H   11.041193468352503        7.2499368690523811        23.989389935743180     
 H   2.6616739567024004        3.5506131363778257        21.644518218765576     
 H   3.2168514066121041        4.8047863432139888        20.497174246382649     
 H   1.9717069100426472        5.1879973906064185        21.690810161130660     
 H   4.7445821416097314        2.2296261227076828        26.128563447252578     
 H   3.3428300555973736        2.3575229882297628        23.777980384155597     
 H   3.6378101520285244        11.500386456492237        25.010481282606172     
 H   3.6005587673963988        11.184214826445517        23.255648184084531     
 H   5.1258190160729278        11.637880067147908        24.053747278309537     
 H   4.1061843515692322        8.1755342199803813        28.878681271580220     
 H   3.6271526483707484        10.364814908114596        27.300200669794592     
 H   3.6690239454994771        8.6455207157301643        19.508442616029377     
 H   4.7372307279677690        10.004963279000597        19.773358433175591     
 C   5.5664048224020863        8.4928796005722091        18.458456320166771     
 H   4.9695139325760120        8.6147224082435052        17.541483833404449     
 H   5.8073160547671527        7.4172221307006732        18.512139238620090     
 C   6.8664821672039187        9.2909188499672055        18.290039471782194     
 H   7.4979215226921623        9.1674611678182334        19.180935434049719     
 H   6.6267460518017529        10.367128312350742        18.238409240739372     
 C   7.6465795371720695        8.8876417497098927        17.035950375899539     
 H   7.8526616410333467        7.8047365372661321        17.062451435464602     
 H   7.0131855512222190        9.0377584412111016        16.148012687169381     
 C   8.9625236948840890        9.6493579187782252        16.859442906668800     
 H   9.6177049992380130        9.4519913054806874        17.722691722566719     
 H   8.7693622581003030        10.734524115405177        16.882802370698993     
 C   9.6971161604042102        9.2936907294310682        15.563919594012056     
 H   9.8781545995931896        8.2073398178986530        15.528149522257802     
 H   9.0425407775625359        9.5029635699648534        14.703518716163904     
 C   11.025118023604639        10.035512633851255        15.386564375241168     
 H   11.680533054134116        9.8259546179199475        16.246504673694353     
 H   10.849625795077195        11.123018583855949        15.414698935593391     
 C   11.749265025211999        9.6666563163390524        14.090453258115106     
 H   11.922766096705338        8.5789258565581257        14.063989259461419     
 H   11.092465261101063        9.8714620732580922        13.230923639272737     
 C   13.081328853303228        10.396109679240899        13.896632499061147     
 H   12.911141577604555        11.484961224138807        13.890416690536886     
 H   13.734730780082179        10.209920078984462        14.763641370713017     
 C   13.798600404676746        9.9812367495845002        12.610363818745686     
 H   13.967343832607245        8.8931016631857318        12.621001183551215     
 H   13.138469425856469        10.159067255675467        11.748754456004056     
 C   15.131399577921924        10.695351298434119        12.389962208479757     
 H   15.799290388840934        10.491674199424979        13.242048365179420     
 H   14.974370904232634        11.786352012300011        12.403548675311667     
 C   15.837357119540183        10.306832139245758        11.085399231156968     
 H   15.934703243946265        9.2107563030778632        11.019468969119083     
 H   15.209454666242165        10.595588195680675        10.227366312698235     
 C   17.218445859205257        10.960478285350119        10.982669870978301     
 H   17.830168086245358        10.635214168955921        11.839703640590512     
 H   17.112090859396396        12.050348619129888        11.110095613068179     
 C   17.985471274246617        10.695561394119444        9.6849202546190938     
 H   18.087869114789235        9.6109510163197971        9.5096938366644430     
 H   17.409128699160576        11.080603274549443        8.8299287579055612     
 C   19.370560938900148        11.357162794822884        9.7053162538973421     
 H   20.002422530275854        10.846341367267108        10.449169253736699     
 H   19.263358083808804        12.387133480563381        10.073102260108511     
 C   20.068606033740270        11.378814994240646        8.3431565790408992     
 H   21.070861585471675        11.826763208224570        8.4162727835796396     
 H   19.483782239894396        11.975265613257971        7.6268086760730149     
 H   20.189303470857638        10.367888799714901        7.9320139500124700     
 Cl   6.8495086902405085        5.2109711050519714        28.065971051228289     
         194

 Co   9.2015079857533326        1.4132767236655328        4.4103139151431057     
 N   7.9063249339959674       0.69660831498629794        5.7848010138895631     
 N   7.2475758987871881        1.7149799205766707        3.5393765650590141     
 N   10.243806252194933        2.2559585365114065        6.0479336658572036     
 N   10.034216526403188        3.2810284233974008        3.6575376567600464     
 N   10.301573111622879      -0.32562229756147987        5.1074231675285855     
 N   9.8630119310092237       0.37536862118844516        2.6839575294443829     
 O   8.2268472065512785       0.39009208140530671        7.0698642576102957     
 C   6.4886567240054580       0.82573343981650349        5.6129808844295530     
 N   6.6744155071490594        2.1871466521570677        2.4015914106428169     
 C   6.1853235249881884        1.3787734881033455        4.3677223122101658     
 O   10.343663211902147        1.6411812132909702        7.2638865377778901     
 C   10.816203949723407        3.4295474747584587        5.9359989775237567     
 N   10.132634786960809        4.0145548253367407        2.5212358816912954     
 C   10.692698985275094        3.9968084800110115        4.6049547422239394     
 O   10.342993020298556      -0.70904808534754460        6.4228039517206579     
 C   10.809016849980463       -1.1703175800257468        4.2484143438206479     
 N   9.8724020528654979       0.59569185855006079        1.3488215187553847     
 C   10.620830006362555      -0.73774572827315166        2.8777701713490487     
 B   9.7135029840422362       0.27708341282096149        7.3744374291161563     
 C   5.5137760580349484       0.37325740269887153        6.6338374712765225     
 H   7.2605174051602637        2.5074916663086975        1.5969143834261637     
 C   5.3085000069754980        2.1765170984204918        2.4734443366328360     
 C   4.9538521654099101        1.6653502214955662        3.7028757857123007     
 C   11.588591005514937        4.1258396593259521        7.0018868083228112     
 H   9.6792645561104997        3.6883052203741289        1.6343153511619928     
 C   10.827794946919553        5.1595425533082260        2.7232320854837471     
 C   11.202943926798962        5.1907148281671232        4.0616814195905597     
 C   11.466571833419811       -2.4525389534109050        4.6186406149452264     
 H   9.3815149560558293        1.4177735009555235       0.92618293348328218     
 C   10.599559361323733      -0.34712604013416026       0.69589517150714242     
 C   11.094517004103055       -1.2341183414715564        1.6437383256898184     
 C   9.9350078102287487      -0.24401248442610990        8.8680970668508525     
 H   4.4881608803091737       0.59178406416588569        6.3206307024701740     
 H   5.5876240492641367      -0.71159745224454840        6.8179389353913287     
 H   5.6918138999851564       0.86624903000829900        7.6027582709824566     
 H   4.7134124906883850        2.5643926129132590        1.6512251357659415     
 H   3.9526402781328986        1.5144688847275203        4.0815608609814102     
 H   11.241282689073422        5.1604513686120850        7.1395021535546963     
 H   11.513169015121132        3.5842834124344822        7.9483452526824792     
 H   12.650688909147730        4.2026189565266074        6.7114159314668873     
 H   11.042462912986764        5.8420983408759470        1.9102482483953669     
 H   11.770252774198868        5.9639813194231346        4.5639107009099149     
 H   12.079122862890085       -2.8360287778836595        3.7954397204290036     
 H   12.095740915325527       -2.3210525839996401        5.5095270981509463     
 H   10.711314260525878       -3.2196710974993503        4.8609629817006370     
 H   10.719602167974216      -0.31952767953117556      -0.38010383257013414     
 H   11.695975390244801       -2.1150558254891596        1.4511287618695998     
 H   10.972975241156629        1.5231280217898185E-002   9.1340428817469661     
 H   9.9033260277796789       -1.3445425857728495        8.8791305142129424     
 C   8.9813655405298647       0.30269620730049840        9.9496861423174732     
 H   9.4855706385295875       0.26628783920877291        10.927521059772776     
 H   8.7775496638104293        1.3710272500640948        9.7687974063019727     
 C   7.6495111024597477      -0.45090470059502763        10.084271075782890     
 H   7.0462268562003043      -0.32034539185864308        9.1745787449874978     
 H   7.8503802679443009       -1.5332065243578588        10.154486857874069     
 C   6.8503857398029648       -1.4413868020869386E-002   11.318726246993096     
 H   6.6847528457263694        1.0740114801688116        11.290857269157637     
 H   7.4611285239138150      -0.18695834767220978        12.218743561643768     
 C   5.5050717028915770      -0.73036048611900695        11.475743048104471     
 H   4.8609179743066626      -0.50034392884312728        10.611373096513445     
 H   5.6617018578479996       -1.8205692245238332        11.440324905458409     
 C   4.7753214237756021      -0.36892073680047899        12.774700113463872     
 H   4.6118187522897411       0.71958823306380837        12.817659521512446     
 H   5.4291687043446260      -0.59389258779577592        13.631850931576311     
 C   3.4358209088620049       -1.0924322215227937        12.955207749995258     
 H   2.7757869463063418      -0.86171595391808864        12.104407210296353     
 H   3.5948632282204844       -2.1817751833317121        12.910005957130611     
 C   2.7285004589321846      -0.73502102520711787        14.266116915201676     
 H   2.5723451812696254       0.35438555882131673        14.314705636729519     
 H   3.3909825912822966      -0.96630214030557027        15.114680273633121     
 C   1.3854616130555504       -1.4471683466663787        14.460243432815389     
 H   1.5375298682911962       -2.5384730353453446        14.433200340318715     
 H  0.72516430967004508       -1.2268741050820673        13.606546864190353     
 C  0.68536863188855324       -1.0608844838823415        15.767440128539821     
 H  0.53643104236861194        3.0068041071598051E-002   15.794005758936292     
 H   1.3489080392988173       -1.2815436375497014        16.617478180127595     
 C -0.66009310074033012       -1.7617336589515715        15.970310244379780     
 H  -1.3226068210466160       -1.5323078676969941        15.120677667759971     
 H -0.51388938846431098       -2.8538854963398146        15.931417209732066     
 C  -1.3705283520487803       -1.4032209837814229        17.282487016632274     
 H  -1.5134916066731370      -0.31227071381474464        17.350513319035802     
 H -0.72495698587684165       -1.6668923923210452        18.135429550081358     
 C  -2.7211314463666945       -2.1193642698429449        17.407263748403821     
 H  -3.3794497551767622       -1.7995341172351365        16.584011211337817     
 H  -2.5673187539968718       -3.1986885773239293        17.244063786004617     
 C  -3.4394980104273842       -1.9313769810815218        18.747237644417979     
 H  -3.6459970271502478      -0.86315791301670330        18.930775697739087     
 H  -2.7699642447126256       -2.2515041097147224        19.559951274594056     
 C  -4.7493158839558944       -2.7300692567215585        18.828134917987931     
 H  -5.4982136039778711       -2.2711655591742601        18.164086874558851     
 H  -4.5761078665056782       -3.7360704093159693        18.420492119084209     
 C  -5.3081808089786966       -2.8484582947994892        20.249276536903448     
 H  -6.2882542790806655       -3.3482181136128246        20.256727412069957     
 H  -4.6336019857468207       -3.4342836590194277        20.891333936655140     
 H  -5.4404288544296735       -1.8628554673310731        20.710122506631599     
 Cl   8.4995959556429561        3.0784987662893002        5.7855876347739553E-002
 Co   5.8144360124711403        6.9518729590603954        23.924100748457583     
 N   7.0915143708728925        7.5349684915029798        22.343033453423622     
 N   7.8163527060819984        6.9279558901831706        24.742339599451274     
 N   4.5370963055555613        6.3370606498041937        22.434915596411305     
 N   5.3230343392959663        4.9752632192693573        24.446848058002239     
 N   5.0346653056749959        8.7814254784507284        23.453830950182098     
 N   4.9662523800198848        7.7252683489540868        25.759680451683629     
 O   6.6242199942691755        8.0624758739068607        21.165251491651269     
 C   8.3905938728883580        7.6510441969598499        22.527974315151919     
 N   8.4629885058076741        6.5785792586736909        25.880887295317699     
 C   8.7994911174345827        7.2296404161594232        23.849143435308473     
 O   4.4341811479331783        6.9136257554752651        21.212755284779025     
 C   3.9521293624410436        5.0438121650885916        22.487551544986541     
 N   5.4882369864744227        4.1315993156050350        25.502487921381906     
 C   4.4014866310457172        4.3432554699218748        23.613033851049046     
 O   4.6608617369451153        9.1585290272413307        22.193961824077661     
 C   4.4733711079926097        9.6414061952105836        24.449099934185011     
 N   4.8265319286515780        7.3372902740413881        27.050880206300846     
 C   4.4575755560501866        9.0115759388806893        25.698067251030210     
 B   5.1444343608259793        8.2578607181411368        21.077366945256930     
 C   9.3212700974019818        8.2610433289584631        21.537083197725714     
 H   7.9236696757559644        6.1901362024720878        26.696197266924759     
 C   9.8122578813674508        6.6402720831039685        25.736963792287860     
 C   10.070814559879201        7.0815129797044403        24.443708453712137     
 C   2.9034467142524676        4.6182958745492337        21.532598007220507     
 H   5.9988372421120610        4.4450520612926852        26.357991264571705     
 C   4.7280196982108631        3.0097874727644722        25.371502108463744     
 C   4.0373213484436867        3.0887783480781472        24.179552212280473     
 C   4.1799284134906278        11.065919920827199        24.170224766242068     
 H   5.3048857121631849        6.4815978860102534        27.393049080661783     
 C   4.2917212697081766        8.3369722297859372        27.818708629507061     
 C   4.0414281538366490        9.4219573603905129        27.002847270349594     
 C   4.7290774641289230        8.9082751817412440        19.678265255049318     
 H   10.324509512049008        8.4035712910745506        21.955734202428928     
 H   8.9245591037764829        9.2374310937998061        21.215413779015403     
 H   9.3987205419581432        7.6365574490895280        20.632879323200960     
 H   10.473498537222873        6.3340668143496126        26.542815038106429     
 H   11.039487297060697        7.2518507643439154        23.993032728696338     
 H   2.6631796294911561        3.5560837772790577        21.644058589811934     
 H   3.2197750815892094        4.8095172302632117        20.496608355928057     
 H   1.9729926850180557        5.1934038946171723        21.688061487734512     
 H   4.7346516909980796        2.2418027342905895        26.134490267066326     
 H   3.3394610565752969        2.3658473391225536        23.780413893219173     
 H   3.6276446341602728        11.507219241776001        25.002326756655826     
 H   3.5886777011854880        11.186229279087433        23.248760962490945     
 H   5.1134362937244315        11.646210348211913        24.042563451597896     
 H   4.1062201412320523        8.1928229436925815        28.877007403581317     
 H   3.6213167775168178        10.377186973274897        27.294520763172670     
 H   3.6726965345161728        8.6481380409673765        19.504300867288858     
 H   4.7421601138084490        10.006950031983898        19.767107840565835     
 C   5.5709783191908597        8.4908009875793073        18.457030995046395     
 H   4.9752587486551221        8.6110637248799762        17.539168368437537     
 H   5.8103650427411999        7.4151177641284134        18.513568790552306     
 C   6.8722135654314789        9.2867902503968054        18.288203680188737     
 H   7.5031851550037088        9.1634711676783311        19.179436199446958     
 H   6.6339917589905442        10.363209519292367        18.235430406809407     
 C   7.6521866630847324        8.8813950719204549        17.034738915344008     
 H   7.8569411262426048        7.7983240188457916        17.062095786855458     
 H   7.0192697145820953        9.0315891437827069        16.146477333532193     
 C   8.9690315900683064        9.6414942072349898        16.858075083003865     
 H   9.6239068219747903        9.4437937030428714        17.721495530596343     
 H   8.7770462635113979        10.726851019504890        16.880980931871271     
 C   9.7034540915095313        9.2846481909071201        15.562789290728054     
 H   9.8840260672546787        8.1982182272153956        15.527620280387923     
 H   9.0489815823646182        9.4937340124223617        14.702265418143687     
 C   11.031734970621049        10.025886823642852        15.385046870244437     
 H   11.687070894954443        9.8165862106243953        16.245110522422443     
 H   10.856601127556241        11.113462626841729        15.412635384321536     
 C   11.755752959055776        9.6562301294424380        14.089081907353155     
 H   11.928988812427264        8.5684541139160064        14.063040895591339     
 H   11.098983402939893        9.8608628663381985        13.229486753090917     
 C   13.087977334825270        10.385307085766405        13.894995528246637     
 H   12.918051686643190        11.474203458892207        13.888682339729282     
 H   13.741406533127613        10.199090081779771        14.761978962395627     
 C   13.805120718111370        9.9702301215075835        12.608707433893148     
 H   13.973710687534620        8.8820646953531917        12.619328393315037     
 H   13.145019844275554        10.148226386460163        11.747087494087165     
 C   15.138008498076262        10.684267766215557        12.388491358419770     
 H   15.805626361638661        10.480947479951370        13.240870576397230     
 H   14.980879379103042        11.775268402455566        12.401673220433242     
 C   15.844441690876840        10.295496806304328        11.084298213220471     
 H   15.943388223421472        9.1995594372124252        11.019400884851356     
 H   15.216117108678711        10.582493319076193        10.226047871198334     
 C   17.224442423371631        10.951147292480668        10.980672576723951     
 H   17.837086359570616        10.627415984491702        11.837559094418816     
 H   17.116357405291041        12.040875814650448        11.107492875614390     
 C   17.990997873032914        10.686777453957253        9.6825691788291444     
 H   18.096203360978723        9.6024028791909188        9.5083930423775289     
 H   17.412803552896097        11.069177848091140        8.8278339266885855     
 C   19.374108529322363        11.352001309332724        9.7005827768363790     
 H   20.008820784271641        10.842842526607823        10.442850836412438     
 H   19.264912073852759        12.381493490165415        10.068913691596926     
 C   20.068942329582477        11.375696894327277        8.3370249281830713     
 H   21.070226615012139        11.825749006134316        8.4081621000029934     
 H   19.481454502200261        11.971008942004749        7.6221687849300697     
 H   20.190776560815547        10.365222628764073        7.9253025388895555     
 Cl   6.8433267964827023        5.2218481686768614        28.070266319743382     
         194

 Co   9.1984467803149013        1.4128485324616780        4.4098654211817463     
 N   7.9039680010197335       0.69532154405769220        5.7845030698842947     
 N   7.2439655113055883        1.7150037848133373        3.5400253954849545     
 N   10.242322663236408        2.2527553157401474        6.0478756342832503     
 N   10.030762985891235        3.2811645876857893        3.6592322653976908     
 N   10.298330884562711      -0.32677430629315751        5.1037066067386689     
 N   9.8595870898910345       0.37759030985383074        2.6813844841770664     
 O   8.2252265137129683       0.38704983741087690        7.0689953180567491     
 C   6.4862214420110194       0.82408678994494444        5.6133143702278145     
 N   6.6702741679461743        2.1881731100654758        2.4029526803991219     
 C   6.1821825127653538        1.3781452220443251        4.3686249536566262     
 O   10.343252891260844        1.6361817334915012        7.2627721955497790     
 C   10.815377397439677        3.4260784537844318        5.9368725387694177     
 N   10.127056706980760        4.0169873651463446        2.5243860999976895     
 C   10.690209526223619        3.9954894895044815        4.6070383862342963     
 O   10.339905653345699      -0.71253032355063017        6.4183107489665012     
 C   10.806257378869846       -1.1698236857654087        4.2435133351194336     
 N   9.8706557110910573       0.60115542482946893        1.3469894687874209     
 C   10.618540497011816      -0.73495772555708383        2.8736361341638106     
 B   9.7120797186279866       0.27244918382561079        7.3719688979504996     
 C   5.5120486346917161       0.36957708853423205        6.6338492557720210     
 H   7.2559971214331895        2.5097551182964208        1.5985212428834483     
 C   5.3044053706239973        2.1777864859075216        2.4755626135250224     
 C   4.9503880558034448        1.6654253503546506        3.7046826005821654     
 C   11.589852211514058        4.1200918743361896        7.0025695465273516     
 H   9.6733686940922343        3.6919551952403564        1.6372538433112873     
 C   10.821819586236050        5.1619316662548007        2.7276324373611738     
 C   11.199052157151964        5.1906324760984690        4.0654090317205274     
 C   11.464412764218647       -2.4520366793514401        4.6123828281719783     
 H   9.3787308786819565        1.4231440900110808       0.92558440271955966     
 C   10.599913023328220      -0.33909610739685675       0.69298570771260459     
 C   11.094597459696994       -1.2277185072967589        1.6393556360021819     
 C   9.9351988089799992      -0.25134552712457403        8.8643359186596271     
 H   4.4861348394380460       0.58762287743848063        6.3213284623836934     
 H   5.5869852150427173      -0.71542150415957495        6.8163674858153680     
 H   5.6900761897448531       0.86133784642545785        7.6033597804364303     
 H   4.7089170180949500        2.5666873008183613        1.6541441459032391     
 H   3.9494066197486104        1.5141576438259015        4.0837591006001501     
 H   11.245960240927927        5.1556673823643155        7.1398381815103020     
 H   11.512852745437536        3.5790887168442183        7.9491792588658630     
 H   12.651980597515511        4.1931404206426892        6.7119884143570703     
 H   11.034656860416954        5.8462712368361860        1.9158430002544631     
 H   11.766897404163641        5.9631202838570685        4.5681418032034493     
 H   12.073528503331845       -2.8365134886963852        3.7875054697214154     
 H   12.096866807971084       -2.3201065499878966        5.5005979194067729     
 H   10.709882095777296       -3.2183489108523298        4.8584142757005990     
 H   10.721614222522790      -0.30877125365287106      -0.38260722947189096     
 H   11.697336914542165       -2.1074746332897973        1.4457563302478587     
 H   10.973603955870946        7.1256328286100623E-003   9.1292048446559697     
 H   9.9031993504279328       -1.3518430685626819        8.8734925965357103     
 C   8.9833120166457547       0.29363192253576320        9.9481114850811512     
 H   9.4889610299690226       0.25588656933178627        10.925082009162612     
 H   8.7790734836215805        1.3621498995426775        9.7690848142371518     
 C   7.6518489371327041      -0.46043896710120247        10.083422023642720     
 H   7.0477034801826388      -0.32946563031401699        9.1743546553117614     
 H   7.8531214034946357       -1.5427193805779846        10.152761425216772     
 C   6.8537309890322016       -2.4886684313759427E-002   11.318788537628796     
 H   6.6874581784071712        1.0634625477765285        11.291408670430718     
 H   7.4654050274071198      -0.19735648079149157        12.218166577929429     
 C   5.5089875099626608      -0.74159215065906525        11.476722199992444     
 H   4.8642909991356831      -0.51213071981117864        10.612639254012654     
 H   5.6662046489039994       -1.8317222881577253        11.441443609960855     
 C   4.7796452890240957      -0.38016744945927439        12.775880765795410     
 H   4.6161198448726974       0.70834479930123140        12.818811807452891     
 H   5.4337013507537657      -0.60505029201367144        13.632892303089468     
 C   3.4401862575407103       -1.1036326107920411        12.956692779772009     
 H   2.7801978491883217      -0.87340533972290690        12.105719655755390     
 H   3.5992496588545735       -2.1929977535651410        12.912115453311163     
 C   2.7327785154714679      -0.74539030211258162        14.267296936442754     
 H   2.5766803997243533       0.34405292154947459        14.315176223074841     
 H   3.3951452159245141      -0.97615438490524253        15.116080672489996     
 C   1.3897019231346357       -1.4573238717095329        14.461735714979190     
 H   1.5417127227387728       -2.5486488505720892        14.435622415229378     
 H  0.72954706548945414       -1.2376990906242986        13.607761509008569     
 C  0.68945024425981483       -1.0698897963774980        15.768461425572774     
 H  0.54063209115281119        2.1088793485033480E-002   15.794151083110627     
 H   1.3527954358282988       -1.2899055095938365        16.618797739920090     
 C -0.65610236787913434       -1.7703969745367731        15.971655001286852     
 H  -1.3184722929732857       -1.5414706318383473        15.121779331862326     
 H -0.51012780747817510       -2.8625955220786490        15.933601768712533     
 C  -1.3665205738517934       -1.4105803851060450        17.283424690506848     
 H  -1.5081621390394229      -0.31946498043152433        17.351011881345460     
 H -0.72154488161349817       -1.6746906394492191        18.136663485217749     
 C  -2.7180151332980653       -2.1248933435874773        17.407948178221243     
 H  -3.3752913507604823       -1.8049836624213049        16.583928823106181     
 H  -2.5655948598735265       -3.2045363564989922        17.245875802416109     
 C  -3.4370692998257732       -1.9345458136237852        18.747114235899272     
 H  -3.6410435851884686      -0.86585254545101487        18.930096154013260     
 H  -2.7692562410942361       -2.2558898737726798        19.560631034782642     
 C  -4.7487380945820181       -2.7299391053144082        18.826863885823936     
 H  -5.4956777284850551       -2.2695169752228330        18.161859585167154     
 H  -4.5776311043935802       -3.7364378500973827        18.419764639773373     
 C  -5.3092018362328908       -2.8462643675759898        20.247437219120894     
 H  -6.2903232096818025       -3.3437401976355998        20.254149187630549     
 H  -4.6364763305852428       -3.4333034855594611        20.890179151910719     
 H  -5.4395779648749869       -1.8602116620292453        20.707818448476800     
 Cl   8.4941490656992524        3.0834092191605178        5.9975427403754875E-002
 Co   5.8122303611493082        6.9605231068568427        23.924495864530666     
 N   7.0911433269744863        7.5422181323439803        22.345039672651644     
 N   7.8140375065301164        6.9345060714488662        24.744954959354143     
 N   4.5374132251758219        6.3433118032627709        22.434635351940052     
 N   5.3178615760256154        4.9847180911593947        24.450306929896225     
 N   5.0310430069235252        8.7887070697418608        23.450904538289034     
 N   4.9647692643893029        7.7373747755920821        25.758543155661062     
 O   6.6255431282004009        8.0687416121123388        21.166253855007074     
 C   8.3901285205949261        7.6572687303092710        22.530991100684158     
 N   8.4597929904072231        6.5825367986164149        25.883099263034303     
 C   8.7978806981443132        7.2354540449912221        23.852345933296210     
 O   4.4362305079959325        6.9184027837826028        21.211729266127318     
 C   3.9521158468209823        5.0501602657010274        22.487815829310861     
 N   5.4802344198347503        4.1427310236165038        25.507495976024146     
 C   4.3986187377371460        4.3513377033205884        23.615238759587339     
 O   4.6599554234248144        9.1646547723977232        22.190063544243682     
 C   4.4677901748342208        9.6495362949805497        24.444372143862363     
 N   4.8267689561014855        7.3521012768448362        27.050585142236088     
 C   4.4534992498472343        9.0224009388171194        25.694528796846079     
 B   5.1459029334773927        8.2627239111740103        21.075561052006520     
 C   9.3219263026489241        8.2657123054314940        21.540275026806555     
 H   7.9197428763114956        6.1956972569678479        26.698601366170362     
 C   9.8091365538281874        6.6423039686802063        25.739621327982690     
 C   10.068746590556895        7.0845509553806494        24.446955575446715     
 C   2.9049828701258518        4.6237158186992788        21.531678602989889     
 H   5.9900466986407634        4.4567073094637042        26.363277150479252     
 C   4.7204622599043411        3.0206019723489148        25.376251782777640     
 C   4.0329171412764104        3.0977268593559031        24.182620844740445     
 C   4.1697509055970610        11.072091669349128        24.162403054898419     
 H   5.3056758000124100        6.4972342481508267        27.394215276899324     
 C   4.2902847531841664        8.3521666069573541        27.816598877747822     
 C   4.0371453597874343        9.4346398941616592        26.998660367434912     
 C   4.7328161577095749        8.9102121622564638        19.674687809593475     
 H   10.325733099987302        8.4043751505231068        21.958173709356636     
 H   8.9282753628131601        9.2437148596998178        21.220443174820382     
 H   9.3965217980664875        7.6426218948548499        20.635076080847963     
 H   10.469629711009762        6.3343039493172828        26.545342353782523     
 H   11.037781125768891        7.2537646596354506        23.996675521649493     
 H   2.6646853022799113        3.5615544181802896        21.643598960858291     
 H   3.2226987565663148        4.8142481173124345        20.496042465473465     
 H   1.9742784599934640        5.1988103986279270        21.685312814338364     
 H   4.7247212403864278        2.2539793458734958        26.140417086880070     
 H   3.3360920575532207        2.3741716900153449        23.782847402282751     
 H   3.6174791162920217        11.514052027059765        24.994172230705484     
 H   3.5767966349745768        11.188243731729349        23.241873740897361     
 H   5.1010535713759353        11.654540629275917        24.031379624886256     
 H   4.1062559308948732        8.2101116674047834        28.875333535582417     
 H   3.6154809066628877        10.389559038435197        27.288840856550749     
 H   3.6763691235328682        8.6507553662045904        19.500159118548336     
 H   4.7470894996491282        10.008936784967197        19.760857247956078     
 C   5.5755518159796322        8.4887223745864073        18.455605669926019     
 H   4.9810035647342330        8.6074050415164489        17.536852903470621     
 H   5.8134140307152471        7.4130133975561536        18.514998342484525     
 C   6.8779449636590391        9.2826616508264053        18.286367888595283     
 H   7.5084487873152552        9.1594811675384289        19.177936964844196     
 H   6.6412374661793354        10.359290726233992        18.232451572879441     
 C   7.6577937889973953        8.8751483941310170        17.033527454788480     
 H   7.8612206114518637        7.7919115004254502        17.061740138246311     
 H   7.0253538779419724        9.0254198463543123        16.144941979895005     
 C   8.9755394852525239        9.6336304956917544        16.856707259338933     
 H   9.6301086447115676        9.4355961006050553        17.720299338625971     
 H   8.7847302689224911        10.719177923604603        16.879159493043549     
 C   9.7097920226148542        9.2756056523831720        15.561658987444050     
 H   9.8898975349161695        8.1890966365321365        15.527091038518046     
 H   9.0554223871666988        9.4845044548798700        14.701012120123471     
 C   11.038351917637458        10.016261013434448        15.383529365247705     
 H   11.693608735774770        9.8072178033288431        16.243716371150537     
 H   10.863576460035285        11.103906669827509        15.410571833049682     
 C   11.762240892899554        9.6458039425458235        14.087710556591205     
 H   11.935211528149189        8.5579823712738889        14.062092531721261     
 H   11.105501544778724        9.8502636594183048        13.228049866909098     
 C   13.094625816347314        10.374504492291910        13.893358557432130     
 H   12.924961795681826        11.463445693645607        13.886947988921678     
 H   13.748082286173048        10.188260084575077        14.760316554078237     
 C   13.811641031545996        9.9592234934306667        12.607051049040610     
 H   13.980077542461995        8.8710277275206497        12.617655603078857     
 H   13.151570262694639        10.137385517244859        11.745420532170272     
 C   15.144617418230599        10.673184233996995        12.387020508359784     
 H   15.811962334436387        10.470220760477760        13.239692787615040     
 H   14.987387853973452        11.764184792611120        12.399797765554815     
 C   15.851526262213497        10.284161473362897        11.083197195283972     
 H   15.952073202896679        9.1883625713469890        11.019332800583630     
 H   15.222779551115257        10.569398442471710        10.224729429698431     
 C   17.230438987538008        10.941816299611217        10.978675282469601     
 H   17.844004632895874        10.619617800027484        11.835414548247122     
 H   17.120623951185685        12.031403010171010        11.104890138160604     
 C   17.996524471819214        10.677993513795062        9.6802181030391949     
 H   18.104537607168211        9.5938547420620406        9.5070922480906148     
 H   17.416478406631622        11.057752421632838        8.8257390954716097     
 C   19.377656119744575        11.346839823842563        9.6958492997754160     
 H   20.015219038267425        10.839343685948540        10.436532419088177     
 H   19.266466063896715        12.375853499767450        10.064725123085342     
 C   20.069278625424683        11.372578794413908        8.3308932773252433     
 H   21.069591644552602        11.824734804044061        8.4000514164263453     
 H   19.479126764506127        11.966752270751529        7.6175288937871244     
 H   20.192249650773455        10.362556457813247        7.9185911277666401     
 Cl   6.8371449027248969        5.2327252323017523        28.074561588258476     
         194

 Co   9.1953855748764699        1.4124203412578231        4.4094169272203869     
 N   7.9016110680435006       0.69403477312908646        5.7842051258790264     
 N   7.2403551238239894        1.7150276490500036        3.5406742259108945     
 N   10.240839074277883        2.2495520949688879        6.0478176027092978     
 N   10.027309445379283        3.2813007519741775        3.6609268740353351     
 N   10.295088657502541      -0.32792631502483516        5.0999900459487515     
 N   9.8561622487728453       0.37981199851921632        2.6788114389097499     
 O   8.2236058208746581       0.38400759341644708        7.0681263785032016     
 C   6.4837861600165807       0.82244014007338540        5.6136478560260761     
 N   6.6661328287432884        2.1891995679738834        2.4043139501554269     
 C   6.1790415005425192        1.3775169559853049        4.3695275951030874     
 O   10.342842570619542        1.6311822536920324        7.2616578533216680     
 C   10.814550845155948        3.4226094328104044        5.9377461000150795     
 N   10.121478627000712        4.0194199049559476        2.5275363183040840     
 C   10.687720067172142        3.9941704989979514        4.6091220302446523     
 O   10.336818286392843      -0.71601256175371586        6.4138175462123446     
 C   10.803497907759231       -1.1693297915050707        4.2386123264182185     
 N   9.8689093693166150       0.60661899110887718        1.3451574188194571     
 C   10.616250987661077      -0.73216972284101611        2.8695020969785725     
 B   9.7106564532137387       0.26781495483026008        7.3695003667848438     
 C   5.5103212113484838       0.36589677436959256        6.6338610402675204     
 H   7.2514768377061145        2.5120185702841447        1.6001281023407328     
 C   5.3003107342724975        2.1790558733945513        2.4776808904172083     
 C   4.9469239461969794        1.6655004792137349        3.7064894154520300     
 C   11.591113417513180        4.1143440893464280        7.0032522847318921     
 H   9.6674728320739707        3.6956051701065844        1.6401923354605819     
 C   10.815844225552548        5.1643207792013754        2.7320327892386005     
 C   11.195160387504966        5.1905501240298149        4.0691366438504941     
 C   11.462253695017480       -2.4515344052919747        4.6061250413987294     
 H   9.3759468013080838        1.4285146790666383       0.92498587195583715     
 C   10.600266685332706      -0.33106617465955324       0.69007624391806677     
 C   11.094677915290930       -1.2213186731219616        1.6349729463145457     
 C   9.9353898077312497      -0.25867856982303811        8.8605747704683999     
 H   4.4841087985669184       0.58346169071107556        6.3220262222972128     
 H   5.5863463808212979      -0.71924555607460150        6.8147960362394073     
 H   5.6883384795045497       0.85642666284261670        7.6039612898904032     
 H   4.7044215455015159        2.5689819887234635        1.6570631560405367     
 H   3.9461729613643226        1.5138464029242826        4.0859573402188909     
 H   11.250637792782431        5.1508833961165461        7.1401742094659086     
 H   11.512536475753940        3.5738940212539547        7.9500132650492459     
 H   12.653272285883292        4.1836618847587710        6.7125608972472532     
 H   11.026850807847145        5.8504441327964241        1.9214377521135590     
 H   11.763542034128413        5.9622592482910015        4.5723729054969837     
 H   12.067934143773604       -2.8369981995091114        3.7795712190138269     
 H   12.097992700616642       -2.3191605159761530        5.4916687406625995     
 H   10.708449931028715       -3.2170267242053088        4.8558655697005619     
 H   10.723626277071366      -0.29801482777456667      -0.38511062637364779     
 H   11.698698438839530       -2.0998934410904351        1.4403838986261175     
 H   10.974232670585261       -9.8001456067806081E-004   9.1243668075649715     
 H   9.9030726730761867       -1.3591435513525141        8.8678546788584782     
 C   8.9852584927616448       0.28456763777102800        9.9465368278448292     
 H   9.4923514214084594       0.24548529945479963        10.922642958552448     
 H   8.7805973034327316        1.3532725490212600        9.7693722221723291     
 C   7.6541867718056595      -0.46997323360737731        10.082572971502550     
 H   7.0491801041649742      -0.33858586876939090        9.1741305656360268     
 H   7.8558625390449714       -1.5522322367981105        10.151035992559473     
 C   6.8570762382614392       -3.5359500606649469E-002   11.318850828264496     
 H   6.6901635110879729        1.0529136153842455        11.291960071703798     
 H   7.4696815309004254      -0.20775461391077335        12.217589594215090     
 C   5.5129033170337447      -0.75282381519912378        11.477701351880416     
 H   4.8676640239647027      -0.52391751077922999        10.613905411511864     
 H   5.6707074399599993       -1.8428753517916177        11.442562314463302     
 C   4.7839691542725902      -0.39141416211806968        12.777061418126946     
 H   4.6204209374556537       0.69710136553865443        12.819964093393335     
 H   5.4382339971629055      -0.61620799623156697        13.633933674602627     
 C   3.4445516062194157       -1.1148330000612887        12.958177809548758     
 H   2.7846087520703016      -0.88509472552772528        12.107032101214429     
 H   3.6036360894886625       -2.2042203237985696        12.914224949491716     
 C   2.7370565720107507      -0.75575957901804525        14.268476957683832     
 H   2.5810156181790811       0.33372028427763245        14.315646809420164     
 H   3.3993078405667321      -0.98600662950491491        15.117481071346873     
 C   1.3939422332137208       -1.4674793967526871        14.463227997142990     
 H   1.5458955771863494       -2.5588246657988334        14.438044490140042     
 H  0.73392982130886320       -1.2485240761665299        13.608976153826783     
 C  0.69353185663107630       -1.0788951088726544        15.769482722605725     
 H  0.54483313993701044        1.2109545898468910E-002   15.794296407284964     
 H   1.3566828323577800       -1.2982673816379720        16.620117299712586     
 C -0.65211163501793856       -1.7790602901219748        15.972999758193923     
 H  -1.3143377648999555       -1.5506333959797005        15.122880995964680     
 H -0.50636622649203922       -2.8713055478174834        15.935786327693000     
 C  -1.3625127956548062       -1.4179397864306673        17.284362364381419     
 H  -1.5028326714057090      -0.32665924704830401        17.351510443655119     
 H -0.71813277735015457       -1.6824888865773930        18.137897420354140     
 C  -2.7148988202294362       -2.1304224173320101        17.408632608038666     
 H  -3.3711329463442019       -1.8104332076074734        16.583846434874545     
 H  -2.5638709657501813       -3.2103841356740555        17.247687818827604     
 C  -3.4346405892241627       -1.9377146461660486        18.746990827380568     
 H  -3.6360901432266894      -0.86854717788532643        18.929416610287429     
 H  -2.7685482374758461       -2.2602756378306372        19.561310794971227     
 C  -4.7481603052081427       -2.7298089539072574        18.825592853659941     
 H  -5.4931418529922391       -2.2678683912714059        18.159632295775456     
 H  -4.5791543422814813       -3.7368052908787961        18.419037160462537     
 C  -5.3102228634870858       -2.8440704403524903        20.245597901338336     
 H  -6.2923921402829404       -3.3392622816583746        20.251570963191138     
 H  -4.6393506754236657       -3.4323233120994949        20.889024367166300     
 H  -5.4387270753203003       -1.8575678567274174        20.705514390322001     
 Cl   8.4887021757555488        3.0883196720317354        6.2094978459770196E-002
 Co   5.8100247098274762        6.9691732546532901        23.924890980603749     
 N   7.0907722830760811        7.5494677731849817        22.347045891879667     
 N   7.8117223069782336        6.9410562527145618        24.747570319257008     
 N   4.5377301447960834        6.3495629567213472        22.434355107468797     
 N   5.3126888127552645        4.9941729630494329        24.453765801790212     
 N   5.0274207081720554        8.7959886610329949        23.447978126395970     
 N   4.9632861487587219        7.7494812022300765        25.757405859638496     
 O   6.6268662621316263        8.0750073503178186        21.167256218362883     
 C   8.3896631683014924        7.6634932636586912        22.534007886216397     
 N   8.4565974750067721        6.5864943385591390        25.885311230750911     
 C   8.7962702788540437        7.2412676738230202        23.855548431283946     
 O   4.4382798680586868        6.9231798120899404        21.210703247475610     
 C   3.9521023312009209        5.0565083663134631        22.488080113635181     
 N   5.4722318531950780        4.1538627316279717        25.512504030666388     
 C   4.3957508444285738        4.3594199367193012        23.617443668125631     
 O   4.6590491099045135        9.1707805175541157        22.186165264409698     
 C   4.4622092416758319        9.6576663947505139        24.439644353539716     
 N   4.8270059835513921        7.3669122796482833        27.050290078171333     
 C   4.4494229436442820        9.0332259387535494        25.690990342661948     
 B   5.1473715061288061        8.2675871042068856        21.073755158756114     
 C   9.3225825078958664        8.2703812819045268        21.543466855887395     
 H   7.9158160768670269        6.2012583114636071        26.701005465415964     
 C   9.8060152262889257        6.6443358542564432        25.742278863677523     
 C   10.066678621234589        7.0875889310568585        24.450202697181297     
 C   2.9065190259992360        4.6291357628493239        21.530759198759270     
 H   5.9812561551694650        4.4683625576347223        26.368563036386796     
 C   4.7129048215978200        3.0314164719333578        25.381001457091539     
 C   4.0285129341091350        3.1066753706336594        24.185689477200420     
 C   4.1595733977034950        11.078263417871057        24.154581343554767     
 H   5.3064658878616342        6.5128706102914000        27.395381473136865     
 C   4.2888482366601552        8.3673609841287693        27.814489125988583     
 C   4.0328625657382196        9.4473224279328054        26.994473464520230     
 C   4.7365548512902267        8.9121491427716855        19.671110364137636     
 H   10.326956687925597        8.4051790099716630        21.960613216284347     
 H   8.9319916218498374        9.2499986255998277        21.225472570625357     
 H   9.3943230541748317        7.6486863406201717        20.637272838494965     
 H   10.465760884796653        6.3345410842849521        26.547869669458613     
 H   11.036074954477087        7.2556785549269849        24.000318314602652     
 H   2.6661909750686670        3.5670250590815216        21.643139331904646     
 H   3.2256224315434201        4.8189790043616574        20.495476575018877     
 H   1.9755642349688725        5.2042169026386818        21.682564140942219     
 H   4.7147907897747761        2.2661559574564025        26.146343906693815     
 H   3.3327230585311445        2.3824960409081357        23.785280911346330     
 H   3.6073135984237705        11.520884812343530        24.986017704755142     
 H   3.5649155687636660        11.190258184371265        23.234986519303774     
 H   5.0886708490274399        11.662870910339922        24.020195798174615     
 H   4.1062917205576932        8.2274003911169835        28.873659667583514     
 H   3.6096450358089571        10.401931103595496        27.283160949928828     
 H   3.6800417125495639        8.6533726914418043        19.496017369807817     
 H   4.7520188854898082        10.010923537950498        19.754606655346326     
 C   5.5801253127684056        8.4866437615935073        18.454180344805643     
 H   4.9867483808133430        8.6037463581529199        17.534537438503708     
 H   5.8164630186892934        7.4109090309838939        18.516427894416740     
 C   6.8836763618865993        9.2785330512560034        18.284532097001829     
 H   7.5137124196268017        9.1554911673985266        19.176437730241432     
 H   6.6484831733681276        10.355371933175618        18.229472738949475     
 C   7.6634009149100573        8.8689017163415773        17.032315994232949     
 H   7.8655000966611217        7.7854989820051097        17.061384489637167     
 H   7.0314380413018487        9.0192505489259176        16.143406626257818     
 C   8.9820473804367413        9.6257667841485208        16.855339435674001     
 H   9.6363104674483449        9.4273984981672392        17.719103146655598     
 H   8.7924142743335860        10.711504827704315        16.877338054215826     
 C   9.7161299537201753        9.2665631138592239        15.560528684160047     
 H   9.8957690025776586        8.1799750458488774        15.526561796648169     
 H   9.0618631919687793        9.4752748973373784        14.699758822103254     
 C   11.044968864653868        10.006635203226045        15.382011860250975     
 H   11.700146576595097        9.7978493960332891        16.242322219878627     
 H   10.870551792514329        11.094350712813290        15.408508281777825     
 C   11.768728826743333        9.6353777556492091        14.086339205829255     
 H   11.941434243871115        8.5475106286317715        14.061144167851182     
 H   11.112019686617554        9.8396644524984094        13.226612980727280     
 C   13.101274297869356        10.363701898817416        13.891721586617621     
 H   12.931871904720463        11.452687928399007        13.885213638114072     
 H   13.754758039218483        10.177430087370386        14.758654145760847     
 C   13.818161344980620        9.9482168653537499        12.605394664188072     
 H   13.986444397389370        8.8599907596881096        12.615982812842679     
 H   13.158120681113724        10.126544648029554        11.743753570253380     
 C   15.151226338384937        10.662100701778431        12.385549658299798     
 H   15.818298307234112        10.459494041004151        13.238514998832850     
 H   14.993896328843862        11.753101182766676        12.397922310676389     
 C   15.858610833550152        10.272826140421465        11.082096177347474     
 H   15.960758182371887        9.1771657054815527        11.019264716315902     
 H   15.229441993551802        10.556303565867228        10.223410988198529     
 C   17.236435551704382        10.932485306741766        10.976677988215251     
 H   17.850922906221133        10.611819615563267        11.833270002075427     
 H   17.124890497080330        12.021930205691572        11.102287400706816     
 C   18.002051070605514        10.669209573632870        9.6778670272492437     
 H   18.112871853357696        9.5853066049331641        9.5057914538037025     
 H   17.420153260367147        11.046326995174535        8.8236442642546340     
 C   19.381203710166790        11.341678338352404        9.6911158227144529     
 H   20.021617292263212        10.835844845289257        10.430214001763916     
 H   19.268020053940671        12.370213509369483        10.060536554573758     
 C   20.069614921266890        11.369460694500539        8.3247616264674154     
 H   21.068956674093062        11.823720601953807        8.3919407328496991     
 H   19.476799026811996        11.962495599498309        7.6128890026441791     
 H   20.193722740731364        10.359890286862418        7.9118797166437256     
 Cl   6.8309630089670907        5.2436022959266424        28.078856856773573     
         194

 Co   9.1923243694380385        1.4119921500539683        4.4089684332590284     
 N   7.8992541350672676       0.69274800220048061        5.7839071818737580     
 N   7.2367447363423905        1.7150515132866699        3.5413230563368350     
 N   10.239355485319358        2.2463488741976287        6.0477595711353445     
 N   10.023855904867331        3.2814369162625656        3.6626214826729795     
 N   10.291846430442371      -0.32907832375651280        5.0962734851588349     
 N   9.8527374076546561       0.38203368718460190        2.6762383936424330     
 O   8.2219851280363478       0.38096534942201732        7.0672574389496550     
 C   6.4813508780221420       0.82079349020182635        5.6139813418243376     
 N   6.6619914895404024        2.1902260258822910        2.4056752199117319     
 C   6.1759004883196846        1.3768886899262847        4.3704302365495487     
 O   10.342432249978240        1.6261827738925636        7.2605435110935561     
 C   10.813724292872218        3.4191404118363775        5.9386196612607405     
 N   10.115900547020665        4.0218524447655515        2.5306865366104785     
 C   10.685230608120666        3.9928515084914213        4.6112056742550092     
 O   10.333730919439986      -0.71949479995680143        6.4093243434581888     
 C   10.800738436648617       -1.1688358972447326        4.2337113177170043     
 N   9.8671630275421744       0.61208255738828532        1.3433253688514932     
 C   10.613961478310339      -0.72938172012494840        2.8653680597933340     
 B   9.7092331877994891       0.26318072583490942        7.3670318356191880     
 C   5.5085937880052516       0.36221646020495302        6.6338728247630190     
 H   7.2469565539790404        2.5142820222718680        1.6017349617980172     
 C   5.2962160979209978        2.1803252608815811        2.4797991673093946     
 C   4.9434598365905140        1.6655756080728192        3.7082962303218947     
 C   11.592374623512301        4.1085963043566656        7.0039350229364326     
 H   9.6615769700557053        3.6992551449728119        1.6431308276098764     
 C   10.809868864869044        5.1667098921479511        2.7364331411160268     
 C   11.191268617857968        5.1904677719611598        4.0728642559804609     
 C   11.460094625816316       -2.4510321312325098        4.5998672546254804     
 H   9.3731627239342128        1.4338852681221956       0.92438734119211463     
 C   10.600620347337191      -0.32303624192224967       0.68716678012352905     
 C   11.094758370884868       -1.2149188389471641        1.6305902566269093     
 C   9.9355808064825002      -0.26601161252150224        8.8568136222771727     
 H   4.4820827576957907       0.57930050398367050        6.3227239822107322     
 H   5.5857075465998776      -0.72306960798962805        6.8132245866634467     
 H   5.6866007692642464       0.85151547925977566        7.6045627993443761     
 H   4.6999260729080818        2.5712766766285662        1.6599821661778342     
 H   3.9429393029800344        1.5135351620226638        4.0881555798376317     
 H   11.255315344636935        5.1460994098687758        7.1405102374215144     
 H   11.512220206070344        3.5686993256636912        7.9508472712326297     
 H   12.654563974251072        4.1741833488748528        6.7131333801374362     
 H   11.019044755277335        5.8546170287566621        1.9270325039726552     
 H   11.760186664093185        5.9613982127249345        4.5766040077905181     
 H   12.062339784215363       -2.8374829103218371        3.7716369683062383     
 H   12.099118593262199       -2.3182144819644095        5.4827395619184260     
 H   10.707017766280133       -3.2157045375582882        4.8533168637005248     
 H   10.725638331619942      -0.28725840189626217      -0.38761402327540462     
 H   11.700059963136894       -2.0923122488910728        1.4350114670043763     
 H   10.974861385299578       -9.0856619499661700E-003   9.1195287704739734     
 H   9.9029459957244406       -1.3664440341423465        8.8622167611812461     
 C   8.9872049688775366       0.27550335300629281        9.9449621706085072     
 H   9.4957418128478945       0.23508402957781299        10.920203907942286     
 H   8.7821211232438827        1.3443951984998428        9.7696596301075083     
 C   7.6565246064786159      -0.47950750011355214        10.081723919362380     
 H   7.0506567281473096      -0.34770610722476480        9.1739064759602922     
 H   7.8586036745953063       -1.5617450930182366        10.149310559902174     
 C   6.8604214874906768       -4.5832316899539483E-002   11.318913118900197     
 H   6.6928688437687747        1.0423646829919626        11.292511472976878     
 H   7.4739580343937302      -0.21815274703005511        12.217012610500751     
 C   5.5168191241048286      -0.76405547973918209        11.478680503768389     
 H   4.8710370487937222      -0.53570430174728134        10.615171569011073     
 H   5.6752102310159991       -1.8540284154255098        11.443681018965748     
 C   4.7882930195210838      -0.40266087477686507        12.778242070458484     
 H   4.6247220300386100       0.68585793177607757        12.821116379333780     
 H   5.4427666435720452      -0.62736570044946238        13.634975046115786     
 C   3.4489169548981216       -1.1260333893305361        12.959662839325508     
 H   2.7890196549522814      -0.89678411133254354        12.108344546673468     
 H   3.6080225201227516       -2.2154428940319981        12.916334445672268     
 C   2.7413346285500340      -0.76612885592350888        14.269656978924910     
 H   2.5853508366338089       0.32338764700579026        14.316117395765486     
 H   3.4034704652089500      -0.99585887410458729        15.118881470203748     
 C   1.3981825432928061       -1.4776349217958411        14.464720279306791     
 H   1.5500784316339260       -2.5690004810255780        14.440466565050706     
 H  0.73831257712827225       -1.2593490617087613        13.610190798644998     
 C  0.69761346900233789       -1.0879004213678107        15.770504019638677     
 H  0.54903418872120979        3.1302983119043115E-003   15.794441731459299     
 H   1.3605702288872612       -1.3066292536821071        16.621436859505078     
 C -0.64812090215674267       -1.7877236057071766        15.974344515100995     
 H  -1.3102032368266252       -1.5597961601210537        15.123982660067036     
 H -0.50260464550590334       -2.8800155735563178        15.937970886673467     
 C  -1.3585050174578193       -1.4252991877552894        17.285300038255990     
 H  -1.4975032037719951      -0.33385351366508376        17.352009005964778     
 H -0.71472067308681098       -1.6902871337055667        18.139131355490530     
 C  -2.7117825071608070       -2.1359514910765429        17.409317037856088     
 H  -3.3669745419279220       -1.8158827527936419        16.583764046642909     
 H  -2.5621470716268360       -3.2162319148491183        17.249499835239096     
 C  -3.4322118786225517       -1.9408834787083120        18.746867418861864     
 H  -3.6311367012649098      -0.87124181031963799        18.928737066561602     
 H  -2.7678402338574566       -2.2646614018885947        19.561990555159813     
 C  -4.7475825158342664       -2.7296788025001071        18.824321821495943     
 H  -5.4906059774994231       -2.2662198073199789        18.157405006383758     
 H  -4.5806775801693824       -3.7371727316602099        18.418309681151701     
 C  -5.3112438907412800       -2.8418765131289909        20.243758583555781     
 H  -6.2944610708840774       -3.3347843656811498        20.248992738751728     
 H  -4.6422250202620878       -3.4313431386395283        20.887869582421878     
 H  -5.4378761857656137       -1.8549240514255896        20.703210332167199     
 Cl   8.4832552858118468        3.0932301249029530        6.4214529515785518E-002
 Co   5.8078190585056451        6.9778234024497374        23.925286096676832     
 N   7.0904012391776758        7.5567174140259832        22.349052111107689     
 N   7.8094071074263516        6.9476064339802583        24.750185679159873     
 N   4.5380470644163440        6.3558141101799244        22.434074862997544     
 N   5.3075160494849136        5.0036278349394703        24.457224673684198     
 N   5.0237984094205848        8.8032702523241291        23.445051714502906     
 N   4.9618030331281400        7.7615876288680719        25.756268563615929     
 O   6.6281893960628508        8.0812730885232966        21.168258581718693     
 C   8.3891978160080587        7.6697177970081114        22.537024671748640     
 N   8.4534019596063192        6.5904518785018631        25.887523198467516     
 C   8.7946598595637742        7.2470813026548191        23.858750929271682     
 O   4.4403292281214410        6.9279568403972771        21.209677228823903     
 C   3.9520888155808596        5.0628564669258989        22.488344397959505     
 N   5.4642292865554065        4.1649944396394405        25.517512085308628     
 C   4.3928829511200025        4.3675021701180148        23.619648576663920     
 O   4.6581427963842117        9.1769062627105082        22.182266984575719     
 C   4.4566283085174430        9.6657964945204800        24.434916563217069     
 N   4.8272430110012996        7.3817232824517314        27.049995014106578     
 C   4.4453466374413297        9.0440509386899794        25.687451888477820     
 B   5.1488400787802187        8.2724502972397591        21.071949265505708     
 C   9.3232387131428087        8.2750502583775578        21.546658684968236     
 H   7.9118892774225582        6.2068193659593671        26.703409564661566     
 C   9.8028938987496641        6.6463677398326801        25.744936399372353     
 C   10.064610651912282        7.0906269067330676        24.453449818915878     
 C   2.9080551818726206        4.6345557069993690        21.529839794528652     
 H   5.9724656116981674        4.4800178058057414        26.373848922294343     
 C   4.7053473832912989        3.0422309715178004        25.385751131405435     
 C   4.0241087269418596        3.1156238819114153        24.188758109660391     
 C   4.1493958898099290        11.084435166392986        24.146759632211118     
 H   5.3072559757108584        6.5285069724319733        27.396547669374407     
 C   4.2874117201361450        8.3825553613001844        27.812379374229344     
 C   4.0285797716890048        9.4600049617039517        26.990286561605547     
 C   4.7402935448708785        8.9140861232869071        19.667532918681793     
 H   10.328180275863890        8.4059828694202192        21.963052723212058     
 H   8.9357078808865147        9.2562823914998393        21.230501966430332     
 H   9.3921243102831777        7.6547507863854936        20.639469596141968     
 H   10.461892058583542        6.3347782192526223        26.550396985134707     
 H   11.034368783185281        7.2575924502185192        24.003961107555806     
 H   2.6676966478574222        3.5724956999827535        21.642679702951003     
 H   3.2285461065205254        4.8237098914108802        20.494910684564285     
 H   1.9768500099442810        5.2096234066494356        21.679815467546071     
 H   4.7048603391631243        2.2783325690393088        26.152270726507563     
 H   3.3293540595090683        2.3908203918009265        23.787714420409909     
 H   3.5971480805555189        11.527717597627294        24.977863178804800     
 H   3.5530345025527548        11.192272637013181        23.228099297710191     
 H   5.0762881266789437        11.671201191403927        24.009011971462972     
 H   4.1063275102205141        8.2446891148291854        28.871985799584614     
 H   3.6038091649550266        10.414303168755797        27.277481043306906     
 H   3.6837143015662597        8.6559900166790165        19.491875621067294     
 H   4.7569482713304874        10.012910290933798        19.748356062736569     
 C   5.5846988095571781        8.4845651486006073        18.452755019685267     
 H   4.9924931968924540        8.6000876747893926        17.532221973536792     
 H   5.8195120066633406        7.4088046644116350        18.517857446348959     
 C   6.8894077601141595        9.2744044516856032        18.282696305408372     
 H   7.5189760519383482        9.1515011672586244        19.174938495638671     
 H   6.6557288805569188        10.351453140117243        18.226493905019510     
 C   7.6690080408227201        8.8626550385521394        17.031104533677418     
 H   7.8697795818703806        7.7790864635847692        17.061028841028023     
 H   7.0375222046617258        9.0130812514975247        16.141871272620630     
 C   8.9885552756209588        9.6179030726052854        16.853971612009069     
 H   9.6425122901851221        9.4192008957294231        17.717906954685226     
 H   8.8000982797446792        10.703831731804026        16.875516615388104     
 C   9.7224678848254964        9.2575205753352758        15.559398380876043     
 H   9.9016404702391476        8.1708534551656200        15.526032554778290     
 H   9.0683039967708616        9.4660453397948867        14.698505524083037     
 C   11.051585811670275        9.9970093930176418        15.380494355254243     
 H   11.706684417415424        9.7884809887377369        16.240928068606721     
 H   10.877527124993374        11.084794755799070        15.406444730505971     
 C   11.775216760587110        9.6249515687525964        14.084967855067305     
 H   11.947656959593040        8.5370388859896522        14.060195803981102     
 H   11.118537828456384        9.8290652455785157        13.225176094545461     
 C   13.107922779391400        10.352899305342921        13.890084615803113     
 H   12.938782013759099        11.441930163152405        13.883479287306468     
 H   13.761433792263917        10.166600090165693        14.756991737443457     
 C   13.824681658415246        9.9372102372768332        12.603738279335534     
 H   13.992811252316747        8.8489537918555694        12.614310022606499     
 H   13.164671099532809        10.115703778814250        11.742086608336487     
 C   15.157835258539274        10.651017169559870        12.384078808239810     
 H   15.824634280031839        10.448767321530539        13.237337210050660     
 H   15.000404803714270        11.742017572922231        12.396046855797962     
 C   15.865695404886809        10.261490807480035        11.080995159410975     
 H   15.969443161847096        9.1659688396161165        11.019196632048176     
 H   15.236104435988349        10.543208689262746        10.222092546698628     
 C   17.242432115870756        10.923154313872315        10.974680693960901     
 H   17.857841179546391        10.604021431099049        11.831125455903731     
 H   17.129157042974974        12.012457401212133        11.099684663253027     
 C   18.007577669391811        10.660425633470679        9.6755159514592943     
 H   18.121206099547184        9.5767584678042859        9.5044906595167884     
 H   17.423828114102669        11.034901568716233        8.8215494330376583     
 C   19.384751300589006        11.336516852862243        9.6863823456534881     
 H   20.028015546258999        10.832346004629972        10.423895584439654     
 H   19.269574043984626        12.364573518971518        10.056347986062175     
 C   20.069951217109100        11.366342594587170        8.3186299756095874     
 H   21.068321703633526        11.822706399863554        8.3838300492730529     
 H   19.474471289117862        11.958238928245088        7.6082491115012338     
 H   20.195195830689272        10.357224115911590        7.9051683055208102     
 Cl   6.8247811152092845        5.2544793595515333        28.083152125288667     
         194

 Co   9.1892631639996072        1.4115639588501134        4.4085199392976691     
 N   7.8968972020910337       0.69146123127187487        5.7836092378684896     
 N   7.2331343488607907        1.7150753775233365        3.5419718867627754     
 N   10.237871896360833        2.2431456534263696        6.0477015395613911     
 N   10.020402364355379        3.2815730805509538        3.6643160913106234     
 N   10.288604203382203      -0.33023033248819045        5.0925569243689184     
 N   9.8493125665364669       0.38425537584998748        2.6736653483751165     
 O   8.2203644351980358       0.37792310542758750        7.0663884993961084     
 C   6.4789155960277034       0.81914684033026730        5.6143148276225991     
 N   6.6578501503375165        2.1912524837906986        2.4070364896680365     
 C   6.1727594760968492        1.3762604238672642        4.3713328779960090     
 O   10.342021929336935        1.6211832940930948        7.2594291688654451     
 C   10.812897740588488        3.4156713908623506        5.9394932225064023     
 N   10.110322467040618        4.0242849845751545        2.5338367549168730     
 C   10.682741149069189        3.9915325179848913        4.6132893182653651     
 O   10.330643552487130      -0.72297703815988701        6.4048311407040321     
 C   10.797978965538000       -1.1683420029843945        4.2288103090157900     
 N   9.8654166857677339       0.61754612366769346        1.3414933188835294     
 C   10.611671968959600      -0.72659371740888057        2.8612340226080959     
 B   9.7078099223852394       0.25854649683955877        7.3645633044535312     
 C   5.5068663646620184       0.35853614604031353        6.6338846092585175     
 H   7.2424362702519662        2.5165454742595919        1.6033418212553017     
 C   5.2921214615694980        2.1815946483686113        2.4819174442015806     
 C   4.9399957269840487        1.6656507369319034        3.7101030451917594     
 C   11.593635829511422        4.1028485193669040        7.0046177611409730     
 H   9.6556811080374416        3.7029051198390395        1.6460693197591709     
 C   10.803893504185540        5.1690990050945258        2.7408334929934535     
 C   11.187376848210972        5.1903854198925057        4.0765918681104285     
 C   11.457935556615151       -2.4505298571730449        4.5936094678522323     
 H   9.3703786465603400        1.4392558571777532       0.92378881042839223     
 C   10.600974009341677      -0.31500630918494610       0.68425731632899123     
 C   11.094838826478806       -1.2085190047723666        1.6262075669392728     
 C   9.9357718052337489      -0.27334465521996637        8.8530524740859455     
 H   4.4800567168246621       0.57513931725626555        6.3234217421242507     
 H   5.5850687123784581      -0.72689365990465471        6.8116531370874869     
 H   5.6848630590239431       0.84660429567693452        7.6051643087983498     
 H   4.6954306003146469        2.5735713645336684        1.6629011763151318     
 H   3.9397056445957461        1.5132239211210450        4.0903538194563724     
 H   11.259992896491440        5.1413154236210064        7.1408462653771201     
 H   11.511903936386748        3.5635046300734272        7.9516812774160135     
 H   12.655855662618853        4.1647048129909345        6.7137058630276192     
 H   11.011238702707526        5.8587899247169011        1.9326272558317512     
 H   11.756831294057958        5.9605371771588676        4.5808351100840525     
 H   12.056745424657123       -2.8379676211345632        3.7637027175986497     
 H   12.100244485907757       -2.3172684479526660        5.4738103831742526     
 H   10.705585601531553       -3.2143823509112677        4.8507681577004869     
 H   10.727650386168516      -0.27650197601795778      -0.39011742017716139     
 H   11.701421487434258       -2.0847310566917105        1.4296390353826351     
 H   10.975490100013893       -1.7191309339254279E-002   9.1146907333829752     
 H   9.9028193183726945       -1.3737445169321789        8.8565788435040140     
 C   8.9891514449934267       0.26643906824155761        9.9433875133721852     
 H   9.4991322042873296       0.22468275970082638        10.917764857332122     
 H   8.7836449430550338        1.3355178479784253        9.7699470380426856     
 C   7.6588624411515722      -0.48904176661972698        10.080874867222210     
 H   7.0521333521296441      -0.35682634568013877        9.1736823862845576     
 H   7.8613448101456411       -1.5712579492383625        10.147585127244877     
 C   6.8637667367199136       -5.6305133192429524E-002   11.318975409535897     
 H   6.6955741764495764        1.0318157505996794        11.293062874249959     
 H   7.4782345378870350      -0.22855088014933689        12.216435626786412     
 C   5.5207349311759124      -0.77528714427924061        11.479659655656361     
 H   4.8744100736227418      -0.54749109271533258        10.616437726510283     
 H   5.6797130220719998       -1.8651814790594019        11.444799723468195     
 C   4.7926168847695783      -0.41390758743566042        12.779422722790020     
 H   4.6290231226215663       0.67461449801350049        12.822268665274224     
 H   5.4472992899811841      -0.63852340466735791        13.636016417628944     
 C   3.4532823035768270       -1.1372337785997835        12.961147869102257     
 H   2.7934305578342613      -0.90847349713736181        12.109656992132505     
 H   3.6124089507568411       -2.2266654642654271        12.918443941852820     
 C   2.7456126850893172      -0.77649813282897251        14.270837000165988     
 H   2.5896860550885368       0.31305500973394812        14.316587982110809     
 H   3.4076330898511675       -1.0057111187042596        15.120281869060623     
 C   1.4024228533718914       -1.4877904468389953        14.466212561470591     
 H   1.5542612860815026       -2.5791762962523221        14.442888639961369     
 H  0.74269533294768131       -1.2701740472509926        13.611405443463212     
 C  0.70169508137359937       -1.0969057338629671        15.771525316671628     
 H  0.55323523750540904       -5.8489492746602589E-003   15.794587055633635     
 H   1.3644576254167424       -1.3149911257262423        16.622756419297573     
 C -0.64413016929554689       -1.7963869212923782        15.975689272008067     
 H  -1.3060687087532949       -1.5689589242624071        15.125084324169389     
 H -0.49884306451976745       -2.8887255992951522        15.940155445653934     
 C  -1.3544972392608321       -1.4326585890799115        17.286237712130564     
 H  -1.4921737361382812      -0.34104778028186344        17.352507568274437     
 H -0.71130856882346749       -1.6980853808337406        18.140365290626921     
 C  -2.7086661940921783       -2.1414805648210753        17.410001467673510     
 H  -3.3628161375116417       -1.8213322979798103        16.583681658411273     
 H  -2.5604231775034902       -3.2220796940241812        17.251311851650588     
 C  -3.4297831680209412       -1.9440523112505754        18.746744010343161     
 H  -3.6261832593031307      -0.87393644275394944        18.928057522835772     
 H  -2.7671322302390666       -2.2690471659465521        19.562670315348395     
 C  -4.7470047264603901       -2.7295486510929563        18.823050789331948     
 H  -5.4880701020066072       -2.2645712233685522        18.155177716992064     
 H  -4.5822008180572844       -3.7375401724416233        18.417582201840865     
 C  -5.3122649179954742       -2.8396825859054915        20.241919265773223     
 H  -6.2965300014852144       -3.3303064497039245        20.246414514312320     
 H  -4.6450993651005108       -3.4303629651795622        20.886714797677460     
 H  -5.4370252962109271       -1.8522802461237617        20.700906274012400     
 Cl   8.4778083958681432        3.0981405777741702        6.6334080571800846E-002
 Co   5.8056134071838130        6.9864735502461848        23.925681212749915     
 N   7.0900301952792697        7.5639670548669837        22.351058330335711     
 N   7.8070919078744687        6.9541566152459540        24.752801039062739     
 N   4.5383639840366055        6.3620652636385007        22.433794618526292     
 N   5.3023432862145627        5.0130827068295085        24.460683545578185     
 N   5.0201761106691141        8.8105518436152632        23.442125302609842     
 N   4.9603199174975590        7.7736940555060663        25.755131267593363     
 O   6.6295125299940763        8.0875388267287747        21.169260945074498     
 C   8.3887324637146268        7.6759423303575325        22.540041457280878     
 N   8.4502064442058682        6.5944094184445872        25.889735166184124     
 C   8.7930494402735047        7.2528949314866180        23.861953427259422     
 O   4.4423785881841953        6.9327338687046147        21.208651210172196     
 C   3.9520752999607982        5.0692045675383346        22.488608682283825     
 N   5.4562267199157342        4.1761261476509093        25.522520139950871     
 C   4.3900150578114312        4.3755844035167275        23.621853485202212     
 O   4.6572364828639108        9.1830320078668990        22.178368704741739     
 C   4.4510473753590540        9.6739265942904460        24.430188772894422     
 N   4.8274800384512062        7.3965342852551785        27.049699950041823     
 C   4.4412703312383774        9.0548759386264095        25.683913434293689     
 B   5.1503086514316321        8.2773134902726344        21.070143372255298     
 C   9.3238949183897510        8.2797192348505888        21.549850514049076     
 H   7.9079624779780904        6.2123804204551263        26.705813663907172     
 C   9.7997725712104025        6.6483996254089179        25.747593935067187     
 C   10.062542682589976        7.0936648824092776        24.456696940650456     
 C   2.9095913377460048        4.6399756511494141        21.528920390298033     
 H   5.9636750682268698        4.4916730539767595        26.379134808201890     
 C   4.6977899449847769        3.0530454711022434        25.390500805719334     
 C   4.0197045197745833        3.1245723931891716        24.191826742120362     
 C   4.1392183819163630        11.090606914914915        24.138937920867466     
 H   5.3080460635600826        6.5441433345725466        27.397713865611951     
 C   4.2859752036121348        8.3977497384715996        27.810269622470106     
 C   4.0242969776397901        9.4726874954750979        26.986099658690865     
 C   4.7440322384515303        8.9160231038021269        19.663955473225950     
 H   10.329403863802183        8.4067867288687737        21.965492230139770     
 H   8.9394241399231937        9.2625661573998510        21.235531362235310     
 H   9.3899255663915220        7.6608152321508154        20.641666353788970     
 H   10.458023232370433        6.3350153542202916        26.552924300810801     
 H   11.032662611893475        7.2595063455100535        24.007603900508965     
 H   2.6692023206461779        3.5779663408839855        21.642220073997361     
 H   3.2314697814976308        4.8284407784601031        20.494344794109693     
 H   1.9781357849196894        5.2150299106601903        21.677066794149923     
 H   4.6949298885514716        2.2905091806222151        26.158197546321308     
 H   3.3259850604869921        2.3991447426937178        23.790147929473488     
 H   3.5869825626872678        11.534550382911059        24.969708652854457     
 H   3.5411534363418440        11.194287089655097        23.221212076116604     
 H   5.0639054043304474        11.679531472467932        23.997828144751331     
 H   4.1063632998833342        8.2619778385413856        28.870311931585711     
 H   3.5979732941010960        10.426675233916097        27.271801136684982     
 H   3.6873868905829550        8.6586073419162304        19.487733872326775     
 H   4.7618776571711674        10.014897043917099        19.742105470126816     
 C   5.5892723063459515        8.4824865356077055        18.451329694564890     
 H   4.9982380129715640        8.5964289914258636        17.529906508569880     
 H   5.8225609946373877        7.4067002978393752        18.519286998281174     
 C   6.8951391583417188        9.2702758521152031        18.280860513814918     
 H   7.5242396842498946        9.1475111671187221        19.173439261035909     
 H   6.6629745877457101        10.347534347058868        18.223515071089547     
 C   7.6746151667353830        8.8564083607626998        17.029893073121890     
 H   7.8740590670796387        7.7726739451644287        17.060673192418879     
 H   7.0436063680216021        9.0069119540691300        16.140335918983443     
 C   8.9950631708051763        9.6100393610620500        16.852603788344133     
 H   9.6487141129218994        9.4110032932916070        17.716710762714850     
 H   8.8077822851557741        10.696158635903739        16.873695176560386     
 C   9.7288058159308193        9.2484780368113277        15.558268077592041     
 H   9.9075119379006367        8.1617318644823609        15.525503312908413     
 H   9.0747448015729422        9.4568157822523951        14.697252226062821     
 C   11.058202758686685        9.9873835828092385        15.378976850257510     
 H   11.713222258235751        9.7791125814421846        16.239533917334811     
 H   10.884502457472419        11.075238798784852        15.404381179234116     
 C   11.781704694430887        9.6145253818559819        14.083596504305355     
 H   11.953879675314967        8.5265671433475347        14.059247440111024     
 H   11.125055970295213        9.8184660386586220        13.223739208363643     
 C   13.114571260913442        10.342096711868427        13.888447644988606     
 H   12.945692122797734        11.431172397905804        13.881744936498864     
 H   13.768109545309352        10.155770092961001        14.755329329126068     
 C   13.831201971849872        9.9262036091999164        12.602081894482996     
 H   13.999178107244122        8.8379168240230275        12.612637232370322     
 H   13.171221517951894        10.104862909598946        11.740419646419596     
 C   15.164444178693612        10.639933637341308        12.382607958179824     
 H   15.830970252829564        10.438040602056930        13.236159421268470     
 H   15.006913278584680        11.730933963077785        12.394171400919538     
 C   15.872779976223466        10.250155474538603        11.079894141474478     
 H   15.978128141322303        9.1547719737506803        11.019128547780449     
 H   15.242766878424895        10.530113812658264        10.220774105198725     
 C   17.248428680037129        10.913823321002864        10.972683399706550     
 H   17.864759452871645        10.596223246634832        11.828980909732037     
 H   17.133423588869618        12.002984596732695        11.097081925799241     
 C   18.013104268178111        10.651641693308488        9.6731648756693449     
 H   18.129540345736672        9.5682103306754094        9.5031898652298761     
 H   17.427502967838194        11.023476142257930        8.8194546018206843     
 C   19.388298891011218        11.331355367372083        9.6816488685925250     
 H   20.034413800254782        10.828847163970689        10.417577167115393     
 H   19.271128034028582        12.358933528573553        10.052159417550591     
 C   20.070287512951307        11.363224494673801        8.3124983247517594     
 H   21.067686733173989        11.821692197773300        8.3757193656964066     
 H   19.472143551423731        11.953982256991868        7.6036092203582886     
 H   20.196668920647181        10.354557944960762        7.8984568943978957     
 Cl   6.8185992214514783        5.2653564231764234        28.087447393803764     
         194

 Co   9.1862019585611776        1.4111357676462586        4.4080714453363097     
 N   7.8945402691148008       0.69017446034326912        5.7833112938632212     
 N   7.2295239613791917        1.7150992417600028        3.5426207171887159     
 N   10.236388307402306        2.2399424326551105        6.0476435079874378     
 N   10.016948823843425        3.2817092448393419        3.6660106999482678     
 N   10.285361976322033      -0.33138234121986809        5.0888403635790009     
 N   9.8458877254182759       0.38647706451537306        2.6710923031077995     
 O   8.2187437423597256       0.37488086143315769        7.0655195598425617     
 C   6.4764803140332647       0.81750019045870825        5.6146483134208607     
 N   6.6537088111346305        2.1922789416991066        2.4083977594243415     
 C   6.1696184638740146        1.3756321578082440        4.3722355194424702     
 O   10.341611608695633        1.6161838142936260        7.2583148266373341     
 C   10.812071188304758        3.4122023698883237        5.9403667837520633     
 N   10.104744387060570        4.0267175243847584        2.5369869732232671     
 C   10.680251690017714        3.9902135274783608        4.6153729622757220     
 O   10.327556185534274      -0.72645927636297258        6.4003379379498755     
 C   10.795219494427386       -1.1678481087240564        4.2239093003145749     
 N   9.8636703439932916       0.62300968994710171        1.3396612689155656     
 C   10.609382459608861      -0.72380571469281285        2.8570999854228578     
 B   9.7063866569709916       0.25391226784420806        7.3620947732878754     
 C   5.5051389413187861       0.35485583187567404        6.6338963937540161     
 H   7.2379159865248921        2.5188089262473157        1.6049486807125861     
 C   5.2880268252179983        2.1828640358556410        2.4840357210937669     
 C   4.9365316173775833        1.6657258657909877        3.7119098600616240     
 C   11.594897035510543        4.0971007343771424        7.0053004993455135     
 H   9.6497852460191762        3.7065550947052675        1.6490078119084655     
 C   10.797918143502038        5.1714881180411005        2.7452338448708802     
 C   11.183485078563974        5.1903030678238515        4.0803194802403953     
 C   11.455776487413985       -2.4500275831135796        4.5873516810789834     
 H   9.3675945691864673        1.4446264462333105       0.92319027966466971     
 C   10.601327671346162      -0.30697637644764253       0.68134785253445340     
 C   11.094919282072745       -1.2021191705975691        1.6218248772516366     
 C   9.9359628039849994      -0.28067769791843050        8.8492913258947201     
 H   4.4780306759535344       0.57097813052886048        6.3241195020377701     
 H   5.5844298781570378      -0.73071771181968126        6.8100816875115262     
 H   5.6831253487836397       0.84169311209409337        7.6057658182523227     
 H   4.6909351277212128        2.5758660524387706        1.6658201864524294     
 H   3.9364719862114579        1.5129126802194262        4.0925520590751132     
 H   11.264670448345946        5.1365314373732369        7.1411822933327267     
 H   11.511587666703152        3.5583099344831637        7.9525152835993973     
 H   12.657147350986634        4.1552262771070163        6.7142783459178030     
 H   11.003432650137716        5.8629628206771391        1.9382220076908472     
 H   11.753475924022730        5.9596761415928015        4.5850662123775869     
 H   12.051151065098882       -2.8384523319472890        3.7557684668910616     
 H   12.101370378553314       -2.3163224139409224        5.4648812044300792     
 H   10.704153436782970       -3.2130601642642471        4.8482194517004498     
 H   10.729662440717092      -0.26574555013965329      -0.39262081707891822     
 H   11.702783011731622       -2.0771498644923478        1.4242666037608940     
 H   10.976118814728210       -2.5296956728542402E-002   9.1098526962919770     
 H   9.9026926410209484       -1.3810449997220113        8.8509409258267837     
 C   8.9910979211093167       0.25737478347682241        9.9418128561358632     
 H   9.5025225957267665       0.21428148982383974        10.915325806721960     
 H   8.7851687628661850        1.3266404974570081        9.7702344459778647     
 C   7.6612002758245277      -0.49857603312590182        10.080025815082040     
 H   7.0536099761119795      -0.36594658413551268        9.1734582966088212     
 H   7.8640859456959769       -1.5807708054584886        10.145859694587578     
 C   6.8671119859491512       -6.6777949485319565E-002   11.319037700171597     
 H   6.6982795091303782        1.0212668182073965        11.293614275523037     
 H   7.4825110413803397      -0.23894901326861864        12.215858643072071     
 C   5.5246507382469954      -0.78651880881929892        11.480638807544333     
 H   4.8777830984517614      -0.55927788368338394        10.617703884009490     
 H   5.6842158131279996       -1.8763345426932940        11.445918427970641     
 C   4.7969407500180719      -0.42515430009445576        12.780603375121556     
 H   4.6333242152045226       0.66337106425092363        12.823420951214668     
 H   5.4518319363903238      -0.64968110888525343        13.637057789142101     
 C   3.4576476522555324       -1.1484341678690309        12.962632898879006     
 H   2.7978414607162412      -0.92016288294218018        12.110969437591544     
 H   3.6167953813909302       -2.2378880344988556        12.920553438033373     
 C   2.7498907416286005      -0.78686740973443625        14.272017021407066     
 H   2.5940212735432646       0.30272237246210598        14.317058568456131     
 H   3.4117957144933855       -1.0155633633039318        15.121682267917498     
 C   1.4066631634509768       -1.4979459718821495        14.467704843634392     
 H   1.5584441405290792       -2.5893521114790667        14.445310714872033     
 H  0.74707808876709048       -1.2809990327932239        13.612620088281426     
 C  0.70577669374486096       -1.1059110463581234        15.772546613704581     
 H  0.55743628628960828       -1.4828196861224829E-002   15.794732379807970     
 H   1.3683450219462236       -1.3233529977703775        16.624075979090069     
 C -0.64013943643435101       -1.8050502368775798        15.977034028915138     
 H  -1.3019341806799647       -1.5781216884037603        15.126185988271745     
 H -0.49508148353363157       -2.8974356250339866        15.942340004634401     
 C  -1.3504894610638449       -1.4400179904045338        17.287175386005135     
 H  -1.4868442685045671      -0.34824204689864313        17.353006130584095     
 H -0.70789646456012389       -1.7058836279619145        18.141599225763311     
 C  -2.7055498810235492       -2.1470096385656081        17.410685897490932     
 H  -3.3586577330953613       -1.8267818431659786        16.583599270179636     
 H  -2.5586992833801450       -3.2279274731992440        17.253123868062083     
 C  -3.4273544574193302       -1.9472211437928388        18.746620601824453     
 H  -3.6212298173413515      -0.87663107518826100        18.927377979109945     
 H  -2.7664242266206771       -2.2734329300045095        19.563350075536981     
 C  -4.7464269370865138       -2.7294184996858060        18.821779757167953     
 H  -5.4855342265137912       -2.2629226394171251        18.152950427600366     
 H  -4.5837240559451855       -3.7379076132230367        18.416854722530029     
 C  -5.3132859452496684       -2.8374886586819921        20.240079947990669     
 H  -6.2985989320863522       -3.3258285337266997        20.243836289872910     
 H  -4.6479737099389329       -3.4293827917195956        20.885560012933038     
 H  -5.4361744066562405       -1.8496364408219339        20.698602215857601     
 Cl   8.4723615059244395        3.1030510306453878        6.8453631627816161E-002
 Co   5.8034077558619810        6.9951236980426312        23.926076328823001     
 N   7.0896591513808644        7.5712166957079852        22.353064549563733     
 N   7.8047767083225867        6.9607067965116496        24.755416398965604     
 N   4.5386809036568669        6.3683164170970779        22.433514374055040     
 N   5.2971705229442119        5.0225375787195459        24.464142417472171     
 N   5.0165538119176443        8.8178334349063956        23.439198890716778     
 N   4.9588368018669771        7.7858004821440616        25.753993971570797     
 O   6.6308356639253008        8.0938045649342545        21.170263308430307     
 C   8.3882671114211931        7.6821668637069527        22.543058242813117     
 N   8.4470109288054172        6.5983669583873112        25.891947133900729     
 C   8.7914390209832352        7.2587085603184160        23.865155925247159     
 O   4.4444279482469495        6.9375108970119523        21.207625191520489     
 C   3.9520617843407364        5.0755526681507703        22.488872966608145     
 N   5.4482241532760627        4.1872578556623781        25.527528194593110     
 C   4.3871471645028590        4.3836666369154411        23.624058393740505     
 O   4.6563301693436099        9.1891577530232915        22.174470424907760     
 C   4.4454664422006651        9.6820566940604103        24.425460982571774     
 N   4.8277170659011137        7.4113452880586266        27.049404885977069     
 C   4.4371940250354260        9.0657009385628395        25.680374980109558     
 B   5.1517772240830455        8.2821766833055079        21.068337479004892     
 C   9.3245511236366934        8.2843882113236216        21.553042343129917     
 H   7.9040356785336217        6.2179414749508854        26.708217763152774     
 C   9.7966512436711408        6.6504315109851548        25.750251470762016     
 C   10.060474713267670        7.0967028580854867        24.459944062385038     
 C   2.9111274936193889        4.6453955952994592        21.528000986067415     
 H   5.9548845247555722        4.5033283021477777        26.384420694109437     
 C   4.6902325066782558        3.0638599706866860        25.395250480033230     
 C   4.0153003126073079        3.1335209044669274        24.194895374580334     
 C   4.1290408740227962        11.096778663436845        24.131116209523817     
 H   5.3088361514093068        6.5597796967131199        27.398880061849493     
 C   4.2845386870881246        8.4129441156430147        27.808159870710867     
 C   4.0200141835905754        9.4853700292462442        26.981912755776182     
 C   4.7477709320321821        8.9179600843173485        19.660378027770108     
 H   10.330627451740478        8.4075905883173299        21.967931737067477     
 H   8.9431403989598710        9.2688499232998627        21.240560758040285     
 H   9.3877268224998662        7.6668796779161372        20.643863111435973     
 H   10.454154406157322        6.3352524891879618        26.555451616486891     
 H   11.030956440601669        7.2614202408015878        24.011246693462120     
 H   2.6707079934349331        3.5834369817852170        21.641760445043719     
 H   3.2343934564747361        4.8331716655093260        20.493778903655102     
 H   1.9794215598950977        5.2204364146709450        21.674318120753775     
 H   4.6849994379398199        2.3026857922051218        26.164124366135052     
 H   3.3226160614649154        2.4074690935865086        23.792581438537063     
 H   3.5768170448190166        11.541383168194825        24.961554126904112     
 H   3.5292723701309328        11.196301542297013        23.214324854523021     
 H   5.0515226819819521        11.687861753531939        23.986644318039691     
 H   4.1063990895461542        8.2792665622535875        28.868638063586811     
 H   3.5921374232471655        10.439047299076396        27.266121230063060     
 H   3.6910594795996508        8.6612246671534425        19.483592123586252     
 H   4.7668070430118465        10.016883796900398        19.735854877517060     
 C   5.5938458031347249        8.4804079226148055        18.449904369444514     
 H   5.0039828290506749        8.5927703080623345        17.527591043602968     
 H   5.8256099826114349        7.4045959312671155        18.520716550213393     
 C   6.9008705565692789        9.2661472525448030        18.279024722221461     
 H   7.5295033165614411        9.1435211669788217        19.171940026433148     
 H   6.6702202949345013        10.343615554000493        18.220536237159582     
 C   7.6802222926480459        8.8501616829732619        17.028681612566359     
 H   7.8783385522888976        7.7662614267440873        17.060317543809735     
 H   7.0496905313814793        9.0007426566407354        16.138800565346255     
 C   9.0015710659893919        9.6021756495188164        16.851235964679201     
 H   9.6549159356586749        9.4028056908537909        17.715514570744478     
 H   8.8154662905668690        10.688485540003452        16.871873737732663     
 C   9.7351437470361404        9.2394354982873796        15.557137774308037     
 H   9.9133834055621275        8.1526102737991017        15.524974071038534     
 H   9.0811856063750227        9.4475862247099016        14.695998928042604     
 C   11.064819705703094        9.9777577726008371        15.377459345260780     
 H   11.719760099056078        9.7697441741466324        16.238139766062901     
 H   10.891477789951463        11.065682841770633        15.402317627962262     
 C   11.788192628274665        9.6040991949593675        14.082225153543403     
 H   11.960102391036893        8.5160954007054173        14.058299076240946     
 H   11.131574112134043        9.8078668317387265        13.222302322181823     
 C   13.121219742435486        10.331294118393933        13.886810674174097     
 H   12.952602231836371        11.420414632659204        13.880010585691258     
 H   13.774785298354786        10.144940095756308        14.753666920808678     
 C   13.837722285284496        9.9151969811229996        12.600425509630458     
 H   14.005544962171497        8.8268798561904873        12.610964442134144     
 H   13.177771936370979        10.094022040383642        11.738752684502705     
 C   15.171053098847949        10.628850105122746        12.381137108119837     
 H   15.837306225627291        10.427313882583320        13.234981632486280     
 H   15.013421753455090        11.719850353233340        12.392295946041111     
 C   15.879864547560123        10.238820141597172        11.078793123537979     
 H   15.986813120797510        9.1435751078852423        11.019060463512721     
 H   15.249429320861442        10.517018936053780        10.219455663698824     
 C   17.254425244203507        10.904492328133411        10.970686105452200     
 H   17.871677726196904        10.588425062170613        11.826836363560341     
 H   17.137690134764263        11.993511792253257        11.094479188345453     
 C   18.018630866964411        10.642857753146297        9.6708137998793955     
 H   18.137874591926160        9.5596621935465311        9.5018890709429620     
 H   17.431177821573716        11.012050715799630        8.8173597706037086     
 C   19.391846481433433        11.326193881881922        9.6769153915315620     
 H   20.040812054250569        10.825348323311406        10.411258749791132     
 H   19.272682024072537        12.353293538175587        10.047970849039007     
 C   20.070623808793513        11.360106394760431        8.3063666738939315     
 H   21.067051762714453        11.820677995683047        8.3676086821197604     
 H   19.469815813729596        11.949725585738648        7.5989693292153433     
 H   20.198142010605089        10.351891774009935        7.8917454832749803     
 Cl   6.8124173276936721        5.2762334868013143        28.091742662318858     
         194

 Co   9.1831407531227462        1.4107075764424037        4.4076229513749503     
 N   7.8921833361385669       0.68888768941466338        5.7830133498579528     
 N   7.2259135738975928        1.7151231059966692        3.5432695476146563     
 N   10.234904718443781        2.2367392118838514        6.0475854764134853     
 N   10.013495283331473        3.2818454091277300        3.6677053085859121     
 N   10.282119749261863      -0.33253434995154574        5.0851238027890844     
 N   9.8424628843000868       0.38869875318075864        2.6685192578404830     
 O   8.2171230495214154       0.37183861743872787        7.0646506202890142     
 C   6.4740450320388261       0.81585354058714921        5.6149817992191222     
 N   6.6495674719317455        2.1933053996075142        2.4097590291806466     
 C   6.1664774516511800        1.3750038917492236        4.3731381608889306     
 O   10.341201288054330        1.6111843344941572        7.2572004844092231     
 C   10.811244636021028        3.4087333489142968        5.9412403449977251     
 N   10.099166307080523        4.0291500641943614        2.5401371915296616     
 C   10.677762230966238        3.9888945369718307        4.6174566062860789     
 O   10.324468818581417      -0.72994151456605816        6.3958447351957197     
 C   10.792460023316769       -1.1673542144637183        4.2190082916133607     
 N   9.8619240022188510       0.62847325622650985        1.3378292189476018     
 C   10.607092950258123      -0.72101771197674513        2.8529659482376197     
 B   9.7049633915567419       0.24927803884885741        7.3596262421222187     
 C   5.5034115179755538       0.35117551771103456        6.6339081782495155     
 H   7.2333957027978171        2.5210723782350390        1.6065555401698706     
 C   5.2839321888664985        2.1841334233426708        2.4861539979859528     
 C   4.9330675077711179        1.6658009946500720        3.7137166749314887     
 C   11.596158241509665        4.0913529493873799        7.0059832375500539     
 H   9.6438893840009108        3.7102050695714950        1.6519463040577600     
 C   10.791942782818534        5.1738772309876753        2.7496341967483069     
 C   11.179593308916976        5.1902207157551974        4.0840470923703620     
 C   11.453617418212820       -2.4495253090541147        4.5810938943057353     
 H   9.3648104918125945        1.4499970352888680       0.92259174890094720     
 C   10.601681333350649      -0.29894644371033902       0.67843838873991569     
 C   11.094999737666683       -1.1957193364227718        1.6174421875640002     
 C   9.9361538027362499      -0.28801074061689463        8.8455301777034929     
 H   4.4760046350824068       0.56681694380145542        6.3248172619512895     
 H   5.5837910439356184      -0.73454176373470781        6.8085102379355655     
 H   5.6813876385433364       0.83678192851125233        7.6063673277062955     
 H   4.6864396551277787        2.5781607403438733        1.6687391965897269     
 H   3.9332383278271696        1.5126014393178073        4.0947502986938531     
 H   11.269348000200450        5.1317474511254666        7.1415183212883324     
 H   11.511271397019556        3.5531152388929002        7.9533492897827802     
 H   12.658439039354414        4.1457477412230990        6.7148508288079860     
 H   10.995626597567908        5.8671357166373781        1.9438167595499434     
 H   11.750120553987504        5.9588151060267345        4.5892973146711213     
 H   12.045556705540641       -2.8389370427600151        3.7478342161834730     
 H   12.102496271198870       -2.3153763799291789        5.4559520256859058     
 H   10.702721272034390       -3.2117379776172261        4.8456707457004118     
 H   10.731674495265668      -0.25498912426134890      -0.39512421398067504     
 H   11.704144536028988       -2.0695686722929856        1.4188941721391528     
 H   10.976747529442525       -3.3402604117830526E-002   9.1050146592009789     
 H   9.9025659636692041       -1.3883454825118435        8.8453030081495516     
 C   8.9930443972252068       0.24831049871208721        9.9402381988995412     
 H   9.5059129871662016       0.20388021994685310        10.912886756111796     
 H   8.7866925826773361        1.3177631469355908        9.7705218539130421     
 C   7.6635381104974840      -0.50811029963207666        10.079176762941870     
 H   7.0550866000943140      -0.37506682259088658        9.1732342069330866     
 H   7.8668270812463117       -1.5902836616786145        10.144134261930281     
 C   6.8704572351783888       -7.7250765778209593E-002   11.319099990807297     
 H   6.7009848418111799        1.0107178858151133        11.294165676796117     
 H   7.4867875448736454      -0.24934714638790043        12.215281659357732     
 C   5.5285665453180792      -0.79775047335935734        11.481617959432306     
 H   4.8811561232807819      -0.57106467465143529        10.618970041508700     
 H   5.6887186041839994       -1.8874876063271864        11.447037132473088     
 C   4.8012646152665663      -0.43640101275325111        12.781784027453094     
 H   4.6376253077874789       0.65212763048834665        12.824573237155112     
 H   5.4563645827994636      -0.66083881310314896        13.638099160655260     
 C   3.4620130009342382       -1.1596345571382782        12.964117928655757     
 H   2.8022523635982211      -0.93185226874699845        12.112281883050581     
 H   3.6211818120250192       -2.2491106047322842        12.922662934213925     
 C   2.7541687981678837      -0.79723668663989988        14.273197042648144     
 H   2.5983564919979929       0.29238973519026379        14.317529154801454     
 H   3.4159583391356030       -1.0254156079036041        15.123082666774375     
 C   1.4109034735300621       -1.5081014969253035        14.469197125798194     
 H   1.5626269949766558       -2.5995279267058109        14.447732789782698     
 H  0.75146084458649953       -1.2918240183354552        13.613834733099642     
 C  0.70985830611612244       -1.1149163588532798        15.773567910737532     
 H  0.56163733507380753       -2.3807444447789414E-002   15.794877703982307     
 H   1.3722324184757049       -1.3317148698145127        16.625395538882561     
 C -0.63614870357315523       -1.8137135524627817        15.978378785822210     
 H  -1.2977996526066344       -1.5872844525451135        15.127287652374099     
 H -0.49131990254749569       -2.9061456507728209        15.944524563614866     
 C  -1.3464816828668580       -1.4473773917291559        17.288113059879706     
 H  -1.4815148008708532      -0.35543631351542282        17.353504692893754     
 H -0.70448436029678030       -1.7136818750900882        18.142833160899702     
 C  -2.7024335679549201       -2.1525387123101409        17.411370327308354     
 H  -3.3544993286790814       -1.8322313883521471        16.583516881948000     
 H  -2.5569753892567997       -3.2337752523743073        17.254935884473575     
 C  -3.4249257468177192       -1.9503899763351022        18.746497193305750     
 H  -3.6162763753795719      -0.87932570762257256        18.926698435384115     
 H  -2.7657162230022876       -2.2778186940624670        19.564029835725567     
 C  -4.7458491477126383       -2.7292883482786552        18.820508725003958     
 H  -5.4829983510209752       -2.2612740554656980        18.150723138208669     
 H  -4.5852472938330866       -3.7382750540044500        18.416127243219194     
 C  -5.3143069725038634       -2.8352947314584926        20.238240630208114     
 H  -6.3006678626874892       -3.3213506177494745        20.241258065433502     
 H  -4.6508480547773559       -3.4284026182596294        20.884405228188619     
 H  -5.4353235171015539       -1.8469926355201061        20.696298157702799     
 Cl   8.4669146159807358        3.1079614835166054        7.0573182683831476E-002
 Co   5.8012021045401490        7.0037738458390786        23.926471444896084     
 N   7.0892881074824592        7.5784663365489857        22.355070768791755     
 N   7.8024615087707048        6.9672569777773452        24.758031758868473     
 N   4.5389978232771275        6.3745675705556542        22.433234129583784     
 N   5.2919977596738610        5.0319924506095841        24.467601289366158     
 N   5.0129315131661736        8.8251150261975297        23.436272478823714     
 N   4.9573536862363952        7.7979069087820561        25.752856675548230     
 O   6.6321587978565262        8.1000703031397325        21.171265671786113     
 C   8.3878017591277612        7.6883913970563738        22.546075028345360     
 N   8.4438154134049661        6.6023244983300353        25.894159101617337     
 C   8.7898286016929656        7.2645221891502150        23.868358423234895     
 O   4.4464773083097038        6.9422879253192891        21.206599172868781     
 C   3.9520482687206751        5.0819007687632061        22.489137250932469     
 N   5.4402215866363903        4.1983895636738460        25.532536249235353     
 C   4.3842792711942877        4.3917488703141538        23.626263302278797     
 O   4.6554238558233090        9.1952834981796840        22.170572145073780     
 C   4.4398855090422762        9.6901867938303763        24.420733192249124     
 N   4.8279540933510212        7.4261562908620746        27.049109821912310     
 C   4.4331177188324737        9.0765259384992696        25.676836525925431     
 B   5.1532457967344580        8.2870398763383815        21.066531585754483     
 C   9.3252073288836357        8.2890571877966526        21.556234172210758     
 H   7.9001088790891529        6.2235025294466455        26.710621862398376     
 C   9.7935299161318792        6.6524633965613917        25.752909006456850     
 C   10.058406743945364        7.0997408337616958        24.463191184119616     
 C   2.9126636494927731        4.6508155394495043        21.527081581836796     
 H   5.9460939812842746        4.5149835503187967        26.389706580016984     
 C   4.6826750683717346        3.0746744702711291        25.400000154347129     
 C   4.0108961054400325        3.1424694157446833        24.197964007040305     
 C   4.1188633661292302        11.102950411958775        24.123294498180165     
 H   5.3096262392585309        6.5754160588536932        27.400046258087034     
 C   4.2831021705641144        8.4281384928144298        27.806050118951628     
 C   4.0157313895413607        9.4980525630173886        26.977725852861500     
 C   4.7515096256128340        8.9198970648325702        19.656800582314265     
 H   10.331851039678771        8.4083944477658861        21.970371243995189     
 H   8.9468566579965483        9.2751336891998726        21.245590153845264     
 H   9.3855280786082105        7.6729441236814591        20.646059869082976     
 H   10.450285579944213        6.3354896241556311        26.557978932162985     
 H   11.029250269309864        7.2633341360931221        24.014889486415278     
 H   2.6722136662236888        3.5889076226864489        21.641300816090073     
 H   3.2373171314518410        4.8379025525585488        20.493213013200510     
 H   1.9807073348705062        5.2258429186816997        21.671569447357626     
 H   4.6750689873281681        2.3148624037880281        26.170051185948800     
 H   3.3192470624428392        2.4157934444792994        23.795014947600642     
 H   3.5666515269507650        11.548215953478589        24.953399600953770     
 H   3.5173913039200220        11.198315994938929        23.207437632929434     
 H   5.0391399596334558        11.696192034595944        23.975460491328050     
 H   4.1064348792089751        8.2965552859657876        28.866964195587911     
 H   3.5863015523932349        10.451419364236695        27.260441323441139     
 H   3.6947320686163465        8.6638419923906564        19.479450374845733     
 H   4.7717364288525266        10.018870549883699        19.729604284907303     
 C   5.5984192999234974        8.4783293096219055        18.448479044324138     
 H   5.0097276451297850        8.5891116246988073        17.525275578636052     
 H   5.8286589705854821        7.4024915646948557        18.522146102145609     
 C   6.9066019547968391        9.2620186529744029        18.277188930628007     
 H   7.5347669488729876        9.1395311668389194        19.170440791830384     
 H   6.6774660021232926        10.339696760942120        18.217557403229616     
 C   7.6858294185607088        8.8439150051838222        17.027470152010828     
 H   7.8826180374981556        7.7598489083237467        17.059961895200590     
 H   7.0557746947413555        8.9945733592123407        16.137265211709067     
 C   9.0080789611736094        9.5943119379755810        16.849868141014269     
 H   9.6611177583954522        9.3946080884159748        17.714318378774106     
 H   8.8231502959779622        10.680812444103164        16.870052298904941     
 C   9.7414816781414615        9.2303929597634315        15.556007471024035     
 H   9.9192548732236165        8.1434886831158444        15.524444829168656     
 H   9.0876264111771050        9.4383566671674100        14.694745630022386     
 C   11.071436652719502        9.9681319623924338        15.375941840264048     
 H   11.726297939876405        9.7603757668510784        16.236745614790994     
 H   10.898453122430507        11.056126884756413        15.400254076690405     
 C   11.794680562118444        9.5936730080627530        14.080853802781453     
 H   11.966325106758818        8.5056236580632998        14.057350712370866     
 H   11.138092253972873        9.7972676248188328        13.220865436000006     
 C   13.127868223957528        10.320491524919438        13.885173703359589     
 H   12.959512340875007        11.409656867412604        13.878276234883653     
 H   13.781461051400221        10.134110098551616        14.752004512491288     
 C   13.844242598719122        9.9041903530460829        12.598769124777919     
 H   14.011911817098872        8.8158428883579472        12.609291651897964     
 H   13.184322354790064        10.083181171168340        11.737085722585812     
 C   15.177662019002288        10.617766572904182        12.379666258059851     
 H   15.843642198425016        10.416587163109710        13.233803843704090     
 H   15.019930228325498        11.708766743388896        12.390420491162685     
 C   15.886949118896778        10.227484808655742        11.077692105601480     
 H   15.995498100272718        9.1323782420198061        11.018992379244995     
 H   15.256091763297988        10.503924059449298        10.218137222198921     
 C   17.260421808369880        10.895161335263960        10.968688811197850     
 H   17.878595999522162        10.580626877706395        11.824691817388647     
 H   17.141956680658907        11.984038987773818        11.091876450891665     
 C   18.024157465750708        10.634073812984106        9.6684627240894461     
 H   18.146208838115644        9.5511140564176529        9.5005882766560497     
 H   17.434852675309241        11.000625289341327        8.8152649393867328     
 C   19.395394071855645        11.321032396391763        9.6721819144705989     
 H   20.047210308246356        10.821849482652121        10.404940332466872     
 H   19.274236014116493        12.347653547777622        10.043782280527424     
 C   20.070960104635720        11.356988294847062        8.3002350230361053     
 H   21.066416792254916        11.819663793592792        8.3594979985431124     
 H   19.467488076035462        11.945468914485426        7.5943294380723980     
 H   20.199615100562998        10.349225603059107        7.8850340721520649     
 Cl   6.8062354339358668        5.2871105504262044        28.096037930833951     
         194

 Co   9.1800795476843149        1.4102793852385489        4.4071744574135918     
 N   7.8898264031623340       0.68760091848605764        5.7827154058526844     
 N   7.2223031864159930        1.7151469702333355        3.5439183780405967     
 N   10.233421129485256        2.2335359911125923        6.0475274448395320     
 N   10.010041742819521        3.2819815734161182        3.6693999172235565     
 N   10.278877522201695      -0.33368635868322338        5.0814072419991678     
 N   9.8390380431818976       0.39092044184614416        2.6659462125731666     
 O   8.2155023566831051       0.36879637344429805        7.0637816807354676     
 C   6.4716097500443883       0.81420689071559016        5.6153152850173838     
 N   6.6454261327288595        2.1943318575159219        2.4111202989369516     
 C   6.1633364394283454        1.3743756256902033        4.3740408023353918     
 O   10.340790967413028        1.6061848546946884        7.2560861421811120     
 C   10.810418083737298        3.4052643279402699        5.9421139062433861     
 N   10.093588227100476        4.0315826040039653        2.5432874098360561     
 C   10.675272771914761        3.9875755464653007        4.6195402502964349     
 O   10.321381451628563      -0.73342375276914373        6.3913515324415631     
 C   10.789700552206154       -1.1668603202033805        4.2141072829121455     
 N   9.8601776604444105       0.63393682250591810        1.3359971689796379     
 C   10.604803440907384      -0.71822970926067742        2.8488319110523816     
 B   9.7035401261424923       0.24464380985350676        7.3571577109565629     
 C   5.5016840946323216       0.34749520354639502        6.6339199627450141     
 H   7.2288754190707429        2.5233358302227629        1.6081623996271550     
 C   5.2798375525149988        2.1854028108297006        2.4882722748781387     
 C   4.9296033981646525        1.6658761235091564        3.7155234898013534     
 C   11.597419447508786        4.0856051643976183        7.0066659757545944     
 H   9.6379935219826471        3.7138550444377230        1.6548847962070545     
 C   10.785967422135030        5.1762663439342509        2.7540345486257336     
 C   11.175701539269978        5.1901383636865424        4.0877747045003296     
 C   11.451458349011654       -2.4490230349946498        4.5748361075324864     
 H   9.3620264144387217        1.4553676243444253       0.92199321813722479     
 C   10.602034995355135      -0.29091651097303545       0.67552892494537786     
 C   11.095080193260621       -1.1893195022479743        1.6130594978763637     
 C   9.9363448014875004      -0.29534378331535871        8.8417690295122657     
 H   4.4739785942112791       0.56265575707405036        6.3255150218648089     
 H   5.5831522097141981      -0.73836581564973436        6.8069387883596049     
 H   5.6796499283030331       0.83187074492841118        7.6069688371602693     
 H   4.6819441825343437        2.5804554282489756        1.6716582067270247     
 H   3.9300046694428814        1.5122901984161883        4.0969485383125939     
 H   11.274025552054955        5.1269634648776972        7.1418543492439390     
 H   11.510955127335960        3.5479205433026366        7.9541832959661640     
 H   12.659730727722195        4.1362692053391807        6.7154233116981690     
 H   10.987820544998097        5.8713086125976162        1.9494115114090393     
 H   11.746765183952276        5.9579540704606675        4.5935284169646557     
 H   12.039962345982401       -2.8394217535727408        3.7398999654758844     
 H   12.103622163844427       -2.3144303459174353        5.4470228469417332     
 H   10.701289107285808       -3.2104157909702056        4.8431220397003747     
 H   10.733686549814244      -0.24423269838304443      -0.39762761088243181     
 H   11.705506060326352       -2.0619874800936233        1.4135217405174116     
 H   10.977376244156840       -4.1508251507118635E-002   9.1001766221099807     
 H   9.9024392863174580       -1.3956459653016760        8.8396650904723195     
 C   8.9949908733410968       0.23924621394735204        9.9386635416632192     
 H   9.5093033786056385       0.19347895006986648        10.910447705501632     
 H   8.7882164024884872        1.3088857964141734        9.7708092618482212     
 C   7.6658759451704404      -0.51764456613825149        10.078327710801700     
 H   7.0565632240766494      -0.38418706104626055        9.1730101172573519     
 H   7.8695682167966465       -1.5997965178987406        10.142408829272982     
 C   6.8738024844076255       -8.7723582071099621E-002   11.319162281442997     
 H   6.7036901744919817        1.0001689534228304        11.294717078069198     
 H   7.4910640483669502      -0.25974527950718218        12.214704675643393     
 C   5.5324823523891631      -0.80898213789941575        11.482597111320278     
 H   4.8845291481098014      -0.58285146561948653        10.620236199007909     
 H   5.6932213952399993       -1.8986406699610785        11.448155836975534     
 C   4.8055884805150599      -0.44764772541204645        12.782964679784630     
 H   4.6419264003704352       0.64088419672576968        12.825725523095556     
 H   5.4608972292086033      -0.67199651732104448        13.639140532168419     
 C   3.4663783496129437       -1.1708349464075258        12.965602958432505     
 H   2.8066632664802009      -0.94354165455181671        12.113594328509620     
 H   3.6255682426591083       -2.2603331749657132        12.924772430394476     
 C   2.7584468547071670      -0.80760596354536351        14.274377063889222     
 H   2.6026917104527207       0.28205709791842165        14.317999741146776     
 H   3.4201209637778209       -1.0352678525032766        15.124483065631249     
 C   1.4151437836091472       -1.5182570219684577        14.470689407961995     
 H   1.5668098494242324       -2.6097037419325555        14.450154864693362     
 H  0.75584360040590859       -1.3026490038776866        13.615049377917856     
 C  0.71393991848738403       -1.1239216713484361        15.774589207770482     
 H  0.56583838385800678       -3.2786692034353998E-002   15.795023028156642     
 H   1.3761198150051861       -1.3400767418586479        16.626715098675056     
 C -0.63215797071195934       -1.8223768680479833        15.979723542729282     
 H  -1.2936651245333040       -1.5964472166864669        15.128389316476454     
 H -0.48755832156135986       -2.9148556765116558        15.946709122595333     
 C  -1.3424739046698708       -1.4547367930537782        17.289050733754280     
 H  -1.4761853332371393      -0.36263058013220251        17.354003255203413     
 H -0.70107225603343670       -1.7214801222182621        18.144067096036093     
 C  -2.6993172548862909       -2.1580677860546733        17.412054757125777     
 H  -3.3503409242628011       -1.8376809335383155        16.583434493716364     
 H  -2.5552514951334544       -3.2396230315493701        17.256747900885067     
 C  -3.4224970362161087       -1.9535588088773657        18.746373784787046     
 H  -3.6113229334177928      -0.88202034005688412        18.926018891658288     
 H  -2.7650082193838976       -2.2822044581204244        19.564709595914152     
 C  -4.7452713583387620       -2.7291581968715048        18.819237692839959     
 H  -5.4804624755281592       -2.2596254715142710        18.148495848816971     
 H  -4.5867705317209886       -3.7386424947858634        18.415399763908358     
 C  -5.3153279997580576       -2.8331008042349932        20.236401312425556     
 H  -6.3027367932886262       -3.3168727017722497        20.238679840994092     
 H  -4.6537223996157779       -3.4274224447996628        20.883250443444197     
 H  -5.4344726275468673       -1.8443488302182782        20.693994099548000     
 Cl   8.4614677260370339        3.1128719363878230        7.2692733739846804E-002
 Co   5.7989964532183178        7.0124239936355259        23.926866560969167     
 N   7.0889170635840530        7.5857159773899872        22.357076988019777     
 N   7.8001463092188219        6.9738071590430408        24.760647118771338     
 N   4.5393147428973890        6.3808187240142313        22.432953885112532     
 N   5.2868249964035092        5.0414473224996215        24.471060161260144     
 N   5.0093092144147029        8.8323966174886639        23.433346066930646     
 N   4.9558705706058142        7.8100133354200505        25.751719379525664     
 O   6.6334819317877507        8.1063360413452124        21.172268035141922     
 C   8.3873364068343275        7.6946159304057939        22.549091813877599     
 N   8.4406198980045133        6.6062820382727594        25.896371069333942     
 C   8.7882181824026961        7.2703358179820139        23.871560921222631     
 O   4.4485266683724580        6.9470649536266267        21.205573154217074     
 C   3.9520347531006137        5.0882488693756418        22.489401535256789     
 N   5.4322190199967189        4.2095212716853148        25.537544303877592     
 C   4.3814113778857164        4.3998311037128675        23.628468210817086     
 O   4.6545175423030081        9.2014092433360766        22.166673865239801     
 C   4.4343045758838882        9.6983168936003405        24.416005401926476     
 N   4.8281911208009278        7.4409672936655218        27.048814757847556     
 C   4.4290414126295214        9.0873509384356996        25.673298071741300     
 B   5.1547143693858715        8.2919030693712568        21.064725692504076     
 C   9.3258635341305780        8.2937261642696836        21.559426001291598     
 H   7.8961820796446842        6.2290635839424047        26.713025961643979     
 C   9.7904085885926175        6.6544952821376286        25.755566542151684     
 C   10.056338774623059        7.1027788094379050        24.466438305854197     
 C   2.9141998053661573        4.6562354835995494        21.526162177606182     
 H   5.9373034378129761        4.5266387984898149        26.394992465924531     
 C   4.6751176300652126        3.0854889698555721        25.404749828661028     
 C   4.0064918982727562        3.1514179270224396        24.201032639500280     
 C   4.1086858582356642        11.109122160480704        24.115472786836516     
 H   5.3104163271077551        6.5910524209942665        27.401212454324575     
 C   4.2816656540401041        8.4433328699858450        27.803940367192389     
 C   4.0114485954921459        9.5107350967885349        26.973538949946821     
 C   4.7552483191934849        8.9218340453477900        19.653223136858426     
 H   10.333074627617064        8.4091983072144423        21.972810750922900     
 H   8.9505729170332256        9.2814174550998843        21.250619549650239     
 H   9.3833293347165565        7.6790085694467809        20.648256626729978     
 H   10.446416753731102        6.3357267591233013        26.560506247839076     
 H   11.027544098018058        7.2652480313846564        24.018532279368433     
 H   2.6737193390124445        3.5943782635876809        21.640841187136431     
 H   3.2402408064289463        4.8426334396077717        20.492647122745918     
 H   1.9819931098459147        5.2312494226924535        21.668820773961478     
 H   4.6651385367165163        2.3270390153709348        26.175978005762545     
 H   3.3158780634207630        2.4241177953720903        23.797448456664220     
 H   3.5564860090825139        11.555048738762354        24.945245075003427     
 H   3.5055102377091107        11.200330447580845        23.200550411335850     
 H   5.0267572372849596        11.704522315659949        23.964276664616410     
 H   4.1064706688717951        8.3138440096779895        28.865290327589008     
 H   3.5804656815393043        10.463791429396997        27.254761416819218     
 H   3.6984046576330418        8.6664593176278686        19.475308626105210     
 H   4.7766658146932057        10.020857302866998        19.723353692297550     
 C   5.6029927967122708        8.4762506966290054        18.447053719203762     
 H   5.0154724612088959        8.5854529413352783        17.522960113669139     
 H   5.8317079585595293        7.4003871981225959        18.523575654077828     
 C   6.9123333530243993        9.2578900534040010        18.275353139034550     
 H   7.5400305811845341        9.1355411666990172        19.168941557227622     
 H   6.6847117093120847        10.335777967883745        18.214578569299650     
 C   7.6914365444733717        8.8376683273943843        17.026258691455300     
 H   7.8868975227074145        7.7534363899034062        17.059606246591443     
 H   7.0618588581012327        8.9884040617839460        16.135729858071880     
 C   9.0145868563578269        9.5864482264323456        16.848500317349334     
 H   9.6673195811322294        9.3864104859781587        17.713122186803734     
 H   8.8308343013890571        10.673139348202877        16.868230860077219     
 C   9.7478196092467844        9.2213504212394817        15.554877167740031     
 H   9.9251263408851056        8.1343670924325853        15.523915587298779     
 H   9.0940672159791855        9.4291271096249183        14.693492332002169     
 C   11.078053599735911        9.9585061521840306        15.374424335267316     
 H   11.732835780696732        9.7510073595555262        16.235351463519084     
 H   10.905428454909552        11.046570927742193        15.398190525418551     
 C   11.801168495962221        9.5832468211661404        14.079482452019503     
 H   11.972547822480744        8.4951519154211805        14.056402348500788     
 H   11.144610395811704        9.7866684178989392        13.219428549818186     
 C   13.134516705479571        10.309688931444944        13.883536732545082     
 H   12.966422449913642        11.398899102166004        13.876541884076049     
 H   13.788136804445656        10.123280101346923        14.750342104173898     
 C   13.850762912153748        9.8931837249691661        12.597112739925381     
 H   14.018278672026248        8.8048059205254052        12.607618861661786     
 H   13.190872773209149        10.072340301953036        11.735418760668921     
 C   15.184270939156624        10.606683040685621        12.378195407999865     
 H   15.849978171222743        10.405860443636099        13.232626054921900     
 H   15.026438703195907        11.697683133544450        12.388545036284260     
 C   15.894033690233435        10.216149475714310        11.076591087664982     
 H   16.004183079747925        9.1211813761543699        11.018924294977268     
 H   15.262754205734534        10.490829182844816        10.216818780699020     
 C   17.266418372536254        10.885830342394510        10.966691516943500     
 H   17.885514272847420        10.572828693242178        11.822547271216951     
 H   17.146223226553552        11.974566183294380        11.089273713437878     
 C   18.029684064537008        10.625289872821915        9.6661116482994967     
 H   18.154543084305132        9.5425659192887764        9.4992874823691356     
 H   17.438527529044762        10.989199862883025        8.8131701081697571     
 C   19.398941662277860        11.315870910901602        9.6674484374096341     
 H   20.053608562242140        10.818350641992838        10.398621915142611     
 H   19.275790004160449        12.342013557379657        10.039593712015838     
 C   20.071296400477927        11.353870194933693        8.2941033721782773     
 H   21.065781821795380        11.818649591502538        8.3513873149664661     
 H   19.465160338341331        11.941212243232206        7.5896895469294527     
 H   20.201088190520910        10.346559432108279        7.8783226610291504     
 Cl   6.8000535401780606        5.2979876140510953        28.100333199349048     
         194

 Co   9.1770183422458835        1.4098511940346941        4.4067259634522324     
 N   7.8874694701861001       0.68631414755745190        5.7824174618474160     
 N   7.2186927989343941        1.7151708344700021        3.5445672084665367     
 N   10.231937540526731        2.2303327703413327        6.0474694132655786     
 N   10.006588202307569        3.2821177377045063        3.6710945258612009     
 N   10.275635295141525      -0.33483836741490103        5.0776906812092513     
 N   9.8356132020637084       0.39314213051152974        2.6633731673058496     
 O   8.2138816638447949       0.36575412944986824        7.0629127411819210     
 C   6.4691744680499497       0.81256024084403111        5.6156487708156453     
 N   6.6412847935259736        2.1953583154243299        2.4124815686932561     
 C   6.1601954272055108        1.3737473596311829        4.3749434437818522     
 O   10.340380646771726        1.6011853748952194        7.2549717999530010     
 C   10.809591531453568        3.4017953069662425        5.9429874674890479     
 N   10.088010147120428        4.0340151438135683        2.5464376281424506     
 C   10.672783312863285        3.9862565559587706        4.6216238943067918     
 O   10.318294084675706      -0.73690599097222931        6.3868583296874073     
 C   10.786941081095540       -1.1663664259430424        4.2092062742109313     
 N   9.8584313186699699       0.63940038878532623        1.3341651190116743     
 C   10.602513931556645      -0.71544170654460959        2.8446978738671436     
 B   9.7021168607282426       0.24000958085815607        7.3546891797909062     
 C   5.4999566712890893       0.34381488938175553        6.6339317472405126     
 H   7.2243551353436688        2.5255992822104867        1.6097692590844397     
 C   5.2757429161634990        2.1866721983167303        2.4903905517703251     
 C   4.9261392885581872        1.6659512523682407        3.7173303046712181     
 C   11.598680653507907        4.0798573794078568        7.0073487139591348     
 H   9.6320976599643817        3.7175050193039505        1.6578232883563491     
 C   10.779992061451528        5.1786554568808256        2.7584349005031603     
 C   11.171809769622980        5.1900560116178882        4.0915023166302964     
 C   11.449299279810489       -2.4485207609351844        4.5685783207592374     
 H   9.3592423370648490        1.4607382133999829       0.92139468737350227     
 C   10.602388657359620      -0.28288657823573193       0.67261946115084015     
 C   11.095160648854558       -1.1829196680731768        1.6086768081887273     
 C   9.9365358002387492      -0.30267682601382284        8.8380078813210403     
 H   4.4719525533401505       0.55849457034664540        6.3262127817783274     
 H   5.5825133754927787      -0.74218986756476091        6.8053673387836451     
 H   5.6779122180627297       0.82695956134557003        7.6075703466142421     
 H   4.6774487099409097        2.5827501161540778        1.6745772168643223     
 H   3.9267710110585932        1.5119789575145695        4.0991467779313346     
 H   11.278703103909459        5.1221794786299277        7.1421903771995447     
 H   11.510638857652363        3.5427258477123726        7.9550173021495478     
 H   12.661022416089976        4.1267906694552625        6.7159957945883519     
 H   10.980014492428289        5.8754815085578542        1.9550062632681355     
 H   11.743409813917047        5.9570930348946014        4.5977595192581902     
 H   12.034367986424160       -2.8399064643854666        3.7319657147682959     
 H   12.104748056489985       -2.3134843119056918        5.4380936681975598     
 H   10.699856942537227       -3.2090936043231850        4.8405733337003376     
 H   10.735698604362819      -0.23347627250473998      -0.40013100778418864     
 H   11.706867584623716       -2.0544062878942611        1.4081493088956705     
 H   10.978004958871157       -4.9613898896406744E-002   9.0953385850189843     
 H   9.9023126089657119       -1.4029464480915084        8.8340271727950874     
 C   8.9969373494569869       0.23018192918261685        9.9370888844268972     
 H   9.5126937700450735       0.18307768019287984        10.908008654891470     
 H   8.7897402222996384        1.3000084458927561        9.7710966697833985     
 C   7.6682137798433958      -0.52717883264442633        10.077478658661530     
 H   7.0580398480589839      -0.39330729950163446        9.1727860275816155     
 H   7.8723093523469823       -1.6093093741188664        10.140683396615684     
 C   6.8771477336368632       -9.8196398363989662E-002   11.319224572078699     
 H   6.7063955071727834       0.98962002103054725        11.295268479342278     
 H   7.4953405518602549      -0.27014341262646396        12.214127691929054     
 C   5.5363981594602469      -0.82021380243947417        11.483576263208251     
 H   4.8879021729388210      -0.59463825658753788        10.621502356507118     
 H   5.6977241862960000       -1.9097937335949706        11.449274541477982     
 C   4.8099123457635544      -0.45889443807084185        12.784145332116168     
 H   4.6462274929533915       0.62964076296319271        12.826877809036000     
 H   5.4654298756177422      -0.68315422153893990        13.640181903681578     
 C   3.4707436982916495       -1.1820353356767732        12.967087988209256     
 H   2.8110741693621808      -0.95523104035663509        12.114906773968659     
 H   3.6299546732931973       -2.2715557451991417        12.926881926575030     
 C   2.7627249112464503      -0.81797524045082715        14.275557085130300     
 H   2.6070269289074486       0.27172446064657951        14.318470327492099     
 H   3.4242835884200389       -1.0451200971029488        15.125883464488124     
 C   1.4193840936882325       -1.5284125470116119        14.472181690125796     
 H   1.5709927038718090       -2.6198795571592997        14.452576939604025     
 H  0.76022635622531765       -1.3134739894199179        13.616264022736070     
 C  0.71802153085864551       -1.1329269838435927        15.775610504803435     
 H  0.57003943264220602       -4.1765939620918568E-002   15.795168352330977     
 H   1.3800072115346673       -1.3484386139027831        16.628034658467552     
 C -0.62816723785076356       -1.8310401836331849        15.981068299636354     
 H  -1.2895305964599737       -1.6056099808278201        15.129490980578808     
 H -0.48379674057522398       -2.9235657022504902        15.948893681575800     
 C  -1.3384661264728837       -1.4620961943784003        17.289988407628851     
 H  -1.4708558656034252      -0.36982484674898219        17.354501817513071     
 H -0.69766015177009322       -1.7292783693464358        18.145301031172483     
 C  -2.6962009418176622       -2.1635968597992061        17.412739186943199     
 H  -3.3461825198465212       -1.8431304787244840        16.583352105484728     
 H  -2.5535276010101091       -3.2454708107244330        17.258559917296562     
 C  -3.4200683256144977       -1.9567276414196291        18.746250376268343     
 H  -3.6063694914560136      -0.88471497249119568        18.925339347932457     
 H  -2.7643002157655081       -2.2865902221783823        19.565389356102735     
 C  -4.7446935689648857       -2.7290280454643541        18.817966660675964     
 H  -5.4779266000353433       -2.2579768875628439        18.146268559425273     
 H  -4.5882937696088897       -3.7390099355672768        18.414672284597522     
 C  -5.3163490270122518       -2.8309068770114938        20.234561994643002     
 H  -6.3048057238897641       -3.3123947857950244        20.236101616554684     
 H  -4.6565967444542000       -3.4264422713396967        20.882095658699779     
 H  -5.4336217379921807       -1.8417050249164504        20.691690041393201     
 Cl   8.4560208360933302        3.1177823892590406        7.4812284795862133E-002
 Co   5.7967908018964858        7.0210741414319733        23.927261677042249     
 N   7.0885460196856478        7.5929656182309886        22.359083207247799     
 N   7.7978311096669399        6.9803573403087364        24.763262478674203     
 N   4.5396316625176496        6.3870698774728085        22.432673640641280     
 N   5.2816522331331583        5.0509021943896597        24.474519033154131     
 N   5.0056869156632331        8.8396782087797963        23.430419655037582     
 N   4.9543874549752323        7.8221197620580458        25.750582083503097     
 O   6.6348050657189761        8.1126017795506904        21.173270398497731     
 C   8.3868710545408955        7.7008404637552141        22.552108599409838     
 N   8.4374243826040622        6.6102395782154835        25.898583037050546     
 C   8.7866077631124266        7.2761494468138119        23.874763419210367     
 O   4.4505760284352123        6.9518419819339634        21.204547135565367     
 C   3.9520212374805523        5.0945969699880775        22.489665819581109     
 N   5.4242164533570465        4.2206529796967835        25.542552358519835     
 C   4.3785434845771443        4.4079133371115802        23.630673119355379     
 O   4.6536112287827072        9.2075349884924673        22.162775585405818     
 C   4.4287236427254992        9.7064469933703066        24.411277611603829     
 N   4.8284281482508353        7.4557782964689698        27.048519693782801     
 C   4.4249651064265692        9.0981759383721297        25.669759617557169     
 B   5.1561829420372840        8.2967662624041303        21.062919799253670     
 C   9.3265197393775203        8.2983951407427163        21.562617830372439     
 H   7.8922552802002155        6.2346246384381647        26.715430060889581     
 C   9.7872872610533541        6.6565271677138664        25.758224077846513     
 C   10.054270805300753        7.1058167851141141        24.469685427588779     
 C   2.9157359612395415        4.6616554277495945        21.525242773375563     
 H   5.9285128943416785        4.5382940466608339        26.400278351832078     
 C   4.6675601917586915        3.0963034694400147        25.409499502974924     
 C   4.0020876911054808        3.1603664383001955        24.204101271960251     
 C   4.0985083503420983        11.115293909002633        24.107651075492864     
 H   5.3112064149569802        6.6066887831348398        27.402378650562120     
 C   4.2802291375160930        8.4585272471572619        27.801830615433150     
 C   4.0071658014429312        9.5234176305596812        26.969352047032139     
 C   4.7589870127741367        8.9237710258630116        19.649645691402583     
 H   10.334298215555357        8.4100021666629985        21.975250257850611     
 H   8.9542891760699028        9.2877012209998959        21.255648945455214     
 H   9.3811305908249008        7.6850730152121027        20.650453384376981     
 H   10.442547927517992        6.3359638940909706        26.563033563515170     
 H   11.025837926726252        7.2671619266761907        24.022175072321591     
 H   2.6752250118011998        3.5998489044889128        21.640381558182789     
 H   3.2431644814060516        4.8473643266569946        20.492081232291326     
 H   1.9832788848213232        5.2366559267032082        21.666072100565330     
 H   4.6552080861048646        2.3392156269538411        26.181904825576289     
 H   3.3125090643986868        2.4324421462648815        23.799881965727799     
 H   3.5463204912142623        11.561881524046118        24.937090549053085     
 H   3.4936291714982000        11.202344900222760        23.193663189742264     
 H   5.0143745149364642        11.712852596723954        23.953092837904769     
 H   4.1065064585346152        8.3311327333901897        28.863616459590109     
 H   3.5746298106853738        10.476163494557296        27.249081510197296     
 H   3.7020772466497376        8.6690766428650825        19.471166877364691     
 H   4.7815952005338858        10.022844055850300        19.717103099687794     
 C   5.6075662935010433        8.4741720836361036        18.445628394083386     
 H   5.0212172772880059        8.5817942579717510        17.520644648702227     
 H   5.8347569465335765        7.3982828315503362        18.525005206010043     
 C   6.9180647512519595        9.2537614538336008        18.273517347441096     
 H   7.5452942134960805        9.1315511665591149        19.167442322624861     
 H   6.6919574165008759        10.331859174825370        18.211599735369685     
 C   7.6970436703860345        8.8314216496049465        17.025047230899769     
 H   7.8911770079166725        7.7470238714830657        17.059250597982299     
 H   7.0679430214611090        8.9822347643555513        16.134194504434689     
 C   9.0210947515420443        9.5785845148891102        16.847132493684402     
 H   9.6735214038690067        9.3782128835403427        17.711925994833358     
 H   8.8385183068001503        10.665466252302590        16.866409421249497     
 C   9.7541575403521055        9.2123078827155336        15.553746864456029     
 H   9.9309978085465964        8.1252455017493261        15.523386345428900     
 H   9.1005080207812661        9.4198975520824266        14.692239033981952     
 C   11.084670546752321        9.9488803419756273        15.372906830270585     
 H   11.739373621517059        9.7416389522599740        16.233957312247178     
 H   10.912403787388596        11.037014970727974        15.396126974146696     
 C   11.807656429805998        9.5728206342695259        14.078111101257553     
 H   11.978770538202669        8.4846801727790631        14.055453984630709     
 H   11.151128537650534        9.7760692109790455        13.217991663636369     
 C   13.141165187001613        10.298886337970449        13.881899761730573     
 H   12.973332558952279        11.388141336919404        13.874807533268443     
 H   13.794812557491090        10.112450104142232        14.748679695856508     
 C   13.857283225588372        9.8821770968922493        12.595456355072843     
 H   14.024645526953623        8.7937689526928651        12.605946071425606     
 H   13.197423191628234        10.061499432737731        11.733751798752028     
 C   15.190879859310963        10.595599508467059        12.376724557939879     
 H   15.856314144020468        10.395133724162489        13.231448266139710     
 H   15.032947178066317        11.686599523700005        12.386669581405833     
 C   15.901118261570092        10.204814142772879        11.075490069728485     
 H   16.012868059223134        9.1099845102889336        11.018856210709542     
 H   15.269416648171081        10.477734306240334        10.215500339199117     
 C   17.272414936702631        10.876499349525059        10.964694222689150     
 H   17.892432546172678        10.565030508777960        11.820402725045255     
 H   17.150489772448196        11.965093378814942        11.086670975984090     
 C   18.035210663323308        10.616505932659724        9.6637605725095472     
 H   18.162877330494620        9.5340177821598981        9.4979866880822215     
 H   17.442202382780287        10.977774436424722        8.8110752769527814     
 C   19.402489252700075        11.310709425411442        9.6627149603486711     
 H   20.060006816237927        10.814851801333553        10.392303497818350     
 H   19.277343994204401        12.336373566981690        10.035405143504255     
 C   20.071632696320133        11.350752095020324        8.2879717213204493     
 H   21.065146851335840        11.817635389412285        8.3432766313898199     
 H   19.462832600647197        11.936955571978984        7.5850496557865075     
 H   20.202561280478818        10.343893261157451        7.8716112499062350     
 Cl   6.7938716464202544        5.3088646776759854        28.104628467864142     
         194

 Co   9.1739571368074522        1.4094230028308390        4.4062774694908731     
 N   7.8851125372098672       0.68502737662884605        5.7821195178421467     
 N   7.2150824114527952        1.7151946987066684        3.5452160388924772     
 N   10.230453951568206        2.2271295495700736        6.0474113816916253     
 N   10.003134661795617        3.2822539019928945        3.6727891344988453     
 N   10.272393068081355      -0.33599037614657867        5.0739741204193338     
 N   9.8321883609455192       0.39536381917691532        2.6608001220385331     
 O   8.2122609710064829       0.36271188545543848        7.0620438016283744     
 C   6.4667391860555110       0.81091359097247206        5.6159822566139068     
 N   6.6371434543230876        2.1963847733327375        2.4138428384495612     
 C   6.1570544149826762        1.3731190935721627        4.3758460852283134     
 O   10.339970326130421        1.5961858950957506        7.2538574577248891     
 C   10.808764979169839        3.3983262859922156        5.9438610287347089     
 N   10.082432067140381        4.0364476836231722        2.5495878464488451     
 C   10.670293853811810        3.9849375654522405        4.6237075383171478     
 O   10.315206717722850      -0.74038822917531488        6.3823651269332506     
 C   10.784181609984923       -1.1658725316827043        4.2043052655097162     
 N   9.8566849768955276       0.64486395506473437        1.3323330690437105     
 C   10.600224422205907      -0.71265370382854187        2.8405638366819050     
 B   9.7006935953139948       0.23537535186280539        7.3522206486252504     
 C   5.4982292479458570       0.34013457521711604        6.6339435317360120     
 H   7.2198348516165938        2.5278627341982101        1.6113761185417241     
 C   5.2716482798119992        2.1879415858037605        2.4925088286625110     
 C   4.9226751789517218        1.6660263812273250        3.7191371195410827     
 C   11.599941859507030        4.0741095944180943        7.0080314521636753     
 H   9.6262017979461181        3.7211549941701785        1.6607617805056436     
 C   10.774016700768025        5.1810445698274004        2.7628352523805866     
 C   11.167917999975982        5.1899736595492341        4.0952299287602631     
 C   11.447140210609323       -2.4480184868757195        4.5623205339859894     
 H   9.3564582596909762        1.4661088024555404       0.92079615660977976     
 C   10.602742319364106      -0.27485664549842836       0.66970999735630232     
 C   11.095241104448496       -1.1765198338983796        1.6042941185010910     
 C   9.9367267989899997      -0.31000986871228697        8.8342467331298131     
 H   4.4699265124690228       0.55433338361924034        6.3269105416918467     
 H   5.5818745412713593      -0.74601391947978746        6.8037958892076844     
 H   5.6761745078224264       0.82204837776272899        7.6081718560682150     
 H   4.6729532373474756        2.5850448040591800        1.6774962270016198     
 H   3.9235373526743049        1.5116677166129506        4.1013450175500754     
 H   11.283380655763963        5.1173954923821583        7.1425264051551514     
 H   11.510322587968767        3.5375311521221091        7.9558513083329316     
 H   12.662314104457755        4.1173121335713443        6.7165682774785349     
 H   10.972208439858479        5.8796544045180932        1.9606010151272315     
 H   11.740054443881821        5.9562319993285344        4.6019906215517246     
 H   12.028773626865918       -2.8403911751981927        3.7240314640607077     
 H   12.105873949135542       -2.3125382778939483        5.4291644894533864     
 H   10.698424777788647       -3.2077714176761645        4.8380246277002996     
 H   10.737710658911395      -0.22271984662643554      -0.40263440468594547     
 H   11.708229108921081       -2.0468250956948988        1.4027768772739293     
 H   10.978633673585472       -5.7719546285694867E-002   9.0905005479279861     
 H   9.9021859316139658       -1.4102469308813408        8.8283892551178553     
 C   8.9988838255728787       0.22111764441788168        9.9355142271905752     
 H   9.5160841614845104       0.17267641031589320        10.905569604281306     
 H   8.7912640421107895        1.2911310953713386        9.7713840777185776     
 C   7.6705516145163521      -0.53671309915060117        10.076629606521360     
 H   7.0595164720413193      -0.40242753795700836        9.1725619379058809     
 H   7.8750504878973171       -1.6188222303389925        10.138957963958386     
 C   6.8804929828661008      -0.10866921465687969        11.319286862714399     
 H   6.7091008398535852       0.97907108863826431        11.295819880615358     
 H   7.4996170553535606      -0.28054154574574575        12.213550708214715     
 C   5.5403139665313308      -0.83144546697953259        11.484555415096223     
 H   4.8912751977678406      -0.60642504755558924        10.622768514006328     
 H   5.7022269773519998       -1.9209467972288627        11.450393245980427     
 C   4.8142362110120480      -0.47014115072963719        12.785325984447704     
 H   4.6505285855363478       0.61839732920061574        12.828030094976446     
 H   5.4699625220268819      -0.69431192575683542        13.641223275194736     
 C   3.4751090469703549       -1.1932357249460206        12.968573017986005     
 H   2.8154850722441607      -0.96692042616145335        12.116219219427697     
 H   3.6343411039272868       -2.2827783154325703        12.928991422755582     
 C   2.7670029677857335      -0.82834451735629089        14.276737106371378     
 H   2.6113621473621764       0.26139182337473732        14.318940913837421     
 H   3.4284462130622564       -1.0549723417026211        15.127283863344999     
 C   1.4236244037673178       -1.5385680720547659        14.473673972289596     
 H   1.5751755583193856       -2.6300553723860443        14.454999014514689     
 H  0.76460911204472670       -1.3242989749621492        13.617478667554286     
 C  0.72210314322990699       -1.1419322963387490        15.776631801836386     
 H  0.57424048142640538       -5.0745187207483153E-002   15.795313676505314     
 H   1.3838946080641485       -1.3568004859469183        16.629354218260048     
 C -0.62417650498956778       -1.8397034992183867        15.982413056543425     
 H  -1.2853960683866434       -1.6147727449691733        15.130592644681164     
 H -0.48003515958908810       -2.9322757279893246        15.951078240556267     
 C  -1.3344583482758967       -1.4694555957030226        17.290926081503422     
 H  -1.4655263979697113      -0.37701911336576188        17.355000379822730     
 H -0.69424804750674962       -1.7370766164746096        18.146534966308874     
 C  -2.6930846287490331       -2.1691259335437389        17.413423616760621     
 H  -3.3420241154302408       -1.8485800239106525        16.583269717253092     
 H  -2.5518037068867638       -3.2513185898994963        17.260371933708054     
 C  -3.4176396150128872       -1.9598964739618925        18.746126967749635     
 H  -3.6014160494942344      -0.88740960492550713        18.924659804206630     
 H  -2.7635922121471181       -2.2909759862363397        19.566069116291320     
 C  -4.7441157795910103       -2.7288978940572037        18.816695628511969     
 H  -5.4753907245425282       -2.2563283036114168        18.144041270033579     
 H  -4.5898170074967908       -3.7393773763486906        18.413944805286686     
 C  -5.3173700542664468       -2.8287129497879948        20.232722676860448     
 H  -6.3068746544909011       -3.3079168698177996        20.233523392115274     
 H  -4.6594710892926230       -3.4254620978797301        20.880940873955360     
 H  -5.4327708484374941       -1.8390612196146225        20.689385983238399     
 Cl   8.4505739461496265        3.1226928421302582        7.6931835851877448E-002
 Co   5.7945851505746537        7.0297242892284206        23.927656793115332     
 N   7.0881749757872425        7.6002152590719891        22.361089426475822     
 N   7.7955159101150580        6.9869075215744330        24.765877838577069     
 N   4.5399485821379111        6.3933210309313848        22.432393396170028     
 N   5.2764794698628075        5.0603570662796971        24.477977905048117     
 N   5.0020646169117624        8.8469598000709304        23.427493243144518     
 N   4.9529043393446512        7.8342261886960403        25.749444787480531     
 O   6.6361281996502015        8.1188675177561702        21.174272761853537     
 C   8.3864057022474618        7.7070649971046352        22.555125384942077     
 N   8.4342288672036112        6.6141971181582075        25.900795004767154     
 C   8.7849973438221571        7.2819630756456109        23.877965917198104     
 O   4.4526253884979665        6.9566190102413010        21.203521116913659     
 C   3.9520077218604910        5.1009450706005142        22.489930103905433     
 N   5.4162138867173750        4.2317846877082514        25.547560413162074     
 C   4.3756755912685730        4.4159955705102938        23.632878027893671     
 O   4.6527049152624063        9.2136607336488598        22.158877305571838     
 C   4.4231427095671103        9.7145770931402726        24.406549821281182     
 N   4.8286651757007428        7.4705892992724170        27.048224629718046     
 C   4.4208888002236169        9.1090009383085597        25.666221163373041     
 B   5.1576515146886974        8.3016294554370056        21.061113906003261     
 C   9.3271759446244626        8.3030641172157473        21.565809659453279     
 H   7.8883284807557477        6.2401856929339239        26.717834160135183     
 C   9.7841659335140925        6.6585590532901033        25.760881613541347     
 C   10.052202835978447        7.1088547607903241        24.472932549323357     
 C   2.9172721171129261        4.6670753718996387        21.524323369144945     
 H   5.9197223508703809        4.5499492948318521        26.405564237739625     
 C   4.6600027534521704        3.1071179690244577        25.414249177288823     
 C   3.9976834839382049        3.1693149495779518        24.207169904420223     
 C   4.0883308424485314        11.121465657524562        24.099829364149212     
 H   5.3119965028062044        6.6223251452754130        27.403544846799662     
 C   4.2787926209920828        8.4737216243286770        27.799720863673912     
 C   4.0028830073937165        9.5361001643308274        26.965165144117456     
 C   4.7627257063547885        8.9257080063782333        19.646068245946740     
 H   10.335521803493652        8.4108060261115529        21.977689764778319     
 H   8.9580054351065801        9.2939849868999076        21.260678341260192     
 H   9.3789318469332450        7.6911374609774246        20.652650142023980     
 H   10.438679101304881        6.3362010290586408        26.565560879191260     
 H   11.024131755434448        7.2690758219677249        24.025817865274746     
 H   2.6767306845899554        3.6053195453901448        21.639921929229146     
 H   3.2460881563831570        4.8520952137062174        20.491515341836735     
 H   1.9845646597967317        5.2420624307139629        21.663323427169182     
 H   4.6452776354932128        2.3513922385367478        26.187831645390034     
 H   3.3091400653766105        2.4407664971576724        23.802315474791378     
 H   3.5361549733460111        11.568714309329883        24.928936023102743     
 H   3.4817481052872892        11.204359352864676        23.186775968148680     
 H   5.0019917925879680        11.721182877787959        23.941909011193125     
 H   4.1065422481974361        8.3484214571023916        28.861942591591205     
 H   3.5687939398314432        10.488535559717596        27.243401603575375     
 H   3.7057498356664333        8.6716939681022946        19.467025128624169     
 H   4.7865245863745649        10.024830808833599        19.710852507078041     
 C   5.6121397902898167        8.4720934706432036        18.444203068963009     
 H   5.0269620933671160        8.5781355746082220        17.518329183735311     
 H   5.8378059345076236        7.3961784649780773        18.526434757942262     
 C   6.9237961494795197        9.2496328542632007        18.271681555847639     
 H   7.5505578458076270        9.1275611664192127        19.165943088022097     
 H   6.6992031236896672        10.327940381766997        18.208620901439723     
 C   7.7026507962986974        8.8251749718155068        17.023835770344238     
 H   7.8954564931259315        7.7406113530627252        17.058894949373155     
 H   7.0740271848209861        8.9760654669271567        16.132659150797501     
 C   9.0276026467262618        9.5707208033458766        16.845764670019470     
 H   9.6797232266057840        9.3700152811025266        17.710729802862986     
 H   8.8462023122112452        10.657793156402301        16.864587982421774     
 C   9.7604954714574266        9.2032653441915855        15.552616561172027     
 H   9.9368692762080855        8.1161239110660688        15.522857103559023     
 H   9.1069488255833484        9.4106679945399350        14.690985735961736     
 C   11.091287493768728        9.9392545317672241        15.371389325273853     
 H   11.745911462337386        9.7322705449644218        16.232563160975268     
 H   10.919379119867640        11.027459013713756        15.394063422874840     
 C   11.814144363649778        9.5623944473729114        14.076739750495603     
 H   11.984993253924594        8.4742084301369456        14.054505620760629     
 H   11.157646679489362        9.7654700040591500        13.216554777454549     
 C   13.147813668523657        10.288083744495955        13.880262790916065     
 H   12.980242667990915        11.377383571672803        13.873073182460839     
 H   13.801488310536525        10.101620106937538        14.747017287539119     
 C   13.863803539022998        9.8711704688153326        12.593799970220305     
 H   14.031012381880998        8.7827319848603249        12.604273281189428     
 H   13.203973610047321        10.050658563522427        11.732084836835137     
 C   15.197488779465299        10.584515976248495        12.375253707879892     
 H   15.862650116818195        10.384407004688880        13.230270477357520     
 H   15.039455652936727        11.675515913855561        12.384794126527407     
 C   15.908202832906749        10.193478809831447        11.074389051791986     
 H   16.021553038698340        9.0987876444234974        11.018788126441814     
 H   15.276079090607627        10.464639429635852        10.214181897699216     
 C   17.278411500869005        10.867168356655608        10.962696928434800     
 H   17.899350819497936        10.557232324313743        11.818258178873561     
 H   17.154756318342841        11.955620574335503        11.084068238530302     
 C   18.040737262109609        10.607721992497533        9.6614094967195978     
 H   18.171211576684104        9.5254696450310199        9.4966858937953091     
 H   17.445877236515813        10.966349009966420        8.8089804457358056     
 C   19.406036843122287        11.305547939921281        9.6579814832877080     
 H   20.066405070233714        10.811352960674270        10.385985080494088     
 H   19.278897984248356        12.330733576583725        10.031216574992671     
 C   20.071968992162343        11.347633995106955        8.2818400704626214     
 H   21.064511880876303        11.816621187322031        8.3351659478131737     
 H   19.460504862953066        11.932698900725764        7.5804097646435622     
 H   20.204034370436727        10.341227090206623        7.8648998387833204     
 Cl   6.7876897526624482        5.3197417413008763        28.108923736379239     
         194

 Co   9.1708959313690208        1.4089948116269841        4.4058289755295137     
 N   7.8827556042336333       0.68374060570024031        5.7818215738368783     
 N   7.2114720239711954        1.7152185629433347        3.5458648693184176     
 N   10.228970362609680        2.2239263287988145        6.0473533501176719     
 N   9.9996811212836629        3.2823900662812826        3.6744837431364896     
 N   10.269150841021187      -0.33714238487825626        5.0702575596294173     
 N   9.8287635198273300       0.39758550784230090        2.6582270767712166     
 O   8.2106402781681727       0.35966964146100866        7.0611748620748278     
 C   6.4643039040610724       0.80926694110091302        5.6163157424121684     
 N   6.6330021151202017        2.1974112312411451        2.4152041082058662     
 C   6.1539134027598417        1.3724908275131422        4.3767487266747738     
 O   10.339560005489119        1.5911864152962818        7.2527431154967781     
 C   10.807938426886109        3.3948572650181887        5.9447345899803707     
 N   10.076853987160334        4.0388802234327752        2.5527380647552391     
 C   10.667804394760333        3.9836185749457100        4.6257911823275046     
 O   10.312119350769994      -0.74387046737840046        6.3778719241790940     
 C   10.781422138874309       -1.1653786374223662        4.1994042568085019     
 N   9.8549386351210870       0.65032752134414262        1.3305010190757467     
 C   10.597934912855168      -0.70986570111247416        2.8364297994966670     
 B   9.6992703298997451       0.23074112286745471        7.3497521174595937     
 C   5.4965018246026247       0.33645426105247656        6.6339553162315106     
 H   7.2153145678895196        2.5301261861859339        1.6129829779990086     
 C   5.2675536434604995        2.1892109732907903        2.4946271055546974     
 C   4.9192110693452573        1.6661015100864094        3.7209439344109478     
 C   11.601203065506152        4.0683618094283327        7.0087141903682157     
 H   9.6203059359278527        3.7248049690364060        1.6637002726549381     
 C   10.768041340084523        5.1834336827739751        2.7672356042580133     
 C   11.164026230328984        5.1898913074805799        4.0989575408902308     
 C   11.444981141408158       -2.4475162128162546        4.5560627472127404     
 H   9.3536741823171035        1.4714793915110977       0.92019762584605735     
 C   10.603095981368591      -0.26682671276112480       0.66680053356176450     
 C   11.095321560042434       -1.1701199997235820        1.5999114288134546     
 C   9.9369177977412502      -0.31734291141075111        8.8304855849385859     
 H   4.4679004715978952       0.55017219689183527        6.3276083016053661     
 H   5.5812357070499390      -0.74983797139481401        6.8022244396317237     
 H   5.6744367975821230       0.81713719417988784        7.6087733655221887     
 H   4.6684577647540406        2.5873394919642827        1.6804152371389174     
 H   3.9203036942900167        1.5113564757113318        4.1035432571688153     
 H   11.288058207618468        5.1126115061343880        7.1428624331107571     
 H   11.510006318285171        3.5323364565318456        7.9566853145163154     
 H   12.663605792825535        4.1078335976874261        6.7171407603687188     
 H   10.964402387288670        5.8838273004783312        1.9661957669863277     
 H   11.736699073846593        5.9553709637624674        4.6062217238452590     
 H   12.023179267307679       -2.8408758860109184        3.7160972133531192     
 H   12.106999841781100       -2.3115922438822047        5.4202353107092129     
 H   10.696992613040065       -3.2064492310291439        4.8354759217002625     
 H   10.739722713459971      -0.21196342074813110      -0.40513780158770230     
 H   11.709590633218445       -2.0392439034955361        1.3974044456521881     
 H   10.979262388299789       -6.5825193674982990E-002   9.0856625108369879     
 H   9.9020592542622197       -1.4175474136711732        8.8227513374406232     
 C   9.0008303016887687       0.21205335965314648        9.9339395699542532     
 H   9.5194745529239455       0.16227514043890656        10.903130553671142     
 H   8.7927878619219424        1.2822537448499214        9.7716714856537550     
 C   7.6728894491893076      -0.54624736565677612        10.075780554381190     
 H   7.0609930960236538      -0.41154777641238227        9.1723378482301463     
 H   7.8777916234476528       -1.6283350865591184        10.137232531301088     
 C   6.8838382320953375      -0.11914203094976972        11.319349153350100     
 H   6.7118061725343878       0.96852215624598115        11.296371281888439     
 H   7.5038935588468654      -0.29093967886502747        12.212973724500374     
 C   5.5442297736024146      -0.84267713151959101        11.485534566984194     
 H   4.8946482225968611      -0.61821183852364059        10.624034671505536     
 H   5.7067297684079996       -1.9320998608627549        11.451511950482875     
 C   4.8185600762605425      -0.48138786338843254        12.786506636779242     
 H   4.6548296781193041       0.60715389543803888        12.829182380916890     
 H   5.4744951684360217      -0.70546962997473095        13.642264646707893     
 C   3.4794743956490604       -1.2044361142152680        12.970058047762754     
 H   2.8198959751261405      -0.97860981196627161        12.117531664886735     
 H   3.6387275345613759       -2.2940008856659992        12.931100918936133     
 C   2.7712810243250168      -0.83871379426175452        14.277917127612456     
 H   2.6156973658169043       0.25105918610289513        14.319411500182742     
 H   3.4326088377044743       -1.0648245863022934        15.128684262201874     
 C   1.4278647138464031       -1.5487235970979201        14.475166254453397     
 H   1.5793584127669624       -2.6402311876127884        14.457421089425353     
 H  0.76899186786413587       -1.3351239605043805        13.618693312372500     
 C  0.72618475560116857       -1.1509376088339054        15.777653098869338     
 H  0.57844153021060463       -5.9724434794047737E-002   15.795459000679649     
 H   1.3877820045936298       -1.3651623579910535        16.630673778052540     
 C -0.62018577212837189       -1.8483668148035883        15.983757813450497     
 H  -1.2812615403133132       -1.6239355091105265        15.131694308783517     
 H -0.47627357860295222       -2.9409857537281590        15.953262799536734     
 C  -1.3304505700789095       -1.4768149970276447        17.291863755377996     
 H  -1.4601969303359974      -0.38421337998254163        17.355498942132389     
 H -0.69083594324340603       -1.7448748636027835        18.147768901445264     
 C  -2.6899683156804040       -2.1746550072882713        17.414108046578043     
 H  -3.3378657110139609       -1.8540295690968209        16.583187329021456     
 H  -2.5500798127634186       -3.2571663690745591        17.262183950119546     
 C  -3.4152109044112762       -1.9630653065041559        18.746003559230932     
 H  -3.5964626075324548      -0.89010423735981870        18.923980260480800     
 H  -2.7628842085287286       -2.2953617502942971        19.566748876479906     
 C  -4.7435379902171340       -2.7287677426500530        18.815424596347974     
 H  -5.4728548490497122       -2.2546797196599897        18.141813980641881     
 H  -4.5913402453846928       -3.7397448171301040        18.413217325975850     
 C  -5.3183910815206410       -2.8265190225644954        20.230883359077890     
 H  -6.3089435850920381       -3.3034389538405744        20.230945167675866     
 H  -4.6623454341310451       -3.4244819244197640        20.879786089210938     
 H  -5.4319199588828075       -1.8364174143127947        20.687081925083600     
 Cl   8.4451270562059229        3.1276032950014758        7.9051386907892762E-002
 Co   5.7923794992528226        7.0383744370248680        23.928051909188415     
 N   7.0878039318888364        7.6074648999129906        22.363095645703844     
 N   7.7932007105631751        6.9934577028401286        24.768493198479934     
 N   4.5402655017581726        6.3995721843899620        22.432113151698776     
 N   5.2713067065924566        5.0698119381697353        24.481436776942100     
 N   4.9984423181602926        8.8542413913620646        23.424566831251454     
 N   4.9514212237140693        7.8463326153340356        25.748307491457965     
 O   6.6374513335814260        8.1251332559616483        21.175275125209346     
 C   8.3859403499540299        7.7132895304540554        22.558142170474319     
 N   8.4310333518031602        6.6181546581009316        25.903006972483759     
 C   8.7833869245318876        7.2877767044774089        23.881168415185844     
 O   4.4546747485607208        6.9613960385486386        21.202495098261952     
 C   3.9519942062404296        5.1072931712129499        22.490194388229753     
 N   5.4082113200777027        4.2429163957197202        25.552568467804317     
 C   4.3728076979600017        4.4240778039090065        23.635082936431960     
 O   4.6517986017421054        9.2197864788052524        22.154979025737859     
 C   4.4175617764087214        9.7227071929102369        24.401822030958535     
 N   4.8289022031506494        7.4854003020758650        27.047929565653291     
 C   4.4168124940206646        9.1198259382449898        25.662682709188910     
 B   5.1591200873401108        8.3064926484698791        21.059308012752854     
 C   9.3278321498714050        8.3077330936887783        21.569001488534120     
 H   7.8844016813112789        6.2457467474296831        26.720238259380785     
 C   9.7810446059748308        6.6605909388663402        25.763539149236177     
 C   10.050134866656141        7.1118927364665332        24.476179671057938     
 C   2.9188082729863103        4.6724953160496838        21.523403964914326     
 H   5.9109318073990833        4.5616045430028702        26.410850123647172     
 C   4.6524453151456484        3.1179324686089003        25.418998851602719     
 C   3.9932792767709295        3.1782634608557077        24.210238536880194     
 C   4.0781533345549654        11.127637406046491        24.092007652805563     
 H   5.3127865906554286        6.6379615074159855        27.404711043037203     
 C   4.2773561044680726        8.4889160015000922        27.797611111914673     
 C   3.9986002133445018        9.5487826981019737        26.960978241202774     
 C   4.7664643999354404        8.9276449868934531        19.642490800490897     
 H   10.336745391431945        8.4116098855601091        21.980129271706030     
 H   8.9617216941432574        9.3002687527999193        21.265707737065167     
 H   9.3767331030415892        7.6972019067427464        20.654846899670982     
 H   10.434810275091772        6.3364381640263101        26.568088194867354     
 H   11.022425584142642        7.2709897172592592        24.029460658227904     
 H   2.6782363573787107        3.6107901862913767        21.639462300275504     
 H   3.2490118313602623        4.8568261007554403        20.490949451382143     
 H   1.9858504347721400        5.2474689347247168        21.660574753773034     
 H   4.6353471848815611        2.3635688501196541        26.193758465203782     
 H   3.3057710663545339        2.4490908480504632        23.804748983854953     
 H   3.5259894554777600        11.575547094613647        24.920781497152397     
 H   3.4698670390763779        11.206373805506592        23.179888746555093     
 H   4.9896090702394726        11.729513158851963        23.930725184481485     
 H   4.1065780378602561        8.3657101808145917        28.860268723592306     
 H   3.5629580689775127        10.500907624877897        27.237721696953454     
 H   3.7094224246831287        8.6743112933395086        19.462883379883650     
 H   4.7914539722152449        10.026817561816900        19.704601914468284     
 C   5.6167132870785892        8.4700148576503036        18.442777743842633     
 H   5.0327069094462269        8.5744768912446947        17.516013718768399     
 H   5.8408549224816708        7.3940740984058175        18.527864309874477     
 C   6.9295275477070799        9.2455042546928006        18.269845764254185     
 H   7.5558214781191735        9.1235711662793104        19.164443853419336     
 H   6.7064488308784584        10.324021588708622        18.205642067509757     
 C   7.7082579222113603        8.8189282940260689        17.022624309788711     
 H   7.8997359783351895        7.7341988346423838        17.058539300764011     
 H   7.0801113481808624        8.9698961694987620        16.131123797160313     
 C   9.0341105419104792        9.5628570918026412        16.844396846354535     
 H   9.6859250493425613        9.3618176786647087        17.709533610892613     
 H   8.8538863176223401        10.650120060502013        16.862766543594052     
 C   9.7668334025627495        9.1942228056676374        15.551486257888023     
 H   9.9427407438695745        8.1070023203828097        15.522327861689146     
 H   9.1133896303854289        9.4014384369974433        14.689732437941519     
 C   11.097904440785138        9.9296287215588208        15.369871820277121     
 H   11.752449303157711        9.7229021376688696        16.231169009703358     
 H   10.926354452346686        11.017903056699536        15.391999871602986     
 C   11.820632297493555        9.5519682604762970        14.075368399733652     
 H   11.991215969646520        8.4637366874948263        14.053557256890551     
 H   11.164164821328193        9.7548707971392563        13.215117891272731     
 C   13.154462150045699        10.277281151021461        13.878625820101558     
 H   12.987152777029550        11.366625806426203        13.871338831653233     
 H   13.808164063581961        10.090790109732847        14.745354879221729     
 C   13.870323852457624        9.8601638407384158        12.592143585367767     
 H   14.037379236808373        8.7716950170277830        12.602600490953250     
 H   13.210524028466406        10.039817694307123        11.730417874918244     
 C   15.204097699619638        10.573432444029933        12.373782857819906     
 H   15.868986089615920        10.373680285215270        13.229092688575330     
 H   15.045964127807135        11.664432304011115        12.382918671648982     
 C   15.915287404243406        10.182143476890017        11.073288033855487     
 H   16.030238018173549        9.0875907785580594        11.018720042174088     
 H   15.282741533044174        10.451544553031370        10.212863456199313     
 C   17.284408065035379        10.857837363786157        10.960699634180450     
 H   17.906269092823194        10.549434139849524        11.816113632701866     
 H   17.159022864237485        11.946147769856065        11.081465501076515     
 C   18.046263860895905        10.598938052335342        9.6590584209296484     
 H   18.179545822873592        9.5169215079021434        9.4953850995083950     
 H   17.449552090251334        10.954923583508117        8.8068856145188299     
 C   19.409584433544502        11.300386454431122        9.6532480062267449     
 H   20.072803324229497        10.807854120014987        10.379666663169827     
 H   19.280451974292312        12.325093586185760        10.027028006481087     
 C   20.072305288004550        11.344515895193584        8.2757084196047934     
 H   21.063876910416766        11.815606985231776        8.3270552642365274     
 H   19.458177125258931        11.928442229472545        7.5757698735006169     
 H   20.205507460394635        10.338560919255796        7.8581884276604050     
 Cl   6.7815078589046420        5.3306188049257663        28.113219004894333     
         194

 Co   9.1678347259305895        1.4085666204231293        4.4053804815681552     
 N   7.8803986712574003       0.68245383477163457        5.7815236298316099     
 N   7.2078616364895964        1.7152424271800011        3.5465136997443580     
 N   10.227486773651155        2.2207231080275553        6.0472953185437195     
 N   9.9962275807717109        3.2825262305696707        3.6761783517741340     
 N   10.265908613961017      -0.33829439360993391        5.0665409988395007     
 N   9.8253386787091408       0.39980719650768648        2.6556540315038997     
 O   8.2090195853298624       0.35662739746657884        7.0603059225212803     
 C   6.4618686220666337       0.80762029122935397        5.6166492282104308     
 N   6.6288607759173166        2.1984376891495527        2.4165653779621712     
 C   6.1507723905370071        1.3718625614541220        4.3776513681212350     
 O   10.339149684847817        1.5861869354968130        7.2516287732686671     
 C   10.807111874602379        3.3913882440441618        5.9456081512260317     
 N   10.071275907180286        4.0413127632423791        2.5558882830616336     
 C   10.665314935708857        3.9822995844391800        4.6278748263378606     
 O   10.309031983817137      -0.74735270558148603        6.3733787214249382     
 C   10.778662667763692       -1.1648847431620282        4.1945032481072877     
 N   9.8531922933466465       0.65579108762355076        1.3286689691077829     
 C   10.595645403504429      -0.70707769839640644        2.8322957623114289     
 B   9.6978470644854955       0.22610689387210403        7.3472835862939379     
 C   5.4947744012593924       0.33277394688783701        6.6339671007270091     
 H   7.2107942841624455        2.5323896381736573        1.6145898374562930     
 C   5.2634590071089997        2.1904803607778200        2.4967453824468833     
 C   4.9157469597387919        1.6661766389454937        3.7227507492808125     
 C   11.602464271505273        4.0626140244385702        7.0093969285727571     
 H   9.6144100739095872        3.7284549439026335        1.6666387648042327     
 C   10.762065979401019        5.1858227957205507        2.7716359561354400     
 C   11.160134460681986        5.1898089554119249        4.1026851530201975     
 C   11.442822072206994       -2.4470139387567893        4.5498049604394923     
 H   9.3508901049432307        1.4768499805666553       0.91959909508233484     
 C   10.603449643373079      -0.25879678002382128       0.66389106976722678     
 C   11.095402015636372       -1.1637201655487845        1.5955287391258182     
 C   9.9371087964925007      -0.32467595410921524        8.8267244367473587     
 H   4.4658744307267675       0.54601101016443021        6.3283060615188855     
 H   5.5805968728285196      -0.75366202330984056        6.8006529900557631     
 H   5.6726990873418197       0.81222601059704669        7.6093748749761616     
 H   4.6639622921606065        2.5896341798693849        1.6833342472762149     
 H   3.9170700359057284        1.5110452348097130        4.1057414967875561     
 H   11.292735759472972        5.1078275198866185        7.1431984610663628     
 H   11.509690048601575        3.5271417609415820        7.9575193206996984     
 H   12.664897481193316        4.0983550618035078        6.7177132432589017     
 H   10.956596334718860        5.8880001964385702        1.9717905188454237     
 H   11.733343703811366        5.9545099281964005        4.6104528261387934     
 H   12.017584907749438       -2.8413605968236446        3.7081629626455306     
 H   12.108125734426658       -2.3106462098704608        5.4113061319650395     
 H   10.695560448291484       -3.2051270443821229        4.8329272157002245     
 H   10.741734768008547      -0.20120699486982666      -0.40764119848945912     
 H   11.710952157515809       -2.0316627112961738        1.3920320140304470     
 H   10.979891103014104       -7.3930841064271099E-002   9.0808244737459898     
 H   9.9019325769104736       -1.4248478964610054        8.8171134197633911     
 C   9.0027767778046588       0.20298907488841128        9.9323649127179312     
 H   9.5228649443633806       0.15187387056191992        10.900691503060980     
 H   8.7943116817330935        1.2733763943285039        9.7719588935889341     
 C   7.6752272838622639      -0.55578163216295096        10.074931502241020     
 H   7.0624697200059892      -0.42066801486775618        9.1721137585544117     
 H   7.8805327589979877       -1.6378479427792443        10.135507098643791     
 C   6.8871834813245751      -0.12961484724265976        11.319411443985800     
 H   6.7145115052151896       0.95797322385369821        11.296922683161519     
 H   7.5081700623401701      -0.30133781198430926        12.212396740786035     
 C   5.5481455806734985      -0.85390879605964942        11.486513718872168     
 H   4.8980212474258806      -0.62999862949169194        10.625300829004745     
 H   5.7112325594639994       -1.9432529244966472        11.452630654985320     
 C   4.8228839415090361      -0.49263457604722788        12.787687289110778     
 H   4.6591307707022604       0.59591046167546191        12.830334666857334     
 H   5.4790278148451614      -0.71662733419262648        13.643306018221052     
 C   3.4838397443277662       -1.2156365034845156        12.971543077539504     
 H   2.8243068780081204      -0.99029919777108999        12.118844110345773     
 H   3.6431139651954649       -2.3052234558994278        12.933210415116687     
 C   2.7755590808643000      -0.84908307116721815        14.279097148853532     
 H   2.6200325842716321       0.24072654883105299        14.319882086528064     
 H   3.4367714623466918       -1.0746768309019659        15.130084661058751     
 C   1.4321050239254882       -1.5588791221410743        14.476658536617197     
 H   1.5835412672145390       -2.6504070028395330        14.459843164336016     
 H  0.77337462368354493       -1.3459489460466116        13.619907957190716     
 C  0.73026636797243005       -1.1599429213290617        15.778674395902289     
 H  0.58264257899480387       -6.8703682380612308E-002   15.795604324853985     
 H   1.3916694011231110       -1.3735242300351886        16.631993337845035     
 C -0.61619503926717611       -1.8570301303887899        15.985102570357569     
 H  -1.2771270122399829       -1.6330982732518797        15.132795972885873     
 H -0.47251199761681634       -2.9496957794669934        15.955447358517201     
 C  -1.3264427918819226       -1.4841743983522668        17.292801429252567     
 H  -1.4548674627022835      -0.39140764659932131        17.355997504442048     
 H -0.68742383898006243       -1.7526731107309572        18.149002836581655     
 C  -2.6868520026117748       -2.1801840810328041        17.414792476395466     
 H  -3.3337073065976806       -1.8594791142829894        16.583104940789816     
 H  -2.5483559186400733       -3.2630141482496220        17.263995966531041     
 C  -3.4127821938096656       -1.9662341390464193        18.745880150712228     
 H  -3.5915091655706757      -0.89279886979413026        18.923300716754973     
 H  -2.7621762049103391       -2.2997475143522546        19.567428636668492     
 C  -4.7429602008432576       -2.7286375912429026        18.814153564183975     
 H  -5.4703189735568962       -2.2530311357085626        18.139586691250184     
 H  -4.5928634832725939       -3.7401122579115174        18.412489846665014     
 C  -5.3194121087748352       -2.8243250953409960        20.229044041295335     
 H  -6.3110125156931760       -3.2989610378633496        20.228366943236455     
 H  -4.6652197789694680       -3.4235017509597974        20.878631304466520     
 H  -5.4310690693281209       -1.8337736090109669        20.684777866928801     
 Cl   8.4396801662622210        3.1325137478726934        8.1170937963908091E-002
 Co   5.7901738479309905        7.0470245848213153        23.928447025261498     
 N   7.0874328879904311        7.6147145407539911        22.365101864931866     
 N   7.7908855110112931        7.0000078841058242        24.771108558382803     
 N   4.5405824213784332        6.4058233378485383        22.431832907227520     
 N   5.2661339433221057        5.0792668100597727        24.484895648836087     
 N   4.9948200194088219        8.8615229826531987        23.421640419358390     
 N   4.9499381080834883        7.8584390419720300        25.747170195435398     
 O   6.6387744675126514        8.1313989941671263        21.176277488565152     
 C   8.3854749976605962        7.7195140638034765        22.561158956006558     
 N   8.4278378364027073        6.6221121980436557        25.905218940200367     
 C   8.7817765052416163        7.2935903333092078        23.884370913173580     
 O   4.4567241086234750        6.9661730668559754        21.201469079610245     
 C   3.9519806906203683        5.1136412718253856        22.490458672554073     
 N   5.4002087534380303        4.2540481037311890        25.557576522446556     
 C   4.3699398046514295        4.4321600373077201        23.637287844970253     
 O   4.6508922882218044        9.2259122239616449        22.151080745903879     
 C   4.4119808432503325        9.7308372926802029        24.397094240635887     
 N   4.8291392306005569        7.5002113048793122        27.047634501588533     
 C   4.4127361878177123        9.1306509381814198        25.659144255004779     
 B   5.1605886599915234        8.3113558415027526        21.057502119502445     
 C   9.3284883551183455        8.3124020701618111        21.572193317614961     
 H   7.8804748818668102        6.2513078019254431        26.722642358626388     
 C   9.7779232784355692        6.6626228244425771        25.766196684931010     
 C   10.048066897333834        7.1149307121427423        24.479426792792516     
 C   2.9203444288596945        4.6779152601997289        21.522484560683708     
 H   5.9021412639277848        4.5732597911738893        26.416136009554720     
 C   4.6448878768391273        3.1287469681933433        25.423748525916618     
 C   3.9888750696036537        3.1872119721334640        24.213307169340169     
 C   4.0679758266613995        11.133809154568420        24.084185941461911     
 H   5.3135766785046528        6.6535978695565587        27.405877239274744     
 C   4.2759195879440624        8.5041103786715073        27.795501360155434     
 C   3.9943174192952866        9.5614652318731199        26.956791338288092     
 C   4.7702030935160922        8.9295819674086747        19.638913355035058     
 H   10.337968979370238        8.4124137450086653        21.982568778633741     
 H   8.9654379531799346        9.3065525186999292        21.270737132870146     
 H   9.3745343591499353        7.7032663525080682        20.657043657317985     
 H   10.430941448878661        6.3366752989939803        26.570615510543448     
 H   11.020719412850836        7.2729036125507935        24.033103451181059     
 H   2.6797420301674664        3.6162608271926087        21.639002671321858     
 H   3.2519355063373676        4.8615569878046623        20.490383560927551     
 H   1.9871362097475485        5.2528754387354715        21.657826080376886     
 H   4.6254167342699093        2.3757454617025604        26.199685285017527     
 H   3.3024020673324577        2.4574151989432540        23.807182492918532     
 H   3.5158239376095084        11.582379879897411        24.912626971202055     
 H   3.4579859728654672        11.208388258148508        23.173001524961510     
 H   4.9772263478909764        11.737843439915968        23.919541357769845     
 H   4.1066138275230770        8.3829989045267936        28.858594855593406     
 H   3.5571221981235821        10.513279690038196        27.232041790331532     
 H   3.7130950136998244        8.6769286185767225        19.458741631143127     
 H   4.7963833580559241        10.028804314800199        19.698351321858532     
 C   5.6212867838673626        8.4679362446574036        18.441352418722257     
 H   5.0384517255253369        8.5708182078811657        17.513698253801483     
 H   5.8439039104557180        7.3919697318335578        18.529293861806696     
 C   6.9352589459346401        9.2413756551223987        18.268009972660732     
 H   7.5610851104307208        9.1195811661394082        19.162944618816574     
 H   6.7136945380672506        10.320102795650246        18.202663233579791     
 C   7.7138650481240232        8.8126816162366293        17.021412849233180     
 H   7.9040154635444484        7.7277863162220433        17.058183652154867     
 H   7.0861955115407396        8.9637268720703673        16.129588443523126     
 C   9.0406184370946967        9.5549933802594058        16.843029022689603     
 H   9.6921268720793385        9.3536200762268926        17.708337418922241     
 H   8.8615703230334333        10.642446964601726        16.860945104766330     
 C   9.7731713336680706        9.1851802671436893        15.550355954604020     
 H   9.9486122115310636        8.0978807296995505        15.521798619819267     
 H   9.1198304351875095        9.3922088794549516        14.688479139921302     
 C   11.104521387801547        9.9200029113504176        15.368354315280390     
 H   11.758987143978038        9.7135337303733156        16.229774858431451     
 H   10.933329784825730        11.008347099685317        15.389936320331131     
 C   11.827120231337332        9.5415420735796843        14.073997048971702     
 H   11.997438685368445        8.4532649448527089        14.052608893020473     
 H   11.170682963167023        9.7442715902193626        13.213681005090912     
 C   13.161110631567743        10.266478557546966        13.876988849287049     
 H   12.994062886068187        11.355868041179603        13.869604480845629     
 H   13.814839816627394        10.079960112528154        14.743692470904339     
 C   13.876844165892248        9.8491572126614990        12.590487200515229     
 H   14.043746091735750        8.7606580491952428        12.600927700717071     
 H   13.217074446885491        10.028976825091819        11.728750913001353     
 C   15.210706619773974        10.562348911811371        12.372312007759920     
 H   15.875322062413646        10.362953565741659        13.227914899793140     
 H   15.052472602677545        11.653348694166670        12.381043216770555     
 C   15.922371975580061        10.170808143948586        11.072187015918988     
 H   16.038922997648754        9.0763939126926232        11.018651957906361     
 H   15.289403975480720        10.438449676426888        10.211545014699411     
 C   17.290404629201753        10.848506370916706        10.958702339926100     
 H   17.913187366148453        10.541635955385306        11.813969086530172     
 H   17.163289410132130        11.936674965376627        11.078862763622727     
 C   18.051790459682206        10.590154112173151        9.6567073451396990     
 H   18.187880069063080        9.5083733707732652        9.4940843052214827     
 H   17.453226943986859        10.943498157049815        8.8047907833018542     
 C   19.413132023966714        11.295224968940961        9.6485145291657801     
 H   20.079201578225284        10.804355279355702        10.373348245845566     
 H   19.282005964336268        12.319453595787794        10.022839437969504     
 C   20.072641583846757        11.341397795280216        8.2695767687469655     
 H   21.063241939957230        11.814592783141523        8.3189445806598794     
 H   19.455849387564800        11.924185558219323        7.5711299823576725     
 H   20.206980550352544        10.335894748304968        7.8514770165374896     
 Cl   6.7753259651468367        5.3414958685506573        28.117514273409430     
         194

 Co   9.1647735204921581        1.4081384292192745        4.4049319876067958     
 N   7.8780417382811665       0.68116706384302883        5.7812256858263416     
 N   7.2042512490079975        1.7152662914166676        3.5471625301702985     
 N   10.226003184692630        2.2175198872562962        6.0472372869697661     
 N   9.9927740402597589        3.2826623948580593        3.6778729604117784     
 N   10.262666386900847      -0.33944640234161155        5.0628244380495833     
 N   9.8219138375909516       0.40202888517307206        2.6530809862365832     
 O   8.2073988924915522       0.35358515347214903        7.0594369829677337     
 C   6.4594333400721951       0.80597364135779492        5.6169827140086923     
 N   6.6247194367144306        2.1994641470579608        2.4179266477184758     
 C   6.1476313783141725        1.3712342953951016        4.3785540095676954     
 O   10.338739364206514        1.5811874556973442        7.2505144310405560     
 C   10.806285322318649        3.3879192230701349        5.9464817124716935     
 N   10.065697827200237        4.0437453030519821        2.5590385013680281     
 C   10.662825476657382        3.9809805939326499        4.6299584703482175     
 O   10.305944616864281      -0.75083494378457161        6.3688855186707816     
 C   10.775903196653077       -1.1643908489016901        4.1896022394060726     
 N   9.8514459515722042       0.66125465390295890        1.3268369191398190     
 C   10.593355894153690      -0.70428969568033861        2.8281617251261908     
 B   9.6964237990712476       0.22147266487675338        7.3448150551282811     
 C   5.4930469779161601       0.32909363272319753        6.6339788852225086     
 H   7.2062740004353705        2.5346530901613811        1.6161966969135775     
 C   5.2593643707575000        2.1917497482648498        2.4988636593390696     
 C   4.9122828501323266        1.6662517678045781        3.7245575641506772     
 C   11.603725477504394        4.0568662394488086        7.0100796667772975     
 H   9.6085142118913236        3.7321049187688615        1.6695772569535272     
 C   10.756090618717515        5.1882119086671254        2.7760363080128667     
 C   11.156242691034988        5.1897266033432707        4.1064127651501643     
 C   11.440663003005827       -2.4465116646973244        4.5435471736662434     
 H   9.3481060275693579        1.4822205696222126       0.91900056431861232     
 C   10.603803305377564      -0.25076684728651771       0.66098160597268896     
 C   11.095482471230310       -1.1573203313739873        1.5911460494381819     
 C   9.9372997952437494      -0.33200899680767937        8.8229632885561333     
 H   4.4638483898556389       0.54184982343702526        6.3290038214324040     
 H   5.5799580386070993      -0.75748607522486711        6.7990815404798033     
 H   5.6709613771015164       0.80731482701420554        7.6099763844301345     
 H   4.6594668195671725        2.5919288677744872        1.6862532574135125     
 H   3.9138363775214406        1.5107339939080942        4.1079397364062968     
 H   11.297413311327476        5.1030435336388491        7.1435344890219694     
 H   11.509373778917981        3.5219470653513181        7.9583533268830822     
 H   12.666189169561097        4.0888765259195896        6.7182857261490847     
 H   10.948790282149051        5.8921730923988083        1.9773852707045199     
 H   11.729988333776138        5.9536488926303344        4.6146839284323278     
 H   12.011990548191196       -2.8418453076363703        3.7002287119379424     
 H   12.109251627072215       -2.3097001758587172        5.4023769532208661     
 H   10.694128283542902       -3.2038048577351024        4.8303785097001875     
 H   10.743746822557121      -0.19045056899152221      -0.41014459539121589     
 H   11.712313681813175       -2.0240815190968116        1.3866595824087058     
 H   10.980519817728421       -8.2036488453559209E-002   9.0759864366549916     
 H   9.9018058995587275       -1.4321483792508378        8.8114755020861590     
 C   9.0047232539205488       0.19392479012367608        9.9307902554816092     
 H   9.5262553358028175       0.14147260068493331        10.898252452450816     
 H   8.7958355015442447        1.2644990438070867        9.7722463015241114     
 C   7.6775651185352203      -0.56531589866912579        10.074082450100850     
 H   7.0639463439883237      -0.42978825332313014        9.1718896688786753     
 H   7.8832738945483225       -1.6473607989993704        10.133781665986492     
 C   6.8905287305538128      -0.14008766353554980        11.319473734621500     
 H   6.7172168378959913       0.94742429146141516        11.297474084434599     
 H   7.5124465658334758      -0.31173594510359104        12.211819757071696     
 C   5.5520613877445824      -0.86514046059970784        11.487492870760139     
 H   4.9013942722549002      -0.64178542045974318        10.626566986503954     
 H   5.7157353505200001       -1.9544059881305393        11.453749359487768     
 C   4.8272078067575306      -0.50388128870602322        12.788867941442316     
 H   4.6634318632852167       0.58466702791288494        12.831486952797778     
 H   5.4835604612543003      -0.72778503841052200        13.644347389734211     
 C   3.4882050930064716       -1.2268368927537630        12.973028107316253     
 H   2.8287177808901003       -1.0019885835759084        12.120156555804812     
 H   3.6475003958295540       -2.3164460261328563        12.935319911297238     
 C   2.7798371374035828      -0.85945234807268189        14.280277170094610     
 H   2.6243678027263599       0.23039391155921085        14.320352672873387     
 H   3.4409340869889098       -1.0845290755016381        15.131485059915626     
 C   1.4363453340045735       -1.5690346471842282        14.478150818780998     
 H   1.5877241216621156       -2.6605828180662772        14.462265239246680     
 H  0.77775737950295398       -1.3567739315888430        13.621122602008930     
 C  0.73434798034369164       -1.1689482338242181        15.779695692935242     
 H  0.58684362777900312       -7.7682929967176892E-002   15.795749649028322     
 H   1.3955567976525922       -1.3818861020793241        16.633312897637531     
 C -0.61220430640598023       -1.8656934459739916        15.986447327264642     
 H  -1.2729924841666527       -1.6422610373932331        15.133897636988227     
 H -0.46875041663068046       -2.9584058052058277        15.957631917497668     
 C  -1.3224350136849354       -1.4915337996768891        17.293739103127137     
 H  -1.4495379950685694      -0.39860191321610100        17.356496066751706     
 H -0.68401173471671894       -1.7604713578591311        18.150236771718046     
 C  -2.6837356895431461       -2.1857131547773370        17.415476906212888     
 H  -3.3295489021814006       -1.8649286594691579        16.583022552558180     
 H  -2.5466320245167280       -3.2688619274246853        17.265807982942533     
 C  -3.4103534832080546       -1.9694029715886827        18.745756742193521     
 H  -3.5865557236088965      -0.89549350222844182        18.922621173029142     
 H  -2.7614682012919491       -2.3041332784102120        19.568108396857074     
 C  -4.7423824114693822       -2.7285074398357518        18.812882532019980     
 H  -5.4677830980640802       -2.2513825517571355        18.137359401858486     
 H  -4.5943867211604950       -3.7404796986929307        18.411762367354179     
 C  -5.3204331360290302       -2.8221311681174965        20.227204723512781     
 H  -6.3130814462943130       -3.2944831218861244        20.225788718797048     
 H  -4.6680941238078901       -3.4225215774998312        20.877476519722098     
 H  -5.4302181797734344       -1.8311298037091390        20.682473808774002     
 Cl   8.4342332763185173        3.1374242007439110        8.3290489019923419E-002
 Co   5.7879681966091585        7.0556747326177627        23.928842141334581     
 N   7.0870618440920259        7.6219641815949926        22.367108084159888     
 N   7.7885703114594111        7.0065580653715198        24.773723918285668     
 N   4.5408993409986946        6.4120744913071155        22.431552662756268     
 N   5.2609611800517548        5.0887216819498109        24.488354520730073     
 N   4.9911977206573512        8.8688045739443311        23.418714007465326     
 N   4.9484549924529064        7.8705454686100254        25.746032899412832     
 O   6.6400976014438760        8.1376647323726061        21.177279851920961     
 C   8.3850096453671643        7.7257385971528967        22.564175741538797     
 N   8.4246423210022563        6.6260697379863798        25.907430907916972     
 C   8.7801660859513468        7.2994039621410067        23.887573411161316     
 O   4.4587734686862284        6.9709500951633130        21.200443060958538     
 C   3.9519671750003069        5.1199893724378214        22.490722956878393     
 N   5.3922061867983588        4.2651798117426569        25.562584577088799     
 C   4.3670719113428582        4.4402422707064328        23.639492753508545     
 O   4.6499859747015035        9.2320379691180356        22.147182466069900     
 C   4.4063999100919435        9.7389673924501690        24.392366450313240     
 N   4.8293762580504644        7.5150223076827602        27.047339437523778     
 C   4.4086598816147600        9.1414759381178499        25.655605800820648     
 B   5.1620572326429368        8.3162190345356279        21.055696226252039     
 C   9.3291445603652878        8.3170710466348421        21.575385146695801     
 H   7.8765480824223415        6.2568688564212023        26.725046457871990     
 C   9.7748019508963075        6.6646547100188149        25.768854220625840     
 C   10.045998928011528        7.1179686878189514        24.482673914527098     
 C   2.9218805847330787        4.6833352043497740        21.521565156453089     
 H   5.8933507204564872        4.5849150393449074        26.421421895462263     
 C   4.6373304385326062        3.1395614677777859        25.428498200230514     
 C   3.9844708624363778        3.1961604834112198        24.216375801800140     
 C   4.0577983187678326        11.139980903090349        24.076364230118262     
 H   5.3143667663538769        6.6692342316971320        27.407043435512289     
 C   4.2744830714200521        8.5193047558429225        27.793391608396195     
 C   3.9900346252460719        9.5741477656442662        26.952604435373409     
 C   4.7739417870967440        8.9315189479238963        19.635335909579215     
 H   10.339192567308533        8.4132176044572216        21.985008285561449     
 H   8.9691542122166119        9.3128362845999408        21.275766528675121     
 H   9.3723356152582795        7.7093307982733901        20.659240414964987     
 H   10.427072622665552        6.3369124339616496        26.573142826219538     
 H   11.019013241559032        7.2748175078423287        24.036746244134218     
 H   2.6812477029562216        3.6217314680938406        21.638543042368216     
 H   3.2548591813144729        4.8662878748538851        20.489817670472959     
 H   1.9884219847229569        5.2582819427462262        21.655077406980741     
 H   4.6154862836582575        2.3879220732854671        26.205612104831271     
 H   3.2990330683103815        2.4657395498360453        23.809616001982111     
 H   3.5056584197412572        11.589212665181176        24.904472445251713     
 H   3.4461049066545559        11.210402710790424        23.166114303367923     
 H   4.9648436255424802        11.746173720979973        23.908357531058204     
 H   4.1066496171858970        8.4002876282389938        28.856920987594503     
 H   3.5512863272696520        10.525651755198496        27.226361883709611     
 H   3.7167676027165202        8.6795459438139346        19.454599882402608     
 H   4.8013127438966041        10.030791067783500        19.692100729248775     
 C   5.6258602806561351        8.4658576316645018        18.439927093601881     
 H   5.0441965416044479        8.5671595245176384        17.511382788834570     
 H   5.8469528984297643        7.3898653652612980        18.530723413738912     
 C   6.9409903441622003        9.2372470555519985        18.266174181067274     
 H   7.5663487427422673        9.1155911659995059        19.161445384213813     
 H   6.7209402452560418        10.316184002591873        18.199684399649826     
 C   7.7194721740366852        8.8064349384471914        17.020201388677648     
 H   7.9082949487537064        7.7213737978017027        17.057828003545723     
 H   7.0922796749006158        8.9575575746419727        16.128053089885938     
 C   9.0471263322789142        9.5471296687161722        16.841661199024671     
 H   9.6983286948161158        9.3454224737890765        17.707141226951865     
 H   8.8692543284445282        10.634773868701439        16.859123665938608     
 C   9.7795092647733917        9.1761377286197412        15.549225651320016     
 H   9.9544836791925544        8.0887591390162914        15.521269377949389     
 H   9.1262712399895900        9.3829793219124600        14.687225841901085     
 C   11.111138334817957        9.9103771011420143        15.366836810283658     
 H   11.765524984798365        9.7041653230777634        16.228380707159541     
 H   10.940305117304774        10.998791142671097        15.387872769059275     
 C   11.833608165181111        9.5311158866830699        14.072625698209752     
 H   12.003661401090371        8.4427932022105914        14.051660529150395     
 H   11.177201105005853        9.7336723832994672        13.212244118909094     
 C   13.167759113089785        10.255675964072472        13.875351878472541     
 H   13.000972995106823        11.345110275933003        13.867870130038025     
 H   13.821515569672830        10.069130115323462        14.742030062586949     
 C   13.883364479326874        9.8381505845845822        12.588830815662691     
 H   14.050112946663125        8.7496210813627027        12.599254910480893     
 H   13.223624865304576        10.018135955876515        11.727083951084460     
 C   15.217315539928313        10.551265379592808        12.370841157699934     
 H   15.881658035211371        10.352226846268049        13.226737111010950     
 H   15.058981077547955        11.642265084322226        12.379167761892129     
 C   15.929456546916718        10.159472811007154        11.071085997982491     
 H   16.047607977123963        9.0651970468271870        11.018583873638635     
 H   15.296066417917267        10.425354799822406        10.210226573199510     
 C   17.296401193368130        10.839175378047255        10.956705045671750     
 H   17.920105639473711        10.533837770921089        11.811824540358476     
 H   17.167555956026774        11.927202160897188        11.076260026168939     
 C   18.057317058468506        10.581370172010958        9.6543562693497478     
 H   18.196214315252565        9.4998252336443869        9.4927835109345686     
 H   17.456901797722381        10.932072730591512        8.8026959520848784     
 C   19.416679614388929        11.290063483450801        9.6437810521048171     
 H   20.085599832221071        10.800856438696419        10.367029828521305     
 H   19.283559954380223        12.313813605389829        10.018650869457920     
 C   20.072977879688963        11.338279695366847        8.2634451178891375     
 H   21.062606969497693        11.813578581051269        8.3108338970832332     
 H   19.453521649870666        11.919928886966103        7.5664900912147273     
 H   20.208453640310452        10.333228577354140        7.8447656054145751     
 Cl   6.7691440713890305        5.3523729321755473        28.121809541924524     
         194

 Co   9.1617123150537285        1.4077102380154196        4.4044834936454365     
 N   7.8756848053049335       0.67988029291442309        5.7809277418210732     
 N   7.2006408615263977        1.7152901556533340        3.5478113605962389     
 N   10.224519595734105        2.2143166664850371        6.0471792553958128     
 N   9.9893204997478069        3.2827985591464475        3.6795675690494223     
 N   10.259424159840679      -0.34059841107328920        5.0591078772596667     
 N   9.8184889964727606       0.40425057383845764        2.6505079409692662     
 O   8.2057781996532420       0.35054290947771921        7.0585680434141871     
 C   6.4569980580777564       0.80432699148623588        5.6173161998069538     
 N   6.6205780975115447        2.2004906049663684        2.4192879174747808     
 C   6.1444903660913379        1.3706060293360813        4.3794566510141566     
 O   10.338329043565212        1.5761879758978754        7.2494000888124450     
 C   10.805458770034919        3.3844502020961080        5.9473552737173545     
 N   10.060119747220190        4.0461778428615860        2.5621887196744226     
 C   10.660336017605905        3.9796616034261199        4.6320421143585744     
 O   10.302857249911424      -0.75431718198765729        6.3643923159166249     
 C   10.773143725542463       -1.1638969546413520        4.1847012307048583     
 N   9.8496996097977636       0.66671822018236715        1.3250048691718552     
 C   10.591066384802952      -0.70150169296427090        2.8240276879409527     
 B   9.6950005336569980       0.21683843588140270        7.3423465239626253     
 C   5.4913195545729270       0.32541331855855804        6.6339906697180071     
 H   7.2017537167082963        2.5369165421491049        1.6178035563708619     
 C   5.2552697344060002        2.1930191357518796        2.5009819362312555     
 C   4.9088187405258612        1.6663268966636622        3.7263643790205419     
 C   11.604986683503515        4.0511184544590471        7.0107624049818380     
 H   9.6026183498730582        3.7357548936350891        1.6725157491028217     
 C   10.750115258034013        5.1906010216137002        2.7804366598902934     
 C   11.152350921387992        5.1896442512746166        4.1101403772801319     
 C   11.438503933804663       -2.4460093906378590        4.5372893868929944     
 H   9.3453219501954869        1.4875911586777701       0.91840203355488992     
 C   10.604156967382050      -0.24273691454921417       0.65807214217815113     
 C   11.095562926824249       -1.1509204971991898        1.5867633597505455     
 C   9.9374907939949999      -0.33934203950614350        8.8192021403649061     
 H   4.4618223489845112       0.53768863670962019        6.3297015813459234     
 H   5.5793192043856799      -0.76131012713989366        6.7975100909038426     
 H   5.6692236668612130       0.80240364343136450        7.6105778938841082     
 H   4.6549713469737375        2.5942235556795898        1.6891722675508101     
 H   3.9106027191371524        1.5104227530064753        4.1101379760250376     
 H   11.302090863181983        5.0982595473910788        7.1438705169775751     
 H   11.509057509234385        3.5167523697610545        7.9591873330664660     
 H   12.667480857928878        4.0793979900356714        6.7188582090392677     
 H   10.940984229579241        5.8963459883590463        1.9829800225636158     
 H   11.726632963740910        5.9527878570642674        4.6189150307258622     
 H   12.006396188632957       -2.8423300184490961        3.6922944612303539     
 H   12.110377519717773       -2.3087541418469737        5.3934477744766927     
 H   10.692696118794322       -3.2024826710880818        4.8278298037001504     
 H   10.745758877105697      -0.17969414311321777      -0.41264799229297272     
 H   11.713675206110539       -2.0165003268974493        1.3812871507869646     
 H   10.981148532442736       -9.0142135842847332E-002   9.0711483995639934     
 H   9.9016792222069814       -1.4394488620406702        8.8058375844089287     
 C   9.0066697300364389       0.18486050535894091        9.9292155982452872     
 H   9.5296457272422526       0.13107133080794667        10.895813401840654     
 H   8.7973593213553958        1.2556216932856694        9.7725337094592906     
 C   7.6799029532081757      -0.57485016517530063        10.073233397960680     
 H   7.0654229679706591      -0.43890849177850405        9.1716655792029407     
 H   7.8860150300986582       -1.6568736552194963        10.132056233329193     
 C   6.8938739797830495      -0.15056047982843981        11.319536025257200     
 H   6.7199221705767931       0.93687535906913211        11.298025485707679     
 H   7.5167230693267806      -0.32213407822287282        12.211242773357357     
 C   5.5559771948156662      -0.87637212513976626        11.488472022648111     
 H   4.9047672970839198      -0.65357221142779454        10.627833144003164     
 H   5.7202381415760000       -1.9655590517644315        11.454868063990213     
 C   4.8315316720060242      -0.51512800136481862        12.790048593773852     
 H   4.6677329558681731       0.57342359415030797        12.832639238738222     
 H   5.4880931076634401      -0.73894274262841753        13.645388761247370     
 C   3.4925704416851771       -1.2380372820230103        12.974513137093002     
 H   2.8331286837720802       -1.0136779693807265        12.121469001263851     
 H   3.6518868264636430       -2.3276685963662853        12.937429407477792     
 C   2.7841151939428661      -0.86982162497814552        14.281457191335688     
 H   2.6287030211810878       0.22006127428736869        14.320823259218709     
 H   3.4450967116311277       -1.0943813201013104        15.132885458772501     
 C   1.4405856440836589       -1.5791901722273824        14.479643100944799     
 H   1.5919069761096922       -2.6707586332930218        14.464687314157343     
 H  0.78214013532236304       -1.3675989171310743        13.622337246827144     
 C  0.73842959271495312       -1.1779535463193744        15.780716989968193     
 H  0.59104467656320236       -8.6662177553741476E-002   15.795894973202657     
 H   1.3994441941820734       -1.3902479741234592        16.634632457430023     
 C -0.60821357354478445       -1.8743567615591934        15.987792084171714     
 H  -1.2688579560933224       -1.6514238015345863        15.134999301090582     
 H -0.46498883564454457       -2.9671158309446621        15.959816476478135     
 C  -1.3184272354879483       -1.4988932010015112        17.294676777001712     
 H  -1.4442085274348555      -0.40579617983288069        17.356994629061365     
 H -0.68059963045337535       -1.7682696049873050        18.151470706854436     
 C  -2.6806193764745170       -2.1912422285218693        17.416161336030310     
 H  -3.3253904977651203       -1.8703782046553261        16.582940164326544     
 H  -2.5449081303933823       -3.2747097065997481        17.267619999354029     
 C  -3.4079247726064437       -1.9725718041309461        18.745633333674817     
 H  -3.5816022816471169      -0.89818813466275338        18.921941629303316     
 H  -2.7607601976735596       -2.3085190424681694        19.568788157045660     
 C  -4.7418046220955059       -2.7283772884286015        18.811611499855985     
 H  -5.4652472225712643       -2.2497339678057084        18.135132112466788     
 H  -4.5959099590483969       -3.7408471394743441        18.411034888043343     
 C  -5.3214541632832244       -2.8199372408939971        20.225365405730223     
 H  -6.3151503768954509       -3.2900052059088996        20.223210494357637     
 H  -4.6709684686463122       -3.4215414040398646        20.876321734977680     
 H  -5.4293672902187478       -1.8284859984073112        20.680169750619200     
 Cl   8.4287863863748136        3.1423346536151286        8.5410040075938734E-002
 Co   5.7857625452873274        7.0643248804142091        23.929237257407667     
 N   7.0866908001936197        7.6292138224359940        22.369114303387910     
 N   7.7862551119075283        7.0131082466372154        24.776339278188534     
 N   4.5412162606189561        6.4183256447656927        22.431272418285015     
 N   5.2557884167814040        5.0981765538398482        24.491813392624060     
 N   4.9875754219058814        8.8760861652354652        23.415787595572262     
 N   4.9469718768223245        7.8826518952480198        25.744895603390265     
 O   6.6414207353751014        8.1439304705780842        21.178282215276770     
 C   8.3845442930737306        7.7319631305023169        22.567192527071040     
 N   8.4214468056018053        6.6300272779291038        25.909642875633576     
 C   8.7785556666610773        7.3052175909728048        23.890775909149053     
 O   4.4608228287489826        6.9757271234706506        21.199417042306830     
 C   3.9519536593802451        5.1263374730502571        22.490987241202717     
 N   5.3842036201586865        4.2763115197541257        25.567592631731038     
 C   4.3642040180342860        4.4483245041051465        23.641697662046834     
 O   4.6490796611812018        9.2381637142744282        22.143284186235920     
 C   4.4008189769335546        9.7470974922201332        24.387638659990593     
 N   4.8296132855003711        7.5298333104862083        27.047044373459023     
 C   4.4045835754118086        9.1523009380542799        25.652067346636521     
 B   5.1635258052943502        8.3210822275685015        21.053890333001632     
 C   9.3298007656122302        8.3217400231078749        21.578576975776642     
 H   7.8726212829778728        6.2624299109169614        26.727450557117592     
 C   9.7716806233570459        6.6666865955950518        25.771511756320674     
 C   10.043930958689222        7.1210066634951605        24.485921036261679     
 C   2.9234167406064628        4.6887551484998191        21.520645752222471     
 H   5.8845601769851896        4.5965702875159256        26.426707781369810     
 C   4.6297730002260842        3.1503759673622289        25.433247874544413     
 C   3.9800666552691024        3.2051089946889757        24.219444434260112     
 C   4.0476208108742666        11.146152651612280        24.068542518774610     
 H   5.3151568542031011        6.6848705938377053        27.408209631749830     
 C   4.2730465548960419        8.5344991330143376        27.791281856636957     
 C   3.9857518311968572        9.5868302994154124        26.948417532458727     
 C   4.7776804806773958        8.9334559284391162        19.631758464123372     
 H   10.340416155246826        8.4140214639057778        21.987447792489160     
 H   8.9728704712532910        9.3191200504999525        21.280795924480095     
 H   9.3701368713666238        7.7153952440387119        20.661437172611990     
 H   10.423203796452441        6.3371495689293198        26.575670141895632     
 H   11.017307070267226        7.2767314031338630        24.040389037087373     
 H   2.6827533757449773        3.6272021089950721        21.638083413414574     
 H   3.2577828562915783        4.8710187619031080        20.489251780018368     
 H   1.9897077596983654        5.2636884467569800        21.652328733584593     
 H   4.6055558330466058        2.4000986848683734        26.211538924645019     
 H   3.2956640692883052        2.4740639007288361        23.812049511045689     
 H   3.4954929018730061        11.596045450464940        24.896317919301371     
 H   3.4342238404436451        11.212417163432340        23.159227081774340     
 H   4.9524609031939848        11.754504002043980        23.897173704346564     
 H   4.1066854068487171        8.4175763519511957        28.855247119595603     
 H   3.5454504564157214        10.538023820358797        27.220681977087686     
 H   3.7204401917332155        8.6821632690511485        19.450458133662085     
 H   4.8062421297372833        10.032777820766800        19.685850136639019     
 C   5.6304337774449085        8.4637790186716018        18.438501768481505     
 H   5.0499413576835579        8.5635008411541094        17.509067323867658     
 H   5.8500018864038115        7.3877609986890382        18.532152965671131     
 C   6.9467217423897596        9.2331184559815984        18.264338389473821     
 H   7.5716123750538138        9.1116011658596054        19.159946149611049     
 H   6.7281859524448331        10.312265209533498        18.196705565719860     
 C   7.7250792999493481        8.8001882606577535        17.018989928122121     
 H   7.9125744339629653        7.7149612793813622        17.057472354936579     
 H   7.0983638382604930        8.9513882772135780        16.126517736248751     
 C   9.0536342274631298        9.5392659571729368        16.840293375359735     
 H   9.7045305175528913        9.3372248713512604        17.705945034981493     
 H   8.8769383338556231        10.627100772801152        16.857302227110889     
 C   9.7858471958787145        9.1670951900957931        15.548095348036014     
 H   9.9603551468540434        8.0796375483330340        15.520740136079510     
 H   9.1327120447916723        9.3737497643699665        14.685972543880869     
 C   11.117755281834365        9.9007512909336128        15.365319305286928     
 H   11.772062825618692        9.6947969157822111        16.226986555887631     
 H   10.947280449783820        10.989235185656877        15.385809217787420     
 C   11.840096099024889        9.5206896997864554        14.071254347447802     
 H   12.009884116812298        8.4323214595684721        14.050712165280315     
 H   11.183719246844683        9.7230731763795735        13.210807232727275     
 C   13.174407594611829        10.244873370597977        13.873714907658032     
 H   13.007883104145460        11.334352510686401        13.866135779230419     
 H   13.828191322718263        10.058300118118769        14.740367654269559     
 C   13.889884792761498        9.8271439565076655        12.587174430810153     
 H   14.056479801590500        8.7385841135301607        12.597582120244715     
 H   13.230175283723661        10.007295086661211        11.725416989167568     
 C   15.223924460082650        10.540181847374246        12.369370307639945     
 H   15.887994008009098        10.341500126794440        13.225559322228760     
 H   15.065489552418363        11.631181474477780        12.377292307013704     
 C   15.936541118253375        10.148137478065724        11.069984980045993     
 H   16.056292956599172        9.0540001809617507        11.018515789370907     
 H   15.302728860353811        10.412259923217924        10.208908131699607     
 C   17.302397757534504        10.829844385177804        10.954707751417400     
 H   17.927023912798965        10.526039586456871        11.809679994186780     
 H   17.171822501921419        11.917729356417750        11.073657288715152     
 C   18.062843657254803        10.572586231848767        9.6520051935597984     
 H   18.204548561442053        9.4912770965155104        9.4914827166476545     
 H   17.460576651457906        10.920647304133210        8.8006011208679027     
 C   19.420227204811145        11.284901997960640        9.6390475750438540     
 H   20.091998086216854        10.797357598037136        10.360711411197045     
 H   19.285113944424179        12.308173614991862        10.014462300946336     
 C   20.073314175531170        11.335161595453478        8.2573134670313095     
 H   21.061971999038157        11.812564378961016        8.3027232135065869     
 H   19.451193912176532        11.915672215712883        7.5618502000717820     
 H   20.209926730268361        10.330562406403311        7.8380541942916597     
 Cl   6.7629621776312243        5.3632499958004383        28.126104810439617     
         194

 Co   9.1586511096152972        1.4072820468115648        4.4040349996840771     
 N   7.8733278723286997       0.67859352198581735        5.7806297978158048     
 N   7.1970304740447988        1.7153140198900003        3.5484601910221789     
 N   10.223036006775580        2.2111134457137775        6.0471212238218595     
 N   9.9858669592358549        3.2829347234348356        3.6812621776870667     
 N   10.256181932780509      -0.34175041980496684        5.0553913164697502     
 N   9.8150641553545714       0.40647226250384316        2.6479348957019497     
 O   8.2041575068149317       0.34750066548328939        7.0576991038606405     
 C   6.4545627760833177       0.80268034161467683        5.6176496856052154     
 N   6.6164367583086587        2.2015170628747760        2.4206491872310858     
 C   6.1413493538685033        1.3699777632770609        4.3803592924606169     
 O   10.337918722923909        1.5711884960984064        7.2482857465843340     
 C   10.804632217751189        3.3809811811220807        5.9482288349630164     
 N   10.054541667240143        4.0486103826711890        2.5653389379808171     
 C   10.657846558554429        3.9783426129195898        4.6341257583689304     
 O   10.299769882958570      -0.75779942019074287        6.3598991131624691     
 C   10.770384254431846       -1.1634030603810142        4.1798002220036432     
 N   9.8479532680233230       0.67218178646177529        1.3231728192038914     
 C   10.588776875452213      -0.69871369024820318        2.8198936507557146     
 B   9.6935772682427483       0.21220420688605202        7.3398779927969686     
 C   5.4895921312296947       0.32173300439391855        6.6340024542135057     
 H   7.1972334329812222        2.5391799941368283        1.6194104158281466     
 C   5.2511750980545004        2.1942885232389093        2.5031002131234419     
 C   4.9053546309193958        1.6664020255227465        3.7281711938904065     
 C   11.606247889502637        4.0453706694692846        7.0114451431863785     
 H   9.5967224878547945        3.7394048685013170        1.6754542412521163     
 C   10.744139897350509        5.1929901345602749        2.7848370117677201     
 C   11.148459151740994        5.1895618992059624        4.1138679894100987     
 C   11.436344864603496       -2.4455071165783941        4.5310316001197464     
 H   9.3425378728216142        1.4929617477333275       0.91780350279116740     
 C   10.604510629386535      -0.23470698181191063       0.65516267838361342     
 C   11.095643382418185       -1.1445206630243923        1.5823806700629091     
 C   9.9376817927462504      -0.34667508220460763        8.8154409921736789     
 H   4.4597963081133836       0.53352744998221513        6.3303993412594428     
 H   5.5786803701642595      -0.76513417905492020        6.7959386413278819     
 H   5.6674859566209097       0.79749245984852335        7.6111794033380811     
 H   4.6504758743803034        2.5965182435846921        1.6920912776881076     
 H   3.9073690607528642        1.5101115121048565        4.1123362156437784     
 H   11.306768415036487        5.0934755611433093        7.1442065449331817     
 H   11.508741239550789        3.5115576741707910        7.9600213392498498     
 H   12.668772546296658        4.0699194541517532        6.7194306919294506     
 H   10.933178177009433        5.9005188843192853        1.9885747744227120     
 H   11.723277593705683        5.9519268214982004        4.6231461330193966     
 H   12.000801829074716       -2.8428147292618222        3.6843602105227653     
 H   12.111503412363328       -2.3078081078352302        5.3845185957325201     
 H   10.691263954045739       -3.2011604844410613        4.8252810977001124     
 H   10.747770931654273      -0.16893771723491333      -0.41515138919472955     
 H   11.715036730407903       -2.0089191346980870        1.3759147191652235     
 H   10.981777247157053       -9.8247783232135455E-002   9.0663103624729970     
 H   9.9015525448552353       -1.4467493448305027        8.8001996667316966     
 C   9.0086162061523289       0.17579622059420572        9.9276409410089652     
 H   9.5330361186816894       0.12067006093096003        10.893374351230490     
 H   8.7988831411665469        1.2467443427642519        9.7728211173944679     
 C   7.6822407878811321      -0.58438443168147547        10.072384345820510     
 H   7.0668995919529936      -0.44802873023387796        9.1714414895272061     
 H   7.8887561656489931       -1.6663865114396224        10.130330800671896     
 C   6.8972192290122871      -0.16103329612132986        11.319598315892900     
 H   6.7226275032575948       0.92632642667684906        11.298576886980760     
 H   7.5209995728200854      -0.33253221134215460        12.210665789643018     
 C   5.5598930018867501      -0.88760378967982467        11.489451174536084     
 H   4.9081403219129394      -0.66535900239584589        10.629099301502373     
 H   5.7247409326319998       -1.9767121153983236        11.455986768492661     
 C   4.8358555372545187      -0.52637471402361391        12.791229246105390     
 H   4.6720340484511294       0.56218016038773100        12.833791524678666     
 H   5.4926257540725798      -0.75010044684631305        13.646430132760528     
 C   3.4969357903638829       -1.2492376712922577        12.975998166869752     
 H   2.8375395866540600       -1.0253673551855449        12.122781446722888     
 H   3.6562732570977321       -2.3388911665997139        12.939538903658343     
 C   2.7883932504821494      -0.88019090188360916        14.282637212576766     
 H   2.6330382396358161       0.20972863701552652        14.321293845564032     
 H   3.4492593362733452       -1.1042335647009827        15.134285857629376     
 C   1.4448259541627442       -1.5893456972705367        14.481135383108599     
 H   1.5960898305572688       -2.6809344485197659        14.467109389068009     
 H  0.78652289114177210       -1.3784239026733056        13.623551891645359     
 C  0.74251120508621471       -1.1869588588145310        15.781738287001145     
 H  0.59524572534740161       -9.5641425140306047E-002   15.796040297376992     
 H   1.4033315907115547       -1.3986098461675944        16.635952017222518     
 C -0.60422284068358856       -1.8830200771443950        15.989136841078786     
 H  -1.2647234280199919       -1.6605865656759395        15.136100965192936     
 H -0.46122725465840875       -2.9758258566834970        15.962001035458600     
 C  -1.3144194572909613       -1.5062526023261336        17.295614450876283     
 H  -1.4388790598011416      -0.41299044644966038        17.357493191371024     
 H -0.67718752619003175       -1.7760678521154787        18.152704641990827     
 C  -2.6775030634058878       -2.1967713022664022        17.416845765847732     
 H  -3.3212320933488404       -1.8758277498414946        16.582857776094908     
 H  -2.5431842362700370       -3.2805574857748110        17.269432015765521     
 C  -3.4054960620048331       -1.9757406366732095        18.745509925156114     
 H  -3.5766488396853378      -0.90088276709706494        18.921262085577485     
 H  -2.7600521940551697       -2.3129048065261268        19.569467917234245     
 C  -4.7412268327216296       -2.7282471370214507        18.810340467691990     
 H  -5.4627113470784483       -2.2480853838542814        18.132904823075091     
 H  -4.5974331969362980       -3.7412145802557575        18.410307408732507     
 C  -5.3224751905374186       -2.8177433136704977        20.223526087947668     
 H  -6.3172193074965879       -3.2855272899316743        20.220632269918230     
 H  -4.6738428134847352       -3.4205612305798985        20.875166950233258     
 H  -5.4285164006640612       -1.8258421931054833        20.677865692464401     
 Cl   8.4233394964311099        3.1472451064863463        8.7529591131954049E-002
 Co   5.7835568939654953        7.0729750282106565        23.929632373480750     
 N   7.0863197562952145        7.6364634632769945        22.371120522615932     
 N   7.7839399123556463        7.0196584279029111        24.778954638091399     
 N   4.5415331802392167        6.4245767982242690        22.430992173813763     
 N   5.2506156535110522        5.1076314257298865        24.495272264518047     
 N   4.9839531231544107        8.8833677565265994        23.412861183679194     
 N   4.9454887611917435        7.8947583218860151        25.743758307367699     
 O   6.6427438693063259        8.1501962087835640        21.179284578632576     
 C   8.3840789407802987        7.7381876638517380        22.570209312603279     
 N   8.4182512902013542        6.6339848178718279        25.911854843350184     
 C   8.7769452473708078        7.3110312198046037        23.893978407136789     
 O   4.4628721888117369        6.9805041517779873        21.198391023655123     
 C   3.9519401437601838        5.1326855736626928        22.491251525527037     
 N   5.3762010535190150        4.2874432277655945        25.572600686373281     
 C   4.3613361247257147        4.4564067375038592        23.643902570585126     
 O   4.6481733476609008        9.2442894594308207        22.139385906401937     
 C   4.3952380437751666        9.7552275919900993        24.382910869667942     
 N   4.8298503129502786        7.5446443132896555        27.046749309394269     
 C   4.4005072692088563        9.1631259379907100        25.648528892452390     
 B   5.1649943779457628        8.3259454206013768        21.052084439751223     
 C   9.3304569708591725        8.3264089995809059        21.581768804857482     
 H   7.8686944835334041        6.2679909654127215        26.729854656363194     
 C   9.7685592958177825        6.6687184811712887        25.774169292015504     
 C   10.041862989366917        7.1240446391713697        24.489168157996257     
 C   2.9249528964798470        4.6941750926498642        21.519726347991856     
 H   5.8757696335138920        4.6082255356869446        26.431993667277357     
 C   4.6222155619195631        3.1611904669466715        25.437997548858309     
 C   3.9756624481018266        3.2140575059667320        24.222513066720083     
 C   4.0374433029807006        11.152324400134209        24.060720807430961     
 H   5.3159469420523262        6.7005069559782786        27.409375827987372     
 C   4.2716100383720308        8.5496935101857545        27.789172104877718     
 C   3.9814690371476424        9.5995128331865569        26.944230629544048     
 C   4.7814191742580467        8.9353929089543378        19.628181018667529     
 H   10.341639743185119        8.4148253233543340        21.989887299416871     
 H   8.9765867302899682        9.3254038163999642        21.285825320285074     
 H   9.3679381274749680        7.7214596898040337        20.663633930258992     
 H   10.419334970239332        6.3373867038969891        26.578197457571722     
 H   11.015600898975419        7.2786452984253973        24.044031830040531     
 H   2.6842590485337325        3.6326727498963041        21.637623784460931     
 H   3.2607065312686836        4.8757496489523309        20.488685889563776     
 H   1.9909935346737739        5.2690949507677347        21.649580060188445     
 H   4.5956253824349540        2.4122752964512801        26.217465744458764     
 H   3.2922950702662290        2.4823882516216269        23.814483020109268     
 H   3.4853273840047545        11.602878235748705        24.888163393351029     
 H   3.4223427742327339        11.214431616074256        23.152339860180753     
 H   4.9400781808454886        11.762834283107985        23.885989877634920     
 H   4.1067211965115380        8.4348650756633958        28.853573251596700     
 H   3.5396145855617909        10.550395885519096        27.215002070465765     
 H   3.7241127807499113        8.6847805942883607        19.446316384921566     
 H   4.8111715155779633        10.034764573750101        19.679599544029266     
 C   5.6350072742336810        8.4617004056787017        18.437076443361128     
 H   5.0556861737626688        8.5598421577905821        17.506751858900742     
 H   5.8530508743778586        7.3856566321167785        18.533582517603346     
 C   6.9524531406173198        9.2289898564111983        18.262502597880363     
 H   7.5768760073653603        9.1076111657197032        19.158446915008287     
 H   6.7354316596336243        10.308346416475123        18.193726731789894     
 C   7.7306864258620109        8.7939415828683138        17.017778467566590     
 H   7.9168539191722234        7.7085487609610217        17.057116706327431     
 H   7.1044480016203693        8.9452189797851833        16.124982382611563     
 C   9.0601421226473473        9.5314022456297014        16.838925551694803     
 H   9.7107323402896686        9.3290272689134444        17.704748843011121     
 H   8.8846223392667163        10.619427676900864        16.855480788283167     
 C   9.7921851269840356        9.1580526515718450        15.546965044752010     
 H   9.9662266145155325        8.0705159576497749        15.520210894209633     
 H   9.1391528495937528        9.3645202068274749        14.684719245860650     
 C   11.124372228850774        9.8911254807252096        15.363801800290195     
 H   11.778600666439019        9.6854285084866589        16.225592404615725     
 H   10.954255782262864        10.979679228642658        15.383745666515566     
 C   11.846584032868666        9.5102635128898410        14.069882996685852     
 H   12.016106832534224        8.4218497169263546        14.049763801410236     
 H   11.190237388683514        9.7124739694596798        13.209370346545457     
 C   13.181056076133871        10.234070777123483        13.872077936843525     
 H   13.014793213184095        11.323594745439800        13.864401428422815     
 H   13.834867075763698        10.047470120914078        14.738705245952168     
 C   13.896405106196124        9.8161373284307487        12.585518045957613     
 H   14.062846656517875        8.7275471456976206        12.595909330008535     
 H   13.236725702142746        9.9964542174459083        11.723750027250675     
 C   15.230533380236988        10.529098315155684        12.367899457579959     
 H   15.894329980806823        10.330773407320830        13.224381533446570     
 H   15.071998027288773        11.620097864633335        12.375416852135277     
 C   15.943625689590032        10.136802145124292        11.068883962109494     
 H   16.064977936074378        9.0428033150963145        11.018447705103181     
 H   15.309391302790358        10.399165046613442        10.207589690199706     
 C   17.308394321700877        10.820513392308353        10.952710457163050     
 H   17.933942186124224        10.518241401992654        11.807535448015086     
 H   17.176089047816063        11.908256551938312        11.071054551261364     
 C   18.068370256041103        10.563802291686576        9.6496541177698489     
 H   18.212882807631541        9.4827289593866322        9.4901819223607422     
 H   17.464251505193428        10.909221877674907        8.7985062896509270     
 C   19.423774795233356        11.279740512470481        9.6343140979828910     
 H   20.098396340212641        10.793858757377851        10.354392993872784     
 H   19.286667934468134        12.302533624593897        10.010273732434751     
 C   20.073650471373377        11.332043495540109        8.2511818161734833     
 H   21.061337028578617        11.811550176870762        8.2946125299299407     
 H   19.448866174482401        11.911415544459661        7.5572103089288367     
 H   20.211399820226273        10.327896235452483        7.8313427831687452     
 Cl   6.7567802838734181        5.3741270594253283        28.130400078954715     
         194

 Co   9.1555899041768658        1.4068538556077099        4.4035865057227186     
 N   7.8709709393524667       0.67730675105721150        5.7803318538105364     
 N   7.1934200865631999        1.7153378841266667        3.5491090214481193     
 N   10.221552417817053        2.2079102249425184        6.0470631922479070     
 N   9.9824134187239011        3.2830708877232238        3.6829567863247110     
 N   10.252939705720339      -0.34290242853664449        5.0516747556798336     
 N   9.8116393142363822       0.40869395116922874        2.6453618504346332     
 O   8.2025368139766197       0.34445842148885963        7.0568301643070930     
 C   6.4521274940888791       0.80103369174311778        5.6179831714034769     
 N   6.6122954191057737        2.2025435207831836        2.4220104569873908     
 C   6.1382083416456688        1.3693494972180407        4.3812619339070782     
 O   10.337508402282605        1.5661890162989376        7.2471714043562221     
 C   10.803805665467459        3.3775121601480538        5.9491023962086773     
 N   10.048963587260095        4.0510429224807929        2.5684891562872112     
 C   10.655357099502952        3.9770236224130593        4.6362094023792872     
 O   10.296682516005713      -0.76128165839382844        6.3554059104083125     
 C   10.767624783321232       -1.1629091661206761        4.1748992133024290     
 N   9.8462069262488825       0.67764535274118343        1.3213407692359276     
 C   10.586487366101474      -0.69592568753213546        2.8157596135704761     
 B   9.6921540028284987       0.20756997789070136        7.3374094616313128     
 C   5.4878647078864624       0.31805269022927901        6.6340142387090042     
 H   7.1927131492541481        2.5414434461245521        1.6210172752854310     
 C   5.2470804617030007        2.1955579107259395        2.5052184900156278     
 C   4.9018905213129305        1.6664771543818309        3.7299780087602712     
 C   11.607509095501758        4.0396228844795230        7.0121278813909189     
 H   9.5908266258365291        3.7430548433675446        1.6783927334014108     
 C   10.738164536667005        5.1953792475068505        2.7892373636451464     
 C   11.144567382093996        5.1894795471373074        4.1175956015400654     
 C   11.434185795402332       -2.4450048425189292        4.5247738133464974     
 H   9.3397537954477414        1.4983323367888850       0.91720497202744489     
 C   10.604864291391022      -0.22667704907460706       0.65225321458907559     
 C   11.095723838012123       -1.1381208288495948        1.5779979803752726     
 C   9.9378727914975009      -0.35400812490307171        8.8116798439824517     
 H   4.4577702672422559       0.52936626325481007        6.3310971011729622     
 H   5.5780415359428401      -0.76895823096994675        6.7943671917519213     
 H   5.6657482463806064       0.79258127626568220        7.6117809127920539     
 H   4.6459804017868693        2.5988129314897943        1.6950102878254052     
 H   3.9041354023685759        1.5098002712032377        4.1145344552625183     
 H   11.311445966890991        5.0886915748955399        7.1445425728887875     
 H   11.508424969867193        3.5063629785805275        7.9608553454332327     
 H   12.670064234664439        4.0604409182678349        6.7200031748196345     
 H   10.925372124439622        5.9046917802795233        1.9941695262818080     
 H   11.719922223670455        5.9510657859321334        4.6273772353129310     
 H   11.995207469516474       -2.8432994400745479        3.6764259598151767     
 H   12.112629305008886       -2.3068620738234866        5.3755894169883467     
 H   10.689831789297159       -3.1998382977940403        4.8227323917000753     
 H   10.749782986202849      -0.15818129135660888      -0.41765478609648632     
 H   11.716398254705267       -2.0013379424987243        1.3705422875434823     
 H   10.982405961871368      -0.10635343062142356        9.0614723253819989     
 H   9.9014258675034892       -1.4540498276203349        8.7945617490544645     
 C   9.0105626822682208       0.16673193582947052        9.9260662837726432     
 H   9.5364265101211245       0.11026879105397340        10.890935300620326     
 H   8.8004069609776980        1.2378669922428347        9.7731085253296470     
 C   7.6845786225540884      -0.59391869818765031        10.071535293680340     
 H   7.0683762159353289      -0.45714896868925192        9.1712173998514714     
 H   7.8914973011993279       -1.6758993676597482        10.128605368014597     
 C   6.9005644782415247      -0.17150611241421990        11.319660606528601     
 H   6.7253328359383966       0.91577749428456601        11.299128288253840     
 H   7.5252760763133901      -0.34293034446143633        12.210088805928677     
 C   5.5638088089578339      -0.89883545421988309        11.490430326424056     
 H   4.9115133467419598      -0.67714579336389713        10.630365459001581     
 H   5.7292437236879996       -1.9878651790322159        11.457105472995107     
 C   4.8401794025030123      -0.53762142668240931        12.792409898436926     
 H   4.6763351410340857       0.55093672662515414        12.834943810619112     
 H   5.4971584004817196      -0.76125815106420847        13.647471504273685     
 C   3.5013011390425883       -1.2604380605615053        12.977483196646501     
 H   2.8419504895360399       -1.0370567409903633        12.124093892181927     
 H   3.6606596877318216       -2.3501137368331424        12.941648399838895     
 C   2.7926713070214326      -0.89056017878907279        14.283817233817844     
 H   2.6373734580905439       0.19939599974368438        14.321764431909354     
 H   3.4534219609155632       -1.1140858093006551        15.135686256486252     
 C   1.4490662642418293       -1.5995012223136909        14.482627665272400     
 H   1.6002726850048454       -2.6911102637465105        14.469531463978672     
 H  0.79090564696118126       -1.3892488882155369        13.624766536463573     
 C  0.74659281745747619       -1.1959641713096874        15.782759584034096     
 H  0.59944677413160097      -0.10462067272687063        15.796185621551327     
 H   1.4072189872410359       -1.4069717182117296        16.637271577015014     
 C -0.60023210782239278       -1.8916833927295966        15.990481597985857     
 H  -1.2605888999466617       -1.6697493298172930        15.137202629295292     
 H -0.45746567367227287       -2.9845358824223314        15.964185594439067     
 C  -1.3104116790939742       -1.5136120036507557        17.296552124750853     
 H  -1.4335495921674277      -0.42018471306644012        17.357991753680682     
 H -0.67377542192668816       -1.7838660992436526        18.153938577127217     
 C  -2.6743867503372587       -2.2023003760109350        17.417530195665154     
 H  -3.3170736889325600       -1.8812772950276631        16.582775387863272     
 H  -2.5414603421466917       -3.2864052649498738        17.271244032177012     
 C  -3.4030673514032221       -1.9789094692154729        18.745386516637410     
 H  -3.5716953977235586      -0.90357739953137639        18.920582541851658     
 H  -2.7593441904367801       -2.3172905705840843        19.570147677422831     
 C  -4.7406490433477533       -2.7281169856143004        18.809069435527991     
 H  -5.4601754715856323       -2.2464367999028543        18.130677533683397     
 H  -4.5989564348241991       -3.7415820210371713        18.409579929421671     
 C  -5.3234962177916128       -2.8155493864469983        20.221686770165114     
 H  -6.3192882380977249       -3.2810493739544495        20.218054045478819     
 H  -4.6767171583231573       -3.4195810571199319        20.874012165488839     
 H  -5.4276655111093746       -1.8231983878036555        20.675561634309602     
 Cl   8.4178926064874080        3.1521555593575639        8.9649142187969377E-002
 Co   5.7813512426436633        7.0816251760071038        23.930027489553833     
 N   7.0859487123968092        7.6437131041179960        22.373126741843954     
 N   7.7816247128037643        7.0262086091686076        24.781569997994268     
 N   4.5418500998594782        6.4308279516828462        22.430711929342507     
 N   5.2454428902407013        5.1170862976199238        24.498731136412033     
 N   4.9803308244029401        8.8906493478177335        23.409934771786130     
 N   4.9440056455611616        7.9068647485240096        25.742621011345133     
 O   6.6440670032375513        8.1564619469890420        21.180286941988385     
 C   8.3836135884868650        7.7444121972011581        22.573226098135518     
 N   8.4150557748009014        6.6379423578145520        25.914066811066789     
 C   8.7753348280805383        7.3168448486364026        23.897180905124529     
 O   4.4649215488744911        6.9852811800853249        21.197365005003416     
 C   3.9519266281401224        5.1390336742751286        22.491515809851357     
 N   5.3681984868793426        4.2985749357770633        25.577608741015521     
 C   4.3584682314171435        4.4644889709025728        23.646107479123419     
 O   4.6472670341405999        9.2504152045872132        22.135487626567958     
 C   4.3896571106167777        9.7633576917600653        24.378183079345295     
 N   4.8300873404001861        7.5594553160931035        27.046454245329510     
 C   4.3964309630059040        9.1739509379271400        25.644990438268259     
 B   5.1664629505971762        8.3308086136342503        21.050278546500817     
 C   9.3311131761061148        8.3310779760539369        21.584960633938323     
 H   7.8647676840889362        6.2735520199084807        26.732258755608797     
 C   9.7654379682785208        6.6707503667475256        25.776826827710337     
 C   10.039795020044611        7.1270826148475797        24.492415279730839     
 C   2.9264890523532316        4.6995950367999093        21.518806943761238     
 H   5.8669790900425935        4.6198807838579627        26.437279553184904     
 C   4.6146581236130420        3.1720049665311145        25.442747223172208     
 C   3.9712582409345507        3.2230060172444879        24.225581699180058     
 C   4.0272657950871347        11.158496148656138        24.052899096087309     
 H   5.3167370299015504        6.7161433181188519        27.410542024224913     
 C   4.2701735218480206        8.5648878873571697        27.787062353118479     
 C   3.9771862430984277        9.6121953669577032        26.940043726629366     
 C   4.7851578678386986        8.9373298894695594        19.624603573211690     
 H   10.342863331123413        8.4156291828028884        21.992326806344582     
 H   8.9803029893266455        9.3316875822999741        21.290854716090049     
 H   9.3657393835833140        7.7275241355693556        20.665830687905995     
 H   10.415466144026221        6.3376238388646593        26.580724773247816     
 H   11.013894727683613        7.2805591937169316        24.047674622993686     
 H   2.6857647213224882        3.6381433907975360        21.637164155507286     
 H   3.2636302062457889        4.8804805360015537        20.488119999109184     
 H   1.9922793096491822        5.2745014547784894        21.646831386792297     
 H   4.5856949318233022        2.4244519080341864        26.223392564272508     
 H   3.2889260712441524        2.4907126025144177        23.816916529172843     
 H   3.4751618661365034        11.609711021032469        24.880008867400683     
 H   3.4104617080218231        11.216446068716172        23.145452638587170     
 H   4.9276954584969923        11.771164564171990        23.874806050923279     
 H   4.1067569861743580        8.4521537993755977        28.851899383597800     
 H   3.5337787147078603        10.562767950679396        27.209322163843844     
 H   3.7277853697666070        8.6873979195255746        19.442174636181043     
 H   4.8161009014186424        10.036751326733400        19.673348951419509     
 C   5.6395807710224544        8.4596217926858017        18.435651118240752     
 H   5.0614309898417789        8.5561834744270531        17.504436393933830     
 H   5.8560998623519058        7.3835522655445196        18.535012069535565     
 C   6.9581845388448800        9.2248612568407964        18.260666806286910     
 H   7.5821396396769067        9.1036211655798009        19.156947680405526     
 H   6.7426773668224165        10.304427623416748        18.190747897859932     
 C   7.7362935517746738        8.7876949050788760        17.016567007011059     
 H   7.9211334043814823        7.7021362425406803        17.056761057718287     
 H   7.1105321649802464        8.9390496823567887        16.123447028974375     
 C   9.0666500178315648        9.5235385340864660        16.837557728029871     
 H   9.7169341630264459        9.3208296664756283        17.703552651040749     
 H   8.8923063446778112        10.611754581000575        16.853659349455445     
 C   9.7985230580893568        9.1490101130478969        15.545834741468008     
 H   9.9720980821770215        8.0613943669665158        15.519681652339756     
 H   9.1455936543958334        9.3552906492849832        14.683465947840434     
 C   11.130989175867184        9.8814996705168063        15.362284295293463     
 H   11.785138507259346        9.6760601011911049        16.224198253343815     
 H   10.961231114741908        10.970123271628440        15.381682115243711     
 C   11.853071966712443        9.4998373259932283        14.068511645923900     
 H   12.022329548256149        8.4113779742842372        14.048815437540158     
 H   11.196755530522342        9.7018747625397861        13.207933460363638     
 C   13.187704557655914        10.223268183648988        13.870440966029017     
 H   13.021703322222731        11.312836980193200        13.862667077615210     
 H   13.841542828809134        10.036640123709384        14.737042837634780     
 C   13.902925419630749        9.8051307003538319        12.583861661105075     
 H   14.069213511445252        8.7165101778650804        12.594236539772357     
 H   13.243276120561831        9.9856133482306042        11.722083065333784     
 C   15.237142300391325        10.518014782937122        12.366428607519973     
 H   15.900665953604550        10.320046687847219        13.223203744664380     
 H   15.078506502159183        11.609014254788891        12.373541397256851     
 C   15.950710260926687        10.125466812182861        11.067782944172995     
 H   16.073662915549587        9.0316064492308765        11.018379620835454     
 H   15.316053745226904        10.386070170008960        10.206271248699803     
 C   17.314390885867251        10.811182399438902        10.950713162908700     
 H   17.940860459449482        10.510443217528435        11.805390901843390     
 H   17.180355593710708        11.898783747458873        11.068451813807576     
 C   18.073896854827403        10.555018351524385        9.6473030419798995     
 H   18.221217053821029        9.4741808222577539        9.4888811280738281     
 H   17.467926358928953        10.897796451216605        8.7964114584339512     
 C   19.427322385655572        11.274579026980319        9.6295806209219261     
 H   20.104794594208428        10.790359916718568        10.348074576548521     
 H   19.288221924512090        12.296893634195932        10.006085163923167     
 C   20.073986767215587        11.328925395626738        8.2450501653156554     
 H   21.060702058119080        11.810535974780507        8.2865018463532927     
 H   19.446538436788266        11.907158873206441        7.5525704177858914     
 H   20.212872910184181        10.325230064501657        7.8246313720458298     
 Cl   6.7505983901156128        5.3850041230502192        28.134695347469808     
         194

 Co   9.1525286987384344        1.4064256644038551        4.4031380117613592     
 N   7.8686140063762329       0.67601998012860576        5.7800339098052680     
 N   7.1898096990816001        1.7153617483633332        3.5497578518740598     
 N   10.220068828858528        2.2047070041712593        6.0470051606739537     
 N   9.9789598782119491        3.2832070520116119        3.6846513949623554     
 N   10.249697478660170      -0.34405443726832213        5.0479581948899162     
 N   9.8082144731181931       0.41091563983461432        2.6427888051673163     
 O   8.2009161211383095       0.34141617749442982        7.0559612247535464     
 C   6.4496922120944404       0.79938704187155873        5.6183166572017385     
 N   6.6081540799028877        2.2035699786915917        2.4233717267436954     
 C   6.1350673294228342        1.3687212311590202        4.3821645753535385     
 O   10.337098081641303        1.5611895364994688        7.2460570621281111     
 C   10.802979113183730        3.3740431391740269        5.9499759574543392     
 N   10.043385507280048        4.0534754622903959        2.5716393745936057     
 C   10.652867640451477        3.9757046319065292        4.6382930463896432     
 O   10.293595149052857      -0.76476389659691402        6.3509127076541567     
 C   10.764865312210615       -1.1624152718603380        4.1699982046012138     
 N   9.8444605844744402       0.68310891902059168        1.3195087192679638     
 C   10.584197856750736      -0.69313768481606763        2.8116255763852380     
 B   9.6907307374142508       0.20293574889535068        7.3349409304656561     
 C   5.4861372845432301       0.31437237606463952        6.6340260232045036     
 H   7.1881928655270730        2.5437068981122755        1.6226241347427155     
 C   5.2429858253515009        2.1968272982129693        2.5073367669078142     
 C   4.8984264117064651        1.6665522832409152        3.7317848236301359     
 C   11.608770301500879        4.0338750994897605        7.0128106195954594     
 H   9.5849307638182655        3.7467048182337725        1.6813312255507054     
 C   10.732189175983503        5.1977683604534253        2.7936377155225731     
 C   11.140675612446998        5.1893971950686533        4.1213232136700331     
 C   11.432026726201165       -2.4445025684594639        4.5185160265732494     
 H   9.3369697180738687        1.5037029258444423       0.91660644126372248     
 C   10.605217953395508      -0.21864711633730352       0.64934375079453788     
 C   11.095804293606061       -1.1317209946747975        1.5736152906876364     
 C   9.9380637902487496      -0.36134116760153584        8.8079186957912263     
 H   4.4557442263711273       0.52520507652740511        6.3317948610864807     
 H   5.5774027017214198      -0.77278228288497330        6.7927957421759615     
 H   5.6640105361403030       0.78767009268284116        7.6123824222460277     
 H   4.6414849291934344        2.6011076193948970        1.6979292979627028     
 H   3.9009017439842877        1.5094890303016189        4.1167326948812590     
 H   11.316123518745496        5.0839075886477696        7.1448786008443941     
 H   11.508108700183596        3.5011682829902635        7.9616893516166165     
 H   12.671355923032220        4.0509623823839167        6.7205756577098175     
 H   10.917566071869814        5.9088646762397623        1.9997642781409042     
 H   11.716566853635229        5.9502047503660673        4.6316083376064654     
 H   11.989613109958235       -2.8437841508872741        3.6684917091075886     
 H   12.113755197654443       -2.3059160398117431        5.3666602382441733     
 H   10.688399624548577       -3.1985161111470197        4.8201836857000373     
 H   10.751795040751423      -0.14742486547830444      -0.42015818299824315     
 H   11.717759779002632       -1.9937567502993621        1.3651698559217411     
 H   10.983034676585685      -0.11445907801071167        9.0566342882910007     
 H   9.9012991901517431       -1.4613503104101673        8.7889238313772324     
 C   9.0125091583841108       0.15766765106473535        9.9244916265363212     
 H   9.5398169015605614        9.9867521176986773E-002   10.888496250010164     
 H   8.8019307807888492        1.2289896417214172        9.7733959332648244     
 C   7.6869164572270439      -0.60345296469382514        10.070686241540169     
 H   7.0698528399176634      -0.46626920714462583        9.1709933101757350     
 H   7.8942384367496636       -1.6854122238798743        10.126879935357300     
 C   6.9039097274707615      -0.18197892870710991        11.319722897164301     
 H   6.7280381686191983       0.90522856189228296        11.299679689526920     
 H   7.5295525798066958      -0.35332847758071811        12.209511822214338     
 C   5.5677246160289178      -0.91006711875994151        11.491409478312029     
 H   4.9148863715709794      -0.68893258433194848        10.631631616500790     
 H   5.7337465147440003       -1.9990182426661081        11.458224177497554     
 C   4.8445032677515067      -0.54886813934120460        12.793590550768464     
 H   4.6806362336170420       0.53969329286257717        12.836096096559556     
 H   5.5016910468908584      -0.77241585528210399        13.648512875786844     
 C   3.5056664877212942       -1.2716384498307527        12.978968226423252     
 H   2.8463613924180198       -1.0487461267951814        12.125406337640964     
 H   3.6650461183659107       -2.3613363070665714        12.943757896019449     
 C   2.7969493635607159      -0.90092945569453653        14.284997255058922     
 H   2.6417086765452718       0.18906336247184222        14.322235018254677     
 H   3.4575845855577807       -1.1239380539003274        15.137086655343127     
 C   1.4533065743209146       -1.6096567473568448        14.484119947436200     
 H   1.6044555394524220       -2.7012860789732547        14.471953538889336     
 H  0.79528840278059032       -1.4000738737577683        13.625981181281789     
 C  0.75067442982873778       -1.2049694838048437        15.783780881067049     
 H  0.60364782291580021      -0.11359992031343520        15.796330945725664     
 H   1.4111063837705171       -1.4153335902558648        16.638591136807506     
 C -0.59624137496119689       -1.9003467083147985        15.991826354892929     
 H  -1.2564543718733314       -1.6789120939586462        15.138304293397645     
 H -0.45370409268613698       -2.9932459081611658        15.966370153419534     
 C  -1.3064039008969872       -1.5209714049753780        17.297489798625428     
 H  -1.4282201245337136      -0.42737897968321981        17.358490315990341     
 H -0.67036331766334467       -1.7916643463718263        18.155172512263608     
 C  -2.6712704372686300       -2.2078294497554674        17.418214625482577     
 H  -3.3129152845162801       -1.8867268402138315        16.582692999631636     
 H  -2.5397364480233464       -3.2922530441249371        17.273056048588508     
 C  -3.4006386408016116       -1.9820783017577364        18.745263108118703     
 H  -3.5667419557617790      -0.90627203196568795        18.919902998125828     
 H  -2.7586361868183902       -2.3216763346420417        19.570827437611413     
 C  -4.7400712539738779       -2.7279868342071496        18.807798403363996     
 H  -5.4576395960928163       -2.2447882159514272        18.128450244291699     
 H  -4.6004796727121011       -3.7419494618185847        18.408852450110835     
 C  -5.3245172450458078       -2.8133554592234988        20.219847452382556     
 H  -6.3213571686988628       -3.2765714579772243        20.215475821039412     
 H  -4.6795915031615802       -3.4186008836599657        20.872857380744417     
 H  -5.4268146215546880       -1.8205545825018277        20.673257576154800     
 Cl   8.4124457165437043        3.1570660122287815        9.1768693243984706E-002
 Co   5.7791455913218321        7.0902753238035512        23.930422605626916     
 N   7.0855776684984031        7.6509627449589965        22.375132961071976     
 N   7.7793095132518815        7.0327587904343032        24.784185357897133     
 N   4.5421670194797388        6.4370791051414225        22.430431684871255     
 N   5.2402701269703504        5.1265411695099621        24.502190008306020     
 N   4.9767085256514703        8.8979309391088659        23.407008359893066     
 N   4.9425225299305806        7.9189711751620049        25.741483715322566     
 O   6.6453901371687758        8.1627276851945219        21.181289305344190     
 C   8.3831482361934331        7.7506367305505792        22.576242883667760     
 N   8.4118602594004503        6.6418998977572761        25.916278778783397     
 C   8.7737244087902688        7.3226584774682006        23.900383403112265     
 O   4.4669709089372454        6.9900582083926617        21.196338986351709     
 C   3.9519131125200611        5.1453817748875643        22.491780094175681     
 N   5.3601959202396712        4.3097066437885312        25.582616795657763     
 C   4.3556003381085713        4.4725712043012855        23.648312387661708     
 O   4.6463607206202990        9.2565409497436040        22.131589346733978     
 C   4.3840761774583887        9.7714877915300296        24.373455289022647     
 N   4.8303243678500927        7.5742663188965507        27.046159181264755     
 C   4.3923546568029517        9.1847759378635701        25.641451984084132     
 B   5.1679315232485887        8.3356718066671256        21.048472653250407     
 C   9.3317693813530571        8.3357469525269696        21.588152463019163     
 H   7.8608408846444675        6.2791130744042407        26.734662854854399     
 C   9.7623166407392592        6.6727822523237634        25.779484363405167     
 C   10.037727050722305        7.1301205905237888        24.495662401465417     
 C   2.9280252082266158        4.7050149809499544        21.517887539530619     
 H   5.8581885465712960        4.6315360320289818        26.442565439092451     
 C   4.6071006853065199        3.1828194661155571        25.447496897486104     
 C   3.9668540337672753        3.2319545285222442        24.228650331640029     
 C   4.0170882871935678        11.164667897178067        24.045077384743660     
 H   5.3175271177507746        6.7317796802594252        27.411708220462458     
 C   4.2687370053240103        8.5800822645285848        27.784952601359240     
 C   3.9729034490492130        9.6248779007288494        26.935856823714683     
 C   4.7888965614193504        8.9392668699847793        19.621026127755847     
 H   10.344086919061708        8.4164330422514446        21.994766313272290     
 H   8.9840192483633228        9.3379713481999858        21.295884111895028     
 H   9.3635406396916583        7.7335885813346774        20.668027445552998     
 H   10.411597317813111        6.3378609738323286        26.583252088923906     
 H   11.012188556391809        7.2824730890084659        24.051317415946844     
 H   2.6872703941112435        3.6436140316987680        21.636704526553643     
 H   3.2665538812228943        4.8852114230507766        20.487554108654592     
 H   1.9935650846245907        5.2799079587892432        21.644082713396148     
 H   4.5757644812116505        2.4366285196170931        26.229319384086256     
 H   3.2855570722220762        2.4990369534072090        23.819350038236422     
 H   3.4649963482682518        11.616543806316233        24.871854341450341     
 H   3.3985806418109119        11.218460521358088        23.138565416993583     
 H   4.9153127361484970        11.779494845235995        23.863622224211639     
 H   4.1067927758371789        8.4694425230877979        28.850225515598897     
 H   3.5279428438539298        10.575140015839697        27.203642257221922     
 H   3.7314579587833023        8.6900152447627868        19.438032887440524     
 H   4.8210302872593225        10.038738079716701        19.667098358809756     
 C   5.6441542678112269        8.4575431796928999        18.434225793120376     
 H   5.0671758059208898        8.5525247910635258        17.502120928966914     
 H   5.8591488503259530        7.3814478989722598        18.536441621467780     
 C   6.9639159370724402        9.2207326572703963        18.258831014693452     
 H   7.5874032719884532        9.0996311654398987        19.155448445802762     
 H   6.7499230740112077        10.300508830358375        18.187769063929967     
 C   7.7419006776873367        8.7814482272894363        17.015355546455531     
 H   7.9254128895907403        7.6957237241203398        17.056405409109143     
 H   7.1166163283401227        8.9328803849283940        16.121911675337188     
 C   9.0731579130157822        9.5156748225432324        16.836189904364936     
 H   9.7231359857632231        9.3126320640378122        17.702356459070373     
 H   8.8999903500889044        10.604081485100288        16.851837910627722     
 C   9.8048609891946796        9.1399675745239488        15.544704438184004     
 H   9.9779695498385124        8.0522727762832584        15.519152410469877     
 H   9.1520344591979157        9.3460610917424916        14.682212649820217     
 C   11.137606122883591        9.8718738603084031        15.360766790296733     
 H   11.791676348079672        9.6666916938955527        16.222804102071908     
 H   10.968206447220954        10.960567314614220        15.379618563971855     
 C   11.859559900556222        9.4894111390966138        14.067140295161950     
 H   12.028552263978074        8.4009062316421179        14.047867073670078     
 H   11.203273672361172        9.6912755556198906        13.206496574181820     
 C   13.194353039177956        10.212465590174494        13.868803995214508     
 H   13.028613431261368        11.302079214946600        13.860932726807604     
 H   13.848218581854567        10.025810126504693        14.735380429317390     
 C   13.909445733065374        9.7941240722769152        12.582205276252537     
 H   14.075580366372627        8.7054732100325385        12.592563749536177     
 H   13.249826538980916        9.9747724790153001        11.720416103416891     
 C   15.243751220545663        10.506931250718559        12.364957757459987     
 H   15.907001926402275        10.309319968373609        13.222025955882190     
 H   15.085014977029591        11.597930644944444        12.371665942378426     
 C   15.957794832263344        10.114131479241431        11.066681926236498     
 H   16.082347895024792        9.0204095833654403        11.018311536567728     
 H   15.322716187663451        10.372975293404478        10.204952807199902     
 C   17.320387450033628        10.801851406569451        10.948715868654350     
 H   17.947778732774740        10.502645033064217        11.803246355671696     
 H   17.184622139605352        11.889310942979435        11.065849076353789     
 C   18.079423453613700        10.546234411362194        9.6449519661899501     
 H   18.229551300010513        9.4656326851288775        9.4875803337869158     
 H   17.471601212664474        10.886371024758303        8.7943166272169755     
 C   19.430869976077783        11.269417541490160        9.6248471438609631     
 H   20.111192848204212        10.786861076059283        10.341756159224261     
 H   19.289775914556046        12.291253643797965        10.001896595411583     
 C   20.074323063057793        11.325807295713370        8.2389185144578274     
 H   21.060067087659544        11.809521772690253        8.2783911627766464     
 H   19.444210699094135        11.902902201953220        7.5479305266429462     
 H   20.214346000142090        10.322563893550829        7.8179199609229153     
 Cl   6.7444164963578066        5.3958811866751093        28.138990615984905     
         194

 Co   9.1494674933000031        1.4059974732000002        4.4026895177999998     
 N   7.8662570733999999       0.67473320920000002        5.7797359657999996     
 N   7.1861993116000011        1.7153856125999996        3.5504066823000002     
 N   10.218585239900003        2.2015037834000002        6.0469471291000003     
 N   9.9755063376999971        3.2833432163000000        3.6863460035999998     
 N   10.246455251600000      -0.34520644599999978        5.0442416340999996     
 N   9.8047896320000039       0.41313732849999990        2.6402157598999998     
 O   8.1992954282999992       0.33837393350000000        7.0550922851999998     
 C   6.4472569301000018       0.79774039199999969        5.6186501430000000     
 N   6.6040127407000018        2.2045964365999993        2.4247329965000004     
 C   6.1319263171999996        1.3680929651000000        4.3830672167999998     
 O   10.336687761000000        1.5561900567000000        7.2449427199000000     
 C   10.802152560900000        3.3705741182000000        5.9508495187000001     
 N   10.037807427300001        4.0559080020999998        2.5747895929000002     
 C   10.650378181400001        3.9743856413999992        4.6403766904000001     
 O   10.290507782100001      -0.76824613479999959        6.3464195049000001     
 C   10.762105841100000       -1.1619213775999999        4.1650971958999996     
 N   9.8427142426999996       0.68857248529999981        1.3176766692999999     
 C   10.581908347399997      -0.69034968209999992        2.8074915391999999     
 B   9.6893074720000012       0.19830151990000000        7.3324723993000003     
 C   5.4844098611999978       0.31069206190000004        6.6340378077000022     
 H   7.1836725817999989        2.5459703500999993        1.6242309941999999     
 C   5.2388911890000012        2.1980966856999991        2.5094550438000001     
 C   4.8949623020999997        1.6666274120999995        3.7335916385000005     
 C   11.610031507500000        4.0281273144999989        7.0134933577999998     
 H   9.5790349018000001        3.7503547931000001        1.6842697176999999     
 C   10.726213815300000        5.2001574734000000        2.7980380673999998     
 C   11.136783842800000        5.1893148429999991        4.1250508257999998     
 C   11.429867657000001       -2.4440002943999990        4.5122582398000004     
 H   9.3341856406999959        1.5090735148999999       0.91600791049999997     
 C   10.605571615399993      -0.21061718359999998       0.64643428700000005     
 C   11.095884749200000       -1.1253211605000000        1.5692326009999999     
 C   9.9382547890000001      -0.36867421029999997        8.8041575475999991     
 H   4.4537181854999996       0.52104388980000005        6.3324926210000001     
 H   5.5767638675000004      -0.77660633479999985        6.7912242926000008     
 H   5.6622728258999997       0.78275890910000001        7.6129839317000005     
 H   4.6369894566000003        2.6034023072999992        1.7008483081000003     
 H   3.8976680855999994        1.5091777894000000        4.1189309344999998     
 H   11.320801070600000        5.0791236024000002        7.1452146287999998     
 H   11.507792430500000        3.4959735874000000        7.9625233578000003     
 H   12.672647611400000        4.0414838464999985        6.7211481406000004     
 H   10.909760019300004        5.9130375722000004        2.0053590300000002     
 H   11.713211483600000        5.9493437148000003        4.6358394398999998     
 H   11.984018750399994       -2.8442688616999998        3.6605574584000000     
 H   12.114881090300001       -2.3049700057999996        5.3577310594999998     
 H   10.686967459799996       -3.1971939244999992        4.8176349797000002     
 H   10.753807095299999      -0.13666843960000000      -0.42266157989999997     
 H   11.719121303299996       -1.9861755580999998        1.3597974242999999     
 H   10.983663391300000      -0.12256472539999980        9.0517962512000025     
 H   9.9011725127999970       -1.4686507931999997        8.7832859137000003     
 C   9.0144556345000009       0.14860336630000015        9.9229169692999992     
 H   9.5432072929999965        8.9466251300000132E-002   10.886057199400000     
 H   8.8034546006000003        1.2201122912000000        9.7736833412000035     
 C   7.6892542919000002      -0.61298723119999998        10.069837189399999     
 H   7.0713294638999988      -0.47538944559999974        9.1707692205000004     
 H   7.8969795722999985       -1.6949250801000002        10.125154502700001     
 C   6.9072549766999991      -0.19245174499999995        11.319785187800001     
 H   6.7307435013000001       0.89467962949999991        11.300231090800001     
 H   7.5338290833000006      -0.36372661069999990        12.208934838499999     
 C   5.5716404231000016      -0.92129878329999992        11.492388630200001     
 H   4.9182593963999990      -0.70071937529999984        10.632897774000000     
 H   5.7382493058000001       -2.0101713063000002        11.459342882000000     
 C   4.8488271330000003      -0.56011485200000000        12.794771203100000     
 H   4.6849373261999983       0.52844985910000020        12.837248382500000     
 H   5.5062236932999982      -0.78357355949999952        13.649554247300003     
 C   3.5100318363999996       -1.2828388391000001        12.980453256200001     
 H   2.8507722952999996       -1.0604355125999998        12.126718783100003     
 H   3.6694325489999997       -2.3725588772999999        12.945867392200000     
 C   2.8012274200999991      -0.91129873260000016        14.286177276300000     
 H   2.6460438949999996       0.17873072520000005        14.322705604599999     
 H   3.4617472101999986       -1.1337902984999997        15.138487054200002     
 C   1.4575468843999999       -1.6198122723999990        14.485612229600001     
 H   1.6086383938999986       -2.7114618941999993        14.474375613799999     
 H  0.79967115859999938       -1.4108988592999996        13.627195826100003     
 C  0.75475604219999926       -1.2139747963000000        15.784802178100000     
 H  0.60784887169999946      -0.12257916789999979        15.796476269899999     
 H   1.4149937802999983       -1.4236954623000000        16.639910696600001     
 C -0.59225064210000111       -1.9090100239000001        15.993171111800001     
 H  -1.2523198438000012       -1.6880748580999994        15.139405957500001     
 H -0.44994251170000110       -3.0019559339000002        15.968554712400001     
 C  -1.3023961227000000       -1.5283308063000001        17.298427472499998     
 H  -1.4228906568999997      -0.43457324629999949        17.358988878300000     
 H -0.66695121340000108       -1.7994625935000002        18.156406447399998     
 C  -2.6681541242000009       -2.2133585235000002        17.418899055299999     
 H  -3.3087568800999998       -1.8921763854000000        16.582610611400000     
 H  -2.5380125539000011       -3.2981008233000000        17.274868065000000     
 C  -3.3982099302000006       -1.9852471342999998        18.745139699599999     
 H  -3.5617885137999998      -0.90896666439999951        18.919223454400001     
 H  -2.7579281832000007       -2.3260620986999991        19.571507197799999     
 C  -4.7394934646000015       -2.7278566827999993        18.806527371200001     
 H  -5.4551037206000004       -2.2431396320000001        18.126222954900001     
 H  -4.6020029106000022       -3.7423169025999981        18.408124970799999     
 C  -5.3255382723000020       -2.8111615319999994        20.218008134600002     
 H  -6.3234260992999998       -3.2720935419999995        20.212897596600001     
 H  -4.6824658480000023       -3.4176207101999991        20.871702595999999     
 H  -5.4259637320000014       -1.8179107771999998        20.670953518000001     
 Cl   8.4069988266000006        3.1619764650999991        9.3888244300000021E-002
 Co   5.7769399400000001        7.0989254715999985        23.930817721699999     
 N   7.0852066245999978        7.6582123857999980        22.377139180299999     
 N   7.7769943136999995        7.0393089716999988        24.786800717799998     
 N   4.5424839391000003        6.4433302585999996        22.430151440400003     
 N   5.2350973636999996        5.1359960413999994        24.505648880200006     
 N   4.9730862268999996        8.9052125304000000        23.404081948000002     
 N   4.9410394142999987        7.9310776017999993        25.740346419300000     
 O   6.6467132711000012        8.1689934233999999        21.182291668700000     
 C   8.3826828838999994        7.7568612638999994        22.579259669199999     
 N   8.4086647439999993        6.6458574377000001        25.918490746500002     
 C   8.7721139894999993        7.3284721062999996        23.903585901100001     
 O   4.4690202689999996        6.9948352366999993        21.195312967700001     
 C   3.9518995968999997        5.1517298755000001        22.492044378500001     
 N   5.3521933535999988        4.3208383518000000        25.587624850300003     
 C   4.3527324448000000        4.4806534376999991        23.650517296200000     
 O   4.6454544070999981        9.2626666948999965        22.127691066899999     
 C   4.3784952442999998        9.7796178912999956        24.368727498700000     
 N   4.8305613953000002        7.5890773216999987        27.045864117200001     
 C   4.3882783505999994        9.1956009378000001        25.637913529900000     
 B   5.1694000959000022        8.3405349996999991        21.046666760000001     
 C   9.3324255865999994        8.3404159290000006        21.591344292100004     
 H   7.8569140851999988        6.2846741288999999        26.737066954100001     
 C   9.7591953131999976        6.6748141379000003        25.782141899100001     
 C   10.035659081399999        7.1331585661999979        24.498909523199998     
 C   2.9295613641000000        4.7104349250999995        21.516968135300001     
 H   5.8493980030999984        4.6431912801999999        26.447851324999998     
 C   4.5995432469999988        3.1936339657000001        25.452246571800003     
 C   3.9624498265999994        3.2409030398000001        24.231718964100001     
 C   4.0069107793000018        11.170839645699996        24.037255673400008     
 H   5.3183172055999988        6.7474160423999985        27.412874416699999     
 C   4.2673004888000001        8.5952766416999999        27.782842849600002     
 C   3.9686206549999983        9.6375604344999957        26.931669920800001     
 C   4.7926352550000022        8.9412038505000009        19.617448682300004     
 H   10.345310507000001        8.4172369017000008        21.997205820200001     
 H   8.9877355074000000        9.3442551140999974        21.300913507700002     
 H   9.3613418958000025        7.7396530270999992        20.670224203200000     
 H   10.407728491600000        6.3380981087999988        26.585779404600000     
 H   11.010482385100003        7.2843869843000002        24.054960208899999     
 H   2.6887760668999992        3.6490846725999999        21.636244897600001     
 H   3.2694775561999996        4.8899423100999995        20.486988218200000     
 H   1.9948508595999992        5.2853144627999979        21.641334040000000     
 H   4.5658340305999987        2.4488051311999994        26.235246203900001     
 H   3.2821880731999999        2.5073613042999998        23.821783547300001     
 H   3.4548308304000006        11.623376591599998        24.863699815499999     
 H   3.3866995756000011        11.220474974000004        23.131678195399999     
 H   4.9029300138000007        11.787825126300000        23.852438397499999     
 H   4.1068285654999990        8.4867312467999998        28.848551647599997     
 H   3.5221069729999992        10.587512080999996        27.197962350600001     
 H   3.7351305477999981        8.6926325700000007        19.433891138700002     
 H   4.8259596731000016        10.040724832700000        19.660847766200000     
 C   5.6487277646000003        8.4554645666999999        18.432800468000000     
 H   5.0729206219999998        8.5488661076999968        17.499805464000001     
 H   5.8621978383000002        7.3793435324000001        18.537871173399999     
 C   6.9696473353000004        9.2166040576999961        18.256995223099999     
 H   7.5926669042999997        9.0956411652999964        19.153949211200000     
 H   6.7571687811999990        10.296590037300000        18.184790230000001     
 C   7.7475078035999996        8.7752015494999984        17.014144085900000     
 H   7.9296923747999992        7.6893112056999993        17.056049760499999     
 H   7.1227004916999999        8.9267110874999993        16.120376321700000     
 C   9.0796658081999997        9.5078111109999970        16.834822080700004     
 H   9.7293378085000004        9.3044344615999961        17.701160267100001     
 H   8.9076743554999993        10.596408389200000        16.850016471800000     
 C   9.8111989203000007        9.1309250360000007        15.543574134900002     
 H   9.9838410175000014        8.0431511855999993        15.518623168600000     
 H   9.1584752639999962        9.3368315341999999        14.680959351800000     
 C   11.144223069900001        9.8622480500999998        15.359249285300001     
 H   11.798214188899999        9.6573232866000005        16.221409950799998     
 H   10.975181779699998        10.951011357600001        15.377555012700000     
 C   11.866047834400000        9.4789849521999994        14.065768944400000     
 H   12.034774979700000        8.3904344890000004        14.046918709800000     
 H   11.209791814200003        9.6806763486999969        13.205059688000000     
 C   13.201001520700000        10.201662996700000        13.867167024400000     
 H   13.035523540300003        11.291321449700000        13.859198376000000     
 H   13.854894334900003        10.014980129300000        14.733718021000000     
 C   13.915966046499999        9.7831174441999984        12.580548891399999     
 H   14.081947221300002        8.6944362421999983        12.590890959299999     
 H   13.256376957400001        9.9639316097999959        11.718749141500000     
 C   15.250360140700000        10.495847718499997        12.363486907400000     
 H   15.913337899200002        10.298593248900000        13.220848167100000     
 H   15.091523451900001        11.586847035100000        12.369790487500000     
 C   15.964879403600001        10.102796146299999        11.065580908299999     
 H   16.091032874500002        9.0092127175000041        11.018243452300000     
 H   15.329378630099997        10.359880416799996        10.203634365699999     
 C   17.326384014200002        10.792520413700000        10.946718574400000     
 H   17.954697006099998        10.494846848600000        11.801101809500000     
 H   17.188888685499997        11.879838138499997        11.063246338900001     
 C   18.084950052400000        10.537450471200003        9.6426008904000007     
 H   18.237885546200001        9.4570845479999992        9.4862795395000017     
 H   17.475276066399999        10.874945598300000        8.7922217959999998     
 C   19.434417566499999        11.264256055999999        9.6201136668000000     
 H   20.117591102199999        10.783362235400000        10.335437741900000     
 H   19.291329904600001        12.285613653400000        9.9977080268999998     
 C   20.074659358900000        11.322689195800001        8.2327868635999994     
 H   21.059432117200007        11.808507570600000        8.2702804792000002     
 H   19.441882961400001        11.898645530700000        7.5432906355000009     
 H   20.215819090099998        10.319897722600000        7.8112085497999999     
 Cl   6.7382346026000004        5.4067582503000002        28.143285884499999     
         194

 Co   9.1464062878615717        1.4055692819961454        4.4022410238386405     
 N   7.8639001404237669       0.67344643827139428        5.7794380217947312     
 N   7.1825889241184022        1.7154094768366659        3.5510555127259407     
 N   10.217101650941478        2.1983005626287411        6.0468890975260470     
 N   9.9720527971880450        3.2834793805883882        3.6880406122376441     
 N   10.243213024539831      -0.34635845473167742        5.0405250733100830     
 N   9.8013647908818147       0.41535901716538548        2.6376427146326833     
 O   8.1976747354616890       0.33533168950557019        7.0542233456464531     
 C   6.4448216481055631       0.79609374212844064        5.6189836287982615     
 N   6.5998714014971158        2.2056228945084069        2.4260942662563054     
 C   6.1287853049771650        1.3674646990409798        4.3839698582464610     
 O   10.336277440358698        1.5511905769005312        7.2438283776718890     
 C   10.801326008616270        3.3671050972259731        5.9517230799456611     
 N   10.032229347319953        4.0583405419096037        2.5779398112063947     
 C   10.647888722348524        3.9730666508934691        4.6424603344103570     
 O   10.287420415147144      -0.77172837300308517        6.3419263021458434     
 C   10.759346369989386       -1.1614274833396618        4.1601961871987854     
 N   9.8409679009255591       0.69403605157940795        1.3158446193320361     
 C   10.579618838049258      -0.68756167938393220        2.8033575020147619     
 B   9.6878842065857516       0.19366729090464932        7.3300038681343445     
 C   5.4826824378567656       0.30701174773536055        6.6340495921955007     
 H   7.1791522980729248        2.5482338020877231        1.6258378536572844     
 C   5.2347965526485014        2.1993660731870288        2.5115733206921860     
 C   4.8914981924935343        1.6667025409590839        3.7353984533698652     
 C   11.611292713499122        4.0223795295102374        7.0141760960045403     
 H   9.5731390397817346        3.7540047679662276        1.6872082098492944     
 C   10.720238454616496        5.2025465863465747        2.8024384192774265     
 C   11.132892073153002        5.1892324909313450        4.1287784379299666     
 C   11.427708587798836       -2.4434980203405341        4.5060004530267515     
 H   9.3314015633261231        1.5144441039555574       0.91540937973627745     
 C   10.605925277404479      -0.20258725086269644       0.64352482320546223     
 C   11.095965204793938       -1.1189213263252025        1.5648499113123635     
 C   9.9384457877512506      -0.37600725299846410        8.8003963994087719     
 H   4.4516921446288720       0.51688270307259498        6.3331903809135195     
 H   5.5761250332785810      -0.78043038671502640        6.7896528430240402     
 H   5.6605351156596964       0.77784772551715886        7.6135854411539734     
 H   4.6324939840065662        2.6056969952051015        1.7037673182372979     
 H   3.8944344272157112        1.5088665484983812        4.1211291741187406     
 H   11.325478622454504        5.0743396161522307        7.1455506567556055     
 H   11.507476160816404        3.4907788918097364        7.9633573639833841     
 H   12.673939299767781        4.0320053106160803        6.7217206234901834     
 H   10.901953966730193        5.9172104681602384        2.0109537818590963     
 H   11.709856113564772        5.9484826792339334        4.6400705421935342     
 H   11.978424390841752       -2.8447535725127255        3.6526232076924114     
 H   12.116006982945558       -2.3040239717882560        5.3488018807558264     
 H   10.685535295051416       -3.1958717378529786        4.8150862736999631     
 H   10.755819149848575      -0.12591201372169555      -0.42516497680175680     
 H   11.720482827597360       -1.9785943659006375        1.3544249926782588     
 H   10.984292106014315      -0.13067037278928792        9.0469582141090044     
 H   9.9010458354482509       -1.4759512759898321        8.7776479960227682     
 C   9.0164021106158909       0.13953908153526495        9.9213423120636772     
 H   9.5465976844394316        7.9064981423013492E-002   10.883618148789836     
 H   8.8049784204111514        1.2112349406785827        9.7739707491351826     
 C   7.6915921265729565      -0.62252149770617482        10.068988137259829     
 H   7.0728060878823342      -0.48450968405537365        9.1705451308242658     
 H   7.8997207078503333       -1.7044379363201261        10.123429070042702     
 C   6.9106002259292367      -0.20292456129288999        11.319847478435701     
 H   6.7334488339808019       0.88413069710771686        11.300782492073081     
 H   7.5381055867933053      -0.37412474381928168        12.208357854785660     
 C   5.5755562301710855      -0.93253044784005834        11.493367782087972     
 H   4.9216324212290186      -0.71250616626805119        10.634163931499209     
 H   5.7427520968560000       -2.0213243699338923        11.460461586502445     
 C   4.8531509982484939      -0.57136156465879540        12.795951855431536     
 H   4.6892384187829546       0.51720642533742323        12.838400668440444     
 H   5.5107563397091379      -0.79473126371789504        13.650595618813162     
 C   3.5143971850787050       -1.2940392283692475        12.981938285976749     
 H   2.8551831981819795       -1.0721248984048182        12.128031228559042     
 H   3.6738189796340888       -2.3837814475334285        12.947976888380552     
 C   2.8055054766392824      -0.92166800950546379        14.287357297541078     
 H   2.6503791134547274       0.16839808792815789        14.323176190945322     
 H   3.4659098348422166       -1.1436425430996719        15.139887453056877     
 C   1.4617871944790852       -1.6299677974431532        14.487104511763802     
 H   1.6128212483475752       -2.7216377094267439        14.476797688710663     
 H  0.80405391441940843       -1.4217238448422309        13.628410470918217     
 C  0.75883765457126073       -1.2229801087951564        15.785823475132950     
 H  0.61204992048419871      -0.13155841548656436        15.796621594074335     
 H   1.4188811768294796       -1.4320573343441352        16.641230256392497     
 C -0.58825990923880533       -1.9176733394852017        15.994515868707072     
 H  -1.2481853157266709       -1.6972376222413526        15.140507621602357     
 H -0.44618093071386522       -3.0106659596388345        15.970739271380468     
 C  -1.2983883445030129       -1.5356902076246222        17.299365146374569     
 H  -1.4175611892662858      -0.44176751291677918        17.359487440609659     
 H -0.66353910913665748       -1.8072608406281740        18.157640382536389     
 C  -2.6650378111313717       -2.2188875972445330        17.419583485117421     
 H  -3.3045984756837194       -1.8976259305861685        16.582528223168364     
 H  -2.5362886597766559       -3.3039486024750628        17.276680081411492     
 C  -3.3957812195983896       -1.9884159668422632        18.745016291081296     
 H  -3.5568350718382207      -0.91166129683431107        18.918543910674174     
 H  -2.7572201795816111       -2.3304478627579566        19.572186957988585     
 C  -4.7389156752261252       -2.7277265313928489        18.805256339036006     
 H  -5.4525678451071844       -2.2414910480485730        18.123995665508303     
 H  -4.6035261484879033       -3.7426843433814114        18.407397491489164     
 C  -5.3265592995541962       -2.8089676047765000        20.216168816817447     
 H  -6.3254950299011368       -3.2676156260227747        20.210319372160590     
 H  -4.6853401928384244       -3.4166405367400325        20.870547811255580     
 H  -5.4251128424453148       -1.8152669718981720        20.668649459845202     
 Cl   8.4015519366562970        3.1668869179712167        9.6007795356015335E-002
 Co   5.7747342886781681        7.1075756193964459        23.931212837773082     
 N   7.0848355807015926        7.6654620266409994        22.379145399528021     
 N   7.7746791141481175        7.0458591529656944        24.789416077702864     
 N   4.5428008587202617        6.4495814120585768        22.429871195928751     
 N   5.2299246004296487        5.1454509132900368        24.509107752093993     
 N   4.9694639281485289        8.9124941216911342        23.401155536106938     
 N   4.9395562986694168        7.9431840284379938        25.739209123277433     
 O   6.6480364050312266        8.1752591616054779        21.183294032055809     
 C   8.3822175316065657        7.7630857972494196        22.582276454732238     
 N   8.4054692285995483        6.6498149776427242        25.920702714216606     
 C   8.7705035702097298        7.3342857351317985        23.906788399087738     
 O   4.4710696290627538        6.9996122650073369        21.194286949048294     
 C   3.9518860812799383        5.1580779761124358        22.492308662824321     
 N   5.3441907869603265        4.3319700598114688        25.592632904942242     
 C   4.3498645514914287        4.4887356710987127        23.652722204738293     
 O   4.6445480935796972        9.2687924400563890        22.123792787066019     
 C   4.3729143111416109        9.7877479910699616        24.363999708377353     
 N   4.8307984227499077        7.6038883245034468        27.045569053135246     
 C   4.3842020443970471        9.2064259377364301        25.634375075715869     
 B   5.1708686685514156        8.3453981927328726        21.044860866749595     
 C   9.3330817918469418        8.3450849054730316        21.594536121180845     
 H   7.8529872857555301        6.2902351833957590        26.739471053345603     
 C   9.7560739856607359        6.6768460234762372        25.784799434794834     
 C   10.033591112077692        7.1361965418762070        24.502156644934580     
 C   2.9310975199733842        4.7158548692500446        21.516048731069382     
 H   5.8406074596287008        4.6548465283710181        26.453137210907546     
 C   4.5919858086934777        3.2044484652844432        25.456996246113903     
 C   3.9580456194327236        3.2498515510777559        24.234787596559972     
 C   3.9967332714064354        11.177011394221925        24.029433962056356     
 H   5.3191072934492230        6.7630524045405718        27.414040612937541     
 C   4.2658639722759899        8.6104710188714151        27.780733097840763     
 C   3.9643378609507836        9.6502429682711419        26.927483017885319     
 C   4.7963739485806540        8.9431408310152225        19.613871236844162     
 H   10.346534094938294        8.4180407611485570        21.999645327127713     
 H   8.9914517664366773        9.3505388800000091        21.305942903504977     
 H   9.3591431519083468        7.7457174728653211        20.672420960847003     
 H   10.403859665386889        6.3383352437676690        26.588306720276094     
 H   11.008776213808197        7.2863008795915345        24.058603001853154     
 H   2.6902817396887548        3.6545553135012319        21.635785268646359     
 H   3.2724012311771049        4.8946731971492223        20.486422327745409     
 H   1.9961366345754077        5.2907209668107527        21.638585366603852     
 H   4.5559035799883469        2.4609817427829057        26.241173023713745     
 H   3.2788190741779237        2.5156856551927906        23.824217056363580     
 H   3.4446653125317495        11.630209376883762        24.855545289549656     
 H   3.3748185093890903        11.222489426641920        23.124790973806416     
 H   4.8905472914515045        11.796155407364004        23.841254570788358     
 H   4.1068643551628190        8.5040199705122017        28.846877779601098     
 H   3.5162711021460686        10.599884146160296        27.192282443978080     
 H   3.7388031368166939        8.6952498952372146        19.429749389959479     
 H   4.8308890589406808        10.042711585683300        19.654597173590243     
 C   5.6533012613887736        8.4533859537070999        18.431375142879624     
 H   5.0786654380791099        8.5452074243364677        17.497489999033089     
 H   5.8652468262740474        7.3772391658277403        18.539300725332218     
 C   6.9753787335275605        9.2124754581295960        18.255159431506545     
 H   7.5979305366115462        9.0916511651600942        19.152449976597239     
 H   6.7644144883887902        10.292671244241625        18.181811396070035     
 C   7.7531149295126625        8.7689548717105605        17.012932625344469     
 H   7.9339718600092581        7.6828986872796587        17.055694111890855     
 H   7.1287846550598770        8.9205417900716046        16.118840968062813     
 C   9.0861737033842171        9.4999473994567616        16.833454257035072     
 H   9.7355396312367777        9.2962368591621800        17.699964075129628     
 H   8.9153583609110942        10.588735293299713        16.848195032972278     
 C   9.8175368514053218        9.1218824974760526        15.542443831616000     
 H   9.9897124851614905        8.0340295949167402        15.518093926730122     
 H   9.1649160688020768        9.3276019766575082        14.679706053779784     
 C   11.150840016916410        9.8526222398915966        15.357731780303268     
 H   11.804752029720326        9.6479548793044483        16.220015799528088     
 H   10.982157112179042        10.941455400585781        15.375491461428146     
 C   11.872535768243777        9.4685587653033849        14.064397593638050     
 H   12.040997695421925        8.3799627463578830        14.045970345929922     
 H   11.216309956038833        9.6700771417801032        13.203622801818181     
 C   13.207650002222044        10.190860403225505        13.865530053585493     
 H   13.042433649338639        11.280563684453400        13.857464025192396     
 H   13.861570087945438        10.004150132095306        14.732055612682609     
 C   13.922486359934625        9.7721108161230816        12.578892506547461     
 H   14.088314076227377        8.6833992743674582        12.589218169063821     
 H   13.262927375819086        9.9530907405846918        11.717082179583109     
 C   15.256969060854336        10.484764186281435        12.362016057340014     
 H   15.919673871997729        10.287866529426390        13.219670378317810     
 H   15.098031926770410        11.575763425255555        12.367915032621573     
 C   15.971963974936658        10.091460813358568        11.064479890363501     
 H   16.099717853975211        8.9980158516345679        11.018175368032272     
 H   15.336041072536544        10.346785540195514        10.202315924200096     
 C   17.332380578366376        10.783189420830549        10.944721280145650     
 H   17.961615279425256        10.487048664135783        11.798957263328305     
 H   17.193155231394641        11.870365334020558        11.060643601446213     
 C   18.090476651186300        10.528666531037812        9.6402498146100513     
 H   18.246219792389489        9.4485364108711209        9.4849787452130876     
 H   17.478950920135524        10.863520171841698        8.7901269647830240     
 C   19.437965156922214        11.259094570509838        9.6153801897390370     
 H   20.123989356195786        10.779863394740717        10.329119324575739     
 H   19.292883894643957        12.279973663002036        9.9935194583884162     
 C   20.074995654742207        11.319571095886632        8.2266552127421715     
 H   21.058797146740471        11.807493368509746        8.2621697956233540     
 H   19.439555223705867        11.894388859446780        7.5386507443570556     
 H   20.217292180057907        10.317231551649172        7.8044971386770845     
 Cl   6.7320527088421942        5.4176353139248912        28.147581153015093     
         194

 Co   9.1433450824231404        1.4051410907922905        4.4017925298772811     
 N   7.8615432074475331       0.67215966734278854        5.7791400777894628     
 N   7.1789785366368024        1.7154333410733325        3.5517043431518811     
 N   10.215618061982953        2.1950973418574820        6.0468310659520936     
 N   9.9685992566760930        3.2836155448767763        3.6897352208752885     
 N   10.239970797479662      -0.34751046346335507        5.0368085125201656     
 N   9.7979399497636255       0.41758070583077106        2.6350696693653664     
 O   8.1960540426233788       0.33228944551114037        7.0533544060929065     
 C   6.4423863661111245       0.79444709225688159        5.6193171145965231     
 N   6.5957300622942299        2.2066493524168149        2.4274555360126100     
 C   6.1256442927543304        1.3668364329819593        4.3848724996929214     
 O   10.335867119717395        1.5461910971010624        7.2427140354437780     
 C   10.800499456332540        3.3636360762519462        5.9525966411913229     
 N   10.026651267339906        4.0607730817192067        2.5810900295127892     
 C   10.645399263297049        3.9717476603869390        4.6445439784207130     
 O   10.284333048194288      -0.77521061120617074        6.3374330993916876     
 C   10.756586898878769       -1.1609335890793238        4.1552951784975702     
 N   9.8392215591511167       0.69949961785881620        1.3140125693640723     
 C   10.577329328698520      -0.68477367666786437        2.7992234648295238     
 B   9.6864609411715037       0.18903306190929864        7.3275353369686878     
 C   5.4809550145135333       0.30333143357072107        6.6340613766910002     
 H   7.1746320143458497        2.5504972540754465        1.6274447131145688     
 C   5.2307019162970017        2.2006354606740586        2.5136915975843723     
 C   4.8880340828870690        1.6667776698181682        3.7372052682397299     
 C   11.612553919498243        4.0166317445204749        7.0148588342090807     
 H   9.5672431777634710        3.7576547428324556        1.6901467019985890     
 C   10.714263093932994        5.2049356992931495        2.8068387711548533     
 C   11.129000303506004        5.1891501388626908        4.1325060500599342     
 C   11.425549518597670       -2.4429957462810687        4.4997426662535034     
 H   9.3286174859522504        1.5198146930111147       0.91481084897255505     
 C   10.606278939408964      -0.19455731812539290       0.64061535941092451     
 C   11.096045660387876       -1.1125214921504052        1.5604672216247273     
 C   9.9386367865024994      -0.38334029569692823        8.7966352512175465     
 H   4.4496661037577434       0.51272151634519003        6.3338881408270380     
 H   5.5754861990571607      -0.78425443863005295        6.7880813934480804     
 H   5.6587974054193930       0.77293654193431782        7.6141869506079471     
 H   4.6279985114131312        2.6079916831102041        1.7066863283745954     
 H   3.8912007688314230        1.5085553075967624        4.1233274137374814     
 H   11.330156174309009        5.0695556299044604        7.1458866847112121     
 H   11.507159891132808        3.4855841962194725        7.9641913701667679     
 H   12.675230988135562        4.0225267747321620        6.7222931063803664     
 H   10.894147914160385        5.9213833641204774        2.0165485337181921     
 H   11.706500743529546        5.9476216436678673        4.6443016444870686     
 H   11.972830031283513       -2.8452382833254517        3.6446889569848233     
 H   12.117132875591116       -2.3030779377765125        5.3398727020116530     
 H   10.684103130302834       -3.1945495512059581        4.8125375676999251     
 H   10.757831204397149      -0.11515558784339111      -0.42766837370351363     
 H   11.721844351894726       -1.9710131737012750        1.3490525610565176     
 H   10.984920820728632      -0.13877602017857604        9.0421201770180062     
 H   9.9009191580965048       -1.4832517587796645        8.7720100783455361     
 C   9.0183485867317810       0.13047479677052978        9.9197676548273552     
 H   9.5499880758788684        6.8663711546026865E-002   10.881179098179674     
 H   8.8065022402223025        1.2023575901571653        9.7742581570703599     
 C   7.6939299612459120      -0.63205576421234966        10.068139085119659     
 H   7.0742827118646687      -0.49362992251074755        9.1703210411485294     
 H   7.9024618434006690       -1.7139507925402522        10.121703637385405     
 C   6.9139454751584735      -0.21339737758578001        11.319909769071401     
 H   6.7361541666616036       0.87358176471543381        11.301333893346161     
 H   7.5423820902866110      -0.38452287693856346        12.207780871071321     
 C   5.5794720372421693      -0.94376211238011676        11.494346933975946     
 H   4.9250054460580381      -0.72429295723610254        10.635430088998419     
 H   5.7472548879120007       -2.0324774335677844        11.461580291004893     
 C   4.8574748634969884      -0.58260827731759068        12.797132507763074     
 H   4.6935395113659109       0.50596299157484625        12.839552954380888     
 H   5.5152889861182768      -0.80588896793579057        13.651636990326320     
 C   3.5187625337574109       -1.3052396176384948        12.983423315753500     
 H   2.8595941010639594       -1.0838142842096363        12.129343674018079     
 H   3.6782054102681778       -2.3950040177668575        12.950086384561105     
 C   2.8097835331785657      -0.93203728641092753        14.288537318782156     
 H   2.6547143319094553       0.15806545065631572        14.323646777290644     
 H   3.4700724594844341       -1.1534947876993442        15.141287851913752     
 C   1.4660275045581705       -1.6401233224863072        14.488596793927602     
 H   1.6170041027951518       -2.7318135246534880        14.479219763621327     
 H  0.80843667023881749       -1.4325488303844622        13.629625115736433     
 C  0.76291926694252232       -1.2319854212903127        15.786844772165903     
 H  0.61625096926839795      -0.14053766307312895        15.796766918248672     
 H   1.4227685733589608       -1.4404192063882704        16.642549816184989     
 C -0.58426917637760944       -1.9263366550704035        15.995860625614144     
 H  -1.2440507876533407       -1.7064003863827057        15.141609285704710     
 H -0.44241934972772934       -3.0193759853776689        15.972923830360935     
 C  -1.2943805663060259       -1.5430496089492445        17.300302820249144     
 H  -1.4122317216325717      -0.44896177953355887        17.359986002919317     
 H -0.66012700487331399       -1.8150590877563477        18.158874317672780     
 C  -2.6619214980627430       -2.2244166709890654        17.420267914934843     
 H  -3.3004400712674395       -1.9030754757723369        16.582445834936728     
 H  -2.5345647656533106       -3.3097963816501261        17.278492097822987     
 C  -3.3933525089967791       -1.9915847993845266        18.744892882562588     
 H  -3.5518816298764411      -0.91435592926862264        18.917864366948344     
 H  -2.7565121759632212       -2.3348336268159140        19.572866718177167     
 C  -4.7383378858522498       -2.7275963799856981        18.803985306872011     
 H  -5.4500319696143684       -2.2398424640971459        18.121768376116606     
 H  -4.6050493863758053       -3.7430517841628248        18.406670012178328     
 C  -5.3275803268083912       -2.8067736775530006        20.214329499034889     
 H  -6.3275639605022747       -3.2631377100455494        20.207741147721183     
 H  -4.6882145376768474       -3.4156603632800664        20.869393026511158     
 H  -5.4242619528906282       -1.8126231665963441        20.666345401690400     
 Cl   8.3961050467125933        3.1717973708424343        9.8127346412030664E-002
 Co   5.7725286373563369        7.1162257671928932        23.931607953846164     
 N   7.0844645368031864        7.6727116674820000        22.381151618756043     
 N   7.7723639145962347        7.0524093342313900        24.792031437605729     
 N   4.5431177783405223        6.4558325655171531        22.429590951457499     
 N   5.2247518371592978        5.1549057851800750        24.512566623987979     
 N   4.9658416293970591        8.9197757129822666        23.398229124213874     
 N   4.9380731830388358        7.9552904550759891        25.738071827254867     
 O   6.6493595389624511        8.1815248998109578        21.184296395411614     
 C   8.3817521793131338        7.7693103305988407        22.585293240264480     
 N   8.4022737131990972        6.6537725175854483        25.922914681933214     
 C   8.7688931509194603        7.3400993639635965        23.909990897075474     
 O   4.4731189891255081        7.0043892933146736        21.193260930396587     
 C   3.9518725656598770        5.1644260767248715        22.492572947148645     
 N   5.3361882203206550        4.3431017678229367        25.597640959584485     
 C   4.3469966581828565        4.4968179044974255        23.654927113276582     
 O   4.6436417800593963        9.2749181852127798        22.119894507232040     
 C   4.3673333779832220        9.7958780908399259        24.359271918054706     
 N   4.8310354501998143        7.6186993273068939        27.045273989070491     
 C   4.3801257381940948        9.2172509376728602        25.630836621531742     
 B   5.1723372412028281        8.3502613857657479        21.043054973499185     
 C   9.3337379970938841        8.3497538819460644        21.597727950261685     
 H   7.8490604863110613        6.2957962378915191        26.741875152591206     
 C   9.7529526581214743        6.6788779090524750        25.787456970489664     
 C   10.031523142755386        7.1392345175524161        24.505403766669158     
 C   2.9326336758467684        4.7212748134000897        21.515129326838764     
 H   5.8318169161574032        4.6665017765420371        26.458423096815093     
 C   4.5844283703869557        3.2152629648688857        25.461745920427798     
 C   3.9536414122654482        3.2588000623555122        24.237856229019943     
 C   3.9865557635128694        11.183183142743854        24.021612250712707     
 H   5.3198973812984471        6.7786887666811451        27.415206809175086     
 C   4.2644274557519797        8.6256653960428302        27.778623346081524     
 C   3.9600550669015688        9.6629255020422882        26.923296114970636     
 C   4.8001126421613058        8.9450778115304423        19.610293791388319     
 H   10.347757682876589        8.4188446205971132        22.002084834055420     
 H   8.9951680254733546        9.3568226459000208        21.310972299309956     
 H   9.3569444080166910        7.7517819186306429        20.674617718494005     
 H   10.399990839173780        6.3385723787353383        26.590834035952184     
 H   11.007070042516393        7.2882147748830688        24.062245794806312     
 H   2.6917874124775101        3.6600259544024638        21.635325639692716     
 H   3.2753249061542102        4.8994040841984452        20.485856437290817     
 H   1.9974224095508162        5.2961274708215065        21.635836693207704     
 H   4.5459731293766952        2.4731583543658124        26.247099843527494     
 H   3.2754500751558475        2.5240100060855819        23.826650565427158     
 H   3.4344997946634979        11.637042162167527        24.847390763599314     
 H   3.3629374431781791        11.224503879283835        23.117903752212829     
 H   4.8781645691030091        11.804485688428009        23.830070744076718     
 H   4.1069001448256399        8.5213086942244018        28.845203911602194     
 H   3.5104352312921381        10.612256211320597        27.186602537356158     
 H   3.7424757258333892        8.6978672204744267        19.425607641218960     
 H   4.8358184447813608        10.044698338666601        19.648346580980490     
 C   5.6578747581775461        8.4513073407141981        18.429949817759248     
 H   5.0844102541582208        8.5415487409729405        17.495174534066173     
 H   5.8682958142480945        7.3751347992554805        18.540730277264434     
 C   6.9811101317551207        9.2083468585591959        18.253323639913088     
 H   7.6031941689230926        9.0876611650201919        19.150950741994475     
 H   6.7716601955775815        10.288752451183251        18.178832562140069     
 C   7.7587220554253253        8.7627081939211209        17.011721164788941     
 H   7.9382513452185162        7.6764861688593182        17.055338463281711     
 H   7.1348688184197533        8.9143724926432100        16.117305614425625     
 C   9.0926815985684346        9.4920836879135280        16.832086433370137     
 H   9.7417414539735550        9.2880392567243639        17.698767883159253     
 H   8.9230423663221874        10.581062197399426        16.846373594144556     
 C   9.8238747825106447        9.1128399589521045        15.541313528331996     
 H   9.9955839528229813        8.0249080042334828        15.517564684860243     
 H   9.1713568736041591        9.3183724191150166        14.678452755759567     
 C   11.157456963932818        9.8429964296831933        15.356214275306538     
 H   11.811289870540653        9.6385864720088961        16.218621648256182     
 H   10.989132444658088        10.931899443571561        15.373427910156289     
 C   11.879023702087556        9.4581325784067705        14.063026242876100     
 H   12.047220411143851        8.3694910037157637        14.045021982059842     
 H   11.222828097877663        9.6594779348602078        13.202185915636363     
 C   13.214298483744086        10.180057809751011        13.863893082770984     
 H   13.049343758377276        11.269805919206799        13.855729674384790     
 H   13.868245840990872        9.9933201348906149        14.730393204365219     
 C   13.929006673369249        9.7611041880461649        12.577236121694924     
 H   14.094680931154752        8.6723623065349162        12.587545378827642     
 H   13.269477794238171        9.9422498713693876        11.715415217666216     
 C   15.263577981008675        10.473680654062871        12.360545207280028     
 H   15.926009844795454        10.277139809952780        13.218492589535620     
 H   15.104540401640818        11.564679815411109        12.366039577743148     
 C   15.979048546273315        10.080125480417138        11.063378872427004     
 H   16.108402833450416        8.9868189857691316        11.018107283764547     
 H   15.342703514973090        10.333690663591032        10.200997482700195     
 C   17.338377142532753        10.773858427961098        10.942723985891300     
 H   17.968533552750515        10.479250479671565        11.796812717156611     
 H   17.197421777289286        11.860892529541120        11.058040863992426     
 C   18.096003249972597        10.519882590875621        9.6378987388201018     
 H   18.254554038578974        9.4399882737422445        9.4836779509261753     
 H   17.482625773871046        10.852094745383395        8.7880321335660483     
 C   19.441512747344426        11.253933085019678        9.6106467126780739     
 H   20.130387610191569        10.776364554081432        10.322800907251478     
 H   19.294437884687913        12.274333672604069        9.9893308898768325     
 C   20.075331950584413        11.316452995973263        8.2205235618843435     
 H   21.058162176280934        11.806479166419493        8.2540591120467077     
 H   19.437227486011736        11.890132188193558        7.5340108532141103     
 H   20.218765270015815        10.314565380698344        7.7977857275541700     
 Cl   6.7258708150843880        5.4285123775497812        28.151876421530190     
         194

 Co   9.1402838769847090        1.4047128995884357        4.4013440359159226     
 N   7.8591862744713001       0.67087289641418268        5.7788421337841944     
 N   7.1753681491552035        1.7154572053099988        3.5523531735778215     
 N   10.214134473024426        2.1918941210862228        6.0467730343781412     
 N   9.9651457161641392        3.2837517091651645        3.6914298295129329     
 N   10.236728570419492      -0.34866247219503271        5.0330919517302490     
 N   9.7945151086454363       0.41980239449615664        2.6324966240980499     
 O   8.1944333497850668       0.32924720151671061        7.0524854665393590     
 C   6.4399510841166858       0.79280044238532255        5.6196506003947846     
 N   6.5915887230913448        2.2076758103252225        2.4288168057689150     
 C   6.1225032805314958        1.3662081669229391        4.3857751411393826     
 O   10.335456799076091        1.5411916173015936        7.2415996932156661     
 C   10.799672904048810        3.3601670552779193        5.9534702024369839     
 N   10.021073187359859        4.0632056215288106        2.5842402478191833     
 C   10.642909804245573        3.9704286698804085        4.6466276224310699     
 O   10.281245681241431      -0.77869284940925632        6.3329398966375310     
 C   10.753827427768154       -1.1604396948189857        4.1503941697963560     
 N   9.8374752173766762       0.70496318413822434        1.3121805193961085     
 C   10.575039819347781      -0.68198567395179666        2.7950894276442853     
 B   9.6850376757572540       0.18439883291394799        7.3250668058030319     
 C   5.4792275911703010       0.29965111940608152        6.6340731611864987     
 H   7.1701117306187756        2.5527607060631703        1.6290515725718533     
 C   5.2266072799455019        2.2019048481610888        2.5158098744765582     
 C   4.8845699732806036        1.6668527986772526        3.7390120831095945     
 C   11.613815125497364        4.0108839595307133        7.0155415724136212     
 H   9.5613473157452056        3.7613047176986831        1.6930851941478835     
 C   10.708287733249490        5.2073248122397251        2.8112391230322795     
 C   11.125108533859006        5.1890677867940358        4.1362336621899010     
 C   11.423390449396505       -2.4424934722216038        4.4934848794802544     
 H   9.3258334085783776        1.5251852820666723       0.91421231820883253     
 C   10.606632601413452      -0.18652738538808933       0.63770589561638669     
 C   11.096126115981814       -1.1061216579756077        1.5560845319370908     
 C   9.9388277852537499      -0.39067333839539231        8.7928741030263193     
 H   4.4476400628866157       0.50856032961778497        6.3345859007405574     
 H   5.5748473648357413      -0.78807849054507950        6.7865099438721197     
 H   5.6570596951790897       0.76802535835147667        7.6147884600619200     
 H   4.6235030388196972        2.6102863710153064        1.7096053385118930     
 H   3.8879671104471347        1.5082440666951435        4.1255256533562212     
 H   11.334833726163513        5.0647716436566910        7.1462227126668179     
 H   11.506843621449212        3.4803895006292089        7.9650253763501508     
 H   12.676522676503343        4.0130482388482438        6.7228655892705502     
 H   10.886341861590575        5.9255562600807155        2.0221432855772883     
 H   11.703145373494317        5.9467606081018003        4.6485327467806030     
 H   11.967235671725271       -2.8457229941381774        3.6367547062772347     
 H   12.118258768236673       -2.3021319037647689        5.3309435232674796     
 H   10.682670965554253       -3.1932273645589371        4.8099888616998880     
 H   10.759843258945725      -0.10439916196508667      -0.43017177060527040     
 H   11.723205876192090       -1.9634319815019128        1.3436801294347764     
 H   10.985549535442948      -0.14688166756786414        9.0372821399270080     
 H   9.9007924807447587       -1.4905522415694967        8.7663721606683040     
 C   9.0202950628476728       0.12141051200579459        9.9181929975910332     
 H   9.5533784673183035        5.8262441669040231E-002   10.878740047569510     
 H   8.8080260600334537        1.1934802396357480        9.7745455650055391     
 C   7.6962677959188683      -0.64159003071852450        10.067290032979489     
 H   7.0757593358470041      -0.50275016096612146        9.1700969514727948     
 H   7.9052029789510039       -1.7234636487603781        10.119978204728106     
 C   6.9172907243877111      -0.22387019387867005        11.319972059707101     
 H   6.7388594993424054       0.86303283232315076        11.301885294619241     
 H   7.5466585937799158      -0.39492101005784519        12.207203887356981     
 C   5.5833878443132532      -0.95499377692017517        11.495326085863917     
 H   4.9283784708870586      -0.73607974820415378        10.636696246497626     
 H   5.7517576789680005       -2.0436304972016766        11.462698995507338     
 C   4.8617987287454820      -0.59385498997638608        12.798313160094610     
 H   4.6978406039488672       0.49471955781226934        12.840705240321334     
 H   5.5198216325274165      -0.81704667215368598        13.652678361839477     
 C   3.5231278824361163       -1.3164400069077424        12.984908345530249     
 H   2.8640050039459393       -1.0955036700144547        12.130656119477118     
 H   3.6825918409022673       -2.4062265880002860        12.952195880741657     
 C   2.8140615897178489      -0.94240656331639117        14.289717340023234     
 H   2.6590495503641831       0.14773281338447358        14.324117363635967     
 H   3.4742350841266521       -1.1633470322990167        15.142688250770629     
 C   1.4702678146372556       -1.6502788475294614        14.490089076091403     
 H   1.6211869572427284       -2.7419893398802326        14.481641838531990     
 H  0.81281942605822666       -1.4433738159266936        13.630839760554647     
 C  0.76700087931378380       -1.2409907337854691        15.787866069198854     
 H  0.62045201805259731      -0.14951691065969352        15.796912242423007     
 H   1.4266559698884420       -1.4487810784324056        16.643869375977484     
 C -0.58027844351641367       -1.9349999706556051        15.997205382521216     
 H  -1.2399162595800104       -1.7155631505240592        15.142710949807066     
 H -0.43865776874159346       -3.0280860111165033        15.975108389341402     
 C  -1.2903727881090388       -1.5504090102738666        17.301240494123714     
 H  -1.4069022539988578      -0.45615604615033861        17.360484565228976     
 H -0.65671490060997040       -1.8228573348845216        18.160108252809170     
 C  -2.6588051849941139       -2.2299457447335982        17.420952344752266     
 H  -3.2962816668511592       -1.9085250209585054        16.582363446705092     
 H  -2.5328408715299653       -3.3156441608251890        17.280304114234479     
 C  -3.3909237983951681       -1.9947536319267900        18.744769474043885     
 H  -3.5469281879146619      -0.91705056170293409        18.917184823222517     
 H  -2.7558041723448317       -2.3392193908738714        19.573546478365753     
 C  -4.7377600964783735       -2.7274662285785478        18.802714274708013     
 H  -5.4474960941215524       -2.2381938801457189        18.119541086724912     
 H  -4.6065726242637064       -3.7434192249442386        18.405942532867492     
 C  -5.3286013540625854       -2.8045797503295011        20.212490181252335     
 H  -6.3296328911034117       -3.2586597940683246        20.205162923281772     
 H  -4.6910888825152695       -3.4146801898200998        20.868238241766740     
 H  -5.4234110633359416       -1.8099793612945163        20.664041343535601     
 Cl   8.3906581567688914        3.1767078237136519       0.10024689746804599     
 Co   5.7703229860345049        7.1248759149893406        23.932003069919247     
 N   7.0840934929047812        7.6799613083230014        22.383157837984065     
 N   7.7700487150443527        7.0589595154970866        24.794646797508598     
 N   4.5434346979607838        6.4620837189757303        22.429310706986243     
 N   5.2195790738889469        5.1643606570701124        24.516025495881966     
 N   4.9622193306455884        8.9270573042734007        23.395302712320809     
 N   4.9365900674082539        7.9673968817139835        25.736934531232301     
 O   6.6506826728936765        8.1877906380164358        21.185298758767424     
 C   8.3812868270197001        7.7755348639482609        22.588310025796719     
 N   8.3990781977986444        6.6577300575281724        25.925126649649819     
 C   8.7672827316291908        7.3459129927953954        23.913193395063214     
 O   4.4751683491882623        7.0091663216220113        21.192234911744880     
 C   3.9518590500398156        5.1707741773373073        22.492837231472965     
 N   5.3281856536809826        4.3542334758344055        25.602649014226724     
 C   4.3441287648742852        4.5049001378961391        23.657132021814874     
 O   4.6427354665390954        9.2810439303691723        22.115996227398060     
 C   4.3617524448248330        9.8040081906098919        24.354544127732058     
 N   4.8312724776497218        7.6335103301103420        27.044978925005733     
 C   4.3760494319911425        9.2280759376092902        25.627298167347611     
 B   5.1738058138542415        8.3551245787986215        21.041249080248779     
 C   9.3343942023408264        8.3544228584190954        21.600919779342526     
 H   7.8451336868665935        6.3013572923872783        26.744279251836808     
 C   9.7498313305822126        6.6809097946287119        25.790114506184498     
 C   10.029455173433080        7.1422724932286261        24.508650888403739     
 C   2.9341698317201530        4.7266947575501348        21.514209922608146     
 H   5.8230263726861047        4.6781570247130553        26.463708982722640     
 C   4.5768709320804346        3.2260774644533288        25.466495594741698     
 C   3.9492372050981723        3.2677485736332681        24.240924861479918     
 C   3.9763782556193030        11.189354891265783        24.013790539369054     
 H   5.3206874691476713        6.7943251288217184        27.416373005412627     
 C   4.2629909392279695        8.6408597732142454        27.776513594322285     
 C   3.9557722728523541        9.6756080358134344        26.919109212055954     
 C   4.8038513357419577        8.9470147920456640        19.606716345932480     
 H   10.348981270814882        8.4196484800456677        22.004524340983131     
 H   8.9988842845100319        9.3631064118000307        21.316001695114931     
 H   9.3547456641250371        7.7578463643959648        20.676814476141008     
 H   10.396122012960669        6.3388095137030085        26.593361351628278     
 H   11.005363871224587        7.2901286701746031        24.065888587759467     
 H   2.6932930852662658        3.6654965953036958        21.634866010739071     
 H   3.2782485811313156        4.9041349712476681        20.485290546836225     
 H   1.9987081845262245        5.3015339748322612        21.633088019811556     
 H   4.5360426787650434        2.4853349659487187        26.253026663341238     
 H   3.2720810761337709        2.5323343569783727        23.829084074490734     
 H   3.4243342767952467        11.643874947451291        24.839236237648969     
 H   3.3510563769672683        11.226518331925751        23.111016530619246     
 H   4.8657818467545129        11.812815969492014        23.818886917365077     
 H   4.1069359344884599        8.5385974179366038        28.843530043603295     
 H   3.5045993604382075        10.624628276480896        27.180922630734237     
 H   3.7461483148500849        8.7004845457116406        19.421465892478437     
 H   4.8407478306220399        10.046685091649900        19.642095988370734     
 C   5.6624482549663195        8.4492287277212981        18.428524492638871     
 H   5.0901550702373308        8.5378900576094114        17.492859069099261     
 H   5.8713448022221417        7.3730304326832217        18.542159829196653     
 C   6.9868415299826809        9.2042182589887940        18.251487848319634     
 H   7.6084578012346391        9.0836711648802897        19.149451507391714     
 H   6.7789059027663736        10.284833658124876        18.175853728210107     
 C   7.7643291813379882        8.7564615161316830        17.010509704233410     
 H   7.9425308304277751        7.6700736504389768        17.054982814672567     
 H   7.1409529817796304        8.9082031952148153        16.115770260788437     
 C   9.0991894937526521        9.4842199763702926        16.830718609705205     
 H   9.7479432767103322        9.2798416542865478        17.697571691188880     
 H   8.9307263717332823        10.573389101499137        16.844552155316833     
 C   9.8302127136159658        9.1037974204281564        15.540183225047993     
 H   10.001455420484470        8.0157864135502237        15.517035442990366     
 H   9.1777976784062396        9.3091428615725249        14.677199457739350     
 C   11.164073910949227        9.8333706194747901        15.354696770309806     
 H   11.817827711360980        9.6292180647133421        16.217227496984272     
 H   10.996107777137132        10.922343486557343        15.371364358884435     
 C   11.885511635931334        9.4477063915101578        14.061654892114149     
 H   12.053443126865776        8.3590192610736462        14.044073618189763     
 H   11.229346239716492        9.6488787279403141        13.200749029454544     
 C   13.220946965266130        10.169255216276516        13.862256111956476     
 H   13.056253867415911        11.259048153960199        13.853995323577186     
 H   13.874921594036307        9.9824901376859216        14.728730796047831     
 C   13.935526986803875        9.7500975599692481        12.575579736842386     
 H   14.101047786082129        8.6613253387023761        12.585872588591464     
 H   13.276028212657256        9.9314090021540835        11.713748255749325     
 C   15.270186901163012        10.462597121844309        12.359074357220042     
 H   15.932345817593180        10.266413090479169        13.217314800753430     
 H   15.111048876511228        11.553596205566665        12.364164122864722     
 C   15.986133117609970        10.068790147475706        11.062277854490505     
 H   16.117087812925625        8.9756221199036936        11.018039199496819     
 H   15.349365957409637        10.320595786986550        10.199679041200293     
 C   17.344373706699127        10.764527435091647        10.940726691636950     
 H   17.975451826075773        10.471452295207346        11.794668170984915     
 H   17.201688323183930        11.851419725061682        11.055438126538638     
 C   18.101529848758897        10.511098650713430        9.6355476630301524     
 H   18.262888284768461        9.4314401366133662        9.4823771566392612     
 H   17.486300627606571        10.840669318925093        8.7859373023490726     
 C   19.445060337766641        11.248771599529517        9.6059132356171091     
 H   20.136785864187356        10.772865713422149        10.316482489927216     
 H   19.295991874731868        12.268693682206104        9.9851423213652488     
 C   20.075668246426623        11.313334896059892        8.2143919110265156     
 H   21.057527205821398        11.805464964329238        8.2459484284700597     
 H   19.434899748317601        11.885875516940338        7.5293709620711651     
 H   20.220238359973724        10.311899209747518        7.7910743164312546     
 Cl   6.7196889213265827        5.4393894411746722        28.156171690045284     
         194

 Co   9.1372226715462777        1.4042847083845809        4.4008955419545632     
 N   7.8568293414950663       0.66958612548557694        5.7785441897789260     
 N   7.1717577616736046        1.7154810695466651        3.5530020040037615     
 N   10.212650884065901        2.1886909003149633        6.0467150028041878     
 N   9.9616921756521872        3.2838878734535526        3.6931244381505772     
 N   10.233486343359322      -0.34981448092671036        5.0293753909403325     
 N   9.7910902675272471       0.42202408316154216        2.6299235788307334     
 O   8.1928126569467565       0.32620495752228079        7.0516165269858124     
 C   6.4375158021222472       0.79115379251376350        5.6199840861930461     
 N   6.5874473838884589        2.2087022682336301        2.4301780755252200     
 C   6.1193622683086613        1.3655799008639187        4.3866777825858430     
 O   10.335046478434789        1.5361921375021246        7.2404853509875551     
 C   10.798846351765080        3.3566980343038919        5.9543437636826457     
 N   10.015495107379811        4.0656381613384136        2.5873904661255778     
 C   10.640420345194096        3.9691096793738785        4.6487112664414258     
 O   10.278158314288577      -0.78217508761234189        6.3284466938833752     
 C   10.751067956657538       -1.1599458005586478        4.1454931610951409     
 N   9.8357288756022356       0.71042675041763248        1.3103484694281446     
 C   10.572750309997042      -0.67919767123572894        2.7909553904590472     
 B   9.6836144103430044       0.17976460391859730        7.3225982746373752     
 C   5.4775001678270687       0.29597080524144204        6.6340849456819972     
 H   7.1655914468917015        2.5550241580508937        1.6306584320291380     
 C   5.2225126435940021        2.2031742356481185        2.5179281513687446     
 C   4.8811058636741382        1.6669279275363369        3.7408188979794592     
 C   11.615076331496486        4.0051361745409508        7.0162243106181617     
 H   9.5554514537269419        3.7649546925649111        1.6960236862971780     
 C   10.702312372565986        5.2097139251862998        2.8156394749097062     
 C   11.121216764212008        5.1889854347253817        4.1399612743198677     
 C   11.421231380195339       -2.4419911981621389        4.4872270927070064     
 H   9.3230493312045049        1.5305558711222296       0.91361378744511001     
 C   10.606986263417937      -0.17849745265078579       0.63479643182184897     
 C   11.096206571575751       -1.0997218238008102        1.5517018422494544     
 C   9.9390187840050004      -0.39800638109385644        8.7891129548350921     
 H   4.4456140220154881       0.50439914289037990        6.3352836606540768     
 H   5.5742085306143210      -0.79190254246010605        6.7849384942961590     
 H   5.6553219849387864       0.76311417476863552        7.6153899695158929     
 H   4.6190075662262631        2.6125810589204086        1.7125243486491906     
 H   3.8847334520628465        1.5079328257935247        4.1277238929749620     
 H   11.339511278018017        5.0599876574089215        7.1465587406224245     
 H   11.506527351765616        3.4751948050389454        7.9658593825335346     
 H   12.677814364871123        4.0035697029643256        6.7234380721607332     
 H   10.878535809020766        5.9297291560409544        2.0277380374363845     
 H   11.699790003459091        5.9458995725357333        4.6527638490741374     
 H   11.961641312167030       -2.8462077049509036        3.6288204555696462     
 H   12.119384660882229       -2.3011858697530254        5.3220143445233070     
 H   10.681238800805671       -3.1919051779119165        4.8074401556998501     
 H   10.761855313494301       -9.3642736086782224E-002 -0.43267516750702723     
 H   11.724567400489454       -1.9558507893025503        1.3383076978130353     
 H   10.986178250157264      -0.15498731495715226        9.0324441028360116     
 H   9.9006658033930126       -1.4978527243593291        8.7607342429910720     
 C   9.0222415389635628       0.11234622724105939        9.9166183403547112     
 H   9.5567688587577404        4.7861171792053597E-002   10.876300996959346     
 H   8.8095498798446048        1.1846028891143305        9.7748329729407164     
 C   7.6986056305918247      -0.65112429722469933        10.066440980839319     
 H   7.0772359598293386      -0.51187039942149548        9.1698728617970602     
 H   7.9079441145013387       -1.7329765049805042        10.118252772070809     
 C   6.9206359736169487      -0.23434301017156009        11.320034350342802     
 H   6.7415648320232071       0.85248389993086771        11.302436695892322     
 H   7.5509350972732205      -0.40531914317712697        12.206626903642642     
 C   5.5873036513843370      -0.96622544146023359        11.496305237751891     
 H   4.9317514957160782      -0.74786653917220514        10.637962403996836     
 H   5.7562604700240003       -2.0547835608355687        11.463817700009786     
 C   4.8661225939939765      -0.60510170263518137        12.799493812426148     
 H   4.7021416965318235       0.48347612404969242        12.841857526261778     
 H   5.5243542789365563      -0.82820437637158151        13.653719733352636     
 C   3.5274932311148222       -1.3276403961769898        12.986393375306999     
 H   2.8684159068279191       -1.1071930558192731        12.131968564936155     
 H   3.6869782715363564       -2.4174491582337145        12.954305376922209     
 C   2.8183396462571322      -0.95277584022185480        14.290897361264312     
 H   2.6633847688189114       0.13740017611263142        14.324587949981289     
 H   3.4783977087688696       -1.1731992768986890        15.144088649627504     
 C   1.4745081247163410       -1.6604343725726156        14.491581358255203     
 H   1.6253698116903050       -2.7521651551069768        14.484063913442656     
 H  0.81720218187763571       -1.4541988014689249        13.632054405372863     
 C  0.77108249168504539       -1.2499960462806257        15.788887366231807     
 H  0.62465306683679656      -0.15849615824625810        15.797057566597342     
 H   1.4305433664179232       -1.4571429504765407        16.645188935769980     
 C -0.57628771065521778       -1.9436632862408068        15.998550139428287     
 H  -1.2357817315066799       -1.7247259146654124        15.143812613909420     
 H -0.43489618775545763       -3.0367960368553382        15.977292948321868     
 C  -1.2863650099120518       -1.5577684115984889        17.302178167998285     
 H  -1.4015727863651439      -0.46335031276711830        17.360983127538635     
 H -0.65330279634662680       -1.8306555820126953        18.161342187945561     
 C  -2.6556888719254848       -2.2354748184781310        17.421636774569688     
 H  -3.2921232624348793       -1.9139745661446739        16.582281058473455     
 H  -2.5311169774066200       -3.3214919400002518        17.282116130645971     
 C  -3.3884950877935576       -1.9979224644690534        18.744646065525181     
 H  -3.5419747459528828      -0.91974519413724565        18.916505279496686     
 H  -2.7550961687264417       -2.3436051549318289        19.574226238554338     
 C  -4.7371823071044972       -2.7273360771713970        18.801443242544018     
 H  -5.4449602186287365       -2.2365452961942918        18.117313797333214     
 H  -4.6080958621516075       -3.7437866657256520        18.405215053556656     
 C  -5.3296223813167796       -2.8023858231060017        20.210650863469780     
 H  -6.3317018217045486       -3.2541818780910994        20.202584698842365     
 H  -4.6939632273536924       -3.4137000163601336        20.867083457022318     
 H  -5.4225601737812550       -1.8073355559926885        20.661737285380802     
 Cl   8.3852112668251877        3.1816182765848695       0.10236644852406131     
 Co   5.7681173347126729        7.1335260627857879        23.932398185992330     
 N   7.0837224490063759        7.6872109491640019        22.385164057212087     
 N   7.7677335154924707        7.0655096967627822        24.797262157411463     
 N   4.5437516175810444        6.4683348724343066        22.429030462514991     
 N   5.2144063106185952        5.1738155289601506        24.519484367775952     
 N   4.9585970318941177        8.9343388955645349        23.392376300427742     
 N   4.9351069517776729        7.9795033083519789        25.735797235209734     
 O   6.6520058068249011        8.1940563762219156        21.186301122123229     
 C   8.3808214747262681        7.7817593972976820        22.591326811328958     
 N   8.3958826823981934        6.6616875974708964        25.927338617366427     
 C   8.7656723123389213        7.3517266216271944        23.916395893050950     
 O   4.4772177092510166        7.0139433499293480        21.191208893093172     
 C   3.9518455344197543        5.1771222779497430        22.493101515797285     
 N   5.3201830870413112        4.3653651838458742        25.607657068868967     
 C   4.3412608715657139        4.5129823712948518        23.659336930353167     
 O   4.6418291530187945        9.2871696755255648        22.112097947564077     
 C   4.3561715116664450        9.8121382903798580        24.349816337409408     
 N   4.8315095050996293        7.6483213329137891        27.044683860940978     
 C   4.3719731257881902        9.2389009375457203        25.623759713163480     
 B   5.1752743865056541        8.3599877718314968        21.039443186998369     
 C   9.3350504075877687        8.3590918348921264        21.604111608423366     
 H   7.8412068874221248        6.3069183468830383        26.746683351082410     
 C   9.7467100030429492        6.6829416802049488        25.792772041879328     
 C   10.027387204110775        7.1453104689048352        24.511898010138317     
 C   2.9357059875935372        4.7321147017001799        21.513290518377531     
 H   5.8142358292148071        4.6898122728840743        26.468994868630187     
 C   4.5693134937739135        3.2368919640377714        25.471245269055593     
 C   3.9448329979308965        3.2766970849110244        24.243993493939890     
 C   3.9662007477257371        11.195526639787712        24.005968828025406     
 H   5.3214775569968964        6.8099614909622916        27.417539201650168     
 C   4.2615544227039583        8.6560541503856623        27.774403842563046     
 C   3.9514894788031394        9.6882905695845789        26.914922309141275     
 C   4.8075900293226086        8.9489517725608856        19.603138900476637     
 H   10.350204858753175        8.4204523394942239        22.006963847910843     
 H   9.0026005435467091        9.3693901777000423        21.321031090919909     
 H   9.3525469202333813        7.7639108101612866        20.679011233788010     
 H   10.392253186747560        6.3390466486706778        26.595888667304369     
 H   11.003657699932781        7.2920425654661374        24.069531380712625     
 H   2.6947987580550210        3.6709672362049277        21.634406381785428     
 H   3.2811722561084209        4.9088658582968909        20.484724656381633     
 H   1.9999939595016329        5.3069404788430159        21.630339346415408     
 H   4.5261122281533916        2.4975115775316254        26.258953483154983     
 H   3.2687120771116946        2.5406587078711635        23.831517583554312     
 H   3.4141687589269951        11.650707732735055        24.831081711698626     
 H   3.3391753107563571        11.228532784567667        23.104129309025659     
 H   4.8533991244060166        11.821146250556019        23.807703090653433     
 H   4.1069717241512809        8.5558861416488039        28.841856175604391     
 H   3.4987634895842770        10.637000341641196        27.175242724112316     
 H   3.7498209038667807        8.7031018709488528        19.417324143737918     
 H   4.8456772164627200        10.048671844633201        19.635845395760981     
 C   5.6670217517550920        8.4471501147283981        18.427099167518495     
 H   5.0958998863164418        8.5342313742458842        17.490543604132345     
 H   5.8743937901961889        7.3709260661109619        18.543589381128868     
 C   6.9925729282102411        9.2000896594183939        18.249652056726177     
 H   7.6137214335461856        9.0796811647403874        19.147952272788952     
 H   6.7861516099551649        10.280914865066501        18.172874894280142     
 C   7.7699363072506511        8.7502148383422433        17.009298243677879     
 H   7.9468103156370331        7.6636611320186363        17.054627166063419     
 H   7.1470371451395067        8.9020338977864206        16.114234907151250     
 C   9.1056973889368695        9.4763562648270572        16.829350786040273     
 H   9.7541450994471095        9.2716440518487317        17.696375499218508     
 H   8.9384103771443755        10.565716005598849        16.842730716489111     
 C   9.8365506447212869        9.0947548819042083        15.539052921763989     
 H   10.007326888145959        8.0066648228669646        15.516506201120489     
 H   9.1842384832083201        9.2999133040300332        14.675946159719132     
 C   11.170690857965637        9.8237448092663868        15.353179265313074     
 H   11.824365552181307        9.6198496574177899        16.215833345712365     
 H   11.003083109616176        10.912787529543124        15.369300807612580     
 C   11.891999569775111        9.4372802046135433        14.060283541352199     
 H   12.059665842587702        8.3485475184315288        14.043125254319685     
 H   11.235864381555322        9.6382795210204204        13.199312143272726     
 C   13.227595446788172        10.158452622802022        13.860619141141969     
 H   13.063163976454547        11.248290388713599        13.852260972769582     
 H   13.881597347081742        9.9716601404812302        14.727068387730441     
 C   13.942047300238501        9.7390909318923313        12.573923351989846     
 H   14.107414641009504        8.6502883708698359        12.584199798355284     
 H   13.282578631076341        9.9205681329387811        11.712081293832432     
 C   15.276795821317350        10.451513589625748        12.357603507160055     
 H   15.938681790390905        10.255686371005559        13.216137011971240     
 H   15.117557351381638        11.542512595722220        12.362288667986295     
 C   15.993217688946627        10.057454814534275        11.061176836554006     
 H   16.125772792400831        8.9644252540382574        11.017971115229093     
 H   15.356028399846183        10.307500910382068        10.198360599700392     
 C   17.350370270865501        10.755196442222196        10.938729397382600     
 H   17.982370099401031        10.463654110743128        11.792523624813221     
 H   17.205954869078575        11.841946920582243        11.052835389084850     
 C   18.107056447545197        10.502314710551239        9.6331965872402030     
 H   18.271222530957949        9.4228919994844880        9.4810763623523489     
 H   17.489975481342093        10.829243892466790        8.7838424711320968     
 C   19.448607928188853        11.243610114039358        9.6011797585561460     
 H   20.143184118183143        10.769366872762864        10.310164072602955     
 H   19.297545864775824        12.263053691808139        9.9809537528536634     
 C   20.076004542268830        11.310216796146523        8.2082602601686894     
 H   21.056892235361858        11.804450762238984        8.2378377448934135     
 H   19.432572010623471        11.881618845687116        7.5247310709282198     
 H   20.221711449931636        10.309233038796689        7.7843629053083401     
 Cl   6.7135070275687765        5.4502665047995622        28.160466958560381     
         194

 Co   9.1341614661078481        1.4038565171807260        4.4004470479932039     
 N   7.8544724085188333       0.66829935455697120        5.7782462457736576     
 N   7.1681473741920048        1.7155049337833315        3.5536508344297020     
 N   10.211167295107376        2.1854876795437042        6.0466569712302345     
 N   9.9582386351402352        3.2840240377419407        3.6948190467882212     
 N   10.230244116299154      -0.35096648965838800        5.0256588301504159     
 N   9.7876654264090561       0.42424577182692774        2.6273505335634164     
 O   8.1911919641084463       0.32316271352785098        7.0507475874322658     
 C   6.4350805201278085       0.78950714264220445        5.6203175719913077     
 N   6.5833060446855729        2.2097287261420377        2.4315393452815250     
 C   6.1162212560858267        1.3649516348048985        4.3875804240323042     
 O   10.334636157793486        1.5311926577026558        7.2393710087594441     
 C   10.798019799481350        3.3532290133298650        5.9552173249283067     
 N   10.009917027399764        4.0680707011480175        2.5905406844319723     
 C   10.637930886142620        3.9677906888673484        4.6507949104517827     
 O   10.275070947335720      -0.78565732581542758        6.3239534911292186     
 C   10.748308485546923       -1.1594519062983097        4.1405921523939266     
 N   9.8339825338277951       0.71589031669704073        1.3085164194601808     
 C   10.570460800646304      -0.67640966851966122        2.7868213532738091     
 B   9.6821911449287548       0.17513037492324662        7.3201297434717194     
 C   5.4757727444838356       0.29229049107680255        6.6340967301774958     
 H   7.1610711631646273        2.5572876100386175        1.6322652914864224     
 C   5.2184180072425024        2.2044436231351483        2.5200464282609305     
 C   4.8776417540676729        1.6670030563954210        3.7426257128493239     
 C   11.616337537495607        3.9993883895511892        7.0169070488227021     
 H   9.5495555917086765        3.7686046674311386        1.6989621784464726     
 C   10.696337011882484        5.2121030381328746        2.8200398267871329     
 C   11.117324994565012        5.1889030826567275        4.1436888864498354     
 C   11.419072310994174       -2.4414889241026736        4.4809693059337574     
 H   9.3202652538306339        1.5359264601777871       0.91301525668138761     
 C   10.607339925422423      -0.17046751991348225       0.63188696802731115     
 C   11.096287027169689       -1.0933219896260127        1.5473191525618180     
 C   9.9392097827562509      -0.40533942379232057        8.7853518066438649     
 H   4.4435879811443604       0.50023795616297484        6.3359814205675962     
 H   5.5735696963929016      -0.79572659437513260        6.7833670447201984     
 H   5.6535842746984830       0.75820299118579448        7.6159914789698666     
 H   4.6145120936328281        2.6148757468255113        1.7154433587864881     
 H   3.8814997936785582        1.5076215848919059        4.1299221325937028     
 H   11.344188829872524        5.0552036711611512        7.1468947685780302     
 H   11.506211082082020        3.4700001094486819        7.9666933887169185     
 H   12.679106053238904        3.9940911670804073        6.7240105550509162     
 H   10.870729756450956        5.9339020520011925        2.0333327892954807     
 H   11.696434633423863        5.9450385369696663        4.6569949513676718     
 H   11.956046952608791       -2.8466924157636293        3.6208862048620576     
 H   12.120510553527787       -2.3002398357412819        5.3130851657791336     
 H   10.679806636057091       -3.1905829912648960        4.8048914496998130     
 H   10.763867368042877       -8.2886310208477781E-002 -0.43517856440878405     
 H   11.725928924786817       -1.9482695971031880        1.3329352661912941     
 H   10.986806964871580      -0.16309296234644038        9.0276060657450135     
 H   9.9005391260412665       -1.5051532071491616        8.7550963253138416     
 C   9.0241880150794529       0.10328194247632420        9.9150436831183892     
 H   9.5601592501971755        3.7459901915066963E-002   10.873861946349184     
 H   8.8110736996557559        1.1757255385929133        9.7751203808758955     
 C   7.7009434652647801      -0.66065856373087417        10.065591928699149     
 H   7.0787125838116740      -0.52099063787686939        9.1696487721213256     
 H   7.9106852500516744       -1.7424893612006300        10.116527339413510     
 C   6.9239812228461854      -0.24481582646445010        11.320096640978502     
 H   6.7442701647040089       0.84193496753858466        11.302988097165402     
 H   7.5552116007665253      -0.41571727629640876        12.206049919928303     
 C   5.5912194584554209      -0.97745710600029201        11.497284389639862     
 H   4.9351245205450978      -0.75965333014025649        10.639228561496045     
 H   5.7607632610800001       -2.0659366244694612        11.464936404512232     
 C   4.8704464592424701      -0.61634841529397677        12.800674464757684     
 H   4.7064427891147798       0.47223269028711545        12.843009812202222     
 H   5.5288869253456960      -0.83936208058947703        13.654761104865795     
 C   3.5318585797935276       -1.3388407854462372        12.987878405083748     
 H   2.8728268097098990       -1.1188824416240912        12.133281010395194     
 H   3.6913647021704454       -2.4286717284671435        12.956414873102762     
 C   2.8226177027964154      -0.96314511712731843        14.292077382505390     
 H   2.6677199872736392       0.12706753884078925        14.325058536326612     
 H   3.4825603334110875       -1.1830515214983612        15.145489048484379     
 C   1.4787484347954263       -1.6705898976157698        14.493073640419004     
 H   1.6295526661378816       -2.7623409703337214        14.486485988353319     
 H  0.82158493769704477       -1.4650237870111562        13.633269050191076     
 C  0.77516410405630687       -1.2590013587757820        15.789908663264757     
 H  0.62885411562099580      -0.16747540583282267        15.797202890771677     
 H   1.4344307629474045       -1.4655048225206759        16.646508495562472     
 C -0.57229697779402200       -1.9523266018260086        15.999894896335359     
 H  -1.2316472034333497       -1.7338886788067656        15.144914278011775     
 H -0.43113460676932175       -3.0455060625941726        15.979477507302335     
 C  -1.2823572317150647       -1.5651278129231110        17.303115841872859     
 H  -1.3962433187314300      -0.47054457938389799        17.361481689848294
[truncated: 874,336 more chars]
