# Supplementary material for: Unraveling the Contributions to Spin–Lattice Relaxation in Kramers Single-Molecule Magnets
Source: J Am Chem Soc. 2022 Dec 9;144(50):22965–75. doi: 10.1021/jacs.2c08876 (PMC9782788; doi:10.1021/jacs.2c08876)
Supplement: Supplementary file 2 — ja2c08876_si_002.zip [file ja2c08876_si_002.zip › phonon_Co/mol-3/mode-1-10/5/Cart_disp.xyz]

         194

 Co   9.1999743436538459        1.5819459258933004        4.4304073965478121     
 N   7.9490780739177929       0.85595869033871885        5.8408314559460255     
 N   7.2057950033245231        1.8540343655300497        3.6151302320353915     
 N   10.297793155354542        2.3841583723618878        6.0615524141832635     
 N   9.9941368707472602        3.4597994864513697        3.7067067809584109     
 N   10.302194851698584      -0.17129261100200410        5.0482975994614563     
 N   9.8123819091087601       0.57760481891552118        2.6489767541928639     
 O   8.3142470107507656       0.50947488047407052        7.1041177702011060     
 C   6.5242186813427088       0.95967577746975674        5.7125915298569909     
 N   6.5921494837009487        2.2984664805513240        2.4869450502596187     
 C   6.1741008730838729        1.5062059503536096        4.4754743692907430     
 O   10.446490100817609        1.7396865724990391        7.2575262293306624     
 C   10.865166171227994        3.5604177665789978        5.9545944252691045     
 N   10.024490543881440        4.2285181033419033        2.5917281665178251     
 C   10.683965527275527        4.1597379888816102        4.6445338029487493     
 O   10.397360618640809      -0.58152522480533442        6.3521739735710172     
 C   10.787237833075524      -0.99929705913810951        4.1619226521071502     
 N   9.7846399426565291       0.81187382930346408        1.3158755580845030     
 C   10.562240167077437      -0.54682191294945159        2.8046728826039797     
 B   9.8101823735098304       0.37592445358247817        7.3516961135753611     
 C   5.5895706098882743       0.46499694071004916        6.7510678415897578     
 H   7.1506937135363584        2.6447126908681700        1.6729435599214326     
 C   5.2284563907016075        2.2679889055686120        2.5968271995175227     
 C   4.9184405090900238        1.7642191752822951        3.8421930517663574     
 C   11.680026047803798        4.2272386220116402        7.0065804857520106     
 H   9.5555642481166068        3.9104058374459436        1.7131428665607609     
 C   10.709106491770047        5.3786551687173665        2.7948921528263582     
 C   11.148245709684169        5.3773386400823187        4.1135756330351452     
 C   11.463612842049248       -2.2774527062342180        4.5075529978626667     
 H   9.2866277218014215        1.6431169033041182       0.92336149856201089     
 C   10.480854029311889      -0.13252598037040852       0.62819172485869945     
 C   10.993440367590734       -1.0351110514386879        1.5509752689072676     
 C   10.090024080689325      -0.20510013515109149        8.8127005475693263     
 H   4.5500689561970367       0.67304315303172135        6.4778203805140073     
 H   5.6876006294208956      -0.62310027414768343        6.9006068374397636     
 H   5.7917811164259758       0.93312941922146175        7.7269844061516242     
 H   4.6037383690267699        2.6350757808583056        1.7857668265349786     
 H   3.9324000634789669        1.5950184975855060        4.2514153338758849     
 H   11.427206830288368        5.2926139753284502        7.0977311043908466     
 H   11.545104410827946        3.7305207985047799        7.9724183199581109     
 H   12.748724410039699        4.1890211019777412        6.7331304667819261     
 H   10.868767064424754        6.0912868363265620        1.9963502558117494     
 H   11.730623982486874        6.1441848263716157        4.6082034231690541     
 H   11.958490237752699       -2.7113269380724412        3.6335333477868814     
 H   12.205645718415592       -2.1172226891228596        5.3040518312453990     
 H   10.733664766409586       -3.0127681324048585        4.8879188014527042     
 H   10.574987474428353       -9.8910703810612066E-002 -0.45144875515069399     
 H   11.580024784656711       -1.9203355601998766        1.3324512919922455     
 H   11.127609975058903        7.3350774421597459E-002   9.0614612613989518     
 H   10.090678335875962       -1.3062519039320923        8.7724286845585322     
 C   9.1507609330939896       0.25890836885884871        9.9408509742083950     
 H   9.6775802183144357       0.18943941206636289        10.903934448031602     
 H   8.9113979823178866        1.3283962059833867        9.8169924582162391     
 C   7.8452952030580860      -0.54000199453654707        10.064292243134007     
 H   7.2344069225257250      -0.41101810140016715        9.1596165197875301     
 H   8.0810222125762028       -1.6168305345351683        10.113427426550576     
 C   7.0387897179849848      -0.14868624931053287        11.307088353602785     
 H   6.8442269140062653       0.93590345090720717        11.296918039113939     
 H   7.6552625747403722      -0.31922296533101480        12.203333254399052     
 C   5.7127078697390283      -0.90013724971559816        11.452832325147577     
 H   5.0641118284360722      -0.67437888544438085        10.591095024550279     
 H   5.8944208184951048       -1.9861696334460630        11.404344142079196     
 C   4.9769005988836765      -0.56755759325697919        12.755316109768938     
 H   4.8027438010775585       0.51888615940024863        12.813476937765415     
 H   5.6313155170289075      -0.79798892795922494        13.610562946406892     
 C   3.6442538424360262       -1.3047583668407081        12.922501249758984     
 H   2.9861975776054690       -1.0720934479389652        12.070758659270162     
 H   3.8127592859113881       -2.3923224035048292        12.869784212187918     
 C   2.9285216499761058      -0.96072267931796851        14.231399372636966     
 H   2.7609449763241791       0.12702941291204939        14.282173428785132     
 H   3.5897876372405797       -1.1872366819360569        15.081994811373848     
 C   1.5928430539888654       -1.6869328299902278        14.418869494619660     
 H   1.7572151800717801       -2.7764576577719220        14.400161370962129     
 H  0.93601159552325330       -1.4787980783181991        13.559634023769799     
 C  0.88162100434811275       -1.2976124271201623        15.717957517316197     
 H  0.72140964511035710      -0.20825331130846655        15.733033030118083     
 H   1.5428905422249659       -1.5017459421464769        16.573170185469330     
 C -0.45743302771638450       -2.0076566795906605        15.922790462814941     
 H  -1.1197216069111877       -1.7869275211681201        15.070743816581647     
 H -0.30484895341405338       -3.0989067370555237        15.890796465450753     
 C  -1.1727995800267887       -1.6428867047766358        17.230353995541396     
 H  -1.2856670780717081      -0.54932529146428855        17.307829081820703     
 H -0.54612357910312570       -1.9323576464912593        18.088890353926718     
 C  -2.5452960725707978       -2.3191068555583341        17.324547655420943     
 H  -3.1707499147454850       -1.9801290683459269        16.483490905408662     
 H  -2.4219293362688554       -3.4023922123801511        17.165158491644064     
 C  -3.2974964729389780       -2.1065938367097115        18.641542992572226     
 H  -3.4476131051133074       -1.0311645965791763        18.832830704314702     
 H  -2.6805304324400847       -2.4740509014612493        19.474057584031282     
 C  -4.6501737395301239       -2.8312967314584552        18.656532956081545     
 H  -5.3297218432377456       -2.3456402181656708        17.939091265038716     
 H  -4.5069352480505431       -3.8508558880474291        18.274162310074260     
 C  -5.3036057966116923       -2.8954806051303175        20.041208521549912     
 H  -6.2912880147329862       -3.3793050369760858        19.994846467410174     
 H  -4.6798036361955866       -3.4758133363743031        20.738357083872987     
 H  -5.4478558943629123       -1.8946729949603347        20.469058738885114     
 Cl   8.3289910509965637        3.2879001603431570       0.14374821511539107     
 Co   5.6692021303524545        6.9818956460022825        23.901462187065928     
 N   6.9992149496347791        7.5367068396496339        22.370307647314288     
 N   7.6675951721189524        6.9070610583422063        24.785191069062979     
 N   4.4849567703355060        6.2873046940404524        22.380702772626844     
 N   5.0817303875907447        5.0306542369811078        24.519081526807049     
 N   4.8310505641385904        8.7610721793659003        23.341047672619485     
 N   4.8514758955365984        7.8675873969147254        25.707112062936670     
 O   6.5805557608699559        8.0390595519447725        21.165408953716646     
 C   8.2952930860806013        7.6279074562172999        22.585432681083603     
 N   8.2894611344035347        6.4954400493386979        25.916476974953365     
 C   8.6714131453441912        7.1917498496490495        23.910552613135067     
 O   4.4211930589203448        6.8314028200793020        21.141851166492870     
 C   3.8931278759697809        4.9944522743085669        22.446125534700634     
 N   5.1425410951228869        4.2471385043355356        25.629941587835482     
 C   4.2374156887557088        4.3546761198349397        23.641306362904405     
 O   4.5455044392366135        9.1127502769102691        22.053994970402261     
 C   4.2300821865186151        9.6583311306372028        24.282755288142251     
 N   4.7642311166883751        7.5678615424649838        27.024928015459505     
 C   4.2731753344419072        9.1196270390727676        25.570972048135189     
 B   5.1046212177660495        8.1858020430723464        20.993881634836548     
 C   9.2555355859034485        8.2077789315619682        21.604922371645927     
 H   7.7299961977200313        6.1468705460570723        26.735731898978358     
 C   9.6408338677441154        6.5115243496670034        25.789010184668800     
 C   9.9293914755315580        6.9746840468088074        24.509990496546759     
 C   2.9082939765788081        4.5309255431422137        21.442492924555207     
 H   5.6381575012222784        4.5735568371693951        26.489715407039544     
 C   4.3911517909522351        3.1187038360576937        25.491562400323286     
 C   3.8110057587217914        3.1341827785973244        24.240774202133178     
 C   3.7840310697722699        11.017997093106061        23.899845378966557     
 H   5.2424322373375380        6.7280794789594536        27.409711903046905     
 C   4.1875327758324259        8.5860374220715698        27.736684064045313     
 C   3.8597970089430715        9.5953550742533480        26.856050081886373     
 C   4.7591019950319104        8.7695632038105629        19.549916737820531     
 H   10.285692968101616        8.1917156451422724        21.983958119089905     
 H   8.9724505073005396        9.2555421935189628        21.388489315768034     
 H   9.2113939290234335        7.6637055637876168        20.644981327940695     
 H   10.280414470238206        6.1674858904919780        26.597445018218458     
 H   10.908837324348021        7.1158405625094296        24.072325034475245     
 H   2.6557158070741993        3.4746268991990479        21.583431066114073     
 H   3.2898793377982902        4.6769432691334760        20.420386509348038     
 H   1.9731062565891819        5.1169110665250175        21.511676212186892     
 H   4.3138925277728815        2.3964824551817556        26.293967395150041     
 H   3.1455106090739977        2.3923245761149676        23.821093855819139     
 H   3.2659674208496310        11.494151719411793        24.736723374685088     
 H   3.1032250603201890        10.995686448674661        23.031365610681970     
 H   4.6420070306970391        11.661475976610623        23.620716028789580     
 H   4.0371330138524435        8.5070348609336026        28.806877260682583     
 H   3.3960437150422305        10.543544269312042        27.100135127489356     
 H   3.7125359568897172        8.4982999026533612        19.333108539807515     
 H   4.7687820604648259        9.8699997241292454        19.589117178359011     
 C   5.6625056984182907        8.2953887419366943        18.394800236523967     
 H   5.1144264965775097        8.3786948258573055        17.444201425442632     
 H   5.8873901841719620        7.2224152210443577        18.508582567650958     
 C   6.9793504905208765        9.0722937214525050        18.252986152381535     
 H   7.5871163737162171        8.9499135396559737        19.160177273235810     
 H   6.7579509611406383        10.150859219417880        18.185674100849038     
 C   7.7817938260312323        8.6497572090429529        17.018287204492001     
 H   7.9641490208847117        7.5636399807648962        17.046987290694243     
 H   7.1718773827805746        8.8134945846612887        16.116337582234969     
 C   9.1162773491521971        9.3858307492662529        16.869886792224190     
 H   9.7582811233839433        9.1614519725440218        17.737163881870419     
 H   8.9444206290725088        10.473906900081285        16.909095151871913     
 C   9.8577671470210717        9.0403375850793619        15.574398638225210     
 H   10.033024673661556        7.9536402058486217        15.525269710507706     
 H   9.2087197217414936        9.2646551004424076        14.713402567265977     
 C   11.189932446429687        9.7794714350145355        15.412214589321318     
 H   11.843597979765326        9.5498803179663057        16.268439675524814     
 H   11.018720541776466        10.867104348993321        15.462675145402740     
 C   11.914458801961834        9.4371020086961721        14.107996897179113     
 H   12.087533047283022        8.3498584865566770        14.058083356405652     
 H   11.257445576447980        9.6607659754082427        13.253026791854783     
 C   13.247388537118338        10.170351161956154        13.929056362779264     
 H   13.077780432031826        11.259349943064702        13.949437453000673     
 H   13.901504805693072        9.9629886854956098        14.790752435901426     
 C   13.962985881955291        9.7862953017450156        12.631257631429326     
 H   14.130666501088982        8.6977326576623035        12.616977457170430     
 H   13.300566936509933        9.9855711543262817        11.775541630178637     
 C   15.296993638976073        10.503831556385334        12.423824542305935     
 H   15.962720072515859        10.290099616816489        13.275074272693955     
 H   15.137886390483905        11.594462794318339        12.451162824140965     
 C   16.007982248039781        10.135821264452002        11.115280220568986     
 H   16.137133139218559        9.0432916857983354        11.049181648719630     
 H   15.368553310852082        10.404481285713901        10.259518720811844     
 C   17.368187673804865        10.830802552059341        10.999305458914360     
 H   18.005343921235990        10.516272817856368        11.841206923783558     
 H   17.229959380750373        11.915264741757971        11.139487088299978     
 C   18.112897591321065        10.603030033007640        9.6812469792047136     
 H   18.271946261848900        9.5257634907982069        9.5098335286097431     
 H   17.487387807882278        10.946648623168892        8.8444569806083795     
 C   19.458386135958900        11.337977638896845        9.6455887514759642     
 H   20.151949923793705        10.859661569528784        10.353049697423176     
 H   19.314431360406818        12.358044176912044        10.026256199321798     
 C   20.085711931094792        11.401306212989541        8.2516465740248233     
 H   21.068972222141511        11.891456554796754        8.2807382390011615     
 H   19.446855216874447        11.974385247570902        7.5651089555122946     
 H   20.229106667082291        10.399527480867883        7.8288830042073805     
 Cl   6.6000331998670614        5.3219219669450277        28.155779523639929     
         194

 Co   9.1974490011361532        1.5731485032586354        4.4290215026104214     
 N   7.9449370238919039       0.84689741628178283        5.8377766814387249     
 N   7.2048152187382968        1.8471019278835472        3.6118940545486220     
 N   10.293832759581816        2.3750256429137933        6.0608221499291002     
 N   9.9932053440948962        3.4509766729438014        3.7056887420904903     
 N   10.299407871693655      -0.17998830275190389        5.0480948011933835     
 N   9.8120022952533219       0.56938144439474514        2.6485387044782205     
 O   8.3084994316282277       0.50091983312536703        7.1016664959510507     
 C   6.5203705937805738       0.95157900819626895        5.7078944605141411     
 N   6.5927426465509011        2.2937729783537577        2.4838344475716378     
 C   6.1719921452896793        1.4993003010909289        4.4708540116662059     
 O   10.440999983826728        1.7305117467090871        7.2568970538591291     
 C   10.862015490711594        3.5509255841600482        5.9544071799406488     
 N   10.025156388052368        4.2198875982798079        2.5908812378369337     
 C   10.682286159981750        4.1504703715075300        4.6443259473213114     
 O   10.392017976813767      -0.59086127030506763        6.3518862501374658     
 C   10.785981233476747       -1.0074282750612040        4.1620813792967928     
 N   9.7875436576587020       0.80570876210329090        1.3159656136452778     
 C   10.563223576093565      -0.55399830140697903        2.8048138154337807     
 B   9.8041386284343393       0.36704330689835429        7.3507349278615930     
 C   5.5843125724538600       0.45728169676954672        6.7452163398952703     
 H   7.1523426569495401        2.6397755738297617        1.6705079316353610     
 C   5.2289781306165271        2.2644942945751811        2.5924585917316465     
 C   4.9172665987405226        1.7593395871231803        3.8367629811030399     
 C   11.676526320788609        4.2172830566360577        7.0069261293544107     
 H   9.5567377808007770        3.9024032852286461        1.7116992091177228     
 C   10.709961857946544        5.3697302839514984        2.7950494485550403     
 C   11.147672616339960        5.3679374502282027        4.1141493926733874     
 C   11.461925582796786       -2.2857800856425072        4.5077882599595327     
 H   9.2890056177463496        1.6364147338839123       0.92299381915891032     
 C   10.487089908616294      -0.13643054053188811       0.62910385296576443     
 C   10.998562586671198       -1.0396215568917535        1.5518881355119041     
 C   10.082435616104858      -0.21327883890853691        8.8122733975708609     
 H   4.5452514176621843       0.66544318987013518        6.4705539925383064     
 H   5.6820587913248506      -0.63077557718029931        6.8951377101977753     
 H   5.7853057018996772       0.92561089371538863        7.7212843824290429     
 H   4.6054009234054316        2.6334921071803903        1.7815209006132298     
 H   3.9306634645850185        1.5907264621762305        4.2447911139070902     
 H   11.421886542303950        5.2819394566820277        7.1001052806113041     
 H   11.543238811811548        3.7187934379495409        7.9719235718502048     
 H   12.744920570107714        4.1816442392038544        6.7325313504728292     
 H   10.870816712168516        6.0823743731202340        1.9968006945211618     
 H   11.729753357542529        6.1344427707930347        4.6095852240056017     
 H   11.959766663385064       -2.7179740342538192        3.6348845533175376     
 H   12.201107487009814       -2.1266100549567168        5.3067357926581291     
 H   10.731329901079105       -3.0219894220096153        4.8844046103650696     
 H   10.583928455471934      -0.10079859060008146      -0.45000939638815929     
 H   11.586979610588875       -1.9236275600948827        1.3338185986076332     
 H   11.120412645870958        6.3554999430517595E-002   9.0609780108890039     
 H   10.081203044722164       -1.3143718483954876        8.7729715460156044     
 C   9.1439456681642906       0.25339311873090631        9.9399542739629752     
 H   9.6708615720487145       0.18444075402804475        10.903040585600023     
 H   8.9060008132319926        1.3229820102442174        9.8148270023654280     
 C   7.8374931575001812      -0.54365125636971967        10.064569490447306     
 H   7.2262530495944386      -0.41423666861015879        9.1601741548231548     
 H   8.0718200805623930       -1.6207352618134099        10.114013780358048     
 C   7.0322129809207352      -0.15087452409500623        11.307723195312645     
 H   6.8385527433709523       0.93384225983684677        11.297083691698242     
 H   7.6491909001683531      -0.32144814759946405        12.203613333604100     
 C   5.7056544974070773      -0.90119532639481825        11.454810140400198     
 H   5.0568192068342688      -0.67569590993716178        10.593185162022765     
 H   5.8866122428603500       -1.9873697170887599        11.407094079075238     
 C   4.9704969255894929      -0.56718545619413019        12.757288864435491     
 H   4.7968534773336806       0.51936434438523627        12.814665510002145     
 H   5.6250609258424618      -0.79726815953626362        13.612512511451548     
 C   3.6375427421342246       -1.3036623904536728        12.925398850081034     
 H   2.9794263134901957       -1.0715105511720169        12.073556665461654     
 H   3.8055929490658187       -2.3913342271945877        12.873588371188523     
 C   2.9221569384823005      -0.95825148198207011        14.234138267820120     
 H   2.7551999222579702       0.12961447852644692        14.284200037575875     
 H   3.5833856158885506       -1.1845643627642539        15.084819423515155     
 C   1.5860782455094222       -1.6835768021107163        14.422206631368677     
 H   1.7497863407631911       -2.7732078695933260        14.403872083104023     
 H  0.92919457367709068       -1.4754031173672890        13.563012113886311     
 C  0.87527775624070703       -1.2934305455791542        15.721299750355387     
 H  0.71573160643983924      -0.20396960413804321        15.736205192107180     
 H   1.5364957041287175       -1.4978434181541531        16.576507211025863     
 C -0.46417390843556533       -2.0027243468061275        15.926309495264194     
 H  -1.1263515187556286       -1.7819848880147140        15.074176923627563     
 H -0.31210363132835073       -3.0940591968977476        15.894684377798216     
 C  -1.1792794071604493       -1.6371589098528039        17.233757669389327     
 H  -1.2925282570131227      -0.54358768920607414        17.310387071644669     
 H -0.55216496081796951       -1.9257128938416963        18.092266158600385     
 C  -2.5514389751522581       -2.3138194389554174        17.329265225414893     
 H  -3.1776502630132106       -1.9757314341986305        16.488446890708229     
 H  -2.4277334971504128       -3.3971776429261435        17.170643970311861     
 C  -3.3025321458020289       -2.1005265015892256        18.646722827923615     
 H  -3.4533218755476418       -1.0250546999702175        18.837150341818965     
 H  -2.6844003199780806       -2.4666514613231869        19.478930064719719     
 C  -4.6546397257836185       -2.8261247290255325        18.664032676837465     
 H  -5.3359909371058585       -2.3405151888573874        17.948447849531782     
 H  -4.5116886311780160       -3.8454289387750573        18.280860443110548     
 C  -5.3047024203961080       -2.8912646514738016        20.050048502202415     
 H  -6.2928949189613368       -3.3739444622272812        20.005749023869665     
 H  -4.6799367467858071       -3.4729037050655882        20.745024359479338     
 H  -5.4467612862447661       -1.8908348840723179        20.479153477840857     
 Cl   8.3328914397767360        3.2816039755809991       0.14125521657462153     
 Co   5.6745890208348317        6.9877471372821685        23.902929963797632     
 N   7.0035145333830400        7.5427821169571523        22.370649223963571     
 N   7.6730651291980045        6.9136734540100964        24.785271551499829     
 N   4.4878331287737305        6.2951059722684297        22.383175206015501     
 N   5.0893987363962072        5.0359213272020522        24.518409894476697     
 N   4.8381523472766608        8.7682791969176055        23.344199386388510     
 N   4.8559540714747680        7.8707619071589896        25.708773780754836     
 O   6.5838636363814587        8.0455562455175347        21.166253089465812     
 C   8.2996625759715705        7.6343551466014352        22.585124030489425     
 N   8.2954213148833595        6.5029609187567630        25.916577663530695     
 C   8.6764481875519817        7.1985859624815971        23.910204277533314     
 O   4.4235844194243281        6.8395744409103365        21.144524256553225     
 C   3.8960664620162921        5.0023161543681383        22.448421476890601     
 N   5.1530237080467431        4.2508234967087590        25.627825750958710     
 C   4.2431815265579234        4.3609749857281930        23.641766909569185     
 O   4.5505019376297833        9.1202460978097548        22.057679775227147     
 C   4.2375028394076848        9.6643954686703424        24.287053898670141     
 N   4.7675476306189557        7.5689223314267338        27.025974820546526     
 C   4.2789304852498118        9.1234257340091300        25.574319122223432     
 B   5.1078601616727477        8.1935386909037291        20.996520891094718     
 C   9.2593800859382771        8.2144107814338714        21.604243467668631     
 H   7.7363420920940298        6.1537607251992190        26.735798651734441     
 C   9.6467519400169088        6.5196888390786532        25.788666770390360     
 C   9.9347048558249806        6.9826077727783673        24.509436447879420     
 C   2.9093573459548678        4.5399010122401027        21.446216685092445     
 H   5.6487195263161647        4.5770385593209255        26.487622202937565     
 C   4.4015713637546234        3.1224503425398091        25.489596608897124     
 C   3.8185779621157021        3.1395187916574581        24.240321440231519     
 C   3.7951750552486567        11.025639220735759        23.906715893688229     
 H   5.2462264857506611        6.7290463071314806        27.409870028729561     
 C   4.1915211614808046        8.5864993830529901        27.738992003323048     
 C   3.8652381912459179        9.5974653422656804        26.859831073832055     
 C   4.7607786580303149        8.7781452361450363        19.553293335044504     
 H   10.288673845046535        8.2029917079701580        21.984620504145411     
 H   8.9732147573055130        9.2599778395480161        21.384110525364630     
 H   9.2188913273622628        7.6675029369532366        20.646243471703659     
 H   10.286780171306296        6.1760165014073785        26.596861737537534     
 H   10.913919577385618        7.1242678835989581        24.071456793196482     
 H   2.6573688200654892        3.4833497878690953        21.586071757688369     
 H   3.2888592487183756        4.6875932211818023        20.423716594790637     
 H   1.9741934867397228        5.1253312363387664        21.518159103577549     
 H   4.3264896029142372        2.3990985889826679        26.291031335587537     
 H   3.1523444822802977        2.3980764125242193        23.821128340393184     
 H   3.2754105913271494        11.500612963021203        24.743072196725834     
 H   3.1173987860841796        11.006925874940928        23.036381239917869     
 H   4.6550531798521870        11.667793434095092        23.632302147225101     
 H   4.0406177914348218        8.5060196802269221        28.808960980028456     
 H   3.4023468779401189        10.545742659896440        27.105026488644889     
 H   3.7136656864352311        8.5080165360206941        19.338147669752139     
 H   4.7716409410965852        9.8785359795577836        19.592703707751060     
 C   5.6618168017273760        8.3033925331748595        18.396700248097769     
 H   5.1123512028486342        8.3872033899494411        17.446981627370501     
 H   5.8861305668783643        7.2302616366121395        18.510046997938410     
 C   6.9788653327598329        9.0795092382648797        18.253186605917456     
 H   7.5873939002454067        8.9571999209381747        19.159865870134016     
 H   6.7579118521436063        10.158145760311985        18.185629907306588     
 C   7.7800795249096710        8.6560294260658051        17.018080048562400     
 H   7.9624261885804763        7.5699235420116509        17.047440414184528     
 H   7.1694185382265463        8.8191554098032245        16.116539519208221     
 C   9.1144467721045874        9.3919297673529414        16.868133556647983     
 H   9.7568339576397474        9.1686010969968201        17.735363701131899     
 H   8.9425833153938843        10.480031974537221        16.906141217868317     
 C   9.8554387356850182        9.0448669576253948        15.572857413058950     
 H   10.030565490853478        7.9581157548361912        15.524937383412320     
 H   9.2062074988544182        9.2682639221302878        14.711780406492677     
 C   11.187646977603201        9.7836102657688091        15.409566324120251     
 H   11.841328790222059        9.5552524663979899        16.266088189288574     
 H   11.016543603672643        10.871299699423654        15.458419138767603     
 C   11.912038253583741        9.4391961558713646        14.105885499540157     
 H   12.084895143903871        8.3518872866788421        14.057525124075369     
 H   11.255062888335582        9.6617614940728309        13.250628436662044     
 C   13.245069186297421        10.171916753693345        13.925961895860301     
 H   13.075667587445237        11.260948518396466        13.944925499150640     
 H   13.899174282153417        9.9655882576858303        14.787900715156356     
 C   13.960634890182526        9.7861364088677654        12.628722194427860     
 H   14.128230537099533        8.6975678368891884        12.615673132276909     
 H   13.298357437554436        9.9844891770999666        11.772702005744705     
 C   15.294661964062268        10.503432364491067        12.420807660560637     
 H   15.960250963850067        10.290524298420664        13.272362967414256     
 H   15.135568243554710        11.594082006357423        12.447094207308917     
 C   16.005827105817794        10.134170008544402        11.112795254955536     
 H   16.134828125982633        9.0415877373834181        11.047634738898648     
 H   15.366594576814478        10.402251242268205        10.256724503056251     
 C   17.366097490824622        10.828888445141374        10.996676114688643     
 H   18.002811575479193        10.515201519393550        11.839201668069380     
 H   17.227905845987856        11.913493411595072        11.135675050829979     
 C   18.111500214375010        10.599751054917258        9.6793146747644787     
 H   18.270243226066455        9.5223295436582980        9.5086558291542556     
 H   17.486782220808166        10.943063471925447        8.8418452213779606     
 C   19.457187707485957        11.334291559752003        9.6443149972421658     
 H   20.150231982714018        10.855846602822346        10.352169099647016     
 H   19.313276287616478        12.354422650736442        10.024828790700708     
 C   20.085159302485053        11.397375362130063        8.2507035885035833     
 H   21.068495216894437        11.887309105586915        8.2802153510111030     
 H   19.446606604100726        11.970598261727359        7.5640180395116801     
 H   20.228442288233179        10.395545992954489        7.8279992814870116     
 Cl   6.6069432700037085        5.3261637811127764        28.155154841682929     
         194

 Co   9.1949236586184622        1.5643510806239704        4.4276356086730306     
 N   7.9407959738660141       0.83783614222484692        5.8347219069314233     
 N   7.2038354341520705        1.8401694902370447        3.6086578770618525     
 N   10.289872363809089        2.3658929134656992        6.0600918856749368     
 N   9.9922738174425323        3.4421538594362326        3.7046707032225696     
 N   10.296620891688725      -0.18868399450180368        5.0478920029253107     
 N   9.8116226813978837       0.56115806987396910        2.6481006547635775     
 O   8.3027518525056880       0.49236478577666343        7.0992152217009954     
 C   6.5165225062184380       0.94348223892278105        5.7031973911712921     
 N   6.5933358094008536        2.2890794761561915        2.4807238448836570     
 C   6.1698834174954857        1.4923946518282485        4.4662336540416687     
 O   10.435509866835847        1.7213369209191351        7.2562678783875958     
 C   10.858864810195193        3.5414334017410982        5.9542199346121940     
 N   10.025822232223296        4.2112570932177134        2.5900343091560423     
 C   10.680606792687975        4.1412027541334488        4.6441180916938745     
 O   10.386675334986727      -0.60019731580480085        6.3515985267039152     
 C   10.784724633877971       -1.0155594909842987        4.1622401064864354     
 N   9.7904473726608749       0.79954369490311761        1.3160556692060528     
 C   10.564206985109694      -0.56117468986450647        2.8049547482635817     
 B   9.7980948833588482       0.35816216021423031        7.3497737421478249     
 C   5.5790545350194467       0.44956645282904428        6.7393648382007827     
 H   7.1539916003627226        2.6348384567913530        1.6680723033492892     
 C   5.2294998705314466        2.2609996835817503        2.5880899839457707     
 C   4.9160926883910214        1.7544599989640655        3.8313329104397220     
 C   11.673026593773418        4.2073274912604761        7.0072717729568099     
 H   9.5579113134849472        3.8944007330113490        1.7102555516746847     
 C   10.710817224123042        5.3608053991856304        2.7952067442837225     
 C   11.147099522995752        5.3585362603740867        4.1147231523116305     
 C   11.460238323544324       -2.2941074650507964        4.5080235220563996     
 H   9.2913835136912777        1.6297125644637065       0.92262613975580987     
 C   10.493325787920698      -0.14033510069336769       0.63001598107282952     
 C   11.003684805751661       -1.0441320623448189        1.5528010021165408     
 C   10.074847151520393      -0.22145754266598233        8.8118462475723938     
 H   4.5404338791273329       0.65784322670854922        6.4632876045626064     
 H   5.6765169532288056      -0.63845088021291518        6.8896685829557871     
 H   5.7788302873733786       0.91809236820931561        7.7155843587064625     
 H   4.6070634777840933        2.6319084335024749        1.7772749746914807     
 H   3.9289268656910701        1.5864344267669552        4.2381668939382964     
 H   11.416566254319532        5.2712649380356051        7.1024794568317624     
 H   11.541373212795150        3.7070660773943018        7.9714288237422997     
 H   12.741116730175730        4.1742673764299676        6.7319322341637333     
 H   10.872866359912280        6.0734619099139060        1.9972511332305745     
 H   11.728882732598185        6.1247007152144546        4.6109670248421493     
 H   11.961043089017428       -2.7246211304351973        3.6362357588481933     
 H   12.196569255604034       -2.1359974207905736        5.3094197540708592     
 H   10.728995035748627       -3.0312107116143725        4.8808904192774341     
 H   10.592869436515517      -0.10268647738955086      -0.44857003762562458     
 H   11.593934436521039       -1.9269195599898890        1.3351859052230211     
 H   11.113215316683013        5.3759224439437731E-002   9.0604947603790578     
 H   10.071727753568366       -1.3224917928588831        8.7735144074726783     
 C   9.1371304032345897       0.24787786860296387        9.9390575737175553     
 H   9.6641429257829916       0.17944209598972660        10.902146723168443     
 H   8.9006036441460985        1.3175678145050480        9.8126615465146170     
 C   7.8296911119422772      -0.54730051820289238        10.064846737760606     
 H   7.2180991766631522      -0.41745523582015043        9.1607317898587777     
 H   8.0626179485485832       -1.6246399890916514        10.114600134165519     
 C   7.0256362438564866      -0.15306279887947960        11.308358037022508     
 H   6.8328785727356394       0.93178106876648636        11.297249344282545     
 H   7.6431192255963349      -0.32367332986791331        12.203893412809146     
 C   5.6986011250751254      -0.90225340307403834        11.456787955652819     
 H   5.0495265852324653      -0.67701293442994270        10.595275299495253     
 H   5.8788036672255943       -1.9885698007314567        11.409844016071277     
 C   4.9640932522953092      -0.56681331913128119        12.759261619102043     
 H   4.7909631535898027       0.51984252937022379        12.815854082238873     
 H   5.6188063346560169      -0.79654739111330242        13.614462076496203     
 C   3.6308316418324234       -1.3025664140666373        12.928296450403085     
 H   2.9726550493749220       -1.0709276544050685        12.076354671653146     
 H   3.7984266122202492       -2.3903460508843462        12.877392530189127     
 C   2.9157922269884948      -0.95578028464617171        14.236877163003271     
 H   2.7494548681917612       0.13219954414084445        14.286226646366620     
 H   3.5769835945365216       -1.1818920435924511        15.087644035656464     
 C   1.5793134370299788       -1.6802207742312048        14.425543768117693     
 H   1.7423575014546020       -2.7699580814147300        14.407582795245917     
 H  0.92237755183092796       -1.4720081564163792        13.566390204002820     
 C  0.86893450813330142       -1.2892486640381462        15.724641983394577     
 H  0.71005356776932138      -0.19968589696761987        15.739377354096275     
 H   1.5301008660324691       -1.4939408941618293        16.579844236582396     
 C -0.47091478915474616       -1.9977920140215946        15.929828527713447     
 H  -1.1329814306000692       -1.7770422548613081        15.077610030673481     
 H -0.31935830924264813       -3.0892116567399714        15.898572290145678     
 C  -1.1857592342941099       -1.6314311149289722        17.237161343237258     
 H  -1.2993894359545373      -0.53785008694785974        17.312945061468632     
 H -0.55820634253281332       -1.9190681411921333        18.095641963274048     
 C  -2.5575818777337180       -2.3085320223525008        17.333982795408847     
 H  -3.1845506112809363       -1.9713338000513341        16.493402876007796     
 H  -2.4335376580319701       -3.3919630734721360        17.176129448979658     
 C  -3.3075678186650803       -2.0944591664687402        18.651902663275003     
 H  -3.4590306459819766       -1.0189448033612587        18.841469979323232     
 H  -2.6882702075160760       -2.4592520211851245        19.483802545408153     
 C  -4.6591057120371122       -2.8209527265926098        18.671532397593388     
 H  -5.3422600309739705       -2.3353901595491036        17.957804434024844     
 H  -4.5164420143054889       -3.8400019895026860        18.287558576146832     
 C  -5.3057990441805227       -2.8870486978172858        20.058888482854922     
 H  -6.2945018231896874       -3.3685838874784770        20.016651580329157     
 H  -4.6800698573760275       -3.4699940737568729        20.751691635085688     
 H  -5.4456666781266208       -1.8869967731843014        20.489248216796604     
 Cl   8.3367918285569083        3.2753077908188413       0.13876221803385197     
 Co   5.6799759113172090        6.9935986285620544        23.904397740529337     
 N   7.0078141171313009        7.5488573942646706        22.370990800612859     
 N   7.6785350862770576        6.9202858496779855        24.785352033936679     
 N   4.4907094872119551        6.3029072504964070        22.385647639404159     
 N   5.0970670852016697        5.0411884174229966        24.517738262146345     
 N   4.8452541304147312        8.7754862144693107        23.347351100157539     
 N   4.8604322474129384        7.8739364174032529        25.710435498573005     
 O   6.5871715118929606        8.0520529390902951        21.167097225214981     
 C   8.3040320658625415        7.6408028369855696        22.584815379895243     
 N   8.3013814953631826        6.5104817881748280        25.916678352108029     
 C   8.6814832297597722        7.2054220753141447        23.909855941931561     
 O   4.4259757799283106        6.8477460617413710        21.147197346613584     
 C   3.8990050480628029        5.0101800344277105        22.450717419080569     
 N   5.1635063209705985        4.2545084890819824        25.625709914081934     
 C   4.2489473643601379        4.3672738516214462        23.642227456233964     
 O   4.5554994360229522        9.1277419187092423        22.061364580052032     
 C   4.2449234922967536        9.6704598067034819        24.291352509198028     
 N   4.7708641445495372        7.5699831203884846        27.027021625633552     
 C   4.2846856360577164        9.1272244289454907        25.577666196311672     
 B   5.1110991055794450        8.2012753387351118        20.999160147352892     
 C   9.2632245859731039        8.2210426313057727        21.603564563691332     
 H   7.7426879864680282        6.1606509043413649        26.735865404490522     
 C   9.6526700122897022        6.5278533284903029        25.788323356111921     
 C   9.9400182361184015        6.9905314987479272        24.508882399212084     
 C   2.9104207153309272        4.5488764813379925        21.449940445629686     
 H   5.6592815514100510        4.5805202814724550        26.485528998835587     
 C   4.4119909365570118        3.1261968490219245        25.487630817470958     
 C   3.8261501655096124        3.1448548047175917        24.239868678329859     
 C   3.8063190407250431        11.033281348365454        23.913586408409902     
 H   5.2500207341637841        6.7300131353035084        27.410028154412213     
 C   4.1955095471291841        8.5869613440344121        27.741299942600783     
 C   3.8706793735487643        9.5995756102780128        26.863612065777737     
 C   4.7624553210287193        8.7867272684795079        19.556669932268477     
 H   10.291654721991454        8.2142677707980454        21.985282889200914     
 H   8.9739790073104864        9.2644134855770677        21.379731734961229     
 H   9.2263887257010904        7.6713003101188555        20.647505615466624     
 H   10.293145872374385        6.1845471123227798        26.596278456856613     
 H   10.919001830423218        7.1326952046884866        24.070588551917723     
 H   2.6590218330567792        3.4920726765391432        21.588712449262665     
 H   3.2878391596384611        4.6982431732301286        20.427046680233236     
 H   1.9752807168902637        5.1337514061525154        21.524641994968203     
 H   4.3390866780555930        2.4017147227835798        26.288095276025036     
 H   3.1591783554865982        2.4038282489334710        23.821162824967224     
 H   3.2848537618046678        11.507074206630612        24.749421018766579     
 H   3.1315725118481703        11.018165301207194        23.041396869153772     
 H   4.6680993290073349        11.674110891579561        23.643888265660621     
 H   4.0441025690171992        8.5050044995202416        28.811044699374325     
 H   3.4086500408380074        10.547941050480837        27.109917849800421     
 H   3.7147954159807450        8.5177331693880252        19.343186799696763     
 H   4.7744998217283436        9.8870722349863218        19.596290237143108     
 C   5.6611279050364613        8.3113963244130247        18.398600259671571     
 H   5.1102759091197587        8.3957119540415750        17.449761829298371     
 H   5.8848709495847658        7.2381080521799221        18.511511428225862     
 C   6.9783801749987893        9.0867247550772543        18.253387059453381     
 H   7.5876714267745955        8.9644863022203758        19.159554467032226     
 H   6.7578727431465744        10.165432301206092        18.185585713764137     
 C   7.7783652237881089        8.6623016430886572        17.017872892632802     
 H   7.9607033562762410        7.5762071032584064        17.047893537674817     
 H   7.1669596936725171        8.8248162349451604        16.116741456181472     
 C   9.1126161950569777        9.3980287854396281        16.866380321071773     
 H   9.7553867918955497        9.1757502214496203        17.733563520393378     
 H   8.9407460017152580        10.486157048993157        16.903187283864721     
 C   9.8531103243489646        9.0493963301714260        15.571316187892689     
 H   10.028106308045400        7.9625913038237597        15.524605056316934     
 H   9.2036952759673429        9.2718727438181663        14.710158245719379     
 C   11.185361508776717        9.7877490965230827        15.406918058919185     
 H   11.839059600678793        9.5606246148296741        16.263736703052331     
 H   11.014366665568819        10.875495049853988        15.454163132132466     
 C   11.909617705205649        9.4412903030465554        14.103774101901202     
 H   12.082257240524720        8.3539160868010089        14.056966891745086     
 H   11.252680200223182        9.6627570127374192        13.248230081469305     
 C   13.242749835476504        10.173482345430537        13.922867428941338     
 H   13.073554742858645        11.262547093728232        13.940413545300606     
 H   13.896843758613764        9.9681878298760491        14.785048994411284     
 C   13.958283898409761        9.7859775159905134        12.626186757426394     
 H   14.125794573110085        8.6974030161160734        12.614368807383388     
 H   13.296147938598940        9.9834071998736533        11.769862381310773     
 C   15.292330289148465        10.503033172596801        12.417790778815341     
 H   15.957781855184274        10.290948980024840        13.269651662134558     
 H   15.133250096625515        11.593701218396506        12.443025590476870     
 C   16.003671963595803        10.132518752636802        11.110310289342086     
 H   16.132523112746703        9.0398837889685026        11.046087829077667     
 H   15.364635842776874        10.400021198822511        10.253930285300660     
 C   17.364007307844378        10.826974338223406        10.994046770462925     
 H   18.000279229722391        10.514130220930731        11.837196412355203     
 H   17.225852311225335        11.911722081432174        11.131863013359981     
 C   18.110102837428958        10.596472076826876        9.6773823703242421     
 H   18.268540190284011        9.5188955965183872        9.5074781296987680     
 H   17.486176633734051        10.939478320682003        8.8392334621475417     
 C   19.455989279013011        11.330605480607161        9.6430412430083674     
 H   20.148514041634336        10.852031636115907        10.351288501870858     
 H   19.312121214826135        12.350801124560840        10.023401382079618     
 C   20.084606673875314        11.393444511270586        8.2497606029823416     
 H   21.068018211647360        11.883161656377078        8.2796924630210444     
 H   19.446357991327002        11.966811275883813        7.5629271235110647     
 H   20.227777909384063        10.391564505041094        7.8271155587666428     
 Cl   6.6138533401403548        5.3304055952805252        28.154530159725933     
         194

 Co   9.1923983161007694        1.5555536579893054        4.4262497147356399     
 N   7.9366549238401243       0.82877486816791102        5.8316671324241218     
 N   7.2028556495658451        1.8332370525905421        3.6054216995750830     
 N   10.285911968036361        2.3567601840176047        6.0593616214207735     
 N   9.9913422907901701        3.4333310459286643        3.7036526643546490     
 N   10.293833911683796      -0.19737968625170346        5.0476892046572379     
 N   9.8112430675424456       0.55293469535319295        2.6476626050489345     
 O   8.2970042733831502       0.48380973842795993        7.0967639474509401     
 C   6.5126744186563030       0.93538546964929314        5.6985003218284422     
 N   6.5939289722508070        2.2843859739586252        2.4776132421956758     
 C   6.1677746897012922        1.4854890025655680        4.4616132964171316     
 O   10.430019749844968        1.7121620951291834        7.2556387029160634     
 C   10.855714129678795        3.5319412193221482        5.9540326892837392     
 N   10.026488076394223        4.2026265881556180        2.5891873804751513     
 C   10.678927425394198        4.1319351367593686        4.6439102360664366     
 O   10.381332693159687      -0.60953336130453417        6.3513108032703647     
 C   10.783468034279196       -1.0236907069073931        4.1623988336760780     
 N   9.7933510876630496       0.79337862770294443        1.3161457247668276     
 C   10.565190394125821      -0.56835107832203391        2.8050956810933827     
 B   9.7920511382833553       0.34928101353010643        7.3488125564340567     
 C   5.5737964975850325       0.44185120888854179        6.7335133365062951     
 H   7.1556405437759043        2.6299013397529447        1.6656366750632177     
 C   5.2300216104463662        2.2575050725883199        2.5837213761598945     
 C   4.9149187780415202        1.7495804108049509        3.8259028397764041     
 C   11.669526866758229        4.1973719258848936        7.0076174165592091     
 H   9.5590848461691156        3.8863981807940520        1.7088118942316466     
 C   10.711672590299539        5.3518805144197614        2.7953640400124042     
 C   11.146526429651543        5.3491350705199707        4.1152969119498728     
 C   11.458551064291861       -2.3024348444590852        4.5082587841532664     
 H   9.2937614096362076        1.6230103950435004       0.92225846035270931     
 C   10.499561667225104      -0.14423966085484724       0.63092810917989450     
 C   11.008807024832125       -1.0486425677978846        1.5537138687211773     
 C   10.067258686935926      -0.22963624642342775        8.8114190975739284     
 H   4.5356163405924805       0.65024326354696305        6.4560212165869064     
 H   5.6709751151327614      -0.64612618324553095        6.8841994557137989     
 H   5.7723548728470799       0.91057384270324249        7.7098843349838813     
 H   4.6087260321627550        2.6303247598245596        1.7730290487697318     
 H   3.9271902667971217        1.5821423913576800        4.2315426739695017     
 H   11.411245966335112        5.2605904193891826        7.1048536330522198     
 H   11.539507613778754        3.6953387168390628        7.9709340756343945     
 H   12.737312890243745        4.1668905136560799        6.7313331178546365     
 H   10.874916007656042        6.0645494467075780        1.9977015719399869     
 H   11.728012107653843        6.1149586596358736        4.6123488256786960     
 H   11.962319514649794       -2.7312682266165749        3.6375869643788494     
 H   12.192031024198254       -2.1453847866244304        5.3121037154835893     
 H   10.726660170418146       -3.0404320012191297        4.8773762281897985     
 H   10.601810417559099      -0.10457436417902026      -0.44713067886308988     
 H   11.600889262453205       -1.9302115598848950        1.3365532118384087     
 H   11.106017987495068        4.3963449448357866E-002   9.0600115098691099     
 H   10.062252462414568       -1.3306117373222783        8.7740572689297522     
 C   9.1303151383048906       0.24236261847502144        9.9381608734721354     
 H   9.6574242795172704       0.17444343795140849        10.901252860736863     
 H   8.8952064750602027        1.3121536187658789        9.8104960906638041     
 C   7.8218890663843732      -0.55094978003606498        10.065123985073905     
 H   7.2099453037318657      -0.42067380303014207        9.1612894248944006     
 H   8.0534158165347716       -1.6285447163698930        10.115186487972990     
 C   7.0190595067922370      -0.15525107366395294        11.308992878732369     
 H   6.8272044021003255       0.92971987769612607        11.297414996866848     
 H   7.6370475510243159      -0.32589851213636256        12.204173492014194     
 C   5.6915477527431744      -0.90331147975325843        11.458765770905440     
 H   5.0422339636306619      -0.67832995892272374        10.597365436967738     
 H   5.8709950915908395       -1.9897698843741536        11.412593953067317     
 C   4.9576895790011255      -0.56644118206843230        12.761234373768596     
 H   4.7850728298459249       0.52032071435521143        12.817042654475603     
 H   5.6125517434695711      -0.79582662269034110        13.616411641540859     
 C   3.6241205415306221       -1.3014704376796020        12.931194050725136     
 H   2.9658837852596487       -1.0703447576381204        12.079152677844638     
 H   3.7912602753746798       -2.3893578745741046        12.881196689189730     
 C   2.9094275154946896      -0.95330908731027320        14.239616058186423     
 H   2.7437098141255523       0.13478460975524198        14.288253255157363     
 H   3.5705815731844925       -1.1792197244206482        15.090468647797771     
 C   1.5725486285505357       -1.6768647463516935        14.428880904866711     
 H   1.7349286621460127       -2.7667082932361340        14.411293507387811     
 H  0.91556052998476523       -1.4686131954654691        13.569768294119330     
 C  0.86259126002589570       -1.2850667824971380        15.727984216433768     
 H  0.70437552909880352      -0.19540218979719653        15.742549516085370     
 H   1.5237060279362209       -1.4900383701695055        16.583181262138929     
 C -0.47765566987392699       -1.9928596812370616        15.933347560162700     
 H  -1.1396113424445098       -1.7720996217079019        15.081043137719400     
 H -0.32661298715694553       -3.0843641165821953        15.902460202493140     
 C  -1.1922390614277703       -1.6257033200051403        17.240565017085189     
 H  -1.3062506148959518      -0.53211248468964523        17.315503051292598     
 H -0.56424772424765701       -1.9124233885425703        18.099017767947711     
 C  -2.5637247803151784       -2.3032446057495841        17.338700365402801     
 H  -3.1914509595486620       -1.9669361659040379        16.498358861307363     
 H  -2.4393418189135274       -3.3867485040181284        17.181614927647452     
 C  -3.3126034915281313       -2.0883918313482548        18.657082498626391     
 H  -3.4647394164163110       -1.0128349067522997        18.845789616827496     
 H  -2.6921400950540719       -2.4518525810470617        19.488675026096590     
 C  -4.6635716982906059       -2.8157807241596871        18.679032118349312     
 H  -5.3485291248420834       -2.3302651302408202        17.967161018517910     
 H  -4.5211953974329617       -3.8345750402303143        18.294256709183120     
 C  -5.3068956679649384       -2.8828327441607695        20.067728463507425     
 H  -6.2961087274180381       -3.3632233127296729        20.027554136788648     
 H  -4.6802029679662489       -3.4670844424481575        20.758358910692039     
 H  -5.4445720700084754       -1.8831586622962846        20.499342955752347     
 Cl   8.3406922173370805        3.2690116060566834       0.13626921949308241     
 Co   5.6853628017995863        6.9994501198419403        23.905865517261038     
 N   7.0121137008795618        7.5549326715721890        22.371332377262142     
 N   7.6840050433561098        6.9268982453458756        24.785432516373533     
 N   4.4935858456501796        6.3107085287243843        22.388120072792816     
 N   5.1047354340071331        5.0464555076439410        24.517066629815993     
 N   4.8523559135528016        8.7826932320210158        23.350502813926564     
 N   4.8649104233511080        7.8771109276475162        25.712097216391172     
 O   6.5904793874044634        8.0585496326630572        21.167941360964146     
 C   8.3084015557535107        7.6472505273697049        22.584506729301065     
 N   8.3073416758430056        6.5180026575928931        25.916779040685359     
 C   8.6865182719675627        7.2122581881466923        23.909507606329807     
 O   4.4283671404322931        6.8559176825724064        21.149870436673940     
 C   3.9019436341093137        5.0180439144872819        22.453013361270539     
 N   5.1739889338944538        4.2581934814552049        25.623594077205162     
 C   4.2547132021623524        4.3735727175146986        23.642688002898744     
 O   4.5604969344161210        9.1352377396087281        22.065049384876922     
 C   4.2523441451858233        9.6765241447366215        24.295651119725914     
 N   4.7741806584801187        7.5710439093502355        27.028068430720577     
 C   4.2904407868656209        9.1310231238818531        25.581013270399911     
 B   5.1143380494861423        8.2090119865664946        21.001799403611066     
 C   9.2670690860079326        8.2276744811776741        21.602885659714037     
 H   7.7490338808420267        6.1675410834835116        26.735932157246605     
 C   9.6585880845624974        6.5360178179019526        25.787979941833481     
 C   9.9453316164118242        6.9984552247174863        24.508328350544744     
 C   2.9114840847069869        4.5578519504358814        21.453664206166927     
 H   5.6698435765039363        4.5840020036239855        26.483435794733612     
 C   4.4224105093593993        3.1299433555040399        25.485665026044792     
 C   3.8337223689035227        3.1501908177777258        24.239415916428200     
 C   3.8174630262014295        11.040923475995152        23.920456923131574     
 H   5.2538149825769072        6.7309799634755354        27.410186280094869     
 C   4.1994979327775628        8.5874233050158342        27.743607881878518     
 C   3.8761205558516103        9.6016858782903451        26.867393057723419     
 C   4.7641319840271237        8.7953093008139795        19.560046529492453     
 H   10.294635598936374        8.2255438336259310        21.985945274256419     
 H   8.9747432573154597        9.2688491316061192        21.375352944557829     
 H   9.2338861240399197        7.6750976832844744        20.648767759229589     
 H   10.299511573442475        6.1930777232381811        26.595695176175688     
 H   10.924084083460817        7.1411225257780151        24.069720310638960     
 H   2.6606748460480691        3.5007955652091907        21.591353140836961     
 H   3.2868190705585469        4.7088931252784549        20.430376765675831     
 H   1.9763679470408047        5.1421715759662643        21.531124886358857     
 H   4.3516837531969488        2.4043308565844921        26.285159216462535     
 H   3.1660122286928982        2.4095800853427223        23.821197309541269     
 H   3.2942969322821862        11.513535450240022        24.755769840807325     
 H   3.1457462376121605        11.029404727473462        23.046412498389675     
 H   4.6811454781624828        11.680428349064030        23.655474384096141     
 H   4.0475873465995766        8.5039893188135611        28.813128418720197     
 H   3.4149532037358958        10.550139441065236        27.114809210955951     
 H   3.7159251455262590        8.5274498027553580        19.348225929641387     
 H   4.7773587023601021        9.8956084904148600        19.599876766535157     
 C   5.6604390083455467        8.3194001156511899        18.400500271245370     
 H   5.1082006153908832        8.4042205181337106        17.452542031226237     
 H   5.8836113322911681        7.2459544677477039        18.512975858513315     
 C   6.9778950172377447        9.0939402718896289        18.253587512989302     
 H   7.5879489533037852        8.9717726835025768        19.159243063930436     
 H   6.7578336341495424        10.172718842100197        18.185541520221683     
 C   7.7766509226665477        8.6685738601115094        17.017665736703201     
 H   7.9589805239720048        7.5824906645051620        17.048346661165105     
 H   7.1645008491184887        8.8304770600870963        16.116943393154724     
 C   9.1107856180093663        9.4041278035263147        16.864627085495563     
 H   9.7539396261513520        9.1828993459024186        17.731763339654858     
 H   8.9389086880366335        10.492282123449092        16.900233349861125     
 C   9.8507819130129111        9.0539257027174589        15.569774962726429     
 H   10.025647125237322        7.9670668528113282        15.524272729221551     
 H   9.2011830530802676        9.2754815655060465        14.708536084946079     
 C   11.183076039950233        9.7918879272773545        15.404269793718120     
 H   11.836790411135526        9.5659967632613601        16.261385216816091     
 H   11.012189727464996        10.879690400284323        15.449907125497329     
 C   11.907197156827557        9.4433844502217461        14.101662704262246     
 H   12.079619337145569        8.3559448869231741        14.056408659414803     
 H   11.250297512110784        9.6637525314020056        13.245831726276567     
 C   13.240430484655587        10.175047937167729        13.919772962022375     
 H   13.071441898272054        11.264145669059996        13.935901591450572     
 H   13.894513235074111        9.9707874020662679        14.782197273666213     
 C   13.955932906636997        9.7858186231132631        12.623651320424928     
 H   14.123358609120634        8.6972381953429583        12.613064482489865     
 H   13.293938439643444        9.9823252226473382        11.767022756876841     
 C   15.289998614234662        10.502633980702534        12.414773897070045     
 H   15.955312746518480        10.291373661629015        13.266940356854860     
 H   15.130931949696320        11.593320430435590        12.438956973644821     
 C   16.001516821373816        10.130867496729202        11.107825323728637     
 H   16.130218099510778        9.0381798405535854        11.044540919256685     
 H   15.362677108739270        10.397791155376815        10.251136067545067     
 C   17.361917124864135        10.825060231305439        10.991417426237208     
 H   17.997746883965593        10.513058922467913        11.835191156641026     
 H   17.223798776462818        11.909950751269275        11.128050975889982     
 C   18.108705460482906        10.593193098736494        9.6754500658840072     
 H   18.266837154501566        9.5154616493784765        9.5063004302432805     
 H   17.485571046659938        10.935893169438557        8.8366217029171228     
 C   19.454790850540064        11.326919401462318        9.6417674887745708     
 H   20.146796100554649        10.848216669409467        10.350407904094698     
 H   19.310966142035795        12.347179598385237        10.021973973458529     
 C   20.084054045265574        11.389513660411110        8.2488176174610999     
 H   21.067541206400286        11.879014207167240        8.2791695750309877     
 H   19.446109378553281        11.963024290040268        7.5618362075104502     
 H   20.227113530534947        10.387583017127701        7.8262318360462730     
 Cl   6.6207634102770019        5.3346474094482739        28.153905477768937     
         194

 Co   9.1898729735830766        1.5467562353546402        4.4248638207982491     
 N   7.9325138738142345       0.81971359411097500        5.8286123579168203     
 N   7.2018758649796188        1.8263046149440396        3.6021855220883134     
 N   10.281951572263635        2.3476274545695102        6.0586313571666102     
 N   9.9904107641378062        3.4245082324210956        3.7026346254867284     
 N   10.291046931678867      -0.20607537800160325        5.0474864063891651     
 N   9.8108634536870092       0.54471132083241691        2.6472245553342910     
 O   8.2912566942606123       0.47525469107925644        7.0943126732008848     
 C   6.5088263310941672       0.92728870037580535        5.6938032524855924     
 N   6.5945221351007595        2.2796924717610589        2.4745026395076950     
 C   6.1656659619070986        1.4785833533028876        4.4569929387925944     
 O   10.424529632854087        1.7029872693392314        7.2550095274445301     
 C   10.852563449162394        3.5224490369031982        5.9538454439552835     
 N   10.027153920565151        4.1939960830935226        2.5883404517942599     
 C   10.677248058100421        4.1226675193852884        4.6437023804389996     
 O   10.375990051332646      -0.61886940680426739        6.3510230798368132     
 C   10.782211434680420       -1.0318219228304875        4.1625575608657206     
 N   9.7962548026652225       0.78721356050277125        1.3162357803276024     
 C   10.566173803141949      -0.57552746677956135        2.8052366139231837     
 B   9.7860073932078642       0.34039986684598256        7.3478513707202895     
 C   5.5685384601506192       0.43413596494803935        6.7276618348118067     
 H   7.1572894871890869        2.6249642227145360        1.6632010467771461     
 C   5.2305433503612857        2.2540104615948890        2.5793527683740183     
 C   4.9137448676920190        1.7447008226458360        3.8204727691130862     
 C   11.666027139743038        4.1874163605093120        7.0079630601616083     
 H   9.5602583788532858        3.8783956285767549        1.7073682367886087     
 C   10.712527956476038        5.3429556296538934        2.7955213357410864     
 C   11.145953336307334        5.3397338806658547        4.1158706715881159     
 C   11.456863805039399       -2.3107622238673744        4.5084940462501333     
 H   9.2961393055811357        1.6163082256232946       0.92189078094960875     
 C   10.505797546529509      -0.14814422101632682       0.63184023728695948     
 C   11.013929243912587       -1.0531530732509502        1.5546267353258139     
 C   10.059670222351460      -0.23781495018087317        8.8109919475754612     
 H   4.5307988020576291       0.64264330038537709        6.4487548286112055     
 H   5.6654332770367164      -0.65380148627814672        6.8787303284718107     
 H   5.7658794583207804       0.90305531719716936        7.7041843112613000     
 H   4.6103885865414167        2.6287410861466443        1.7687831228479829     
 H   3.9254536679031737        1.5778503559484047        4.2249184540007079     
 H   11.405925678350695        5.2499159007427600        7.1072278092726773     
 H   11.537642014762357        3.6836113562838237        7.9704393275264884     
 H   12.733509050311760        4.1595136508821930        6.7307340015455406     
 H   10.876965655399804        6.0556369835012500        1.9981520106493995     
 H   11.727141482709499        6.1052166040572926        4.6137306265152436     
 H   11.963595940282158       -2.7379153227979529        3.6389381699095051     
 H   12.187492792792474       -2.1547721524582877        5.3147876768963194     
 H   10.724325305087667       -3.0496532908238865        4.8738620371021639     
 H   10.610751398602682      -0.10646225096848966      -0.44569132010055518     
 H   11.607844088385368       -1.9335035597799013        1.3379205184537963     
 H   11.098820658307122        3.4167674457278002E-002   9.0595282593591620     
 H   10.052777171260770       -1.3387316817856738        8.7746001303868262     
 C   9.1234998733751915       0.23684736834707903        9.9372641732267155     
 H   9.6507056332515493       0.16944477991309032        10.900358998305283     
 H   8.8898093059743086        1.3067394230267095        9.8083306348129931     
 C   7.8140870208264683      -0.55459904186923759        10.065401232387206     
 H   7.2017914308005802      -0.42389237024013365        9.1618470599300252     
 H   8.0442136845209617       -1.6324494436481347        10.115772841780462     
 C   7.0124827697279875      -0.15743934844842630        11.309627720442229     
 H   6.8215302314650126       0.92765868662576567        11.297580649451151     
 H   7.6309758764522977      -0.32812369440481182        12.204453571219242     
 C   5.6844943804112233      -0.90436955643247852        11.460743586158062     
 H   5.0349413420288576      -0.67964698341550467        10.599455574440224     
 H   5.8631865159560839       -1.9909699680168504        11.415343890063358     
 C   4.9512859057069418      -0.56606904500558330        12.763207128435150     
 H   4.7791825061020470       0.52079889934019896        12.818231226712332     
 H   5.6062971522831253      -0.79510585426737990        13.618361206585515     
 C   3.6174094412288209       -1.3003744612925665        12.934091651047186     
 H   2.9591125211443750       -1.0697618608711721        12.081950684036130     
 H   3.7840939385291104       -2.3883696982638631        12.885000848190336     
 C   2.9030628040008843      -0.95083788997437479        14.242354953369574     
 H   2.7379647600593433       0.13736967536963951        14.290279863948106     
 H   3.5641795518324635       -1.1765474052488454        15.093293259939079     
 C   1.5657838200710923       -1.6735087184721820        14.432218041615728     
 H   1.7274998228374239       -2.7634585050575375        14.415004219529703     
 H  0.90874350813860261       -1.4652182345145590        13.573146384235841     
 C  0.85624801191849009       -1.2808849009561298        15.731326449472958     
 H  0.69869749042828555      -0.19111848262677320        15.745721678074467     
 H   1.5173111898399725       -1.4861358461771816        16.586518287695466     
 C -0.48439655059310782       -1.9879273484525286        15.936866592611953     
 H  -1.1462412542889504       -1.7671569885544960        15.084476244765318     
 H -0.33386766507124288       -3.0795165764244192        15.906348114840602     
 C  -1.1987188885614311       -1.6199755250813086        17.243968690933116     
 H  -1.3131117938373664      -0.52637488243143071        17.318061041116565     
 H -0.57028910596250082       -1.9057786358930073        18.102393572621374     
 C  -2.5698676828966383       -2.2979571891466675        17.343417935396754     
 H  -3.1983513078163881       -1.9625385317567414        16.503314846606930     
 H  -2.4451459797950847       -3.3815339345641209        17.187100406315249     
 C  -3.3176391643911822       -2.0823244962277689        18.662262333977779     
 H  -3.4704481868506458       -1.0067250101433409        18.850109254331763     
 H  -2.6960099825920678       -2.4444531409089993        19.493547506785024     
 C  -4.6680376845440996       -2.8106087217267639        18.686531839105236     
 H  -5.3547982187101963       -2.3251401009325368        17.976517603010972     
 H  -4.5259487805604355       -3.8291480909579430        18.300954842219408     
 C  -5.3079922917493541       -2.8786167905042537        20.076568444159932     
 H  -6.2977156316463887       -3.3578627379808683        20.038456693248140     
 H  -4.6803360785564694       -3.4641748111394426        20.765026186298389     
 H  -5.4434774618903301       -1.8793205514082678        20.509437694708090     
 Cl   8.3445926061172511        3.2627154212945255       0.13377622095231287     
 Co   5.6907496922819636        7.0053016111218263        23.907333293992743     
 N   7.0164132846278227        7.5610079488797073        22.371673953911429     
 N   7.6894750004351620        6.9335106410137648        24.785512998810383     
 N   4.4964622040884041        6.3185098069523624        22.390592506181473     
 N   5.1124037828125957        5.0517225978648863        24.516394997485641     
 N   4.8594576966908720        8.7899002495727210        23.353654527695589     
 N   4.8693885992892785        7.8802854378917804        25.713758934209338     
 O   6.5937872629159653        8.0650463262358176        21.168785496713316     
 C   8.3127710456444817        7.6536982177538393        22.584198078706883     
 N   8.3133018563228287        6.5255235270109582        25.916879729262693     
 C   8.6915533141753532        7.2190943009792399        23.909159270728054     
 O   4.4307585009362764        6.8640893034034409        21.152543526734295     
 C   3.9048822201558249        5.0259077945468533        22.455309303460506     
 N   5.1844715468183100        4.2618784738284283        25.621478240328386     
 C   4.2604790399645669        4.3798715834079518        23.643148549563524     
 O   4.5654944328092908        9.1427335605082138        22.068734189701807     
 C   4.2597647980748921        9.6825884827697610        24.299949730253804     
 N   4.7774971724106994        7.5721046983119864        27.029115235807602     
 C   4.2961959376735255        9.1348218188182155        25.584360344488154     
 B   5.1175769933928406        8.2167486343978773        21.004438659869237     
 C   9.2709135860427594        8.2343063310495754        21.602206755736741     
 H   7.7553797752160243        6.1744312626256583        26.735998910002689     
 C   9.6645061568352908        6.5441823073136032        25.787636527555041     
 C   9.9506449967052468        7.0063789506870462        24.507774301877408     
 C   2.9125474540830463        4.5668274195337704        21.457387966704164     
 H   5.6804056015978226        4.5874837257755159        26.481342590631634     
 C   4.4328300821617876        3.1336898619861548        25.483699234618630     
 C   3.8412945722974330        3.1555268308378595        24.238963154526541     
 C   3.8286070116778164        11.048565603624848        23.927327437853247     
 H   5.2576092309900302        6.7319467916475624        27.410344405777522     
 C   4.2034863184259414        8.5878852659972562        27.745915821156252     
 C   3.8815617381544567        9.6037961463026775        26.871174049669097     
 C   4.7658086470255290        8.8038913331484512        19.563423126716426     
 H   10.297616475881293        8.2368198964538184        21.986607659311925     
 H   8.9755075073204313        9.2732847776351708        21.370974154154428     
 H   9.2413835223787473        7.6788950564500933        20.650029902992554     
 H   10.305877274510564        6.2016083341535824        26.595111895494767     
 H   10.929166336498417        7.1495498468675436        24.068852069360197     
 H   2.6623278590393591        3.5095184538792381        21.593993832411257     
 H   3.2857989814786324        4.7195430773267812        20.433706851118430     
 H   1.9774551771913456        5.1505917457800132        21.537607777749514     
 H   4.3642808283383046        2.4069469903854044        26.282223156900031     
 H   3.1728461018991982        2.4153319217519740        23.821231794115313     
 H   3.3037401027597046        11.519996693849434        24.762118662848071     
 H   3.1599199633761512        11.040644153739729        23.051428127625574     
 H   4.6941916273176316        11.686745806548499        23.667060502531662     
 H   4.0510721241819549        8.5029741381068806        28.815212138066066     
 H   3.4212563666337843        10.552337831649634        27.119700572111483     
 H   3.7170548750717733        8.5371664361226891        19.353265059586011     
 H   4.7802175829918614        9.9041447458433964        19.603463295927206     
 C   5.6597501116546320        8.3274039068893551        18.402400282819173     
 H   5.1061253216620077        8.4127290822258445        17.455322233154106     
 H   5.8823517149975695        7.2538008833154866        18.514440288800767     
 C   6.9774098594767011        9.1011557887020036        18.253787966525227     
 H   7.5882264798329739        8.9790590647847779        19.158931660828646     
 H   6.7577945251525104        10.180005382994302        18.185497326679233     
 C   7.7749366215449855        8.6748460771343616        17.017458580773599     
 H   7.9572576916677695        7.5887742257519166        17.048799784655394     
 H   7.1620420045644604        8.8361378852290304        16.117145330127975     
 C   9.1089550409617566        9.4102268216130014        16.862873849919353     
 H   9.7524924604071543        9.1900484703552170        17.729963158916338     
 H   8.9370713743580072        10.498407197905028        16.897279415857529     
 C   9.8484535016768575        9.0584550752634900        15.568233737560167     
 H   10.023187942429246        7.9715424017988976        15.523940402126165     
 H   9.1986708301931941        9.2790903871939268        14.706913924172781     
 C   11.180790571123749        9.7960267580316280        15.401621528517055     
 H   11.834521221592260        9.5713689116930443        16.259033730579851     
 H   11.010012789361172        10.883885750714656        15.445651118862193     
 C   11.904776608449467        9.4454785973969386        14.099551306623290     
 H   12.076981433766418        8.3579736870453409        14.055850427084520     
 H   11.247914823998384        9.6647480500665939        13.243433371083826     
 C   13.238111133834671        10.176613528904923        13.916678495103412     
 H   13.069329053685463        11.265744244391762        13.931389637600539     
 H   13.892182711534458        9.9733869742564885        14.779345552921141     
 C   13.953581914864232        9.7856597302360129        12.621115883423460     
 H   14.120922645131186        8.6970733745698432        12.611760157596343     
 H   13.291728940687946        9.9812432454210249        11.764183132442909     
 C   15.287666939320857        10.502234788808266        12.411757015324747     
 H   15.952843637852688        10.291798343233191        13.264229051575162     
 H   15.128613802767125        11.592939642474672        12.434888356812772     
 C   15.999361679151825        10.129216240821600        11.105340358115187     
 H   16.127913086274848        9.0364758921386681        11.042994009435704     
 H   15.360718374701666        10.395561111931119        10.248341849789476     
 C   17.359826941883892        10.823146124387472        10.988788082011489     
 H   17.995214538208792        10.511987624005094        11.833185900926846     
 H   17.221745241700297        11.908179421106375        11.124238938419984     
 C   18.107308083536850        10.589914120646112        9.6735177614437706     
 H   18.265134118719121        9.5120277022385658        9.5051227307877948     
 H   17.484965459585823        10.932308018195114        8.8340099436867039     
 C   19.453592422067121        11.323233322317476        9.6404937345407724     
 H   20.145078159474963        10.844401702703028        10.349527306318540     
 H   19.309811069245455        12.343558072209635        10.020546564837439     
 C   20.083501416655832        11.385582809551632        8.2478746319398599     
 H   21.067064201153212        11.874866757957403        8.2786466870409292     
 H   19.445860765779560        11.959237304196723        7.5607452915098357     
 H   20.226449151685834        10.383601529214307        7.8253481133259042     
 Cl   6.6276734804136490        5.3388892236160226        28.153280795811941     
         194

 Co   9.1873476310653857        1.5379588127199753        4.4234779268608584     
 N   7.9283728237883446       0.81065232005403909        5.8255575834095197     
 N   7.2008960803933926        1.8193721772975371        3.5989493446015439     
 N   10.277991176490907        2.3384947251214157        6.0579010929124477     
 N   9.9894792374854440        3.4156854189135273        3.7016165866188078     
 N   10.288259951673938      -0.21477106975150304        5.0472836081210923     
 N   9.8104838398315710       0.53648794631164087        2.6467865056196480     
 O   8.2855091151380744       0.46669964373055289        7.0918613989508295     
 C   6.5049782435320322       0.91919193110231756        5.6891061831427434     
 N   6.5951152979507119        2.2749989695634927        2.4713920368197142     
 C   6.1635572341129050        1.4716777040402071        4.4523725811680572     
 O   10.419039515863206        1.6938124435492794        7.2543803519729968     
 C   10.849412768645996        3.5129568544842487        5.9536581986268287     
 N   10.027819764736080        4.1853655780314272        2.5874935231133689     
 C   10.675568690806646        4.1133999020112073        4.6434945248115618     
 O   10.370647409505606      -0.62820545230400071        6.3507353564032627     
 C   10.780954835081642       -1.0399531387535821        4.1627162880553623     
 N   9.7991585176673954       0.78104849330259807        1.3163258358883771     
 C   10.567157212158078      -0.58270385523708867        2.8053775467529847     
 B   9.7799636481323731       0.33151872016185863        7.3468901850065214     
 C   5.5632804227162049       0.42642072100753692        6.7218103331173191     
 H   7.1589384306022685        2.6200271056761273        1.6607654184910745     
 C   5.2310650902762053        2.2505158506014586        2.5749841605881421     
 C   4.9125709573425178        1.7398212344867212        3.8150426984497683     
 C   11.662527412727849        4.1774607951337295        7.0083087037640084     
 H   9.5614319115374560        3.8703930763594574        1.7059245793455706     
 C   10.713383322652534        5.3340307448880253        2.7956786314697686     
 C   11.145380242963126        5.3303326908117388        4.1164444312263591     
 C   11.455176545786935       -2.3190896032756632        4.5087293083470001     
 H   9.2985172015260638        1.6096060562030887       0.92152310154650818     
 C   10.512033425833915      -0.15204878117780640       0.63275236539402457     
 C   11.019051462993051       -1.0576635787040158        1.5555396019304506     
 C   10.052081757766993      -0.24599365393831860        8.8105647975769941     
 H   4.5259812635227767       0.63504333722379092        6.4414884406355055     
 H   5.6598914389406714      -0.66147678931076259        6.8732612012298224     
 H   5.7594040437944818       0.89553679169109635        7.6984842875387187     
 H   4.6120511409200775        2.6271574124687289        1.7645371969262340     
 H   3.9237170690092253        1.5735583205391295        4.2182942340319132     
 H   11.400605390366277        5.2392413820963375        7.1096019854931347     
 H   11.535776415745959        3.6718839957285847        7.9699445794185833     
 H   12.729705210379775        4.1521367881083062        6.7301348852364447     
 H   10.879015303143566        6.0467245202949220        1.9986024493588119     
 H   11.726270857765154        6.0954745484787116        4.6151124273517912     
 H   11.964872365914523       -2.7445624189793310        3.6402893754401613     
 H   12.182954561386694       -2.1641595182921445        5.3174716383090495     
 H   10.721990439757187       -3.0588745804286437        4.8703478460145284     
 H   10.619692379646263      -0.10835013775795906      -0.44425196133802047     
 H   11.614798914317532       -1.9367955596749074        1.3392878250691842     
 H   11.091623329119177        2.4371899466198138E-002   9.0590450088492140     
 H   10.043301880106970       -1.3468516262490691        8.7751429918438983     
 C   9.1166846084454924       0.23133211821913657        9.9363674729812956     
 H   9.6439869869858263       0.16444612187477220        10.899465135873703     
 H   8.8844121368884146        1.3013252272875402        9.8061651789621802     
 C   7.8062849752685644      -0.55824830370241030        10.065678479700505     
 H   7.1936375578692937      -0.42711093745012529        9.1624046949656481     
 H   8.0350115525071519       -1.6363541709263763        10.116359195587933     
 C   7.0059060326637379      -0.15962762323289964        11.310262562152090     
 H   6.8158560608296996       0.92559749555540538        11.297746302035454     
 H   7.6249042018802786      -0.33034887667326107        12.204733650424290     
 C   5.6774410080792714      -0.90542763311169860        11.462721401410683     
 H   5.0276487204270541      -0.68096400790828560        10.601545711912710     
 H   5.8553779403213291       -1.9921700516595473        11.418093827059398     
 C   4.9448822324127573      -0.56569690794273431        12.765179883101704     
 H   4.7732921823581682       0.52127708432518660        12.819419798949061     
 H   5.6000425610966804      -0.79438508584441858        13.620310771630169     
 C   3.6106983409270192       -1.2992784849055312        12.936989251369237     
 H   2.9523412570291017       -1.0691789641042238        12.084748690227622     
 H   3.7769276016835409       -2.3873815219536221        12.888805007190939     
 C   2.8966980925070791      -0.94836669263847639        14.245093848552726     
 H   2.7322197059931344       0.13995474098403704        14.292306472738849     
 H   3.5577775304804344       -1.1738750860770426        15.096117872080386     
 C   1.5590190115916491       -1.6701526905926705        14.435555178364744     
 H   1.7200709835288346       -2.7602087168789415        14.418714931671596     
 H  0.90192648629243988       -1.4618232735636492        13.576524474352350     
 C  0.84990476381108437       -1.2767030194151219        15.734668682512147     
 H  0.69301945175776769      -0.18683477545634986        15.748893840063563     
 H   1.5109163517437241       -1.4822333221848578        16.589855313251999     
 C -0.49113743131228865       -1.9829950156679956        15.940385625061205     
 H  -1.1528711661333912       -1.7622143554010898        15.087909351811236     
 H -0.34112234298554028       -3.0746690362666431        15.910236027188065     
 C  -1.2051987156950914       -1.6142477301574767        17.247372364781047     
 H  -1.3199729727787810      -0.52063728017321631        17.320619030940527     
 H -0.57633048767734452       -1.8991338832434443        18.105769377295040     
 C  -2.5760105854780986       -2.2926697725437508        17.348135505390704     
 H  -3.2052516560841138       -1.9581408976094452        16.508270831906497     
 H  -2.4509501406766421       -3.3763193651101133        17.192585884983046     
 C  -3.3226748372542336       -2.0762571611072835        18.667442169329171     
 H  -3.4761569572849802       -1.0006151135343822        18.854428891836026     
 H  -2.6998798701300637       -2.4370537007709370        19.498419987473461     
 C  -4.6725036707975933       -2.8054367192938412        18.694031559861159     
 H  -5.3610673125783093       -2.3200150716242529        17.985874187504038     
 H  -4.5307021636879083       -3.8237211416855712        18.307652975255696     
 C  -5.3090889155337697       -2.8744008368477378        20.085408424812435     
 H  -6.2993225358747402       -3.3525021632320642        20.049359249707631     
 H  -4.6804691891466899       -3.4612651798307272        20.771693461904743     
 H  -5.4423828537721839       -1.8754824405202510        20.519532433663837     
 Cl   8.3484929948974234        3.2564192365323676       0.13128322241154330     
 Co   5.6961365827643409        7.0111531024017113        23.908801070724447     
 N   7.0207128683760835        7.5670832261872247        22.372015530560713     
 N   7.6949449575142141        6.9401230366816549        24.785593481247233     
 N   4.4993385625266296        6.3263110851803397        22.393064939570134     
 N   5.1200721316180582        5.0569896880858307        24.515723365155289     
 N   4.8665594798289424        8.7971072671244261        23.356806241464614     
 N   4.8738667752274480        7.8834599481360437        25.715420652027504     
 O   6.5970951384274672        8.0715430198085798        21.169629632462485     
 C   8.3171405355354509        7.6601459081379746        22.583889428112702     
 N   8.3192620368026517        6.5330443964290232        25.916980417840023     
 C   8.6965883563831436        7.2259304138117866        23.908810935126301     
 O   4.4331498614402589        6.8722609242344763        21.155216616794654     
 C   3.9078208062023356        5.0337716746064256        22.457605245650477     
 N   5.1949541597421653        4.2655634662016517        25.619362403451614     
 C   4.2662448777667814        4.3861704493012050        23.643609096228303     
 O   4.5704919312024597        9.1502293814077014        22.072418994526696     
 C   4.2671854509639617        9.6886528208029006        24.304248340781690     
 N   4.7808136863412809        7.5731654872737373        27.030162040894627     
 C   4.3019510884814300        9.1386205137545762        25.587707418576393     
 B   5.1208159372995379        8.2244852822292600        21.007077916127411     
 C   9.2747580860775862        8.2409381809214768        21.601527851759446     
 H   7.7617256695900227        6.1813214417678042        26.736065662758769     
 C   9.6704242291080860        6.5523467967252529        25.787293113276601     
 C   9.9559583769986677        7.0143026766566052        24.507220253210068     
 C   2.9136108234591060        4.5758028886316602        21.461111727241406     
 H   5.6909676266917089        4.5909654479270463        26.479249386529656     
 C   4.4432496549641760        3.1374363684682702        25.481733443192464     
 C   3.8488667756913433        3.1608628438979931        24.238510392624882     
 C   3.8397509971542028        11.056207731254545        23.934197952574920     
 H   5.2614034794031532        6.7329136198195894        27.410502531460178     
 C   4.2074747040743201        8.5883472269786765        27.748223760433987     
 C   3.8870029204573031        9.6059064143150099        26.874955041614779     
 C   4.7674853100239334        8.8124733654829228        19.566799723940399     
 H   10.300597352826212        8.2480959592817040        21.987270044367428     
 H   8.9762717573254047        9.2777204236642223        21.366595363751024     
 H   9.2488809207175766        7.6826924296157131        20.651292046755518     
 H   10.312242975578654        6.2101389450689828        26.594528614813843     
 H   10.934248589536015        7.1579771679570721        24.067983828081434     
 H   2.6639808720306490        3.5182413425492860        21.596634523985553     
 H   3.2847788923987178        4.7301930293751075        20.437036936561029     
 H   1.9785424073418862        5.1590119155937622        21.544090669140168     
 H   4.3768779034796612        2.4095631241863167        26.279287097337530     
 H   3.1796799751054983        2.4210837581612257        23.821266278689354     
 H   3.3131832732372231        11.526457937458844        24.768467484888816     
 H   3.1740936891401419        11.051883580005997        23.056443756861476     
 H   4.7072377764727795        11.693063264032967        23.678646620967182     
 H   4.0545569017643324        8.5019589574002019        28.817295857411938     
 H   3.4275595295316728        10.554536222234031        27.124591933267016     
 H   3.7181846046172873        8.5468830694900220        19.358304189530635     
 H   4.7830764636236198        9.9126810012719346        19.607049825319258     
 C   5.6590612149637174        8.3354076981275202        18.404300294392975     
 H   5.1040500279331322        8.4212376463179783        17.458102435081976     
 H   5.8810920977039718        7.2616472988832683        18.515904719088219     
 C   6.9769247017156575        9.1083713055143782        18.253988420061148     
 H   7.5885040063621627        8.9863454460669789        19.158620257726856     
 H   6.7577554161554785        10.187291923888409        18.185453133136779     
 C   7.7732223204234243        8.6811182941572138        17.017251424844002     
 H   7.9555348593635342        7.5950577869986722        17.049252908145682     
 H   7.1595831600104312        8.8417987103709663        16.117347267101227     
 C   9.1071244639141469        9.4163258396996898        16.861120614343143     
 H   9.7510452946629584        9.1971975948080154        17.728162978177817     
 H   8.9352340606793828        10.504532272360963        16.894325481853933     
 C   9.8461250903408040        9.0629844478095212        15.566692512393907     
 H   10.020728759621168        7.9760179507864661        15.523608075030779     
 H   9.1961586073061188        9.2826992088818052        14.705291763399483     
 C   11.178505102297265        9.8001655887859016        15.398973263315987     
 H   11.832252032048993        9.5767410601247285        16.256682244343608     
 H   11.007835851257349        10.888081101144991        15.441395112227056     
 C   11.902356060071375        9.4475727445721294        14.097439908984336     
 H   12.074343530387267        8.3600024871675078        14.055292194754239     
 H   11.245532135885986        9.6657435687311821        13.241035015891088     
 C   13.235791783013754        10.178179120642115        13.913584028184449     
 H   13.067216209098872        11.267342819723526        13.926877683750504     
 H   13.889852187994805        9.9759865464467072        14.776493832176071     
 C   13.951230923091467        9.7855008373587609        12.618580446421994     
 H   14.118486681141738        8.6969085537967281        12.610455832702822     
 H   13.289519441732450        9.9801612681947098        11.761343508008977     
 C   15.285335264407054        10.501835596914001        12.408740133579451     
 H   15.950374529186895        10.292223024837366        13.261517746295466     
 H   15.126295655837929        11.592558854513754        12.430819739980723     
 C   15.997206536929836        10.127564984914001        11.102855392501739     
 H   16.125608073038919        9.0347719437237526        11.041447099614722     
 H   15.358759640664061        10.393331068485425        10.245547632033883     
 C   17.357736758903648        10.821232017469505        10.986158737785770     
 H   17.992682192451994        10.510916325542276        11.831180645212669     
 H   17.219691706937780        11.906408090943478        11.120426900949985     
 C   18.105910706590798        10.586635142555730        9.6715854570035358     
 H   18.263431082936677        9.5085937550986550        9.5039450313323073     
 H   17.484359872511710        10.928722866951668        8.8313981844562850     
 C   19.452393993594175        11.319547243172634        9.6392199803069740     
 H   20.143360218395280        10.840586735996588        10.348646708542381     
 H   19.308655996455112        12.339936546034034        10.019119156216348     
 C   20.082948788046092        11.381651958692155        8.2469316464186182     
 H   21.066587195906134        11.870719308747566        8.2781237990508707     
 H   19.445612153005836        11.955450318353178        7.5596543755092211     
 H   20.225784772836718        10.379620041300912        7.8244643906055353     
 Cl   6.6345835505502961        5.3431310377837713        28.152656113854945     
         194

 Co   9.1848222885476929        1.5291613900853103        4.4220920329234685     
 N   7.9242317737624548       0.80159104599710318        5.8225028089022182     
 N   7.1999162958071663        1.8124397396510346        3.5957131671147744     
 N   10.274030780718181        2.3293619956733216        6.0571708286582844     
 N   9.9885477108330800        3.4068626054059590        3.7005985477508876     
 N   10.285472971669009      -0.22346676150140282        5.0470808098530195     
 N   9.8101042259761329       0.52826457179086472        2.6463484559050046     
 O   8.2797615360155348       0.45814459638184934        7.0894101247007741     
 C   6.5011301559698964       0.91109516182882966        5.6844091137998936     
 N   6.5957084608006644        2.2703054673659264        2.4682814341317334     
 C   6.1614485063187114        1.4647720547775267        4.4477522235435201     
 O   10.413549398872327        1.6846376177593274        7.2537511765014635     
 C   10.846262088129595        3.5034646720652987        5.9534709532983729     
 N   10.028485608907008        4.1767350729693327        2.5866465944324775     
 C   10.673889323512869        4.1041322846371271        4.6432866691841248     
 O   10.365304767678566      -0.63754149780373393        6.3504476329697122     
 C   10.779698235482867       -1.0480843546766767        4.1628750152450049     
 N   9.8020622326695701       0.77488342610242478        1.3164158914491522     
 C   10.568140621174205      -0.58988024369461611        2.8055184795827857     
 B   9.7739199030568820       0.32263757347773470        7.3459289992927532     
 C   5.5580223852817916       0.41870547706703443        6.7159588314228316     
 H   7.1605873740154502        2.6150899886377190        1.6583297902050027     
 C   5.2315868301911257        2.2470212396080278        2.5706155528022658     
 C   4.9113970469930166        1.7349416463276064        3.8096126277864504     
 C   11.659027685712658        4.1675052297581479        7.0086543473664076     
 H   9.5626054442216244        3.8623905241421603        1.7044809219025325     
 C   10.714238688829033        5.3251058601221564        2.7958359271984508     
 C   11.144807149618918        5.3209315009576228        4.1170181908646013     
 C   11.453489286534474       -2.3274169826839524        4.5089645704438661     
 H   9.3008950974709936        1.6029038867828826       0.92115542214340762     
 C   10.518269305138320      -0.15595334133928596       0.63366449350108955     
 C   11.024173682073513       -1.0621740841570815        1.5564524685350871     
 C   10.044493293182528      -0.25417235769576402        8.8101376475785287     
 H   4.5211637249879253       0.62744337406220496        6.4342220526598046     
 H   5.6543496008446272      -0.66915209234337836        6.8677920739878342     
 H   5.7529286292681832       0.88801826618502322        7.6927842638161374     
 H   4.6137136952987392        2.6255737387908136        1.7602912710044851     
 H   3.9219804701152770        1.5692662851298542        4.2116700140631194     
 H   11.395285102381857        5.2285668634499149        7.1119761617135930     
 H   11.533910816729563        3.6601566351733457        7.9694498313106781     
 H   12.725901370447790        4.1447599253344185        6.7295357689273478     
 H   10.881064950887328        6.0378120570885940        1.9990528880682246     
 H   11.725400232820812        6.0857324929001315        4.6164942281883379     
 H   11.966148791546887       -2.7512095151607090        3.6416405809708170     
 H   12.178416329980916       -2.1735468841260017        5.3201555997217795     
 H   10.719655574426708       -3.0680958700334005        4.8668336549268929     
 H   10.628633360689847      -0.11023802454742845      -0.44281260257548577     
 H   11.621753740249696       -1.9400875595699136        1.3406551316845718     
 H   11.084425999931232        1.4576124475118274E-002   9.0585617583392679     
 H   10.033826588953172       -1.3549715707124645        8.7756858533009723     
 C   9.1098693435157934       0.22581686809119417        9.9354707727358758     
 H   9.6372683407201052       0.15944746383645406        10.898571273442123     
 H   8.8790149678025205        1.2959110315483708        9.8039997231113691     
 C   7.7984829297106604      -0.56189756553558290        10.065955727013804     
 H   7.1854836849380073      -0.43032950466011693        9.1629623300012710     
 H   8.0258094204933421       -1.6402588982046178        10.116945549395403     
 C   6.9993292955994892      -0.16181589801737301        11.310897403861951     
 H   6.8101818901943858       0.92353630448504498        11.297911954619757     
 H   7.6188325273082604      -0.33257405894171033        12.205013729629336     
 C   5.6703876357473204      -0.90648570979091869        11.464699216663304     
 H   5.0203560988252507      -0.68228103240106652        10.603635849385196     
 H   5.8475693646865734       -1.9933701353022442        11.420843764055437     
 C   4.9384785591185736      -0.56532477087988542        12.767152637768255     
 H   4.7674018586142903       0.52175526931017413        12.820608371185791     
 H   5.5937879699102346      -0.79366431742145727        13.622260336674826     
 C   3.6039872406252180       -1.2981825085184957        12.939886851691288     
 H   2.9455699929138284       -1.0685960673372756        12.087546696419114     
 H   3.7697612648379715       -2.3863933456433806        12.892609166191543     
 C   2.8903333810132739      -0.94589549530257799        14.247832743735877     
 H   2.7264746519269254       0.14253980659843457        14.294333081529592     
 H   3.5513755091284054       -1.1712027669052396        15.098942484221693     
 C   1.5522542031122057       -1.6667966627131592        14.438892315113762     
 H   1.7126421442202455       -2.7569589287003455        14.422425643813490     
 H  0.89510946444627715       -1.4584283126127391        13.579902564468860     
 C  0.84356151570367865       -1.2725211378741137        15.738010915551337     
 H  0.68734141308724983      -0.18255106828592652        15.752066002052658     
 H   1.5045215136474757       -1.4783307981925340        16.593192338808532     
 C -0.49787831203146948       -1.9780626828834624        15.943904657510458     
 H  -1.1595010779778319       -1.7572717222476839        15.091342458857152     
 H -0.34837702089983769       -3.0698214961088666        15.914123939535529     
 C  -1.2116785428287520       -1.6085199352336450        17.250776038628977     
 H  -1.3268341517201956      -0.51489967791500191        17.323177020764494     
 H -0.58237186939218832       -1.8924891305938816        18.109145181968703     
 C  -2.5821534880595589       -2.2873823559408342        17.352853075384658     
 H  -3.2121520043518395       -1.9537432634621488        16.513226817206064     
 H  -2.4567543015581994       -3.3711047956561058        17.198071363650843     
 C  -3.3277105101172846       -2.0701898259867981        18.672622004680559     
 H  -3.4818657277193150      -0.99450521692542326        18.858748529340293     
 H  -2.7037497576680596       -2.4296542606328742        19.503292468161899     
 C  -4.6769696570510879       -2.8002647168609185        18.701531280617083     
 H  -5.3673364064464222       -2.3148900423159695        17.995230771997100     
 H  -4.5354555468153812       -3.8182941924131999        18.314351108291980     
 C  -5.3101855393181854       -2.8701848831912220        20.094248405464938     
 H  -6.3009294401030909       -3.3471415884832596        20.060261806167123     
 H  -4.6806022997369112       -3.4583555485220119        20.778360737511093     
 H  -5.4412882456540386       -1.8716443296322343        20.529627172619580     
 Cl   8.3523933836775957        3.2501230517702098       0.12879022387077377     
 Co   5.7015234732467182        7.0170045936815972        23.910268847456148     
 N   7.0250124521243444        7.5731585034947431        22.372357107210000     
 N   7.7004149145932663        6.9467354323495440        24.785673963684083     
 N   4.5022149209648541        6.3341123634083170        22.395537372958792     
 N   5.1277404804235207        5.0622567783067751        24.515051732824936     
 N   4.8736612629670129        8.8043142846761313        23.359957955233639     
 N   4.8783449511656185        7.8866344583803079        25.717082369845670     
 O   6.6004030139389700        8.0780397133813402        21.170473768211650     
 C   8.3215100254264200        7.6665935985221099        22.583580777518524     
 N   8.3252222172824748        6.5405652658470883        25.917081106417356     
 C   8.7016233985909341        7.2327665266443342        23.908462599524547     
 O   4.4355412219442414        6.8804325450655108        21.157889706855009     
 C   3.9107593922488468        5.0416355546659970        22.459901187840444     
 N   5.2054367726660207        4.2692484585748751        25.617246566574838     
 C   4.2720107155689959        4.3924693151944574        23.644069642893083     
 O   4.5754894295956285        9.1577252023071871        22.076103799351582     
 C   4.2746061038530305        9.6947171588360401        24.308546951309577     
 N   4.7841302002718624        7.5742262762354882        27.031208845981652     
 C   4.3077062392893346        9.1424192086909386        25.591054492664632     
 B   5.1240548812062352        8.2322219300606427        21.009717172385585     
 C   9.2786025861124148        8.2475700307933781        21.600848947782151     
 H   7.7680715639640212        6.1882116209099509        26.736132415514852     
 C   9.6763423013808794        6.5605112861369026        25.786949698998161     
 C   9.9612717572920904        7.0222264026261652        24.506666204542729     
 C   2.9146741928351658        4.5847783577295491        21.464835487778643     
 H   5.7015296517855942        4.5944471700785767        26.477156182427681     
 C   4.4536692277665644        3.1411828749503856        25.479767651766302     
 C   3.8564389790852540        3.1661988569581272        24.238057630723226     
 C   3.8508949826305896        11.063849858884241        23.941068467296592     
 H   5.2651977278162763        6.7338804479916172        27.410660657142834     
 C   4.2114630897226988        8.5888091879600985        27.750531699711722     
 C   3.8924441027601495        9.6080166823273423        26.878736033560461     
 C   4.7691619730223378        8.8210553978173945        19.570176321164372     
 H   10.303578229771132        8.2593720221095914        21.987932429422933     
 H   8.9770360073303781        9.2821560696932739        21.362216573347624     
 H   9.2563783190564042        7.6864898027813320        20.652554190518487     
 H   10.318608676646743        6.2186695559843841        26.593945334132922     
 H   10.939330842573614        7.1664044890466005        24.067115586802672     
 H   2.6656338850219390        3.5269642312193334        21.599275215559850     
 H   3.2837588033188032        4.7408429814234330        20.440367022003628     
 H   1.9796296374924272        5.1674320854075111        21.550573560530825     
 H   4.3894749786210170        2.4121792579872290        26.276351037775029     
 H   3.1865138483117983        2.4268355945704774        23.821300763263398     
 H   3.3226264437147419        11.532919181068253        24.774816306929562     
 H   3.1882674149041326        11.063123006272264        23.061459386097379     
 H   4.7202839256279274        11.699380721517436        23.690232739402706     
 H   4.0580416793467107        8.5009437766935214        28.819379576757807     
 H   3.4338626924295612        10.556734612818429        27.129483294422549     
 H   3.7193143341628012        8.5565997028573531        19.363343319475259     
 H   4.7859353442553791        9.9212172567004728        19.610636354711307     
 C   5.6583723182728036        8.3434114893656854        18.406200305966777     
 H   5.1019747342042567        8.4297462104101140        17.460882637009842     
 H   5.8798324804103732        7.2694937144510501        18.517369149375671     
 C   6.9764395439546139        9.1155868223267529        18.254188873597073     
 H   7.5887815328913524        8.9936318273491800        19.158308854625066     
 H   6.7577163071584465        10.194578464782515        18.185408939594328     
 C   7.7715080193018622        8.6873905111800660        17.017044268914400     
 H   7.9538120270592980        7.6013413482454268        17.049706031635967     
 H   7.1571243154564028        8.8474595355129022        16.117549204074479     
 C   9.1052938868665372        9.4224248577863765        16.859367378766933     
 H   9.7495981289187608        9.2043467192608137        17.726362797439293     
 H   8.9333967470007565        10.510657346816899        16.891371547850341     
 C   9.8437966790047504        9.0675138203555541        15.565151287227646     
 H   10.018269576813090        7.9804934997740355        15.523275747935394     
 H   9.1936463844190435        9.2863080305696855        14.703669602626183     
 C   11.176219633470780        9.8043044195401752        15.396324998114922     
 H   11.829982842505727        9.5821132085564145        16.254330758107368     
 H   11.005658913153525        10.892276451575324        15.437139105591918     
 C   11.899935511693283        9.4496668917473201        14.095328511345381     
 H   12.071705627008116        8.3620312872896729        14.054733962423956     
 H   11.243149447773588        9.6667390873957686        13.238636660698349     
 C   13.233472432192837        10.179744712379307        13.910489561265486     
 H   13.065103364512280        11.268941395055291        13.922365729900472     
 H   13.887521664455152        9.9785861186369278        14.773642111430998     
 C   13.948879931318704        9.7853419444815106        12.616045009420528     
 H   14.116050717152287        8.6967437330236130        12.609151507809301     
 H   13.287309942776954        9.9790792909683965        11.758503883575045     
 C   15.283003589493250        10.501436405019733        12.405723251834154     
 H   15.947905420521103        10.292647706441542        13.258806441015768     
 H   15.123977508908734        11.592178066552838        12.426751123148676     
 C   15.995051394707847        10.125913729006401        11.100370426888290     
 H   16.123303059802993        9.0330679953088353        11.039900189793741     
 H   15.356800906626455        10.391101025039729        10.242753414278290     
 C   17.355646575923405        10.819317910551538        10.983529393560053     
 H   17.990149846695193        10.509845027079457        11.829175389498491     
 H   17.217638172175260        11.904636760780578        11.116614863479985     
 C   18.104513329644746        10.583356164465350        9.6696531525632992     
 H   18.261728047154229        9.5051598079587443        9.5027673318768198     
 H   17.483754285437595        10.925137715708225        8.8287864252258661     
 C   19.451195565121232        11.315861164027792        9.6379462260731756     
 H   20.141642277315594        10.836771769290150        10.347766110766223     
 H   19.307500923664772        12.336315019858430        10.017691747595258     
 C   20.082396159436353        11.377721107832679        8.2459886608973765     
 H   21.066110190659060        11.866571859537727        8.2776009110608122     
 H   19.445363540232115        11.951663332509632        7.5585634595086066     
 H   20.225120393987606        10.375638553387518        7.8235806678851665     
 Cl   6.6414936206869433        5.3473728519515200        28.152031431897949     
         194

 Co   9.1822969460300001        1.5203639674506453        4.4207061389860778     
 N   7.9200907237365659       0.79252977194016727        5.8194480343949166     
 N   7.1989365112209400        1.8055073020045320        3.5924769896280049     
 N   10.270070384945454        2.3202292662252271        6.0564405644041210     
 N   9.9876161841807178        3.3980397918983902        3.6995805088829670     
 N   10.282685991664080      -0.23216245325130258        5.0468780115849468     
 N   9.8097246121206947       0.52004119727008868        2.6459104061903616     
 O   8.2740139568929969       0.44958954903314585        7.0869588504507188     
 C   6.4972820684077615       0.90299839255534176        5.6797120444570437     
 N   6.5963016236506169        2.2656119651683602        2.4651708314437522     
 C   6.1593397785245179        1.4578664055148463        4.4431318659189829     
 O   10.408059281881446        1.6754627919693754        7.2531220010299302     
 C   10.843111407613195        3.4939724896463487        5.9532837079699181     
 N   10.029151453077937        4.1681045679072373        2.5857996657515865     
 C   10.672209956219092        4.0948646672630469        4.6430788135566869     
 O   10.359962125851526      -0.64687754330346725        6.3501599095361607     
 C   10.778441635884091       -1.0562155705997711        4.1630337424346475     
 N   9.8049659476717430       0.76871835890225160        1.3165059470099270     
 C   10.569124030190334      -0.59705663215214355        2.8056594124125867     
 B   9.7678761579813909       0.31375642679361082        7.3449678135789851     
 C   5.5527643478473774       0.41099023312653199        6.7101073297283440     
 H   7.1622363174286328        2.6101528715993103        1.6558941619189311     
 C   5.2321085701060452        2.2435266286145974        2.5662469450163901     
 C   4.9102231366435154        1.7300620581684916        3.8041825571231325     
 C   11.655527958697469        4.1575496643825653        7.0089999909688068     
 H   9.5637789769057946        3.8543879719248633        1.7030372644594944     
 C   10.715094055005530        5.3161809753562883        2.7959932229271329     
 C   11.144234056274710        5.3115303111035068        4.1175919505028444     
 C   11.451802027282012       -2.3357443620922416        4.5091998325407330     
 H   9.3032729934159217        1.5962017173626768       0.92078774274030706     
 C   10.524505184442726      -0.15985790150076554       0.63457662160815465     
 C   11.029295901153978       -1.0666845896101471        1.5573653351397239     
 C   10.036904828598061      -0.26235106145320947        8.8097104975800615     
 H   4.5163461864530738       0.61984341090061890        6.4269556646841046     
 H   5.6488077627485822      -0.67682739537599423        6.8623229467458469     
 H   5.7464532147418845       0.88049974067895009        7.6870842400935562     
 H   4.6153762496774009        2.6239900651128982        1.7560453450827362     
 H   3.9202438712213286        1.5649742497205787        4.2050457940943247     
 H   11.389964814397439        5.2178923448034924        7.1143503379340505     
 H   11.532045217713165        3.6484292746181071        7.9689550832027720     
 H   12.722097530515805        4.1373830625605317        6.7289366526182519     
 H   10.883114598631092        6.0288995938822652        1.9995033267776372     
 H   11.724529607876468        6.0759904373215505        4.6178760290248855     
 H   11.967425217179253       -2.7578566113420866        3.6429917865014732     
 H   12.173878098575136       -2.1829342499598585        5.3228395611345096     
 H   10.717320709096230       -3.0773171596381577        4.8633194638392583     
 H   10.637574341733428      -0.11212591133689784      -0.44137324381295107     
 H   11.628708566181860       -1.9433795594649197        1.3420224382999595     
 H   11.077228670743287        4.7803494840384098E-003   9.0580785078293200     
 H   10.024351297799374       -1.3630915151758598        8.7762287147580462     
 C   9.1030540785860943       0.22030161796325173        9.9345740724904559     
 H   9.6305496944543822       0.15444880579813591        10.897677411010541     
 H   8.8736177987166265        1.2904968358092015        9.8018342672605563     
 C   7.7906808841527555      -0.56554682736875561        10.066232974327104     
 H   7.1773298120067208      -0.43354807187010858        9.1635199650368957     
 H   8.0166072884795323       -1.6441636254828593        10.117531903202876     
 C   6.9927525585352397      -0.16400417280184637        11.311532245571811     
 H   6.8045077195590729       0.92147511341468458        11.298077607204061     
 H   7.6127608527362423      -0.33479924121015958        12.205293808834384     
 C   5.6633342634153694      -0.90754378647013878        11.466677031915925     
 H   5.0130634772234464      -0.68359805689384745        10.605725986857681     
 H   5.8397607890518186       -1.9945702189449410        11.423593701051479     
 C   4.9320748858243899      -0.56495263381703642        12.769125392434809     
 H   4.7615115348704125       0.52223345429516166        12.821796943422520     
 H   5.5875333787237889      -0.79294354899849606        13.624209901719482     
 C   3.5972761403234168       -1.2970865321314604        12.942784452013338     
 H   2.9387987287985546       -1.0680131705703273        12.090344702610606     
 H   3.7625949279924020       -2.3854051693331391        12.896413325192148     
 C   2.8839686695194682      -0.94342429796667959        14.250571638919029     
 H   2.7207295978607164       0.14512487221283210        14.296359690320337     
 H   3.5449734877763763       -1.1685304477334368        15.101767096363002     
 C   1.5454893946327626       -1.6634406348336477        14.442229451862779     
 H   1.7052133049116565       -2.7537091405217491        14.426136355955384     
 H  0.88829244260011442       -1.4550333516618292        13.583280654585371     
 C  0.83721826759627305       -1.2683392563331055        15.741353148590528     
 H  0.68166337441673197      -0.17826736111550318        15.755238164041755     
 H   1.4981266755512272       -1.4744282742002099        16.596529364365065     
 C -0.50461919275065026       -1.9731303500989295        15.947423689959711     
 H  -1.1661309898222725       -1.7523290890942778        15.094775565903070     
 H -0.35563169881413503       -3.0649739559510905        15.918011851882991     
 C  -1.2181583699624126       -1.6027921403098133        17.254179712476908     
 H  -1.3336953306616102      -0.50916207565678739        17.325735010588456     
 H -0.58841325110703213       -1.8858443779443186        18.112520986642366     
 C  -2.5882963906410188       -2.2820949393379171        17.357570645378612     
 H  -3.2190523526195651       -1.9493456293148523        16.518182802505631     
 H  -2.4625584624397563       -3.3658902262020982        17.203556842318640     
 C  -3.3327461829803360       -2.0641224908663123        18.677801840031947     
 H  -3.4875744981536498      -0.98839532031646449        18.863068166844556     
 H  -2.7076196452060550       -2.4222548204948118        19.508164948850332     
 C  -4.6814356433045816       -2.7950927144279958        18.709031001373003     
 H  -5.3736055003145342       -2.3097650130076861        18.004587356490166     
 H  -4.5402089299428541       -3.8128672431408281        18.321049241328268     
 C  -5.3112821631026002       -2.8659689295347062        20.103088386117445     
 H  -6.3025363443314415       -3.3417810137344555        20.071164362626615     
 H  -4.6807354103271317       -3.4554459172132970        20.785028013117444     
 H  -5.4401936375358932       -1.8678062187442175        20.539721911575324     
 Cl   8.3562937724577679        3.2438268670080519       0.12629722533000420     
 Co   5.7069103637290954        7.0228560849614832        23.911736624187853     
 N   7.0293120358726053        7.5792337808022614        22.372698683859287     
 N   7.7058848716723194        6.9533478280174341        24.785754446120936     
 N   4.5050912794030786        6.3419136416362942        22.398009806347449     
 N   5.1354088292289841        5.0675238685277195        24.514380100494584     
 N   4.8807630461050833        8.8115213022278347        23.363109669002668     
 N   4.8828231271037881        7.8898089686245712        25.718744087663836     
 O   6.6037108894504719        8.0845364069541024        21.171317903960819     
 C   8.3258795153173910        7.6730412889062443        22.583272126924342     
 N   8.3311823977622979        6.5480861352651534        25.917181794994686     
 C   8.7066584407987246        7.2396026394768818        23.908114263922794     
 O   4.4379325824482239        6.8886041658965462        21.160562796915364     
 C   3.9136979782953576        5.0494994347255684        22.462197130030411     
 N   5.2159193855898760        4.2729334509480985        25.615130729698066     
 C   4.2777765533712104        4.3987681810877106        23.644530189557862     
 O   4.5804869279887983        9.1652210232066729        22.079788604176468     
 C   4.2820267567421002        9.7007814968691797        24.312845561837463     
 N   4.7874467142024439        7.5752870651972390        27.032255651068677     
 C   4.3134613900972392        9.1462179036272993        25.594401566752875     
 B   5.1272938251129334        8.2399585778920255        21.012356428643756     
 C   9.2824470861472417        8.2542018806652795        21.600170043804852     
 H   7.7744174583380197        6.1951018000520968        26.736199168270932     
 C   9.6822603736536745        6.5686757755485523        25.786606284719721     
 C   9.9665851375855130        7.0301501285957242        24.506112155875392     
 C   2.9157375622112252        4.5937538268274389        21.468559248315884     
 H   5.7120916768794805        4.5979288922301063        26.475062978325703     
 C   4.4640888005689527        3.1449293814325010        25.477801860340136     
 C   3.8640111824791643        3.1715348700182608        24.237604868821567     
 C   3.8620389681069760        11.071491986513939        23.947938982018265     
 H   5.2689919762293993        6.7348472761636442        27.410818782825487     
 C   4.2154514753710774        8.5892711489415206        27.752839638989457     
 C   3.8978852850629959        9.6101269503396747        26.882517025506143     
 C   4.7708386360207422        8.8296374301518661        19.573552918388348     
 H   10.306559106716051        8.2706480849374771        21.988594814478439     
 H   8.9778002573353515        9.2865917157223254        21.357837782944223     
 H   9.2638757173952335        7.6902871759469509        20.653816334281451     
 H   10.324974377714835        6.2272001668997854        26.593362053451997     
 H   10.944413095611214        7.1748318101361290        24.066247345523909     
 H   2.6672868980132289        3.5356871198893809        21.601915907134149     
 H   3.2827387142388886        4.7514929334717593        20.443697107446226     
 H   1.9807168676429681        5.1758522552212600        21.557056451921479     
 H   4.4020720537623728        2.4147953917881408        26.273414978212525     
 H   3.1933477215180988        2.4325874309797291        23.821335247837442     
 H   3.3320696141922603        11.539380424677665        24.781165128970308     
 H   3.2024411406681232        11.074362432538530        23.066475015333278     
 H   4.7333300747830753        11.705698179001905        23.701818857838227     
 H   4.0615264569290881        8.4999285959868409        28.821463296103680     
 H   3.4401658553274497        10.558933003402826        27.134374655578082     
 H   3.7204440637083156        8.5663163362246859        19.368382449419883     
 H   4.7887942248871376        9.9297535121290110        19.614222884103356     
 C   5.6576834215818890        8.3514152806038506        18.408100317540580     
 H   5.0998994404753812        8.4382547745022478        17.463662838937712     
 H   5.8785728631167755        7.2773401300188327        18.518833579663124     
 C   6.9759543861935702        9.1228023391391275        18.254389327132998     
 H   7.5890590594205412        9.0009182086313810        19.157997451523276     
 H   6.7576771981614145        10.201865005676622        18.185364746051874     
 C   7.7697937181803010        8.6936627282029182        17.016837112984803     
 H   7.9520891947550627        7.6076249094921824        17.050159155126256     
 H   7.1546654709023736        8.8531203606548381        16.117751141047730     
 C   9.1034633098189275        9.4285238758730632        16.857614143190727     
 H   9.7481509631745631        9.2114958437136139        17.724562616700773     
 H   8.9315594333221302        10.516782421272836        16.888417613846745     
 C   9.8414682676686969        9.0720431929015852        15.563610062061386     
 H   10.015810394005012        7.9849690487616041        15.522943420840008     
 H   9.1911341615319699        9.2899168522575657        14.702047441852885     
 C   11.173934164644296        9.8084432502944487        15.393676732913857     
 H   11.827713652962460        9.5874853569880987        16.251979271871129     
 H   11.003481975049702        10.896471802005658        15.432883098956781     
 C   11.897514963315192        9.4517610389225126        14.093217113706425     
 H   12.069067723628965        8.3640600874118398        14.054175730093673     
 H   11.240766759661188        9.6677346060603568        13.236238305505609     
 C   13.231153081371920        10.181310304116499        13.907395094346523     
 H   13.062990519925689        11.270539970387055        13.917853776050437     
 H   13.885191140915497        9.9811856908271466        14.770790390685928     
 C   13.946528939545939        9.7851830516042604        12.613509572419062     
 H   14.113614753162839        8.6965789122504962        12.607847182915780     
 H   13.285100443821458        9.9779973137420814        11.755664259141113     
 C   15.280671914579447        10.501037213125466        12.402706370088858     
 H   15.945436311855309        10.293072388045717        13.256095135736070     
 H   15.121659361979539        11.591797278591921        12.422682506316628     
 C   15.992896252485858        10.124262473098801        11.097885461274840     
 H   16.120998046567063        9.0313640468939198        11.038353279972759     
 H   15.354842172588851        10.388870981594035        10.239959196522699     
 C   17.353556392943165        10.817403803633571        10.980900049334334     
 H   17.987617500938395        10.508773728616639        11.827170133784314     
 H   17.215584637412743        11.902865430617680        11.112802826009986     
 C   18.103115952698690        10.580077186374968        9.6677208481230643     
 H   18.260025011371784        9.5017258608188353        9.5015896324213340     
 H   17.483148698363483        10.921552564464779        8.8261746659954472     
 C   19.449997136648285        11.312175084882949        9.6366724718393773     
 H   20.139924336235907        10.832956802583711        10.346885512990063     
 H   19.306345850874433        12.332693493682829        10.016264338974169     
 C   20.081843530826614        11.373790256973201        8.2450456753761348     
 H   21.065633185411986        11.862424410327890        8.2770780230707555     
 H   19.445114927458391        11.947876346666087        7.5574725435079912     
 H   20.224456015138490        10.371657065474125        7.8226969451647976     
 Cl   6.6484036908235904        5.3516146661192678        28.151406749940953     
         194

 Co   9.1797716035123091        1.5115665448159803        4.4193202450486870     
 N   7.9159496737106760       0.78346849788323125        5.8163932598876151     
 N   7.1979567266347146        1.7985748643580297        3.5892408121412349     
 N   10.266109989172726        2.3110965367771326        6.0557103001499577     
 N   9.9866846575283539        3.3892169783908219        3.6985624700150463     
 N   10.279899011659150      -0.24085814500120240        5.0466752133168740     
 N   9.8093449982652565       0.51181782274931265        2.6454723564757181     
 O   8.2682663777704590       0.44103450168444230        7.0845075762006635     
 C   6.4934339808456265       0.89490162328185396        5.6750149751141947     
 N   6.5968947865005703        2.2609184629707939        2.4620602287557714     
 C   6.1572310507303234        1.4509607562521656        4.4385115082944457     
 O   10.402569164890565        1.6662879661794234        7.2524928255583978     
 C   10.839960727096797        3.4844803072273987        5.9530964626414624     
 N   10.029817297248863        4.1594740628451419        2.5849527370706951     
 C   10.670530588925317        4.0855970498889658        4.6428709579292500     
 O   10.354619484024486      -0.65621358880320046        6.3498721861026102     
 C   10.777185036285314       -1.0643467865228657        4.1631924696242901     
 N   9.8078696626739177       0.76255329170207831        1.3165960025707018     
 C   10.570107439206462      -0.60423302060967099        2.8058003452423876     
 B   9.7618324129058980       0.30487528010948689        7.3440066278652170     
 C   5.5475063104129640       0.40327498918602950        6.7042558280338556     
 H   7.1638852608418144        2.6052157545609016        1.6534585336328596     
 C   5.2326303100209648        2.2400320176211665        2.5618783372305138     
 C   4.9090492262940142        1.7251824700093770        3.7987524864598146     
 C   11.652028231682278        4.1475940990069837        7.0093456345712069     
 H   9.5649525095899648        3.8463854197075662        1.7015936070164563     
 C   10.715949421182028        5.3072560905904202        2.7961505186558147     
 C   11.143660962930500        5.3021291212493908        4.1181657101410867     
 C   11.450114768029549       -2.3440717415005303        4.5094350946375998     
 H   9.3056508893608516        1.5894995479424709       0.92042006333720650     
 C   10.530741063747131      -0.16376246166224512       0.63548874971521963     
 C   11.034418120234442       -1.0711950950632128        1.5582782017443604     
 C   10.029316364013596      -0.27052976521065486        8.8092833475815961     
 H   4.5115286479182215       0.61224344773903283        6.4196892767084046     
 H   5.6432659246525372      -0.68450269840861000        6.8568538195038586     
 H   5.7399778002155859       0.87298121517287708        7.6813842163709749     
 H   4.6170388040560626        2.6224063914349829        1.7517994191609874     
 H   3.9185072723273802        1.5606822143113035        4.1984215741255309     
 H   11.384644526413021        5.2072178261570699        7.1167245141545079     
 H   11.530179618696767        3.6367019140628680        7.9684603350948668     
 H   12.718293690583820        4.1300061997866440        6.7283375363091560     
 H   10.885164246374854        6.0199871306759372        1.9999537654870496     
 H   11.723658982932124        6.0662483817429695        4.6192578298614322     
 H   11.968701642811617       -2.7645037075234646        3.6443429920321289     
 H   12.169339867169356       -2.1923216157937158        5.3255235225472397     
 H   10.714985843765749       -3.0865384492429149        4.8598052727516228     
 H   10.646515322777011      -0.11401379812636724      -0.43993388505041636     
 H   11.635663392114026       -1.9466715593599258        1.3433897449153474     
 H   11.070031341555342       -5.0154255070414544E-003   9.0575952573193721     
 H   10.014876006645576       -1.3712114596392553        8.7767715762151184     
 C   9.0962388136563934       0.21478636783530930        9.9336773722450360     
 H   9.6238310481886611       0.14945014775981780        10.896783548578961     
 H   8.8682206296307324        1.2850826400700321        9.7996688114097452     
 C   7.7828788385948515      -0.56919608920192821        10.066510221640405     
 H   7.1691759390754344      -0.43676663908010016        9.1640776000725186     
 H   8.0074051564657207       -1.6480683527611011        10.118118257010346     
 C   6.9861758214709901      -0.16619244758631971        11.312167087281672     
 H   6.7988335489237599       0.91941392234432429        11.298243259788364     
 H   7.6066891781642232      -0.33702442347860884        12.205573888039432     
 C   5.6562808910834175      -0.90860186314935887        11.468654847168548     
 H   5.0057708556216429      -0.68491508138662849        10.607816124330167     
 H   5.8319522134170629       -1.9957703025876379        11.426343638047518     
 C   4.9256712125302062      -0.56458049675418753        12.771098147101362     
 H   4.7556212111265346       0.52271163928014930        12.822985515659250     
 H   5.5812787875373440      -0.79222278057553475        13.626159466764136     
 C   3.5905650400216156       -1.2959905557444249        12.945682052335391     
 H   2.9320274646832813       -1.0674302738033790        12.093142708802098     
 H   3.7554285911468326       -2.3844169930228976        12.900217484192751     
 C   2.8776039580256629      -0.94095310063078119        14.253310534102180     
 H   2.7149845437945075       0.14770993782722966        14.298386299111080     
 H   3.5385714664243473       -1.1658581285616341        15.104591708504309     
 C   1.5387245861533192       -1.6600846069541362        14.445566588611797     
 H   1.6977844656030674       -2.7504593523431531        14.429847068097278     
 H  0.88147542075395180       -1.4516383907109192        13.586658744701881     
 C  0.83087501948886733       -1.2641573747920973        15.744695381629718     
 H  0.67598533574621400      -0.17398365394507984        15.758410326030850     
 H   1.4917318374549788       -1.4705257502078861        16.599866389921598     
 C -0.51136007346983114       -1.9681980173143965        15.950942722408964     
 H  -1.1727609016667131       -1.7473864559408718        15.098208672948989     
 H -0.36288637672843244       -3.0601264157933143        15.921899764230453     
 C  -1.2246381970960731       -1.5970643453859814        17.257583386324839     
 H  -1.3405565096030247      -0.50342447339857299        17.328293000412422     
 H -0.59445463282187583       -1.8791996252947556        18.115896791316032     
 C  -2.5944392932224791       -2.2768075227350004        17.362288215372566     
 H  -3.2259527008872908       -1.9449479951675561        16.523138787805198     
 H  -2.4683626233213136       -3.3606756567480907        17.209042320986438     
 C  -3.3377818558433869       -2.0580551557458269        18.682981675383335     
 H  -3.4932832685879842      -0.98228542370750560        18.867387804348819     
 H  -2.7114895327440509       -2.4148553803567494        19.513037429538770     
 C  -4.6859016295580753       -2.7899207119950731        18.716530722128926     
 H  -5.3798745941826471       -2.3046399836994027        18.013943940983228     
 H  -4.5449623130703269       -3.8074402938684564        18.327747374364556     
 C  -5.3123787868870158       -2.8617529758781903        20.111928366769948     
 H  -6.3041432485597921       -3.3364204389856513        20.082066919086106     
 H  -4.6808685209173531       -3.4525362859045816        20.791695288723794     
 H  -5.4390990294177479       -1.8639681078562007        20.549816650531067     
 Cl   8.3601941612379385        3.2375306822458940       0.12380422678923465     
 Co   5.7122972542114727        7.0287075762413691        23.913204400919557     
 N   7.0336116196208671        7.5853090581097797        22.373040260508571     
 N   7.7113548287513716        6.9599602236853233        24.785834928557787     
 N   4.5079676378413032        6.3497149198642715        22.400482239736107     
 N   5.1430771780344466        5.0727909587486639        24.513708468164232     
 N   4.8878648292431537        8.8187283197795399        23.366261382771693     
 N   4.8873013030419585        7.8929834788688353        25.720405805482002     
 O   6.6070187649619738        8.0910331005268628        21.172162039709988     
 C   8.3302490052083602        7.6794889792903795        22.582963476330161     
 N   8.3371425782421209        6.5556070046832184        25.917282483572020     
 C   8.7116934830065151        7.2464387523094294        23.907765928321041     
 O   4.4403239429522072        6.8967757867275807        21.163235886975723     
 C   3.9166365643418684        5.0573633147851398        22.464493072220382     
 N   5.2264019985137322        4.2766184433213210        25.613014892821290     
 C   4.2835423911734249        4.4050670469809639        23.644990736222642     
 O   4.5854844263819672        9.1727168441061604        22.083473409001357     
 C   4.2894474096311690        9.7068458349023192        24.317144172365353     
 N   4.7907632281330246        7.5763478541589899        27.033302456155702     
 C   4.3192165409051437        9.1500165985636617        25.597748640841115     
 B   5.1305327690196307        8.2476952257234082        21.014995684901930     
 C   9.2862915861820685        8.2608337305371808        21.599491139827556     
 H   7.7807633527120181        6.2019919791942435        26.736265921027016     
 C   9.6881784459264679        6.5768402649602020        25.786262870441281     
 C   9.9718985178789339        7.0380738545652841        24.505558107208053     
 C   2.9168009315872849        4.6027292959253279        21.472283008853125     
 H   5.7226537019733668        4.6014106143816367        26.472969774223724     
 C   4.4745083733713402        3.1486758879146164        25.475836068913974     
 C   3.8715833858730746        3.1768708830783945        24.237152106919908     
 C   3.8731829535833628        11.079134114143635        23.954809496739937     
 H   5.2727862246425223        6.7358141043356712        27.410976908508143     
 C   4.2194398610194561        8.5897331099229408        27.755147578267188     
 C   3.9033264673658423        9.6122372183520071        26.886298017451825     
 C   4.7725152990191466        8.8382194624863377        19.576929515612321     
 H   10.309539983660970        8.2819241477653645        21.989257199533942     
 H   8.9785645073403249        9.2910273617513770        21.353458992540819     
 H   9.2713731157340611        7.6940845491125698        20.655078478044416     
 H   10.331340078782924        6.2357307778151858        26.592778772771076     
 H   10.949495348648814        7.1832591312256575        24.065379104245146     
 H   2.6689399110045193        3.5444100085594288        21.604556598708445     
 H   3.2817186251589741        4.7621428855200856        20.447027192888822     
 H   1.9818040977935090        5.1842724250350098        21.563539343312137     
 H   4.4146691289037285        2.4174115255890531        26.270478918650024     
 H   3.2001815947243988        2.4383392673889803        23.821369732411483     
 H   3.3415127846697787        11.545841668287075        24.787513951011054     
 H   3.2166148664321139        11.085601858804798        23.071490644569181     
 H   4.7463762239382232        11.712015636486374        23.713404976273747     
 H   4.0650112345114655        8.4989134152801604        28.823547015449549     
 H   3.4464690182253381        10.561131393987225        27.139266016733615     
 H   3.7215737932538295        8.5760329695920170        19.373421579364511     
 H   4.7916531055188960        9.9382897675575474        19.617809413495404     
 C   5.6569945248909743        8.3594190718420176        18.410000329114379     
 H   5.0978241467465057        8.4467633385943817        17.466443040865581     
 H   5.8773132458231769        7.2851865455866145        18.520298009950576     
 C   6.9754692284325257        9.1300178559515022        18.254589780668919     
 H   7.5893365859497299        9.0082045899135839        19.157686048421485     
 H   6.7576380891643826        10.209151546570727        18.185320552509424     
 C   7.7680794170587397        8.6999349452257704        17.016629957055201     
 H   7.9503663624508265        7.6139084707389371        17.050612278616544     
 H   7.1522066263483453        8.8587811857967740        16.117953078020982     
 C   9.1016327327713178        9.4346228939597516        16.855860907614517     
 H   9.7467037974303672        9.2186449681664122        17.722762435962252     
 H   8.9297221196435057        10.522907495728772        16.885463679843149     
 C   9.8391398563326433        9.0765725654476181        15.562068836895126     
 H   10.013351211196934        7.9894445977491726        15.522611093744624     
 H   9.1886219386448946        9.2935256739454442        14.700425281079585     
 C   11.171648695817812        9.8125820810487205        15.391028467712790     
 H   11.825444463419196        9.5928575054197829        16.249627785634889     
 H   11.001305036945880        10.900667152435993        15.428627092321644     
 C   11.895094414937100        9.4538551860977034        14.091105716067469     
 H   12.066429820249814        8.3660888875340067        14.053617497763391     
 H   11.238384071548790        9.6687301247249451        13.233839950312870     
 C   13.228833730551003        10.182875895853691        13.904300627427558     
 H   13.060877675339098        11.272138545718821        13.913341822200405     
 H   13.882860617375844        9.9837852630173654        14.767938669940856     
 C   13.944177947773174        9.7850241587270084        12.610974135417596     
 H   14.111178789173390        8.6964140914773811        12.606542858022257     
 H   13.282890944865960        9.9769153365157681        11.752824634707181     
 C   15.278340239665644        10.500638021231200        12.399689488343562     
 H   15.942967203189516        10.293497069649893        13.253383830456372     
 H   15.119341215050344        11.591416490631003        12.418613889484579     
 C   15.990741110263869        10.122611217191201        11.095400495661391     
 H   16.118693033331137        9.0296600984790025        11.036806370151778     
 H   15.352883438551247        10.386640938148339        10.237164978767106     
 C   17.351466209962922        10.815489696715604        10.978270705108617     
 H   17.985085155181594        10.507702430153820        11.825164878070135     
 H   17.213531102650222        11.901094100454781        11.108990788539987     
 C   18.101718575752638        10.576798208284586        9.6657885436828277     
 H   18.258321975589340        9.4982919136789246        9.5004119329658465     
 H   17.482543111289367        10.917967413221335        8.8235629067650283     
 C   19.448798708175339        11.308489005738107        9.6353987176055789     
 H   20.138206395156221        10.829141835877271        10.346004915213905     
 H   19.305190778084093        12.329071967507227        10.014836930353079     
 C   20.081290902216875        11.369859406113724        8.2441026898548948     
 H   21.065156180164909        11.858276961118053        8.2765551350806970     
 H   19.444866314684671        11.944089360822542        7.5563816275073767     
 H   20.223791636289373        10.367675577560730        7.8218132224444279     
 Cl   6.6553137609602366        5.3558564802870166        28.150782067983958     
         194

 Co   9.1772462609946164        1.5027691221813153        4.4179343511112963     
 N   7.9118086236847862       0.77440722382629534        5.8133384853803136     
 N   7.1969769420484884        1.7916424267115272        3.5860046346544654     
 N   10.262149593400000        2.3019638073290385        6.0549800358957953     
 N   9.9857531308759917        3.3803941648832532        3.6975444311471257     
 N   10.277112031654221      -0.24955383675110215        5.0464724150488012     
 N   9.8089653844098201       0.50359444822853661        2.6450343067610751     
 O   8.2625187986479212       0.43247945433573876        7.0820563019506082     
 C   6.4895858932834907       0.88680485400836606        5.6703179057713449     
 N   6.5974879493505227        2.2562249607732277        2.4589496260677906     
 C   6.1551223229361298        1.4440551069894851        4.4338911506699086     
 O   10.397079047899686        1.6571131403894714        7.2518636500868645     
 C   10.836810046580396        3.4749881248084487        5.9529092173130076     
 N   10.030483141419792        4.1508435577830465        2.5841058083898036     
 C   10.668851221631540        4.0763294325148856        4.6426631023018121     
 O   10.349276842197444      -0.66554963430293368        6.3495844626690596     
 C   10.775928436686538       -1.0724780024459601        4.1633511968139327     
 N   9.8107733776760906       0.75638822450190513        1.3166860581314765     
 C   10.571090848222589      -0.61140940906719843        2.8059412780721886     
 B   9.7557886678304069       0.29599413342536296        7.3430454421514488     
 C   5.5422482729785498       0.39555974524552706        6.6984043263393680     
 H   7.1655342042549970        2.6002786375224933        1.6510229053467880     
 C   5.2331520499358843        2.2365374066277361        2.5575097294446376     
 C   4.9078753159445130        1.7203028818502621        3.7933224157964971     
 C   11.648528504667089        4.1376385336314012        7.0096912781736060     
 H   9.5661260422741332        3.8383828674902691        1.7001499495734185     
 C   10.716804787358525        5.2983312058245513        2.7963078143844968     
 C   11.143087869586292        5.2927279313952749        4.1187394697793298     
 C   11.448427508777087       -2.3523991209088195        4.5096703567344667     
 H   9.3080287853057797        1.5827973785222649       0.92005238393410604     
 C   10.536976943051537      -0.16766702182372467       0.63640087782228472     
 C   11.039540339314904       -1.0757056005162782        1.5591910683489971     
 C   10.021727899429129      -0.27870846896810031        8.8088561975831290     
 H   4.5067111093833701       0.60464348457744677        6.4124228887327037     
 H   5.6377240865564930      -0.69217800144122588        6.8513846922618704     
 H   5.7335023856892864       0.86546268966680395        7.6756841926483936     
 H   4.6187013584347234        2.6208227177570675        1.7475534932392383     
 H   3.9167706734334318        1.5563901789020282        4.1917973541567362     
 H   11.379324238428602        5.1965433075106473        7.1190986903749653     
 H   11.528314019680369        3.6249745535076290        7.9679655869869608     
 H   12.714489850651836        4.1226293370127571        6.7277384200000592     
 H   10.887213894118617        6.0110746674696092        2.0004042041964620     
 H   11.722788357987781        6.0565063261643886        4.6206396306979798     
 H   11.969978068443982       -2.7711508037048427        3.6456941975627850     
 H   12.164801635763576       -2.2017089816275726        5.3282074839599698     
 H   10.712650978435271       -3.0957597388476716        4.8562910816639873     
 H   10.655456303820593      -0.11590168491583663      -0.43849452628788166     
 H   11.642618218046190       -1.9499635592549320        1.3447570515307350     
 H   11.062834012367396       -1.4811200498121305E-002   9.0571120068094242     
 H   10.005400715491778       -1.3793314041026505        8.7773144376721923     
 C   9.0894235487266943       0.20927111770736687        9.9327806719996161     
 H   9.6171124019229381       0.14445148972149963        10.895889686147381     
 H   8.8628234605448384        1.2796684443308628        9.7975033555589341     
 C   7.7750767930369475      -0.57284535103510081        10.066787468953704     
 H   7.1610220661441479      -0.43998520629009180        9.1646352351081415     
 H   7.9982030244519109       -1.6519730800393426        10.118704610817817     
 C   6.9795990844067415      -0.16838072237079307        11.312801928991533     
 H   6.7931593782884461       0.91735273127396388        11.298408912372667     
 H   7.6006175035922050      -0.33924960574705809        12.205853967244478     
 C   5.6492275187514664      -0.90965993982857896        11.470632662421169     
 H   4.9984782340198395      -0.68623210587940942        10.609906261802655     
 H   5.8241436377823081       -1.9969703862303347        11.429093575043558     
 C   4.9192675392360226      -0.56420835969133853        12.773070901767916     
 H   4.7497308873826567       0.52318982426513683        12.824174087895978     
 H   5.5750241963508982      -0.79150201215257354        13.628109031808792     
 C   3.5838539397198144       -1.2948945793573896        12.948579652657441     
 H   2.9252562005680076       -1.0668473770364308        12.095940714993590     
 H   3.7482622543012631       -2.3834288167126561        12.904021643193355     
 C   2.8712392465318577      -0.93848190329488279        14.256049429285332     
 H   2.7092394897282985       0.15029500344162719        14.300412907901823     
 H   3.5321694450723182       -1.1631858093898311        15.107416320645617     
 C   1.5319597776738760       -1.6567285790746249        14.448903725360813     
 H   1.6903556262944783       -2.7472095641645571        14.433557780239171     
 H  0.87465839890778907       -1.4482434297600093        13.590036834818392     
 C  0.82453177138146172       -1.2599754932510894        15.748037614668908     
 H  0.67030729707569614      -0.16969994677465650        15.761582488019945     
 H   1.4853369993587304       -1.4666232262155623        16.603203415478131     
 C -0.51810095418901203       -1.9632656845298635        15.954461754858217     
 H  -1.1793908135111539       -1.7424438227874657        15.101641779994907     
 H -0.37014105464272984       -3.0552788756355382        15.925787676577915     
 C  -1.2311180242297337       -1.5913365504621497        17.260987060172766     
 H  -1.3474176885444393      -0.49768687114035848        17.330850990236389     
 H -0.60049601453671964       -1.8725548726451926        18.119272595989695     
 C  -2.6005821958039390       -2.2715201061320838        17.367005785366516     
 H  -3.2328530491550165       -1.9405503610202597        16.528094773104765     
 H  -2.4741667842028710       -3.3554610872940831        17.214527799654235     
 C  -3.3428175287064383       -2.0519878206253410        18.688161510734723     
 H  -3.4989920390223190      -0.97617552709854682        18.871707441853086     
 H  -2.7153594202820468       -2.4074559402186866        19.517909910227203     
 C  -4.6903676158115690       -2.7847487095621499        18.724030442884850     
 H  -5.3861436880507600       -2.2995149543911189        18.023300525476294     
 H  -4.5497156961977998       -3.8020133445960851        18.334445507400844     
 C  -5.3134754106714315       -2.8575370222216745        20.120768347422452     
 H  -6.3057501527881428       -3.3310598642368467        20.092969475545598     
 H  -4.6810016315075735       -3.4496266545958663        20.798362564330144     
 H  -5.4380044212996026       -1.8601299969681842        20.559911389486814     
 Cl   8.3640945500181108        3.2312344974837361       0.12131122824846510     
 Co   5.7176841446938500        7.0345590675212550        23.914672177651259     
 N   7.0379112033691280        7.5913843354172981        22.373381837157858     
 N   7.7168247858304237        6.9665726193532134        24.785915410994637     
 N   4.5108439962795286        6.3575161980922488        22.402954673124764     
 N   5.1507455268399092        5.0780580489696092        24.513036835833880     
 N   4.8949666123812250        8.8259353373312450        23.369413096540718     
 N   4.8917794789801281        7.8961579891130986        25.722067523300169     
 O   6.6103266404734766        8.0975297940996249        21.173006175459154     
 C   8.3346184950993312        7.6859366696745148        22.582654825735982     
 N   8.3431027587219440        6.5631278741012835        25.917383172149350     
 C   8.7167285252143056        7.2532748651419769        23.907417592719288     
 O   4.4427153034561897        6.9049474075586152        21.165908977036079     
 C   3.9195751503883796        5.0652271948447121        22.466789014410349     
 N   5.2368846114375875        4.2803034356945444        25.610899055944518     
 C   4.2893082289756403        4.4113659128742171        23.645451282887421     
 O   4.5904819247751369        9.1802126650056461        22.087158213826243     
 C   4.2968680625202387        9.7129101729354588        24.321442782893239     
 N   4.7940797420636061        7.5774086431207399        27.034349261242728     
 C   4.3249716917130492        9.1538152935000223        25.601095714929354     
 B   5.1337717129263281        8.2554318735547909        21.017634941160100     
 C   9.2901360862168971        8.2674655804090840        21.598812235850261     
 H   7.7871092470860166        6.2088821583363902        26.736332673783100     
 C   9.6940965181992613        6.5850047543718517        25.785919456162841     
 C   9.9772118981723565        7.0459975805348432        24.505004058540717     
 C   2.9178643009633443        4.6117047650232168        21.476006769390363     
 H   5.7332157270672521        4.6048923365331671        26.470876570121746     
 C   4.4849279461737286        3.1524223943967318        25.473870277487809     
 C   3.8791555892669849        3.1822068961385286        24.236699345018248     
 C   3.8843269390597492        11.086776241773332        23.961680011461610     
 H   5.2765804730556454        6.7367809325076990        27.411135034190796     
 C   4.2234282466678348        8.5901950709043629        27.757455517544923     
 C   3.9087676496686887        9.6143474863643394        26.890079009397507     
 C   4.7741919620175519        8.8468014948208111        19.580306112836293     
 H   10.312520860605890        8.2932002105932501        21.989919584589448     
 H   8.9793287573452965        9.2954630077804286        21.349080202137419     
 H   9.2788705140728904        7.6978819222781887        20.656340621807381     
 H   10.337705779851014        6.2442613887305871        26.592195492090152     
 H   10.954577601686413        7.1916864523151860        24.064510862966387     
 H   2.6705929239958093        3.5531328972294762        21.607197290282741     
 H   3.2806985360790595        4.7727928375684119        20.450357278331420     
 H   1.9828913279440497        5.1926925948487588        21.570022234702790     
 H   4.4272662040450843        2.4200276593899654        26.267542859087524     
 H   3.2070154679306988        2.4440911037982320        23.821404216985528     
 H   3.3509559551472972        11.552302911896485        24.793862773051799     
 H   3.2307885921961041        11.096841285071065        23.076506273805084     
 H   4.7594223730933720        11.718333093970843        23.724991094709267     
 H   4.0684960120938438        8.4978982345734817        28.825630734795421     
 H   3.4527721811232266        10.563329784571621        27.144157377889147     
 H   3.7227035227993435        8.5857496029593499        19.378460709309135     
 H   4.7945119861506553        9.9468260229860856        19.621395942887457     
 C   5.6563056282000597        8.3674228630801828        18.411900340688181     
 H   5.0957488530176303        8.4552719026865173        17.469223242793447     
 H   5.8760536285295792        7.2930329611543971        18.521762440238028     
 C   6.9749840706714821        9.1372333727638768        18.254790234204844     
 H   7.5896141124789196        9.0154909711957849        19.157374645319695     
 H   6.7575989801673506        10.216438087464834        18.185276358966973     
 C   7.7663651159371776        8.7062071622486226        17.016422801125600     
 H   7.9486435301465912        7.6201920319856926        17.051065402106833     
 H   7.1497477817943160        8.8644420109387081        16.118155014994233     
 C   9.0998021557237081        9.4407219120464383        16.854107672038307     
 H   9.7452566316861695        9.2257940926192106        17.720962255223732     
 H   8.9278848059648794        10.529032570184707        16.882509745839553     
 C   9.8368114449965898        9.0811019379936493        15.560527611728865     
 H   10.010892028388856        7.9939201467367420        15.522278766649238     
 H   9.1861097157578193        9.2971344956333244        14.698803120306287     
 C   11.169363226991328        9.8167209118029941        15.388380202511724     
 H   11.823175273875929        9.5982296538514689        16.247276299398646     
 H   10.999128098842055        10.904862502866326        15.424371085686507     
 C   11.892673866559008        9.4559493332728941        14.088994318428513     
 H   12.063791916870663        8.3681176876561718        14.053059265433108     
 H   11.236001383436390        9.6697256433895316        13.231441595120131     
 C   13.226514379730085        10.184441487590885        13.901206160508595     
 H   13.058764830752507        11.273737121050585        13.908829868350370     
 H   13.880530093836191        9.9863848352075859        14.765086949195785     
 C   13.941826956000410        9.7848652658497581        12.608438698416130     
 H   14.108742825183940        8.6962492707042660        12.605238533128736     
 H   13.280681445910464        9.9758333592894530        11.749985010273249     
 C   15.276008564751839        10.500238829336933        12.396672606598264     
 H   15.940498094523724        10.293921751254068        13.250672525176675     
 H   15.117023068121147        11.591035702670087        12.414545272652530     
 C   15.988585968041880        10.120959961283601        11.092915530047941     
 H   16.116388020095208        9.0279561500640853        11.035259460330796     
 H   15.350924704513643        10.384410894702643        10.234370761011514     
 C   17.349376026982679        10.813575589797637        10.975641360882898     
 H   17.982552809424796        10.506631131691002        11.823159622355957     
 H   17.211477567887705        11.899322770291882        11.105178751069989     
 C   18.100321198806586        10.573519230194204        9.6638562392425928     
 H   18.256618939806895        9.4948579665390138        9.4992342335103590     
 H   17.481937524215255        10.914382261977890        8.8209511475346094     
 C   19.447600279702396        11.304802926593265        9.6341249633717805     
 H   20.136488454076538        10.825326869170832        10.345124317437746     
 H   19.304035705293749        12.325450441331624        10.013409521731989     
 C   20.080738273607135        11.365928555254248        8.2431597043336531     
 H   21.064679174917835        11.854129511908214        8.2760322470906384     
 H   19.444617701910946        11.940302374978996        7.5552907115067622     
 H   20.223127257440261        10.363694089647336        7.8209294997240590     
 Cl   6.6622238310968838        5.3600982944547653        28.150157386026958     
         194

 Co   9.1747209184769236        1.4939716995466503        4.4165484571739055     
 N   7.9076675736588964       0.76534594976935943        5.8102837108730130     
 N   7.1959971574622621        1.7847099890650246        3.5827684571676959     
 N   10.258189197627273        2.2928310778809440        6.0542497716416319     
 N   9.9848216042236277        3.3715713513756849        3.6965263922792051     
 N   10.274325051649292      -0.25824952850100191        5.0462696167807284     
 N   9.8085857705543820       0.49537107370776057        2.6445962570464316     
 O   8.2567712195253815       0.42392440698703526        7.0796050277005529     
 C   6.4857378057213557       0.87870808473487827        5.6656208364284950     
 N   6.5980811122004752        2.2515314585756614        2.4558390233798097     
 C   6.1530135951419362        1.4371494577268047        4.4292707930453714     
 O   10.391588930908805        1.6479383145995197        7.2512344746153312     
 C   10.833659366063996        3.4654959423894991        5.9527219719845519     
 N   10.031148985590720        4.1422130527209520        2.5832588797089127     
 C   10.667171854337763        4.0670618151408044        4.6424552466743743     
 O   10.343934200370404      -0.67488567980266700        6.3492967392355082     
 C   10.774671837087762       -1.0806092183690548        4.1635099240035753     
 N   9.8136770926782635       0.75022315730173195        1.3167761136922516     
 C   10.572074257238718      -0.61858579752472576        2.8060822109019896     
 B   9.7497449227549158       0.28711298674123908        7.3420842564376807     
 C   5.5369902355441356       0.38784450130502457        6.6925528246448804     
 H   7.1671831476681787        2.5953415204840846        1.6485872770607162     
 C   5.2336737898508039        2.2330427956343053        2.5531411216587614     
 C   4.9067014055950118        1.7154232936911473        3.7878923451331792     
 C   11.645028777651900        4.1276829682558196        7.0100369217760052     
 H   9.5672995749583034        3.8303803152729716        1.6987062921303804     
 C   10.717660153535023        5.2894063210586832        2.7964651101131790     
 C   11.142514776242084        5.2833267415411589        4.1193132294175721     
 C   11.446740249524625       -2.3607265003171087        4.5099056188313336     
 H   9.3104066812507078        1.5760952091020590       0.91968470453100548     
 C   10.543212822355940      -0.17157158198520425       0.63731300592934970     
 C   11.044662558395368       -1.0802161059693438        1.5601039349536336     
 C   10.014139434844662      -0.28688717272554576        8.8084290475846636     
 H   4.5018935708485177       0.59704352141586070        6.4051565007570037     
 H   5.6321822484604480      -0.69985330447384164        6.8459155650198822     
 H   5.7270269711629878       0.85794416416073083        7.6699841689258124     
 H   4.6203639128133851        2.6192390440791522        1.7433075673174894     
 H   3.9150340745394834        1.5520981434927530        4.1851731341879423     
 H   11.374003950444184        5.1858687888642248        7.1214728665954237     
 H   11.526448420663973        3.6132471929523899        7.9674708388790556     
 H   12.710686010719851        4.1152524742388703        6.7271393036909632     
 H   10.889263541862379        6.0021622042632812        2.0008546429058747     
 H   11.721917733043437        6.0467642705858085        4.6220214315345274     
 H   11.971254494076346       -2.7777978998862207        3.6470454030934407     
 H   12.160263404357798       -2.2110963474614298        5.3308914453726999     
 H   10.710316113104790       -3.1049810284524288        4.8527768905763526     
 H   10.664397284864176      -0.11778957170530603      -0.43705516752534701     
 H   11.649573043978354       -1.9532555591499381        1.3461243581461226     
 H   11.055636683179452       -2.4606975489201169E-002   9.0566287562994781     
 H   9.9959254243379796       -1.3874513485660460        8.7778572991292663     
 C   9.0826082837969953       0.20375586757942443        9.9318839717541962     
 H   9.6103937556572170       0.13945283168318151        10.894995823715801     
 H   8.8574262914589426        1.2742542485916935        9.7953378997081213     
 C   7.7672747474790427      -0.57649461286827353        10.067064716267003     
 H   7.1528681932128615      -0.44320377350008344        9.1651928701437662     
 H   7.9890008924381011       -1.6558778073175842        10.119290964625289     
 C   6.9730223473424919      -0.17056899715526641        11.313436770701394     
 H   6.7874852076531331       0.91529154020360348        11.298574564956970     
 H   7.5945458290201859      -0.34147478801550735        12.206134046449526     
 C   5.6421741464195154      -0.91071801650779904        11.472610477673790     
 H   4.9911856124180360      -0.68754913037219034        10.611996399275140     
 H   5.8163350621475525       -1.9981704698730316        11.431843512039599     
 C   4.9128638659418389      -0.56383622262848954        12.775043656434468     
 H   4.7438405636387788       0.52366800925012447        12.825362660132708     
 H   5.5687696051644524      -0.79078124372961223        13.630058596853448     
 C   3.5771428394180127       -1.2937986029703541        12.951477252979492     
 H   2.9184849364527343       -1.0662644802694825        12.098738721185082     
 H   3.7410959174556937       -2.3824406404024145        12.907825802193960     
 C   2.8648745350380524      -0.93601070595898439        14.258788324468483     
 H   2.7034944356620896       0.15288006905602472        14.302439516692566     
 H   3.5257674237202892       -1.1605134902180283        15.110240932786924     
 C   1.5251949691944326       -1.6533725511951134        14.452240862109830     
 H   1.6829267869858893       -2.7439597759859606        14.437268492381065     
 H  0.86784137706162634       -1.4448484688090992        13.593414924934901     
 C  0.81818852327405600       -1.2557936117100812        15.751379847708098     
 H  0.66462925840517828      -0.16541623960423318        15.764754650009042     
 H   1.4789421612624822       -1.4627207022232385        16.606540441034664     
 C -0.52484183490819281       -1.9583333517453303        15.957980787307470     
 H  -1.1860207253555946       -1.7375011896340598        15.105074887040823     
 H -0.37739573255702724       -3.0504313354777621        15.929675588925377     
 C  -1.2375978513633943       -1.5856087555383178        17.264390734020697     
 H  -1.3542788674858539      -0.49194926888214402        17.333408980060351     
 H -0.60653739625156344       -1.8659101199956296        18.122648400663358     
 C  -2.6067250983853993       -2.2662326895291671        17.371723355360469     
 H  -3.2397533974227422       -1.9361527268729635        16.533050758404329     
 H  -2.4799709450844283       -3.3502465178400755        17.220013278322032     
 C  -3.3478532015694893       -2.0459204855048556        18.693341346086111     
 H  -3.5047008094566534      -0.97006563048958794        18.876027079357350     
 H  -2.7192293078200427       -2.4000565000806242        19.522782390915641     
 C  -4.6948336020650627       -2.7795767071292272        18.731530163640773     
 H  -5.3924127819188730       -2.2943899250828355        18.032657109969360     
 H  -4.5544690793252727       -3.7965863953237133        18.341143640437128     
 C  -5.3145720344558471       -2.8533210685651582        20.129608328074958     
 H  -6.3073570570164934       -3.3256992894880426        20.103872032005089     
 H  -4.6811347420977940       -3.4467170232871513        20.805029839936495     
 H  -5.4369098131814564       -1.8562918860801674        20.570006128442557     
 Cl   8.3679949387982830        3.2249383127215783       0.11881822970769554     
 Co   5.7230710351762273        7.0404105588011410        23.916139954382963     
 N   7.0422107871173889        7.5974596127248164        22.373723413807141     
 N   7.7222947429094759        6.9731850150211026        24.785995893431487     
 N   4.5137203547177531        6.3653174763202260        22.405427106513422     
 N   5.1584138756453717        5.0833251391905536        24.512365203503528     
 N   4.9020683955192954        8.8331423548829502        23.372564810309743     
 N   4.8962576549182986        7.8993324993573628        25.723729241118335     
 O   6.6136345159849785        8.1040264876723871        21.173850311208323     
 C   8.3389879849903004        7.6923843600586492        22.582346175141801     
 N   8.3490629392017670        6.5706487435193486        25.917483860726684     
 C   8.7217635674220961        7.2601109779745245        23.907069257117534     
 O   4.4451066639601722        6.9131190283896506        21.168582067096434     
 C   3.9225137364348903        5.0730910749042835        22.469084956600316     
 N   5.2473672243614429        4.2839884280677678        25.608783219067742     
 C   4.2950740667778549        4.4176647787674694        23.645911829552201     
 O   4.5954794231683058        9.1877084859051319        22.090843018651128     
 C   4.3042887154093075        9.7189745109685983        24.325741393421126     
 N   4.7973962559941876        7.5784694320824908        27.035396066329753     
 C   4.3307268425209537        9.1576139884363847        25.604442789017597     
 B   5.1370106568330263        8.2631685213861736        21.020274197418274     
 C   9.2939805862517240        8.2740974302809853        21.598133331872965     
 H   7.7934551414600151        6.2157723374785361        26.736399426539180     
 C   9.7000145904720565        6.5931692437835014        25.785576041884401     
 C   9.9825252784657792        7.0539213065044031        24.504450009873377     
 C   2.9189276703394040        4.6206802341211066        21.479730529927604     
 H   5.7437777521611384        4.6083740586846975        26.468783366019771     
 C   4.4953475189761170        3.1561689008788472        25.471904486061646     
 C   3.8867277926608956        3.1875429091986622        24.236246583116589     
 C   3.8954709245361361        11.094418369403028        23.968550526183282     
 H   5.2803747214687684        6.7377477606797260        27.411293159873452     
 C   4.2274166323162135        8.5906570318857849        27.759763456822657     
 C   3.9142088319715347        9.6164577543766718        26.893860001343189     
 C   4.7758686250159563        8.8553835271552828        19.583682710060266     
 H   10.315501737550809        8.3044762734211357        21.990581969644953     
 H   8.9800930073502698        9.2998986538094801        21.344701411734018     
 H   9.2863679124117180        7.7016792954438085        20.657602765570346     
 H   10.344071480919103        6.2527919996459884        26.591612211409227     
 H   10.959659854724011        7.2001137734047145        24.063642621687624     
 H   2.6722459369870992        3.5618557858995237        21.609837981857037     
 H   3.2796784469991449        4.7834427896167382        20.453687363774019     
 H   1.9839785580945906        5.2011127646625077        21.576505126093448     
 H   4.4398632791864401        2.4226437931908773        26.264606799525019     
 H   3.2138493411369988        2.4498429402074837        23.821438701559572     
 H   3.3603991256248156        11.558764155505894        24.800211595092545     
 H   3.2449623179600948        11.108080711337331        23.081521903040983     
 H   4.7724685222485199        11.724650551455312        23.736577213144788     
 H   4.0719807896762212        8.4968830538668012        28.827714454141290     
 H   3.4590753440211151        10.565528175156020        27.149048739044677     
 H   3.7238332523448574        8.5954662363266809        19.383499839253759     
 H   4.7973708667824138        9.9553622784146238        19.624982472279505     
 C   5.6556167315091450        8.3754266543183480        18.413800352261983     
 H   5.0936735592887548        8.4637804667786511        17.472003444721317     
 H   5.8747940112359816        7.3008793767221789        18.523226870525480     
 C   6.9744989129104384        9.1444488895762515        18.254990687740765     
 H   7.5898916390081084        9.0227773524779860        19.157063242217905     
 H   6.7575598711703186        10.223724628358939        18.185232165424519     
 C   7.7646508148156164        8.7124793792714765        17.016215645196002     
 H   7.9469206978423559        7.6264755932324473        17.051518525597121     
 H   7.1472889372402877        8.8701028360806440        16.118356951967485     
 C   9.0979715786760984        9.4468209301331250        16.852354436462097     
 H   9.7438094659419718        9.2329432170720089        17.719162074485212     
 H   8.9260474922862549        10.535157644640643        16.879555811835957     
 C   9.8344830336605362        9.0856313105396822        15.558986386562605     
 H   10.008432845580778        7.9983956957243105        15.521946439553853     
 H   9.1835974928707440        9.3007433173212046        14.697180959532988     
 C   11.167077758164844        9.8208597425572677        15.385731937310659     
 H   11.820906084332663        9.6036018022831531        16.244924813162406     
 H   10.996951160738233        10.909057853296661        15.420115079051371     
 C   11.890253318180916        9.4580434804480866        14.086882920789558     
 H   12.061154013491512        8.3701464877783387        14.052501033102825     
 H   11.233618695323992        9.6707211620541198        13.229043239927393     
 C   13.224195028909168        10.186007079328077        13.898111693589632     
 H   13.056651986165916        11.275335696382351        13.904317914500337     
 H   13.878199570296538        9.9889844073978047        14.762235228450713     
 C   13.939475964227645        9.7847063729725079        12.605903261414662     
 H   14.106306861194492        8.6960844499311509        12.603934208235215     
 H   13.278471946954967        9.9747513820631379        11.747145385839318     
 C   15.273676889838036        10.499839637442665        12.393655724852968     
 H   15.938028985857931        10.294346432858244        13.247961219896977     
 H   15.114704921191953        11.590654914709170        12.410476655820483     
 C   15.986430825819891        10.119308705376001        11.090430564434492     
 H   16.114083006859282        9.0262522016491697        11.033712550509815     
 H   15.348965970476039        10.382180851256949        10.231576543255922     
 C   17.347285844002435        10.811661482879670        10.973012016657181     
 H   17.980020463667994        10.505559833228183        11.821154366641780     
 H   17.209424033125185        11.897551440128984        11.101366713599990     
 C   18.098923821860531        10.570240252103822        9.6619239348023580     
 H   18.254915904024450        9.4914240193991031        9.4980565340548715     
 H   17.481331937141139        10.910797110734446        8.8183393883041905     
 C   19.446401851229449        11.301116847448423        9.6328512091379821     
 H   20.134770512996852        10.821511902464392        10.344243719661588     
 H   19.302880632503410        12.321828915156022        10.011982113110898     
 C   20.080185644997396        11.361997704394771        8.2422167188124114     
 H   21.064202169670757        11.849982062698377        8.2755093591005799     
 H   19.444369089137226        11.936515389135451        7.5541997955061477     
 H   20.222462878591145        10.359712601733941        7.8200457770036902     
 Cl   6.6691339012335309        5.3643401086225140        28.149532704069962     
         194

 Co   9.1721955759592326        1.4851742769119853        4.4151625632365148     
 N   7.9035265236330066       0.75628467571242353        5.8072289363657115     
 N   7.1950173728760358        1.7777775514185221        3.5795322796809264     
 N   10.254228801854547        2.2836983484328495        6.0535195073874686     
 N   9.9838900775712656        3.3627485378681166        3.6955083534112845     
 N   10.271538071644363      -0.26694522025090173        5.0460668185126547     
 N   9.8082061566989438       0.48714769918698447        2.6441582073317886     
 O   8.2510236404028436       0.41536935963833171        7.0771537534504976     
 C   6.4818897181592199       0.87061131546139037        5.6609237670856460     
 N   6.5986742750504277        2.2468379563780951        2.4527284206918285     
 C   6.1509048673477427        1.4302438084641242        4.4246504354208342     
 O   10.386098813917924        1.6387634888095677        7.2506052991437979     
 C   10.830508685547597        3.4560037599705491        5.9525347266560971     
 N   10.031814829761649        4.1335825476588566        2.5824119510280212     
 C   10.665492487043988        4.0577941977667242        4.6422473910469373     
 O   10.338591558543364      -0.68422172530240022        6.3490090158019576     
 C   10.773415237488987       -1.0887404342921492        4.1636686511932171     
 N   9.8165808076804382       0.74405809010155877        1.3168661692530264     
 C   10.573057666254845      -0.62576218598225319        2.8062231437317906     
 B   9.7437011776794247       0.27823184005711515        7.3411230707239126     
 C   5.5317321981097223       0.38012925736452213        6.6867013229503920     
 H   7.1688320910813603        2.5904044034456764        1.6461516487746446     
 C   5.2341955297657234        2.2295481846408749        2.5487725138728852     
 C   4.9055274952455106        1.7105437055320325        3.7824622744698613     
 C   11.641529050636709        4.1177274028802371        7.0103825653784044     
 H   9.5684731076424736        3.8223777630556746        1.6972626346873423     
 C   10.718515519711520        5.2804814362928152        2.7966224058418612     
 C   11.141941682897876        5.2739255516870429        4.1198869890558152     
 C   11.445052990272162       -2.3690538797253975        4.5101408809282004     
 H   9.3127845771956377        1.5693930396818532       0.91931702512790492     
 C   10.549448701660346      -0.17547614214668383       0.63822513403641479     
 C   11.049784777475830       -1.0847266114224094        1.5610168015582704     
 C   10.006550970260196      -0.29506587648299115        8.8080018975861964     
 H   4.4970760323136663       0.58944355825427464        6.3978901127813037     
 H   5.6266404103644030      -0.70752860750645752        6.8404464377778940     
 H   5.7205515566366891       0.85042563865465781        7.6642841452032311     
 H   4.6220264671920468        2.6176553704012369        1.7390616413957405     
 H   3.9132974756455350        1.5478061080834777        4.1785489142191476     
 H   11.368683662459766        5.1751942702178022        7.1238470428158811     
 H   11.524582821647575        3.6015198323971509        7.9669760907711504     
 H   12.706882170787866        4.1078756114649826        6.7265401873818664     
 H   10.891313189606141        5.9932497410569532        2.0013050816152873     
 H   11.721047108099093        6.0370222150072275        4.6234032323710741     
 H   11.972530919708712       -2.7844449960675983        3.6483966086240969     
 H   12.155725172952017       -2.2204837132952866        5.3335754067854291     
 H   10.707981247774311       -3.1142023180571856        4.8492626994887171     
 H   10.673338265907757      -0.11967745849477543      -0.43561580876281231     
 H   11.656527869910517       -1.9565475590449444        1.3474916647615105     
 H   11.048439353991506       -3.4402750480281033E-002   9.0561455057895301     
 H   9.9864501331841815       -1.3955712930294413        8.7784001605863402     
 C   9.0757930188672962       0.19824061745148203        9.9309872715087764     
 H   9.6036751093914940       0.13445417364486337        10.894101961284221     
 H   8.8520291223730485        1.2688400528525241        9.7931724438573102     
 C   7.7594727019211387      -0.58014387470144613        10.067341963580303     
 H   7.1447143202815759      -0.44642234071007508        9.1657505051793891     
 H   7.9797987604242904       -1.6597825345958259        10.119877318432760     
 C   6.9664456102782424      -0.17275727193973978        11.314071612411254     
 H   6.7818110370178193       0.91323034913324319        11.298740217541273     
 H   7.5884741544481678      -0.34369997028395660        12.206414125654574     
 C   5.6351207740875635      -0.91177609318701913        11.474588292926411     
 H   4.9838929908162317      -0.68886615486497127        10.614086536747626     
 H   5.8085264865127977       -1.9993705535157285        11.434593449035638     
 C   4.9064601926476543      -0.56346408556564065        12.777016411101021     
 H   4.7379502398949001       0.52414619423511200        12.826551232369438     
 H   5.5625150139780075      -0.79006047530665091        13.632008161898103     
 C   3.5704317391162115       -1.2927026265833188        12.954374853301543     
 H   2.9117136723374610       -1.0656815835025342        12.101536727376574     
 H   3.7339295806101247       -2.3814524640921730        12.911629961194564     
 C   2.8585098235442472      -0.93353950862308588        14.261527219651635     
 H   2.6977493815958802       0.15546513467042225        14.304466125483309     
 H   3.5193654023682601       -1.1578411710462253        15.113065544928233     
 C   1.5184301607149895       -1.6500165233156019        14.455577998858848     
 H   1.6754979476773002       -2.7407099878073646        14.440979204522957     
 H  0.86102435521546372       -1.4414535078581894        13.596793015051411     
 C  0.81184527516665028       -1.2516117301690730        15.754722080747289     
 H  0.65895121973466042      -0.16113253243380982        15.767926811998137     
 H   1.4725473231662338       -1.4588181782309146        16.609877466591200     
 C -0.53158271562737358       -1.9534010189607973        15.961499819756723     
 H  -1.1926506372000352       -1.7325585564806536        15.108507994086741     
 H -0.38465041047132464       -3.0455837953199860        15.933563501272840     
 C  -1.2440776784970549       -1.5798809606144861        17.267794407868628     
 H  -1.3611400464272685      -0.48621166662392956        17.335966969884318     
 H -0.61257877796640714       -1.8592653673460666        18.126024205337021     
 C  -2.6128680009668597       -2.2609452729262505        17.376440925354423     
 H  -3.2466537456904683       -1.9317550927256670        16.538006743703896     
 H  -2.4857751059659856       -3.3450319483860680        17.225498756989829     
 C  -3.3528888744325402       -2.0398531503843702        18.698521181437503     
 H  -3.5104095798909882      -0.96395573388062905        18.880346716861617     
 H  -2.7230991953580386       -2.3926570599425618        19.527654871604078     
 C  -4.6992995883185564       -2.7744047046963045        18.739029884396697     
 H  -5.3986818757869859       -2.2892648957745521        18.042013694462423     
 H  -4.5592224624527455       -3.7911594460513420        18.347841773473416     
 C  -5.3156686582402628       -2.8491051149086424        20.138448308727462     
 H  -6.3089639612448440       -3.3203387147392385        20.114774588464581     
 H  -4.6812678526880154       -3.4438073919784360        20.811697115542845     
 H  -5.4358152050633111       -1.8524537751921506        20.580100867398301     
 Cl   8.3718953275784536        3.2186421279594204       0.11632523116692600     
 Co   5.7284579256586046        7.0462620500810260        23.917607731114668     
 N   7.0465103708656498        7.6035348900323338        22.374064990456429     
 N   7.7277646999885281        6.9797974106889926        24.786076375868340     
 N   4.5165967131559777        6.3731187545482033        22.407899539902083     
 N   5.1660822244508351        5.0885922294114980        24.511693571173176     
 N   4.9091701786573658        8.8403493724346554        23.375716524078769     
 N   4.9007358308564681        7.9025070096016261        25.725390958936501     
 O   6.6169423914964813        8.1105231812451475        21.174694446957488     
 C   8.3433574748812696        7.6988320504427845        22.582037524547623     
 N   8.3550231196815901        6.5781696129374136        25.917584549304014     
 C   8.7267986096298866        7.2669470908070721        23.906720921515781     
 O   4.4474980244641547        6.9212906492206852        21.171255157156793     
 C   3.9254523224814015        5.0809549549638549        22.471380898790287     
 N   5.2578498372852982        4.2876734204409912        25.606667382190970     
 C   4.3008399045800694        4.4239636446607227        23.646372376216984     
 O   4.6004769215614747        9.1952043068046194        22.094527823476017     
 C   4.3117093682983771        9.7250388490017379        24.330040003949016     
 N   4.8007127699247691        7.5795302210442417        27.036442871416778     
 C   4.3364819933288583        9.1614126833727454        25.607789863105836     
 B   5.1402496007397236        8.2709051692175564        21.022913453676448     
 C   9.2978250862865526        8.2807292801528867        21.597454427895670     
 H   7.7998010358340135        6.2226625166206828        26.736466179295263     
 C   9.7059326627448499        6.6013337331951520        25.785232627605961     
 C   9.9878386587592001        7.0618450324739621        24.503895961206041     
 C   2.9199910397154638        4.6296557032189956        21.483454290464845     
 H   5.7543397772550247        4.6118557808362279        26.466690161917793     
 C   4.5057670917785053        3.1599154073609621        25.469938694635481     
 C   3.8942999960548059        3.1928789222587959        24.235793821214930     
 C   3.9066149100125225        11.102060497032726        23.975421040904955     
 H   5.2841689698818914        6.7387145888517530        27.411451285556108     
 C   4.2314050179645921        8.5911189928672069        27.762071396100392     
 C   3.9196500142743811        9.6185680223890042        26.897640993288867     
 C   4.7775452880143607        8.8639655594897544        19.587059307284242     
 H   10.318482614495728        8.3157523362490231        21.991244354700459     
 H   8.9808572573552432        9.3043342998385317        21.340322621330618     
 H   9.2938653107505473        7.7054766686094274        20.658864909333310     
 H   10.350437181987193        6.2613226105613897        26.591028930728307     
 H   10.964742107761611        7.2085410944942430        24.062774380408861     
 H   2.6738989499783892        3.5705786745695716        21.612478673431333     
 H   3.2786583579192303        4.7940927416650645        20.457017449216618     
 H   1.9850657882451315        5.2095329344762566        21.582988017484102     
 H   4.4524603543277959        2.4252599269917896        26.261670739962518     
 H   3.2206832143432989        2.4555947766167354        23.821473186133613     
 H   3.3698422961023340        11.565225399115306        24.806560417133291     
 H   3.2591360437240855        11.119320137603600        23.086537532276886     
 H   4.7855146714036678        11.730968008939779        23.748163331580308     
 H   4.0754655672585987        8.4958678731601207        28.829798173487163     
 H   3.4653785069190035        10.567726565740417        27.153940100200209     
 H   3.7249629818903718        8.6051828696940138        19.388538969198382     
 H   4.8002297474141731        9.9638985338431603        19.628569001671554     
 C   5.6549278348182304        8.3834304455565132        18.415700363835786     
 H   5.0915982655598793        8.4722890308707868        17.474783646649186     
 H   5.8735343939423830        7.3087257922899607        18.524691300812933     
 C   6.9740137551493948        9.1516644063886261        18.255191141276690     
 H   7.5901691655372980        9.0300637337601870        19.156751839116115     
 H   6.7575207621732867        10.231011169253046        18.185187971882069     
 C   7.7629365136940542        8.7187515962943287        17.016008489266401     
 H   7.9451978655381197        7.6327591544792028        17.051971649087410     
 H   7.1448300926862585        8.8757636612225799        16.118558888940736     
 C   9.0961410016284887        9.4529199482198116        16.850601200885887     
 H   9.7423623001977742        9.2400923415248073        17.717361893746691     
 H   8.9242101786076287        10.541282719096579        16.876601877832361     
 C   9.8321546223244827        9.0901606830857133        15.557445161396345     
 H   10.005973662772702        8.0028712447118799        15.521614112458467     
 H   9.1810852699836705        9.3043521390090831        14.695558798759690     
 C   11.164792289338360        9.8249985733115413        15.383083672109594     
 H   11.818636894789396        9.6089739507148373        16.242573326926166     
 H   10.994774222634408        10.913253203726994        15.415859072416234     
 C   11.887832769802825        9.4601376276232774        14.084771523150602     
 H   12.058516110112361        8.3721752879005038        14.051942800772544     
 H   11.231236007211592        9.6717166807187080        13.226644884734652     
 C   13.221875678088253        10.187572671065269        13.895017226670669     
 H   13.054539141579324        11.276934271714115        13.899805960650303     
 H   13.875869046756884        9.9915839795880252        14.759383507705643     
 C   13.937124972454880        9.7845474800952559        12.603367824413196     
 H   14.103870897205043        8.6959196291580358        12.602629883341693     
 H   13.276262447999470        9.9736694048368246        11.744305761405386     
 C   15.271345214924231        10.499440445548398        12.390638843107670     
 H   15.935559877192137        10.294771114462419        13.245249914617279     
 H   15.112386774262758        11.590274126748254        12.406408038988435     
 C   15.984275683597902        10.117657449468400        11.087945598821044     
 H   16.111777993623353        9.0245482532342525        11.032165640688833     
 H   15.347007236438435        10.379950807811253        10.228782325500330     
 C   17.345195661022192        10.809747375961704        10.970382672431462     
 H   17.977488117911196        10.504488534765366        11.819149110927601     
 H   17.207370498362668        11.895780109966084        11.097554676129992     
 C   18.097526444914479        10.566961274013440        9.6599916303621214     
 H   18.253212868242006        9.4879900722591923        9.4968788345993858     
 H   17.480726350067027        10.907211959491001        8.8157276290737716     
 C   19.445203422756503        11.297430768303579        9.6315774549041837     
 H   20.133052571917165        10.817696935757953        10.343363121885428     
 H   19.301725559713070        12.318207388980420        10.010554704489810     
 C   20.079633016387657        11.358066853535293        8.2412737332911714     
 H   21.063725164423683        11.845834613488538        8.2749864711105232     
 H   19.444120476363501        11.932728403291906        7.5531088795055332     
 H   20.221798499742029        10.355731113820548        7.8191620542833213     
 Cl   6.6760439713701780        5.3685819227902627        28.148908022112966     
         194

 Co   9.1696702334415399        1.4763768542773203        4.4137766692991249     
 N   7.8993854736071176       0.74722340165548751        5.8041741618584100     
 N   7.1940375882898095        1.7708451137720196        3.5762961021941568     
 N   10.250268406081819        2.2745656189847554        6.0527892431333052     
 N   9.9829585509189016        3.3539257243605478        3.6944903145433643     
 N   10.268751091639434      -0.27564091200080154        5.0458640202445819     
 N   9.8078265428435056       0.47892432466620838        2.6437201576171456     
 O   8.2452760612803058       0.40681431228962822        7.0747024792004423     
 C   6.4780416305970849       0.86251454618790246        5.6562266977427962     
 N   6.5992674379003802        2.2421444541805293        2.4496178180038477     
 C   6.1487961395535491        1.4233381592014438        4.4200300777962971     
 O   10.380608696927043        1.6295886630196157        7.2499761236722646     
 C   10.827358005031197        3.4465115775515991        5.9523474813276422     
 N   10.032480673932577        4.1249520425967612        2.5815650223471303     
 C   10.663813119750211        4.0485265803926440        4.6420395354194994     
 O   10.333248916716324      -0.69355777080213354        6.3487212923684071     
 C   10.772158637890209       -1.0968716502152438        4.1638273783828597     
 N   9.8194845226826111       0.73789302290138548        1.3169562248138011     
 C   10.574041075270973      -0.63293857443978063        2.8063640765615916     
 B   9.7376574326039336       0.26935069337299128        7.3401618850101444     
 C   5.5264741606753081       0.37241401342401970        6.6808498212559044     
 H   7.1704810344945429        2.5854672864072676        1.6437160204885730     
 C   5.2347172696806439        2.2260535736474441        2.5444039060870094     
 C   4.9043535848960094        1.7056641173729177        3.7770322038065434     
 C   11.638029323621520        4.1077718375046555        7.0107282089808045     
 H   9.5696466403266420        3.8143752108383775        1.6958189772443042     
 C   10.719370885888019        5.2715565515269462        2.7967797015705433     
 C   11.141368589553668        5.2645243618329269        4.1204607486940574     
 C   11.443365731019700       -2.3773812591336867        4.5103761430250664     
 H   9.3151624731405658        1.5626908702616473       0.91894934572480436     
 C   10.555684580964751      -0.17938070230816341       0.63913726214347977     
 C   11.054906996556294       -1.0892371168754751        1.5619296681629069     
 C   9.9989625056757294      -0.30324458024043655        8.8075747475877311     
 H   4.4922584937788139       0.58184359509268857        6.3906237248056028     
 H   5.6210985722683589      -0.71520391053907328        6.8349773105359057     
 H   5.7140761421103905       0.84290711314858469        7.6585841214806498     
 H   4.6236890215707085        2.6160716967233220        1.7348157154739916     
 H   3.9115608767515866        1.5435140726742023        4.1719246942503538     
 H   11.363363374475348        5.1645197515713797        7.1262212190363385     
 H   11.522717222631178        3.5897924718419119        7.9664813426632444     
 H   12.703078330855881        4.1004987486910958        6.7259410710727705     
 H   10.893362837349903        5.9843372778506252        2.0017555203246999     
 H   11.720176483154750        6.0272801594286465        4.6247850332076217     
 H   11.973807345341076       -2.7910920922489764        3.6497478141547526     
 H   12.151186941546237       -2.2298710791291434        5.3362593681981592     
 H   10.705646382443831       -3.1234236076619428        4.8457485084010816     
 H   10.682279246951341      -0.12156534528424483      -0.43417645000027760     
 H   11.663482695842681       -1.9598395589399504        1.3488589713768981     
 H   11.041242024803561       -4.4198525471360897E-002   9.0556622552795822     
 H   9.9769748420303834       -1.4036912374928368        8.7789430220434124     
 C   9.0689777539375971       0.19272536732353959        9.9300905712633565     
 H   9.5969564631257729       0.12945551560654522        10.893208098852641     
 H   8.8466319532871545        1.2634258571133548        9.7910069880064974     
 C   7.7516706563632347      -0.58379313653461884        10.067619210893602     
 H   7.1365604473502895      -0.44964090792006672        9.1663081402150119     
 H   7.9705966284104806       -1.6636872618740675        10.120463672240231     
 C   6.9598688732139937      -0.17494554672421311        11.314706454121115     
 H   6.7761368663825063       0.91116915806288279        11.298905870125576     
 H   7.5824024798761487      -0.34592515255240586        12.206694204859620     
 C   5.6280674017556125      -0.91283416986623922        11.476566108179032     
 H   4.9766003692144283      -0.69018317935775220        10.616176674220112     
 H   5.8007179108780420       -2.0005706371584253        11.437343386031678     
 C   4.9000565193534706      -0.56309194850279165        12.778989165767575     
 H   4.7320599161510222       0.52462437922009963        12.827739804606166     
 H   5.5562604227915617      -0.78933970688368971        13.633957726942759     
 C   3.5637206388144103       -1.2916066501962833        12.957272453623593     
 H   2.9049424082221873       -1.0650986867355858        12.104334733568066     
 H   3.7267632437645553       -2.3804642877819315        12.915434120195167     
 C   2.8521451120504420      -0.93106831128718748        14.264266114834786     
 H   2.6920043275296712       0.15805020028481978        14.306492734274052     
 H   3.5129633810162311       -1.1551688518744225        15.115890157069540     
 C   1.5116653522355461       -1.6466604954360904        14.458915135607864     
 H   1.6680691083687111       -2.7374601996287686        14.444689916664851     
 H  0.85420733336930099       -1.4380585469072793        13.600171105167922     
 C  0.80550202705924467       -1.2474298486280651        15.758064313786479     
 H  0.65327318106414256      -0.15684882526338650        15.771098973987232     
 H   1.4661524850699854       -1.4549156542385908        16.613214492147733     
 C -0.53832359634655447       -1.9484686861762643        15.965018852205976     
 H  -1.1992805490444758       -1.7276159233272477        15.111941101132659     
 H -0.39190508838562199       -3.0407362551622095        15.937451413620302     
 C  -1.2505575056307154       -1.5741531656906542        17.271198081716559     
 H  -1.3680012253686831      -0.48047406436571516        17.338524959708280     
 H -0.61862015968125095       -1.8526206146965039        18.129400010010688     
 C  -2.6190109035483196       -2.2556578563233338        17.381158495348377     
 H  -3.2535540939581939       -1.9273574585783708        16.542962729003463     
 H  -2.4915792668475429       -3.3398173789320604        17.230984235657626     
 C  -3.3579245472955916       -2.0337858152638844        18.703701016788891     
 H  -3.5161183503253226      -0.95784583727167028        18.884666354365880     
 H  -2.7269690828960340       -2.3852576198044995        19.532527352292512     
 C  -4.7037655745720510       -2.7692327022633818        18.746529605152617     
 H  -5.4049509696550988       -2.2841398664662682        18.051370278955488     
 H  -4.5639758455802184       -3.7857324967789703        18.354539906509704     
 C  -5.3167652820246785       -2.8448891612521265        20.147288289379965     
 H  -6.3105708654731947       -3.3149781399904339        20.125677144924069     
 H  -4.6814009632782358       -3.4408977606697206        20.818364391149196     
 H  -5.4347205969451657       -1.8486156643041338        20.590195606354047     
 Cl   8.3757957163586259        3.2123459431972621       0.11383223262615644     
 Co   5.7338448161409818        7.0521135413609120        23.919075507846369     
 N   7.0508099546139107        7.6096101673398522        22.374406567105712     
 N   7.7332346570675812        6.9864098063568818        24.786156858305191     
 N   4.5194730715942022        6.3809200327761806        22.410371973290740     
 N   5.1737505732562976        5.0938593196324424        24.511021938842823     
 N   4.9162719617954362        8.8475563899863605        23.378868237847797     
 N   4.9052140067946386        7.9056815198458894        25.727052676754667     
 O   6.6202502670079832        8.1170198748179097        21.175538582706658     
 C   8.3477269647722405        7.7052797408269198        22.581728873953441     
 N   8.3609833001614131        6.5856904823554787        25.917685237881347     
 C   8.7318336518376771        7.2737832036396197        23.906372585914028     
 O   4.4498893849681380        6.9294622700517206        21.173928247217148     
 C   3.9283909085279123        5.0888188350234271        22.473676840980254     
 N   5.2683324502091544        4.2913584128142146        25.604551545314195     
 C   4.3066057423822839        4.4302625105539759        23.646832922881764     
 O   4.6054744199546445        9.2027001277041052        22.098212628300903     
 C   4.3191300211874459        9.7311031870348774        24.334338614476902     
 N   4.8040292838553498        7.5805910100059926        27.037489676503803     
 C   4.3422371441367629        9.1652113783091078        25.611136937194075     
 B   5.1434885446464209        8.2786418170489391        21.025552709934619     
 C   9.3016695863213794        8.2873611300247880        21.596775523918371     
 H   7.8061469302080120        6.2295526957628287        26.736532932051343     
 C   9.7118507350176451        6.6094982226068018        25.784889213327521     
 C   9.9931520390526227        7.0697687584435220        24.503341912538701     
 C   2.9210544090915231        4.6386311723168854        21.487178051002083     
 H   5.7649018023489100        4.6153375029877584        26.464596957815814     
 C   4.5161866645808937        3.1636619138430775        25.467972903209315     
 C   3.9018721994487162        3.1982149353189300        24.235341059313271     
 C   3.9177588954889089        11.109702624662422        23.982291555626627     
 H   5.2879632182950145        6.7396814170237809        27.411609411238761     
 C   4.2353934036129708        8.5915809538486272        27.764379335378127     
 C   3.9250911965772275        9.6206782904013366        26.901421985234549     
 C   4.7792219510127651        8.8725475918242260        19.590435904508215     
 H   10.321463491440646        8.3270283990769087        21.991906739755962     
 H   8.9816215073602166        9.3087699458675832        21.335943830927214     
 H   9.3013627090893749        7.7092740417750463        20.660127053096279     
 H   10.356802883055282        6.2698532214767901        26.590445650047382     
 H   10.969824360799210        7.2169684155837714        24.061906139130098     
 H   2.6755519629696791        3.5793015632396190        21.615119365005629     
 H   3.2776382688393157        4.8047426937133899        20.460347534659217     
 H   1.9861530183956724        5.2179531042900056        21.589470908874755     
 H   4.4650574294691516        2.4278760607927019        26.258734680400018     
 H   3.2275170875495993        2.4613466130259871        23.821507670707657     
 H   3.3792854665798528        11.571686642724716        24.812909239174036     
 H   3.2733097694880762        11.130559563869866        23.091553161512788     
 H   4.7985608205588157        11.737285466424249        23.759749450015832     
 H   4.0789503448409770        8.4948526924534402        28.831881892833032     
 H   3.4716816698168915        10.569924956324815        27.158831461355742     
 H   3.7260927114358857        8.6148995030613449        19.393578099143006     
 H   4.8030886280459315        9.9724347892716985        19.632155531063603     
 C   5.6542389381273166        8.3914342367946784        18.417600375409588     
 H   5.0895229718310038        8.4807975949629206        17.477563848577056     
 H   5.8722747766487853        7.3165722078577433        18.526155731100385     
 C   6.9735285973883512        9.1588799232009990        18.255391594812611     
 H   7.5904466920664868        9.0373501150423881        19.156440436014325     
 H   6.7574816531762547        10.238297710147151        18.185143778339615     
 C   7.7612222125724930        8.7250238133171809        17.015801333336800     
 H   7.9434750332338844        7.6390427157259584        17.052424772577695     
 H   7.1423712481322301        8.8814244863645158        16.118760825913988     
 C   9.0943104245808790        9.4590189663065001        16.848847965309680     
 H   9.7409151344535783        9.2472414659776057        17.715561713008167     
 H   8.9223728649290042        10.547407793552514        16.873647943828765     
 C   9.8298262109884291        9.0946900556317445        15.555903936230084     
 H   10.003514479964624        8.0073467936994476        15.521281785363081     
 H   9.1785730470965952        9.3079609606969633        14.693936637986392     
 C   11.162506820511874        9.8291374040658148        15.380435406908527     
 H   11.816367705246130        9.6143460991465233        16.240221840689923     
 H   10.992597284530586        10.917448554157328        15.411603065781096     
 C   11.885412221424733        9.4622317747984681        14.082660125511646     
 H   12.055878206733210        8.3742040880226707        14.051384568442261     
 H   11.228853319099194        9.6727121993832945        13.224246529541913     
 C   13.219556327267336        10.189138262802460        13.891922759751706     
 H   13.052426296992733        11.278532847045881        13.895294006800269     
 H   13.873538523217229        9.9941835517782440        14.756531786960570     
 C   13.934773980682117        9.7843885872180056        12.600832387411730     
 H   14.101434933215595        8.6957548083849208        12.601325558448172     
 H   13.274052949043973        9.9725874276105095        11.741466136971454     
 C   15.269013540010429        10.499041253654132        12.387621961362374     
 H   15.933090768526345        10.295195796066595        13.242538609337581     
 H   15.110068627333563        11.589893338787336        12.402339422156386     
 C   15.982120541375913        10.116006193560800        11.085460633207594     
 H   16.109472980387423        9.0228443048193370        11.030618730867852     
 H   15.345048502400831        10.377720764365558        10.225988107744737     
 C   17.343105478041949        10.807833269043737        10.967753328205745     
 H   17.974955772154395        10.503417236302548        11.817143855213423     
 H   17.205316963600147        11.894008779803187        11.093742638659991     
 C   18.096129067968427        10.563682295923059        9.6580593259218865     
 H   18.251509832459561        9.4845561251192834        9.4957011351438982     
 H   17.480120762992911        10.903626808247557        8.8131158698433527     
 C   19.444004994283560        11.293744689158737        9.6303037006703853     
 H   20.131334630837483        10.813881969051515        10.342482524109270     
 H   19.300570486922727        12.314585862804819        10.009127295868719     
 C   20.079080387777918        11.354136002675817        8.2403307477699297     
 H   21.063248159176609        11.841687164278701        8.2744635831204647     
 H   19.443871863589781        11.928941417448360        7.5520179635049187     
 H   20.221134120892916        10.351749625907154        7.8182783315629525     
 Cl   6.6829540415068251        5.3728237369580114        28.148283340155970     
         194

 Co   9.1671448909238489        1.4675794316426554        4.4123907753617342     
 N   7.8952444235812278       0.73816212759855160        5.8011193873511084     
 N   7.1930578037035842        1.7639126761255171        3.5730599247073873     
 N   10.246308010309091        2.2654328895366609        6.0520589788791419     
 N   9.9820270242665394        3.3451029108529795        3.6934722756754437     
 N   10.265964111634505      -0.28433660375070130        5.0456612219765091     
 N   9.8074469289880675       0.47070095014543234        2.6432821079025022     
 O   8.2395284821577679       0.39825926494092467        7.0722512049503869     
 C   6.4741935430349491       0.85441777691441467        5.6515296283999472     
 N   6.5998606007503335        2.2374509519829631        2.4465072153158669     
 C   6.1466874117593555        1.4164325099387634        4.4154097201717599     
 O   10.375118579936164        1.6204138372296637        7.2493469482007322     
 C   10.824207324514797        3.4370193951326491        5.9521602359991865     
 N   10.033146518103504        4.1163215375346658        2.5807180936662388     
 C   10.662133752456434        4.0392589630185629        4.6418316797920625     
 O   10.327906274889283      -0.70289381630186676        6.3484335689348557     
 C   10.770902038291434       -1.1050028661383382        4.1639861055725023     
 N   9.8223882376847840       0.73172795570121230        1.3170462803745759     
 C   10.575024484287102      -0.64011496289730807        2.8065050093913930     
 B   9.7316136875284407       0.26046954668886735        7.3392006992963763     
 C   5.5212161232408947       0.36469876948351720        6.6749983195614169     
 H   7.1721299779077246        2.5805301693688589        1.6412803922025014     
 C   5.2352390095955634        2.2225589626540136        2.5400352983011332     
 C   4.9031796745465082        1.7007845292138031        3.7716021331432255     
 C   11.634529596606329        4.0978162721290730        7.0110738525832037     
 H   9.5708201730108122        3.8063726586210804        1.6943753198012663     
 C   10.720226252064515        5.2626316667610782        2.7969369972992251     
 C   11.140795496209458        5.2551231719788110        4.1210345083323006     
 C   11.441678471767238       -2.3857086385419759        4.5106114051219333     
 H   9.3175403690854939        1.5559887008414413       0.91858166632170379     
 C   10.561920460269157      -0.18328526246964297       0.64004939025054486     
 C   11.060029215636757       -1.0937476223285407        1.5628425347675436     
 C   9.9913740410912641      -0.31142328399788199        8.8071475975892639     
 H   4.4874409552439625       0.57424363193110251        6.3833573368299028     
 H   5.6155567341723138      -0.72287921357168916        6.8295081832939175     
 H   5.7076007275840910       0.83538858764251167        7.6528840977580685     
 H   4.6253515759493702        2.6144880230454066        1.7305697895522427     
 H   3.9098242778576382        1.5392220372649270        4.1653004742815591     
 H   11.358043086490929        5.1538452329249580        7.1285953952567960     
 H   11.520851623614782        3.5780651112866728        7.9659865945553392     
 H   12.699274490923894        4.0931218859172089        6.7253419547636746     
 H   10.895412485093667        5.9754248146442972        2.0022059590341126     
 H   11.719305858210406        6.0175381038500655        4.6261668340441693     
 H   11.975083770973441       -2.7977391884303544        3.6510990196854087     
 H   12.146648710140457       -2.2392584449630006        5.3389433296108892     
 H   10.703311517113352       -3.1326448972667000        4.8422343173134470     
 H   10.691220227994922      -0.12345323207371423      -0.43273709123774290     
 H   11.670437521774847       -1.9631315588349567        1.3502262779922860     
 H   11.034044695615616       -5.3994300462440761E-002   9.0551790047696343     
 H   9.9674995508765853       -1.4118111819562320        8.7794858835004863     
 C   9.0621624890078962       0.18721011719559716        9.9291938710179384     
 H   9.5902378168600499       0.12445685756822709        10.892314236421061     
 H   8.8412347842012604        1.2580116613741854        9.7888415321556863     
 C   7.7438686108053298      -0.58744239836779144        10.067896458206903     
 H   7.1284065744190031      -0.45285947513005831        9.1668657752506366     
 H   7.9613944963966699       -1.6675919891523090        10.121050026047703     
 C   6.9532921361497442      -0.17713382150868648        11.315341295830976     
 H   6.7704626957471934       0.90910796699252239        11.299071522709879     
 H   7.5763308053041305      -0.34815033482085511        12.206974284064668     
 C   5.6210140294236606      -0.91389224654545931        11.478543923431653     
 H   4.9693077476126248      -0.69150020385053323        10.618266811692598     
 H   5.7929093352432872       -2.0017707208011219        11.440093323027719     
 C   4.8936528460592870      -0.56271981143994265        12.780961920434128     
 H   4.7261695924071443       0.52510256420508716        12.828928376842896     
 H   5.5500058316051160      -0.78861893846072839        13.635907291987413     
 C   3.5570095385126090       -1.2905106738092480        12.960170053945644     
 H   2.8981711441069140       -1.0645157899686377        12.107132739759559     
 H   3.7195969069189858       -2.3794761114716900        12.919238279195772     
 C   2.8457804005566363      -0.92859711395128908        14.267005010017938     
 H   2.6862592734634623       0.16063526589921731        14.308519343064797     
 H   3.5065613596642020       -1.1524965327026198        15.118714769210849     
 C   1.5049005437561029       -1.6433044675565791        14.462252272356881     
 H   1.6606402690601221       -2.7342104114501722        14.448400628806745     
 H  0.84739031152313826       -1.4346635859563694        13.603549195284431     
 C  0.79915877895183896       -1.2432479670870569        15.761406546825668     
 H  0.64759514239362459      -0.15256511809296314        15.774271135976329     
 H   1.4597576469737370       -1.4510131302462670        16.616551517704266     
 C -0.54506447706573535       -1.9435363533917314        15.968537884655230     
 H  -1.2059104608889164       -1.7226732901738415        15.115374208178578     
 H -0.39915976629991939       -3.0358887150044334        15.941339325967764     
 C  -1.2570373327643760       -1.5684253707668225        17.274601755564490     
 H  -1.3748624043100977      -0.47473646210750065        17.341082949532247     
 H -0.62466154139609475       -1.8459758620469409        18.132775814684351     
 C  -2.6251538061297799       -2.2503704397204172        17.385876065342330     
 H  -3.2604544422259196       -1.9229598244310744        16.547918714303030     
 H  -2.4973834277291003       -3.3346028094780529        17.236469714325423     
 C  -3.3629602201586426       -2.0277184801433989        18.708880852140279     
 H  -3.5218271207596574      -0.95173594066271139        18.888985991870147     
 H  -2.7308389704340299       -2.3778581796664366        19.537399832980949     
 C  -4.7082315608255447       -2.7640606998304591        18.754029325908540     
 H  -5.4112200635232108       -2.2790148371579848        18.060726863448551     
 H  -4.5687292287076913       -3.7803055475065990        18.361238039545992     
 C  -5.3178619058090932       -2.8406732075956107        20.156128270032472     
 H  -6.3121777697015453       -3.3096175652416298        20.136579701383560     
 H  -4.6815340738684563       -3.4379881293610057        20.825031666755546     
 H  -5.4336259888270204       -1.8447775534161170        20.600290345309791     
 Cl   8.3796961051387981        3.2060497584351042       0.11133923408538689     
 Co   5.7392317066233591        7.0579650326407979        23.920543284578073     
 N   7.0551095383621716        7.6156854446473705        22.374748143754999     
 N   7.7387046141466334        6.9930222020247719        24.786237340742041     
 N   4.5223494300324267        6.3887213110041579        22.412844406679397     
 N   5.1814189220617601        5.0991264098533868        24.510350306512471     
 N   4.9233737449335067        8.8547634075380657        23.382019951616822     
 N   4.9096921827328082        7.9088560300901536        25.728714394572833     
 O   6.6235581425194852        8.1235165683906700        21.176382718455827     
 C   8.3520964546632097        7.7117274312110542        22.581420223359260     
 N   8.3669434806412362        6.5932113517735447        25.917785926458677     
 C   8.7368686940454658        7.2806193164721673        23.906024250312274     
 O   4.4522807454721205        6.9376338908827551        21.176601337277507     
 C   3.9313294945744230        5.0966827150829985        22.475972783170221     
 N   5.2788150631330097        4.2950434051874371        25.602435708437422     
 C   4.3123715801844984        4.4365613764472283        23.647293469546543     
 O   4.6104719183478133        9.2101959486035927        22.101897433125789     
 C   4.3265506740765156        9.7371675250680187        24.338637225004788     
 N   4.8073457977859313        7.5816517989677434        27.038536481590828     
 C   4.3479922949446674        9.1690100732454685        25.614484011282318     
 B   5.1467274885531191        8.2863784648803218        21.028191966192793     
 C   9.3055140863562062        8.2939929798966894        21.596096619941076     
 H   7.8124928245820104        6.2364428749049754        26.736599684807427     
 C   9.7177688072904385        6.6176627120184515        25.784545799049081     
 C   9.9984654193460436        7.0776924844130811        24.502787863871365     
 C   2.9221177784675829        4.6476066414147743        21.490901811539324     
 H   5.7754638274427963        4.6188192251392879        26.462503753713840     
 C   4.5266062373832812        3.1674084203251929        25.466007111783153     
 C   3.9094444028426265        3.2035509483790636        24.234888297411612     
 C   3.9289028809652957        11.117344752292119        23.989162070348300     
 H   5.2917574667081375        6.7406482451958079        27.411767536921417     
 C   4.2393817892613495        8.5920429148300492        27.766687274655862     
 C   3.9305323788800739        9.6227885584136690        26.905202977180231     
 C   4.7808986140111704        8.8811296241586977        19.593812501732188     
 H   10.324444368385565        8.3383044619047961        21.992569124811467     
 H   8.9823857573651882        9.3132055918966348        21.331565040523813     
 H   9.3088601074282042        7.7130714149406652        20.661389196859243     
 H   10.363168584123372        6.2783838323921914        26.589862369366461     
 H   10.974906613836810        7.2253957366733008        24.061037897851335     
 H   2.6772049759609691        3.5880244519096665        21.617760056579925     
 H   3.2766181797594012        4.8153926457617162        20.463677620101812     
 H   1.9872402485462133        5.2263732741037545        21.595953800265413     
 H   4.4776545046105074        2.4304921945936142        26.255798620837513     
 H   3.2343509607558993        2.4670984494352384        23.821542155281701     
 H   3.3887286370573713        11.578147886334126        24.819258061214779     
 H   3.2874834952520668        11.141798990136133        23.096568790748687     
 H   4.8116069697139636        11.743602923908718        23.771335568451352     
 H   4.0824351224233544        8.4938375117467597        28.833965612178904     
 H   3.4779848327147800        10.572123346909212        27.163722822511275     
 H   3.7272224409813997        8.6246161364286777        19.398617229087630     
 H   4.8059475086776899        9.9809710447002367        19.635742060455652     
 C   5.6535500414364019        8.3994380280328436        18.419500386983387     
 H   5.0874476781021283        8.4893061590550545        17.480344050504922     
 H   5.8710151593551867        7.3244186234255251        18.527620161387834     
 C   6.9730434396273067        9.1660954400133736        18.255592048348536     
 H   7.5907242185956756        9.0446364963245891        19.156129032912535     
 H   6.7574425441792227        10.245584251041258        18.185099584797165     
 C   7.7595079114509309        8.7312960303400331        17.015594177407202     
 H   7.9417522009296491        7.6453262769727131        17.052877896067983     
 H   7.1399124035782009        8.8870853115064499        16.118962762887239     
 C   9.0924798475332693        9.4651179843931867        16.847094729733470     
 H   9.7394679687093806        9.2543905904304058        17.713761532269647     
 H   8.9205355512503779        10.553532868008450        16.870694009825169     
 C   9.8274977996523756        9.0992194281777774        15.554362711063824     
 H   10.001055297156546        8.0118223426870170        15.520949458267697     
 H   9.1760608242095199        9.3115697823848436        14.692314477213092     
 C   11.160221351685390        9.8332762348200866        15.377787141707461     
 H   11.814098515702863        9.6197182475782075        16.237870354453683     
 H   10.990420346426761        10.921643904587663        15.407347059145959     
 C   11.882991673046641        9.4643259219736606        14.080548727872690     
 H   12.053240303354057        8.3762328881448376        14.050826336111978     
 H   11.226470630986794        9.6737077180478828        13.221848174349175     
 C   13.217236976446419        10.190703854539654        13.888828292832743     
 H   13.050313452406142        11.280131422377645        13.890782052950236     
 H   13.871207999677576        9.9967831239684628        14.753680066215500     
 C   13.932422988909352        9.7842296943407554        12.598296950410264     
 H   14.098998969226145        8.6955899876118057        12.600021233554649     
 H   13.271843450088477        9.9715054503841962        11.738626512537524     
 C   15.266681865096626        10.498642061759865        12.384605079617078     
 H   15.930621659860552        10.295620477670770        13.239827304057883     
 H   15.107750480404368        11.589512550826418        12.398270805324337     
 C   15.979965399153924        10.114354937653200        11.082975667594145     
 H   16.107167967151497        9.0211403564044197        11.029071821046870     
 H   15.343089768363226        10.375490720919863        10.223193889989146     
 C   17.341015295061705        10.805919162125770        10.965123983980027     
 H   17.972423426397597        10.502345937839729        11.815138599499246     
 H   17.203263428837630        11.892237449640287        11.089930601189993     
 C   18.094731691022371        10.560403317832677        9.6561270214816499     
 H   18.249806796677117        9.4811221779793726        9.4945234356884107     
 H   17.479515175918799        10.900041657004111        8.8105041106129338     
 C   19.442806565810614        11.290058610013896        9.6290299464365869     
 H   20.129616689757796        10.810067002345075        10.341601926333110     
 H   19.299415414132387        12.310964336629215        10.007699887247629     
 C   20.078527759168178        11.350205151816340        8.2393877622486880     
 H   21.062771153929532        11.837539715068864        8.2739406951304062     
 H   19.443623250816056        11.925154431604815        7.5509270475043033     
 H   20.220469742043800        10.347768137993759        7.8173946088425827     
 Cl   6.6898641116434714        5.3770655511257601        28.147658658198974     
         194

 Co   9.1646195484061561        1.4587820090079902        4.4110048814243434     
 N   7.8911033735553380       0.72910085354161569        5.7980646128438078     
 N   7.1920780191173579        1.7569802384790145        3.5698237472206178     
 N   10.242347614536365        2.2563001600885664        6.0513287146249795     
 N   9.9810954976141755        3.3362800973454108        3.6924542368075230     
 N   10.263177131629575      -0.29303229550060106        5.0454584237084363     
 N   9.8070673151326311       0.46247757562465630        2.6428440581878592     
 O   8.2337809030352282       0.38970421759222118        7.0697999307003316     
 C   6.4703454554728141       0.84632100764092677        5.6468325590570974     
 N   6.6004537636002860        2.2327574497853968        2.4433966126278861     
 C   6.1445786839651619        1.4095268606760829        4.4107893625472228     
 O   10.369628462945283        1.6112390114397117        7.2487177727291989     
 C   10.821056643998398        3.4275272127136995        5.9519729906707317     
 N   10.033812362274432        4.1076910324725713        2.5798711649853474     
 C   10.660454385162659        4.0299913456444827        4.6416238241646246     
 O   10.322563633062243      -0.71222986180160008        6.3481458455013051     
 C   10.769645438692658       -1.1131340820614328        4.1641448327621449     
 N   9.8252919526869587       0.72556288850103912        1.3171363359353510     
 C   10.576007893303229      -0.64729135135483540        2.8066459422211940     
 B   9.7255699424529496       0.25158840000474347        7.3382395135826082     
 C   5.5159580858064805       0.35698352554301477        6.6691468178669293     
 H   7.1737789213209071        2.5755930523304507        1.6388447639164296     
 C   5.2357607495104830        2.2190643516605828        2.5356666905152569     
 C   4.9020057641970070        1.6959049410546883        3.7661720624799075     
 C   11.631029869591140        4.0878607067534913        7.0114194961856029     
 H   9.5719937056949824        3.7983701064037829        1.6929316623582282     
 C   10.721081618241014        5.2537067819952101        2.7970942930279072     
 C   11.140222402865250        5.2457219821246950        4.1216082679705437     
 C   11.439991212514775       -2.3940360179502647        4.5108466672188001     
 H   9.3199182650304238        1.5492865314212354       0.91821398691860323     
 C   10.568156339573562      -0.18718982263112255       0.64096151835760984     
 C   11.065151434717221       -1.0982581277816064        1.5637554013721802     
 C   9.9837855765067971      -0.31960198775532744        8.8067204475907968     
 H   4.4826234167091110       0.56664366876951644        6.3760909488542019     
 H   5.6100148960762688      -0.73055451660430493        6.8240390560519293     
 H   5.7011253130577924       0.82787006213643854        7.6471840740354882     
 H   4.6270141303280310        2.6129043493674913        1.7263238636304938     
 H   3.9080876789636898        1.5349300018556518        4.1586762543127653     
 H   11.352722798506511        5.1431707142785354        7.1309695714772543     
 H   11.518986024598384        3.5663377507314338        7.9654918464474331     
 H   12.695470650991910        4.0857450231433212        6.7247428384545778     
 H   10.897462132837429        5.9665123514379692        2.0026563977435248     
 H   11.718435233266062        6.0077960482714854        4.6275486348807160     
 H   11.976360196605805       -2.8043862846117324        3.6524502252160644     
 H   12.142110478734679       -2.2486458107968574        5.3416272910236193     
 H   10.700976651782874       -3.1418661868714568        4.8387201262258115     
 H   10.700161209038505      -0.12534111886318361      -0.43129773247520820     
 H   11.677392347707011       -1.9664235587299628        1.3515935846076736     
 H   11.026847366427670       -6.3790075453520625E-002   9.0546957542596882     
 H   9.9580242597227873       -1.4199311264196275        8.7800287449575602     
 C   9.0553472240781971       0.18169486706765473        9.9282971707725185     
 H   9.5835191705943288       0.11945819952990896        10.891420373989481     
 H   8.8358376151153664        1.2525974656350161        9.7866760763048752     
 C   7.7360665652474259      -0.59109166020096415        10.068173705520202     
 H   7.1202527014877166      -0.45607804234004995        9.1674234102862595     
 H   7.9521923643828600       -1.6714967164305505        10.121636379855174     
 C   6.9467153990854946      -0.17932209629315982        11.315976137540837     
 H   6.7647885251118796       0.90704677592216210        11.299237175294182     
 H   7.5702591307321123      -0.35037551708930437        12.207254363269715     
 C   5.6139606570917095      -0.91495032322467940        11.480521738684274     
 H   4.9620151260108214      -0.69281722834331416        10.620356949165084     
 H   5.7851007596085315       -2.0029708044438190        11.442843260023759     
 C   4.8872491727651033      -0.56234767437709376        12.782934675100680     
 H   4.7202792686632664       0.52558074919007469        12.830116949079624     
 H   5.5437512404186711      -0.78789817003776719        13.637856857032070     
 C   3.5502984382108074       -1.2894146974222125        12.963067654267695     
 H   2.8913998799916403       -1.0639328932016894        12.109930745951051     
 H   3.7124305700734164       -2.3784879351614485        12.923042438196376     
 C   2.8394156890628310      -0.92612591661539068        14.269743905201091     
 H   2.6805142193972533       0.16322033151361484        14.310545951855540     
 H   3.5001593383121730       -1.1498242135308168        15.121539381352155     
 C   1.4981357352766596       -1.6399484396770676        14.465589409105899     
 H   1.6532114297515330       -2.7309606232715762        14.452111340948639     
 H  0.84057328967697553       -1.4312686250054594        13.606927285400943     
 C  0.79281553084443335       -1.2390660855460487        15.764748779864858     
 H  0.64191710372310673      -0.14828141092253982        15.777443297965425     
 H   1.4533628088774886       -1.4471106062539432        16.619888543260799     
 C -0.55180535778491613       -1.9386040206071982        15.972056917104483     
 H  -1.2125403727333572       -1.7177306570204356        15.118807315224494     
 H -0.40641444421421680       -3.0310411748466572        15.945227238315226     
 C  -1.2635171598980366       -1.5626975758429908        17.278005429412417     
 H  -1.3817235832515122      -0.46899885984928624        17.343640939356209     
 H -0.63070292311093845       -1.8393311093973779        18.136151619358014     
 C  -2.6312967087112398       -2.2450830231175005        17.390593635336280     
 H  -3.2673547904936453       -1.9185621902837779        16.552874699602597     
 H  -2.5031875886106576       -3.3293882400240453        17.241955192993217     
 C  -3.3679958930216940       -2.0216511450229131        18.714060687491667     
 H  -3.5275358911939922      -0.94562604405375250        18.893305629374410     
 H  -2.7347088579720258       -2.3704587395283743        19.542272313669383     
 C  -4.7126975470790384       -2.7588886973975359        18.761529046664464     
 H  -5.4174891573913238       -2.2738898078497014        18.070083447941617     
 H  -4.5734826118351641       -3.7748785982342272        18.367936172582276     
 C  -5.3189585295935089       -2.8364572539390949        20.164968250684975     
 H  -6.3137846739298960       -3.3042569904928252        20.147482257843052     
 H  -4.6816671844586777       -3.4350784980522904        20.831698942361896     
 H  -5.4325313807088742       -1.8409394425281003        20.610385084265534     
 Cl   8.3835964939189704        3.1997535736729463       0.10884623554461734     
 Co   5.7446185971057364        7.0638165239206838        23.922011061309778     
 N   7.0594091221104325        7.6217607219548889        22.375089720404286     
 N   7.7441745712256855        6.9996345976926611        24.786317823178891     
 N   4.5252257884706522        6.3965225892321351        22.415316840068055     
 N   5.1890872708672227        5.1043935000743321        24.509678674182119     
 N   4.9304755280715771        8.8619704250897708        23.385171665385847     
 N   4.9141703586709786        7.9120305403344169        25.730376112391003     
 O   6.6268660180309880        8.1300132619634322        21.177226854204992     
 C   8.3564659445541807        7.7181751215951895        22.581111572765082     
 N   8.3729036611210610        6.6007322211916097        25.917886615036011     
 C   8.7419037362532563        7.2874554293047149        23.905675914710521     
 O   4.4546721059761030        6.9458055117137896        21.179274427337862     
 C   3.9342680806209342        5.1045465951425699        22.478268725360191     
 N   5.2892976760568651        4.2987283975606605        25.600319871560647     
 C   4.3181374179867129        4.4428602423404815        23.647754016211323     
 O   4.6154694167409831        9.2176917695030784        22.105582237950678     
 C   4.3339713269655844        9.7432318631011583        24.342935835532675     
 N   4.8106623117165128        7.5827125879294943        27.039583286677850     
 C   4.3537474457525720        9.1728087681818309        25.617831085370558     
 B   5.1499664324598164        8.2941151127117028        21.030831222450963     
 C   9.3093585863910349        8.3006248297685907        21.595417715963780     
 H   7.8188387189560089        6.2433330540471212        26.736666437563507     
 C   9.7236868795632319        6.6258272014301012        25.784202384770641     
 C   10.003778799639466        7.0856162103826410        24.502233815204026     
 C   2.9231811478436422        4.6565821105126641        21.494625572076561     
 H   5.7860258525366826        4.6223009472908183        26.460410549611861     
 C   4.5370258101856695        3.1711549268073083        25.464041320356987     
 C   3.9170166062365372        3.2088869614391973        24.234435535509952     
 C   3.9400468664416821        11.124986879921815        23.996032585069972     
 H   5.2955517151212605        6.7416150733678348        27.411925662604069     
 C   4.2433701749097281        8.5925048758114713        27.768995213933596     
 C   3.9359735611829203        9.6248988264260014        26.908983969125913     
 C   4.7825752770095749        8.8897116564931693        19.597189098956161     
 H   10.327425245330485        8.3495805247326818        21.993231509866973     
 H   8.9831500073701616        9.3176412379256881        21.327186250120413     
 H   9.3163575057670318        7.7168687881062850        20.662651340622208     
 H   10.369534285191461        6.2869144433075927        26.589279088685537     
 H   10.979988866874407        7.2338230577628293        24.060169656572572     
 H   2.6788579889522590        3.5967473405797143        21.620400748154221     
 H   3.2755980906794866        4.8260425978100425        20.467007705544411     
 H   1.9883274786967540        5.2347934439175035        21.602436691656067     
 H   4.4902515797518632        2.4331083283945265        26.252862561275013     
 H   3.2411848339621994        2.4728502858444901        23.821576639855742     
 H   3.3981718075348897        11.584609129943535        24.825606883255524     
 H   3.3016572210160575        11.153038416402401        23.101584419984590     
 H   4.8246531188691124        11.749920381393187        23.782921686886873     
 H   4.0859199000057327        8.4928223310400810        28.836049331524773     
 H   3.4842879956126684        10.574321737493610        27.168614183666808     
 H   3.7283521705269136        8.6343327697960088        19.403656359032254     
 H   4.8088063893094493        9.9895073001287749        19.639328589847704     
 C   5.6528611447454873        8.4074418192710088        18.421400398557189     
 H   5.0853723843732528        8.4978147231471901        17.483124252432791     
 H   5.8697555420615890        7.3322650389933077        18.529084591675286     
 C   6.9725582818662630        9.1733109568257483        18.255792501884461     
 H   7.5910017451248653        9.0519228776067902        19.155817629810741     
 H   6.7574034351821908        10.252870791935363        18.185055391254714     
 C   7.7577936103293696        8.7375682473628853        17.015387021477601     
 H   7.9400293686254129        7.6516098382194686        17.053331019558271     
 H   7.1374535590241726        8.8927461366483858        16.119164699860491     
 C   9.0906492704856596        9.4712170024798734        16.845341494157260     
 H   9.7380208029651829        9.2615397148832042        17.711961351531126     
 H   8.9186982375717516        10.559657942464385        16.867740075821573     
 C   9.8251693883163220        9.1037488007238085        15.552821485897564     
 H   9.9985961143484676        8.0162978916745864        15.520617131172312     
 H   9.1735486013224445        9.3151786040727220        14.690692316439794     
 C   11.157935882858906        9.8374150655743602        15.375138876506396     
 H   11.811829326159597        9.6250903960098917        16.235518868217444     
 H   10.988243408322939        10.925839255017996        15.403091052510822     
 C   11.880571124668549        9.4664200691488514        14.078437330233735     
 H   12.050602399974906        8.3782616882670027        14.050268103781695     
 H   11.224087942874396        9.6747032367124710        13.219449819156436     
 C   13.214917625625501        10.192269446276846        13.885733825913780     
 H   13.048200607819551        11.281729997709411        13.886270099100201     
 H   13.868877476137923        9.9993826961586834        14.750828345470428     
 C   13.930071997136587        9.7840708014635034        12.595761513408798     
 H   14.096563005236696        8.6954251668386906        12.598716908661128     
 H   13.269633951132981        9.9704234731578811        11.735786888103592     
 C   15.264350190182821        10.498242869865598        12.381588197871780     
 H   15.928152551194760        10.296045159274946        13.237115998778187     
 H   15.105432333475171        11.589131762865502        12.394202188492290     
 C   15.977810256931935        10.112703681745600        11.080490701980695     
 H   16.104862953915568        9.0194364079895042        11.027524911225889     
 H   15.341131034325622        10.373260677474168        10.220399672233553     
 C   17.338925112081462        10.804005055207803        10.962494639754308     
 H   17.969891080640796        10.501274639376911        11.813133343785069     
 H   17.201209894075109        11.890466119477390        11.086118563719994     
 C   18.093334314076319        10.557124339742295        9.6541947170414151     
 H   18.248103760894672        9.4776882308394619        9.4933457362329232     
 H   17.478909588844683        10.896456505760668        8.8078923513825131     
 C   19.441608137337671        11.286372530869054        9.6277561922027886     
 H   20.127898748678110        10.806252035638636        10.340721328556953     
 H   19.298260341342047        12.307342810453614        10.006272478626538     
 C   20.077975130558439        11.346274300956862        8.2384447767274462     
 H   21.062294148682458        11.833392265859025        8.2734178071403477     
 H   19.443374638042336        11.921367445761271        7.5498361315036888     
 H   20.219805363194688        10.343786650080364        7.8165108861222139     
 Cl   6.6967741817801185        5.3813073652935088        28.147033976241978     
         194

 Co   9.1620942058884633        1.4499845863733252        4.4096189874869527     
 N   7.8869623235294481       0.72003957948467967        5.7950098383365063     
 N   7.1910982345311316        1.7500478008325120        3.5665875697338483     
 N   10.238387218763638        2.2471674306404719        6.0505984503708161     
 N   9.9801639709618133        3.3274572838378424        3.6914361979396024     
 N   10.260390151624646      -0.30172798725050087        5.0452556254403635     
 N   9.8066877012771929       0.45425420110388021        2.6424060084732157     
 O   8.2280333239126904       0.38114917024351763        7.0673486564502763     
 C   6.4664973679106783       0.83822423836743898        5.6421354897142475     
 N   6.6010469264502385        2.2280639475878306        2.4402860099399049     
 C   6.1424699561709684        1.4026212114134025        4.4061690049226856     
 O   10.364138345954402        1.6020641856497597        7.2480885972576656     
 C   10.817905963481998        3.4180350302947495        5.9517857453422760     
 N   10.034478206445360        4.0990605274104759        2.5790242363044564     
 C   10.658775017868882        4.0207237282704016        4.6414159685371876     
 O   10.317220991235203      -0.72156590730133330        6.3478581220677546     
 C   10.768388839093880       -1.1212652979845272        4.1643035599517875     
 N   9.8281956676891316       0.71939782130086583        1.3172263914961257     
 C   10.576991302319357      -0.65446773981236284        2.8067868750509950     
 B   9.7195261973774585       0.24270725332061954        7.3372783278688409     
 C   5.5107000483720672       0.34926828160251233        6.6632953161724409     
 H   7.1754278647340888        2.5706559352920419        1.6364091356303581     
 C   5.2362824894254025        2.2155697406671524        2.5312980827293807     
 C   4.9008318538475057        1.6910253528955734        3.7607419918165896     
 C   11.627530142575949        4.0779051413779088        7.0117651397880030     
 H   9.5731672383791526        3.7903675541864859        1.6914880049151901     
 C   10.721936984417511        5.2447818972293421        2.7972515887565894     
 C   11.139649309521042        5.2363207922705790        4.1221820276087859     
 C   11.438303953262313       -2.4023633973585539        4.5110819293156670     
 H   9.3222961609753519        1.5425843620010296       0.91784630751550267     
 C   10.574392218877968      -0.19109438279260213       0.64187364646467493     
 C   11.070273653797683       -1.1027686332346720        1.5646682679768169     
 C   9.9761971119223318      -0.32778069151277284        8.8062932975923314     
 H   4.4778058781742587       0.55904370560793037        6.3688245608785019     
 H   5.6044730579802238      -0.73822981963692080        6.8185699288099411     
 H   5.6946498985314937       0.82035153663036542        7.6414840503129069     
 H   4.6286766847066927        2.6113206756895759        1.7220779377087450     
 H   3.9063510800697414        1.5306379664463765        4.1520520343439706     
 H   11.347402510522093        5.1324961956321129        7.1333437476977117     
 H   11.517120425581986        3.5546103901761947        7.9649970983395280     
 H   12.691666811059925        4.0783681603694344        6.7241437221454818     
 H   10.899511780581191        5.9575998882316412        2.0031068364529374     
 H   11.717564608321718        5.9980539926929044        4.6289304357172636     
 H   11.977636622238171       -2.8110333807931100        3.6538014307467206     
 H   12.137572247328899       -2.2580331766307147        5.3443112524363494     
 H   10.698641786452393       -3.1510874764762140        4.8352059351381760     
 H   10.709102190082087      -0.12722900565265302      -0.42985837371267349     
 H   11.684347173639175       -1.9697155586249691        1.3529608912230613     
 H   11.019650037239726       -7.3585850444600476E-002   9.0542125037497403     
 H   9.9485489685689874       -1.4280510708830227        8.7805716064146324     
 C   9.0485319591484981       0.17617961693971229        9.9274004705270986     
 H   9.5768005243286058       0.11445954149159082        10.890526511557901     
 H   8.8304404460294723        1.2471832698958467        9.7845106204540624     
 C   7.7282645196895219      -0.59474092203413675        10.068450952833501     
 H   7.1120988285564302      -0.45929660955004159        9.1679810453218824     
 H   7.9429902323690493       -1.6754014437087923        10.122222733662644     
 C   6.9401386620212451      -0.18151037107763318        11.316610979250697     
 H   6.7591143544765666       0.90498558485180169        11.299402827878485     
 H   7.5641874561600932      -0.35260069935775362        12.207534442474763     
 C   5.6069072847597585      -0.91600839990389948        11.482499553936895     
 H   4.9547225044090171      -0.69413425283609509        10.622447086637569     
 H   5.7772921839737768       -2.0041708880865157        11.445593197019798     
 C   4.8808454994709196      -0.56197553731424477        12.784907429767234     
 H   4.7143889449193885       0.52605893417506233        12.831305521316354     
 H   5.5374966492322253      -0.78717740161480587        13.639806422076726     
 C   3.5435873379090062       -1.2883187210351772        12.965965254589745     
 H   2.8846286158763670       -1.0633499964347410        12.112728752142543     
 H   3.7052642332278469       -2.3774997588512070        12.926846597196979     
 C   2.8330509775690258      -0.92365471927949228        14.272482800384243     
 H   2.6747691653310444       0.16580539712801237        14.312572560646283     
 H   3.4937573169601439       -1.1471518943590140        15.124363993493464     
 C   1.4913709267972164       -1.6365924117975561        14.468926545854915     
 H   1.6457825904429439       -2.7277108350929802        14.455822053090532     
 H  0.83375626783081291       -1.4278736640545495        13.610305375517452     
 C  0.78647228273702763       -1.2348842040050405        15.768091012904049     
 H  0.63623906505258887      -0.14399770375211648        15.780615459954520     
 H   1.4469679707812402       -1.4432080822616193        16.623225568817332     
 C -0.55854623850409690       -1.9336716878226652        15.975575949553736     
 H  -1.2191702845777979       -1.7127880238670294        15.122240422270412     
 H -0.41366912212851414       -3.0261936346888811        15.949115150662688     
 C  -1.2699969870316972       -1.5569697809191589        17.281409103260348     
 H  -1.3885847621929268      -0.46326125759107178        17.346198929180176     
 H -0.63674430482578226       -1.8326863567478149        18.139527424031680     
 C  -2.6374396112927001       -2.2397956065145839        17.395311205330234     
 H  -3.2742551387613710       -1.9141645561364817        16.557830684902164     
 H  -2.5089917494922149       -3.3241736705700378        17.247440671661014     
 C  -3.3730315658847450       -2.0155838099024277        18.719240522843055     
 H  -3.5332446616283266      -0.93951614744479373        18.897625266878677     
 H  -2.7385787455100217       -2.3630592993903119        19.547144794357820     
 C  -4.7171635333325321       -2.7537166949646132        18.769028767420387     
 H  -5.4237582512594367       -2.2687647785414176        18.079440032434679     
 H  -4.5782359949626379       -3.7694516489618559        18.374634305618564     
 C  -5.3200551533779246       -2.8322413002825790        20.173808231337478     
 H  -6.3153915781582466       -3.2988964157440210        20.158384814302543     
 H  -4.6818002950488982       -3.4321688667435750        20.838366217968247     
 H  -5.4314367725907289       -1.8371013316400835        20.620479823221281     
 Cl   8.3874968826991410        3.1934573889107885       0.10635323700384779     
 Co   5.7500054875881137        7.0696680152005698        23.923478838041483     
 N   7.0637087058586934        7.6278359992624072        22.375431297053570     
 N   7.7496445283047377        7.0062469933605511        24.786398305615744     
 N   4.5281021469088767        6.4043238674601133        22.417789273456712     
 N   5.1967556196726861        5.1096605902952765        24.509007041851767     
 N   4.9375773112096475        8.8691774426414760        23.388323379154873     
 N   4.9186485346091482        7.9152050505786811        25.732037830209169     
 O   6.6301738935424899        8.1365099555361926        21.178070989954161     
 C   8.3608354344451499        7.7246228119793248        22.580802922170900     
 N   8.3788638416008840        6.6082530906096748        25.917987303613341     
 C   8.7469387784610468        7.2942915421372616        23.905327579108768     
 O   4.4570634664800863        6.9539771325448250        21.181947517398218     
 C   3.9372066666674450        5.1124104752021422        22.480564667550158     
 N   5.2997802889807213        4.3024133899338839        25.598204034683874     
 C   4.3239032557889274        4.4491591082337347        23.648214562876102     
 O   4.6204669151341520        9.2251875904025642        22.109267042775564     
 C   4.3413919798546541        9.7492962011342978        24.347234446060565     
 N   4.8139788256470935        7.5837733768912452        27.040630091764875     
 C   4.3595025965604766        9.1766074631181915        25.621178159458797     
 B   5.1532053763665138        8.3018517605430855        21.033470478709138     
 C   9.3132030864258617        8.3072566796404921        21.594738811986485     
 H   7.8251846133300065        6.2502232331892680        26.736733190319590     
 C   9.7296049518360270        6.6339916908417509        25.783858970492201     
 C   10.009092179932889        7.0935399363522000        24.501679766536689     
 C   2.9242445172197020        4.6655575796105531        21.498349332613802     
 H   5.7965878776305688        4.6257826694423487        26.458317345509883     
 C   4.5474453829880579        3.1749014332894236        25.462075528930825     
 C   3.9245888096304475        3.2142229744993309        24.233982773608293     
 C   3.9511908519180690        11.132629007551513        24.002903099791645     
 H   5.2993459635343836        6.7425819015398618        27.412083788286726     
 C   4.2473585605581068        8.5929668367928915        27.771303153211331     
 C   3.9414147434857667        9.6270090944383337        26.912764961071595     
 C   4.7842519400079793        8.8982936888276409        19.600565696180137     
 H   10.330406122275404        8.3608565875605692        21.993893894922476     
 H   8.9839142573751349        9.3220768839547397        21.322807459717009     
 H   9.3238549041058612        7.7206661612719039        20.663913484385173     
 H   10.375899986259551        6.2954450542229932        26.588695808004616     
 H   10.985071119912007        7.2422503788523578        24.059301415293810     
 H   2.6805110019435490        3.6054702292497618        21.623041439728517     
 H   3.2745780015995725        4.8366925498583688        20.470337790987010     
 H   1.9894147088472949        5.2432136137312524        21.608919583046724     
 H   4.5028486548932198        2.4357244621954384        26.249926501712512     
 H   3.2480187071684994        2.4786021222537418        23.821611124429786     
 H   3.4076149780124081        11.591070373552947        24.831955705296270     
 H   3.3158309467800482        11.164277842668668        23.106600049220493     
 H   4.8376992680242603        11.756237838877656        23.794507805322393     
 H   4.0894046775881101        8.4918071503334005        28.838133050870645     
 H   3.4905911585105569        10.576520128078007        27.173505544822341     
 H   3.7294819000724280        8.6440494031633417        19.408695488976878     
 H   4.8116652699412077        9.9980435555573113        19.642915119239753     
 C   5.6521722480545726        8.4154456105091739        18.423300410130992     
 H   5.0832970906443773        8.5063232872393240        17.485904454360661     
 H   5.8684959247679904        7.3401114545610895        18.530549021962738     
 C   6.9720731241052194        9.1805264736381229        18.255992955420382     
 H   7.5912792716540540        9.0592092588889912        19.155506226708951     
 H   6.7573643261851588        10.260157332829470        18.185011197712260     
 C   7.7560793092078075        8.7438404643857375        17.015179865547999     
 H   7.9383065363211776        7.6578933994662233        17.053784143048560     
 H   7.1349947144701433        8.8984069617903216        16.119366636833742     
 C   9.0888186934380482        9.4773160205665619        16.843588258581050     
 H   9.7365736372209870        9.2686888393360025        17.710161170792606     
 H   8.9168609238931271        10.565783016920321        16.864786141817977     
 C   9.8228409769802685        9.1082781732698415        15.551280260731303     
 H   9.9961369315403896        8.0207734406621558        15.520284804076926     
 H   9.1710363784353710        9.3187874257606023        14.689070155666494     
 C   11.155650414032422        9.8415538963286338        15.372490611305329     
 H   11.809560136616330        9.6304625444415759        16.233167381981200     
 H   10.986066470219114        10.930034605448331        15.398835045875686     
 C   11.878150576290459        9.4685142163240421        14.076325932594779     
 H   12.047964496595755        8.3802904883891696        14.049709871451412     
 H   11.221705254761996        9.6756987553770593        13.217051463963696     
 C   13.212598274804584        10.193835038014038        13.882639358994817     
 H   13.046087763232959        11.283328573041175        13.881758145250169     
 H   13.866546952598270        10.001982268348902        14.747976624725357     
 C   13.927721005363821        9.7839119085862531        12.593226076407332     
 H   14.094127041247248        8.6952603460655755        12.597412583767607     
 H   13.267424452177483        9.9693414959315678        11.732947263669660     
 C   15.262018515269018        10.497843677971332        12.378571316126484     
 H   15.925683442528966        10.296469840879121        13.234404693498488     
 H   15.103114186545977        11.588750974904585        12.390133571660241     
 C   15.975655114709946        10.111052425838000        11.078005736367246     
 H   16.102557940679642        9.0177324595745869        11.025978001404907     
 H   15.339172300288018        10.371030634028472        10.217605454477960     
 C   17.336834929101219        10.802090948289836        10.959865295528591     
 H   17.967358734883998        10.500203340914092        11.811128088070889     
 H   17.199156359312592        11.888694789314490        11.082306526249996     
 C   18.091936937130267        10.553845361651913        9.6522624126011785     
 H   18.246400725112228        9.4742542836995511        9.4921680367774375     
 H   17.478304001770571        10.892871354517222        8.8052805921520942     
 C   19.440409708864724        11.282686451724210        9.6264824379689919     
 H   20.126180807598427        10.802437068932196        10.339840730780793     
 H   19.297105268551704        12.303721284278012        10.004845070005450     
 C   20.077422501948696        11.342343450097385        8.2375017912062063     
 H   21.061817143435384        11.829244816649188        8.2728949191502910     
 H   19.443126025268612        11.917580459917726        7.5487452155030743     
 H   20.219140984345572        10.339805162166972        7.8156271634018450     
 Cl   6.7036842519167656        5.3855491794612576        28.146409294284982     
         194

 Co   9.1595688633707724        1.4411871637386602        4.4082330935495619     
 N   7.8828212735035583       0.71097830542774376        5.7919550638292048     
 N   7.1901184499449053        1.7431153631860097        3.5633513922470783     
 N   10.234426822990910        2.2380347011923778        6.0498681861166528     
 N   9.9792324443094493        3.3186344703302741        3.6904181590716818     
 N   10.257603171619717      -0.31042367900040063        5.0450528271722908     
 N   9.8063080874217547       0.44603082658310417        2.6419679587585727     
 O   8.2222857447901525       0.37259412289481408        7.0648973822002210     
 C   6.4626492803485434       0.83012746909395108        5.6374384203713985     
 N   6.6016400893001910        2.2233704453902643        2.4371754072519241     
 C   6.1403612283767739        1.3957155621507220        4.4015486472981484     
 O   10.358648228963522        1.5928893598598077        7.2474594217861323     
 C   10.814755282965599        3.4085428478757995        5.9515985000138212     
 N   10.035144050616289        4.0904300223483805        2.5781773076235650     
 C   10.657095650575107        4.0114561108963214        4.6412081129097498     
 O   10.311878349408163      -0.73090195280106651        6.3475703986342031     
 C   10.767132239495105       -1.1293965139076219        4.1644622871414301     
 N   9.8310993826913062       0.71323275410069265        1.3173164470569005     
 C   10.577974711335486      -0.66164412826989027        2.8069278078807960     
 B   9.7134824523019674       0.23382610663649564        7.3363171421550728     
 C   5.5054420109376530       0.34155303766200984        6.6574438144779533     
 H   7.1770768081472704        2.5657188182536332        1.6339735073442865     
 C   5.2368042293403221        2.2120751296737216        2.5269294749435045     
 C   4.8996579434980045        1.6861457647364586        3.7553119211532717     
 C   11.624030415560760        4.0679495760023272        7.0121107833904022     
 H   9.5743407710633210        3.7823650019691888        1.6900443474721520     
 C   10.722792350594009        5.2358570124634731        2.7974088844852716     
 C   11.139076216176834        5.2269196024164630        4.1227557872470291     
 C   11.436616694009849       -2.4106907767668426        4.5113171914125338     
 H   9.3246740569202817        1.5358821925808235       0.91747862811240211     
 C   10.580628098182373      -0.19499894295408168       0.64278577457173991     
 C   11.075395872878147       -1.1072791386877376        1.5655811345814534     
 C   9.9686086473378648      -0.33595939527021829        8.8058661475938642     
 H   4.4729883396394072       0.55144374244634431        6.3615581729028019     
 H   5.5989312198841796      -0.74590512266953657        6.8131008015679537     
 H   5.6881744840051951       0.81283301112429240        7.6357840265903256     
 H   4.6303392390853544        2.6097370020116606        1.7178320117869961     
 H   3.9046144811757930        1.5263459310371013        4.1454278143751768     
 H   11.342082222537673        5.1218216769856904        7.1357179239181692     
 H   11.515254826565590        3.5428830296209561        7.9645023502316228     
 H   12.687862971127940        4.0709912975955467        6.7235446058363859     
 H   10.901561428324953        5.9486874250253123        2.0035572751623500     
 H   11.716693983377375        5.9883119371143234        4.6303122365538103     
 H   11.978913047870535       -2.8176804769744881        3.6551526362773763     
 H   12.133034015923119       -2.2674205424645715        5.3469952138490795     
 H   10.696306921121915       -3.1603087660809712        4.8316917440505414     
 H   10.718043171125670      -0.12911689244212241      -0.42841901495013879     
 H   11.691301999571339       -1.9730075585199751        1.3543281978384492     
 H   11.012452708051780       -8.3381625435680340E-002   9.0537292532397924     
 H   9.9390736774151893       -1.4361710153464182        8.7811144678717064     
 C   9.0417166942187990       0.17066436681176986        9.9265037702816787     
 H   9.5700818780628847       0.10946088345327268        10.889632649126320     
 H   8.8250432769435783        1.2417690741566774        9.7823451646032513     
 C   7.7204624741316170      -0.59839018386730936        10.068728200146801     
 H   7.1039449556251437      -0.46251517676003323        9.1685386803575071     
 H   7.9337881003552395       -1.6793061709870338        10.122809087470117     
 C   6.9335619249569964      -0.18369864586210655        11.317245820960558     
 H   6.7534401838412528       0.90292439378144140        11.299568480462789     
 H   7.5581157815880751      -0.35482588162620288        12.207814521679810     
 C   5.5998539124278066      -0.91706647658311957        11.484477369189516     
 H   4.9474298828072136      -0.69545127732887602        10.624537224110055     
 H   5.7694836083390211       -2.0053709717292127        11.448343134015840     
 C   4.8744418261767359      -0.56160340025139588        12.786880184433787     
 H   4.7084986211755107       0.52653711916004986        12.832494093553084     
 H   5.5312420580457804      -0.78645663319184456        13.641755987121380     
 C   3.5368762376072049       -1.2872227446481417        12.968862854911798     
 H   2.8778573517610937       -1.0627670996677929        12.115526758334035     
 H   3.6980978963822775       -2.3765115825409660        12.930650756197585     
 C   2.8266862660752206      -0.92118352194359387        14.275221695567394     
 H   2.6690241112648354       0.16839046274240993        14.314599169437026     
 H   3.4873552956081149       -1.1444795751872112        15.127188605634771     
 C   1.4846061183177730       -1.6332363839180448        14.472263682603932     
 H   1.6383537511343549       -2.7244610469143837        14.459532765232426     
 H  0.82693924598465018       -1.4244787031036394        13.613683465633962     
 C  0.78012903462962191       -1.2307023224640325        15.771433245943239     
 H  0.63056102638207101      -0.13971399658169315        15.783787621943617     
 H   1.4405731326849918       -1.4393055582692953        16.626562594373866     
 C -0.56528711922327779       -1.9287393550381322        15.979094982002989     
 H  -1.2258001964222385       -1.7078453907136235        15.125673529316330     
 H -0.42092380004281155       -3.0213460945311050        15.953003063010152     
 C  -1.2764768141653577       -1.5512419859953273        17.284812777108279     
 H  -1.3954459411343414      -0.45752365533285733        17.348756919004142     
 H -0.64278568654062596       -1.8260416040982519        18.142903228705343     
 C  -2.6435825138741604       -2.2345081899116668        17.400028775324188     
 H  -3.2811554870290967       -1.9097669219891853        16.562786670201731     
 H  -2.5147959103737718       -3.3189591011160302        17.252926150328811     
 C  -3.3780672387477959       -2.0095164747819423        18.724420358194443     
 H  -3.5389534320626614      -0.93340625083583484        18.901944904382940     
 H  -2.7424486330480176       -2.3556598592522491        19.552017275046257     
 C  -4.7216295195860258       -2.7485446925316905        18.776528488176311     
 H  -5.4300273451275496       -2.2636397492331342        18.088796616927745     
 H  -4.5829893780901108       -3.7640246996894842        18.381332438654852     
 C  -5.3211517771623402       -2.8280253466260632        20.182648211989985     
 H  -6.3169984823865972       -3.2935358409952169        20.169287370762035     
 H  -4.6819334056391195       -3.4292592354348601        20.845033493574597     
 H  -5.4303421644725836       -1.8332632207520667        20.630574562177024     
 Cl   8.3913972714793132        3.1871612041486306       0.10386023846307824     
 Co   5.7553923780704910        7.0755195064804557        23.924946614773184     
 N   7.0680082896069543        7.6339112765699255        22.375772873702857     
 N   7.7551144853837899        7.0128593890284403        24.786478788052595     
 N   4.5309785053471012        6.4121251456880906        22.420261706845370     
 N   5.2044239684781486        5.1149276805162209        24.508335409521415     
 N   4.9446790943477179        8.8763844601931794        23.391475092923898     
 N   4.9231267105473187        7.9183795608229444        25.733699548027335     
 O   6.6334817690539918        8.1430066491089548        21.178915125703330     
 C   8.3652049243361191        7.7310705023634592        22.580494271576718     
 N   8.3848240220807071        6.6157739600277399        25.918087992190674     
 C   8.7519738206688373        7.3011276549698092        23.904979243507015     
 O   4.4594548269840688        6.9621487533758595        21.184620607458577     
 C   3.9401452527139558        5.1202743552617136        22.482860609740129     
 N   5.3102629019045766        4.3060983823071073        25.596088197807099     
 C   4.3296690935911419        4.4554579741269871        23.648675109540882     
 O   4.6254644135273209        9.2326834113020517        22.112951847600453     
 C   4.3488126327437229        9.7553605391674374        24.351533056588451     
 N   4.8172953395776750        7.5848341658529961        27.041676896851900     
 C   4.3652577473683811        9.1804061580545540        25.624525233547040     
 B   5.1564443202732120        8.3095884083744682        21.036109734967312     
 C   9.3170475864606885        8.3138885295123934        21.594059908009189     
 H   7.8315305077040049        6.2571134123314147        26.736799943075674     
 C   9.7355230241088204        6.6421561802534006        25.783515556213761     
 C   10.014405560226310        7.1014636623217600        24.501125717869350     
 C   2.9253078865957618        4.6745330487084420        21.502073093151044     
 H   5.8071499027244542        4.6292643915938791        26.456224141407908     
 C   4.5578649557904463        3.1786479397715390        25.460109737504659     
 C   3.9321610130243578        3.2195589875594650        24.233530011706637     
 C   3.9623348373944554        11.140271135181209        24.009773614513318     
 H   5.3031402119475066        6.7435487297118897        27.412241913969382     
 C   4.2513469462064855        8.5934287977743136        27.773611092489062     
 C   3.9468559257886131        9.6291193624506661        26.916545953017277     
 C   4.7859286030063837        8.9068757211621126        19.603942293404110     
 H   10.333386999220323        8.3721326503884548        21.994556279977981     
 H   8.9846785073801083        9.3265125299837912        21.318428669313608     
 H   9.3313523024446887        7.7244635344375228        20.665175628148138     
 H   10.382265687327642        6.3039756651383945        26.588112527323691     
 H   10.990153372949607        7.2506776999418863        24.058433174015047     
 H   2.6821640149348394        3.6141931179198097        21.625682131302817     
 H   3.2735579125196579        4.8473425019066951        20.473667876429609     
 H   1.9905019389978358        5.2516337835450022        21.615402474437378     
 H   4.5154457300345756        2.4383405959963507        26.246990442150008     
 H   3.2548525803747994        2.4843539586629935        23.821645609003827     
 H   3.4170581484899265        11.597531617162357        24.838304527337016     
 H   3.3300046725440389        11.175517268934936        23.111615678456392     
 H   4.8507454171794082        11.762555296362125        23.806093923757913     
 H   4.0928894551704875        8.4907919696267200        28.840216770216514     
 H   3.4968943214084454        10.578718518662406        27.178396905977873     
 H   3.7306116296179419        8.6537660365306728        19.413734618921506     
 H   4.8145241505729661        10.006579810985849        19.646501648631801     
 C   5.6514833513636580        8.4234494017473391        18.425200421704794     
 H   5.0812217969155018        8.5148318513314578        17.488684656288527     
 H   5.8672363074743927        7.3479578701288712        18.532013452250190     
 C   6.9715879663441758        9.1877419904504976        18.256193408956307     
 H   7.5915567981832428        9.0664956401711922        19.155194823607161     
 H   6.7573252171881268        10.267443873723575        18.184967004169810     
 C   7.7543650080862463        8.7501126814085897        17.014972709618402     
 H   7.9365837040169414        7.6641769607129788        17.054237266538848     
 H   7.1325358699161150        8.9040677869322575        16.119568573806994     
 C   9.0869881163904385        9.4834150386532485        16.841835023004840     
 H   9.7351264714767893        9.2758379637888009        17.708360990054086     
 H   8.9150236102145008        10.571908091376258        16.861832207814384     
 C   9.8205125656442149        9.1128075458158726        15.549739035565043     
 H   9.9936777487323116        8.0252489896497234        15.519952476981540     
 H   9.1685241555482957        9.3223962474484807        14.687447994893196     
 C   11.153364945205938        9.8456927270829073        15.369842346104264     
 H   11.807290947073065        9.6358346928732619        16.230815895744961     
 H   10.983889532115292        10.934229955878665        15.394579039240549     
 C   11.875730027912367        9.4706083634992346        14.074214534955823     
 H   12.045326593216604        8.3823192885113365        14.049151639121130     
 H   11.219322566649598        9.6766942740416457        13.214653108770957     
 C   13.210278923983667        10.195400629751230        13.879544892075852     
 H   13.043974918646368        11.284927148372940        13.877246191400134     
 H   13.864216429058617        10.004581840539121        14.745124903980285     
 C   13.925370013591058        9.7837530157090011        12.590690639405866     
 H   14.091691077257797        8.6950955252924587        12.596108258874086     
 H   13.265214953221987        9.9682595187052527        11.730107639235728     
 C   15.259686840355215        10.497444486077065        12.375554434381188     
 H   15.923214333863173        10.296894522483298        13.231693388218790     
 H   15.100796039616782        11.588370186943667        12.386064954828193     
 C   15.973499972487957        10.109401169930400        11.075520770753796     
 H   16.100252927443712        9.0160285111596696        11.024431091583926     
 H   15.337213566250414        10.368800590582778        10.214811236722369     
 C   17.334744746120975        10.800176841371869        10.957235951302872     
 H   17.964826389127197        10.499132042451274        11.809122832356712     
 H   17.197102824550072        11.886923459151591        11.078494488779997     
 C   18.090539560184212        10.550566383561531        9.6503301081609436     
 H   18.244697689329779        9.4708203365596404        9.4909903373219500     
 H   17.477698414696455        10.889286203273778        8.8026688329216753     
 C   19.439211280391778        11.279000372579368        9.6252086837351936     
 H   20.124462866518741        10.798622102225757        10.338960133004635     
 H   19.295950195761364        12.300099758102409        10.003417661384360     
 C   20.076869873338957        11.338412599237909        8.2365588056849646     
 H   21.061340138188307        11.825097367439351        8.2723720311602325     
 H   19.442877412494891        11.913793474074181        7.5476542995024598     
 H   20.218476605496456        10.335823674253577        7.8147434406814762     
 Cl   6.7105943220534128        5.3897909936290054        28.145784612327986     
         194

 Co   9.1570435208530796        1.4323897411039952        4.4068471996121712     
 N   7.8786802234776685       0.70191703137080785        5.7889002893219033     
 N   7.1891386653586791        1.7361829255395071        3.5601152147603088     
 N   10.230466427218184        2.2289019717442833        6.0491379218624894     
 N   9.9783009176570872        3.3098116568227054        3.6894001202037612     
 N   10.254816191614788      -0.31911937075030045        5.0448500289042180     
 N   9.8059284735663166       0.43780745206232807        2.6415299090439293     
 O   8.2165381656676146       0.36403907554611059        7.0624461079501657     
 C   6.4588011927864075       0.82203069982046328        5.6327413510285487     
 N   6.6022332521501434        2.2186769431926980        2.4340648045639433     
 C   6.1382525005825803        1.3888099128880413        4.3969282896736113     
 O   10.353158111972641        1.5837145340698560        7.2468302463145990     
 C   10.811604602449199        3.3990506654568495        5.9514112546853655     
 N   10.035809894787217        4.0817995172862851        2.5773303789426740     
 C   10.655416283281330        4.0021884935222412        4.6410002572823128     
 O   10.306535707581121      -0.74023799830079984        6.3472826752006526     
 C   10.765875639896329       -1.1375277298307163        4.1646210143310718     
 N   9.8340030976934791       0.70706768690051947        1.3174065026176753     
 C   10.578958120351613      -0.66882051672741771        2.8070687407105970     
 B   9.7074387072264763       0.22494495995237174        7.3353559564413047     
 C   5.5001839735032396       0.33383779372150740        6.6515923127834657     
 H   7.1787257515604530        2.5607817012152250        1.6315378790582149     
 C   5.2373259692552416        2.2085805186802911        2.5225608671576283     
 C   4.8984840331485033        1.6812661765773438        3.7498818504899543     
 C   11.620530688545569        4.0579940106267447        7.0124564269928014     
 H   9.5755143037474912        3.7743624497518917        1.6886006900291139     
 C   10.723647716770506        5.2269321276976051        2.7975661802139538     
 C   11.138503122832626        5.2175184125623471        4.1233295468852713     
 C   11.434929434757388       -2.4190181561751318        4.5115524535094007     
 H   9.3270519528652098        1.5291800231606176       0.91711094870930165     
 C   10.586863977486777      -0.19890350311556126       0.64369790267880500     
 C   11.080518091958609       -1.1117896441408031        1.5664940011860902     
 C   9.9610201827533995      -0.34413809902766368        8.8054389975953988     
 H   4.4681708011045549       0.54384377928475824        6.3542917849271010     
 H   5.5933893817881346      -0.75358042570215245        6.8076316743259655     
 H   5.6816990694788965       0.80531448561821928        7.6300840028677444     
 H   4.6320017934640161        2.6081533283337452        1.7135860858652470     
 H   3.9028778822818446        1.5220538956278260        4.1388035944063821     
 H   11.336761934553255        5.1111471583392678        7.1380921001386266     
 H   11.513389227549192        3.5311556690657171        7.9640076021237167     
 H   12.684059131195955        4.0636144348216598        6.7229454895272891     
 H   10.903611076068715        5.9397749618189843        2.0040077138717627     
 H   11.715823358433031        5.9785698815357424        4.6316940373903579     
 H   11.980189473502900       -2.8243275731558661        3.6565038418080325     
 H   12.128495784517339       -2.2768079082984287        5.3496791752618096     
 H   10.693972055791434       -3.1695300556857280        4.8281775529629058     
 H   10.726984152169251      -0.13100477923159182      -0.42697965618760408     
 H   11.698256825503503       -1.9762995584149814        1.3556955044538368     
 H   11.005255378863836       -9.3177400426760204E-002   9.0532460027298445     
 H   9.9295983862613912       -1.4442909598098135        8.7816573293287803     
 C   9.0349014292890999       0.16514911668382742        9.9256070700362589     
 H   9.5633632317971617       0.10446222541495455        10.888738786694740     
 H   8.8196461078576824        1.2363548784175080        9.7801797087524385     
 C   7.7126604285737130      -0.60203944570048207        10.069005447460100     
 H   7.0957910826938582      -0.46573374397002487        9.1690963153931300     
 H   7.9245859683414288       -1.6832108982652754        10.123395441277587     
 C   6.9269851878927469      -0.18588692064657988        11.317880662670419     
 H   6.7477660132059398       0.90086320271108100        11.299734133047091     
 H   7.5520441070160560      -0.35705106389465213        12.208094600884857     
 C   5.5928005400958556      -0.91812455326233966        11.486455184442137     
 H   4.9401372612054102      -0.69676830182165694        10.626627361582543     
 H   5.7616750327042663       -2.0065710553719094        11.451093071011879     
 C   4.8680381528825514      -0.56123126318854688        12.788852939100341     
 H   4.7026082974316319       0.52701530414503750        12.833682665789812     
 H   5.5249874668593346      -0.78573586476888335        13.643705552166036     
 C   3.5301651373054037       -1.2861267682611064        12.971760455233849     
 H   2.8710860876458200       -1.0621842029008446        12.118324764525527     
 H   3.6909315595367080       -2.3755234062307244        12.934454915198188     
 C   2.8203215545814153      -0.91871232460769536        14.277960590750546     
 H   2.6632790571986265       0.17097552835680746        14.316625778227769     
 H   3.4809532742560858       -1.1418072560154082        15.130013217776080     
 C   1.4778413098383298       -1.6298803560385333        14.475600819352950     
 H   1.6309249118257658       -2.7212112587357877        14.463243477374318     
 H  0.82012222413848745       -1.4210837421527296        13.617061555750473     
 C  0.77378578652221630       -1.2265204409230244        15.774775478982429     
 H  0.62488298771155315      -0.13543028941126981        15.786959783932712     
 H   1.4341782945887436       -1.4354030342769715        16.629899619930402     
 C -0.57202799994245868       -1.9238070222535992        15.982614014452242     
 H  -1.2324301082666791       -1.7029027575602174        15.129106636362248     
 H -0.42817847795710895       -3.0164985543733289        15.956890975357615     
 C  -1.2829566412990183       -1.5455141910714953        17.288216450956210     
 H  -1.4023071200757560      -0.45178605307464287        17.351314908828105     
 H -0.64882706825546976       -1.8193968514486889        18.146279033379006     
 C  -2.6497254164556203       -2.2292207733087501        17.404746345318141     
 H  -3.2880558352968228       -1.9053692878418891        16.567742655501299     
 H  -2.5206000712553291       -3.3137445316620227        17.258411628996608     
 C  -3.3831029116108473       -2.0034491396614564        18.729600193545835     
 H  -3.5446622024969958      -0.92729635422687606        18.906264541887207     
 H  -2.7463185205860134       -2.3482604191141867        19.556889755734691     
 C  -4.7260955058395195       -2.7433726900987678        18.784028208932234     
 H  -5.4362964389956625       -2.2585147199248508        18.098153201420807     
 H  -4.5877427612175836       -3.7585977504171129        18.388030571691139     
 C  -5.3222484009467559       -2.8238093929695469        20.191488192642488     
 H  -6.3186053866149479       -3.2881752662464123        20.180189927221527     
 H  -4.6820665162293400       -3.4263496041261448        20.851700769180948     
 H  -5.4292475563544382       -1.8294251098640502        20.640669301132768     
 Cl   8.3952976602594855        3.1808650193864727       0.10136723992230867     
 Co   5.7607792685528683        7.0813709977603407        23.926414391504888     
 N   7.0723078733552152        7.6399865538774430        22.376114450352141     
 N   7.7605844424628421        7.0194717846963304        24.786559270489445     
 N   4.5338548637853258        6.4199264239160678        22.422734140234031     
 N   5.2120923172836111        5.1201947707371653        24.507663777191063     
 N   4.9517808774857883        8.8835914777448846        23.394626806692923     
 N   4.9276048864854882        7.9215540710672085        25.735361265845501     
 O   6.6367896445654946        8.1495033426817152        21.179759261452496     
 C   8.3695744142270900        7.7375181927475944        22.580185620982540     
 N   8.3907842025605301        6.6232948294458049        25.918188680768004     
 C   8.7570088628766278        7.3079637678023568        23.904630907905261     
 O   4.4618461874880513        6.9703203742068949        21.187293697518932     
 C   3.9430838387604670        5.1281382353212850        22.485156551930096     
 N   5.3207455148284319        4.3097833746803307        25.593972360930326     
 C   4.3354349313933565        4.4617568400202403        23.649135656205662     
 O   4.6304619119204906        9.2401792322015375        22.116636652425338     
 C   4.3562332856327926        9.7614248772005769        24.355831667116338     
 N   4.8206118535082565        7.5858949548147461        27.042723701938925     
 C   4.3710128981762857        9.1842048529909146        25.627872307635279     
 B   5.1596832641799093        8.3173250562058509        21.038748991225482     
 C   9.3208920864955171        8.3205203793842966        21.593381004031894     
 H   7.8378764020780034        6.2640035914735606        26.736866695831754     
 C   9.7414410963816156        6.6503206696650512        25.783172141935321     
 C   10.019718940519732        7.1093873882913190        24.500571669202014     
 C   2.9263712559718211        4.6835085178063318        21.505796853688281     
 H   5.8177119278183405        4.6327461137454096        26.454130937305930     
 C   4.5682845285928346        3.1823944462536540        25.458143946078497     
 C   3.9397332164182681        3.2248950006195987        24.233077249804978     
 C   3.9734788228708422        11.147913262810906        24.016644129234990     
 H   5.3069344603606297        6.7445155578839167        27.412400039652034     
 C   4.2553353318548641        8.5938907587557356        27.775919031766797     
 C   3.9522971080914591        9.6312296304629985        26.920326944962955     
 C   4.7876052660047881        8.9154577534965860        19.607318890628083     
 H   10.336367876165243        8.3834087132163422        21.995218665033487     
 H   8.9854427573850817        9.3309481760128428        21.314049878910208     
 H   9.3388497007835181        7.7282609076031417        20.666437771911102     
 H   10.388631388395732        6.3125062760537958        26.587529246642770     
 H   10.995235625987206        7.2591050210314148        24.057564932736287     
 H   2.6838170279261293        3.6229160065898571        21.628322822877113     
 H   3.2725378234397433        4.8579924539550214        20.476997961872208     
 H   1.9915891691483767        5.2600539533587511        21.621885365828035     
 H   4.5280428051759314        2.4409567297972630        26.244054382587507     
 H   3.2616864535810994        2.4901057950722452        23.821680093577871     
 H   3.4265013189674449        11.603992860771767        24.844653349377761     
 H   3.3441783983080291        11.186756695201202        23.116631307692295     
 H   4.8637915663345561        11.768872753846592        23.817680042193434     
 H   4.0963742327528658        8.4897767889200395        28.842300489562387     
 H   3.5031974843063338        10.580916909246803        27.183288267133403     
 H   3.7317413591634558        8.6634826698980056        19.418773748866130     
 H   4.8173830312047254        10.015116066414388        19.650088178023850     
 C   5.6507944546727433        8.4314531929855043        18.427100433278596     
 H   5.0791465031866263        8.5233404154235934        17.491464858216396     
 H   5.8659766901807942        7.3558042856966539        18.533477882537643     
 C   6.9711028085831321        9.1949575072628722        18.256393862492228     
 H   7.5918343247124325        9.0737820214533933        19.154883420505371     
 H   6.7572861081910949        10.274730414617682        18.184922810627356     
 C   7.7526507069646842        8.7563848984314419        17.014765553688800     
 H   7.9348608717127060        7.6704605219597335        17.054690390029137     
 H   7.1300770253620858        8.9097286120741934        16.119770510780246     
 C   9.0851575393428288        9.4895140567399352        16.840081787428630     
 H   9.7336793057325917        9.2829870882415992        17.706560809315565     
 H   8.9131862965358764        10.578033165832194        16.858878273810788     
 C   9.8181841543081614        9.1173369183619055        15.548197810398783     
 H   9.9912185659242354        8.0297245386372929        15.519620149886155     
 H   9.1660119326612204        9.3260050691363610        14.685825834119896     
 C   11.151079476379454        9.8498315578371809        15.367194080903198     
 H   11.805021757529799        9.6412068413049461        16.228464409508721     
 H   10.981712594011467        10.938425306308998        15.390323032605412     
 C   11.873309479534274        9.4727025106744254        14.072103137316867     
 H   12.042688689837453        8.3843480886335016        14.048593406790848     
 H   11.216939878537199        9.6776897927062340        13.212254753578218     
 C   13.207959573162752        10.196966221488422        13.876450425156889     
 H   13.041862074059777        11.286525723704704        13.872734237550102     
 H   13.861885905518964        10.007181412729341        14.742273183235215     
 C   13.923019021818293        9.7835941228317509        12.588155202404398     
 H   14.089255113268349        8.6949307045193436        12.594803933980565     
 H   13.263005454266491        9.9671775414789394        11.727268014801796     
 C   15.257355165441410        10.497045294182797        12.372537552635890     
 H   15.920745225197381        10.297319204087472        13.228982082939092     
 H   15.098477892687587        11.587989398982751        12.381996337996144     
 C   15.971344830265968        10.107749914022799        11.073035805140348     
 H   16.097947914207786        9.0143245627447541        11.022884181762944     
 H   15.335254832212810        10.366570547137082        10.212017018966776     
 C   17.332654563140732        10.798262734453902        10.954606607077155     
 H   17.962294043370399        10.498060743988455        11.807117576642534     
 H   17.195049289787555        11.885152128988693        11.074682451309998     
 C   18.089142183238160        10.547287405471149        9.6483978037207070     
 H   18.242994653547335        9.4673863894197297        9.4898126378664625     
 H   17.477092827622343        10.885701052030333        8.8000570736912564     
 C   19.438012851918835        11.275314293434526        9.6239349295013952     
 H   20.122744925439054        10.794807135519317        10.338079535228475     
 H   19.294795122971024        12.296478231926807        10.001990252763269     
 C   20.076317244729218        11.334481748378431        8.2356158201637228     
 H   21.060863132941233        11.820949918229513        8.2718491431701739     
 H   19.442628799721167        11.910006488230636        7.5465633835018453     
 H   20.217812226647343        10.331842186340182        7.8138597179611073     
 Cl   6.7175043921900599        5.3940328077967541        28.145159930370987     
         194

 Co   9.1545181783353868        1.4235923184693302        4.4054613056747813     
 N   7.8745391734517796       0.69285575731387194        5.7858455148146026     
 N   7.1881588807724537        1.7292504878930046        3.5568790372735393     
 N   10.226506031445457        2.2197692422961888        6.0484076576083270     
 N   9.9773693910047232        3.3009888433151371        3.6883820813358410     
 N   10.252029211609859      -0.32781506250020020        5.0446472306361452     
 N   9.8055488597108802       0.42958407754155203        2.6410918593292863     
 O   8.2107905865450750       0.35548402819740704        7.0599948337001104     
 C   6.4549531052242726       0.81393393054697538        5.6280442816856988     
 N   6.6028264150000968        2.2139834409951318        2.4309542018759625     
 C   6.1361437727883867        1.3819042636253609        4.3923079320490741     
 O   10.347667994981760        1.5745397082799040        7.2462010708430666     
 C   10.808453921932799        3.3895584830379000        5.9512240093569106     
 N   10.036475738958144        4.0731690122241906        2.5764834502617826     
 C   10.653736915987553        3.9929208761481605        4.6407924016548749     
 O   10.301193065754081      -0.74957404380053305        6.3469949517671020     
 C   10.764619040297553       -1.1456589457538109        4.1647797415207144     
 N   9.8369068126956520       0.70090261970034629        1.3174965581784503     
 C   10.579941529367741      -0.67599690518494504        2.8072096735403980     
 B   9.7013949621509834       0.21606381326824781        7.3343947707275365     
 C   5.4949259360688254       0.32612254978100497        6.6457408110889782     
 H   7.1803746949736347        2.5558445841768163        1.6291022507721431     
 C   5.2378477091701621        2.2050859076868603        2.5181922593717525     
 C   4.8973101227990021        1.6763865884182292        3.7444517798266364     
 C   11.617030961530380        4.0480384452511631        7.0128020705952006     
 H   9.5766878364316614        3.7663598975345942        1.6871570325860761     
 C   10.724503082947004        5.2180072429317370        2.7977234759426355     
 C   11.137930029488416        5.2081172227082311        4.1239033065235144     
 C   11.433242175504926       -2.4273455355834210        4.5117877156062667     
 H   9.3294298488101379        1.5224778537404118       0.91674326930620109     
 C   10.593099856791182      -0.20280806327704085       0.64461003078586998     
 C   11.085640311039073       -1.1163001495938687        1.5674068677907267     
 C   9.9534317181689325      -0.35231680278510913        8.8050118475969317     
 H   4.4633532625697034       0.53624381612317218        6.3470253969514010     
 H   5.5878475436920896      -0.76125572873476821        6.8021625470839773     
 H   5.6752236549525970       0.79779596011214615        7.6243839791451631     
 H   4.6336643478426769        2.6065696546558299        1.7093401599434981     
 H   3.9011412833878962        1.5177618602185505        4.1321793744375883     
 H   11.331441646568837        5.1004726396928453        7.1404662763590849     
 H   11.511523628532794        3.5194283085104781        7.9635128540158115     
 H   12.680255291263970        4.0562375720477730        6.7223463732181932     
 H   10.905660723812479        5.9308624986126564        2.0044581525811749     
 H   11.714952733488687        5.9688278259571623        4.6330758382269055     
 H   11.981465899135264       -2.8309746693372442        3.6578550473386882     
 H   12.123957553111561       -2.2861952741322855        5.3523631366745397     
 H   10.691637190460956       -3.1787513452904852        4.8246633618752703     
 H   10.735925133212834      -0.13289266602106120      -0.42554029742506938     
 H   11.705211651435668       -1.9795915583099875        1.3570628110692244     
 H   10.998058049675890      -0.10297317541784007        9.0527627522198983     
 H   9.9201230951075932       -1.4524109042732090        8.7822001907858542     
 C   9.0280861643593990       0.15963386655588502        9.9247103697908390     
 H   9.5566445855314406        9.9463567376636405E-002   10.887844924263160     
 H   8.8142489387717884        1.2309406826783387        9.7780142529016274     
 C   7.7048583830158091      -0.60568870753365467        10.069282694773401     
 H   7.0876372097625717      -0.46895231118001646        9.1696539504287529     
 H   7.9153838363276190       -1.6871156255435169        10.123981795085058     
 C   6.9204084508284973      -0.18807519543105325        11.318515504380279     
 H   6.7420918425706269       0.89880201164072060        11.299899785631395     
 H   7.5459724324440378      -0.35927624616310139        12.208374680089905     
 C   5.5857471677639046      -0.91918262994155975        11.488432999694759     
 H   4.9328446396036068      -0.69808532631443798        10.628717499055028     
 H   5.7538664570695106       -2.0077711390146065        11.453843008007919     
 C   4.8616344795883677      -0.56085912612569788        12.790825693766893     
 H   4.6967179736877540       0.52749348913002503        12.834871238026542     
 H   5.5187328756728888      -0.78501509634592204        13.645655117210692     
 C   3.5234540370036020       -1.2850307918740709        12.974658055555899     
 H   2.8643148235305467       -1.0616013061338962        12.121122770717019     
 H   3.6837652226911386       -2.3745352299204829        12.938259074198792     
 C   2.8139568430876096      -0.91624112727179696        14.280699485933697     
 H   2.6575340031324175       0.17356059397120499        14.318652387018513     
 H   3.4745512529040568       -1.1391349368436055        15.132837829917387     
 C   1.4710765013588865       -1.6265243281590218        14.478937956101968     
 H   1.6234960725171768       -2.7179614705571917        14.466954189516212     
 H  0.81330520229232472       -1.4176887812018195        13.620439645866982     
 C  0.76744253841481058       -1.2223385593820162        15.778117712021619     
 H  0.61920494904103518      -0.13114658224084647        15.790131945921807     
 H   1.4277834564924952       -1.4315005102846476        16.633236645486935     
 C -0.57876888066163945       -1.9188746894690660        15.986133046901495     
 H  -1.2390600201111199       -1.6979601244068114        15.132539743408165     
 H -0.43543315587140635       -3.0116510142155524        15.960778887705077     
 C  -1.2894364684326789       -1.5397863961476637        17.291620124804137     
 H  -1.4091682990171706      -0.44604845081642841        17.353872898652071     
 H -0.65486844997031357       -1.8127520987991261        18.149654838052669     
 C  -2.6558683190370806       -2.2239333567058335        17.409463915312092     
 H  -3.2949561835645484       -1.9009716536945926        16.572698640800866     
 H  -2.5264042321368865       -3.3085299622080151        17.263897107664405     
 C  -3.3881385844738983       -1.9973818045409710        18.734780028897223     
 H  -3.5503709729313306      -0.92118645761791718        18.910584179391471     
 H  -2.7501884081240089       -2.3408609789761243        19.561762236423128     
 C  -4.7305614920930141       -2.7382006876658447        18.791527929688154     
 H  -5.4425655328637745       -2.2533896906165674        18.107509785913873     
 H  -4.5924961443450565       -3.7531708011447411        18.394728704727424     
 C  -5.3233450247311707       -2.8195934393130311        20.200328173294992     
 H  -6.3202122908432985       -3.2828146914976082        20.191092483681018     
 H  -4.6821996268195605       -3.4234399728174294        20.858368044787298     
 H  -5.4281529482362920       -1.8255869989760334        20.650764040088511     
 Cl   8.3991980490396578        3.1745688346243148        9.8874241381539121E-002
 Co   5.7661661590352455        7.0872224890402267        23.927882168236593     
 N   7.0766074571034761        7.6460618311849613        22.376456027001428     
 N   7.7660543995418951        7.0260841803642196        24.786639752926295     
 N   4.5367312222235512        6.4277277021440451        22.425206573622688     
 N   5.2197606660890736        5.1254618609581106        24.506992144860710     
 N   4.9588826606238587        8.8907984952965897        23.397778520461952     
 N   4.9320830624236587        7.9247285813114718        25.737022983663667     
 O   6.6400975200769965        8.1560000362544773        21.180603397201665     
 C   8.3739439041180592        7.7439658831317297        22.579876970388359     
 N   8.3967443830403532        6.6308156988638700        25.918289369345338     
 C   8.7620439050844183        7.3147998806349044        23.904282572303508     
 O   4.4642375479920338        6.9784919950379294        21.189966787579287     
 C   3.9460224248069777        5.1360021153808564        22.487452494120063     
 N   5.3312281277522873        4.3134683670535532        25.591856524053551     
 C   4.3412007691955710        4.4680557059134935        23.649596202870441     
 O   4.6354594103136595        9.2476750531010232        22.120321457250224     
 C   4.3636539385218613        9.7674892152337165        24.360130277644224     
 N   4.8239283674388380        7.5869557437764970        27.043770507025950     
 C   4.3767680489841903        9.1880035479272770        25.631219381723518     
 B   5.1629222080866066        8.3250617040372337        21.041388247483656     
 C   9.3247365865303440        8.3271522292561979        21.592702100054595     
 H   7.8442222964520019        6.2708937706157073        26.736933448587838     
 C   9.7473591686544090        6.6584851590767009        25.782828727656881     
 C   10.025032320813155        7.1173111142608789        24.500017620534674     
 C   2.9274346253478809        4.6924839869042207        21.509520614225522     
 H   5.8282739529122267        4.6362278358969391        26.452037733203952     
 C   4.5787041013952221        3.1861409527357694        25.456178154652331     
 C   3.9473054198121789        3.2302310136797323        24.232624487903319     
 C   3.9846228083472286        11.155555390440602        24.023514643956663     
 H   5.3107287087737527        6.7454823860559436        27.412558165334691     
 C   4.2593237175032428        8.5943527197371576        27.778226971044532     
 C   3.9577382903943055        9.6333398984753309        26.924107936908637     
 C   4.7892819290031934        8.9240397858310576        19.610695487852055     
 H   10.339348753110162        8.3946847760442278        21.995881050088993     
 H   8.9862070073900533        9.3353838220418943        21.309671088506807     
 H   9.3463470991223456        7.7320582807687614        20.667699915674071     
 H   10.394997089463821        6.3210368869691971        26.586945965961846     
 H   11.000317879024804        7.2675323421209432        24.056696691457525     
 H   2.6854700409174193        3.6316388952599046        21.630963514451409     
 H   3.2715177343598287        4.8686424060033469        20.480328047314803     
 H   1.9926763992989174        5.2684741231725001        21.628368257218689     
 H   4.5406398803172872        2.4435728635981748        26.241118323025006     
 H   3.2685203267873999        2.4958576314814964        23.821714578151916     
 H   3.4359444894449638        11.610454104381176        24.851002171418507     
 H   3.3583521240720198        11.197996121467469        23.121646936928197     
 H   4.8768377154897049        11.775190211331061        23.829266160628958     
 H   4.0998590103352432        8.4887616082133608        28.844384208908256     
 H   3.5095006472042223        10.583115299831201        27.188179628288935     
 H   3.7328710887089698        8.6731993032653367        19.423812878810754     
 H   4.8202419118364839        10.023652321842926        19.653674707415902     
 C   5.6501055579818296        8.4394569842236695        18.429000444852395     
 H   5.0770712094577508        8.5318489795157273        17.494245060144266     
 H   5.8647170728871965        7.3636507012644357        18.534942312825095     
 C   6.9706176508220876        9.2021730240752468        18.256594316028153     
 H   7.5921118512416212        9.0810684027355943        19.154572017403581     
 H   6.7572469991940629        10.282016955511788        18.184878617084905     
 C   7.7509364058431229        8.7626571154542940        17.014558397759199     
 H   7.9331380394084707        7.6767440832064890        17.055143513519422     
 H   7.1276181808080574        8.9153894372161275        16.119972447753497     
 C   9.0833269622952191        9.4956130748266219        16.838328551852424     
 H   9.7322321399883940        9.2901362126943994        17.704760628577041     
 H   8.9113489828572501        10.584158240288129        16.855924339807192     
 C   9.8158557429721078        9.1218662909079367        15.546656585232522     
 H   9.9887593831161574        8.0342000876248623        15.519287822790771     
 H   9.1634997097741451        9.3296138908242412        14.684203673346598     
 C   11.148794007552969        9.8539703885914527        15.364545815702133     
 H   11.802752567986532        9.6465789897366303        16.226112923272481     
 H   10.979535655907645        10.942620656739333        15.386067025970274     
 C   11.870888931156182        9.4747966578496161        14.069991739677912     
 H   12.040050786458302        8.3863768887556684        14.048035174460566     
 H   11.214557190424800        9.6786853113708222        13.209856398385480     
 C   13.205640222341835        10.198531813225616        13.873355958237926     
 H   13.039749229473186        11.288124299036470        13.868222283700067     
 H   13.859555381979309        10.009780984919560        14.739421462490142     
 C   13.920668030045528        9.7834352299545007        12.585619765402932     
 H   14.086819149278901        8.6947658837462285        12.593499609087042     
 H   13.260795955310995        9.9660955642526243        11.724428390367864     
 C   15.255023490527607        10.496646102288530        12.369520670890594     
 H   15.918276116531588        10.297743885691649        13.226270777659396     
 H   15.096159745758390        11.587608611021833        12.377927721164097     
 C   15.969189688043979        10.106098658115199        11.070550839526899     
 H   16.095642900971857        9.0126206143298369        11.021337271941963     
 H   15.333296098175206        10.364340503691386        10.209222801211183     
 C   17.330564380160489        10.796348627535934        10.951977262851436     
 H   17.959761697613597        10.496989445525637        11.805112320928357     
 H   17.192995755025034        11.883380798825794        11.070870413839998     
 C   18.087744806292108        10.544008427380767        9.6464654992804721     
 H   18.241291617764890        9.4639524422798207        9.4886349384109749     
 H   17.476487240548227        10.882115900786889        8.7974453144608376     
 C   19.436814423445888        11.271628214289684        9.6226611752675968     
 H   20.121026984359368        10.790992168812879        10.337198937452317     
 H   19.293640050180684        12.292856705751205        10.000562844142179     
 C   20.075764616119478        11.330550897518954        8.2346728346424811     
 H   21.060386127694159        11.816802469019676        8.2713262551801154     
 H   19.442380186947446        11.906219502387090        7.5454724675012299     
 H   20.217147847798227        10.327860698426788        7.8129759952407376     
 Cl   6.7244144623267061        5.3982746219645028        28.144535248413991     
         194

 Co   9.1519928358176958        1.4147948958346652        4.4040754117373906     
 N   7.8703981234258897       0.68379448325693593        5.7827907403073011     
 N   7.1871790961862274        1.7223180502465021        3.5536428597867697     
 N   10.222545635672731        2.2106365128480947        6.0476773933541637     
 N   9.9764378643523610        3.2921660298075683        3.6873640424679204     
 N   10.249242231604930      -0.33651075425010002        5.0444444323680724     
 N   9.8051692458554420       0.42136070302077594        2.6406538096146428     
 O   8.2050430074225371       0.34692898084870355        7.0575435594500551     
 C   6.4511050176621367       0.80583716127348759        5.6233472123428498     
 N   6.6034195778500493        2.2092899387975655        2.4278435991879812     
 C   6.1340350449941932        1.3749986143626804        4.3876875744245369     
 O   10.342177877990881        1.5653648824899520        7.2455718953715333     
 C   10.805303241416400        3.3800663006189500        5.9510367640284549     
 N   10.037141583129072        4.0645385071620952        2.5756365215808916     
 C   10.652057548693778        3.9836532587740798        4.6405845460274380     
 O   10.295850423927041      -0.75891008930026638        6.3467072283335506     
 C   10.763362440698776       -1.1537901616769053        4.1649384687103570     
 N   9.8398105276978267       0.69473755250017299        1.3175866137392251     
 C   10.580924938383870      -0.68317329364247248        2.8073506063701990     
 B   9.6953512170754923       0.20718266658412390        7.3334335850137684     
 C   5.4896678986344121       0.31840730584050247        6.6398893093944897     
 H   7.1820236383868172        2.5509074671384080        1.6266666224860715     
 C   5.2383694490850816        2.2015912966934299        2.5138236515858763     
 C   4.8961362124495009        1.6715070002591144        3.7390217091633184     
 C   11.613531234515190        4.0380828798755806        7.0131477141976006     
 H   9.5778613691158299        3.7583573453172971        1.6857133751430380     
 C   10.725358449123501        5.2090823581658681        2.7978807716713177     
 C   11.137356936144208        5.1987160328541151        4.1244770661617567     
 C   11.431554916252463       -2.4356729149917098        4.5120229777031335     
 H   9.3318077447550678        1.5157756843202057       0.91637558990310053     
 C   10.599335736095588      -0.20671262343852040       0.64552215889293507     
 C   11.090762530119536       -1.1208106550469343        1.5683197343953634     
 C   9.9458432535844672      -0.36049550654255452        8.8045846975984663     
 H   4.4585357240348511       0.52864385296158611        6.3397590089757001     
 H   5.5823057055960454      -0.76893103176738409        6.7966934198419890     
 H   5.6687482404262983       0.79027743460607314        7.6186839554225818     
 H   4.6353269022213386        2.6049859809779146        1.7050942340217492     
 H   3.8994046844939478        1.5134698248092753        4.1255551544687936     
 H   11.326121358584418        5.0897981210464227        7.1428404525795424     
 H   11.509658029516398        3.5077009479552390        7.9630181059079055     
 H   12.676451451331985        4.0488607092738853        6.7217472569090964     
 H   10.907710371556242        5.9219500354063284        2.0049085912905875     
 H   11.714082108544345        5.9590857703785813        4.6344576390634522     
 H   11.982742324767630       -2.8376217655186218        3.6592062528693443     
 H   12.119419321705781       -2.2955826399661428        5.3550470980872698     
 H   10.689302325130475       -3.1879726348952420        4.8211491707876357     
 H   10.744866114256416      -0.13478055281053061      -0.42410093866253468     
 H   11.712166477367832       -1.9828835582049937        1.3584301176846123     
 H   10.990860720487946      -0.11276895040891993        9.0522795017099504     
 H   9.9106478039537951       -1.4605308487366042        8.7827430522429264     
 C   9.0212708994297000       0.15411861642794258        9.9238136695454191     
 H   9.5499259392657176        9.4464909338318276E-002   10.886951061831580     
 H   8.8088517696858943        1.2255264869391693        9.7758487970508146     
 C   7.6970563374579042      -0.60933796936682738        10.069559942086700     
 H   7.0794833368312853      -0.47217087839000810        9.1702115854643775     
 H   7.9061817043138083       -1.6910203528217587        10.124568148892530     
 C   6.9138317137642487      -0.19026347021552659        11.319150346090140     
 H   6.7364176719353130       0.89674082057036031        11.300065438215697     
 H   7.5399007578720187      -0.36150142843155064        12.208654759294951     
 C   5.5786937954319527      -0.92024070662077984        11.490410814947380     
 H   4.9255520180018024      -0.69940235080721891        10.630807636527514     
 H   5.7460578814347558       -2.0089712226573031        11.456592945003960     
 C   4.8552308062941840      -0.56048698906284899        12.792798448433446     
 H   4.6908276499438761       0.52797167411501267        12.836059810263270     
 H   5.5124782844864439      -0.78429432792296083        13.647604682255347     
 C   3.5167429367018008       -1.2839348154870356        12.977555655877950     
 H   2.8575435594152729       -1.0610184093669481        12.123920776908511     
 H   3.6765988858455692       -2.3735470536102414        12.942063233199397     
 C   2.8075921315938044      -0.91376992993589856        14.283438381116849     
 H   2.6517889490662085       0.17614565958560252        14.320678995809256     
 H   3.4681492315520277       -1.1364626176718025        15.135662442058695     
 C   1.4643116928794433       -1.6231683002795105        14.482275092850983     
 H   1.6160672332085877       -2.7147116823785953        14.470664901658106     
 H  0.80648818044616211       -1.4142938202509097        13.623817735983494     
 C  0.76109929030740497       -1.2181566778410082        15.781459945060810     
 H  0.61352691037051732      -0.12686287507042313        15.793304107910904     
 H   1.4213886183962468       -1.4275979862923238        16.636573671043468     
 C -0.58550976138082023       -1.9139423566845331        15.989652079350748     
 H  -1.2456899319555605       -1.6930174912534053        15.135972850454083     
 H -0.44268783378570370       -3.0068034740577763        15.964666800052539     
 C  -1.2959162955663395       -1.5340586012238318        17.295023798652068     
 H  -1.4160294779585851      -0.44031084855821395        17.356430888476034     
 H -0.66090983168515727       -1.8061073461495631        18.153030642726335     
 C  -2.6620112216185405       -2.2186459401029168        17.414181485306045     
 H  -3.3018565318322741       -1.8965740195472964        16.577654626100433     
 H  -2.5322083930184438       -3.3033153927540075        17.269382586332203     
 C  -3.3931742573369497       -1.9913144694204854        18.739959864248611     
 H  -3.5560797433656650      -0.91507656100895840        18.914903816895738     
 H  -2.7540582956620048       -2.3334615388380615        19.566634717111562     
 C  -4.7350274783465078       -2.7330286852329220        18.799027650444078     
 H  -5.4488346267318875       -2.2482646613082835        18.116866370406935     
 H  -4.5972495274725294       -3.7477438518723698        18.401426837763712     
 C  -5.3244416485155863       -2.8153774856565152        20.209168153947498     
 H  -6.3218191950716491       -3.2774541167488036        20.201995040140510     
 H  -4.6823327374097818       -3.4205303415087145        20.865035320393648     
 H  -5.4270583401181467       -1.8217488880880166        20.660858779044258     
 Cl   8.4030984378198283        3.1682726498621570        9.6381242840769571E-002
 Co   5.7715530495176228        7.0930739803201126        23.929349944968294     
 N   7.0809070408517369        7.6521371084924796        22.376797603650711     
 N   7.7715243566209473        7.0326965760321096        24.786720235363148     
 N   4.5396075806617757        6.4355289803720224        22.427679007011346     
 N   5.2274290148945370        5.1307289511790550        24.506320512530358     
 N   4.9659844437619292        8.8980055128482949        23.400930234230977     
 N   4.9365612383618283        7.9279030915557360        25.738684701481834     
 O   6.6434053955884993        8.1624967298272377        21.181447532950830     
 C   8.3783133940090302        7.7504135735158641        22.579568319794181     
 N   8.4027045635201763        6.6383365682819351        25.918390057922668     
 C   8.7670789472922088        7.3216359934674520        23.903934236701755     
 O   4.4666289084960171        6.9866636158689648        21.192639877639646     
 C   3.9489610108534889        5.1438659954404287        22.489748436310034     
 N   5.3417107406761435        4.3171533594267766        25.589740687176779     
 C   4.3469666069977855        4.4743545718067459        23.650056749535221     
 O   4.6404569087068293        9.2551708740005108        22.124006262075113     
 C   4.3710745914109310        9.7735535532668560        24.364428888172114     
 N   4.8272448813694186        7.5880165327382478        27.044817312112976     
 C   4.3825231997920948        9.1918022428636377        25.634566455811761     
 B   5.1661611519933048        8.3327983518686164        21.044027503741827     
 C   9.3285810865651726        8.3337840791280993        21.592023196077299     
 H   7.8505681908260003        6.2777839497578531        26.737000201343918     
 C   9.7532772409272042        6.6666496484883506        25.782485313378441     
 C   10.030345701106576        7.1252348402304380        24.499463571867338     
 C   2.9284979947239402        4.7014594560021106        21.513244374762760     
 H   5.8388359780061121        4.6397095580484695        26.449944529101977     
 C   4.5891236741976105        3.1898874592178847        25.454212363226169     
 C   3.9548776232060892        3.2355670267398664        24.232171726001660     
 C   3.9957667938236154        11.163197518070300        24.030385158678335     
 H   5.3145229571868757        6.7464492142279715        27.412716291017343     
 C   4.2633121031516215        8.5948146807185779        27.780534910322267     
 C   3.9631794726971519        9.6354501664876633        26.927888928854319     
 C   4.7909585920015978        8.9326218181655292        19.614072085076032     
 H   10.342329630055081        8.4059608388721152        21.996543435144496     
 H   8.9869712573950267        9.3398194680709459        21.305292298103403     
 H   9.3538444974611750        7.7358556539343803        20.668962059437035     
 H   10.401362790531911        6.3295674978845975        26.586362685280925     
 H   11.005400132062404        7.2759596632104717        24.055828450178762     
 H   2.6871230539087092        3.6403617839299525        21.633604206025705     
 H   3.2704976452799142        4.8792923580516732        20.483658132757402     
 H   1.9937636294494583        5.2768942929862490        21.634851148609346     
 H   4.5532369554586429        2.4461889973990871        26.238182263462502     
 H   3.2753541999936999        2.5016094678907481        23.821749062725956     
 H   3.4453876599224822        11.616915347990588        24.857350993459253     
 H   3.3725258498360104        11.209235547733737        23.126662566164097     
 H   4.8898838646448528        11.781507668815530        23.840852279064478     
 H   4.1033437879176216        8.4877464275066803        28.846467928254128     
 H   3.5158038101021107        10.585313690415598        27.193070989444468     
 H   3.7340008182544842        8.6829159366326696        19.428852008755378     
 H   4.8231007924682432        10.032188577271462        19.657261236807951     
 C   5.6494166612909149        8.4474607754618347        18.430900456426198     
 H   5.0749959157288753        8.5403575436078629        17.497025262072132     
 H   5.8634574555935979        7.3714971168322183        18.536406743112547     
 C   6.9701324930610440        9.2093885408876215        18.256794769564074     
 H   7.5923893777708109        9.0883547840177954        19.154260614301791     
 H   6.7572078901970309        10.289303496405894        18.184834423542451     
 C   7.7492221047215608        8.7689293324771462        17.014351241829601     
 H   7.9314152071042345        7.6830276444532437        17.055596637009710     
 H   7.1251593362540282        8.9210502623580634        16.120174384726749     
 C   9.0814963852476094        9.5017120929133103        16.836575316276214     
 H   9.7307849742441981        9.2972853371471977        17.702960447838521     
 H   8.9095116691786256        10.590283314744065        16.852970405803596     
 C   9.8135273316360543        9.1263956634539696        15.545115360066262     
 H   9.9863002003080794        8.0386756366124299        15.518955495695385     
 H   9.1609874868870715        9.3332227125121197        14.682581512573298     
 C   11.146508538726485        9.8581092193457263        15.361897550501066     
 H   11.800483378443266        9.6519511381683163        16.223761437036238     
 H   10.977358717803821        10.946816007169666        15.381811019335137     
 C   11.868468382778092        9.4768908050248086        14.067880342038956     
 H   12.037412883079151        8.3884056888778336        14.047476942130283     
 H   11.212174502312401        9.6796808300354087        13.207458043192739     
 C   13.203320871520917        10.200097404962808        13.870261491318963     
 H   13.037636384886595        11.289722874368234        13.863710329850035     
 H   13.857224858439656        10.012380557109781        14.736569741745072     
 C   13.918317038272765        9.7832763370772486        12.583084328401466     
 H   14.084383185289450        8.6946010629731134        12.592195284193521     
 H   13.258586456355497        9.9650135870263110        11.721588765933932     
 C   15.252691815613803        10.496246910394264        12.366503789145296     
 H   15.915807007865794        10.298168567295823        13.223559472379698     
 H   15.093841598829195        11.587227823060918        12.373859104332048     
 C   15.967034545821990        10.104447402207599        11.068065873913449     
 H   16.093337887735931        9.0109166659149214        11.019790362120981     
 H   15.331337364137601        10.362110460245692        10.206428583455592     
 C   17.328474197180245        10.794434520617967        10.949347918625719     
 H   17.957229351856800        10.495918147062818        11.803107065214178     
 H   17.190942220262517        11.881609468662896        11.067058376369999     
 C   18.086347429346052        10.540729449290385        9.6445331948402355     
 H   18.239588581982446        9.4605184951399099        9.4874572389554892     
 H   17.475881653474115        10.878530749543444        8.7948335552304187     
 C   19.435615994972945        11.267942135144841        9.6213874210337984     
 H   20.119309043279685        10.787177202106440        10.336318339676158     
 H   19.292484977390341        12.289235179575602        9.9991354355210902     
 C   20.075211987509739        11.326620046659478        8.2337298491212412     
 H   21.059909122447081        11.812655019809837        8.2708033671900587     
 H   19.442131574173722        11.902432516543545        7.5443815515006154     
 H   20.216483468949114        10.323879210513395        7.8120922725203688     
 Cl   6.7313245324633533        5.4025164361322515        28.143910566456995     
         194

 Co   9.1494674933000031        1.4059974732000002        4.4026895177999998     
 N   7.8662570733999999       0.67473320920000002        5.7797359657999996     
 N   7.1861993116000011        1.7153856125999996        3.5504066823000002     
 N   10.218585239900003        2.2015037834000002        6.0469471291000003     
 N   9.9755063376999971        3.2833432163000000        3.6863460035999998     
 N   10.246455251600000      -0.34520644599999978        5.0442416340999996     
 N   9.8047896320000039       0.41313732849999990        2.6402157598999998     
 O   8.1992954282999992       0.33837393350000000        7.0550922851999998     
 C   6.4472569301000018       0.79774039199999969        5.6186501430000000     
 N   6.6040127407000018        2.2045964365999993        2.4247329965000004     
 C   6.1319263171999996        1.3680929651000000        4.3830672167999998     
 O   10.336687761000000        1.5561900567000000        7.2449427199000000     
 C   10.802152560900000        3.3705741182000000        5.9508495187000001     
 N   10.037807427300001        4.0559080020999998        2.5747895929000002     
 C   10.650378181400001        3.9743856413999992        4.6403766904000001     
 O   10.290507782100001      -0.76824613479999959        6.3464195049000001     
 C   10.762105841100000       -1.1619213775999999        4.1650971958999996     
 N   9.8427142426999996       0.68857248529999981        1.3176766692999999     
 C   10.581908347399997      -0.69034968209999992        2.8074915391999999     
 B   9.6893074720000012       0.19830151990000000        7.3324723993000003     
 C   5.4844098611999978       0.31069206190000004        6.6340378077000022     
 H   7.1836725817999989        2.5459703500999993        1.6242309941999999     
 C   5.2388911890000012        2.1980966856999991        2.5094550438000001     
 C   4.8949623020999997        1.6666274120999995        3.7335916385000005     
 C   11.610031507500000        4.0281273144999989        7.0134933577999998     
 H   9.5790349018000001        3.7503547931000001        1.6842697176999999     
 C   10.726213815300000        5.2001574734000000        2.7980380673999998     
 C   11.136783842800000        5.1893148429999991        4.1250508257999998     
 C   11.429867657000001       -2.4440002943999990        4.5122582398000004     
 H   9.3341856406999959        1.5090735148999999       0.91600791049999997     
 C   10.605571615399993      -0.21061718359999998       0.64643428700000005     
 C   11.095884749200000       -1.1253211605000000        1.5692326009999999     
 C   9.9382547890000001      -0.36867421029999997        8.8041575475999991     
 H   4.4537181854999996       0.52104388980000005        6.3324926210000001     
 H   5.5767638675000004      -0.77660633479999985        6.7912242926000008     
 H   5.6622728258999997       0.78275890910000001        7.6129839317000005     
 H   4.6369894566000003        2.6034023072999992        1.7008483081000003     
 H   3.8976680855999994        1.5091777894000000        4.1189309344999998     
 H   11.320801070600000        5.0791236024000002        7.1452146287999998     
 H   11.507792430500000        3.4959735874000000        7.9625233578000003     
 H   12.672647611400000        4.0414838464999985        6.7211481406000004     
 H   10.909760019300004        5.9130375722000004        2.0053590300000002     
 H   11.713211483600000        5.9493437148000003        4.6358394398999998     
 H   11.984018750399994       -2.8442688616999998        3.6605574584000000     
 H   12.114881090300001       -2.3049700057999996        5.3577310594999998     
 H   10.686967459799996       -3.1971939244999992        4.8176349797000002     
 H   10.753807095299999      -0.13666843960000000      -0.42266157989999997     
 H   11.719121303299996       -1.9861755580999998        1.3597974242999999     
 H   10.983663391300000      -0.12256472539999980        9.0517962512000025     
 H   9.9011725127999970       -1.4686507931999997        8.7832859137000003     
 C   9.0144556345000009       0.14860336630000015        9.9229169692999992     
 H   9.5432072929999965        8.9466251300000132E-002   10.886057199400000     
 H   8.8034546006000003        1.2201122912000000        9.7736833412000035     
 C   7.6892542919000002      -0.61298723119999998        10.069837189399999     
 H   7.0713294638999988      -0.47538944559999974        9.1707692205000004     
 H   7.8969795722999985       -1.6949250801000002        10.125154502700001     
 C   6.9072549766999991      -0.19245174499999995        11.319785187800001     
 H   6.7307435013000001       0.89467962949999991        11.300231090800001     
 H   7.5338290833000006      -0.36372661069999990        12.208934838499999     
 C   5.5716404231000016      -0.92129878329999992        11.492388630200001     
 H   4.9182593963999990      -0.70071937529999984        10.632897774000000     
 H   5.7382493058000001       -2.0101713063000002        11.459342882000000     
 C   4.8488271330000003      -0.56011485200000000        12.794771203100000     
 H   4.6849373261999983       0.52844985910000020        12.837248382500000     
 H   5.5062236932999982      -0.78357355949999952        13.649554247300003     
 C   3.5100318363999996       -1.2828388391000001        12.980453256200001     
 H   2.8507722952999996       -1.0604355125999998        12.126718783100003     
 H   3.6694325489999997       -2.3725588772999999        12.945867392200000     
 C   2.8012274200999991      -0.91129873260000016        14.286177276300000     
 H   2.6460438949999996       0.17873072520000005        14.322705604599999     
 H   3.4617472101999986       -1.1337902984999997        15.138487054200002     
 C   1.4575468843999999       -1.6198122723999990        14.485612229600001     
 H   1.6086383938999986       -2.7114618941999993        14.474375613799999     
 H  0.79967115859999938       -1.4108988592999996        13.627195826100003     
 C  0.75475604219999926       -1.2139747963000000        15.784802178100000     
 H  0.60784887169999946      -0.12257916789999979        15.796476269899999     
 H   1.4149937802999983       -1.4236954623000000        16.639910696600001     
 C -0.59225064210000111       -1.9090100239000001        15.993171111800001     
 H  -1.2523198438000012       -1.6880748580999994        15.139405957500001     
 H -0.44994251170000110       -3.0019559339000002        15.968554712400001     
 C  -1.3023961227000000       -1.5283308063000001        17.298427472499998     
 H  -1.4228906568999997      -0.43457324629999949        17.358988878300000     
 H -0.66695121340000108       -1.7994625935000002        18.156406447399998     
 C  -2.6681541242000009       -2.2133585235000002        17.418899055299999     
 H  -3.3087568800999998       -1.8921763854000000        16.582610611400000     
 H  -2.5380125539000011       -3.2981008233000000        17.274868065000000     
 C  -3.3982099302000006       -1.9852471342999998        18.745139699599999     
 H  -3.5617885137999998      -0.90896666439999951        18.919223454400001     
 H  -2.7579281832000007       -2.3260620986999991        19.571507197799999     
 C  -4.7394934646000015       -2.7278566827999993        18.806527371200001     
 H  -5.4551037206000004       -2.2431396320000001        18.126222954900001     
 H  -4.6020029106000022       -3.7423169025999981        18.408124970799999     
 C  -5.3255382723000020       -2.8111615319999994        20.218008134600002     
 H  -6.3234260992999998       -3.2720935419999995        20.212897596600001     
 H  -4.6824658480000023       -3.4176207101999991        20.871702595999999     
 H  -5.4259637320000014       -1.8179107771999998        20.670953518000001     
 Cl   8.4069988266000006        3.1619764650999991        9.3888244300000021E-002
 Co   5.7769399400000001        7.0989254715999985        23.930817721699999     
 N   7.0852066245999978        7.6582123857999980        22.377139180299999     
 N   7.7769943136999995        7.0393089716999988        24.786800717799998     
 N   4.5424839391000003        6.4433302585999996        22.430151440400003     
 N   5.2350973636999996        5.1359960413999994        24.505648880200006     
 N   4.9730862268999996        8.9052125304000000        23.404081948000002     
 N   4.9410394142999987        7.9310776017999993        25.740346419300000     
 O   6.6467132711000012        8.1689934233999999        21.182291668700000     
 C   8.3826828838999994        7.7568612638999994        22.579259669199999     
 N   8.4086647439999993        6.6458574377000001        25.918490746500002     
 C   8.7721139894999993        7.3284721062999996        23.903585901100001     
 O   4.4690202689999996        6.9948352366999993        21.195312967700001     
 C   3.9518995968999997        5.1517298755000001        22.492044378500001     
 N   5.3521933535999988        4.3208383518000000        25.587624850300003     
 C   4.3527324448000000        4.4806534376999991        23.650517296200000     
 O   4.6454544070999981        9.2626666948999965        22.127691066899999     
 C   4.3784952442999998        9.7796178912999956        24.368727498700000     
 N   4.8305613953000002        7.5890773216999987        27.045864117200001     
 C   4.3882783505999994        9.1956009378000001        25.637913529900000     
 B   5.1694000959000022        8.3405349996999991        21.046666760000001     
 C   9.3324255865999994        8.3404159290000006        21.591344292100004     
 H   7.8569140851999988        6.2846741288999999        26.737066954100001     
 C   9.7591953131999976        6.6748141379000003        25.782141899100001     
 C   10.035659081399999        7.1331585661999979        24.498909523199998     
 C   2.9295613641000000        4.7104349250999995        21.516968135300001     
 H   5.8493980030999984        4.6431912801999999        26.447851324999998     
 C   4.5995432469999988        3.1936339657000001        25.452246571800003     
 C   3.9624498265999994        3.2409030398000001        24.231718964100001     
 C   4.0069107793000018        11.170839645699996        24.037255673400008     
 H   5.3183172055999988        6.7474160423999985        27.412874416699999     
 C   4.2673004888000001        8.5952766416999999        27.782842849600002     
 C   3.9686206549999983        9.6375604344999957        26.931669920800001     
 C   4.7926352550000022        8.9412038505000009        19.617448682300004     
 H   10.345310507000001        8.4172369017000008        21.997205820200001     
 H   8.9877355074000000        9.3442551140999974        21.300913507700002     
 H   9.3613418958000025        7.7396530270999992        20.670224203200000     
 H   10.407728491600000        6.3380981087999988        26.585779404600000     
 H   11.010482385100003        7.2843869843000002        24.054960208899999     
 H   2.6887760668999992        3.6490846725999999        21.636244897600001     
 H   3.2694775561999996        4.8899423100999995        20.486988218200000     
 H   1.9948508595999992        5.2853144627999979        21.641334040000000     
 H   4.5658340305999987        2.4488051311999994        26.235246203900001     
 H   3.2821880731999999        2.5073613042999998        23.821783547300001     
 H   3.4548308304000006        11.623376591599998        24.863699815499999     
 H   3.3866995756000011        11.220474974000004        23.131678195399999     
 H   4.9029300138000007        11.787825126300000        23.852438397499999     
 H   4.1068285654999990        8.4867312467999998        28.848551647599997     
 H   3.5221069729999992        10.587512080999996        27.197962350600001     
 H   3.7351305477999981        8.6926325700000007        19.433891138700002     
 H   4.8259596731000016        10.040724832700000        19.660847766200000     
 C   5.6487277646000003        8.4554645666999999        18.432800468000000     
 H   5.0729206219999998        8.5488661076999968        17.499805464000001     
 H   5.8621978383000002        7.3793435324000001        18.537871173399999     
 C   6.9696473353000004        9.2166040576999961        18.256995223099999     
 H   7.5926669042999997        9.0956411652999964        19.153949211200000     
 H   6.7571687811999990        10.296590037300000        18.184790230000001     
 C   7.7475078035999996        8.7752015494999984        17.014144085900000     
 H   7.9296923747999992        7.6893112056999993        17.056049760499999     
 H   7.1227004916999999        8.9267110874999993        16.120376321700000     
 C   9.0796658081999997        9.5078111109999970        16.834822080700004     
 H   9.7293378085000004        9.3044344615999961        17.701160267100001     
 H   8.9076743554999993        10.596408389200000        16.850016471800000     
 C   9.8111989203000007        9.1309250360000007        15.543574134900002     
 H   9.9838410175000014        8.0431511855999993        15.518623168600000     
 H   9.1584752639999962        9.3368315341999999        14.680959351800000     
 C   11.144223069900001        9.8622480500999998        15.359249285300001     
 H   11.798214188899999        9.6573232866000005        16.221409950799998     
 H   10.975181779699998        10.951011357600001        15.377555012700000     
 C   11.866047834400000        9.4789849521999994        14.065768944400000     
 H   12.034774979700000        8.3904344890000004        14.046918709800000     
 H   11.209791814200003        9.6806763486999969        13.205059688000000     
 C   13.201001520700000        10.201662996700000        13.867167024400000     
 H   13.035523540300003        11.291321449700000        13.859198376000000     
 H   13.854894334900003        10.014980129300000        14.733718021000000     
 C   13.915966046499999        9.7831174441999984        12.580548891399999     
 H   14.081947221300002        8.6944362421999983        12.590890959299999     
 H   13.256376957400001        9.9639316097999959        11.718749141500000     
 C   15.250360140700000        10.495847718499997        12.363486907400000     
 H   15.913337899200002        10.298593248900000        13.220848167100000     
 H   15.091523451900001        11.586847035100000        12.369790487500000     
 C   15.964879403600001        10.102796146299999        11.065580908299999     
 H   16.091032874500002        9.0092127175000041        11.018243452300000     
 H   15.329378630099997        10.359880416799996        10.203634365699999     
 C   17.326384014200002        10.792520413700000        10.946718574400000     
 H   17.954697006099998        10.494846848600000        11.801101809500000     
 H   17.188888685499997        11.879838138499997        11.063246338900001     
 C   18.084950052400000        10.537450471200003        9.6426008904000007     
 H   18.237885546200001        9.4570845479999992        9.4862795395000017     
 H   17.475276066399999        10.874945598300000        8.7922217959999998     
 C   19.434417566499999        11.264256055999999        9.6201136668000000     
 H   20.117591102199999        10.783362235400000        10.335437741900000     
 H   19.291329904600001        12.285613653400000        9.9977080268999998     
 C   20.074659358900000        11.322689195800001        8.2327868635999994     
 H   21.059432117200007        11.808507570600000        8.2702804792000002     
 H   19.441882961400001        11.898645530700000        7.5432906355000009     
 H   20.215819090099998        10.319897722600000        7.8112085497999999     
 Cl   6.7382346026000004        5.4067582503000002        28.143285884499999     
         194

 Co   9.1469421507823103        1.3972000505653352        4.4013036238626091     
 N   7.8621160233741101       0.66567193514306411        5.7766811912926981     
 N   7.1852195270137749        1.7084531749534970        3.5471705048132307     
 N   10.214624844127275        2.1923710539519057        6.0462168648458370     
 N   9.9745748110476331        3.2745204027924317        3.6853279647320791     
 N   10.243668271595071      -0.35390213774989954        5.0440388358319268     
 N   9.8044100181445657       0.40491395397922386        2.6397777101853568     
 O   8.1935478491774614       0.32981888615129645        7.0526410109499444     
 C   6.4434088425378668       0.78964362272651178        5.6139530736571501     
 N   6.6046059035499542        2.1999029344024330        2.4216223938120196     
 C   6.1298175894058060        1.3611873158373196        4.3784468591754626     
 O   10.331197644009119        1.5470152309100480        7.2443135444284668     
 C   10.799001880383599        3.3610819357810500        5.9506622733715453     
 N   10.038473271470929        4.0472774970379044        2.5739426642191088     
 C   10.648698814106224        3.9651180240259185        4.6401688347725623     
 O   10.285165140272960      -0.77758218029973281        6.3461317814664495     
 C   10.760849241501225       -1.1700525935230945        4.1652559230896422     
 N   9.8456179577021725       0.68240741809982663        1.3177667248607747     
 C   10.582891756416124      -0.69752607055752736        2.8076324720298009     
 B   9.6832637269245101       0.18942037321587610        7.3315112135862321     
 C   5.4791518237655836       0.30297681795949760        6.6281863060055146     
 H   7.1853215252131806        2.5410332330615906        1.6217953659139284     
 C   5.2394129289149207        2.1946020747065682        2.5050864360141238     
 C   4.8937883917504985        1.6617478239408847        3.7281615678366826     
 C   11.606531780484811        4.0181717491244173        7.0138390014023990     
 H   9.5802084344841703        3.7423522408827030        1.6828260602569618     
 C   10.727069181476498        5.1912325886341320        2.7981953631286820     
 C   11.136210749455792        5.1799136531458831        4.1256245854382430     
 C   11.428180397747539       -2.4523276738082882        4.5124935018968673     
 H   9.3365635366449240        1.5023713454797940       0.91564023109689940     
 C   10.611807494704399      -0.21452174376147956       0.64734641510706503     
 C   11.101006968280464       -1.1298316659530656        1.5701454676046365     
 C   9.9306663244155331      -0.37685291405744542        8.8037303976015320     
 H   4.4489006469651482       0.51344392663841398        6.3252262330243001     
 H   5.5712220294039554      -0.78428163783261562        6.7857551653580126     
 H   5.6557974113737011       0.77524038359392689        7.6072839079774193     
 H   4.6386520109786620        2.6018186336220839        1.6966023821782514     
 H   3.8959314867060511        1.5048857539907248        4.1123067145312060     
 H   11.315480782615582        5.0684490837535776        7.1475888050204572     
 H   11.505926831483603        3.4842462268447609        7.9620286096920951     
 H   12.668843771468016        4.0341069837261117        6.7205490242909045     
 H   10.911809667043766        5.9041251089936724        2.0058094687094128     
 H   11.712340858655656        5.9396016592214194        4.6372212407365474     
 H   11.985295176032357       -2.8509159578813779        3.6619086639306557     
 H   12.110342858894221       -2.3143573716338564        5.3604150209127299     
 H   10.684632594469518       -3.2064152141047564        4.8141207886123647     
 H   10.762748076343582      -0.13855632638946938      -0.42122222113746527     
 H   11.726076129232160       -1.9894675579950059        1.3611647309153876     
 H   10.976466062112054      -0.13236050039107966        9.0513130006900546     
 H   9.8916972216461989       -1.4767707376633952        8.7838287751570743     
 C   9.0076403695703018       0.14308811617205772        9.9220202690545793     
 H   9.5364886467342753        8.4467593261681989E-002   10.885163336968420     
 H   8.7980574315141062        1.2146980954608306        9.7715178853491924     
 C   7.6814522463420962      -0.61663649303317258        10.070114436713299     
 H   7.0631755909687124      -0.47860801280999138        9.1713268555356233     
 H   7.8877774402861887       -1.6988298073782417        10.125740856507472     
 C   6.9006782396357496      -0.19464001978447332        11.320420029509862     
 H   6.7250693306646872       0.89261843842963950        11.300396743384304     
 H   7.5277574087279824      -0.36595179296844915        12.209214917705047     
 C   5.5645870507680506      -0.92235685997922001        11.494366445452622     
 H   4.9109667747981955      -0.70203639979278076        10.634987911472486     
 H   5.7304407301652445       -2.0113713899426973        11.462092818996039     
 C   4.8424234597058167      -0.55974271493715100        12.796743957766553     
 H   4.6790470024561204       0.52892804408498773        12.838436954736730     
 H   5.4999691021135524      -0.78285279107703820        13.651503812344659     
 C   3.5033207360981984       -1.2817428627129646        12.983350856522051     
 H   2.8440010311847264       -1.0598526158330515        12.129516789291495     
 H   3.6622662121544303       -2.3715707009897584        12.949671551200604     
 C   2.7948627086061939      -0.90882753526410176        14.288916171483152     
 H   2.6402988409337906       0.18131579081439758        14.324732213390742     
 H   3.4553451888479696       -1.1311179793281969        15.141311666341309     
 C   1.4507820759205565       -1.6164562445204875        14.488949366349019     
 H   1.6012095545914096       -2.7082121060214033        14.478086325941893     
 H  0.79285413675383665       -1.4075038983490895        13.630573916216512     
 C  0.74841279409259354       -1.2097929147589919        15.788144411139189     
 H  0.60217083302948160      -0.11829546072957645        15.799648431889095     
 H   1.4085989422037499       -1.4197929383076762        16.643247722156534     
 C -0.59899152281918200       -1.9040776911154671        15.996690144249254     
 H  -1.2589497556444418       -1.6831322249465934        15.142839064545919     
 H -0.45719718961429850       -2.9971083937422240        15.972442624747464     
 C  -1.3088759498336606       -1.5226030113761684        17.301831146347929     
 H  -1.4297518358414143      -0.42883564404178504        17.361546868123966     
 H -0.67299259511484488       -1.7928178408504372        18.159782252073661     
 C  -2.6742970267814612       -2.2080711068970835        17.423616625293953     
 H  -3.3156572283677255       -1.8877787512527036        16.587566596699567     
 H  -2.5438167147815585       -3.2928862538459924        17.280353543667797     
 C  -3.4032456030630516       -1.9791797991795141        18.750319534951387     
 H  -3.5674972842343347      -0.90285676779104063        18.923543091904264     
 H  -2.7617980707379965       -2.3186626585619368        19.576379678488436     
 C  -4.7439594508534952       -2.7226846803670766        18.814027091955925     
 H  -5.4613728144681133       -2.2380146026917167        18.135579539393067     
 H  -4.6067562937274751       -3.7368899533276263        18.414823103836287     
 C  -5.3266348960844176       -2.8069455783434836        20.226848115252505     
 H  -6.3250330035283504       -3.2667329672511953        20.223800153059493     
 H  -4.6825989585902228       -3.4147110788912838        20.878369871606349     
 H  -5.4248691238818560       -1.8140726663119831        20.681048256955744     
 Cl   8.4108992153801729        3.1556802803378412        9.1395245759230470E-002
 Co   5.7823268304823774        7.1047769628798845        23.932285498431703     
 N   7.0895062083482587        7.6642876631075163        22.377480756949286     
 N   7.7824642707790517        7.0459213673678880        24.786881200236849     
 N   4.5453602975382248        6.4511315368279769        22.432623873788661     
 N   5.2427657125054621        5.1412631316209438        24.504977247869654     
 N   4.9801880100380700        8.9124195479517052        23.407233661769027     
 N   4.9455175902381692        7.9342521120442626        25.742008137118166     
 O   6.6500211466115031        8.1754901169727621        21.183135804449169     
 C   8.3870523737909686        7.7633089542841347        22.578951018605817     
 N   8.4146249244798224        6.6533783071180652        25.918591435077335     
 C   8.7771490317077898        7.3353082191325472        23.903237565498248     
 O   4.4714116295039821        7.0030068575310338        21.197986057760357     
 C   3.9548381829465105        5.1595937555595714        22.494340320689968     
 N   5.3626759665238541        4.3245233441732234        25.585509013423227     
 C   4.3584982826022145        4.4869523035932524        23.650977842864780     
 O   4.6504519054931670        9.2701625157994823        22.131375871724885     
 C   4.3859158971890686        9.7856822293331351        24.373026109227887     
 N   4.8338779092305817        7.5901381106617496        27.046910922287026     
 C   4.3940335014079039        9.1993996327363625        25.641260603988240     
 B   5.1726390398066995        8.3482716475313818        21.049306016258175     
 C   9.3362700866348263        8.3470477788719020        21.590665388122709     
 H   7.8632599795739972        6.2915643080421466        26.737133706856085     
 C   9.7651133854727910        6.6829786273116500        25.781798484821561     
 C   10.040972461693421        7.1410822921695578        24.498355474532659     
 C   2.9306247334760598        4.7194103941978884        21.520691895837242     
 H   5.8599600281938846        4.6466730023515304        26.445758120898020     
 C   4.6099628198023872        3.1973804721821155        25.450280780373838     
 C   3.9700220299939097        3.2462390528601337        24.231266202198341     
 C   4.0180547647763882        11.178481773329692        24.044126188121680     
 H   5.3221114540131218        6.7483828705720255        27.413032542382656     
 C   4.2712888744483788        8.5957386026814220        27.785150788877736     
 C   3.9740618373028447        9.6396707025123280        26.935450912745683     
 C   4.7943119179984066        8.9497858828344725        19.620825279523977     
 H   10.348291383944920        8.4285129645278865        21.997868205255507     
 H   8.9884997574049734        9.3486907601290490        21.296534717296602     
 H   9.3688392941388301        7.7434504002656181        20.671486346962965     
 H   10.414094192668090        6.3466287197154001        26.585196123919076     
 H   11.015564638137603        7.2928143053895287        24.054091967621236     
 H   2.6904290798912891        3.6578075612700474        21.638885589174297     
 H   3.2684574671200850        4.9005922621483258        20.490318303642599     
 H   1.9959380897505401        5.2937346326137469        21.647816931390654     
 H   4.5784311057413545        2.4514212650009117        26.232310144337500     
 H   3.2890219464063000        2.5131131407092515        23.821818031874045     
 H   3.4642740008775190        11.629837835209408        24.870048637540744     
 H   3.4008733013639918        11.231714400266270        23.136693824635902     
 H   4.9159761629551486        11.794142583784469        23.864024515935519     
 H   4.1103133430823764        8.4857160660933193        28.850635366945866     
 H   3.5284101358978877        10.589710471584395        27.202853711755534     
 H   3.7362602773455120        8.7023492033673318        19.438930268644626     
 H   4.8288185537317601        10.049261088128539        19.664434295592049     
 C   5.6480388679090856        8.4634683579381651        18.434700479573802     
 H   5.0708453282711243        8.5573746717921306        17.502585665927871     
 H   5.8609382210064025        7.3871899479677818        18.539335603687451     
 C   6.9691621775389567        9.2238195745123708        18.257195676635924     
 H   7.5929444308291885        9.1029275465821975        19.153637808098210     
 H   6.7571296722029670        10.303876578194105        18.184746036457550     
 C   7.7457935024784383        8.7814737665228506        17.013936929970399     
 H   7.9279695424957639        7.6955947669467548        17.056502883990287     
 H   7.1202416471459715        8.9323719126419352        16.120578258673252     
 C   9.0778352311523900        9.5139101290866837        16.833068845123794     
 H   9.7278906427558027        9.3115835860527945        17.699360086361480     
 H   8.9058370418213730        10.602533463655936        16.847062537796404     
 C   9.8088705089639472        9.1354544085460319        15.542032909733742     
 H   9.9813818346919234        8.0476267345875687        15.518290841504614     
 H   9.1559630411129209        9.3404403558878801        14.679337191026702     
 C   11.141937601073517        9.8663868808542734        15.356601020098935     
 H   11.795944999356733        9.6626954350316847        16.219058464563759     
 H   10.973004841596175        10.955206708030335        15.373299006064864     
 C   11.863627286021908        9.4810790993751901        14.063657546761045     
 H   12.032137076320849        8.3924632891221673        14.046360477469717     
 H   11.207409126087605        9.6816718673645852        13.202661332807262     
 C   13.198682169879083        10.203228588437192        13.864072557481038     
 H   13.033410695713412        11.292920025031766        13.854686422149966     
 H   13.852563811360350        10.017579701490218        14.730866300254927     
 C   13.913615054727234        9.7829585513227482        12.578013454398533     
 H   14.079511257310553        8.6942714214268833        12.589586634406478     
 H   13.254167458444504        9.9628496325736808        11.715909517066068     
 C   15.248028465786197        10.495448526605729        12.360470025654704     
 H   15.910868790534209        10.299017930504176        13.218136861820302     
 H   15.089205304970806        11.586466247139082        12.365721870667951     
 C   15.962724261378012        10.101144890392399        11.063095942686550     
 H   16.088727861264072        9.0075087690850868        11.016696542479020     
 H   15.327419896062393        10.357650373354300        10.200840147944406     
 C   17.324293831219759        10.790606306782033        10.944089230174281     
 H   17.952164660343197        10.493775550137181        11.799096553785823     
 H   17.186835150737476        11.878066808337097        11.059434301430002     
 C   18.083552675453948        10.534171493109621        9.6406685859597658     
 H   18.236182510417557        9.4536506008600885        9.4851018400445142     
 H   17.474670479325884        10.871360447056556        8.7896100367695809     
 C   19.433219138027052        11.260569976855157        9.6188399125662016     
 H   20.115873161120312        10.779547268693561        10.334557144123842     
 H   19.290174831809662        12.281992127224399        9.9962806182789095     
 C   20.074106730290261        11.318758344940523        8.2318438780787577     
 H   21.058955111952933        11.804360121390163        8.2697575912099417     
 H   19.441634348626280        11.894858544856454        7.5421997194993864     
 H   20.215154711250882        10.315916234686606        7.8103248270796310     
 Cl   6.7451446727366475        5.4110000644677489        28.142661202543003     
         194

 Co   9.1444168082646193        1.3884026279306703        4.3999177299252183     
 N   7.8579749733482203       0.65661066108612809        5.7736264167853966     
 N   7.1842397424275486        1.7015207373069945        3.5439343273264612     
 N   10.210664448354549        2.1832383245038116        6.0454866005916736     
 N   9.9736432843952709        3.2656975892848630        3.6843099258641585     
 N   10.240881291590142      -0.36259782949979935        5.0438360375638540     
 N   9.8040304042891275       0.39669057945844777        2.6393396604707133     
 O   8.1878002700549235       0.32126383880259296        7.0501897366998891     
 C   6.4395607549757310       0.78154685345302399        5.6092560043143012     
 N   6.6051990663999067        2.1952094322048668        2.4185117911240384     
 C   6.1277088616116124        1.3542816665746391        4.3738265015509254     
 O   10.325707527018240        1.5378404051200960        7.2436843689569335     
 C   10.795851199867201        3.3515897533621000        5.9504750280430896     
 N   10.039139115641857        4.0386469919758090        2.5730957355382178     
 C   10.647019446812449        3.9558504066518378        4.6399609791451253     
 O   10.279822498445920      -0.78691822579946613        6.3458440580328981     
 C   10.759592641902447       -1.1781838094461889        4.1654146502792848     
 N   9.8485216727043472       0.67624235089965334        1.3178567804215495     
 C   10.583875165432254      -0.70470245901505479        2.8077734048596019     
 B   9.6772199818490190       0.18053922653175219        7.3305500278724640     
 C   5.4738937863311703       0.29526157401899511        6.6223348043110262     
 H   7.1869704686263631        2.5360961160231823        1.6193597376278568     
 C   5.2399346688298403        2.1911074637131378        2.5007178282282476     
 C   4.8926144814009973        1.6568682357817699        3.7227314971733647     
 C   11.603032053469621        4.0082161837488348        7.0141846450047991     
 H   9.5813819671683387        3.7343496886654060        1.6813824028139237     
 C   10.727924547652995        5.1823077038682630        2.7983526588573642     
 C   11.135637656111584        5.1705124632917672        4.1261983450764852     
 C   11.426493138495076       -2.4606550532165770        4.5127287639937341     
 H   9.3389414325898539        1.4956691760595879       0.91527255169379884     
 C   10.618043374008804      -0.21842630392295911       0.64825854321413012     
 C   11.106129187360926       -1.1343421714061312        1.5710583342092732     
 C   9.9230778598310678      -0.38503161781489081        8.8033032476030666     
 H   4.4440831084302959       0.50584396347682792        6.3179598450485992     
 H   5.5656801913079113      -0.79195694086523150        6.7802860381160244     
 H   5.6493219968474024       0.76772185808785387        7.6015838842548380     
 H   4.6403145653573237        2.6002349599441685        1.6923564562565026     
 H   3.8941948878121027        1.5005937185814495        4.1056824945624113     
 H   11.310160494631162        5.0577745651071551        7.1499629812409147     
 H   11.504061232467206        3.4725188662895219        7.9615338615841891     
 H   12.665039931536031        4.0267301209522239        6.7199499079818077     
 H   10.913859314787528        5.8952126457873444        2.0062599074188254     
 H   11.711470233711314        5.9298596036428384        4.6386030415730941     
 H   11.986571601664723       -2.8575630540627555        3.6632598694613119     
 H   12.105804627488441       -2.3237447374677136        5.3630989823254600     
 H   10.682297729139037       -3.2156365037095131        4.8106065975247301     
 H   10.771689057387164      -0.14044421317893879      -0.41978286237493057     
 H   11.733030955164324       -1.9927595578900121        1.3625320375307755     
 H   10.969268732924110      -0.14215627538215952        9.0508297501801067     
 H   9.8822219304924008       -1.4848906821267904        8.7843716366141464     
 C   9.0008251046406027       0.13757286604411528        9.9211235688091595     
 H   9.5297700004685524        7.9468935223363860E-002   10.884269474536840     
 H   8.7926602624282122        1.2092838997216613        9.7693524294983796     
 C   7.6736502007841914      -0.62028575486634530        10.070391684026598     
 H   7.0550217180374259      -0.48182658001998302        9.1718844905712480     
 H   7.8785753082723780       -1.7027345346564835        10.126327210314944     
 C   6.8941015025715009      -0.19682829456894665        11.321054871219722     
 H   6.7193951600293733       0.89055724735927921        11.300562395968607     
 H   7.5216857341559633      -0.36817697523689841        12.209494996910093     
 C   5.5575336784360987      -0.92341493665844010        11.496344260705243     
 H   4.9036741531963912      -0.70335342428556169        10.637078048944971     
 H   5.7226321545304897       -2.0125714735853939        11.464842755992080     
 C   4.8360197864116330      -0.55937057787430211        12.798716712433107     
 H   4.6731566787122425       0.52940622906997536        12.839625526973458     
 H   5.4937145109271075      -0.78213202265407700        13.653453377389313     
 C   3.4966096357963972       -1.2806468863259293        12.986248456844102     
 H   2.8372297670694526       -1.0592697190661033        12.132314795482987     
 H   3.6550998753088608       -2.3705825246795169        12.953475710201209     
 C   2.7884979971123887      -0.90635633792820336        14.291655066666303     
 H   2.6345537868675817       0.18390085642879511        14.326758822181485     
 H   3.4489431674959405       -1.1284456601563939        15.144136278482618     
 C   1.4440172674411134       -1.6131002166409762        14.492286503098034     
 H   1.5937807152828205       -2.7049623178428068        14.481797038083787     
 H  0.78603711490767403       -1.4041089373981797        13.633952006333024     
 C  0.74206954598518793       -1.2056110332179839        15.791486644178381     
 H  0.59649279435896374      -0.11401175355915311        15.802820593878192     
 H   1.4022041041075015       -1.4158904143153523        16.646584747713067     
 C -0.60573240353836277       -1.8991453583309341        16.000209176698508     
 H  -1.2655796674888824       -1.6781895917931873        15.146272171591837     
 H -0.46445186752859585       -2.9922608535844479        15.976330537094926     
 C  -1.3153557769673212       -1.5168752164523365        17.305234820195860     
 H  -1.4366130147828289      -0.42309804178357058        17.364104857947929     
 H -0.67903397682968858       -1.7861730882008742        18.163158056747328     
 C  -2.6804399293629211       -2.2027836902941669        17.428334195287906     
 H  -3.3225575766354511       -1.8833811171054073        16.592522581999134     
 H  -2.5496208756631158       -3.2876716843919849        17.285839022335594     
 C  -3.4082812759261030       -1.9731124640590285        18.755499370302775     
 H  -3.5732060546686690      -0.89674687118208185        18.927862729408531     
 H  -2.7656679582759924       -2.3112632184238739        19.581252159176870     
 C  -4.7484254371069889       -2.7175126779341539        18.821526812711848     
 H  -5.4676419083362262       -2.2328895733834329        18.144936123886129     
 H  -4.6115096768549479       -3.7314630040552550        18.421521236872575     
 C  -5.3277315198688333       -2.8027296246869677        20.235688095905012     
 H  -6.3266399077567010       -3.2613723925023907        20.234702709518984     
 H  -4.6827320691804442       -3.4118014475825689        20.885037147212699     
 H  -5.4237745157637107       -1.8102345554239663        20.691142995911491     
 Cl   8.4147996041603434        3.1493840955756833        8.8902247218460920E-002
 Co   5.7877137209647547        7.1106284541597704        23.933753275163404     
 N   7.0938057920965196        7.6703629404150346        22.377822333598569     
 N   7.7879342278581039        7.0525337630357781        24.786961682673702     
 N   4.5482366559764493        6.4589328150559542        22.435096307177318     
 N   5.2504340613109255        5.1465302218418882        24.504305615539302     
 N   4.9872897931761404        8.9196265655034104        23.410385375538052     
 N   4.9499957661763387        7.9374266222885268        25.743669854936332     
 O   6.6533290221230059        8.1819868105455225        21.183979940198334     
 C   8.3914218636819395        7.7697566446682691        22.578642368011639     
 N   8.4205851049596454        6.6608991765361303        25.918692123654665     
 C   8.7821840739155803        7.3421443319650948        23.902889229896495     
 O   4.4738029900079654        7.0111784783620692        21.200659147820716     
 C   3.9577767689930217        5.1674576356191437        22.496636262879939     
 N   5.3731585794477104        4.3282083365464468        25.583393176546455     
 C   4.3642641204044290        4.4932511694865047        23.651438389529559     
 O   4.6554494038863368        9.2776583366989698        22.135060676549774     
 C   4.3933365500781383        9.7917465673662747        24.377324719755777     
 N   4.8371944231611623        7.5911988996235005        27.047957727374051     
 C   4.3997886522158085        9.2031983276727232        25.644607678076483     
 B   5.1758779837133977        8.3560082953627646        21.051945272516345     
 C   9.3401145866696549        8.3536796287438033        21.589986484145413     
 H   7.8696058739479957        6.2984544871842925        26.737200459612165     
 C   9.7710314577455861        6.6911431167232998        25.781455070543121     
 C   10.046285841986842        7.1490060181391168        24.497801425865322     
 C   2.9316881028521191        4.7283858632957783        21.524415656374480     
 H   5.8705220532877700        4.6501547245030608        26.443664916796045     
 C   4.6203823926047756        3.2011269786642309        25.448314988947676     
 C   3.9775942333878200        3.2515750659202678        24.230813440296682     
 C   4.0291987502527746        11.186123900959389        24.050996702843353     
 H   5.3259057024262448        6.7493496987440533        27.413190668065308     
 C   4.2752772600967575        8.5962005636628422        27.787458728155471     
 C   3.9795030196056911        9.6417809705246604        26.939231904691365     
 C   4.7959885809968110        8.9583679151689442        19.624201876747954     
 H   10.351272260889839        8.4397890273557739        21.998530590311010     
 H   8.9892640074099468        9.3531264061581005        21.292155926893198     
 H   9.3763366924776594        7.7472477734312371        20.672748490725930     
 H   10.420459893736179        6.3551593306308005        26.584612843238155     
 H   11.020646891175202        7.3012416264790572        24.053223726342473     
 H   2.6920820928825790        3.6665304499400952        21.641526280748593     
 H   3.2674373780401704        4.9112422141966521        20.493648389085198     
 H   1.9970253199010810        5.3021548024274958        21.654299822781311     
 H   4.5910281808827103        2.4540373988018240        26.229374084774996     
 H   3.2958558196126000        2.5188649771185032        23.821852516448086     
 H   3.4737171713550374        11.636299078818819        24.876397459581490     
 H   3.4150470271279825        11.242953826532538        23.141709453871801     
 H   4.9290223121102965        11.800460041268938        23.875610634371039     
 H   4.1137981206647547        8.4847008853866388        28.852719086291739     
 H   3.5347132987957761        10.591908862168792        27.207745072911067     
 H   3.7373900068910264        8.7120658367346646        19.443969398589250     
 H   4.8316774343635194        10.057797343557075        19.668020824984097     
 C   5.6473499712181709        8.4714721491763303        18.436600491147605     
 H   5.0687700345422488        8.5658832358842663        17.505365867855737     
 H   5.8596786037128039        7.3950363635355645        18.540800033974904     
 C   6.9686770197779131        9.2310350913247454        18.257396130171845     
 H   7.5932219573583781        9.1102139278643985        19.153326404996420     
 H   6.7570905632059350        10.311163119088212        18.184701842915096     
 C   7.7440792013568762        8.7877459835457028        17.013729774040801     
 H   7.9262467101915277        7.7018783281935095        17.056956007480576     
 H   7.1177828025919423        8.9380327377838711        16.120780195646503     
 C   9.0760046541047803        9.5200091471733721        16.831315609547584     
 H   9.7264434770116068        9.3187327105055928        17.697559905622960     
 H   8.9039997281427485        10.608658538111872        16.844108603792808     
 C   9.8065420976278936        9.1399837810920648        15.540491684567481     
 H   9.9789226518838454        8.0521022835751364        15.517958514409228     
 H   9.1534508182258474        9.3440491775757586        14.677715030253403     
 C   11.139652132247033        9.8705257116085470        15.353952754897868     
 H   11.793675809813466        9.6680675834633707        16.216706978327515     
 H   10.970827903492351        10.959402058460668        15.369042999429727     
 C   11.861206737643817        9.4831732465503826        14.061546149122089     
 H   12.029499172941698        8.3944920892443324        14.045802245139434     
 H   11.205026437975205        9.6826673860291717        13.200262977614521     
 C   13.196362819058166        10.204794180174384        13.860978090562075     
 H   13.031297851126821        11.294518600363530        13.850174468299933     
 H   13.850233287820696        10.020179273680439        14.728014579509857     
 C   13.911264062954471        9.7827996584454961        12.575478017397067     
 H   14.077075293321103        8.6941066006537682        12.588282309512957     
 H   13.251957959489006        9.9617676553473675        11.713069892632136     
 C   15.245696790872392        10.495049334711464        12.357453143909407     
 H   15.908399681868415        10.299442612108351        13.215425556540604     
 H   15.086887158041611        11.586085459178166        12.361653253835902     
 C   15.960569119156023        10.099493634484800        11.060610977073100     
 H   16.086422848028146        9.0058048206701713        11.015149632658037     
 H   15.325461162024789        10.355420329908606        10.198045930188815     
 C   17.322203648239515        10.788692199864066        10.941459885948564     
 H   17.949632314586399        10.492704251674363        11.797091298071644     
 H   17.184781615974959        11.876295478174200        11.055622263960004     
 C   18.082155298507892        10.530892515019239        9.6387362815195292     
 H   18.234479474635112        9.4502166537201777        9.4839241405890284     
 H   17.474064892251771        10.867775295813111        8.7869982775391620     
 C   19.432020709554109        11.256883897710313        9.6175661583324032     
 H   20.114155220040630        10.775732301987121        10.333676546347682     
 H   19.289019759019318        12.278370601048795        9.9948532096578209     
 C   20.073554101680521        11.314827494081047        8.2309008925575178     
 H   21.058478106705856        11.800212672180324        8.2692347032198850     
 H   19.441385735852556        11.891071559012909        7.5411088034987719     
 H   20.214490332401770        10.311934746773213        7.8094411043592622     
 Cl   6.7520547428732947        5.4152418786354977        28.142036520586007     
         194

 Co   9.1418914657469266        1.3796052052960053        4.3985318359878285     
 N   7.8538339233223313       0.64754938702919218        5.7705716422780959     
 N   7.1832599578413232        1.6945882996604920        3.5406981498396917     
 N   10.206704052581822        2.1741055950557171        6.0447563363375112     
 N   9.9727117577429070        3.2568747757772947        3.6832918869962383     
 N   10.238094311585213      -0.37129352124969911        5.0436332392957812     
 N   9.8036507904336911       0.38846720493767173        2.6389016107560703     
 O   8.1820526909323839       0.31270879145388941        7.0477384624498338     
 C   6.4357126674135960       0.77345008417953609        5.6045589349714513     
 N   6.6057922292498601        2.1905159300073005        2.4154011884360576     
 C   6.1256001338174189        1.3473760173119587        4.3692061439263883     
 O   10.320217410027359        1.5286655793301440        7.2430551934854011     
 C   10.792700519350801        3.3420975709431504        5.9502877827146348     
 N   10.039804959812784        4.0300164869137145        2.5722488068573264     
 C   10.645340079518672        3.9465827892777576        4.6397531235176874     
 O   10.274479856618880      -0.79625427129919935        6.3455563345993475     
 C   10.758336042303672       -1.1863150253692836        4.1655733774689274     
 N   9.8514253877065201       0.67007728369948016        1.3179468359823245     
 C   10.584858574448381      -0.71187884747258212        2.8079143376894029     
 B   9.6711762367735261       0.17165807984762826        7.3295888421586959     
 C   5.4686357488967561       0.28754633007849267        6.6164833026165386     
 H   7.1886194120395448        2.5311589989847736        1.6169241093417850     
 C   5.2404564087447607        2.1876128527197070        2.4963492204423718     
 C   4.8914405710514961        1.6519886476226553        3.7173014265100468     
 C   11.599532326454431        3.9982606183732528        7.0145302886071983     
 H   9.5825554998525089        3.7263471364481084        1.6799387453708858     
 C   10.728779913829493        5.1733828191023949        2.7985099545860459     
 C   11.135064562767374        5.1611112734376512        4.1267721047147283     
 C   11.424805879242614       -2.4689824326248662        4.5129640260906001     
 H   9.3413193285347820        1.4889670066393821       0.91490487229069828     
 C   10.624279253313210      -0.22233086408443870       0.64917067132119510     
 C   11.111251406441390       -1.1388526768591969        1.5719712008139097     
 C   9.9154893952466008      -0.39321032157233626        8.8028760976045994     
 H   4.4392655698954444       0.49824400031524185        6.3106934570728992     
 H   5.5601383532118662      -0.79963224389784726        6.7748169108740361     
 H   5.6428465823211029       0.76020333258178074        7.5958838605322567     
 H   4.6419771197359845        2.5986512862662532        1.6881105303347537     
 H   3.8924582889181543        1.4963016831721740        4.0990582745936175     
 H   11.304840206646745        5.0471000464607325        7.1523371574613730     
 H   11.502195633450809        3.4607915057342828        7.9610391134762839     
 H   12.661236091604046        4.0193532581783371        6.7193507916727118     
 H   10.915908962531292        5.8863001825810164        2.0067103461282376     
 H   11.710599608766969        5.9201175480642583        4.6399848424096417     
 H   11.987848027297087       -2.8642101502441335        3.6646110749919676     
 H   12.101266396082663       -2.3331321033015704        5.3657829437381901     
 H   10.679962863808559       -3.2248577933142704        4.8070924064370946     
 H   10.780630038430747      -0.14233209996840818      -0.41834350361239586     
 H   11.739985781096490       -1.9960515577850182        1.3638993441461631     
 H   10.962071403736164      -0.15195205037323939        9.0503464996701606     
 H   9.8727466393386027       -1.4930106265901859        8.7849144980712204     
 C   8.9940098397109018       0.13205761591617288        9.9202268685637396     
 H   9.5230513542028312        7.4470277185045716E-002   10.883375612105260     
 H   8.7872630933423181        1.2038697039824919        9.7671869736475685     
 C   7.6658481552262874      -0.62393501669951790        10.070668931339899     
 H   7.0468678451061395      -0.48504514722997460        9.1724421256068709     
 H   7.8693731762585681       -1.7066392619347250        10.126913564122415     
 C   6.8875247655072513      -0.19901656935342002        11.321689712929583     
 H   6.7137209893940604       0.88849605628891881        11.300728048552910     
 H   7.5156140595839451      -0.37040215750534766        12.209775076115141     
 C   5.5504803061041477      -0.92447301333766019        11.498322075957864     
 H   4.8963815315945878      -0.70467044877834273        10.639168186417457     
 H   5.7148235788957340       -2.0137715572280910        11.467592692988120     
 C   4.8296161131174493      -0.55899844081145311        12.800689467099659     
 H   4.6672663549683646       0.52988441405496289        12.840814099210188     
 H   5.4874599197406617      -0.78141125423111568        13.655402942433970     
 C   3.4898985354945955       -1.2795509099388938        12.989146057166153     
 H   2.8304585029541793       -1.0586868222991550        12.135112801674479     
 H   3.6479335384632914       -2.3695943483692754        12.957279869201813     
 C   2.7821332856185830      -0.90388514059230496        14.294393961849455     
 H   2.6288087328013727       0.18648592204319264        14.328785430972230     
 H   3.4425411461439115       -1.1257733409845911        15.146960890623925     
 C   1.4372524589616700       -1.6097441887614647        14.495623639847052     
 H   1.5863518759742314       -2.7017125296642108        14.485507750225681     
 H  0.77922009306151130       -1.4007139764472696        13.637330096449533     
 C  0.73572629787778221       -1.2014291516769757        15.794828877217570     
 H  0.59081475568844577      -0.10972804638872977        15.805992755867287     
 H   1.3958092660112531       -1.4119878903230285        16.649921773269600     
 C -0.61247328425754355       -1.8942130255464009        16.003728209147759     
 H  -1.2722095793333232       -1.6732469586397813        15.149705278637754     
 H -0.47170654544289325       -2.9874133134266714        15.980218449442388     
 C  -1.3218356041009818       -1.5111474215285048        17.308638494043787     
 H  -1.4434741937242435      -0.41736043952535612        17.366662847771895     
 H -0.68507535854453239       -1.7795283355513114        18.166533861420991     
 C  -2.6865828319443814       -2.1974962736912502        17.433051765281856     
 H  -3.3294579249031768       -1.8789834829581109        16.597478567298701     
 H  -2.5554250365446731       -3.2824571149379773        17.291324501003391     
 C  -3.4133169487891539       -1.9670451289385431        18.760679205654164     
 H  -3.5789148251030038      -0.89063697457312296        18.932182366912794     
 H  -2.7695378458139879       -2.3038637782858116        19.586124639865307     
 C  -4.7528914233604835       -2.7123406755012307        18.829026533467768     
 H  -5.4739110022043382       -2.2277645440751495        18.154292708379195     
 H  -4.6162630599824208       -3.7260360547828832        18.428219369908859     
 C  -5.3288281436532481       -2.7985136710304519        20.244528076557515     
 H  -6.3282468119850517       -3.2560118177535866        20.245605265978476     
 H  -4.6828651797706646       -3.4088918162738535        20.891704422819050     
 H  -5.4226799076455645       -1.8063964445359495        20.701237734867235     
 Cl   8.4186999929405157        3.1430879108135255        8.6409248677691369E-002
 Co   5.7931006114471320        7.1164799454396563        23.935221051895109     
 N   7.0981053758447805        7.6764382177225530        22.378163910247856     
 N   7.7934041849371569        7.0591461587036672        24.787042165110552     
 N   4.5511130144146748        6.4667340932839315        22.437568740565975     
 N   5.2581024101163880        5.1517973120628335        24.503633983208950     
 N   4.9943915763142108        8.9268335830551155        23.413537089307081     
 N   4.9544739421145092        7.9406011325327901        25.745331572754498     
 O   6.6566368976345078        8.1884835041182846        21.184824075947503     
 C   8.3957913535729087        7.7762043350524044        22.578333717417458     
 N   8.4265452854394685        6.6684200459541954        25.918792812231999     
 C   8.7872191161233708        7.3489804447976423        23.902540894294741     
 O   4.4761943505119479        7.0193500991931037        21.203332237881071     
 C   3.9607153550395324        5.1753215156787151        22.498932205069906     
 N   5.3836411923715657        4.3318933289196693        25.581277339669679     
 C   4.3700299582066435        4.4995500353797580        23.651898936194339     
 O   4.6604469022795056        9.2851541575984555        22.138745481374659     
 C   4.4007572029672071        9.7978109053994142        24.381623330283663     
 N   4.8405109370917438        7.5922596885852514        27.049004532461076     
 C   4.4055438030237131        9.2069970226090856        25.647954752164722     
 B   5.1791169276200950        8.3637449431941473        21.054584528774519     
 C   9.3439590867044817        8.3603114786157047        21.589307580168114     
 H   7.8759517683219942        6.3053446663264392        26.737267212368248     
 C   9.7769495300183795        6.6993076061349495        25.781111656264681     
 C   10.051599222280265        7.1569297441086768        24.497247377197983     
 C   2.9327514722281789        4.7373613323936672        21.528139416911721     
 H   5.8810840783816563        4.6536364466545903        26.441571712694067     
 C   4.6308019654071630        3.2048734851463463        25.446349197521510     
 C   3.9851664367817308        3.2569110789804014        24.230360678395023     
 C   4.0403427357291619        11.193766028589085        24.057867217565025     
 H   5.3296999508393679        6.7503165269160803        27.413348793747964     
 C   4.2792656457451361        8.5966625246442643        27.789766667433206     
 C   3.9849442019085375        9.6438912385369928        26.943012896637047     
 C   4.7976652439952163        8.9669499475034158        19.627578473971926     
 H   10.354253137834759        8.4510650901836595        21.999192975366515     
 H   8.9900282574149184        9.3575620521871521        21.287777136489797     
 H   9.3838340908164870        7.7510451465968568        20.674010634488898     
 H   10.426825594804269        6.3636899415462018        26.584029562557230     
 H   11.025729144212800        7.3096689475685857        24.052355485063710     
 H   2.6937351058738690        3.6752533386101427        21.644166972322889     
 H   3.2664172889602558        4.9218921662449775        20.496978474527793     
 H   1.9981125500516217        5.3105749722412448        21.660782714171965     
 H   4.6036252560240660        2.4566535326027359        26.226438025212495     
 H   3.3026896928189005        2.5246168135277545        23.821887001022130     
 H   3.4831603418325563        11.642760322428229        24.882746281622236     
 H   3.4292207528919731        11.254193252798805        23.146725083107704     
 H   4.9420684612654453        11.806777498753407        23.887196752806563     
 H   4.1172828982471321        8.4836857046799601        28.854802805637608     
 H   3.5410164616936646        10.594107252753190        27.212636434066599     
 H   3.7385197364365403        8.7217824701019957        19.449008528533874     
 H   4.8345363149952778        10.066333598985613        19.671607354376150     
 C   5.6466610745272572        8.4794759404144955        18.438500502721404     
 H   5.0666947408133733        8.5743917999764001        17.508146069783606     
 H   5.8584189864192062        7.4028827791033462        18.542264464262356     
 C   6.9681918620168686        9.2382506081371201        18.257596583707770     
 H   7.5934994838875669        9.1175003091465996        19.153015001894630     
 H   6.7570514542089031        10.318449659982317        18.184657649372646     
 C   7.7423649002353150        8.7940182005685550        17.013522618111200     
 H   7.9245238778872924        7.7081618894402650        17.057409130970861     
 H   7.1153239580379140        8.9436935629258052        16.120982132619755     
 C   9.0741740770571706        9.5261081652600588        16.829562373971378     
 H   9.7249963112674092        9.3258818349583930        17.695759724884436     
 H   8.9021624144641223        10.614783612567807        16.841154669789212     
 C   9.8042136862918401        9.1445131536380959        15.538950459401221     
 H   9.9764634690757674        8.0565778325627058        15.517626187313844     
 H   9.1509385953387721        9.3476579992636388        14.676092869480104     
 C   11.137366663420547        9.8746645423628188        15.351304489696803     
 H   11.791406620270200        9.6734397318950549        16.214355492091276     
 H   10.968650965388528        10.963597408891003        15.364786992794588     
 C   11.858786189265725        9.4852673937255734        14.059434751483133     
 H   12.026861269562547        8.3965208893664993        14.045244012809151     
 H   11.202643749862807        9.6836629046937599        13.197864622421783     
 C   13.194043468237249        10.206359771911577        13.857883623643112     
 H   13.029185006540230        11.296117175695295        13.845662514449899     
 H   13.847902764281041        10.022778845870658        14.725162858764785     
 C   13.908913071181706        9.7826407655682459        12.572942580395601     
 H   14.074639329331655        8.6939417798806531        12.586977984619434     
 H   13.249748460533510        9.9606856781210524        11.710230268198204     
 C   15.243365115958589        10.494650142817196        12.354436262164111     
 H   15.905930573202623        10.299867293712527        13.212714251260907     
 H   15.084569011112414        11.585704671217249        12.357584637003855     
 C   15.958413976934034        10.097842378577200        11.058126011459651     
 H   16.084117834792217        9.0041008722552540        11.013602722837057     
 H   15.323502427987185        10.353190286462910        10.195251712433222     
 C   17.320113465259272        10.786778092946099        10.938830541722846     
 H   17.947099968829598        10.491632953211544        11.795086042357466     
 H   17.182728081212439        11.874524148011300        11.051810226490003     
 C   18.080757921561840        10.527613536928857        9.6368039770792944     
 H   18.232776438852667        9.4467827065802688        9.4827464411335409     
 H   17.473459305177656        10.864190144569667        8.7843865183087431     
 C   19.430822281081163        11.253197818565472        9.6162924040986049     
 H   20.112437278960943        10.771917335280683        10.332795948571524     
 H   19.287864686228978        12.274749074873194        9.9934258010367305     
 C   20.073001473070782        11.310896643221570        8.2299579070362761     
 H   21.058001101458782        11.796065222970487        8.2687118152298265     
 H   19.441137123078835        11.887284573169364        7.5400178874981565     
 H   20.213825953552654        10.307953258859818        7.8085573816388925     
 Cl   6.7589648130099409        5.4194836928032464        28.141411838629011     
         194

 Co   9.1393661232292338        1.3708077826613403        4.3971459420504377     
 N   7.8496928732964415       0.63848811297225627        5.7675168677707944     
 N   7.1822801732550969        1.6876558620139894        3.5374619723529221     
 N   10.202743656809096        2.1649728656076226        6.0440260720833479     
 N   9.9717802310905448        3.2480519622697259        3.6822738481283177     
 N   10.235307331580284      -0.37998921299959892        5.0434304410277084     
 N   9.8032711765782530       0.38024383041689563        2.6384635610414269     
 O   8.1763051118098460       0.30415374410518592        7.0452871881997785     
 C   6.4318645798514602       0.76535331490604830        5.5998618656286014     
 N   6.6063853920998126        2.1858224278097342        2.4122905857480768     
 C   6.1234914060232253        1.3404703680492780        4.3645857863018511     
 O   10.314727293036478        1.5194907535401923        7.2424260180138678     
 C   10.789549838834400        3.3326053885242004        5.9501005373861791     
 N   10.040470803983712        4.0213859818516191        2.5714018781764354     
 C   10.643660712224895        3.9373151719036770        4.6395452678902505     
 O   10.269137214791838      -0.80559031679893267        6.3452686111657970     
 C   10.757079442704896       -1.1944462412923780        4.1657321046585691     
 N   9.8543291027086930       0.66391221649930698        1.3180368915430993     
 C   10.585841983464508      -0.71905523593010956        2.8080552705192039     
 B   9.6651324916980350       0.16277693316350436        7.3286276564449278     
 C   5.4633777114623427       0.27983108613799024        6.6106318009220510     
 H   7.1902683554527274        2.5262218819463653        1.6144884810557134     
 C   5.2409781486596803        2.1841182417262766        2.4919806126564956     
 C   4.8902666607019949        1.6471090594635405        3.7118713558467293     
 C   11.596032599439241        3.9883050529976707        7.0148759322095975     
 H   9.5837290325366791        3.7183445842308114        1.6784950879278477     
 C   10.729635280005990        5.1644579343365269        2.7986672503147281     
 C   11.134491469423166        5.1517100835835352        4.1273458643529706     
 C   11.423118619990152       -2.4773098120331554        4.5131992881874670     
 H   9.3436972244797101        1.4822648372191762       0.91453719288759783     
 C   10.630515132617614      -0.22623542424591828       0.65008279942826019     
 C   11.116373625521852       -1.1433631823122623        1.5728840674185465     
 C   9.9079009306621355      -0.40138902532978166        8.8024489476061341     
 H   4.4344480313605921       0.49064403715365579        6.3034270690971983     
 H   5.5545965151158212      -0.80730754693046314        6.7693477836320479     
 H   5.6363711677948043       0.75268480707570762        7.5901838368096755     
 H   4.6436396741146462        2.5970676125883378        1.6838646044130046     
 H   3.8907216900242059        1.4920096477628988        4.0924340546248228     
 H   11.299519918662327        5.0364255278143100        7.1547113336818304     
 H   11.500330034434411        3.4490641451790438        7.9605443653683778     
 H   12.657432251672061        4.0119763954044503        6.7187516753636150     
 H   10.917958610275054        5.8773877193746884        2.0071607848376503     
 H   11.709728983822625        5.9103754924856773        4.6413666432461893     
 H   11.989124452929453       -2.8708572464255115        3.6659622805226237     
 H   12.096728164676882       -2.3425194691354276        5.3684669051509202     
 H   10.677627998478078       -3.2340790829190271        4.8035782153494591     
 H   10.789571019474328      -0.14421998675787759      -0.41690414484986116     
 H   11.746940607028654       -1.9993435576800245        1.3652666507615507     
 H   10.954874074548220      -0.16174782536431925        9.0498632491602127     
 H   9.8632713481848047       -1.5011305710535812        8.7854573595282943     
 C   8.9871945747812028       0.12654236578823044        9.9193301683183197     
 H   9.5163327079371083        6.9471619146727587E-002   10.882481749673680     
 H   8.7818659242564223        1.1984555082433226        9.7650215177967556     
 C   7.6580461096683834      -0.62758427853269061        10.070946178653198     
 H   7.0387139721748540      -0.48826371443996625        9.1729997606424938     
 H   7.8601710442447574       -1.7105439892129666        10.127499917929885     
 C   6.8809480284430018      -0.20120484413789336        11.322324554639444     
 H   6.7080468187587474       0.88643486521855841        11.300893701137213     
 H   7.5095423850119261      -0.37262733977379692        12.210055155320189     
 C   5.5434269337721966      -0.92553109001688028        11.500299891210485     
 H   4.8890889099927843      -0.70598747327112366        10.641258323889945     
 H   5.7070150032609792       -2.0149716408707876        11.470342629984160     
 C   4.8232124398232648      -0.55862630374860411        12.802662221766212     
 H   4.6613760312244858       0.53036259903995053        12.842002671446917     
 H   5.4812053285542159      -0.78069048580815448        13.657352507478626     
 C   3.4831874351927943       -1.2784549335518585        12.992043657488203     
 H   2.8236872388389056       -1.0581039255322067        12.137910807865971     
 H   3.6407672016177219       -2.3686061720590339        12.961084028202416     
 C   2.7757685741247777      -0.90141394325640645        14.297132857032606     
 H   2.6230636787351638       0.18907098765759017        14.330812039762973     
 H   3.4361391247918824       -1.1231010218127881        15.149785502765234     
 C   1.4304876504822268       -1.6063881608819532        14.498960776596070     
 H   1.5789230366656424       -2.6984627414856148        14.489218462367573     
 H  0.77240307121534857       -1.3973190154963597        13.640708186566044     
 C  0.72938304977037660       -1.1972472701359675        15.798171110256760     
 H  0.58513671701792791      -0.10544433921830643        15.809164917856382     
 H   1.3894144279150049       -1.4080853663307047        16.653258798826137     
 C -0.61921416497672443       -1.8892806927618679        16.007247241597014     
 H  -1.2788394911777639       -1.6683043254863752        15.153138385683672     
 H -0.47896122335719066       -2.9825657732688953        15.984106361789850     
 C  -1.3283154312346424       -1.5054196266046729        17.312042167891718     
 H  -1.4503353726656580      -0.41162283726714166        17.369220837595858     
 H -0.69111674025937619       -1.7728835829017484        18.169909666094654     
 C  -2.6927257345258413       -2.1922088570883336        17.437769335275810     
 H  -3.3363582731709029       -1.8745858488108147        16.602434552598268     
 H  -2.5612291974262305       -3.2772425454839698        17.296809979671188     
 C  -3.4183526216522053       -1.9609777938180575        18.765859041005555     
 H  -3.5846235955373382      -0.88452707796416419        18.936502004417061     
 H  -2.7734077333519838       -2.2964643381477492        19.590997120553741     
 C  -4.7573574096139772       -2.7071686730683080        18.836526254223692     
 H  -5.4801800960724512       -2.2226395147668661        18.163649292872257     
 H  -4.6210164431098937       -3.7206091055105119        18.434917502945147     
 C  -5.3299247674376637       -2.7942977173739356        20.253368057210018     
 H  -6.3298537162134023       -3.2506512430047820        20.256507822437968     
 H  -4.6829982903608851       -3.4059821849651382        20.898371698425400     
 H  -5.4215852995274192       -1.8025583336479329        20.711332473822978     
 Cl   8.4226003817206880        3.1367917260513676        8.3916250136921805E-002
 Co   5.7984875019295092        7.1223314367195414        23.936688828626814     
 N   7.1024049595930414        7.6825134950300704        22.378505486897140     
 N   7.7988741420162091        7.0657585543715573        24.787122647547402     
 N   4.5539893728528993        6.4745353715119087        22.440041173954636     
 N   5.2657707589218505        5.1570644022837779        24.502962350878597     
 N   5.0014933594522812        8.9340406006068207        23.416688803076106     
 N   4.9589521180526788        7.9437756427770543        25.746993290572664     
 O   6.6599447731460106        8.1949801976910450        21.185668211696669     
 C   8.4001608434638797        7.7826520254365397        22.578025066823280     
 N   8.4325054659192915        6.6759409153722604        25.918893500809329     
 C   8.7922541583311613        7.3558165576301899        23.902192558692988     
 O   4.4785857110159304        7.0275217200241391        21.206005327941426     
 C   3.9636539410860436        5.1831853957382865        22.501228147259873     
 N   5.3941238052954210        4.3355783212928927        25.579161502792907     
 C   4.3757957960088580        4.5058489012730112        23.652359482859119     
 O   4.6654444006726754        9.2926499784979413        22.142430286199545     
 C   4.4081778558562768        9.8038752434325538        24.385921940811549     
 N   4.8438274510223254        7.5933204775470013        27.050051337548101     
 C   4.4112989538316176        9.2107957175454462        25.651301826252961     
 B   5.1823558715267923        8.3714815910255300        21.057223785032690     
 C   9.3478035867393103        8.3669433284876078        21.588628676190819     
 H   7.8822976626959926        6.3122348454685850        26.737333965124328     
 C   9.7828676022911747        6.7074720955466001        25.780768241986241     
 C   10.056912602573687        7.1648534700782358        24.496693328530647     
 C   2.9338148416042382        4.7463368014915570        21.531863177448958     
 H   5.8916461034755425        4.6571181688061207        26.439478508592089     
 C   4.6412215382095514        3.2086199916284612        25.444383406095348     
 C   3.9927386401756411        3.2622470920405351        24.229907916493364     
 C   4.0514867212055483        11.201408156218783        24.064737732286698     
 H   5.3334941992524909        6.7512833550881073        27.413506919430617     
 C   4.2832540313935148        8.5971244856256863        27.792074606710941     
 C   3.9903853842113834        9.6460015065493252        26.946793888582725     
 C   4.7993419069936207        8.9755319798378892        19.630955071195899     
 H   10.357234014779678        8.4623411530115469        21.999855360422021     
 H   8.9907925074198918        9.3619976982162036        21.283398346086397     
 H   9.3913314891553163        7.7548425197624757        20.675272778251863     
 H   10.433191295872358        6.3722205524616031        26.583446281876309     
 H   11.030811397250400        7.3180962686581141        24.051487243784951     
 H   2.6953881188651589        3.6839762272801901        21.646807663897185     
 H   3.2653971998803413        4.9325421182933038        20.500308559970392     
 H   1.9991997802021626        5.3189951420549937        21.667265605562623     
 H   4.6162223311654218        2.4592696664036482        26.223501965649994     
 H   3.3095235660252005        2.5303686499370062        23.821921485596175     
 H   3.4926035123100747        11.649221566037639        24.889095103662982     
 H   3.4433944786559634        11.265432679065071        23.151740712343607     
 H   4.9551146104205932        11.813094956237874        23.898782871242084     
 H   4.1207676758295104        8.4826705239732796        28.856886524983480     
 H   3.5473196245915530        10.596305643337587        27.217527795222129     
 H   3.7396494659820543        8.7314991034693286        19.454047658478498     
 H   4.8373951956270371        10.074869854414152        19.675193883768198     
 C   5.6459721778363425        8.4874797316526607        18.440400514295206     
 H   5.0646194470844978        8.5829003640685357        17.510926271711476     
 H   5.8571593691256076        7.4107291946711289        18.543728894549808     
 C   6.9677067042558249        9.2454661249494947        18.257797037243691     
 H   7.5937770104167566        9.1247866904288006        19.152703598792840     
 H   6.7570123452118711        10.325736200876424        18.184613455830192     
 C   7.7406505991137529        8.8002904175914072        17.013315462181598     
 H   7.9228010455830571        7.7144454506870197        17.057862254461149     
 H   7.1128651134838847        8.9493543880677411        16.121184069593006     
 C   9.0723435000095609        9.5322071833467454        16.827809138395168     
 H   9.7235491455232115        9.3330309594111913        17.693959544145915     
 H   8.9003251007854978        10.620908687023743        16.838200735785616     
 C   9.8018852749557865        9.1490425261841288        15.537409234234961     
 H   9.9740042862676912        8.0610533815502752        15.517293860218459     
 H   9.1484263724516968        9.3512668209515191        14.674470708706805     
 C   11.135081194594063        9.8788033731170923        15.348656224495738     
 H   11.789137430726933        9.6788118803267391        16.212004005855036     
 H   10.966474027284704        10.967792759321336        15.360530986159452     
 C   11.856365640887633        9.4873615409007641        14.057323353844177     
 H   12.024223366183396        8.3985496894886644        14.044685780478870     
 H   11.200261061750407        9.6846584233583481        13.195466267229044     
 C   13.191724117416333        10.207925363648769        13.854789156724149     
 H   13.027072161953638        11.297715751027059        13.841150560599866     
 H   13.845572240741388        10.025378418060878        14.722311138019714     
 C   13.906562079408941        9.7824818726909957        12.570407143394133     
 H   14.072203365342206        8.6937769591075380        12.585673659725913     
 H   13.247538961578014        9.9596037008947391        11.707390643764272     
 C   15.241033441044785        10.494250950922929        12.351419380418813     
 H   15.903461464536830        10.300291975316702        13.210002945981209     
 H   15.082250864183219        11.585323883256333        12.353516020171806     
 C   15.956258834712045        10.096191122669598        11.055641045846203     
 H   16.081812821556291        9.0023969238403385        11.012055813016074     
 H   15.321543693949581        10.350960243017214        10.192457494677630     
 C   17.318023282279029        10.784863986028132        10.936201197497128     
 H   17.944567623072800        10.490561654748726        11.793080786643289     
 H   17.180674546449922        11.872752817848403        11.047998189020005     
 C   18.079360544615788        10.524334558838476        9.6348716726390577     
 H   18.231073403070223        9.4433487594403580        9.4815687416780534     
 H   17.472853718103543        10.860604993326222        8.7817747590783242     
 C   19.429623852608220        11.249511739420630        9.6150186498648065     
 H   20.110719337881257        10.768102368574244        10.331915350795365     
 H   19.286709613438639        12.271127548697592        9.9919983924156401     
 C   20.072448844461043        11.306965792362092        8.2290149215150343     
 H   21.057524096211708        11.791917773760648        8.2681889272397679     
 H   19.440888510305111        11.883497587325818        7.5389269714975420     
 H   20.213161574703541        10.303971770946424        7.8076736589185236     
 Cl   6.7658748831465880        5.4237255069709951        28.140787156672012     
         194

 Co   9.1368407807115428        1.3620103600266753        4.3957600481130470     
 N   7.8455518232705517       0.62942683891532036        5.7644620932634929     
 N   7.1813003886688707        1.6807234243674871        3.5342257948661522     
 N   10.198783261036368        2.1558401361595285        6.0432958078291845     
 N   9.9708487044381808        3.2392291487621576        3.6812558092603971     
 N   10.232520351575355      -0.38868490474949868        5.0432276427596356     
 N   9.8028915627228148       0.37202045589611960        2.6380255113267839     
 O   8.1705575326873081       0.29559869675648237        7.0428359139497232     
 C   6.4280164922893253       0.75725654563256040        5.5951647962857525     
 N   6.6069785549497650        2.1811289256121680        2.4091799830600960     
 C   6.1213826782290308        1.3335647187865975        4.3599654286773140     
 O   10.309237176045599        1.5103159277502403        7.2417968425423345     
 C   10.786399158318002        3.3231132061052504        5.9499132920577242     
 N   10.041136648154641        4.0127554767895237        2.5705549494955440     
 C   10.641981344931120        3.9280475545295963        4.6393374122628126     
 O   10.263794572964798      -0.81492636229866589        6.3449808877322456     
 C   10.755822843106120       -1.2025774572154726        4.1658908318482117     
 N   9.8572328177108677       0.65774714929913380        1.3181269471038741     
 C   10.586825392480637      -0.72623162438763700        2.8081962033490049     
 B   9.6590887466225439       0.15389578647938046        7.3276664707311596     
 C   5.4581196740279285       0.27211584219748775        6.6047802992275635     
 H   7.1919172988659090        2.5212847649079566        1.6120528527696418     
 C   5.2414998885745998        2.1806236307328457        2.4876120048706194     
 C   4.8890927503524937        1.6422294713044256        3.7064412851834114     
 C   11.592532872424052        3.9783494876220886        7.0152215758119967     
 H   9.5849025652208475        3.7103420320135143        1.6770514304848096     
 C   10.730490646182488        5.1555330495706579        2.7988245460434102     
 C   11.133918376078958        5.1423088937294192        4.1279196239912137     
 C   11.421431360737689       -2.4856371914414441        4.5134345502843338     
 H   9.3460751204246399        1.4755626677989702       0.91416951348449726     
 C   10.636751011922019      -0.23013998440739783       0.65099492753532517     
 C   11.121495844602316       -1.1478736877653279        1.5737969340231830     
 C   9.9003124660776685      -0.40956772908722711        8.8020217976076669     
 H   4.4296304928257406       0.48304407399206972        6.2961606811214983     
 H   5.5490546770197771      -0.81498284996307890        6.7638786563900606     
 H   5.6298957532685057       0.74516628156963460        7.5844838130870942     
 H   4.6453022284933079        2.5954839389104225        1.6796186784912557     
 H   3.8889850911302575        1.4877176123536235        4.0858098346560290     
 H   11.294199630677907        5.0257510091678874        7.1570855099022879     
 H   11.498464435418015        3.4373367846238052        7.9600496172604727     
 H   12.653628411740076        4.0045995326305626        6.7181525590545190     
 H   10.920008258018816        5.8684752561683595        2.0076112235470629     
 H   11.708858358878283        5.9006334369070963        4.6427484440827360     
 H   11.990400878561816       -2.8775043426068896        3.6673134860532794     
 H   12.092189933271102       -2.3519068349692844        5.3711508665636503     
 H   10.675293133147600       -3.2433003725237843        4.8000640242618244     
 H   10.798512000517912      -0.14610787354734697      -0.41546478608732645     
 H   11.753895432960817       -2.0026355575750308        1.3666339573769386     
 H   10.947676745360274      -0.17154360035539912        9.0493799986502648     
 H   9.8537960570310066       -1.5092505155169766        8.7860002209853683     
 C   8.9803793098515037       0.12102711566028801        9.9184334680728998     
 H   9.5096140616713871        6.4472961108409443E-002   10.881587887242098     
 H   8.7764687551705283        1.1930413125041532        9.7628560619459446     
 C   7.6502440641104785      -0.63123354036586321        10.071223425966497     
 H   7.0305600992435675      -0.49148228164995789        9.1735573956781185     
 H   7.8509689122309476       -1.7144487164912081        10.128086271737358     
 C   6.8743712913787531      -0.20339311892236672        11.322959396349304     
 H   6.7023726481234336       0.88437367414819812        11.301059353721516     
 H   7.5034707104399079      -0.37485252204224617        12.210335234525235     
 C   5.5363735614402447      -0.92658916669610036        11.502277706463106     
 H   4.8817962883909809      -0.70730449776390458        10.643348461362431     
 H   5.6992064276262235       -2.0161717245134847        11.473092566980201     
 C   4.8168087665290811      -0.55825416668575523        12.804634976432766     
 H   4.6554857074806080       0.53084078402493806        12.843191243683647     
 H   5.4749507373677710      -0.77996971738519316        13.659302072523280     
 C   3.4764763348909931       -1.2773589571648230        12.994941257810256     
 H   2.8169159747236323       -1.0575210287652586        12.140708814057463     
 H   3.6336008647721525       -2.3676179957487928        12.964888187203021     
 C   2.7694038626309725      -0.89894274592050805        14.299871752215758     
 H   2.6173186246689548       0.19165605327198773        14.332838648553716     
 H   3.4297371034398534       -1.1204287026409854        15.152610114906540     
 C   1.4237228420027834       -1.6030321330024420        14.502297913345087     
 H   1.5714941973570533       -2.6952129533070184        14.492929174509467     
 H  0.76558604936918584       -1.3939240545454497        13.644086276682554     
 C  0.72303980166297088       -1.1930653885949596        15.801513343295950     
 H  0.57945867834741005      -0.10116063204788309        15.812337079845479     
 H   1.3830195898187565       -1.4041828423383806        16.656595824382670     
 C -0.62595504569590532       -1.8843483599773350        16.010766274046265     
 H  -1.2854694030222045       -1.6633616923329693        15.156571492729590     
 H -0.48621590127148806       -2.9777182331111192        15.987994274137314     
 C  -1.3347952583683029       -1.4996918316808412        17.315445841739649     
 H  -1.4571965516070726      -0.40588523500892720        17.371778827419824
[truncated: 874,336 more chars]
