# Supplementary material for: Unraveling the Contributions to Spin–Lattice Relaxation in Kramers Single-Molecule Magnets
Source: J Am Chem Soc. 2022 Dec 9;144(50):22965–75. doi: 10.1021/jacs.2c08876 (PMC9782788; doi:10.1021/jacs.2c08876)
Supplement: Supplementary file 2 — ja2c08876_si_002.zip [file ja2c08876_si_002.zip › phonon_Co/mol-3/mode-1-10/6/Cart_disp.xyz]

         194

 Co   9.0105368354312674        1.4213429946896643        4.3936110297104731     
 N   7.7503563355457210       0.72442467542447830        5.8053817321541477     
 N   7.0267432570863324        1.6939599187359922        3.5597456381128740     
 N   10.121302968159616        2.2205590867617491        6.0109713056084173     
 N   9.8195025203864521        3.2992922513731191        3.6564191165441975     
 N   10.095656867591348      -0.34219653894204594        5.0309087925090408     
 N   9.6352405662622420       0.41130848965490729        2.6264768964007414     
 O   8.1064637204911971       0.39063733650788318        7.0755222456226461     
 C   6.3276571744345826       0.82223271566200629        5.6613762190341959     
 N   6.4232654293231279        2.1333601169200924        2.4231094593802935     
 C   5.9877577939368845        1.3510792388196371        4.4130993052663223     
 O   10.271728711532164        1.5768976731310760        7.2065982261087305     
 C   10.727903309410339        3.3757723321081672        5.8913744117381288     
 N   9.8176814026173318        4.0893569046722007        2.5537914762366283     
 C   10.521435288827504        3.9904509511448629        4.5919603071399342     
 O   10.165953732403878      -0.75313041822932147        6.3355624434817326     
 C   10.590000345857900       -1.1689983375404092        4.1484052697187712     
 N   9.6610920851347597       0.67630933648221847        1.3015944829492614     
 C   10.396263943753484      -0.70383362694142437        2.7913251171206430     
 B   9.5991629115770980       0.23349178401941875        7.3245503384232409     
 C   5.3883307090667056       0.34205846128114648        6.7018566663056829     
 H   6.9886194090476472        2.4778074170038575        1.6155999809679387     
 C   5.0583216034864567        2.1018590062160722        2.5217027797355582     
 C   4.7379553978008264        1.6025877470281420        3.7656650896367356     
 C   11.609386706164445        4.0018208423194945        6.9185128272530729     
 H   9.3509320658140282        3.7712908742565889        1.6710093958207148     
 C   10.493870703886417        5.2429658062386766        2.7635565265447544     
 C   10.960418177313814        5.2230125047350295        4.0733645752242946     
 C   11.258188025162688       -2.4518030277655773        4.4920630067487162     
 H   9.1581546419078208        1.5004433528210306       0.89930747316224824     
 C   10.400787774313759      -0.23978336263930905       0.62740287397040106     
 C   10.887888479345717       -1.1558129518323186        1.5499531855783573     
 C   9.8750970411518750      -0.31726051376457121        8.7977929357019953     
 H   4.3478643741424632       0.50510682575222443        6.4007298012162872     
 H   5.5217221015677707      -0.73525147201939167        6.9003383742907669     
 H   5.5572070075730480       0.85687154240496533        7.6620831492654906     
 H   4.4413234071898824        2.4726291374855003        1.7074081509656751     
 H   3.7483146303327128        1.4347812386717427        4.1659061659196830     
 H   11.426406306524040        5.0865591938924384        7.0087166501560088     
 H   11.470532831398005        3.5172902923378913        7.8908744249559000     
 H   12.670788824384985        3.8919129483332848        6.6147957852949801     
 H   10.630902058934073        5.9729026978274966        1.9757174878446229     
 H   11.541375375123085        5.9889791568467894        4.5705531427361992     
 H   11.726576068564642       -2.9021289361193148        3.6086864691544740     
 H   12.025000316248493       -2.2920771481243829        5.2685276718157104     
 H   10.526987087889475       -3.1744788944567479        4.8999332295439828     
 H   10.533455177459222      -0.17969936186230712      -0.44452751511645316     
 H   11.493218068154587       -2.0290012865423765        1.3387579924090836     
 H   10.927697861189122       -7.5290138747585278E-002   9.0187541024540963     
 H   9.8295258939549957       -1.4171545522356452        8.7909074814564683     
 C   8.9801692233102646       0.21917267326469719        9.9318347911681819     
 H   9.5300562642535969       0.16827883285576889        10.884162839424818     
 H   8.7705033768944389        1.2900951804036693        9.7745748337611467     
 C   7.6555669829635260      -0.53604874924970336        10.113478553796735     
 H   7.0244317796076494      -0.41331091912943096        9.2211863412983899     
 H   7.8624448156785531       -1.6177006916452630        10.183119630602748     
 C   6.8924643737642777       -9.3583154365235011E-002   11.368075251183571     
 H   6.7055449642784533       0.99182863136035315        11.326628711213871     
 H   7.5344472501869140      -0.24051801120518210        12.251076262457474     
 C   5.5667851695812551      -0.83174830590943938        11.573030592887694     
 H   4.9040030117897269      -0.63661557382017842        10.714473194473008     
 H   5.7451727705333546       -1.9197610923428079        11.560250548860649     
 C   4.8463275973064652      -0.45511766202494486        12.871874652726602     
 H   4.6625933212884121       0.63152839092650348        12.892953764561756     
 H   5.5101360366370553      -0.65051389136331872        13.729022466822885     
 C   3.5211532946139878       -1.1991734901217499        13.072063676885575     
 H   2.8597014722409995       -1.0103469132739984        12.211036990376062     
 H   3.7029348261544861       -2.2869596903002298        13.062659791630223     
 C   2.8000647370200373      -0.81348091916622489        14.366850530585113     
 H   2.6131315564792104       0.27338327984318672        14.374897182714417     
 H   3.4644714153342262      -0.99552535870443559        15.226740374304072     
 C   1.4761471344779844       -1.5551013547705359        14.578940489309659     
 H   1.6591529308046034       -2.6430707601802172        14.595312868607254     
 H  0.81500365032663891       -1.3864930511083950        13.713147652837511     
 C  0.75771151488696697       -1.1386987893985836        15.865907836601767     
 H  0.57408252507071700       -5.1482261224149589E-002   15.849147507480469     
 H   1.4226342621624493       -1.3052708659633798        16.728017093203221     
 C -0.56649365287695630       -1.8721220282127780        16.087509271028068     
 H  -1.2291073942067712       -1.7020157112743468        15.222547782269885     
 H -0.38616784572445567       -2.9613599322212156        16.100042267705096     
 C  -1.2965423595587786       -1.4727003257451317        17.375743165541127     
 H  -1.4631373843782851      -0.38154522410619224        17.395290008103736     
 H -0.65231817988205565       -1.6854114474478579        18.245742891285776     
 C  -2.6327689012204449       -2.2112584825509987        17.515992932512532     
 H  -3.2865418878610093       -1.9456810372933466        16.668293358763364     
 H  -2.4540482374255870       -3.2952259067964778        17.407646746200300     
 C  -3.3732478579240541       -1.9758836180867647        18.834733099480776     
 H  -3.5778041476531435      -0.90179777493694813        18.984556443070492     
 H  -2.7209579684855396       -2.2744306848096465        19.668586008383674     
 C  -4.6850207577861935       -2.7701781960904466        18.912963322112041     
 H  -5.4432626113538438       -2.2904854169903759        18.273872249624311     
 H  -4.5201926929777132       -3.7650962943092869        18.475070920918199     
 C  -5.2171764242550935       -2.9317889733359825        20.342026493524163     
 H  -6.2115429348624405       -3.3998745980605869        20.351006233052932     
 H  -4.5425475426872701       -3.5681687032365206        20.936140581630919     
 H  -5.3069268813740145       -1.9638677786156165        20.852295585684473     
 Cl   8.2245279738932613        3.1285994031411164        8.2563332422820879E-002
 Co   5.8662110399133587        7.0649761532466933        23.927964256417997     
 N   7.2189666848041760        7.6038978048881569        22.396878303593684     
 N   7.8367095448992812        6.9752340216256554        24.825166297406543     
 N   4.6579307794054117        6.4251695928129502        22.396822701335907     
 N   5.3026439357270538        5.1070341759633502        24.484248167545317     
 N   5.0919531263674731        8.8752625364498758        23.387781235502366     
 N   4.9814212548891650        7.8953660427245733        25.723739530481218     
 O   6.8187723577077275        8.1258610510914320        21.192249681462300     
 C   8.5124538061584136        7.6773420992249175        22.631696732705901     
 N   8.4316081518753982        6.5513745694249472        25.967310262031692     
 C   8.8597246882309726        7.2401459543592788        23.965971051147456     
 O   4.6285637336091332        6.9759995051490344        21.158482582646599     
 C   4.0675766032207150        5.1323188540970381        22.440478283720207     
 N   5.3873290246414776        4.2916944346506227        25.569681153774404     
 C   4.4425266360529569        4.4556791274240881        23.604892811136025     
 O   4.8089017870068895        9.2396531118158709        22.101646922218102     
 C   4.4498476811429697        9.7389217464293392        24.333723899716322     
 N   4.7940158171588720        7.5361764294796032        27.018884421340246     
 C   4.4116695171370672        9.1510360606157786        25.600376836219187     
 B   5.3461581789427548        8.3172507802867699        21.028943864075544     
 C   9.4993551366025137        8.2407105554190210        21.667974638136915     
 H   7.8512950191405064        6.2055198885909295        26.772337779475663     
 C   9.7859444665798936        6.5429766276910977        25.861124297653273     
 C   10.103936295921701        7.0017357182579074        24.587015927969034     
 C   3.0526290137158258        4.6989960920984100        21.455387197650989     
 H   5.8596557152494588        4.6132382415309801        26.446506998674192     
 C   4.6348350206549487        3.1674217925284633        25.412654572628352     
 C   4.0328889239980352        3.2163971662988775        24.173800677074702     
 C   4.0498666330418667        11.117852498106064        23.984887780262660     
 H   5.2830661087865485        6.7028626506909150        27.406529616589914     
 C   4.1679843080947547        8.5260685416989332        27.731482381736612     
 C   3.9062386369408486        9.5727517625054332        26.873929626462647     
 C   5.0008155517905708        8.9357498043695411        19.598212488728702     
 H   10.511611766068993        8.2598032749115387        22.085308712892246     
 H   9.2057731112183401        9.2696289044721816        21.402460149410217     
 H   9.5067297013260603        7.6648243425224303        20.730413531226525     
 H   10.405588880652283        6.1816653881190620        26.677712809559459     
 H   11.092921459935948        7.1272848180565296        24.165328740854484     
 H   2.8320503865102307        3.6296350294695654        21.546146123144759     
 H   3.3861469581751824        4.9147874706823265        20.430231999079744     
 H   2.1064086162004050        5.2508118868584992        21.600871729602748     
 H   4.5775791275170219        2.4219128969128696        26.193914483526932     
 H   3.3604590783596935        2.4852925745656420        23.746344558836853     
 H   3.5080654089751091        11.576892594058791        24.814485348727160     
 H   3.4090091522058144        11.143073078580187        23.091870626672378     
 H   4.9321428371404901        11.744004192126456        23.767138573219789     
 H   3.9388773775364494        8.4035911012334097        28.785425984249617     
 H   3.4314586049750369        10.513286749642816        27.125918548144409     
 H   3.9479373367525250        8.6848750559705046        19.389934400965387     
 H   5.0259822924476394        10.035253653591843        19.659210434438553     
 C   5.8793449726247031        8.4751950357935630        18.420018365286040     
 H   5.3147274407682481        8.5766429020662489        17.480878785539950     
 H   6.1005065508094152        7.3992852187423646        18.512828675234701     
 C   7.1971535799509194        9.2465477981125677        18.264963328725589     
 H   7.8232376258689298        9.1069343191370233        19.157931550070280     
 H   6.9810408198298823        10.327923914004314        18.217480746371503     
 C   7.9669386528689836        8.8317253818732375        17.006648775262807     
 H   8.1609720782554795        7.7468373705258715        17.033021069057845     
 H   7.3274207159831093        8.9871877155794166        16.123610585632619     
 C   9.2885865998027626        9.5781996563245428        16.814949698013034     
 H   9.9503500178180264        9.3756089394107516        17.672026570227086     
 H   9.1065872124314442        10.665265001468786        16.838369312148522     
 C   10.008248326994844        9.2133363503574746        15.513358971208477     
 H   10.190530412153056        8.1268896127773047        15.483444930351496     
 H   9.3434974754861546        9.4155588182900853        14.658852963651125     
 C   11.333089204122281        9.9552876677389488        15.314816894839508     
 H   11.996083905334718        9.7615099022067628        16.172891012822781     
 H   11.154475655658526        11.042999091798748        15.327579898485284     
 C   12.047083889156214        9.5689370819686719        14.017724310936350     
 H   12.226937374399546        8.4816142063327380        14.007135934033236     
 H   11.381214493831401        9.7563549206352675        13.160900176368976     
 C   13.373118304470189        10.301897343580784        13.801799614967212     
 H   13.196861778520020        11.390232635249525        13.783750807382971     
 H   14.035639803001409        10.130627489454909        14.665269338437678     
 C   14.083266832058271        9.8782042599701185        12.514271695886817     
 H   14.260367783712807        8.7908480345141520        12.532440545782872     
 H   13.417651708958562        10.046244882051843        11.654026825361099     
 C   15.409024008789121        10.602848141674961        12.288093896378166     
 H   16.074399330161640        10.425944624247993        13.148392853787632     
 H   15.236599087919521        11.692309722175848        12.279078346501208     
 C   16.127894939702504        10.200711806698358        10.996435289853487     
 H   16.276790855135186        9.1086936148585291        10.968482766932478     
 H   15.485772787448688        10.430259440555602        10.131059079676977     
 C   17.472745846213567        10.918030366388109        10.862907926678121     
 H   18.113639069847576        10.645132184968988        11.716795997274627     
 H   17.310589345880818        12.003728324338036        10.967349381147988     
 C   18.227148810043523        10.666862801970488        9.5566664438449038     
 H   18.408003372536779        9.5887667684670870        9.4094657675258659     
 H   17.601810200980264        10.981030663110753        8.7068679291476236     
 C   19.557395261984858        11.427946001273554        9.5219140057926239     
 H   20.267143020558191        10.952541962803743        10.215768734913217     
 H   19.394576738241167        12.439220975533313        9.9189641635231300     
 C   20.164838684258243        11.525851435625091        8.1223278710165463     
 H   21.147704541317651        12.015580766218491        8.1498395188369237     
 H   19.511094323126279        12.115630455949773        7.4641741965711477     
 H   20.299039047193805        10.534030055809396        7.6737241978660737     
 Cl   6.6636892486456523        5.3530080444186989        28.166821193127301     
         194

 Co   9.0174833683247044        1.4205757186151811        4.3940649541149499     
 N   7.7561513724384348       0.72194010211325432        5.8040994438364404     
 N   7.0347160598120162        1.6950312034291926        3.5592786903222304     
 N   10.126167081746635        2.2196063215936617        6.0127700967829965     
 N   9.8273027112521287        3.2984947996194633        3.6579154608969877     
 N   10.103196786791781      -0.34234703429494368        5.0315754345885892     
 N   9.6437180195491301       0.41139993159716193        2.6271638395757040     
 O   8.1111053058816385       0.38802416635748904        7.0745007476015136     
 C   6.3336371622178529       0.82100809947890596        5.6592399152324866     
 N   6.4323027948919718        2.1369219329040878        2.4231906362362787     
 C   5.9949662201000402        1.3519299251336552        4.4115977008430063     
 O   10.274976664005557        1.5758622923095222        7.2085154507982940     
 C   10.731615771984821        3.3755124214127585        5.8943481670862221     
 N   9.8286877038514664        4.0876844595435902        2.5548413820697968     
 C   10.527882433456128        3.9896476856576197        4.5943811263029373     
 O   10.172181434888683      -0.75388620405785534        6.3361052965526463     
 C   10.598605620620004       -1.1686444895433887        4.1492398660278322     
 N   9.6701731930130226       0.67692249392310755        1.3023985922667984     
 C   10.405546163935808      -0.70315942969935319        2.7921334382246110     
 B   9.6036701395982433       0.23173227081344780        7.3249464414670786     
 C   5.3931346666733697       0.34049014131208916        6.6984657233753984     
 H   6.9983720676852652        2.4812155636586648        1.6160315316295417     
 C   5.0673500827621343        2.1066708901902684        2.5210903929387802     
 C   4.7458057430157856        1.6057897302817350        3.7640614170798989     
 C   11.609418946231223        4.0031361659285203        6.9232618537804198     
 H   9.3623372076133258        3.7702440701987596        1.6716724119146791     
 C   10.505487859457096        5.2408253895967425        2.7652806035875166     
 C   10.969236460588125        5.2213276216482774        4.0759488877530803     
 C   11.266772006754554       -2.4514128910972985        4.4930727684012801     
 H   9.1669561918474294        1.5008748609249789       0.90014249502913579     
 C   10.411026966368071      -0.23832505368734361       0.62835444462188106     
 C   10.898288292838432       -1.1542883622657025        1.5509171563494393     
 C   9.8782549285442816      -0.31983119859134262        8.7981111662968949     
 H   4.3531570647103397       0.50590367895461319        6.3973179422054729     
 H   5.5244741898643825      -0.73731921515842203        6.8948826702062282     
 H   5.5624602984893956       0.85316591073971715        7.6596281883872157     
 H   4.4511067096603885        2.4791677959762253        1.7070801588223914     
 H   3.7557823030960771        1.4385010662081557        4.1635574043486985     
 H   11.421126044727838        5.0861874143178163        7.0155415490882076     
 H   11.472395811353104        3.5162244570909968        7.8944568715981047     
 H   12.670881763735736        3.8993914932416205        6.6201134030602313     
 H   10.644844956952369        5.9699094415461218        1.9771995649523919     
 H   11.549967180546931        5.9869973847444502        4.5738174575943891     
 H   11.739448202656410       -2.8992359323983488        3.6112800186167502     
 H   12.029494354951067       -2.2927217910081636        5.2729878411999254     
 H   10.534986106485000       -3.1756146459589103        4.8958183170517833     
 H   10.544472773351261      -0.17754781574919176      -0.44343421835563052     
 H   11.504513229911856       -2.0268600001202577        1.3398099640036294     
 H   10.930496137694666       -7.7653868080205996E-002   9.0204062098913926     
 H   9.8331082248972468       -1.4197293642838629        8.7905264030686450     
 C   8.9818835438697509       0.21564420791646233        9.9313889000747739     
 H   9.5307138156909161       0.16433820377798047        10.884257557423577     
 H   8.7721509380797169        1.2865960359434858        9.7745302591330905     
 C   7.6572513484103499      -0.53989567334721822        10.111296485576899     
 H   7.0267766638222673      -0.41641484545295943        9.2186654852584713     
 H   7.8641715535096246       -1.6215619110679997        10.180221374207610     
 C   6.8932039039110631       -9.8526583896973260E-002   11.365660748014392     
 H   6.7068048911295310       0.98697118126733552        11.325308830193178     
 H   7.5344163418425678      -0.24667844117992299        12.248969191259601     
 C   5.5670279322571927      -0.83622582977896742        11.568998494753309     
 H   4.9047158310202406      -0.63982076389416953        10.710394423449358     
 H   5.7448265972966865       -1.9242816030406675        11.555205165517616     
 C   4.8464525740911419      -0.46036752152369759        12.868019480245271     
 H   4.6637105215339911       0.62637446433517840        12.890168495458669     
 H   5.5099404194702020      -0.65716687477015279        13.725049055846741     
 C   3.5205972217032881       -1.2033567575706625        13.067483155851297     
 H   2.8592550133939496       -1.0128513432402986        12.206821080012260     
 H   3.7012597122967614       -2.2912396496502181        13.056820171658712     
 C   2.8001228711740351      -0.81837180983791369        14.362816867870857     
 H   2.6147771734052498       0.26865065211102740        14.372287603808696     
 H   3.4643352050775147       -1.0024386056942138        15.222327708298867     
 C   1.4752171219740851       -1.5583369006520089        14.574274076324176     
 H   1.6566272039593732       -2.6464903168812062        14.589266005866889     
 H  0.81423702574030699       -1.3877133415179752        13.708850061500636     
 C  0.75756374125261861       -1.1424625897436544        15.861852553676679     
 H  0.57577084240218113       -5.5037106557942098E-002   15.846513945601446     
 H   1.4222522380693268       -1.3111920957802108        16.723611773373062     
 C -0.56778150233810853       -1.8739664279971391        16.082792363066666     
 H  -1.2302680166864328       -1.7013186686156294        15.218390691031392     
 H -0.38935657902323295       -2.9633897323051546        16.093467889939841     
 C  -1.2968350477158397       -1.4754818497728750        17.371877380889071     
 H  -1.4611250480043709      -0.38419662521588260        17.393474951613548     
 H -0.65304983155795282       -1.6911140047504649        18.241276069091487     
 C  -2.6345381623694228       -2.2113634845984489        17.511138238651903     
 H  -3.2876526374729589       -1.9430058046986793        16.664009221395194     
 H  -2.4582464532493078       -3.2953696526216540        17.401007812140282     
 C  -3.3744959615378516       -1.9763517938974264        18.830253429486739     
 H  -3.5770033659604863      -0.90215621941010071        18.981289793636968     
 H  -2.7228064792212625       -2.2770122555041641        19.663732067854490     
 C  -4.6877443931268843       -2.7680621204259239        18.907641524566440     
 H  -5.4438546668161516       -2.2881181277408573        18.266489784888094     
 H  -4.5242832038588272       -3.7639573247238225        18.471723623412288     
 C  -5.2225945166573382       -2.9257576012691837        20.335825575577953     
 H  -6.2171370930843182       -3.3934855452575574        20.344100801230287     
 H  -4.5495434579529066       -3.5606413035846947        20.932918682349374     
 H  -5.3128787239053139       -1.9565699285448355        20.843228482300248     
 Cl   8.2336515165285977        3.1302682562390607        8.3129578016679834E-002
 Co   5.8617474849176912        7.0666736191643587        23.928106929682098     
 N   7.2122786817939675        7.6066135339337482        22.395891347429000     
 N   7.8337237833393170        6.9784377691293731        24.823248018426217     
 N   4.6521584373901410        6.4260776261023027        22.398489138289111     
 N   5.2992666071257011        5.1084822692351821        24.485318203178050     
 N   5.0860097813940994        8.8767600361473828        23.388596271127248     
 N   4.9794021628597074        7.8971516206783452        25.724569874922160     
 O   6.8101694033773414        8.1280176697068605        21.191751780824188     
 C   8.5059652600454925        7.6813180574586717        22.629074879530606     
 N   8.4304609814816267        6.5560987128387005        25.964869286255105     
 C   8.8553441532944230        7.2445622619563146        23.962851793645083     
 O   4.6205865603786762        6.9769412917265834        21.160324101899270     
 C   4.0617927529046787        5.1332894051671865        22.443056588459196     
 N   5.3855722410894034        4.2931516305080919        25.570578338600683     
 C   4.4380369264903097        4.4569278429378842        23.607174035389225     
 O   4.8007294180115450        9.2408037909700766        22.102949129452195     
 C   4.4462800593008209        9.7409565536728717        24.335474079665506     
 N   4.7958430960659282        7.5388214740906223        27.020233406133233     
 C   4.4104999588102141        9.1532643044749893        25.602253670903227     
 B   5.3373202747906170        8.3184149912574306        21.029830008871766     
 C   9.4910086591023894        8.2456958240980693        21.664143120835071     
 H   7.8515759724434808        6.2094776006063839        26.770574238206880     
 C   9.7846070089108999        6.5495685032015425        25.857175177725608     
 C   10.100522435195614        7.0083068606550123        24.582610607730583     
 C   3.0464756312350345        4.6995680337484895        21.458466244533440     
 H   5.8591428296419856        4.6147358934644309        26.446574214990484     
 C   4.6330704319722011        3.1687324011870399        25.414634172586936     
 C   4.0293669691281337        3.2176224599739336        24.176696591425966     
 C   4.0477188403547730        11.120501855485760        23.987506174919528     
 H   5.2848286636272208        6.7050903202763692        27.406846856595418     
 C   4.1729501171300170        8.5295289466989868        27.734050405129782     
 C   3.9093577378438060        9.5759921961051617        26.876816641179513     
 C   4.9904065369510420        8.9360225066760641        19.599174298407267     
 H   10.503296703115545        8.2676749562509606        22.080903568257632     
 H   9.1948712310274221        9.2733602149535734        21.397382817324704     
 H   9.4994603110497575        7.6685657767513087        20.727404064825198     
 H   10.405695861199669        6.1894870241531086        26.673116139311485     
 H   11.088799506194151        7.1351399263687032        24.159810314256760     
 H   2.8248866705297191        3.6306075116260872        21.550651061867523     
 H   3.3803134880764234        4.9135452126532106        20.433069810035757     
 H   2.1008307283703846        5.2525370156555740        21.602894845122613     
 H   4.5769918726711705        2.4232575086272261        26.195981069545585     
 H   3.3565455281017087        2.4863960110523600        23.750116508260010     
 H   3.5054036800463533        11.579216793935851        24.816946072065804     
 H   3.4078936733755238        11.146943173351177        23.093861005108760     
 H   4.9306821959734659        11.746195238835131        23.771403564433800     
 H   3.9472749369346269        8.4077481085117398        28.788582267417137     
 H   3.4359910233762849        10.516998016210676        27.129520738267189     
 H   3.9372969973048986        8.6852629316719785        19.392132237852120     
 H   5.0159811614802576        10.035527212547251        19.659292301026625     
 C   5.8678141122234679        8.4742085123388851        18.420657470421737     
 H   5.3026370998298358        8.5752540623479359        17.481825119462954     
 H   6.0885911151839451        7.3982881344252460        18.514080800142963     
 C   7.1857782677183737        9.2450506110919388        18.264564923444311     
 H   7.8117090897904831        9.1063696614451715        19.157732433126764     
 H   6.9698472178983888        10.326357220169099        18.215846220552926     
 C   7.9559671104055347        8.8288991902545764        17.007023540794666     
 H   8.1494080930827053        7.7439610622845771        17.034172503629954     
 H   7.3171847047689536        8.9841638841754463        16.123448872435990     
 C   9.2781405602226243        9.5746802290583162        16.815943317147383     
 H   9.9392994073521255        9.3720502155202130        17.673483255070732     
 H   9.0966415695848717        10.661822170855347        16.838951670131095     
 C   9.9983958566601014        9.2092157846396017        15.514869729393054     
 H   10.180195942420402        8.1227026914184410        15.485203842263921     
 H   9.3342463649118468        9.4116224540855811        14.659958283058568     
 C   11.323645897411167        9.9506356868570016        15.317038514362531     
 H   11.986190419512981        9.7563005714264257        16.175316959721641     
 H   11.145510961860600        11.038399705088811        15.330078654196020     
 C   12.038032086418404        9.5644394754802384        14.020126542609532     
 H   12.217329254664570        8.4770552204661005        14.009125072821575     
 H   11.372643359849832        9.7525709920385033        13.163108151950526     
 C   13.364512465281679        10.296885626236744        13.805067985438852     
 H   13.188794866609019        11.385287075972048        13.787523185813823     
 H   14.026602529596339        10.124845121447162        14.668691772565795     
 C   14.074901792780357        9.8734499191816116        12.517585555662476     
 H   14.251446755592166        8.7860274448984441        12.535363066458729     
 H   13.409587971380635        10.042129218439250        11.657262941168044     
 C   15.401090815384666        10.597498120516214        12.291863546929257     
 H   16.066346258613557        10.419577055480593        13.152015619453250     
 H   15.229345306118544        11.687036587822055        12.283613953551148     
 C   16.119744162897376        10.195816023678441        10.999892570775812     
 H   16.267502956103428        9.1037195699906022        10.970970801200854     
 H   15.477953079581255        10.426740489367821        10.134687843978128     
 C   17.465427754612890        10.911754868753704        10.867098459064216     
 H   18.105691966660196        10.637617918150537        11.721011287885895     
 H   17.304504312861773        11.997533815046134        10.972144229035589     
 C   18.220038872161350        10.660392185431963        9.5609631661726588     
 H   18.399497481219939        9.5821826574437328        9.4133064561245732     
 H   17.595483494251251        10.975726409870216        8.7111356224902430     
 C   19.551246377210614        11.419761504009877        9.5268239888429918     
 H   20.259665424640282        10.944082976433556        10.221752185262556     
 H   19.389414396559111        12.431540609426648        9.9229013566919733     
 C   20.160329717990329        11.515693323633837        8.1278508206457190     
 H   21.143290920111767        12.005227106437566        8.1558615668550765     
 H   19.507633755039965        12.104781209687285        7.4681300185175896     
 H   20.294878049339115        10.523323439148925        7.6805984154627698     
 Cl   6.6674165163433701        5.3556955547127636        28.165644427695938     
         194

 Co   9.0244299012181397        1.4198084425406980        4.3945188785194258     
 N   7.7619464093311494       0.71945552880203045        5.8028171555187331     
 N   7.0426888625376991        1.6961024881223929        3.5588117425315864     
 N   10.131031195333655        2.2186535564255743        6.0145688879575756     
 N   9.8351029021178071        3.2976973478658071        3.6594118052497779     
 N   10.110736705992213      -0.34249752964784136        5.0322420766681368     
 N   9.6521954728360182       0.41149137353941656        2.6278507827506670     
 O   8.1157468912720780       0.38541099620709485        7.0734792495803811     
 C   6.3396171500011240       0.81978348329580564        5.6571036114307764     
 N   6.4413401604608156        2.1404837488880832        2.4232718130922644     
 C   6.0021746462631960        1.3527806114476733        4.4100960964196902     
 O   10.278224616478948        1.5748269114879685        7.2104326754878567     
 C   10.735328234559304        3.3752525107173503        5.8973219224343163     
 N   9.8396940050855992        4.0860120144149805        2.5558912879029654     
 C   10.534329578084753        3.9888444201703765        4.5968019454659412     
 O   10.178409137373491      -0.75464198988638931        6.3366481496235600     
 C   10.607210895382110       -1.1682906415463681        4.1500744623368941     
 N   9.6792543008912837       0.67753565136399663        1.3032027015843353     
 C   10.414828384118135      -0.70248523245728189        2.7929417593285790     
 B   9.6081773676193869       0.22997275760747687        7.3253425445109164     
 C   5.3979386242800347       0.33892182134303184        6.6950747804451147     
 H   7.0081247263228823        2.4846237103134716        1.6164630822911448     
 C   5.0763785620378110        2.1114827741644646        2.5204780061420022     
 C   4.7536560882307439        1.6089917135353278        3.7624577445230623     
 C   11.609451186298001        4.0044514895375452        6.9280108803077658     
 H   9.3737423494126251        3.7691972661409303        1.6723354280086433     
 C   10.517105015027775        5.2386849729548084        2.7670046806302788     
 C   10.978054743862433        5.2196427385615261        4.0785332002818659     
 C   11.275355988346421       -2.4510227544290197        4.4940825300538441     
 H   9.1757577417870380        1.5013063690289274       0.90097751689602334     
 C   10.421266158422382      -0.23686674473537814       0.62930601527336094     
 C   10.908688106331144       -1.1527637726990867        1.5518811271205215     
 C   9.8814128159366881      -0.32240188341811404        8.7984293968917946     
 H   4.3584497552782171       0.50670053215700195        6.3939060831946586     
 H   5.5272262781609935      -0.73938695829745249        6.8894269661216905     
 H   5.5677135894057432       0.84946027907446886        7.6571732275089408     
 H   4.4608900121308945        2.4857064544669498        1.7067521666791077     
 H   3.7632499758594413        1.4422208937445684        4.1612086427777149     
 H   11.415845782931637        5.0858156347431942        7.0223664480204073     
 H   11.474258791308204        3.5151586218441024        7.8980393182403095     
 H   12.670974703086488        3.9068700381499561        6.6254310208254825     
 H   10.658787854970665        5.9669161852647470        1.9786816420601607     
 H   11.558558985970777        5.9850156126421110        4.5770817724525790     
 H   11.752320336748177       -2.8963429286773832        3.6138735680790264     
 H   12.033988393653644       -2.2933664338919444        5.2774480105841395     
 H   10.542985125080527       -3.1767503974610727        4.8917034045595837     
 H   10.555490369243302      -0.17539626963607641      -0.44234092159480787     
 H   11.515808391669127       -2.0247187136981388        1.3408619355981752     
 H   10.933294414200208       -8.0017597412826741E-002   9.0220583173286872     
 H   9.8366905558394961       -1.4223041763320805        8.7901453246808217     
 C   8.9835978644292371       0.21211574256822746        9.9309430089813642     
 H   9.5313713671282372       0.16039757470019200        10.884352275422335     
 H   8.7737984992649949        1.2830968914833023        9.7744856845050325     
 C   7.6589357138571739      -0.54374259744473308        10.109114417357061     
 H   7.0291215480368843      -0.41951877177648789        9.2161446292185509     
 H   7.8658982913406970       -1.6254231304907365        10.177323117812474     
 C   6.8939434340578494      -0.10347001342871150        11.363246244845215     
 H   6.7080648179806079       0.98211373117431788        11.323988949172485     
 H   7.5343854334982225      -0.25283887115466386        12.246862120061726     
 C   5.5672706949331303      -0.84070335364849547        11.564966396618924     
 H   4.9054286502507543      -0.64302595396816065        10.706315652425708     
 H   5.7444804240600185       -1.9288021137385272        11.550159782174585     
 C   4.8465775508758187      -0.46561738102245032        12.864164307763941     
 H   4.6648277217795702       0.62122053774385322        12.887383226355581     
 H   5.5097448023033495      -0.66381985817698685        13.721075644870595     
 C   3.5200411487925889       -1.2075400250195749        13.062902634817018     
 H   2.8588085545468993       -1.0153557732065985        12.202605169648457     
 H   3.6995845984390372       -2.2955196090002068        13.050980551687200     
 C   2.8001810053280334      -0.82326270050960249        14.358783205156602     
 H   2.6164227903312893       0.26391802437886808        14.369678024902974     
 H   3.4641989948208032       -1.0093518526839920        15.217915042293663     
 C   1.4742871094701859       -1.5615724465334822        14.569607663338692     
 H   1.6541014771141429       -2.6499098735821955        14.583219143126527     
 H  0.81347040115397495       -1.3889336319275554        13.704552470163760     
 C  0.75741596761827024       -1.1462263900887253        15.857797270751590     
 H  0.57745915973364526       -5.8591951891734606E-002   15.843880383722421     
 H   1.4218702139762043       -1.3171133255970418        16.719206453542899     
 C -0.56906935179926077       -1.8758108277815002        16.078075455105264     
 H  -1.2314286391660942       -1.7006216259569120        15.214233599792896     
 H -0.39254531232201023       -2.9654195323890939        16.086893512174587     
 C  -1.2971277358729008       -1.4782633738006186        17.368011596237015     
 H  -1.4591127116304565      -0.38684802632557297        17.391659895123361     
 H -0.65378148323385010       -1.6968165620530720        18.236809246897199     
 C  -2.6363074235184003       -2.2114684866458987        17.506283544791277     
 H  -3.2887633870849085       -1.9403305721040121        16.659725084027027     
 H  -2.4624446690730286       -3.2955133984468299        17.394368878080268     
 C  -3.3757440651516490       -1.9768199697080882        18.825773759492698     
 H  -3.5762025842678291      -0.90251466388325330        18.978023144203444     
 H  -2.7246549899569859       -2.2795938261986817        19.658878127325305     
 C  -4.6904680284675750       -2.7659460447614017        18.902319727020839     
 H  -5.4444467222784594       -2.2857508384913383        18.259107320151880     
 H  -4.5283737147399421       -3.7628183551383581        18.468376325906380     
 C  -5.2280126090595838       -2.9197262292023844        20.329624657631744     
 H  -6.2227312513061959       -3.3870964924545284        20.337195369407638     
 H  -4.5565393732185431       -3.5531139039328683        20.929696783067829     
 H  -5.3188305664366133       -1.9492720784740547        20.834161378916026     
 Cl   8.2427750591639359        3.1319371093370050        8.3695823610538789E-002
 Co   5.8572839299220227        7.0683710850820241        23.928249602946199     
 N   7.2055906787837580        7.6093292629793403        22.394904391264316     
 N   7.8307380217793527        6.9816415166330899        24.821329739445890     
 N   4.6463860953748704        6.4269856593916552        22.400155575242316     
 N   5.2958892785243483        5.1099303625070149        24.486388238810786     
 N   5.0800664364207258        8.8782575358448899        23.389411306752130     
 N   4.9773830708302489        7.8989371986321162        25.725400219363099     
 O   6.8015664490469545        8.1301742883222889        21.191253880186071     
 C   8.4994767139325713        7.6852940156924259        22.626453026355311     
 N   8.4293138110878569        6.5608228562524529        25.962428310478522     
 C   8.8509636183578753        7.2489785695533513        23.959732536142710     
 O   4.6126093871482192        6.9778830783041315        21.162165621151939     
 C   4.0560089025886432        5.1342599562373348        22.445634893198186     
 N   5.3838154575373292        4.2946088263655611        25.571475523426962     
 C   4.4335472169276615        4.4581765584516795        23.609455259642424     
 O   4.7925570490162004        9.2419544701242842        22.104251336686293     
 C   4.4427124374586722        9.7429913609164043        24.337224259614690     
 N   4.7976703749729852        7.5414665187016423        27.021582390926223     
 C   4.4093304004833609        9.1554925483342000        25.604130505587268     
 B   5.3284823706384792        8.3195792022280930        21.030716153667989     
 C   9.4826621816022634        8.2506810927771177        21.660311603533223     
 H   7.8518569257464552        6.2134353126218373        26.768810696938097     
 C   9.7832695512419043        6.5561603787119873        25.853226057797944     
 C   10.097108574469530        7.0148780030521163        24.578205287492132     
 C   3.0403222487542432        4.7001399753985691        21.461545291415888     
 H   5.8586299440345124        4.6162335453978818        26.446641431306773     
 C   4.6313058432894536        3.1700430098456169        25.416613772545517     
 C   4.0258450142582314        3.2188477536489897        24.179592505777233     
 C   4.0455710476676803        11.123151212865457        23.990124569576395     
 H   5.2865912184678931        6.7073179898618234        27.407164096600923     
 C   4.1779159261652792        8.5329893516990403        27.736618428522952     
 C   3.9124768387467634        9.5792326297048902        26.879703655896382     
 C   4.9799975221115140        8.9362952089825871        19.600136108085835     
 H   10.494981640162095        8.2755466375903843        22.076498423623022     
 H   9.1839693508365059        9.2770915254349635        21.392305485239195     
 H   9.4921909207734547        7.6723072109801871        20.724394598423871     
 H   10.405802841747054        6.1973086601871552        26.668519469063511     
 H   11.084677552452353        7.1429950346808768        24.154291887659035     
 H   2.8177229545492075        3.6315799937826090        21.555156000590284     
 H   3.3744800179776639        4.9123029546240939        20.435907620991770     
 H   2.0952528405403648        5.2542621444526496        21.604917960642474     
 H   4.5764046178253199        2.4246021203415826        26.198047655564238     
 H   3.3526319778437239        2.4874994475390779        23.753888457683168     
 H   3.5027419511175979        11.581540993812911        24.819406795404443     
 H   3.4067781945452333        11.150813268122169        23.095851383545142     
 H   4.9292215548064418        11.748386285543809        23.775668555647812     
 H   3.9556724963328045        8.4119051157900682        28.791738550584654     
 H   3.4405234417775330        10.520709282778535        27.133122928389970     
 H   3.9266566578572721        8.6856508073734542        19.394330074738850     
 H   5.0059800305128750        10.035800771502659        19.659374167614697     
 C   5.8562832518222336        8.4732219888842071        18.421296575557434     
 H   5.2905467588914235        8.5738652226296228        17.482771453385954     
 H   6.0766756795584742        7.3972910501081284        18.515332925051229     
 C   7.1744029554858280        9.2435534240713100        18.264166518163030     
 H   7.8001805537120363        9.1058050037533196        19.157533316183251     
 H   6.9586536159668944        10.324790526333883        18.214211694734352     
 C   7.9449955679420849        8.8260729986359152        17.007398306326525     
 H   8.1378441079099311        7.7410847540432837        17.035323938202062     
 H   7.3069486935547978        8.9811400527714760        16.123287159239357     
 C   9.2676945206424861        9.5711608017920877        16.816936936281731     
 H   9.9282487968862245        9.3684914916296762        17.674939939914378     
 H   9.0866959267382992        10.658379340241908        16.839534028113668     
 C   9.9885433863253610        9.2050952189217270        15.516380487577630     
 H   10.169861472687749        8.1185157700595756        15.486962754176346     
 H   9.3249952543375390        9.4076860898810768        14.661063602466013     
 C   11.314202590700052        9.9459837059750544        15.319260133885557     
 H   11.976296933691247        9.7510912406460868        16.177742906620502     
 H   11.136546268062673        11.033800318378873        15.332577409906756     
 C   12.028980283680593        9.5599418689918050        14.022528774282716     
 H   12.207721134929592        8.4724962345994648        14.011114211609913     
 H   11.364072225868261        9.7487870634417408        13.165316127532078     
 C   13.355906626093171        10.291873908892706        13.808336355910491     
 H   13.180727954698019        11.380341516694573        13.791295564244674     
 H   14.017565256191268        10.119062753439417        14.672114206693911     
 C   14.066536753502444        9.8686955783931065        12.520899415438135     
 H   14.242525727471527        8.7812068552827380        12.538285587134585     
 H   13.401524233802707        10.038013554826657        11.660499056974988     
 C   15.393157621980210        10.592148099357466        12.295633197480349     
 H   16.058293187065473        10.413209486713193        13.155638385118868     
 H   15.222091524317568        11.681763453468262        12.288149560601088     
 C   16.111593386092252        10.190920240658523        11.003349851698138     
 H   16.258215057071670        9.0987455251226770        10.973458835469231     
 H   15.470133371713819        10.423221538180041        10.138316608279279     
 C   17.458109663012213        10.905479371119299        10.871288991450310     
 H   18.097744863472819        10.630103651332089        11.725226578497164     
 H   17.298419279842733        11.991339305754231        10.976939076923189     
 C   18.212928934279173        10.653921568893439        9.5652598885004139     
 H   18.390991589903102        9.5755985464203786        9.4171471447232804     
 H   17.589156787522239        10.970422156629677        8.7154033158328623     
 C   19.545097492436369        11.411577006746198        9.5317339718933614     
 H   20.252187828722374        10.935623990063368        10.227735635611895     
 H   19.384252054877052        12.423860243319982        9.9268385498608165     
 C   20.155820751722420        11.505535211642583        8.1333737702748916     
 H   21.138877298905886        11.994873446656642        8.1618836148732310     
 H   19.504173186953651        12.093931963424797        7.4720858404640325     
 H   20.290717051484425        10.512616822488456        7.6874726330594658     
 Cl   6.6711437840410870        5.3583830650068291        28.164467662264574     
         194

 Co   9.0313764341115768        1.4190411664662148        4.3949728029239026     
 N   7.7677414462238632       0.71697095549080647        5.8015348672010258     
 N   7.0506616652633829        1.6971737728155933        3.5583447947409428     
 N   10.135895308920674        2.2177007912574869        6.0163676791321548     
 N   9.8429030929834838        3.2968998961121514        3.6609081496025682     
 N   10.118276625192646      -0.34264802500073904        5.0329087187476844     
 N   9.6606729261229063       0.41158281548167119        2.6285377259256300     
 O   8.1203884766625176       0.38279782605670071        7.0724577515592495     
 C   6.3455971377843952       0.81855886711270531        5.6549673076290663     
 N   6.4503775260296594        2.1440455648720786        2.4233529899482495     
 C   6.0093830724263517        1.3536312977616916        4.4085944919963742     
 O   10.281472568952340        1.5737915306664148        7.2123499001774203     
 C   10.739040697133788        3.3749926000219421        5.9002956777824096     
 N   9.8507003063197320        4.0843395692863700        2.5569411937361339     
 C   10.540776722713378        3.9880411546831334        4.5992227646289443     
 O   10.184636839858296      -0.75539777571492317        6.3371910026944729     
 C   10.615816170144216       -1.1679367935493477        4.1509090586459552     
 N   9.6883354087695466       0.67814880880488571        1.3040068109018721     
 C   10.424110604300459      -0.70181103521521071        2.7937500804325466     
 B   9.6126845956405322       0.22821324440150592        7.3257386475547550     
 C   5.4027425818866988       0.33735350137397452        6.6916838375148302     
 H   7.0178773849605003        2.4880318569682789        1.6168946329527478     
 C   5.0854070413134886        2.1162946581386612        2.5198656193452247     
 C   4.7615064334457022        1.6121936967889208        3.7608540719662256     
 C   11.609483426364779        4.0057668131465700        6.9327599068351118     
 H   9.3851474912119244        3.7681504620831010        1.6729984441026076     
 C   10.528722170598455        5.2365445563128743        2.7687287576730411     
 C   10.986873027136742        5.2179578554747748        4.0811175128106507     
 C   11.283939969938286       -2.4506326177607405        4.4950922917064089     
 H   9.1845592917266465        1.5017378771328760       0.90181253876291101     
 C   10.431505350476694      -0.23540843578341270       0.63025758592484094     
 C   10.919087919823859       -1.1512391831324706        1.5528450978916035     
 C   9.8845707033290946      -0.32497256824488552        8.7987476274866960     
 H   4.3637424458460936       0.50749738535939071        6.3904942241838443     
 H   5.5299783664576054      -0.74145470143648284        6.8839712620371518     
 H   5.5729668803220909       0.84575464740922057        7.6547182666306668     
 H   4.4706733146013997        2.4922451129576748        1.7064241745358240     
 H   3.7707176486228056        1.4459407212809814        4.1588598812067303     
 H   11.410565521135435        5.0854438551685721        7.0291913469526071     
 H   11.476121771263305        3.5140927865972076        7.9016217648825151     
 H   12.671067642437238        3.9143485830582918        6.6307486385907328     
 H   10.672730752988961        5.9639229289833722        1.9801637191679295     
 H   11.567150791394623        5.9830338405397709        4.5803460873107689     
 H   11.765192470839946       -2.8934499249564172        3.6164671175413030     
 H   12.038482432356219       -2.2940110767757251        5.2819081799683536     
 H   10.550984143676054       -3.1778861489632355        4.8875884920673851     
 H   10.566507965135340      -0.17324472352296105      -0.44124762483398522     
 H   11.527103553426398       -2.0225774272760200        1.3419139071927211     
 H   10.936092690705753       -8.2381326745447458E-002   9.0237104247659818     
 H   9.8402728867817455       -1.4248789883802984        8.7897642462929984     
 C   8.9853121849887252       0.20858727721999262        9.9304971178879544     
 H   9.5320289185655565       0.15645694562240359        10.884446993421095     
 H   8.7754460604502729        1.2795977470231188        9.7744411098769763     
 C   7.6606200793039969      -0.54758952154224783        10.106932349137224     
 H   7.0314664322515021      -0.42262269810001629        9.2136237731786323     
 H   7.8676250291717693       -1.6292843499134735        10.174424861417336     
 C   6.8946829642046357      -0.10841344296044975        11.360831741676035     
 H   6.7093247448316857       0.97725628108130014        11.322669068151791     
 H   7.5343545251538764      -0.25899930112940478        12.244755048863853     
 C   5.5675134576090670      -0.84518087751802340        11.560934298484540     
 H   4.9061414694812679      -0.64623114404215165        10.702236881402058     
 H   5.7441342508233513       -1.9333226244363868        11.545114398831553     
 C   4.8467025276604954      -0.47086724052120310        12.860309135282611     
 H   4.6659449220251501       0.61606661115252803        12.884597957252494     
 H   5.5095491851364971      -0.67047284158382081        13.717102233894451     
 C   3.5194850758818896       -1.2117232924684875        13.058322113782740     
 H   2.8583620956998494       -1.0178602031728987        12.198389259284655     
 H   3.6979094845813130       -2.2997995683501951        13.045140931715689     
 C   2.8002391394820316      -0.82815359118129117        14.354749542442345     
 H   2.6180684072573288       0.25918539664670870        14.367068445997253     
 H   3.4640627845640921       -1.0162650996737703        15.213502376288460     
 C   1.4733570969662866       -1.5648079924149554        14.564941250353209     
 H   1.6515757502689128       -2.6533294302831845        14.577172280386165     
 H  0.81270377656764303       -1.3901539223371358        13.700254878826886     
 C  0.75726819398392187       -1.1499901904337961        15.853741987826501     
 H  0.57914747706510938       -6.2146797225527121E-002   15.841246821843399     
 H   1.4214881898830816       -1.3230345554138729        16.714801133712740     
 C -0.57035720126041300       -1.8776552275658611        16.073358547143858     
 H  -1.2325892616457557       -1.6999245832981946        15.210076508554403     
 H -0.39573404562078751       -2.9674493324730333        16.080319134409333     
 C  -1.2974204240299618       -1.4810448978283619        17.364145811584958     
 H  -1.4571003752565423      -0.38949942743526333        17.389844838633174     
 H -0.65451313490974738       -1.7025191193556792        18.232342424702910     
 C  -2.6380766846673782       -2.2115734886933489        17.501428850930651     
 H  -3.2898741366968580       -1.9376553395093448        16.655440946658860     
 H  -2.4666428848967490       -3.2956571442720062        17.387729944020254     
 C  -3.3769921687654461       -1.9772881455187499        18.821294089498661     
 H  -3.5754018025751719      -0.90287310835640588        18.974756494769920     
 H  -2.7265035006927087       -2.2821753968931993        19.654024186796121     
 C  -4.6931916638082649       -2.7638299690968795        18.896997929475237     
 H  -5.4450387777407672       -2.2833835492418197        18.251724855415663     
 H  -4.5324642256210561       -3.7616793855528936        18.465029028400469     
 C  -5.2334307014618293       -2.9136948571355852        20.323423739685538     
 H  -6.2283254095280745       -3.3807074396514989        20.330289937584993     
 H  -4.5635352884841804       -3.5455865042810424        20.926474883786280     
 H  -5.3247824089679128       -1.9419742284032739        20.825094275531800     
 Cl   8.2518986017992724        3.1336059624349488        8.4262069204397744E-002
 Co   5.8528203749263552        7.0700685509996886        23.928392276210296     
 N   7.1989026757735495        7.6120449920249325        22.393917435099631     
 N   7.8277522602193885        6.9848452641368066        24.819411460465563     
 N   4.6406137533595997        6.4278936926810077        22.401822012195520     
 N   5.2925119499229956        5.1113784557788469        24.487458274443519     
 N   5.0741230914473521        8.8797550355423951        23.390226342377012     
 N   4.9753639788007904        7.9007227765858872        25.726230563804037     
 O   6.7929634947165685        8.1323309069377174        21.190755979547955     
 C   8.4929881678196502        7.6892699739261801        22.623831173180015     
 N   8.4281666406940872        6.5655469996662053        25.959987334701939     
 C   8.8465830834213257        7.2533948771503871        23.956613278640337     
 O   4.6046322139177631        6.9788248648816795        21.164007140404610     
 C   4.0502250522726078        5.1352305073074822        22.448213197937175     
 N   5.3820586739852558        4.2960660222230294        25.572372708253244     
 C   4.4290575073650134        4.4594252739654747        23.611736483895623     
 O   4.7843846800208558        9.2431051492784899        22.105553543920387     
 C   4.4391448156165243        9.7450261681599368        24.338974439563874     
 N   4.7994976538800413        7.5441115633126623        27.022931375719210     
 C   4.4081608421565068        9.1577207921934125        25.606007340271308     
 B   5.3196444664863414        8.3207434131987537        21.031602298464211     
 C   9.4743157041021373        8.2556663614561678        21.656480086231380     
 H   7.8521378790494305        6.2173930246372908        26.767047155669314     
 C   9.7819320935729088        6.5627522542224330        25.849276937870282     
 C   10.093694713743444        7.0214491454492212        24.573799967253681     
 C   3.0341688662734518        4.7007119170486487        21.464624338298339     
 H   5.8581170584270401        4.6177311973313326        26.446708647623062     
 C   4.6295412546067070        3.1713536185041935        25.418593372504098     
 C   4.0223230593883299        3.2200730473240458        24.182488420128497     
 C   4.0434232549805866        11.125800570245154        23.992742964233262     
 H   5.2883537733085655        6.7095456594472775        27.407481336606427     
 C   4.1828817352005414        8.5364497566990938        27.739186451916122     
 C   3.9155959396497209        9.5824730633046169        26.882590670613251     
 C   4.9695885072719852        8.9365679112891101        19.601097917764399     
 H   10.486666577208645        8.2834183189298081        22.072093278988408     
 H   9.1730674706455897        9.2808228359163536        21.387228153153686     
 H   9.4849215304971519        7.6760486452090655        20.721385132022544     
 H   10.405909822294440        6.2051302962212027        26.663922798815541     
 H   11.080555598710557        7.1508501429930504        24.148773461061310     
 H   2.8105592385686959        3.6325524759391308        21.559660939313044     
 H   3.3686465478789049        4.9110606965949781        20.438745431947783     
 H   2.0896749527103444        5.2559872732497244        21.606941076162336     
 H   4.5758173629794685        2.4259467320559391        26.200114241582892     
 H   3.3487184275857396        2.4886028840257959        23.757660407106325     
 H   3.5000802221888425        11.583865193689972        24.821867518743087     
 H   3.4056627157149424        11.154683362893159        23.097841761981524     
 H   4.9277609136394167        11.750577332252487        23.779933546861820     
 H   3.9640700557309820        8.4160621230683983        28.794894833752174     
 H   3.4450558601787811        10.524420549346393        27.136725118512746     
 H   3.9160163184096461        8.6860386830749281        19.396527911625579     
 H   4.9959788995454932        10.036074330458067        19.659456034202769     
 C   5.8447523914209984        8.4722354654295291        18.421935680693132     
 H   5.2784564179530111        8.5724763829113098        17.483717787308958     
 H   6.0647602439330033        7.3962939657910098        18.516585049959495     
 C   7.1630276432532813        9.2420562370506811        18.263768112881753     
 H   7.7886520176335905        9.1052403460614695        19.157334199239738     
 H   6.9474600140353999        10.323223832498668        18.212577168915779     
 C   7.9340240254786361        8.8232468070172523        17.007773071858384     
 H   8.1262801227371568        7.7382084458019902        17.036475372774170     
 H   7.2967126823406430        8.9781162213675039        16.123125446042728     
 C   9.2572484810623497        9.5676413745258611        16.817930555416080     
 H   9.9171981864203236        9.3649327677391376        17.676396624758024     
 H   9.0767502838917284        10.654936509628467        16.840116386096245     
 C   9.9786909159906187        9.2009746532038541        15.517891245762206     
 H   10.159527002955096        8.1143288487007101        15.488721666088772     
 H   9.3157441437632311        9.4037497256765725        14.662168921873457     
 C   11.304759283988940        9.9413317250931073        15.321481753408582     
 H   11.966403447869510        9.7458819098657496        16.180168853519362     
 H   11.127581574264747        11.029200931668935        15.335076165617492     
 C   12.019928480942783        9.5554442625033715        14.024931005955898     
 H   12.198113015194615        8.4679372487328273        14.013103350398252     
 H   11.355501091886691        9.7450031348449766        13.167524103113630     
 C   13.347300786904661        10.286862191548666        13.811604726382130     
 H   13.172661042787018        11.375395957417096        13.795067942675526     
 H   14.008527982786198        10.113280385431672        14.675536640822028     
 C   14.058171714224530        9.8639412376045996        12.524213275213794     
 H   14.233604699350886        8.7763862656670302        12.541208107810441     
 H   13.393460496224778        10.033897891214066        11.663735172781934     
 C   15.385224428575754        10.586798078198717        12.299402848031441     
 H   16.050240115517393        10.406841917945794        13.159261150784486     
 H   15.214837742516593        11.676490319114471        12.292685167651028     
 C   16.103442609287129        10.186024457638604        11.006807132620462     
 H   16.248927158039908        9.0937714802547500        10.975946869737607     
 H   15.462313663846386        10.419702586992260        10.141945372580430     
 C   17.450791571411532        10.899203873484893        10.875479523836404     
 H   18.089797760285439        10.622589384513640        11.729441869108433     
 H   17.292334246823692        11.985144796462329        10.981733924810790     
 C   18.205818996396996        10.647450952354916        9.5695566108281689     
 H   18.382485698586262        9.5690144353970243        9.4209878333219859     
 H   17.582830080793222        10.965117903389141        8.7196710091754799     
 C   19.538948607662128        11.403392509482520        9.5366439549437292     
 H   20.244710232804461        10.927165003693181        10.233719085961233     
 H   19.379089713194993        12.416179877213317        9.9307757430296597     
 C   20.151311785454507        11.495377099651328        8.1388967199040643     
 H   21.134463677700005        11.984519786875717        8.1679056628913855     
 H   19.500712618867336        12.083082717162307        7.4760416624104753     
 H   20.286556053629734        10.501910205827986        7.6943468506561628     
 Cl   6.6748710517388048        5.3610705753008938        28.163290896833207     
         194

 Co   9.0383229670050138        1.4182738903917316        4.3954267273283785     
 N   7.7735364831165770       0.71448638217958260        5.8002525788833177     
 N   7.0586344679890667        1.6982450575087937        3.5578778469502992     
 N   10.140759422507694        2.2167480260893995        6.0181664703067339     
 N   9.8507032838491604        3.2961024443584956        3.6624044939553579     
 N   10.125816544393079      -0.34279852035363673        5.0335753608272329     
 N   9.6691503794097944       0.41167425742392583        2.6292246691005929     
 O   8.1250300620529590       0.38018465590630657        7.0714362535381170     
 C   6.3515771255676663       0.81733425092960499        5.6528310038273570     
 N   6.4594148915985024        2.1476073808560736        2.4234341668042347     
 C   6.0165914985895075        1.3544819840757096        4.4070928875730582     
 O   10.284720521425731        1.5727561498448608        7.2142671248669838     
 C   10.742753159708270        3.3747326893265335        5.9032694331305029     
 N   9.8617066075538666        4.0826671241577603        2.5579910995693025     
 C   10.547223867342003        3.9872378891958902        4.6016435837919474     
 O   10.190864542343103      -0.75615356154345714        6.3377338557653866     
 C   10.624421444906320       -1.1675829455523272        4.1517436549550162     
 N   9.6974165166478077       0.67876196624577478        1.3048109202194091     
 C   10.433392824482786      -0.70113683797313953        2.7945584015365146     
 B   9.6171918236616776       0.22645373119553500        7.3261347505985928     
 C   5.4075465394933637       0.33578518140491720        6.6882928945845466     
 H   7.0276300435981174        2.4914400036230862        1.6173261836143509     
 C   5.0944355205891654        2.1211065421128574        2.5192532325484467     
 C   4.7693567786606614        1.6153956800425135        3.7592503994093889     
 C   11.609515666431557        4.0070821367555958        6.9375089333624587     
 H   9.3965526330112219        3.7671036580252713        1.6736614601965718     
 C   10.540339326169134        5.2344041396709411        2.7704528347158033     
 C   10.995691310411052        5.2162729723880235        4.0837018253394364     
 C   11.292523951530152       -2.4502424810924617        4.4961020533589728     
 H   9.1933608416662551        1.5021693852368243       0.90264756062979856     
 C   10.441744542531007      -0.23395012683144722       0.63120915657632093     
 C   10.929487733316574       -1.1497145935658548        1.5538090686626858     
 C   9.8877285907214993      -0.32754325307165694        8.7990658580815957     
 H   4.3690351364139701       0.50829423856177947        6.3870823651730300     
 H   5.5327304547542164      -0.74352244457551331        6.8785155579526140     
 H   5.5782201712384385       0.84204901574397228        7.6522633057523919     
 H   4.4804566170719058        2.4987837714483998        1.7060961823925402     
 H   3.7781853213861698        1.4496605488173941        4.1565111196357458     
 H   11.405285259339232        5.0850720755939500        7.0360162458848068     
 H   11.477984751218404        3.5130269513503132        7.9052042115247199     
 H   12.671160581787989        3.9218271279666275        6.6360662563559840     
 H   10.686673651007258        5.9609296727019974        1.9816457962756984     
 H   11.575742596818468        5.9810520684374318        4.5836104021689588     
 H   11.778064604931712       -2.8905569212354516        3.6190606670035792     
 H   12.042976471058793       -2.2946557196595063        5.2863683493525686     
 H   10.558983162271579       -3.1790219004653979        4.8834735795751856     
 H   10.577525561027379      -0.17109317740984570      -0.44015432807316257     
 H   11.538398715183668       -2.0204361408539011        1.3429658787872669     
 H   10.938890967211297       -8.4745056078068176E-002   9.0253625322032782     
 H   9.8438552177239966       -1.4274538004285160        8.7893831679051750     
 C   8.9870265055482115       0.20505881187175778        9.9300512267945464     
 H   9.5326864700028775       0.15251631654461514        10.884541711419853     
 H   8.7770936216355508        1.2760986025629355        9.7743965352489184     
 C   7.6623044447508208      -0.55143644563976268        10.104750280917388     
 H   7.0338113164661200      -0.42572662442354475        9.2111029171387120     
 H   7.8693517670028417       -1.6331455693362102        10.171526605022198     
 C   6.8954224943514220      -0.11335687249218800        11.358417238506856     
 H   6.7105846716827626       0.97239883098828250        11.321349187131098     
 H   7.5343236168095311      -0.26515973110414565        12.242647977665978     
 C   5.5677562202850046      -0.84965840138755144        11.556902200350155     
 H   4.9068542887117808      -0.64943633411614277        10.698158110378406     
 H   5.7437880775866832       -1.9378431351342464        11.540069015488520     
 C   4.8468275044451721      -0.47611710001995589        12.856453962801281     
 H   4.6670621222707291       0.61091268456120285        12.881812688149406     
 H   5.5093535679696437      -0.67712582499065488        13.713128822918307     
 C   3.5189290029711899       -1.2159065599173999        13.053741592748461     
 H   2.8579156368527996       -1.0203646331391987        12.194173348920851     
 H   3.6962343707235887       -2.3040795277001838        13.039301311744179     
 C   2.8002972736360294      -0.83304448185297997        14.350715879728090     
 H   2.6197140241833683       0.25445276891454938        14.364458867091534     
 H   3.4639265743073806       -1.0231783466635485        15.209089710283257     
 C   1.4724270844623875       -1.5680435382964284        14.560274837367727     
 H   1.6490500234236825       -2.6567489869841734        14.571125417645803     
 H  0.81193715198131100       -1.3913742127467159        13.695957287490010     
 C  0.75712042034957350       -1.1537539907788668        15.849686704901414     
 H  0.58083579439657351       -6.5701642559319623E-002   15.838613259964374     
 H   1.4211061657899591       -1.3289557852307039        16.710395813882577     
 C -0.57164505072156524       -1.8794996273502222        16.068641639182456     
 H  -1.2337498841254173       -1.6992275406394772        15.205919417315908     
 H -0.39892277891956474       -2.9694791325569723        16.073744756644079     
 C  -1.2977131121870229       -1.4838264218561052        17.360280026932902     
 H  -1.4550880388826282      -0.39215082854495370        17.388029782142986     
 H -0.65524478658564467       -1.7082216766582863        18.227875602508622     
 C  -2.6398459458163561       -2.2116784907407991        17.496574157070025     
 H  -3.2909848863088076       -1.9349801069146775        16.651156809290690     
 H  -2.4708411007204698       -3.2958008900971825        17.381091009960237     
 C  -3.3782402723792435       -1.9777563213294118        18.816814419504620     
 H  -3.5746010208825147      -0.90323155282955847        18.971489845336393     
 H  -2.7283520114284316       -2.2847569675877168        19.649170246266937     
 C  -4.6959152991489557       -2.7617138934323568        18.891676131929632     
 H  -5.4456308332030749       -2.2810162599923007        18.244342390679449     
 H  -4.5365547365021710       -3.7605404159674292        18.461681730894558     
 C  -5.2388487938640749       -2.9076634850687859        20.317222821739328     
 H  -6.2339195677499522       -3.3743183868484694        20.323384505762345     
 H  -4.5705312037498169       -3.5380591046292165        20.923252984504735     
 H  -5.3307342514992122       -1.9346763783324932        20.816027172147578     
 Cl   8.2610221444346088        3.1352748155328931        8.4828314798256699E-002
 Co   5.8483568199306868        7.0717660169173540        23.928534949474397     
 N   7.1922146727633409        7.6147607210705246        22.392930478934947     
 N   7.8247664986594252        6.9880490116405243        24.817493181485236     
 N   4.6348414113443290        6.4288017259703603        22.403488449148728     
 N   5.2891346213216428        5.1128265490506797        24.488528310076255     
 N   5.0681797464739784        8.8812525352399021        23.391041378001894     
 N   4.9733448867713319        7.9025083545396591        25.727060908244976     
 O   6.7843605403861824        8.1344875255531459        21.190258078909842     
 C   8.4864996217067308        7.6932459321599342        22.621209320004720     
 N   8.4270194703003174        6.5702711430799576        25.957546358925352     
 C   8.8422025484847779        7.2578111847474229        23.953494021137967     
 O   4.5966550406873061        6.9797666514592276        21.165848659657279     
 C   4.0444412019565714        5.1362010583776305        22.450791502676164     
 N   5.3803018904331816        4.2975232180804985        25.573269893079523     
 C   4.4245677978023661        4.4606739894792709        23.614017708148818     
 O   4.7762123110255112        9.2442558284326957        22.106855751154480     
 C   4.4355771937743755        9.7470609754034712        24.340724619513058     
 N   4.8013249327870975        7.5467566079236823        27.024280360512197     
 C   4.4069912838296537        9.1599490360526232        25.607884174955348     
 B   5.3108065623342045        8.3219076241694161        21.032488443260434     
 C   9.4659692266020112        8.2606516301352162        21.652648568929532     
 H   7.8524188323524049        6.2213507366527443        26.765283614400531     
 C   9.7805946359039151        6.5693441297328778        25.845327817942618     
 C   10.090280853017360        7.0280202878463260        24.569394647015226     
 C   3.0280154837926605        4.7012838586987282        21.467703385180791     
 H   5.8576041728195669        4.6192288492647835        26.446775863939354     
 C   4.6277766659239594        3.1726642271627705        25.420572972462683     
 C   4.0188011045184275        3.2212983409991018        24.185384334479764     
 C   4.0412754622934939        11.128449927624850        23.995361358890129     
 H   5.2901163281492387        6.7117733290327317        27.407798576611931     
 C   4.1878475442358036        8.5399101616991473        27.741754475309289     
 C   3.9187150405526787        9.5857134969043454        26.885477685330116     
 C   4.9591794924324573        8.9368406135956331        19.602059727442963     
 H   10.478351514255195        8.2912900002692300        22.067688134353798     
 H   9.1621655904546717        9.2845541463977455        21.382150821068173     
 H   9.4776521402208491        7.6797900794379439        20.718375665621217     
 H   10.406016802841826        6.2129519322552493        26.659326128567567     
 H   11.076433644968759        7.1587052513052241        24.143255034463586     
 H   2.8033955225881844        3.6335249580956526        21.564165878035809     
 H   3.3628130777801459        4.9098184385658614        20.441583242903796     
 H   2.0840970648803241        5.2577124020467991        21.608964191682198     
 H   4.5752301081336171        2.4272913437702957        26.202180827601545     
 H   3.3448048773277548        2.4897063205125134        23.761432356529482     
 H   3.4974184932600871        11.586189393567032        24.824328242081727     
 H   3.4045472368846519        11.158553457664150        23.099832140417902     
 H   4.9263002724723925        11.752768378961164        23.784198538075831     
 H   3.9724676151291596        8.4202191303467284        28.798051116919694     
 H   3.4495882785800296        10.528131815914252        27.140327308635527     
 H   3.9053759789620197        8.6864265587764038        19.398725748512312     
 H   4.9859777685781115        10.036347889413475        19.659537900790841     
 C   5.8332215310197633        8.4712489419748511        18.422574785828832     
 H   5.2663660770145988        8.5710875431929985        17.484664121231958     
 H   6.0528448083075324        7.3952968814738913        18.517837174867761     
 C   7.1516523310207356        9.2405590500300523        18.263369707600472     
 H   7.7771234815551438        9.1046756883696176        19.157135082296222     
 H   6.9362664121039064        10.321657138663452        18.210942643097201     
 C   7.9230524830151872        8.8204206153985911        17.008147837390243     
 H   8.1147161375643826        7.7353321375606967        17.037626807346275     
 H   7.2864766711264872        8.9750923899635335        16.122963732846095     
 C   9.2468024414822114        9.5641219472596326        16.818924174550428     
 H   9.9061475759544209        9.3613740438486008        17.677853309601669     
 H   9.0668046410451559        10.651493679015028        16.840698744078818     
 C   9.9688384456558765        9.1968540874859794        15.519402003946782     
 H   10.149192533222443        8.1101419273418447        15.490480578001197     
 H   9.3064930331889233        9.3998133614720683        14.663274241280901     
 C   11.295315977277825        9.9366797442111601        15.323703372931606     
 H   11.956509962047775        9.7406725790854107        16.182594800418226     
 H   11.118616880466821        11.024601544958998        15.337574921328228     
 C   12.010876678204971        9.5509466560149381        14.027333237629080     
 H   12.188504895459637        8.4633782628661898        14.015092489186589     
 H   11.346929957905122        9.7412192062482141        13.169732078695180     
 C   13.338694947716151        10.281850474204626        13.814873096853770     
 H   13.164594130876017        11.370450398139621        13.798840321106377     
 H   13.999490709381128        10.107498017423927        14.678959074950143     
 C   14.049806674946616        9.8591868968160945        12.527527134989453     
 H   14.224683671230245        8.7715656760513223        12.544130628486299     
 H   13.385396758646850        10.029782227601473        11.666971288588879     
 C   15.377291235171297        10.581448057039969        12.303172498582533     
 H   16.042187043969310        10.400474349178394        13.162883916450106     
 H   15.207583960715617        11.671217184760678        12.297220774700968     
 C   16.095291832482001        10.181128674618687        11.010264413542789     
 H   16.239639259008150        9.0887974353868248        10.978434904005983     
 H   15.454493955978950        10.416183635804479        10.145574136881581     
 C   17.443473479810855        10.892928375850488        10.879670056222498     
 H   18.081850657098059        10.615075117695190        11.733657159719701     
 H   17.286249213804652        11.978950287170427        10.986528772698390     
 C   18.198709058514819        10.640980335816391        9.5738533331559221     
 H   18.373979807269421        9.5624303243736701        9.4248285219206931     
 H   17.576503374064210        10.959813650148602        8.7239387025180992     
 C   19.532799722887884        11.395208012218843        9.5415539379940988     
 H   20.237232636886553        10.918706017322995        10.239702536310572     
 H   19.373927371512934        12.408499511106651        9.9347129361985029     
 C   20.146802819186593        11.485218987660073        8.1444196695332369     
 H   21.130050056494120        11.974166127094794        8.1739277109095383     
 H   19.497252050781025        12.072233470899819        7.4799974843569181     
 H   20.282395055775044        10.491203589167517        7.7012210682528588     
 Cl   6.6785983194365217        5.3637580855949594        28.162114131401843     
         194

 Co   9.0452694998984509        1.4175066143172483        4.3958806517328552     
 N   7.7793315200092907       0.71200180886835873        5.7989702905656104     
 N   7.0666072707147496        1.6993163422019941        3.5574108991596556     
 N   10.145623536094712        2.2157952609213121        6.0199652614813131     
 N   9.8585034747148388        3.2953049926048394        3.6639008383081482     
 N   10.133356463593511      -0.34294901570653441        5.0342420029067805     
 N   9.6776278326966825       0.41176569936618040        2.6299116122755559     
 O   8.1296716474433985       0.37757148575591237        7.0704147555169845     
 C   6.3575571133509374       0.81610963474650466        5.6506947000256469     
 N   6.4684522571673462        2.1511691968400690        2.4235153436602204     
 C   6.0237999247526632        1.3553326703897277        4.4055912831497412     
 O   10.287968473899124        1.5717207690233070        7.2161843495565474     
 C   10.746465622282754        3.3744727786311253        5.9062431884785971     
 N   9.8727129087879995        4.0809946790291507        2.5590410054024710     
 C   10.553671011970629        3.9864346237086470        4.6040644029549505     
 O   10.197092244827909      -0.75690934737199100        6.3382767088362995     
 C   10.633026719668425       -1.1672290975553068        4.1525782512640781     
 N   9.7064976245260706       0.67937512368666386        1.3056150295369460     
 C   10.442675044665112      -0.70046264073106823        2.7953667226404821     
 B   9.6216990516828229       0.22469421798956407        7.3265308536424305     
 C   5.4123504971000287       0.33421686143585988        6.6849019516542629     
 H   7.0373827022357354        2.4948481502778930        1.6177577342759539     
 C   5.1034639998648430        2.1259184260870536        2.5186408457516687     
 C   4.7772071238756197        1.6185976632961063        3.7576467268525517     
 C   11.609547906498335        4.0083974603646206        6.9422579598898047     
 H   9.4079577748105212        3.7660568539674419        1.6743244762905363     
 C   10.551956481739813        5.2322637230290070        2.7721769117585660     
 C   11.004509593685361        5.2145880893012722        4.0862861378682211     
 C   11.301107933122017       -2.4498523444241829        4.4971118150115368     
 H   9.2021623916058637        1.5026008933407728       0.90348258249668612     
 C   10.451983734585317      -0.23249181787948178       0.63216072722780081     
 C   10.939887546809288       -1.1481900039992390        1.5547730394337678     
 C   9.8908864781139059      -0.33011393789842841        8.7993840886764954     
 H   4.3743278269818475       0.50909109176416834        6.3836705061622148     
 H   5.5354825430508283      -0.74559018771454366        6.8730598538680754     
 H   5.5834734621547861       0.83834338407872400        7.6498083448741179     
 H   4.4902399195424119        2.5053224299391248        1.7057681902492563     
 H   3.7856529941495345        1.4533803763538071        4.1541623580647622     
 H   11.400004997543030        5.0847002960193288        7.0428411448170065     
 H   11.479847731173503        3.5119611161034183        7.9087866581669246     
 H   12.671253521138739        3.9293056728749631        6.6413838741212352     
 H   10.700616549025554        5.9579364164206225        1.9831278733834672     
 H   11.584334402242314        5.9790702963350926        4.5868747170271487     
 H   11.790936739023479       -2.8876639175144860        3.6216542164658554     
 H   12.047470509761370       -2.2953003625432871        5.2908285187367827     
 H   10.566982180867106       -3.1801576519675607        4.8793586670829869     
 H   10.588543156919417      -0.16894163129673034      -0.43906103131233987     
 H   11.549693876940939       -2.0182948544317822        1.3440178503818128     
 H   10.941689243716841       -8.7108785410688908E-002   9.0270146396405728     
 H   9.8474375486662460       -1.4300286124767339        8.7890020895173517     
 C   8.9887408261076978       0.20153034652352292        9.9296053357011367     
 H   9.5333440214401968       0.14857568746682670        10.884636429418613     
 H   8.7787411828208288        1.2725994581027520        9.7743519606208604     
 C   7.6639888101976448      -0.55528336973727754        10.102568212697552     
 H   7.0361562006807370      -0.42883055074707316        9.2085820610987934     
 H   7.8710785048339140       -1.6370067887589472        10.168628348627061     
 C   6.8961620244982074      -0.11830030202392625        11.356002735337679     
 H   6.7118445985338404       0.96754138089526487        11.320029306110404     
 H   7.5342927084651850      -0.27132016107888657        12.240540906468105     
 C   5.5679989829609422      -0.85413592525707949        11.552870102215770     
 H   4.9075671079422944      -0.65264152419013377        10.694079339354756     
 H   5.7434419043500160       -1.9423636458321061        11.535023632145487     
 C   4.8469524812298488      -0.48136695951870861        12.852598790319950     
 H   4.6681793225163082       0.60575875796987766        12.879027419046318     
 H   5.5091579508027912      -0.68377880839748895        13.709155411942163     
 C   3.5183729300604907       -1.2200898273663126        13.049161071714181     
 H   2.8574691780057493       -1.0228690631054989        12.189957438557048     
 H   3.6945592568658645       -2.3083594870501720        13.033461691772667     
 C   2.8003554077900277      -0.83793537252466876        14.346682217013834     
 H   2.6213596411094078       0.24972014118239005        14.361849288185812     
 H   3.4637903640506691       -1.0300915936533266        15.204677044278053     
 C   1.4714970719584881       -1.5712790841779016        14.555608424382244     
 H   1.6465242965784521       -2.6601685436851628        14.565078554905440     
 H  0.81117052739497908       -1.3925945031562961        13.691659696153135     
 C  0.75697264671522502       -1.1575177911239376        15.845631421976325     
 H  0.58252411172803764       -6.9256487893112145E-002   15.835979698085351     
 H   1.4207241416968366       -1.3348770150475349        16.705990494052418     
 C -0.57293290018271747       -1.8813440271345834        16.063924731221054     
 H  -1.2349105066050787       -1.6985304979807598        15.201762326077414     
 H -0.40211151221834202       -2.9715089326409116        16.067170378878821     
 C  -1.2980058003440840       -1.4866079458838488        17.356414242280845     
 H  -1.4530757025087138      -0.39480222965464407        17.386214725652799     
 H -0.65597643826154195       -1.7139242339608933        18.223408780314333     
 C  -2.6416152069653340       -2.2117834927882489        17.491719463209400     
 H  -3.2920956359207572       -1.9323048743200100        16.646872671922523     
 H  -2.4750393165441906       -3.2959446359223583        17.374452075900223     
 C  -3.3794883759930410       -1.9782244971400735        18.812334749510583     
 H  -3.5738002391898576      -0.90358999730271095        18.968223195902869     
 H  -2.7302005221641550       -2.2873385382822349        19.644316305737753     
 C  -4.6986389344896455       -2.7595978177678346        18.886354334384031     
 H  -5.4462228886653827       -2.2786489707427822        18.236959925943232     
 H  -4.5406452473832850       -3.7594014463819647        18.458334433388650     
 C  -5.2442668862663204       -2.9016321130019871        20.311021903793122     
 H  -6.2395137259718298       -3.3679293340454399        20.316479073939700     
 H  -4.5775271190154534       -3.5305317049773901        20.920031085223190     
 H  -5.3366860940305116       -1.9273785282617122        20.806960068763356     
 Cl   8.2701456870699470        3.1369436686308374        8.5394560392115668E-002
 Co   5.8438932649350193        7.0734634828350194        23.928677622738498     
 N   7.1855266697531315        7.6174764501161167        22.391943522770262     
 N   7.8217807370994610        6.9912527591442410        24.815574902504910     
 N   4.6290690693290593        6.4297097592597128        22.405154886101933     
 N   5.2857572927202900        5.1142746423225125        24.489598345708988     
 N   5.0622364015006047        8.8827500349374073        23.391856413626776     
 N   4.9713257947418734        7.9042939324934300        25.727891252685914     
 O   6.7757575860557955        8.1366441441685744        21.189760178271726     
 C   8.4800110755938096        7.6972218903936875        22.618587466829425     
 N   8.4258722999065476        6.5749952864937109        25.955105383148769     
 C   8.8378220135482284        7.2622274923444587        23.950374763635594     
 O   4.5886778674568500        6.9807084380367757        21.167690178909950     
 C   4.0386573516405360        5.1371716094477788        22.453369807415157     
 N   5.3785451068811074        4.2989804139379677        25.574167077905802     
 C   4.4200780882397179        4.4619227049930661        23.616298932402017     
 O   4.7680399420301667        9.2454065075869032        22.108157958388578     
 C   4.4320095719322268        9.7490957826470037        24.342474799462241     
 N   4.8031522116941545        7.5494016525347014        27.025629345305184     
 C   4.4058217255028005        9.1621772799118339        25.609761009639389     
 B   5.3019686581820666        8.3230718351400768        21.033374588056656     
 C   9.4576227491018852        8.2656368988142646        21.648817051627688     
 H   7.8526997856553793        6.2253084486681978        26.763520073131748     
 C   9.7792571782349196        6.5759360052433227        25.841378698014953     
 C   10.086866992291275        7.0345914302434300        24.564989326776775     
 C   3.0218621013118692        4.7018558003488078        21.470782432063242     
 H   5.8570912872120937        4.6207265011982344        26.446843080255643     
 C   4.6260120772412119        3.1739748358213475        25.422552572421264     
 C   4.0152791496485261        3.2225236346741579        24.188280248831028     
 C   4.0391276696064002        11.131099285004547        23.997979753546996     
 H   5.2918788829899110        6.7140009986181859        27.408115816617435     
 C   4.1928133532710659        8.5433705666992008        27.744322498702459     
 C   3.9218341414556361        9.5889539305040739        26.888364700046985     
 C   4.9487704775929284        8.9371133159021561        19.603021537121528     
 H   10.470036451301747        8.2991616816086538        22.063282989719184     
 H   9.1512637102637555        9.2882854568791355        21.377073488982663     
 H   9.4703827499445463        7.6835315136668223        20.715366199219893     
 H   10.406123783389212        6.2207735682892960        26.654729458319594     
 H   11.072311691226963        7.1665603596173968        24.137736607865861     
 H   2.7962318066076728        3.6344974402521739        21.568670816758569     
 H   3.3569796076813865        4.9085761805367447        20.444421053859809     
 H   2.0785191770503038        5.2594375308438739        21.610987307202063     
 H   4.5746428532877657        2.4286359554846522        26.204247413620198     
 H   3.3408913270697700        2.4908097569992314        23.765204305952640     
 H   3.4947567643313318        11.588513593444093        24.826788965420370     
 H   3.4034317580543614        11.162423552435142        23.101822518854284     
 H   4.9248396313053684        11.754959425669840        23.788463529289842     
 H   3.9808651745273367        8.4243761376250568        28.801207400087211     
 H   3.4541206969812777        10.531843082482112        27.143929498758308     
 H   3.8947356395143933        8.6868144344778777        19.400923585399042     
 H   4.9759766376107297        10.036621448368882        19.659619767378917     
 C   5.8216906706185281        8.4702624185201731        18.423213890964529     
 H   5.2542757360761856        8.5696987034746854        17.485610455154962     
 H   6.0409293726820614        7.3942997971567737        18.519089299776024     
 C   7.1402770187881899        9.2390618630094252        18.262971302319190     
 H   7.7655949454766970        9.1041110306777657        19.156935965352709     
 H   6.9250728101724119        10.320090444828235        18.209308117278628     
 C   7.9120809405517374        8.8175944237799282        17.008522602922106     
 H   8.1031521523916084        7.7324558293194032        17.038778241918383     
 H   7.2762406599123315        8.9720685585595632        16.122802019649466     
 C   9.2363564019020732        9.5606025199934059        16.819917793684777     
 H   9.8950969654885199        9.3578153199580623        17.679309994445315     
 H   9.0568589981985834        10.648050848401589        16.841281102061391     
 C   9.9589859753211343        9.1927335217681065        15.520912762131358     
 H   10.138858063489792        8.1059550059829792        15.492239489913622     
 H   9.2972419226146155        9.3958769972675640        14.664379560688344     
 C   11.285872670566711        9.9320277633292129        15.325924992454631     
 H   11.946616476226039        9.7354632483050736        16.185020747317086     
 H   11.109652186668894        11.020002158249060        15.340073677038964     
 C   12.001824875467161        9.5464490495265046        14.029735469302263     
 H   12.178896775724660        8.4588192769995540        14.017081627974928     
 H   11.338358823923551        9.7374352776514499        13.171940054276732     
 C   13.330089108527643        10.276838756860588        13.818141467325409     
 H   13.156527218965016        11.365504838862144        13.802612699537228     
 H   13.990453435976058        10.101715649416182        14.682381509078260     
 C   14.041441635668702        9.8544325560275876        12.530840994765112     
 H   14.215762643109606        8.7667450864356145        12.547053149162155     
 H   13.377333021068923        10.025666563988882        11.670207404395823     
 C   15.369358041766841        10.576098035881220        12.306942149133624     
 H   16.034133972421230        10.394106780410993        13.166506682115724     
 H   15.200330178914641        11.665944050406885        12.301756381750906     
 C   16.087141055676877        10.176232891598769        11.013721694465115     
 H   16.230351359976389        9.0838233905188979        10.980922938274359     
 H   15.446674248111515        10.412664684616701        10.149202901182733     
 C   17.436155388210178        10.886652878216083        10.883860588608592     
 H   18.073903553910682        10.607560850876741        11.737872450330970     
 H   17.280164180785611        11.972755777878525        10.991323620585991     
 C   18.191599120632645        10.634509719277867        9.5781500554836771     
 H   18.365473915952585        9.5558462133503159        9.4286692105194003     
 H   17.570176667335197        10.954509396908065        8.7282063958607186     
 C   19.526650838113643        11.387023514955166        9.5464639210444666     
 H   20.229755040968644        10.910247030952807        10.245685986659913     
 H   19.368765029830875        12.400819144999986        9.9386501293673462     
 C   20.142293852918684        11.475060875668818        8.1499426191624096     
 H   21.125636435288239        11.963812467313868        8.1799497589276928     
 H   19.493791482694711        12.061384224637331        7.4839533063033610     
 H   20.278234057920354        10.480496972507046        7.7080952858495548     
 Cl   6.6823255871342395        5.3664455958890240        28.160937365970476     
         194

 Co   9.0522160327918879        1.4167393382427651        4.3963345761373311     
 N   7.7851265569020045       0.70951723555713475        5.7976880022479031     
 N   7.0745800734404334        1.7003876268951945        3.5569439513690120     
 N   10.150487649681732        2.2148424957532247        6.0217640526558922     
 N   9.8663036655805154        3.2945075408511837        3.6653971826609384     
 N   10.140896382793944      -0.34309951105943209        5.0349086449863290     
 N   9.6861052859835706       0.41185714130843504        2.6305985554505189     
 O   8.1343132328338381       0.37495831560551823        7.0693932574958520     
 C   6.3635371011342077       0.81488501856340434        5.6485583962239376     
 N   6.4774896227361900        2.1547310128240644        2.4235965205162056     
 C   6.0310083509158190        1.3561833567037460        4.4040896787264252     
 O   10.291216426372515        1.5706853882017533        7.2181015742461110     
 C   10.750178084857236        3.3742128679357171        5.9092169438266904     
 N   9.8837192100221323        4.0793222339005402        2.5600909112356396     
 C   10.560118156599252        3.9856313582214038        4.6064852221179544     
 O   10.203319947312714      -0.75766513320052487        6.3388195619072132     
 C   10.641631994430529       -1.1668752495582864        4.1534128475731391     
 N   9.7155787324043317       0.67998828112755283        1.3064191388544830     
 C   10.451957264847437      -0.69978844348899705        2.7961750437444501     
 B   9.6262062797039682       0.22293470478359312        7.3269269566862683     
 C   5.4171544547066928       0.33264854146680256        6.6815110087239784     
 H   7.0471353608733533        2.4982562969327002        1.6181892849375570     
 C   5.1124924791405197        2.1307303100612502        2.5180284589548907     
 C   4.7850574690905789        1.6217996465496993        3.7560430542957151     
 C   11.609580146565111        4.0097127839736464        6.9470069864171515     
 H   9.4193629166098187        3.7650100499096126        1.6749874923845005     
 C   10.563573637310492        5.2301233063870729        2.7739009888013282     
 C   11.013327876959670        5.2129032062145200        4.0888704503970068     
 C   11.309691914713882       -2.4494622077559041        4.4981215766641016     
 H   9.2109639415454723        1.5030324014447214       0.90431760436357378     
 C   10.462222926639630      -0.23103350892751634       0.63311229787928081     
 C   10.950287360302001       -1.1466654144326229        1.5557370102048500     
 C   9.8940443655063124      -0.33268462272519983        8.7997023192713968     
 H   4.3796205175497240       0.50988794496655709        6.3802586471514005     
 H   5.5382346313474402      -0.74765793085357413        6.8676041497835367     
 H   5.5887267530711338       0.83463775241347571        7.6473533839958430     
 H   4.5000232220129179        2.5118610884298498        1.7054401981059726     
 H   3.7931206669128987        1.4571002038902199        4.1518135964937777     
 H   11.394724735746829        5.0843285164447067        7.0496660437492054     
 H   11.481710711128603        3.5108952808565239        7.9123691048091302     
 H   12.671346460489490        3.9367842177832988        6.6467014918864864     
 H   10.714559447043852        5.9549431601392477        1.9846099504912360     
 H   11.592926207666160        5.9770885242327525        4.5901390318853394     
 H   11.803808873115248       -2.8847709137935200        3.6242477659281316     
 H   12.051964548463944       -2.2959450054270678        5.2952886881209977     
 H   10.574981199462631       -3.1812934034697231        4.8752437545907874     
 H   10.599560752811456      -0.16679008518361499      -0.43796773455151722     
 H   11.560989038698210       -2.0161535680096634        1.3450698219763586     
 H   10.944487520222385       -8.9472514743309639E-002   9.0286667470778692     
 H   9.8510198796084971       -1.4326034245249515        8.7886210111295284     
 C   8.9904551466671858       0.19800188117528805        9.9291594446077269     
 H   9.5340015728775160       0.14463505838903828        10.884731147417373     
 H   8.7803887440061068        1.2691003136425685        9.7743073859928042     
 C   7.6656731756444687      -0.55913029383479240        10.100386144477714     
 H   7.0385010848953549      -0.43193447707060162        9.2060612050588730     
 H   7.8728052426649864       -1.6408680081816840        10.165730092231923     
 C   6.8969015546449937      -0.12324373155566450        11.353588232168500     
 H   6.7131045253849173       0.96268393080224723        11.318709425089711     
 H   7.5342618001208397      -0.27748059105362743        12.238433835270232     
 C   5.5682417456368789      -0.85861344912660753        11.548838004081386     
 H   4.9082799271728081      -0.65584671426412489        10.690000568331106     
 H   5.7430957311133479       -1.9468841565299657        11.529978248802454     
 C   4.8470774580145264      -0.48661681901746134        12.848743617838620     
 H   4.6692965227618881       0.60060483137855258        12.876242149943231     
 H   5.5089623336359379      -0.69043179180432301        13.705182000966019     
 C   3.5178168571497914       -1.2242730948152249        13.044580550679903     
 H   2.8570227191586994       -1.0253734930717988        12.185741528193246     
 H   3.6928841430081403       -2.3126394464001607        13.027622071801156     
 C   2.8004135419440259      -0.84282626319635745        14.342648554299579     
 H   2.6230052580354473       0.24498751345023073        14.359239709280091     
 H   3.4636541537939580       -1.0370048406431047        15.200264378272850     
 C   1.4705670594545890       -1.5745146300593749        14.550942011396762     
 H   1.6439985697332220       -2.6635881003861517        14.559031692165076     
 H  0.81040390280864705       -1.3938147935658765        13.687362104816259     
 C  0.75682487308087665       -1.1612815914690084        15.841576139051236     
 H  0.58421242905950177       -7.2811333226904640E-002   15.833346136206329     
 H   1.4203421176037141       -1.3407982448643658        16.701585174222256     
 C -0.57422074964386971       -1.8831884269189445        16.059207823259648     
 H  -1.2360711290847402       -1.6978334553220424        15.197605234838921     
 H -0.40530024551711930       -2.9735387327248510        16.060596001113566     
 C  -1.2982984885011450       -1.4893894699115922        17.352548457628789     
 H  -1.4510633661347996      -0.39745363076433443        17.384399669162615     
 H -0.65670808993743923       -1.7196267912635004        18.218941958120045     
 C  -2.6433844681143115       -2.2118884948356992        17.486864769348770     
 H  -3.2932063855327067       -1.9296296417253427        16.642588534554353     
 H  -2.4792375323679114       -3.2960883817475346        17.367813141840209     
 C  -3.3807364796068380       -1.9786926729507353        18.807855079516543     
 H  -3.5729994574972004      -0.90394844177586353        18.964956546469345     
 H  -2.7320490328998779       -2.2899201089767525        19.639462365208569     
 C  -4.7013625698303363       -2.7574817421033124        18.881032536838429     
 H  -5.4468149441276905       -2.2762816814932632        18.229577461207018     
 H  -4.5447357582643999       -3.7582624767965003        18.454987135882739     
 C  -5.2496849786685660       -2.8956007409351878        20.304820985846913     
 H  -6.2451078841937084       -3.3615402812424109        20.309573642117051     
 H  -4.5845230342810899       -3.5230043053255642        20.916809185941645     
 H  -5.3426379365618111       -1.9200806781909314        20.797892965379130     
 Cl   8.2792692297052835        3.1386125217287812        8.5960805985974623E-002
 Co   5.8394297099393508        7.0751609487526848        23.928820296002598     
 N   7.1788386667429229        7.6201921791617089        22.390956566605578     
 N   7.8187949755394968        6.9944565066479587        24.813656623524579     
 N   4.6232967273137886        6.4306177925490653        22.406821323055137     
 N   5.2823799641189373        5.1157227355943444        24.490668381341724     
 N   5.0562930565272310        8.8842475346349143        23.392671449251658     
 N   4.9693067027124149        7.9060795104472010        25.728721597126853     
 O   6.7671546317254094        8.1388007627840029        21.189262277633610     
 C   8.4735225294808885        7.7011978486274417        22.615965613654129     
 N   8.4247251295127779        6.5797194299074633        25.952664407372183     
 C   8.8334414786116806        7.2666437999414955        23.947255506133221     
 O   4.5807006942263930        6.9816502246143237        21.169531698162622     
 C   4.0328735013245005        5.1381421605179272        22.455948112154147     
 N   5.3767883233290341        4.3004376097954360        25.575064262732084     
 C   4.4155883786770698        4.4631714205068613        23.618580156655216     
 O   4.7598675730348221        9.2465571867411089        22.109460165622671     
 C   4.4284419500900789        9.7511305898905363        24.344224979411425     
 N   4.8049794906012107        7.5520466971457214        27.026978330098174     
 C   4.4046521671759473        9.1644055237710447        25.611637844323429     
 B   5.2931307540299288        8.3242360461107392        21.034260732852879     
 C   9.4492762716017591        8.2706221674933147        21.644985534325841     
 H   7.8529807389583537        6.2292661606836512        26.761756531862964     
 C   9.7779197205659258        6.5825278807537684        25.837429578087292     
 C   10.083453131565189        7.0411625726405349        24.560584006538324     
 C   3.0157087188310778        4.7024277419988874        21.473861478945693     
 H   5.8565784016046205        4.6222241531316861        26.446910296571936     
 C   4.6242474885584643        3.1752854444799241        25.424532172379848     
 C   4.0117571947786246        3.2237489283492140        24.191176163182291     
 C   4.0369798769193075        11.133748642384242        24.000598148203864     
 H   5.2936414378305834        6.7162286682036401        27.408433056622940     
 C   4.1977791623063281        8.5468309716992543        27.746890522095629     
 C   3.9249532423585936        9.5921943641038023        26.891251714763854     
 C   4.9383614627534005        8.9373860182086791        19.603983346800092     
 H   10.461721388348296        8.3070333629480775        22.058877845084574     
 H   9.1403618300728375        9.2920167673605274        21.371996156897151     
 H   9.4631133596682435        7.6872729478957007        20.712356732818566     
 H   10.406230763936598        6.2285952043233426        26.650132788071620     
 H   11.068189737485165        7.1744154679295704        24.132218181268136     
 H   2.7890680906271612        3.6354699224086957        21.573175755481333     
 H   3.3511461375826275        4.9073339225076289        20.447258864815822     
 H   2.0729412892202834        5.2611626596409486        21.613010422721924     
 H   4.5740555984419151        2.4299805671990087        26.206313999638851     
 H   3.3369777768117852        2.4919131934859493        23.768976255375797     
 H   3.4920950354025764        11.590837793321153        24.829249688759013     
 H   3.4023162792240704        11.166293647206132        23.103812897290666     
 H   4.9233789901383433        11.757150472378518        23.792728520503854     
 H   3.9892627339255142        8.4285331449033869        28.804363683254731     
 H   3.4586531153825257        10.535554349049971        27.147531688881088     
 H   3.8840953000667668        8.6872023101793534        19.403121422285771     
 H   4.9659755066433480        10.036895007324290        19.659701633966989     
 C   5.8101598102172929        8.4692758950654952        18.423852996100226     
 H   5.2421853951377733        8.5683098637563724        17.486556789077966     
 H   6.0290139370565914        7.3933027128396551        18.520341424684290     
 C   7.1289017065556433        9.2375646759887964        18.262572897037913     
 H   7.7540664093982503        9.1035463729859156        19.156736848409196     
 H   6.9138792082409175        10.318523750993020        18.207673591460050     
 C   7.9011093980882885        8.8147682321612670        17.008897368453965     
 H   8.0915881672188341        7.7295795210781097        17.039929676490491     
 H   7.2660046486981766        8.9690447271555911        16.122640306452833     
 C   9.2259103623219350        9.5570830927271793        16.820911412819125     
 H   9.8840463550226190        9.3542565960675255        17.680766679288961     
 H   9.0469133553520109        10.644608017788149        16.841863460043964     
 C   9.9491335049863920        9.1886129560502319        15.522423520315934     
 H   10.128523593757139        8.1017680846241138        15.493998401826047     
 H   9.2879908120403076        9.3919406330630597        14.665484880095788     
 C   11.276429363855597        9.9273757824472639        15.328146611977655     
 H   11.936722990404302        9.7302539175247347        16.187446694215947     
 H   11.100687492870968        11.015402771539124        15.342572432749700     
 C   11.992773072729351        9.5419514430380712        14.032137700975445     
 H   12.169288655989682        8.4542602911329165        14.019070766763265     
 H   11.329787689941982        9.7336513490546857        13.174148029858284     
 C   13.321483269339133        10.271827039516548        13.821409837797049     
 H   13.148460307054016        11.360559279584667        13.806385077968081     
 H   13.981416162570987        10.095933281408435        14.685803943206375     
 C   14.033076596390789        9.8496782152390825        12.534154854540771     
 H   14.206841614988965        8.7619244968199066        12.549975669838011     
 H   13.369269283490993        10.021550900376289        11.673443520202769     
 C   15.361424848362384        10.570748014722472        12.310711799684716     
 H   16.026080900873147        10.387739211643595        13.170129447781342     
 H   15.193076397113664        11.660670916053093        12.306291988800846     
 C   16.078990278871753        10.171337108578850        11.017178975387440     
 H   16.221063460944631        9.0788493456509709        10.983410972542735     
 H   15.438854540244082        10.409145733428920        10.152831665483884     
 C   17.428837296609498        10.880377380581676        10.888051120994685     
 H   18.065956450723302        10.600046584058290        11.742087740942239     
 H   17.274079147766571        11.966561268586624        10.996118468473592     
 C   18.184489182750468        10.628039102739342        9.5824467778114322     
 H   18.356968024635744        9.5492621023269599        9.4325098991181058     
 H   17.563849960606184        10.949205143667527        8.7324740892033361     
 C   19.520501953339398        11.378839017691487        9.5513739040948362     
 H   20.222277445050732        10.901788044582620        10.251669437009252     
 H   19.363602688148816        12.393138778893320        9.9425873225361912     
 C   20.137784886650770        11.464902763677564        8.1554655687915822     
 H   21.121222814082358        11.953458807532943        8.1859718069458474     
 H   19.490330914608396        12.050534978374841        7.4879091282498038     
 H   20.274073060065664        10.469790355846577        7.7149695034462509     
 Cl   6.6860528548319564        5.3691331061830896        28.159760600539112     
         194

 Co   9.0591625656853250        1.4159720621682819        4.3967885005418079     
 N   7.7909215937947183       0.70703266224591088        5.7964057139301959     
 N   7.0825528761661163        1.7014589115883947        3.5564770035783679     
 N   10.155351763268751        2.2138897305851373        6.0235628438304714     
 N   9.8741038564461938        3.2937100890975275        3.6668935270137286     
 N   10.148436301994376      -0.34325000641232978        5.0355752870658765     
 N   9.6945827392704587       0.41194858325068967        2.6312854986254819     
 O   8.1389548182242777       0.37234514545512409        7.0683717594747195     
 C   6.3695170889174788       0.81366040238030402        5.6464220924222275     
 N   6.4865269883050338        2.1582928288080598        2.4236776973721907     
 C   6.0382167770789748        1.3570340430177641        4.4025880743031092     
 O   10.294464378845907        1.5696500073801993        7.2200187989356746     
 C   10.753890547431720        3.3739529572403084        5.9121906991747837     
 N   9.8947255112562669        4.0776497887719305        2.5611408170688086     
 C   10.566565301227877        3.9848280927341606        4.6089060412809575     
 O   10.209547649797521      -0.75842091902905884        6.3393624149781260     
 C   10.650237269192635       -1.1665214015612659        4.1542474438822010     
 N   9.7246598402825946       0.68060143856844191        1.3072232481720198     
 C   10.461239485029763      -0.69911424624692586        2.7969833648484181     
 B   9.6307135077251136       0.22117519157762219        7.3273230597301069     
 C   5.4219584123133577       0.33108022149774524        6.6781200657936948     
 H   7.0568880195109704        2.5016644435875071        1.6186208355991600     
 C   5.1215209584161974        2.1355421940354464        2.5174160721581127     
 C   4.7929078143055373        1.6250016298032921        3.7544393817388784     
 C   11.609612386631889        4.0110281075826713        6.9517560129444975     
 H   9.4307680584091180        3.7639632458517829        1.6756505084784648     
 C   10.575190792881171        5.2279828897451397        2.7756250658440904     
 C   11.022146160233980        5.2112183231277687        4.0914547629257916     
 C   11.318275896305748       -2.4490720710876248        4.4991313383166656     
 H   9.2197654914850808        1.5034639095486697       0.90515262623046133     
 C   10.472462118693942      -0.22957519997555087       0.63406386853076069     
 C   10.960687173794716       -1.1451408248660071        1.5567009809759322     
 C   9.8972022528987189      -0.33525530755197125        8.8000205498662964     
 H   4.3849132081176005       0.51068479816894585        6.3768467881405861     
 H   5.5409867196440512      -0.74972567399260448        6.8621484456989990     
 H   5.5939800439874814       0.83093212074822753        7.6448984231175690     
 H   4.5098065244834240        2.5183997469205748        1.7051122059626889     
 H   3.8005883396762630        1.4608200314266329        4.1494648349227941     
 H   11.389444473950626        5.0839567368700846        7.0564909426814051     
 H   11.483573691083704        3.5098294456096295        7.9159515514513350     
 H   12.671439399840240        3.9442627626916344        6.6520191096517376     
 H   10.728502345062148        5.9519499038578729        1.9860920275990050     
 H   11.601518013090006        5.9751067521304133        4.5934033467435293     
 H   11.816681007207015       -2.8818779100725544        3.6268413153904082     
 H   12.056458587166521       -2.2965896483108486        5.2997488575052119     
 H   10.582980218058157       -3.1824291549718859        4.8711288420985888     
 H   10.610578348703495      -0.16463853907049963      -0.43687443779069457     
 H   11.572284200455480       -2.0140122815875445        1.3461217935709044     
 H   10.947285796727929       -9.1836244075930357E-002   9.0303188545151638     
 H   9.8546022105507465       -1.4351782365731693        8.7882399327417051     
 C   8.9921694672266721       0.19447341582705321        9.9287135535143189     
 H   9.5346591243148371       0.14069442931124981        10.884825865416131     
 H   8.7820363051913848        1.2656011691823850        9.7742628113647463     
 C   7.6673575410912918      -0.56297721793230715        10.098204076257877     
 H   7.0408459691099718      -0.43503840339413002        9.2035403490189545     
 H   7.8745319804960587       -1.6447292276044210        10.162831835836787     
 C   6.8976410847917800      -0.12818716108740275        11.351173728999322     
 H   6.7143644522359951       0.95782648070922960        11.317389544069018     
 H   7.5342308917764944      -0.28364102102836830        12.236326764072357     
 C   5.5684845083128165      -0.86309097299613557        11.544805905947001     
 H   4.9089927464033218      -0.65905190433811600        10.685921797307456     
 H   5.7427495578766798       -1.9514046672278254        11.524932865459423     
 C   4.8472024347992031      -0.49186667851621413        12.844888445357290     
 H   4.6704137230074672       0.59545090478722740        12.873456880840141     
 H   5.5087667164690854      -0.69708477521115708        13.701208589989875     
 C   3.5172607842390917       -1.2284563622641376        13.040000029645624     
 H   2.8565762603116496       -1.0278779230380990        12.181525617829442     
 H   3.6912090291504156       -2.3169194057501494        13.021782451829646     
 C   2.8004716760980237      -0.84771715386804625        14.338614891585323     
 H   2.6246508749614867       0.24025488571807138        14.356630130374370     
 H   3.4635179435372465       -1.0439180876328831        15.195851712267647     
 C   1.4696370469506899       -1.5777501759408479        14.546275598411277     
 H   1.6414728428879917       -2.6670076570871410        14.552984829424714     
 H  0.80963727822231513       -1.3950350839754566        13.683064513479383     
 C  0.75667709944652828       -1.1650453918140793        15.837520856126149     
 H  0.58590074639096590       -7.6366178560697162E-002   15.830712574327304     
 H   1.4199600935105914       -1.3467194746811968        16.697179854392093     
 C -0.57550859910502195       -1.8850328267033056        16.054490915298246     
 H  -1.2372317515644018       -1.6971364126633250        15.193448143600426     
 H -0.40848897881589658       -2.9755685328087900        16.054021623348312     
 C  -1.2985911766582061       -1.4921709939393355        17.348682672976732     
 H  -1.4490510297608852      -0.40010503187402480        17.382584612672428     
 H -0.65743974161333651       -1.7253293485661076        18.214475135925756     
 C  -2.6451537292632894       -2.2119934968831489        17.482010075488144     
 H  -3.2943171351446559       -1.9269544091306754        16.638304397186186     
 H  -2.4834357481916318       -3.2962321275727104        17.361174207780195     
 C  -3.3819845832206354       -1.9791608487613970        18.803375409522506     
 H  -3.5721986758045432      -0.90430688624901612        18.961689897035821     
 H  -2.7338975436356008       -2.2925016796712701        19.634608424679385     
 C  -4.7040862051710262       -2.7553656664387898        18.875710739292828     
 H  -5.4474069995899992       -2.2739143922437446        18.222194996470801     
 H  -4.5488262691455139       -3.7571235072110358        18.451639838376828     
 C  -5.2551030710708115       -2.8895693688683886        20.298620067900707     
 H  -6.2507020424155861       -3.3551512284393814        20.302668210294406     
 H  -4.5915189495467263       -3.5154769056737383        20.913587286660096     
 H  -5.3485897790931105       -1.9127828281201507        20.788825861994908     
 Cl   8.2883927723406199        3.1402813748267255        8.6527051579833578E-002
 Co   5.8349661549436833        7.0768584146703502        23.928962969266699     
 N   7.1721506637327135        7.6229079082073010        22.389969610440893     
 N   7.8158092139795325        6.9976602541516755        24.811738344544253     
 N   4.6175243852985179        6.4315258258384178        22.408487760008342     
 N   5.2790026355175854        5.1171708288661772        24.491738416974457     
 N   5.0503497115538574        8.8857450343324196        23.393486484876540     
 N   4.9672876106829573        7.9078650884009729        25.729551941567792     
 O   6.7585516773950234        8.1409573813994314        21.188764376995497     
 C   8.4670339833679691        7.7051738068611959        22.613343760478834     
 N   8.4235779591190081        6.5844435733212157        25.950223431595600     
 C   8.8290609436751311        7.2710601075385313        23.944136248630848     
 O   4.5727235209959360        6.9825920111918727        21.171373217415290     
 C   4.0270896510084642        5.1391127115880746        22.458526416893136     
 N   5.3750315397769599        4.3018948056529052        25.575961447558363     
 C   4.4110986691144225        4.4644201360206575        23.620861380908416     
 O   4.7516952040394775        9.2477078658953147        22.110762372856765     
 C   4.4248743282479301        9.7531653971340688        24.345975159360609     
 N   4.8068067695082668        7.5546917417567414        27.028327314891161     
 C   4.4034826088490933        9.1666337676302554        25.613514679007473     
 B   5.2842928498777910        8.3254002570813999        21.035146877649105     
 C   9.4409297941016348        8.2756074361723631        21.641154017023997     
 H   7.8532616922613290        6.2332238726991047        26.759992990594181     
 C   9.7765822628969303        6.5891197562642132        25.833480458159627     
 C   10.080039270839105        7.0477337150376389        24.556178686299873     
 C   3.0095553363502869        4.7029996836489669        21.476940525828141     
 H   5.8560655159971473        4.6237218050651370        26.446977512888225     
 C   4.6224828998757168        3.1765960531385011        25.426511772338429     
 C   4.0082352399087222        3.2249742220242701        24.194072077533558     
 C   4.0348320842322138        11.136397999763940        24.003216542860731     
 H   5.2954039926712557        6.7184563377890942        27.408750296628444     
 C   4.2027449713415903        8.5502913766993078        27.749458545488800     
 C   3.9280723432615510        9.5954347977035308        26.894138729480719     
 C   4.9279524479138717        8.9376587205152020        19.604945156478660     
 H   10.453406325394846        8.3149050442874994        22.054472700449960     
 H   9.1294599498819213        9.2957480778419175        21.366918824811641     
 H   9.4558439693919407        7.6910143821245791        20.709347266417240     
 H   10.406337744483984        6.2364168403573901        26.645536117823649     
 H   11.064067783743367        7.1822705762417440        24.126699754670412     
 H   2.7819043746466496        3.6364424045652175        21.577680694204094     
 H   3.3453126674838685        4.9060916644785122        20.450096675771835     
 H   2.0673634013902631        5.2628877884380234        21.615033538241786     
 H   4.5734683435960637        2.4313251789133652        26.208380585657505     
 H   3.3330642265538009        2.4930166299726673        23.772748204798955     
 H   3.4894333064738210        11.593161993198214        24.831710412097653     
 H   3.4012008003937799        11.170163741977122        23.105803275727045     
 H   4.9219183489713192        11.759341519087195        23.796993511717861     
 H   3.9976602933236918        8.4326901521817152        28.807519966422252     
 H   3.4631855337837738        10.539265615617829        27.151133879003865     
 H   3.8734549606191404        8.6875901858808273        19.405319259172504     
 H   4.9559743756759662        10.037168566279698        19.659783500555061     
 C   5.7986289498160577        8.4682893716108172        18.424492101235927     
 H   5.2300950541993609        8.5669210240380593        17.487503123000966     
 H   6.0170985014311205        7.3923056285225366        18.521593549592556     
 C   7.1175263943230975        9.2360674889681675        18.262174491756632     
 H   7.7425378733198045        9.1029817152940637        19.156537731465683     
 H   6.9026856063094231        10.316957057157804        18.206039065641477     
 C   7.8901378556248387        8.8119420405426041        17.009272133985824     
 H   8.0800241820460617        7.7267032128368163        17.041081111062599     
 H   7.2557686374840209        8.9660208957516208        16.122478593256204     
 C   9.2154643227417967        9.5535636654609508        16.821905031953474     
 H   9.8729957445567180        9.3506978721769869        17.682223364132607     
 H   9.0369677125054384        10.641165187174710        16.842445818026540     
 C   9.9392810346516498        9.1844923903323590        15.523934278500510     
 H   10.118189124024486        8.0975811632652483        15.495757313738473     
 H   9.2787397014659980        9.3880042688585554        14.666590199503231     
 C   11.266986057144482        9.9227238015653167        15.330368231500680     
 H   11.926829504582567        9.7250445867443958        16.189872641114807     
 H   11.091722799073041        11.010803384829186        15.345071188460436     
 C   11.983721269991539        9.5374538365496377        14.034539932648627     
 H   12.159680536254704        8.4497013052662790        14.021059905551605     
 H   11.321216555960412        9.7298674204579232        13.176356005439834     
 C   13.312877430150623        10.266815322172508        13.824678208268688     
 H   13.140393395143015        11.355613720307192        13.810157456398931     
 H   13.972378889165917        10.090150913400690        14.689226377334490     
 C   14.024711557112875        9.8449238744505756        12.537468714316431     
 H   14.197920586868324        8.7571039072041987        12.552898190513867     
 H   13.361205545913066        10.017435236763696        11.676679636009714     
 C   15.353491654957930        10.565397993563725        12.314481450235808     
 H   16.018027829325067        10.381371642876195        13.173752213446960     
 H   15.185822615312688        11.655397781699302        12.310827595850785     
 C   16.070839502066626        10.166441325558933        11.020636256309766     
 H   16.211775561912873        9.0738753007830457        10.985899006811112     
 H   15.431034832376646        10.405626782241139        10.156460429785035     
 C   17.421519205008821        10.874101882947270        10.892241653380779     
 H   18.058009347535922        10.592532317239842        11.746303031553508     
 H   17.267994114747530        11.960366759294722        11.000913316361192     
 C   18.177379244868291        10.621568486200818        9.5867435001391872     
 H   18.348462133318908        9.5426779913036057        9.4363505877168130     
 H   17.557523253877171        10.943900890426990        8.7367417825459555     
 C   19.514353068565157        11.370654520427809        9.5562838871452058     
 H   20.214799849132824        10.893329058212434        10.257652887358590     
 H   19.358440346466761        12.385458412786654        9.9465245157050344     
 C   20.133275920382857        11.454744651686310        8.1609885184207549     
 H   21.116809192876474        11.943105147752020        8.1919938549640001     
 H   19.486870346522082        12.039685732112353        7.4918649501962458     
 H   20.269912062210974        10.459083739186108        7.7218437210429478     
 Cl   6.6897801225296742        5.3718206164771543        28.158583835107745     
         194

 Co   9.0661090985787620        1.4152047860937986        4.3972424249462838     
 N   7.7967166306874329       0.70454808893468690        5.7951234256124886     
 N   7.0905256788918001        1.7025301962815951        3.5560100557877243     
 N   10.160215876855771        2.2129369654170494        6.0253616350050505     
 N   9.8819040473118704        3.2929126373438717        3.6683898713665184     
 N   10.155976221194809      -0.34340050176522746        5.0362419291454241     
 N   9.7030601925573468       0.41204002519294430        2.6319724418004449     
 O   8.1435964036147190       0.36973197530472990        7.0673502614535879     
 C   6.3754970767007499       0.81243578619720369        5.6442857886205173     
 N   6.4955643538738776        2.1618546447920552        2.4237588742281764     
 C   6.0454252032421305        1.3578847293317822        4.4010864698797931     
 O   10.297712331319300        1.5686146265586456        7.2219360236252381     
 C   10.757603010006203        3.3736930465449002        5.9151644545228770     
 N   9.9057318124903997        4.0759773436433200        2.5621907229019771     
 C   10.573012445856502        3.9840248272469174        4.6113268604439606     
 O   10.215775352282327      -0.75917670485759270        6.3399052680490398     
 C   10.658842543954741       -1.1661675535642455        4.1550820401912620     
 N   9.7337409481608557       0.68121459600933099        1.3080273574895569     
 C   10.470521705212089      -0.69844004900485457        2.7977916859523857     
 B   9.6352207357462589       0.21941567837165124        7.3277191627739446     
 C   5.4267623699200227       0.32951190152868792        6.6747291228634102     
 H   7.0666406781485884        2.5050725902423143        1.6190523862607631     
 C   5.1305494376918741        2.1403540780096426        2.5168036853613351     
 C   4.8007581595204956        1.6282036130568851        3.7528357091820417     
 C   11.609644626698667        4.0123434311916961        6.9565050394718435     
 H   9.4421732002084173        3.7629164417939536        1.6763135245724290     
 C   10.586807948451851        5.2258424731032056        2.7773491428868526     
 C   11.030964443508289        5.2095334400410174        4.0940390754545772     
 C   11.326859877897613       -2.4486819344193460        4.5001410999692295     
 H   9.2285670414246912        1.5038954176526182       0.90598764809734889     
 C   10.482701310748253      -0.22811689102358543       0.63501543918224068     
 C   10.971086987287430       -1.1436162352993910        1.5576649517470142     
 C   9.9003601402911254      -0.33782599237874272        8.8003387804611961     
 H   4.3902058986854779       0.51148165137133461        6.3734349291297718     
 H   5.5437388079406631      -0.75179341713163494        6.8566927416144603     
 H   5.5992333349038290       0.82722648908297924        7.6424434622392940     
 H   4.5195898269539292        2.5249384054112998        1.7047842138194051     
 H   3.8080560124396272        1.4645398589630456        4.1471160733518095     
 H   11.384164212154424        5.0835849572954626        7.0633158416136048     
 H   11.485436671038803        3.5087636103627347        7.9195339980935398     
 H   12.671532339190991        3.9517413075999701        6.6573367274169879     
 H   10.742445243080445        5.9489566475764981        1.9875741047067739     
 H   11.610109818513852        5.9731249800280741        4.5966676616017192     
 H   11.829553141298783       -2.8789849063515889        3.6294348648526844     
 H   12.060952625869096       -2.2972342911946297        5.3042090268894260     
 H   10.590979236653684       -3.1835649064740483        4.8670139296063892     
 H   10.621595944595533      -0.16248699295738428      -0.43578114102987192     
 H   11.583579362212751       -2.0118709951654257        1.3471737651654501     
 H   10.950084073233473       -9.4199973408551088E-002   9.0319709619524584     
 H   9.8581845414929958       -1.4377530486213870        8.7878588543538818     
 C   8.9938837877861584       0.19094495047881838        9.9282676624209092     
 H   9.5353166757521564       0.13675380023346140        10.884920583414891     
 H   8.7836838663766628        1.2621020247222017        9.7742182367366901     
 C   7.6690419065381157      -0.56682414202982201        10.096022008038041     
 H   7.0431908533245897      -0.43814232971765849        9.2010194929790341     
 H   7.8762587183271311       -1.6485904470271577        10.159933579441649     
 C   6.8983806149385662      -0.13313059061914098        11.348759225830143     
 H   6.7156243790870720       0.95296903061621185        11.316069663048323     
 H   7.5341999834321483      -0.28980145100310922        12.234219692874484     
 C   5.5687272709887541      -0.86756849686566362        11.540773807812617     
 H   4.9097055656338355      -0.66225709441210701        10.681843026283804     
 H   5.7424033846400127       -1.9559251779256848        11.519887482116390     
 C   4.8473274115838798      -0.49711653801496691        12.841033272875961     
 H   4.6715309232530462       0.59029697819590221        12.870671611737054     
 H   5.5085710993022321      -0.70373775861799104        13.697235179013731     
 C   3.5167047113283925       -1.2326396297130500        13.035419508611346     
 H   2.8561298014645997       -1.0303823530043990        12.177309707465639     
 H   3.6895339152926914       -2.3211993651001377        13.015942831858133     
 C   2.8005298102520220      -0.85260804453973504        14.334581228871068     
 H   2.6262964918875262       0.23552225798591206        14.354020551468649     
 H   3.4633817332805350       -1.0508313346226612        15.191439046262444     
 C   1.4687070344467905       -1.5809857218223211        14.541609185425795     
 H   1.6389471160427616       -2.6704272137881300        14.546937966684352     
 H  0.80887065363598309       -1.3962553743850368        13.678766922142508     
 C  0.75652932581217991       -1.1688091921591501        15.833465573201060     
 H  0.58758906372243003       -7.9921023894489671E-002   15.828079012448281     
 H   1.4195780694174689       -1.3526407044980280        16.692774534561934     
 C -0.57679644856617418       -1.8868772264876668        16.049774007336843     
 H  -1.2383923740440632       -1.6964393700046079        15.189291052361932     
 H -0.41167771211467385       -2.9775983328927293        16.047447245583058     
 C  -1.2988838648152672       -1.4949525179670791        17.344816888324676     
 H  -1.4470386933869710      -0.40275643298371516        17.380769556182241     
 H -0.65817139328923380       -1.7310319058687147        18.210008313731464     
 C  -2.6469229904122673       -2.2120984989305992        17.477155381627519     
 H  -3.2954278847566054       -1.9242791765360081        16.634020259818019     
 H  -2.4876339640153526       -3.2963758733978867        17.354535273720177     
 C  -3.3832326868344329       -1.9796290245720587        18.798895739528465     
 H  -3.5713978941118860      -0.90466533072216870        18.958423247602298     
 H  -2.7357460543713241       -2.2950832503657876        19.629754484150205     
 C  -4.7068098405117169       -2.7532495907742676        18.870388941747226     
 H  -5.4479990550523070       -2.2715471029942256        18.214812531734587     
 H  -4.5529167800266288       -3.7559845376255714        18.448292540870920     
 C  -5.2605211634730571       -2.8835379968015893        20.292419149954497     
 H  -6.2562962006374638       -3.3487621756363519        20.295762778471758     
 H  -4.5985148648123628       -3.5079495060219119        20.910365387378551     
 H  -5.3545416216244099       -1.9054849780493697        20.779758758610683     
 Cl   8.2975163149759563        3.1419502279246694        8.7093297173692533E-002
 Co   5.8305025999480158        7.0785558805880155        23.929105642530796     
 N   7.1654626607225049        7.6256236372528932        22.388982654276209     
 N   7.8128234524195683        7.0008640016553931        24.809820065563926     
 N   4.6117520432832473        6.4324338591277703        22.410154196961546     
 N   5.2756253069162327        5.1186189221380101        24.492808452607193     
 N   5.0444063665804837        8.8872425340299266        23.394301520501422     
 N   4.9652685186534988        7.9096506663547439        25.730382286008730     
 O   6.7499487230646373        8.1431140000148599        21.188266476357381     
 C   8.4605454372550479        7.7091497650949501        22.610721907303539     
 N   8.4224307887252383        6.5891677167349689        25.947782455819016     
 C   8.8246804087385833        7.2754764151355671        23.941016991128475     
 O   4.5647463477654799        6.9835337977694207        21.173214736667962     
 C   4.0213058006924287        5.1400832626582229        22.461104721632125     
 N   5.3732747562248857        4.3033520015103734        25.576858632384642     
 C   4.4066089595517743        4.4656688515344527        23.623142605161615     
 O   4.7435228350441330        9.2488585450495204        22.112064580090859     
 C   4.4213067064057814        9.7552002043776014        24.347725339309793     
 N   4.8086340484153229        7.5573367863677614        27.029676299684148     
 C   4.4023130505222401        9.1688620114894679        25.615391513691513     
 B   5.2754549457256532        8.3265644680520623        21.036033022445327     
 C   9.4325833166015087        8.2805927048514132        21.637322499722149     
 H   7.8535426455643034        6.2371815847145582        26.758229449325398     
 C   9.7752448052279348        6.5957116317746589        25.829531338231963     
 C   10.076625410113019        7.0543048574347438        24.551773366061422     
 C   3.0034019538694956        4.7035716252990456        21.480019572710592     
 H   5.8555526303896750        4.6252194569985878        26.447044729204514     
 C   4.6207183111929693        3.1779066617970781        25.428491372297014     
 C   4.0047132850388207        3.2261995156993266        24.196967991884822     
 C   4.0326842915451211        11.139047357143637        24.005834937517598     
 H   5.2971665475119281        6.7206840073745484        27.409067536633948     
 C   4.2077107803768525        8.5537517816993596        27.752026568881970     
 C   3.9311914441645084        9.5986752313032575        26.897025744197588     
 C   4.9175434330743437        8.9379314228217250        19.605906966157225     
 H   10.445091262441396        8.3227767256269232        22.050067555815350     
 H   9.1185580696910034        9.2994793883233076        21.361841492726132     
 H   9.4485745791156379        7.6947558163534584        20.706337800015913     
 H   10.406444725031371        6.2442384763914367        26.640939447575676     
 H   11.059945830001570        7.1901256845539177        24.121181328072691     
 H   2.7747406586661381        3.6374148867217393        21.582185632926855     
 H   3.3394791973851090        4.9048494064493955        20.452934486727848     
 H   2.0617855135602428        5.2646129172350991        21.617056653761651     
 H   4.5728810887502123        2.4326697906277217        26.210447171676158     
 H   3.3291506762958161        2.4941200664593852        23.776520154222112     
 H   3.4867715775450656        11.595486193075274        24.834171135436296     
 H   3.4000853215634890        11.174033836748114        23.107793654163427     
 H   4.9204577078042941        11.761532565795873        23.801258502931873     
 H   4.0060578527218693        8.4368471594600454        28.810676249589768     
 H   3.4677179521850219        10.542976882185689        27.154736069126646     
 H   3.8628146211715144        8.6879780615823030        19.407517096059234     
 H   4.9459732447085845        10.037442125235106        19.659865367143134     
 C   5.7870980894148225        8.4673028481561374        18.425131206371624     
 H   5.2180047132609486        8.5655321843197481        17.488449456923970     
 H   6.0051830658056495        7.3913085442054189        18.522845674500818     
 C   7.1061510820905518        9.2345703019475387        18.261776086475354     
 H   7.7310093372413577        9.1024170576022119        19.156338614522166     
 H   6.8914920043779295        10.315390363322589        18.204404539822903     
 C   7.8791663131613898        8.8091158489239429        17.009646899517683     
 H   8.0684601968732874        7.7238269045955228        17.042232545634707     
 H   7.2455326262698652        8.9629970643476504        16.122316880059572     
 C   9.2050182831616585        9.5500442381947241        16.822898651087822     
 H   9.8619451340908153        9.3471391482864483        17.683680048976253     
 H   9.0270220696588659        10.637722356561271        16.843028176009113     
 C   9.9294285643169076        9.1803718246144843        15.525445036685086     
 H   10.107854654291833        8.0933942419063829        15.497516225650898     
 H   9.2694885908916902        9.3840679046540512        14.667695518910675     
 C   11.257542750433370        9.9180718206833696        15.332589851023705     
 H   11.916936018760831        9.7198352559640586        16.192298588013667     
 H   11.082758105275115        11.006203998119249        15.347569944171171     
 C   11.974669467253729        9.5329562300612025        14.036942164321809     
 H   12.150072416519727        8.4451423193996433        14.023049044339942     
 H   11.312645421978841        9.7260834918611589        13.178563981021385     
 C   13.304271590962113        10.261803604828470        13.827946578740328     
 H   13.132326483232013        11.350668161029715        13.813929834829782     
 H   13.963341615760847        10.084368545392945        14.692648811462607     
 C   14.016346517834963        9.8401695336620705        12.540782574092091     
 H   14.188999558747685        8.7522833175884909        12.555820711189723     
 H   13.353141808335138        10.013319573151104        11.679915751816660     
 C   15.345558461553473        10.560047972404975        12.318251100786899     
 H   16.009974757776984        10.375004074108796        13.177374979112578     
 H   15.178568833511713        11.650124647345509        12.315363202900725     
 C   16.062688725261502        10.161545542539015        11.024093537232092     
 H   16.202487662881111        9.0689012559151188        10.988387041079486     
 H   15.423215124509213        10.402107831053359        10.160089194086185     
 C   17.414201113408140        10.867826385312865        10.896432185766873     
 H   18.050062244348545        10.585018050421393        11.750518322164776     
 H   17.261909081728490        11.954172250002820        11.005708164248793     
 C   18.170269306986114        10.615097869662295        9.5910402224669422     
 H   18.339956242002067        9.5360938802802515        9.4401912763155202     
 H   17.551196547148159        10.938596637186452        8.7410094758885748     
 C   19.508204183790912        11.362470023164132        9.5611938701955737     
 H   20.207322253214915        10.884870071842245        10.263636337707929     
 H   19.353278004784702        12.377778046679989        9.9504617088738776     
 C   20.128766954114944        11.444586539695056        8.1665114680499276     
 H   21.112395571670593        11.932751487971094        8.1980159029821547     
 H   19.483409778435767        12.028836485849864        7.4958207721426886     
 H   20.265751064356284        10.448377122525637        7.7287179386396438     
 Cl   6.6935073902273912        5.3745081267712189        28.157407069676381     
         194

 Co   9.0730556314721973        1.4144375100193156        4.3976963493507606     
 N   7.8025116675801467       0.70206351562346303        5.7938411372947813     
 N   7.0984984816174830        1.7036014809747955        3.5555431079970807     
 N   10.165079990442790        2.2119842002489620        6.0271604261796297     
 N   9.8897042381775471        3.2921151855902155        3.6698862157193086     
 N   10.163516140395242      -0.34355099711812520        5.0369085712249726     
 N   9.7115376458442348       0.41213146713519894        2.6326593849754074     
 O   8.1482379890051586       0.36711880515433576        7.0663287634324554     
 C   6.3814770644840211       0.81121117001410337        5.6421494848188081     
 N   6.5046017194427215        2.1654164607760507        2.4238400510841616     
 C   6.0526336294052863        1.3587354156458005        4.3995848654564771     
 O   10.300960283792691        1.5675792457370918        7.2238532483148017     
 C   10.761315472580685        3.3734331358494920        5.9181382098709712     
 N   9.9167381137245325        4.0743048985147103        2.5632406287351457     
 C   10.579459590485127        3.9832215617596742        4.6137476796069636     
 O   10.222003054767134      -0.75993249068612667        6.3404481211199535     
 C   10.667447818716845       -1.1658137055672249        4.1559166365003239     
 N   9.7428220560391186       0.68182775345022006        1.3088314668070937     
 C   10.479803925394414      -0.69776585176278338        2.7986000070563537     
 B   9.6397279637674043       0.21765616516568032        7.3281152658177824     
 C   5.4315663275266868       0.32794358155963060        6.6713381799331266     
 H   7.0763933367862055        2.5084807368971211        1.6194839369223661     
 C   5.1395779169675517        2.1451659619838392        2.5161912985645571     
 C   4.8086085047354548        1.6314055963104779        3.7512320366252050     
 C   11.609676866765446        4.0136587548007219        6.9612540659991904     
 H   9.4535783420077149        3.7618696377361243        1.6769765406663932     
 C   10.598425104022530        5.2237020564612715        2.7790732199296149     
 C   11.039782726782597        5.2078485569542661        4.0966233879833620     
 C   11.335443859489480       -2.4482917977510672        4.5011508616217943     
 H   9.2373685913642998        1.5043269257565668       0.90682266996423655     
 C   10.492940502802565      -0.22665858207161999       0.63596700983372068     
 C   10.981486800780145       -1.1420916457327752        1.5586289225180965     
 C   9.9035180276835320      -0.34039667720551414        8.8006570110560975     
 H   4.3954985892533545       0.51227850457372348        6.3700230701189575     
 H   5.5464908962372741      -0.75386116027066530        6.8512370375299225     
 H   5.6044866258201766       0.82352085741773096        7.6399885013610200     
 H   4.5293731294244353        2.5314770639020248        1.7044562216761214     
 H   3.8155236852029919        1.4682596864994586        4.1447673117808250     
 H   11.378883950358222        5.0832131777208414        7.0701407405458045     
 H   11.487299650993902        3.5076977751158402        7.9231164447357454     
 H   12.671625278541741        3.9592198525083058        6.6626543451822391     
 H   10.756388141098741        5.9459633912951233        1.9890561818145427     
 H   11.618701623937698        5.9711432079257341        4.5999319764599091     
 H   11.842425275390550       -2.8760919026306229        3.6320284143149606     
 H   12.065446664571670       -2.2978789340784105        5.3086691962736410     
 H   10.598978255249209       -3.1847006579762107        4.8628990171141906     
 H   10.632613540487572      -0.16033544684426893      -0.43468784426904922     
 H   11.594874523970020       -2.0097297087433068        1.3482257367599959     
 H   10.952882349739017       -9.6563702741171820E-002   9.0336230693897548     
 H   9.8617668724352470       -1.4403278606696046        8.7874777759660585     
 C   8.9955981083456447       0.18741648513058351        9.9278217713274994     
 H   9.5359742271894774       0.13281317115567295        10.885015301413649     
 H   8.7853314275619425        1.2586028802620182        9.7741736621086321     
 C   7.6707262719849396      -0.57067106612733687        10.093839939818205     
 H   7.0455357375392067      -0.44124625604118695        9.1984986369391155     
 H   7.8779854561582034       -1.6524516664498947        10.157035323046513     
 C   6.8991201450853525      -0.13807402015087922        11.346344722660964     
 H   6.7168843059381498       0.94811158052319422        11.314749782027629     
 H   7.5341690750878030      -0.29596188097785009        12.232112621676610     
 C   5.5689700336646908      -0.87204602073519166        11.536741709678232     
 H   4.9104183848643492      -0.66546228448609812        10.677764255260154     
 H   5.7420572114033446       -1.9604456886235444        11.514842098773357     
 C   4.8474523883685565      -0.50236639751371970        12.837178100394631     
 H   4.6726481234986261       0.58514305160457702        12.867886342633966     
 H   5.5083754821353796      -0.71039074202482511        13.693261768037587     
 C   3.5161486384176932       -1.2368228971619626        13.030838987577066     
 H   2.8556833426175494       -1.0328867829706991        12.173093797101837     
 H   3.6878588014349671       -2.3254793244501264        13.010103211886623     
 C   2.8005879444060202      -0.85749893521142373        14.330547566156811     
 H   2.6279421088135653       0.23078963025375271        14.351410972562929     
 H   3.4632455230238239       -1.0577445816124393        15.187026380257240     
 C   1.4677770219428914       -1.5842212677037943        14.536942772440312     
 H   1.6364213891975312       -2.6738467704891189        14.540891103943990     
 H  0.80810402904965117       -1.3974756647946172        13.674469330805632     
 C  0.75638155217783154       -1.1725729925042210        15.829410290275971     
 H  0.58927738105389416       -8.3475869228282179E-002   15.825445450569257     
 H   1.4191960453243464       -1.3585619343148589        16.688369214731772     
 C -0.57808429802732642       -1.8887216262720279        16.045057099375438     
 H  -1.2395529965237246       -1.6957423273458905        15.185133961123437     
 H -0.41486644541345113       -2.9796281329766687        16.040872867817804     
 C  -1.2991765529723283       -1.4977340419948224        17.340951103672619     
 H  -1.4450263570130568      -0.40540783409340553        17.378954499692053     
 H -0.65890304496513108       -1.7367344631713220        18.205541491537176     
 C  -2.6486922515612452       -2.2122035009780494        17.472300687766893     
 H  -3.2965386343685550       -1.9216039439413406        16.629736122449849     
 H  -2.4918321798390735       -3.2965196192230630        17.347896339660164     
 C  -3.3844807904482299       -1.9800972003827204        18.794416069534428     
 H  -3.5705971124192288      -0.90502377519532129        18.955156598168770     
 H  -2.7375945651070470       -2.2976648210603052        19.624900543621020     
 C  -4.7095334758524077       -2.7511335151097454        18.865067144201625     
 H  -5.4485911105146148       -2.2691798137447070        18.207430066998370     
 H  -4.5570072909077428       -3.7548455680401069        18.444945243365009     
 C  -5.2659392558753018       -2.8775066247347905        20.286218232008288     
 H  -6.2618903588593424       -3.3423731228333224        20.288857346649113     
 H  -4.6055107800779993       -3.5004221063700860        20.907143488097006     
 H  -5.3604934641557085       -1.8981871279785889        20.770691655226461     
 Cl   8.3066398576112945        3.1436190810226137        8.7659542767551488E-002
 Co   5.8260390449523474        7.0802533465056809        23.929248315794897     
 N   7.1587746577122964        7.6283393662984853        22.387995698111524     
 N   7.8098376908596041        7.0040677491591099        24.807901786583599     
 N   4.6059797012679766        6.4333418924171228        22.411820633914751     
 N   5.2722479783148799        5.1200670154098420        24.493878488239925     
 N   5.0384630216071100        8.8887400337274318        23.395116556126304     
 N   4.9632494266240403        7.9114362443085149        25.731212630449672     
 O   6.7413457687342504        8.1452706186302883        21.187768575719264     
 C   8.4540568911421268        7.7131257233287043        22.608100054128244     
 N   8.4212836183314685        6.5938918601487213        25.945341480042430     
 C   8.8202998738020337        7.2798927227326029        23.937897733626102     
 O   4.5567691745350229        6.9844755843469688        21.175056255920630     
 C   4.0155219503763933        5.1410538137283712        22.463683026371115     
 N   5.3715179726728124        4.3048091973678426        25.577755817210925     
 C   4.4021192499891262        4.4669175670482479        23.625423829414814     
 O   4.7353504660487884        9.2500092242037280        22.113366787324956     
 C   4.4177390845636335        9.7572350116211339        24.349475519258977     
 N   4.8104613273223800        7.5599818309787805        27.031025284477135     
 C   4.4011434921953869        9.1710902553486786        25.617268348375553     
 B   5.2666170415735163        8.3277286790227230        21.036919167241550     
 C   9.4242368391013827        8.2855779735304615        21.633490982420305     
 H   7.8538235988672778        6.2411392967300117        26.756465908056615     
 C   9.7739073475589411        6.6023035072851037        25.825582218304298     
 C   10.073211549386935        7.0608759998318487        24.547368045822967     
 C   2.9972485713887043        4.7041435669491252        21.483098619593044     
 H   5.8550397447822018        4.6267171089320387        26.447111945520806     
 C   4.6189537225102217        3.1792172704556547        25.430470972255595     
 C   4.0011913301689193        3.2274248093743827        24.199863906236086     
 C   4.0305364988580274        11.141696714523333        24.008453332174465     
 H   5.2989291023526013        6.7229116769600026        27.409384776639452     
 C   4.2126765894121148        8.5572121866994131        27.754594592275136     
 C   3.9343105450674658        9.6019156649029860        26.899912758914457     
 C   4.9071344182348149        8.9382041251282480        19.606868775835789     
 H   10.436776199487948        8.3306484069663469        22.045662411180736     
 H   9.1076561895000872        9.3032106988046994        21.356764160640619     
 H   9.4413051888393351        7.6984972505823368        20.703328333614589     
 H   10.406551705578755        6.2520601124254833        26.636342777327702     
 H   11.055823876259772        7.1979807928660913        24.115662901474966     
 H   2.7675769426856265        3.6383873688782611        21.586690571649619     
 H   3.3336457272863500        4.9036071484202797        20.455772297683861     
 H   2.0562076257302224        5.2663380460321738        21.619079769281512     
 H   4.5722938339043617        2.4340144023420782        26.212513757694811     
 H   3.3252371260378313        2.4952235029461032        23.780292103645269     
 H   3.4841098486163102        11.597810392952335        24.836631858774936     
 H   3.3989698427331985        11.177903931519104        23.109784032599809     
 H   4.9189970666372700        11.763723612504549        23.805523494145884     
 H   4.0144554121200464        8.4410041667383755        28.813832532757289     
 H   3.4722503705862700        10.546688148753548        27.158338259249426     
 H   3.8521742817238880        8.6883659372837769        19.409714932945963     
 H   4.9359721137412018        10.037715684190514        19.659947233731206     
 C   5.7755672290135873        8.4663163247014595        18.425770311507321     
 H   5.2059143723225363        8.5641433446014350        17.489395790846974     
 H   5.9932676301801786        7.3903114598883004        18.524097799409084     
 C   7.0947757698580061        9.2330731149269099        18.261377681194073     
 H   7.7194808011629110        9.1018523999103618        19.156139497578653     
 H   6.8802984024464351        10.313823669487373        18.202770014004326     
 C   7.8681947706979409        8.8062896573052800        17.010021665049543     
 H   8.0568962117005132        7.7209505963542284        17.043383980206816     
 H   7.2352966150557103        8.9599732329436801        16.122155166862942     
 C   9.1945722435815203        9.5465248109284975        16.823892270222171     
 H   9.8508945236249144        9.3435804243959115        17.685136733819899     
 H   9.0170764268122934        10.634279525947832        16.843610533991686     
 C   9.9195760939821653        9.1762512588966114        15.526955794869663     
 H   10.097520184559182        8.0892073205475175        15.499275137563323     
 H   9.2602374803173824        9.3801315404495469        14.668800838318118     
 C   11.248099443722255        9.9134198398014224        15.334811470546729     
 H   11.907042532939094        9.7146259251837197        16.194724534912528     
 H   11.073793411477189        11.001604611409311        15.350068699881907     
 C   11.965617664515918        9.5284586235727691        14.039344395994993     
 H   12.140464296784751        8.4405833335330058        14.025038183128281     
 H   11.304074287997272        9.7222995632643965        13.180771956602937     
 C   13.295665751773605        10.256791887484431        13.831214949211967     
 H   13.124259571321012        11.345722601752239        13.817702213260635     
 H   13.954304342355776        10.078586177385199        14.696071245590723     
 C   14.007981478557049        9.8354151928735636        12.544096433867750     
 H   14.180078530627044        8.7474627279727830        12.558743231865579     
 H   13.345078070757209        10.009203909538511        11.683151867623604     
 C   15.337625268149017        10.554697951246228        12.322020751337991     
 H   16.001921686228901        10.368636505341396        13.180997744778198     
 H   15.171315051710737        11.644851512991716        12.319898809950665     
 C   16.054537948456378        10.156649759519096        11.027550818154417     
 H   16.193199763849353        9.0639272110471936        10.990875075347862     
 H   15.415395416641777        10.398588879865580        10.163717958387336     
 C   17.406883021807463        10.861550887678460        10.900622718152967     
 H   18.042115141161165        10.577503783602943        11.754733612776045     
 H   17.255824048709446        11.947977740710918        11.010503012136393     
 C   18.163159369103937        10.608627253123769        9.5953369447946972     
 H   18.331450350685227        9.5295097692568973        9.4440319649142275     
 H   17.544869840419146        10.933292383945915        8.7452771692311941     
 C   19.502055299016671        11.354285525900455        9.5661038532459433     
 H   20.199844657297003        10.876411085472059        10.269619788057270     
 H   19.348115663102643        12.370097680573323        9.9543989020427208     
 C   20.124257987847034        11.434428427703800        8.1720344176791002     
 H   21.107981950464712        11.922397828190171        8.2040379510003074     
 H   19.479949210349453        12.017987239587375        7.4997765940891314     
 H   20.261590066501594        10.437670505865167        7.7355921562363399     
 Cl   6.6972346579251090        5.3771956370652845        28.156230304245017     
         194

 Co   9.0800021643656343        1.4136702339448324        4.3981502737552365     
 N   7.8083067044728605       0.69957894231223916        5.7925588489770741     
 N   7.1064712843431668        1.7046727656679959        3.5550761602064371     
 N   10.169944104029810        2.2110314350808746        6.0289592173542088     
 N   9.8975044290432255        3.2913177338365598        3.6713825600720988     
 N   10.171056059595674      -0.34370149247102288        5.0375752133045202     
 N   9.7200150991311229       0.41222290907745357        2.6333463281503704     
 O   8.1528795743955982       0.36450563500394156        7.0653072654113229     
 C   6.3874570522672922       0.80998655383100304        5.6400131810170979     
 N   6.5136390850115653        2.1689782767600461        2.4239212279401467     
 C   6.0598420555684420        1.3595861019598185        4.3980832610331611     
 O   10.304208236266083        1.5665438649155381        7.2257704730043653     
 C   10.765027935155169        3.3731732251540834        5.9211119652190645     
 N   9.9277444149586671        4.0726324533860998        2.5642905345683142     
 C   10.585906735113753        3.9824182962724310        4.6161684987699676     
 O   10.228230757251939      -0.76068827651466053        6.3409909741908663     
 C   10.676053093478950       -1.1654598575702044        4.1567512328093850     
 N   9.7519031639173797       0.68244091089110914        1.3096355761246308     
 C   10.489086145576740      -0.69709165452071220        2.7994083281603217     
 B   9.6442351917885496       0.21589665195970936        7.3285113688616201     
 C   5.4363702851333517       0.32637526159057328        6.6679472370028421     
 H   7.0861459954238235        2.5118888835519284        1.6199154875839694     
 C   5.1486063962432294        2.1499778459580354        2.5155789117677791     
 C   4.8164588499504131        1.6346075795640709        3.7496283640683683     
 C   11.609709106832224        4.0149740784097467        6.9660030925265364     
 H   9.4649834838070142        3.7608228336782945        1.6776395567603575     
 C   10.610042259593209        5.2215616398193383        2.7807972969723771     
 C   11.048601010056908        5.2061636738675139        4.0992077005121477     
 C   11.344027841081346       -2.4479016610827884        4.5021606232743583     
 H   9.2461701413039084        1.5047584338605151       0.90765769183112410     
 C   10.503179694856877      -0.22520027311965451       0.63691858048520056     
 C   10.991886614272858       -1.1405670561661592        1.5595928932891785     
 C   9.9066759150759367      -0.34296736203228556        8.8009752416509972     
 H   4.4007912798212310       0.51307535777611224        6.3666112111081432     
 H   5.5492429845338860      -0.75592890340969576        6.8457813334453839     
 H   5.6097399167365243       0.81981522575248267        7.6375335404827451     
 H   4.5391564318949413        2.5380157223927498        1.7041282295328377     
 H   3.8229913579663561        1.4719795140358714        4.1424185502098414     
 H   11.373603688562021        5.0828413981462193        7.0769656394780043     
 H   11.489162630949002        3.5066319398689458        7.9266988913779501     
 H   12.671718217892494        3.9666983974166419        6.6679719629474903     
 H   10.770331039117037        5.9429701350137485        1.9905382589223115     
 H   11.627293429361544        5.9691614358233949        4.6031962913180990     
 H   11.855297409482318       -2.8731988989096573        3.6346219637772368     
 H   12.069940703274247       -2.2985235769621912        5.3131293656578551     
 H   10.606977273844736       -3.1858364094783735        4.8587841046219911     
 H   10.643631136379611      -0.15818390073115357      -0.43359454750822657     
 H   11.606169685727291       -2.0075884223211879        1.3492777083545417     
 H   10.955680626244561       -9.8927432073792537E-002   9.0352751768270494     
 H   9.8653492033774963       -1.4429026727178225        8.7870966975782352     
 C   8.9973124289051327       0.18388801978234867        9.9273758802340915     
 H   9.5366317786267967       0.12887254207788451        10.885110019412409     
 H   8.7869789887472205        1.2551037358018347        9.7741290874805760     
 C   7.6724106374317635      -0.57451799022485173        10.091657871598366     
 H   7.0478806217538246      -0.44435018236471535        9.1959777808991952     
 H   7.8797121939892758       -1.6563128858726315        10.154137066651375     
 C   6.8998596752321379      -0.14301744968261748        11.343930219491787     
 H   6.7181442327892267       0.94325413043017658        11.313429901006936     
 H   7.5341381667434568      -0.30212231095259101        12.230005550478737     
 C   5.5692127963406284      -0.87652354460471971        11.532709611543847     
 H   4.9111312040948629      -0.66866747456008913        10.673685484236504     
 H   5.7417110381666774       -1.9649661993214040        11.509796715430324     
 C   4.8475773651532332      -0.50761625701247237        12.833322927913301     
 H   4.6737653237442052       0.57998912501325184        12.865101073530878     
 H   5.5081798649685263      -0.71704372543165917        13.689288357061443     
 C   3.5155925655069935       -1.2410061646108750        13.026258466542789     
 H   2.8552368837704996       -1.0353912129369991        12.168877886738033     
 H   3.6861836875772429       -2.3297592838001147        13.004263591915112     
 C   2.8006460785600180      -0.86238982588311253        14.326513903442557     
 H   2.6295877257396048       0.22605700252159339        14.348801393657208     
 H   3.4631093127671124       -1.0646578286022177        15.182613714252037     
 C   1.4668470094389920       -1.5874568135852674        14.532276359454830     
 H   1.6338956623523011       -2.6772663271901083        14.534844241203626     
 H  0.80733740446331914       -1.3986959552041973        13.670171739468758     
 C  0.75623377854348317       -1.1763367928492918        15.825355007350883     
 H  0.59096569838535817       -8.7030714562074687E-002   15.822811888690234     
 H   1.4188140212312239       -1.3644831641316899        16.683963894901613     
 C -0.57937214748847865       -1.8905660260563890        16.040340191414035     
 H  -1.2407136190033863       -1.6950452846871731        15.180976869884944     
 H -0.41805517871222841       -2.9816579330606077        16.034298490052549     
 C  -1.2994692411293893       -1.5005155660225657        17.337085319020563     
 H  -1.4430140206391424      -0.40805923520309589        17.377139443201866     
 H -0.65963469664102836       -1.7424370204739290        18.201074669342887     
 C  -2.6504615127102227       -2.2123085030254992        17.467445993906264     
 H  -3.2976493839805046       -1.9189287113466733        16.625451985081682     
 H  -2.4960303956627943       -3.2966633650482389        17.341257405600150     
 C  -3.3857288940620274       -1.9805653761933821        18.789936399540387     
 H  -3.5697963307265717      -0.90538221966847388        18.951889948735246     
 H  -2.7394430758427699       -2.3002463917548228        19.620046603091836     
 C  -4.7122571111930975       -2.7490174394452227        18.859745346656020     
 H  -5.4491831659769225       -2.2668125244951880        18.200047602262156     
 H  -4.5610978017888577       -3.7537065984546425        18.441597945859098     
 C  -5.2713573482775473       -2.8714752526679912        20.280017314062082     
 H  -6.2674845170812201       -3.3359840700302934        20.281951914826468     
 H  -4.6125066953436367       -3.4928947067182601        20.903921588815461     
 H  -5.3664453066870079       -1.8908892779078081        20.761624551842235     
 Cl   8.3157634002466310        3.1452879341205580        8.8225788361410443E-002
 Co   5.8215754899566798        7.0819508124233455        23.929390989058998     
 N   7.1520866547020869        7.6310550953440774        22.387008741946840     
 N   7.8068519292996399        7.0072714966628276        24.805983507603273     
 N   4.6002073592527060        6.4342499257064754        22.413487070867955     
 N   5.2688706497135271        5.1215151086816748        24.494948523872662     
 N   5.0325196766337363        8.8902375334249388        23.395931591751186     
 N   4.9612303345945818        7.9132218222622868        25.732042974890611     
 O   6.7327428144038644        8.1474272372457150        21.187270675081152     
 C   8.4475683450292056        7.7171016815624585        22.605478200952948     
 N   8.4201364479376988        6.5986160035624737        25.942900504265847     
 C   8.8159193388654860        7.2843090303296396        23.934778476123729     
 O   4.5487920013045660        6.9854173709245169        21.176897775173302     
 C   4.0097381000603569        5.1420243647985195        22.466261331110104     
 N   5.3697611891207382        4.3062663932253118        25.578653002037203     
 C   4.3976295404264789        4.4681662825620441        23.627705053668013     
 O   4.7271780970534438        9.2511599033579337        22.114668994559050     
 C   4.4141714627214848        9.7592698188646665        24.351225699208161     
 N   4.8122886062294361        7.5626268755898005        27.032374269270125     
 C   4.3999739338685337        9.1733184992078893        25.619145183059594     
 B   5.2577791374213785        8.3288928899933836        21.037805312037772     
 C   9.4158903616012566        8.2905632422095099        21.629659465118458     
 H   7.8541045521702522        6.2450970087454651        26.754702366787832     
 C   9.7725698898899456        6.6088953827955486        25.821633098376637     
 C   10.069797688660849        7.0674471422289527        24.542962725584516     
 C   2.9910951889079129        4.7047155085992047        21.486177666475495     
 H   5.8545268591747286        4.6282147608654896        26.447179161837095     
 C   4.6171891338274742        3.1805278791142317        25.432450572214179     
 C   3.9976693752990173        3.2286501030494388        24.202759820587353     
 C   4.0283887061709347        11.144346071903030        24.011071726831332     
 H   5.3006916571932736        6.7251393465454568        27.409702016644957     
 C   4.2176423984473770        8.5606725916994666        27.757162615668307     
 C   3.9374296459704232        9.6051560985027145        26.902799773631322     
 C   4.8967254033952861        8.9384768274347710        19.607830585514353     
 H   10.428461136534498        8.3385200883057689        22.041257266546122     
 H   9.0967543093091692        9.3069420092860895        21.351686828555110     
 H   9.4340357985630305        7.7022386848112152        20.700318867213262     
 H   10.406658686126141        6.2598817484595299        26.631746107079728     
 H   11.051701922517976        7.2058359011782649        24.110144474877242     
 H   2.7604132267051149        3.6393598510347829        21.591195510372380     
 H   3.3278122571875910        4.9023648903911630        20.458610108639874     
 H   2.0506297379002021        5.2680631748292486        21.621102884801374     
 H   4.5717065790585103        2.4353590140564347        26.214580343713468     
 H   3.3213235757798465        2.4963269394328211        23.784064053068427     
 H   3.4814481196875549        11.600134592829395        24.839092582113580     
 H   3.3978543639029080        11.181774026290094        23.111774411036190     
 H   4.9175364254702458        11.765914659213227        23.809788485359896     
 H   4.0228529715182244        8.4451611740167039        28.816988815924809     
 H   3.4767827889875180        10.550399415321406        27.161940449372207     
 H   3.8415339422762615        8.6887538129852526        19.411912769832696     
 H   4.9259709827738201        10.037989243145923        19.660029100319278     
 C   5.7640363686123521        8.4653298012467815        18.426409416643018     
 H   5.1938240313841240        8.5627545048831220        17.490342124769974     
 H   5.9813521945547077        7.3893143755711819        18.525349924317350     
 C   7.0834004576254603        9.2315759279062810        18.260979275912796     
 H   7.7079522650844643        9.1012877422185099        19.155940380635140     
 H   6.8691048005149407        10.312256975652158        18.201135488185752     
 C   7.8572232282344912        8.8034634656866189        17.010396430581402     
 H   8.0453322265277389        7.7180742881129349        17.044535414778924     
 H   7.2250606038415546        8.9569494015397080        16.121993453666310     
 C   9.1841262040013820        9.5430053836622690        16.824885889356519     
 H   9.8398439131590134        9.3400217005053729        17.686593418663545     
 H   9.0071307839657226        10.630836695334393        16.844192891974259     
 C   9.9097236236474231        9.1721306931787385        15.528466553054239     
 H   10.087185714826528        8.0850203991886520        15.501034049475749     
 H   9.2509863697430745        9.3761951762450426        14.669906157725563     
 C   11.238656137011141        9.9087678589194752        15.337033090069754     
 H   11.897149047117360        9.7094165944033826        16.197150481811388     
 H   11.064828717679262        10.997005224699373        15.352567455592643     
 C   11.956565861778108        9.5239610170843356        14.041746627668175     
 H   12.130856177049774        8.4360243476663683        14.027027321916618     
 H   11.295503154015702        9.7185156346676322        13.182979932184487     
 C   13.287059912585095        10.251780170140393        13.834483319683606     
 H   13.116192659410013        11.340777042474762        13.821474591691485     
 H   13.945267068950706        10.072803809377454        14.699493679718840     
 C   13.999616439279135        9.8306608520850585        12.547410293643409     
 H   14.171157502506405        8.7426421383570752        12.561665752541437     
 H   13.337014333179281        10.005088245925918        11.686387983430549     
 C   15.329692074744560        10.549347930087480        12.325790401889083     
 H   15.993868614680821        10.362268936573996        13.184620510443816     
 H   15.164061269909761        11.639578378637923        12.324434417000605     
 C   16.046387171651251        10.151753976499180        11.031008099076743     
 H   16.183911864817595        9.0589531661792666        10.993363109616238     
 H   15.407575708774344        10.395069928677799        10.167346722688487     
 C   17.399564930206786        10.855275390044055        10.904813250539060     
 H   18.034168037973785        10.569989516784494        11.758948903387314     
 H   17.249739015690405        11.941783231419016        11.015297860023994     
 C   18.156049431221764        10.602156636585246        9.5996336671224523     
 H   18.322944459368390        9.5229256582335431        9.4478726535129347     
 H   17.538543133690130        10.927988130705376        8.7495448625738117     
 C   19.495906414242427        11.346101028636776        9.5710138362963111     
 H   20.192367061379095        10.867952099101872        10.275603238406608     
 H   19.342953321420584        12.362417314466658        9.9583360952115640     
 C   20.119749021579121        11.424270315712546        8.1775573673082729     
 H   21.103568329258827        11.912044168409246        8.2100599990184620     
 H   19.476488642263138        12.007137993324887        7.5037324160355743     
 H   20.257429068646903        10.426963889204698        7.7424663738330368     
 Cl   6.7009619256228268        5.3798831473593491        28.155053538813650     
         194

 Co   9.0869486972590714        1.4129029578703491        4.3986041981597133     
 N   7.8141017413655742       0.69709436900101518        5.7912765606593659     
 N   7.1144440870688506        1.7057440503611963        3.5546092124157935     
 N   10.174808217616828        2.2100786699127872        6.0307580085287880     
 N   9.9053046199089021        3.2905202820829036        3.6728789044248886     
 N   10.178595978796107      -0.34385198782392057        5.0382418553840687     
 N   9.7284925524180110       0.41231435101970820        2.6340332713253334     
 O   8.1575211597860378       0.36189246485354742        7.0642857673901904     
 C   6.3934370400505633       0.80876193764790261        5.6378768772153887     
 N   6.5226764505804082        2.1725400927440410        2.4240024047961324     
 C   6.0670504817315978        1.3604367882738366        4.3965816566098450     
 O   10.307456188739474        1.5655084840939841        7.2276876976939288     
 C   10.768740397729651        3.3729133144586751        5.9240857205671578     
 N   9.9387507161927999        4.0709600082574902        2.5653404404014828     
 C   10.592353879742378        3.9816150307851879        4.6185893179329707     
 O   10.234458459736745      -0.76144406234319439        6.3415338272617801     
 C   10.684658368241056       -1.1651060095731840        4.1575858291184469     
 N   9.7609842717956425       0.68305406833199822        1.3104396854421676     
 C   10.498368365759065      -0.69641745727864091        2.8002166492642893     
 B   9.6487424198096949       0.21413713875373844        7.3289074719054588     
 C   5.4411742427400158       0.32480694162151591        6.6645562940725585     
 H   7.0958986540614406        2.5152970302067357        1.6203470382455725     
 C   5.1576348755189061        2.1547897299322321        2.5149665249710011     
 C   4.8243091951653723        1.6378095628176637        3.7480246915115312     
 C   11.609741346899002        4.0162894020187725        6.9707521190538824     
 H   9.4763886256063135        3.7597760296204652        1.6783025728543217     
 C   10.621659415163887        5.2194212231774042        2.7825213740151393     
 C   11.057419293331217        5.2044787907807626        4.1017920130409324     
 C   11.352611822673211       -2.4475115244145091        4.5031703849269222     
 H   9.2549716912435169        1.5051899419644637       0.90849271369801166     
 C   10.513418886911188      -0.22374196416768907       0.63787015113668055     
 C   11.002286427765572       -1.1390424665995433        1.5605568640602607     
 C   9.9098338024683432      -0.34553804685905704        8.8012934722458969     
 H   4.4060839703891084       0.51387221097850100        6.3631993520973289     
 H   5.5519950728304970      -0.75799664654872612        6.8403256293608452     
 H   5.6149932076528719       0.81610959408723438        7.6350785796044711     
 H   4.5489397343654474        2.5445543808834747        1.7038002373895540     
 H   3.8304590307297204        1.4756993415722843        4.1400697886388569     
 H   11.368323426765818        5.0824696185715972        7.0837905384102040     
 H   11.491025610904103        3.5055661046220510        7.9302813380201549     
 H   12.671811157243244        3.9741769423249775        6.6732895807127415     
 H   10.784273937135334        5.9399768787323737        1.9920203360300803     
 H   11.635885234785389        5.9671796637210557        4.6064606061762889     
 H   11.868169543574085       -2.8703058951886913        3.6372155132395134     
 H   12.074434741976821       -2.2991682198459720        5.3175895350420701     
 H   10.614976292440263       -3.1869721609805359        4.8546691921297924     
 H   10.654648732271649      -0.15603235461803822      -0.43250125074740392     
 H   11.617464847484563       -2.0054471358990691        1.3503296799490876     
 H   10.958478902750105      -0.10129116140641327        9.0369272842643440     
 H   9.8689315343197457       -1.4454774847660401        8.7867156191904119     
 C   8.9990267494646190       0.18035955443411381        9.9269299891406817     
 H   9.5372893300641159       0.12493191300009607        10.885204737411168     
 H   8.7886265499324985        1.2516045913416511        9.7740845128525180     
 C   7.6740950028785866      -0.57836491432236647        10.089475803378530     
 H   7.0502255059684416      -0.44745410868824381        9.1934569248592766     
 H   7.8814389318203482       -1.6601741052953685        10.151238810256237     
 C   6.9005992053789242      -0.14796087921435572        11.341515716322608     
 H   6.7194041596403045       0.93839668033715884        11.312110019986243     
 H   7.5341072583991116      -0.30828274092733188        12.227898479280864     
 C   5.5694555590165660      -0.88100106847424764        11.528677513409463     
 H   4.9118440233253766      -0.67187266463408024        10.669606713212854     
 H   5.7413648649300093       -1.9694867100192637        11.504751332087292     
 C   4.8477023419379099      -0.51286611651122516        12.829467755431970     
 H   4.6748825239897842       0.57483519842192665        12.862315804427791     
 H   5.5079842478016738      -0.72369670883849313        13.685314946085299     
 C   3.5150364925962942       -1.2451894320597876        13.021677945508509     
 H   2.8547904249234497       -1.0378956429032993        12.164661976374230     
 H   3.6845085737195187       -2.3340392431501034        12.998423971943600     
 C   2.8007042127140163      -0.86728071655480132        14.322480240728300     
 H   2.6312333426656442       0.22132437478943406        14.346191814751487     
 H   3.4629731025104009       -1.0715710755919958        15.178201048246834     
 C   1.4659169969350929       -1.5906923594667406        14.527609946469347     
 H   1.6313699355070708       -2.6806858838910972        14.528797378463263     
 H  0.80657077987698722       -1.3999162456137775        13.665874148131882     
 C  0.75608600490913469       -1.1801005931943627        15.821299724425796     
 H  0.59265401571682230       -9.0585559895867196E-002   15.820178326811211     
 H   1.4184319971381012       -1.3704043939485209        16.679558575071450     
 C -0.58065999694963089       -1.8924104258407501        16.035623283452633     
 H  -1.2418742414830477       -1.6943482420284557        15.176819778646449     
 H -0.42124391201100564       -2.9836877331445470        16.027724112287295     
 C  -1.2997619292864504       -1.5032970900503093        17.333219534368506     
 H  -1.4410016842652282      -0.41071063631278626        17.375324386711679     
 H -0.66036634831692564       -1.7481395777765361        18.196607847148599     
 C  -2.6522307738592006       -2.2124135050729494        17.462591300045638     
 H  -3.2987601335924541       -1.9162534787520060        16.621167847713515     
 H  -2.5002286114865147       -3.2968071108734152        17.334618471540132     
 C  -3.3869769976758248       -1.9810335520040441        18.785456729546350     
 H  -3.5689955490339145      -0.90574066414162635        18.948623299301723     
 H  -2.7412915865784933       -2.3028279624493404        19.615192662562652     
 C  -4.7149807465337883       -2.7469013637807005        18.854423549110418     
 H  -5.4497752214392303       -2.2644452352456694        18.192665137525939     
 H  -4.5651883126699717       -3.7525676288691781        18.438250648353190     
 C  -5.2767754406797929       -2.8654438806011919        20.273816396115873     
 H  -6.2730786753030978       -3.3295950172272639        20.275046483003820     
 H  -4.6195026106092731       -3.4853673070664337        20.900699689533912     
 H  -5.3723971492183074       -1.8835914278370274        20.752557448458013     
 Cl   8.3248869428819674        3.1469567872185018        8.8792033955269412E-002
 Co   5.8171119349610114        7.0836482783410109        23.929533662323099     
 N   7.1453986516918784        7.6337708243896696        22.386021785782155     
 N   7.8038661677396766        7.0104752441665443        24.804065228622946     
 N   4.5944350172374353        6.4351579589958279        22.415153507821159     
 N   5.2654933211121744        5.1229632019535067        24.496018559505394     
 N   5.0265763316603627        8.8917350331224441        23.396746627376068     
 N   4.9592112425651234        7.9150074002160578        25.732873319331549     
 O   6.7241398600734783        8.1495838558611435        21.186772774443035     
 C   8.4410797989162862        7.7210776397962126        22.602856347777653     
 N   8.4189892775439290        6.6033401469762261        25.940459528489260     
 C   8.8115388039289364        7.2887253379266754        23.931659218621355     
 O   4.5408148280741099        6.9863591575020649        21.178739294425970     
 C   4.0039542497443215        5.1429949158686670        22.468839635849093     
 N   5.3680044055686640        4.3077235890827801        25.579550186863482     
 C   4.3931398308638308        4.4694149980758393        23.629986277921212     
 O   4.7190057280580993        9.2523105825121394        22.115971201793144     
 C   4.4106038408793360        9.7613046261082008        24.352975879157345     
 N   4.8141158851364922        7.5652719202008205        27.033723254063112     
 C   4.3988043755416797        9.1755467430671001        25.621022017743634     
 B   5.2489412332692407        8.3300571009640461        21.038691456833995     
 C   9.4075438841011305        8.2955485108885600        21.625827947816614     
 H   7.8543855054732274        6.2490547207609186        26.752938825519049     
 C   9.7712324322209501        6.6154872583059943        25.817683978448972     
 C   10.066383827934764        7.0740182846260575        24.538557405346065     
 C   2.9849418064271216        4.7052874502492843        21.489256713357946     
 H   5.8540139735672554        4.6297124127989404        26.447246378153384     
 C   4.6154245451447267        3.1818384877728083        25.434430172172760     
 C   3.9941474204291154        3.2298753967244949        24.205655734938617     
 C   4.0262409134838411        11.146995429282727        24.013690121488203     
 H   5.3024542120339460        6.7273670161309109        27.410019256650461     
 C   4.2226082074826392        8.5641329966995201        27.759730639061477     
 C   3.9405487468733811        9.6083965321024429        26.905686788348191     
 C   4.8863163885557581        8.9387495297412940        19.608792395192918     
 H   10.420146073581048        8.3463917696451926        22.036852121911512     
 H   9.0858524291182530        9.3106733197674814        21.346609496469597     
 H   9.4267664082867277        7.7059801190400936        20.697309400811935     
 H   10.406765666673527        6.2677033844935774        26.627149436831758     
 H   11.047579968776178        7.2136910094904385        24.104626048279517     
 H   2.7532495107246033        3.6403323331913042        21.595700449095141     
 H   3.3219787870888320        4.9011226323620471        20.461447919595884     
 H   2.0450518500701818        5.2697883036263233        21.623126000321236     
 H   4.5711193242126589        2.4367036257707908        26.216646929732121     
 H   3.3174100255218621        2.4974303759195386        23.787836002491584     
 H   3.4787863907587995        11.602458792706456        24.841553305452223     
 H   3.3967388850726170        11.185644121061086        23.113764789472569     
 H   4.9160757843032208        11.768105705921904        23.814053476573903     
 H   4.0312505309164015        8.4493181812950340        28.820145099092326     
 H   3.4813152073887661        10.554110681889265        27.165542639494983     
 H   3.8308936028286351        8.6891416886867265        19.414110606719426     
 H   4.9159698518064383        10.038262802101329        19.660110966907350     
 C   5.7525055082111169        8.4643432777921035        18.427048521778719     
 H   5.1817336904457116        8.5613656651648107        17.491288458692978     
 H   5.9694367589292368        7.3883172912540642        18.526602049225616     
 C   7.0720251453929137        9.2300787408856539        18.260580870631514     
 H   7.6964237290060185        9.1007230845266580        19.155741263691628     
 H   6.8579111985834462        10.310690281816941        18.199500962367175     
 C   7.8462516857710423        8.8006372740679559        17.010771196113264     
 H   8.0337682413549647        7.7151979798716415        17.045686849351029     
 H   7.2148245926273988        8.9539255701357376        16.121831740469680     
 C   9.1736801644212438        9.5394859563960424        16.825879508490868     
 H   9.8287933026931125        9.3364629766148362        17.688050103507191     
 H   8.9971851411191501        10.627393864720954        16.844775249956836     
 C   9.8998711533126809        9.1680101274608639        15.529977311238815     
 H   10.076851245093875        8.0808334778297866        15.502792961388174     
 H   9.2417352591687667        9.3722588120405383        14.671011477133007     
 C   11.229212830300026        9.9041158780375280        15.339254709592778     
 H   11.887255561295623        9.7042072636230436        16.199576428710252     
 H   11.055864023881336        10.992405837989436        15.355066211303379     
 C   11.947514059040296        9.5194634105959022        14.044148859341357     
 H   12.121248057314796        8.4314653617997326        14.029016460704957     
 H   11.286932020034131        9.7147317060708680        13.185187907766039     
 C   13.278454073396585        10.246768452796353        13.837751690155246     
 H   13.108125747499011        11.335831483197286        13.825246970122338     
 H   13.936229795545636        10.067021441369709        14.702916113846955     
 C   13.991251400001222        9.8259065112965516        12.550724153419068     
 H   14.162236474385764        8.7378215487413673        12.564588273217293     
 H   13.328950595601354        10.000972582313327        11.689624099237495     
 C   15.321758881340104        10.543997908928731        12.329560052440176     
 H   15.985815543132738        10.355901367806597        13.188243276109434     
 H   15.156807488108784        11.634305244284132        12.328970024050543     
 C   16.038236394846127        10.146858193479261        11.034465379999068     
 H   16.174623965785834        9.0539791213113396        10.995851143884614     
 H   15.399756000906908        10.391550977490018        10.170975486989638     
 C   17.392246838606106        10.848999892409649        10.909003782925154     
 H   18.026220934786409        10.562475249966045        11.763164193998582     
 H   17.243653982671365        11.935588722127115        11.020092707911594     
 C   18.148939493339586        10.595686020046722        9.6039303894502073     
 H   18.314438568051550        9.5163415472101889        9.4517133421116402     
 H   17.532216426961117        10.922683877464840        8.7538125559164310     
 C   19.489757529468186        11.337916531373098        9.5759238193466807     
 H   20.184889465461186        10.859493112731684        10.281586688755947     
 H   19.337790979738525        12.354736948359992        9.9622732883804073     
 C   20.115240055311208        11.414112203721292        8.1830803169374455     
 H   21.099154708052946        11.901690508628320        8.2160820470366165     
 H   19.473028074176828        11.996288747062398        7.5076882379820171     
 H   20.253268070792213        10.416257272544229        7.7493405914297329     
 Cl   6.7046891933205437        5.3825706576534147        28.153876773382287     
         194

 Co   9.0938952301525084        1.4121356817958659        4.3990581225641892     
 N   7.8198967782582880       0.69460979568979131        5.7899942723416586     
 N   7.1224168897945335        1.7068153350543966        3.5541422646251495     
 N   10.179672331203848        2.2091259047446998        6.0325567997033671     
 N   9.9131048107745787        3.2897228303292478        3.6743752487776788     
 N   10.186135897996540      -0.34400248317681825        5.0389084974636162     
 N   9.7369700057048991       0.41240579296196284        2.6347202145002964     
 O   8.1621627451764791       0.35927929470315328        7.0632642693690579     
 C   6.3994170278338336       0.80753732146480228        5.6357405734136785     
 N   6.5317138161492521        2.1761019087280364        2.4240835816521176     
 C   6.0742589078947535        1.3612874745878547        4.3950800521865290     
 O   10.310704141212867        1.5644731032724304        7.2296049223834924     
 C   10.772452860304135        3.3726534037632669        5.9270594759152520     
 N   9.9497570174269327        4.0692875631288796        2.5663903462346513     
 C   10.598801024371001        3.9808117652979447        4.6210101370959737     
 O   10.240686162221552      -0.76219984817172837        6.3420766803326929     
 C   10.693263643003160       -1.1647521615761636        4.1584204254275079     
 N   9.7700653796739036       0.68366722577288730        1.3112437947597044     
 C   10.507650585941391      -0.69574326003656972        2.8010249703682573     
 B   9.6532496478308403       0.21237762554776751        7.3293035749492965     
 C   5.4459782003466808       0.32323862165245859        6.6611653511422739     
 H   7.1056513126990586        2.5187051768615425        1.6207785889071755     
 C   5.1666633547945837        2.1596016139064282        2.5143541381742232     
 C   4.8321595403803306        1.6410115460712564        3.7464210189546945     
 C   11.609773586965778        4.0176047256277974        6.9755011455812292     
 H   9.4877937674056110        3.7587292255626359        1.6789655889482860     
 C   10.633276570734566        5.2172808065354701        2.7842454510579016     
 C   11.066237576605525        5.2027939076940113        4.1043763255697181     
 C   11.361195804265076       -2.4471213877462303        4.5041801465794871     
 H   9.2637732411831255        1.5056214500684122       0.90932773556489932     
 C   10.523658078965500      -0.22228365521572360       0.63882172178816043     
 C   11.012686241258287       -1.1375178770329275        1.5615208348313427     
 C   9.9129916898607497      -0.34810873168582845        8.8016117028407983     
 H   4.4113766609569849       0.51466906418088976        6.3597874930865146     
 H   5.5547471611271089      -0.76006438968775658        6.8348699252763074     
 H   5.6202464985692195       0.81240396242198620        7.6326236187261962     
 H   4.5587230368359535        2.5510930393741997        1.7034722452462703     
 H   3.8379267034930846        1.4794191691086971        4.1377210270678733     
 H   11.363043164969616        5.0820978389969751        7.0906154373424028     
 H   11.492888590859202        3.5045002693751566        7.9338637846623605     
 H   12.671904096593995        3.9816554872333132        6.6786071984779927     
 H   10.798216835153632        5.9369836224509989        1.9935024131378494     
 H   11.644477040209233        5.9651978916187165        4.6097249210344797     
 H   11.881041677665852       -2.8674128914677257        3.6398090627017896     
 H   12.078928780679398       -2.2998128627297527        5.3220497044262842     
 H   10.622975311035788       -3.1881079124826988        4.8505542796375929     
 H   10.665666328163688      -0.15388080850492286      -0.43140795398658127     
 H   11.628760009241832       -2.0033058494769502        1.3513816515436334     
 H   10.961277179255649      -0.10365489073903399        9.0385793917016404     
 H   9.8725138652619968       -1.4480522968142580        8.7863345408025886     
 C   9.0007410700241053       0.17683108908587897        9.9264840980472719     
 H   9.5379468815014370       0.12099128392230764        10.885299455409926     
 H   8.7902741111177765        1.2481054468814676        9.7740399382244600     
 C   7.6757793683254105      -0.58221183841988133        10.087293735158694     
 H   7.0525703901830594      -0.45055803501177222        9.1909360688193562     
 H   7.8831656696514205       -1.6640353247181052        10.148340553861100     
 C   6.9013387355257105      -0.15290430874609398        11.339101213153429     
 H   6.7206640864913814       0.93353923024414120        11.310790138965549     
 H   7.5340763500547654      -0.31444317090207280        12.225791408082989     
 C   5.5696983216925036      -0.88547859234377568        11.524645415275078     
 H   4.9125568425558903      -0.67507785470807125        10.665527942189204     
 H   5.7410186916933421       -1.9740072207171233        11.499705948744261     
 C   4.8478273187225867      -0.51811597600997794        12.825612582950640     
 H   4.6759997242353633       0.56968127183060158        12.859530535324703     
 H   5.5077886306348214      -0.73034969224532720        13.681341535109155     
 C   3.5144804196855950       -1.2493726995087000        13.017097424474231     
 H   2.8543439660763994       -1.0404000728695992        12.160446066010428     
 H   3.6828334598617940       -2.3383192025000916        12.992584351972090     
 C   2.8007623468680145      -0.87217160722649001        14.318446578014045     
 H   2.6328789595916837       0.21659174705727471        14.343582235845766     
 H   3.4628368922536894       -1.0784843225817740        15.173788382241630     
 C   1.4649869844311936       -1.5939279053482138        14.522943533483865     
 H   1.6288442086618404       -2.6841054405920866        14.522750515722901     
 H  0.80580415529065519       -1.4011365360233579        13.661576556795007     
 C  0.75593823127478632       -1.1838643935394335        15.817244441500707     
 H  0.59434233304828643       -9.4140405229659704E-002   15.817544764932187     
 H   1.4180499730449787       -1.3763256237653518        16.675153255241291     
 C -0.58194784641078312       -1.8942548256251113        16.030906375491227     
 H  -1.2430348639627091       -1.6936511993697383        15.172662687407955     
 H -0.42443264530978292       -2.9857175332284864        16.021149734522041     
 C  -1.3000546174435115       -1.5060786140780527        17.329353749716450     
 H  -1.4389893478913138      -0.41336203742247662        17.373509330221495     
 H -0.66109799999282293       -1.7538421350791431        18.192141024954310     
 C  -2.6540000350081785       -2.2125185071203997        17.457736606185012     
 H  -3.2998708832044037       -1.9135782461573387        16.616883710345345     
 H  -2.5044268273102355       -3.2969508566985910        17.327979537480118     
 C  -3.3882251012896218       -1.9815017278147058        18.780977059552310     
 H  -3.5681947673412573      -0.90609910861477894        18.945356649868199     
 H  -2.7431400973142162       -2.3054095331438580        19.610338722033468     
 C  -4.7177043818744782       -2.7447852881161783        18.849101751564817     
 H  -5.4503672769015381       -2.2620779459961504        18.185282672789725     
 H  -4.5692788235510866       -3.7514286592837136        18.434903350847279     
 C  -5.2821935330820384       -2.8594125085343927        20.267615478169667     
 H  -6.2786728335249764       -3.3232059644242344        20.268141051181175     
 H  -4.6264985258749096       -3.4778399074146078        20.897477790252367     
 H  -5.3783489917496068       -1.8762935777662464        20.743490345073791     
 Cl   8.3340104855173056        3.1486256403164461        8.9358279549128367E-002
 Co   5.8126483799653439        7.0853457442586762        23.929676335587200     
 N   7.1387106486816689        7.6364865534352617        22.385034829617471     
 N   7.8008804061797123        7.0136789916702611        24.802146949642616     
 N   4.5886626752221646        6.4360659922851804        22.416819944774364     
 N   5.2621159925108216        5.1244112952253396        24.497088595138131     
 N   5.0206329866869890        8.8932325328199511        23.397561663000950     
 N   4.9571921505356658        7.9167929781698287        25.733703663772488     
 O   6.7155369057430914        8.1517404744765720        21.186274873804919     
 C   8.4345912528033651        7.7250535980299668        22.600234494602358     
 N   8.4178421071501592        6.6080642903899793        25.938018552712677     
 C   8.8071582689923886        7.2931416455237112        23.928539961118982     
 O   4.5328376548436529        6.9873009440796139        21.180580813678642     
 C   3.9981703994282856        5.1439654669388153        22.471417940588083     
 N   5.3662476220165907        4.3091807849402493        25.580447371689765     
 C   4.3886501213011826        4.4706637135896345        23.632267502174411     
 O   4.7108333590627547        9.2534612616663470        22.117273409027241     
 C   4.4070362190371872        9.7633394333517334        24.354726059106529     
 N   4.8159431640435493        7.5679169648118405        27.035072238856099     
 C   4.3976348172148265        9.1777749869263108        25.622898852427674     
 B   5.2401033291171029        8.3312213119347067        21.039577601630217     
 C   9.3991974066010062        8.3005337795676084        21.621996430514770     
 H   7.8546664587762018        6.2530124327763721        26.751175284250266     
 C   9.7698949745519563        6.6220791338164391        25.813734858521308     
 C   10.062969967208678        7.0805894270231615        24.534152085107614     
 C   2.9787884239463303        4.7058593918993639        21.492335760240397     
 H   5.8535010879597822        4.6312100647323922        26.447313594469676     
 C   4.6136599564619791        3.1831490964313853        25.436409772131341     
 C   3.9906254655592135        3.2311006903995509        24.208551649289880     
 C   4.0240931207967474        11.149644786662423        24.016308516145070     
 H   5.3042167668746183        6.7295946857163651        27.410336496655965     
 C   4.2275740165179014        8.5675934016995736        27.762298662454647     
 C   3.9436678477763385        9.6116369657021714        26.908573803065060     
 C   4.8759073737162293        8.9390222320478170        19.609754204871482     
 H   10.411831010627598        8.3542634509846163        22.032446977276898     
 H   9.0749505489273368        9.3144046302488714        21.341532164384088     
 H   9.4194970180104249        7.7097215532689720        20.694299934410608     
 H   10.406872647220913        6.2755250205276241        26.622552766583784     
 H   11.043458015034382        7.2215461178026121        24.099107621681792     
 H   2.7460857947440918        3.6413048153478260        21.600205387817905     
 H   3.3161453169900725        4.8998803743329304        20.464285730551897     
 H   2.0394739622401614        5.2715134324233981        21.625149115841101     
 H   4.5705320693668083        2.4380482374851473        26.218713515750775     
 H   3.3134964752638774        2.4985338124062566        23.791607951914742     
 H   3.4761246618300441        11.604782992583516        24.844014028790863     
 H   3.3956234062423265        11.189514215832077        23.115755167908951     
 H   4.9146151431361966        11.770296752630582        23.818318467787915     
 H   4.0396480903145795        8.4534751885733641        28.823301382259846     
 H   3.4858476257900142        10.557821948457125        27.169144829617764     
 H   3.8202532633810087        8.6895295643882022        19.416308443606155     
 H   4.9059687208390566        10.038536361056737        19.660192833495422     
 C   5.7409746478098818        8.4633567543374255        18.427687626914416     
 H   5.1696433495072993        8.5599768254464976        17.492234792615982     
 H   5.9575213233037667        7.3873202069369457        18.527854174133878     
 C   7.0606498331603680        9.2285815538650251        18.260182465350233     
 H   7.6848951929275717        9.1001584268348061        19.155542146748111     
 H   6.8467175966519527        10.309123587981725        18.197866436548601     
 C   7.8352801433075934        8.7978110824492948        17.011145961645123     
 H   8.0222042561821905        7.7123216716303480        17.046838283923137     
 H   7.2045885814132431        8.9509017387317673        16.121670027273048     
 C   9.1632341248411056        9.5359665291298157        16.826873127625216     
 H   9.8177426922272115        9.3329042527242976        17.689506788350833     
 H   8.9872394982725776        10.623951034107515        16.845357607939409     
 C   9.8900186829779386        9.1638895617429910        15.531488069423391     
 H   10.066516775361222        8.0766465564709211        15.504551873300599     
 H   9.2324841485944589        9.3683224478360341        14.672116796540450     
 C   11.219769523588912        9.8994638971555791        15.341476329115803     
 H   11.877362075473886        9.6989979328427065        16.202002375609112     
 H   11.046899330083409        10.987806451279500        15.357564967014113     
 C   11.938462256302486        9.5149658041074687        14.046551091014541     
 H   12.111639937579818        8.4269063759330951        14.031005599493295     
 H   11.278360886052562        9.7109477774741055        13.187395883347591     
 C   13.269848234208077        10.241756735452313        13.841020060626885     
 H   13.100058835588010        11.330885923919810        13.829019348553189     
 H   13.927192522140565        10.061239073361962        14.706338547975072     
 C   13.982886360723308        9.8211521705080465        12.554038013194727     
 H   14.153315446265124        8.7330009591256594        12.567510793893149     
 H   13.320886858023426        9.9968569187007343        11.692860215044439     
 C   15.313825687935649        10.538647887769983        12.333329702991266     
 H   15.977762471584656        10.349533799039197        13.191866041775052     
 H   15.149553706307808        11.629032109930339        12.333505631100483     
 C   16.030085618041003        10.141962410459342        11.037922660921394     
 H   16.165336066754076        9.0490050764434145        10.998339178152991     
 H   15.391936293039475        10.388032026302238        10.174604251290789     
 C   17.384928747005429        10.842724394775244        10.913194315311248     
 H   18.018273831599029        10.554960983147595        11.767379484609851     
 H   17.237568949652324        11.929394212835213        11.024887555799195     
 C   18.141829555457409        10.589215403508197        9.6082271117779623     
 H   18.305932676734713        9.5097574361868347        9.4555540307103474     
 H   17.525889720232104        10.917379624224301        8.7580802492590504     
 C   19.483608644693941        11.329732034109421        9.5808338023970485     
 H   20.177411869543278        10.851034126361498        10.287570139105286     
 H   19.332628638056470        12.347056582253325        9.9662104815492523     
 C   20.110731089043298        11.403954091730037        8.1886032665666182     
 H   21.094741086847066        11.891336848847397        8.2221040950547692     
 H   19.469567506090513        11.985439500799909        7.5116440599284591     
 H   20.249107072937523        10.405550655883758        7.7562148090264289     
 Cl   6.7084164610182615        5.3852581679474794        28.152700007950919     
         194

 Co   9.1008417630459455        1.4113684057213827        4.3995120469686659     
 N   7.8256918151510027       0.69212522237856744        5.7887119840239514     
 N   7.1303896925202173        1.7078866197475970        3.5536753168345059     
 N   10.184536444790867        2.2081731395766124        6.0343555908779463     
 N   9.9209050016402571        3.2889253785755916        3.6758715931304691     
 N   10.193675817196972      -0.34415297852971594        5.0395751395431638     
 N   9.7454474589917872       0.41249723490421747        2.6354071576752593     
 O   8.1668043305669187       0.35666612455275909        7.0622427713479263     
 C   6.4053970156171047       0.80631270528170196        5.6336042696119684     
 N   6.5407511817180959        2.1796637247120318        2.4241647585081028     
 C   6.0814673340579093        1.3621381609018730        4.3935784477632129     
 O   10.313952093686257        1.5634377224508766        7.2315221470730560     
 C   10.776165322878619        3.3723934930678583        5.9300332312633453     
 N   9.9607633186610673        4.0676151180002700        2.5674402520678199     
 C   10.605248168999626        3.9800084998107015        4.6234309562589768     
 O   10.246913864706357      -0.76295563400026223        6.3426195334036066     
 C   10.701868917765266       -1.1643983135791431        4.1592550217365698     
 N   9.7791464875521665       0.68428038321377638        1.3120479040772415     
 C   10.516932806123718      -0.69506906279449854        2.8018332914722253     
 B   9.6577568758519856       0.21061811234179656        7.3296996779931343     
 C   5.4507821579533458       0.32167030168340127        6.6577744082119903     
 H   7.1154039713366757        2.5221133235163498        1.6212101395687786     
 C   5.1756918340702605        2.1644134978806244        2.5137417513774456     
 C   4.8400098855952889        1.6442135293248494        3.7448173463978578     
 C   11.609805827032556        4.0189200492368222        6.9802501721085752     
 H   9.4991989092049103        3.7576824215048061        1.6796286050422502     
 C   10.644893726305245        5.2151403898935369        2.7859695281006638     
 C   11.075055859879836        5.2011090246072600        4.1069606380985029     
 C   11.369779785856942       -2.4467312510779515        4.5051899082320510     
 H   9.2725747911227341        1.5060529581723605       0.91016275743178687     
 C   10.533897271019811      -0.22082534626375816       0.63977329243964043     
 C   11.023086054751001       -1.1359932874663115        1.5624848056024250     
 C   9.9161495772531563      -0.35067941651259993        8.8019299334356980     
 H   4.4166693515248623       0.51546591738327852        6.3563756340757003     
 H   5.5574992494237199      -0.76213213282678693        6.8294142211917688     
 H   5.6254997894855663       0.80869833075673792        7.6301686578479222     
 H   4.5685063393064587        2.5576316978649247        1.7031442531029866     
 H   3.8453943762564489        1.4831389966451101        4.1353722654968887     
 H   11.357762903173414        5.0817260594223530        7.0974403362746026     
 H   11.494751570814302        3.5034344341282622        7.9374462313045653     
 H   12.671997035944745        3.9891340321416489        6.6839248162432430     
 H   10.812159733171928        5.9339903661696241        1.9949844902456182     
 H   11.653068845633079        5.9632161195163764        4.6129892358926696     
 H   11.893913811757621       -2.8645198877467601        3.6424026121640658     
 H   12.083422819381973       -2.3004575056135339        5.3265098738104983     
 H   10.630974329631314       -3.1892436639848611        4.8464393671453943     
 H   10.676683924055727      -0.15172926239180748      -0.43031465722575862     
 H   11.640055170999103       -2.0011645630548318        1.3524336231381793     
 H   10.964075455761193      -0.10601862007165472        9.0402314991389350     
 H   9.8760961962042462       -1.4506271088624756        8.7859534624147635     
 C   9.0024553905835933       0.17330262373764410        9.9260382069538640     
 H   9.5386044329387563       0.11705065484451921        10.885394173408686     
 H   8.7919216723030544        1.2446063024212843        9.7739953635964039     
 C   7.6774637337722345      -0.58605876251739619        10.085111666938857     
 H   7.0549152743976764      -0.45366196133530068        9.1884152127794376     
 H   7.8848924074824929       -1.6678965441408422        10.145442297465962     
 C   6.9020782656724968      -0.15784773827783222        11.336686709984251     
 H   6.7219240133424591       0.92868178015112357        11.309470257944856     
 H   7.5340454417104201      -0.32060360087681367        12.223684336885116     
 C   5.5699410843684403      -0.88995611621330373        11.520613317140693     
 H   4.9132696617864040      -0.67828304478206236        10.661449171165552     
 H   5.7406725184566740       -1.9785277314149829        11.494660565401228     
 C   4.8479522955072634      -0.52336583550873073        12.821757410469310     
 H   4.6771169244809432       0.56452734523927639        12.856745266221616     
 H   5.5075930134679680      -0.73700267565216127        13.677368124133011     
 C   3.5139243467748953       -1.2535559669576126        13.012516903439952     
 H   2.8538975072293495       -1.0429045028358994        12.156230155646623     
 H   3.6811583460040698       -2.3425991618500803        12.986744732000577     
 C   2.8008204810220123      -0.87706249789817881        14.314412915299789     
 H   2.6345245765177232       0.21185911932511539        14.340972656940046     
 H   3.4627006819969783       -1.0853975695715523        15.169375716236427     
 C   1.4640569719272944       -1.5971634512296868        14.518277120498380     
 H   1.6263184818166103       -2.6875249972930755        14.516703652982539     
 H  0.80503753070432327       -1.4023568264329380        13.657278965458131     
 C  0.75579045764043795       -1.1876281938845044        15.813189158575618     
 H  0.59603065037975056       -9.7695250563452213E-002   15.814911203053164     
 H   1.4176679489518562       -1.3822468535821830        16.670747935411129     
 C -0.58323569587193547       -1.8960992254094724        16.026189467529825     
 H  -1.2441954864423708       -1.6929541567110209        15.168505596169460     
 H -0.42762137860856020       -2.9877473333124254        16.014575356756783     
 C  -1.3003473056005725       -1.5088601381057960        17.325487965064394     
 H  -1.4369770115173996      -0.41601343853216699        17.371694273731308     
 H -0.66182965166872021       -1.7595446923817504        18.187674202760022     
 C  -2.6557692961571564       -2.2126235091678494        17.452881912324386     
 H  -3.3009816328163533       -1.9109030135626714        16.612599572977178     
 H  -2.5086250431339563       -3.2970946025237673        17.321340603420104     
 C  -3.3894732049034193       -1.9819699036253675        18.776497389558273     
 H  -3.5673939856486001      -0.90645755308793152        18.942090000434671     
 H  -2.7449886080499390       -2.3079911038383756        19.605484781504284     
 C  -4.7204280172151689       -2.7426692124516556        18.843779954019215     
 H  -5.4509593323638459       -2.2597106567466319        18.177900208053508     
 H  -4.5733693344322006       -3.7502896896982492        18.431556053341367     
 C  -5.2876116254842840       -2.8533811364675934        20.261414560223457     
 H  -6.2842669917468541       -3.3168169116212050        20.261235619358526     
 H  -4.6334944411405461       -3.4703125077627814        20.894255890970822     
 H  -5.3843008342809062       -1.8689957276954656        20.734423241689566     
 Cl   8.3431340281526420        3.1502944934143904        8.9924525142987322E-002
 Co   5.8081848249696755        7.0870432101763416        23.929819008851297     
 N   7.1320226456714604        7.6392022824808539        22.384047873452790     
 N   7.7978946446197481        7.0168827391739788        24.800228670662289     
 N   4.5828903332068940        6.4369740255745329        22.418486381727568     
 N   5.2587386639094689        5.1258593884971724        24.498158630770863     
 N   5.0146896417136153        8.8947300325174563        23.398376698625832     
 N   4.9551730585062073        7.9185785561236006        25.734534008213426     
 O   6.7069339514127053        8.1538970930920005        21.185776973166806     
 C   8.4281027066904439        7.7290295562637210        22.597612641427062     
 N   8.4166949367563895        6.6127884338037317        25.935577576936094     
 C   8.8027777340558391        7.2975579531207471        23.925420703616609     
 O   4.5248604816131959        6.9882427306571619        21.182422332931310     
 C   3.9923865491122501        5.1449360180089636        22.473996245327072     
 N   5.3644908384645165        4.3106379807977184        25.581344556516044     
 C   4.3841604117385353        4.4719124291034307        23.634548726427610     
 O   4.7026609900674101        9.2546119408205527        22.118575616261335     
 C   4.4034685971950394        9.7653742405952659        24.356476239055713     
 N   4.8177704429506054        7.5705620094228605        27.036421223649086     
 C   4.3964652588879733        9.1800032307855233        25.624775687111715     
 B   5.2312654249649650        8.3323855229053692        21.040463746426440     
 C   9.3908509291008802        8.3055190482466568        21.618164913212922     
 H   7.8549474120791762        6.2569701447918256        26.749411742981483     
 C   9.7685575168829608        6.6286710093268839        25.809785738593646     
 C   10.059556106482594        7.0871605694202664        24.529746764869159     
 C   2.9726350414655389        4.7064313335494434        21.495414807122845     
 H   5.8529882023523099        4.6327077166658430        26.447380810785965     
 C   4.6118953677792316        3.1844597050899623        25.438389372089926     
 C   3.9871035106893120        3.2323259840746070        24.211447563641148     
 C   4.0219453281096547        11.152294144042120        24.018926910801937     
 H   5.3059793217152915        6.7318223553018193        27.410653736661470     
 C   4.2325398255531637        8.5710538066996271        27.764866685847814     
 C   3.9467869486792959        9.6148773993018981        26.911460817781926     
 C   4.8654983588767013        8.9392949343543400        19.610716014550050     
 H   10.403515947674148        8.3621351323240383        22.028041832642288     
 H   9.0640486687364188        9.3181359407302615        21.336454832298578     
 H   9.4122276277341221        7.7134629874978504        20.691290468009282     
 H   10.406979627768299        6.2833466565616707        26.617956096335810     
 H   11.039336061292584        7.2294012261147858        24.093589195084068     
 H   2.7389220787635802        3.6422772975043478        21.604710326540665     
 H   3.3103118468913135        4.8986381163038137        20.467123541507910     
 H   2.0338960744101411        5.2732385612204737        21.627172231360962     
 H   4.5699448145209569        2.4393928491995038        26.220780101769428     
 H   3.3095829250058926        2.4996372488929746        23.795379901337899     
 H   3.4734629329012887        11.607107192460575        24.846474752129506     
 H   3.3945079274120360        11.193384310603069        23.117745546345333     
 H   4.9131545019691725        11.772487799339260        23.822583459001926     
 H   4.0480456497127566        8.4576321958516925        28.826457665427363     
 H   3.4903800441912622        10.561533215024983        27.172747019740545     
 H   3.8096129239333827        8.6899174400896761        19.418506280492888     
 H   4.8959675898716748        10.038809920012145        19.660274700083495     
 C   5.7294437874086466        8.4623702308827475        18.428326732050113     
 H   5.1575530085688870        8.5585879857281846        17.493181126538982     
 H   5.9456058876782958        7.3863231226198280        18.529106299042144     
 C   7.0492745209278223        9.2270843668443963        18.259784060068956     
 H   7.6733666568491250        9.0995937691429560        19.155343029804598     
 H   6.8355239947204582        10.307556894146510        18.196231910730027     
 C   7.8243086008441436        8.7949848908306318        17.011520727176983     
 H   8.0106402710094162        7.7094453633890545        17.047989718495245     
 H   7.1943525701990882        8.9478779073277952        16.121508314076419     
 C   9.1527880852609673        9.5324471018635872        16.827866746759565     
 H   9.8066920817613088        9.3293455288337608        17.690963473194479     
 H   8.9772938554260051        10.620508203494076        16.845939965921982     
 C   9.8801662126431964        9.1597689960251163        15.532998827607967     
 H   10.056182305628569        8.0724596351120557        15.506310785213024     
 H   9.2232330380201510        9.3643860836315298        14.673222115947894     
 C   11.210326216877800        9.8948119162736319        15.343697948638829     
 H   11.867468589652152        9.6937886020623676        16.204428322507972     
 H   11.037934636285483        10.983207064569562        15.360063722724849     
 C   11.929410453564675        9.5104681976190353        14.048953322687723     
 H   12.102031817844841        8.4223473900664594        14.032994738281634     
 H   11.269789752070992        9.7071638488773413        13.189603858929141     
 C   13.261242395019567        10.236745018108275        13.844288431098525     
 H   13.091991923677009        11.325940364642333        13.832791726984039     
 H   13.918155248735495        10.055456705354217        14.709760982103187     
 C   13.974521321445394        9.8163978297195396        12.557351872970386     
 H   14.144394418144485        8.7281803695099516        12.570433314569005     
 H   13.312823120445497        9.9927412550881414        11.696096330851384     
 C   15.305892494531193        10.533297866611235        12.337099353542358     
 H   15.969709400036574        10.343166230271796        13.195488807440670     
 H   15.142299924506833        11.623758975576546        12.338041238150423     
 C   16.021934841235876        10.137066627439426        11.041379941843720     
 H   16.156048167722318        9.0440310315754875        11.000827212421367     
 H   15.384116585172039        10.384513075114457        10.178233015591941     
 C   17.377610655404752        10.836448897140839        10.917384847697342     
 H   18.010326728411652        10.547446716329146        11.771594775221120     
 H   17.231483916633284        11.923199703543311        11.029682403686795     
 C   18.134719617575232        10.582744786969673        9.6125238341057173     
 H   18.297426785417873        9.5031733251634805        9.4593947193090546     
 H   17.519563013503092        10.912075370983764        8.7623479426016679     
 C   19.477459759919700        11.321547536845744        9.5857437854474181     
 H   20.169934273625366        10.842575139991309        10.293553589454625     
 H   19.327466296374411        12.339376216146659        9.9701476747180955     
 C   20.106222122775385        11.393795979738783        8.1941262161957908     
 H   21.090327465641181        11.880983189066471        8.2281261430729238     
 H   19.466106938004199        11.974590254537421        7.5155998818749019     
 H   20.244946075082833        10.394844039223289        7.7630890266231258     
 Cl   6.7121437287159784        5.3879456782415449        28.151523242519556     
         194

 Co   9.1077882959393826        1.4106011296468994        4.3999659713731418     
 N   7.8314868520437164       0.68964064906734346        5.7874296957062441     
 N   7.1383624952459002        1.7089579044407974        3.5532083690438623     
 N   10.189400558377887        2.2072203744085250        6.0361543820525254     
 N   9.9287051925059338        3.2881279268219359        3.6773679374832593     
 N   10.201215736397405      -0.34430347388261362        5.0402417816227123     
 N   9.7539249122786753       0.41258867684647210        2.6360941008502223     
 O   8.1714459159573583       0.35405295440236495        7.0612212733267938     
 C   6.4113770034003759       0.80508808909860163        5.6314679658102591     
 N   6.5497885472869397        2.1832255406960273        2.4242459353640884     
 C   6.0886757602210650        1.3629888472158911        4.3920768433398969     
 O   10.317200046159650        1.5624023416293229        7.2334393717626186     
 C   10.779877785453101        3.3721335823724501        5.9330069866114385     
 N   9.9717696198952002        4.0659426728716603        2.5684901579009884     
 C   10.611695313628251        3.9792052343234583        4.6258517754219808     
 O   10.253141567191165      -0.76371141982879620        6.3431623864745204     
 C   10.710474192527370       -1.1640444655821227        4.1600896180456308     
 N   9.7882275954304276       0.68489354065466546        1.3128520133947783     
 C   10.526215026306042      -0.69439486555242724        2.8026416125761928     
 B   9.6622641038731292       0.20885859913582563        7.3300957810369720     
 C   5.4555861155600098       0.32010198171434395        6.6543834652817067     
 H   7.1251566299742937        2.5255214701711566        1.6216416902303816     
 C   5.1847203133459381        2.1692253818548211        2.5131293645806676     
 C   4.8478602308102481        1.6474155125784422        3.7432136738410211     
 C   11.609838067099334        4.0202353728458480        6.9849991986359221     
 H   9.5106040510042078        3.7566356174469768        1.6802916211362144     
 C   10.656510881875924        5.2129999732516028        2.7876936051434260     
 C   11.083874143154144        5.1994241415205078        4.1095449506272885     
 C   11.378363767448807       -2.4463411144096727        4.5061996698846150     
 H   9.2813763410623427        1.5064844662763091       0.91099777929867443     
 C   10.544136463074123      -0.21936703731179269       0.64072486309112031     
 C   11.033485868243714       -1.1344686978996956        1.5634487763735072     
 C   9.9193074646455628      -0.35325010133937135        8.8022481640305976     
 H   4.4219620420927388       0.51626277058566739        6.3529637750648860     
 H   5.5602513377203318      -0.76419987596581740        6.8239585171072310     
 H   5.6307530804019139       0.80499269909148963        7.6277136969696473     
 H   4.5782896417769647        2.5641703563556497        1.7028162609597028     
 H   3.8528620490198136        1.4868588241815228        4.1330235039259051     
 H   11.352482641377213        5.0813542798477318        7.1042652352068023     
 H   11.496614550769401        3.5023685988813673        7.9410286779467700     
 H   12.672089975295496        3.9966125770499845        6.6892424340084942     
 H   10.826102631190224        5.9309971098882492        1.9964665673533870     
 H   11.661660651056925        5.9612343474140372        4.6162535507508595     
 H   11.906785945849387       -2.8616268840257941        3.6449961616263420     
 H   12.087916858084549       -2.3011021484973146        5.3309700431947133     
 H   10.638973348226839       -3.1903794154870235        4.8423244546531947     
 H   10.687701519947767      -0.14957771627869212      -0.42922136046493592     
 H   11.651350332756373       -1.9990232766327127        1.3534855947327251     
 H   10.966873732266736      -0.10838234940427544        9.0418836065762314     
 H   9.8796785271464973       -1.4532019209106932        8.7855723840269402     
 C   9.0041697111430796       0.16977415838940926        9.9255923158604542     
 H   9.5392619843760773       0.11311002576673077        10.885488891407444     
 H   8.7935692334883324        1.2411071579611008        9.7739507889683459     
 C   7.6791480992190584      -0.58990568661491105        10.082929598719019     
 H   7.0572601586122943      -0.45676588765882908        9.1858943567395173     
 H   7.8866191453135643       -1.6717577635635790        10.142544041070826     
 C   6.9028177958192822      -0.16279116780957048        11.334272206815072     
 H   6.7231839401935360       0.92382433005810594        11.308150376924162     
 H   7.5340145333660749      -0.32676403085155459        12.221577265687241     
 C   5.5701838470443779      -0.89443364008283177        11.516581219006309     
 H   4.9139824810169177      -0.68148823485605348        10.657370400141902     
 H   5.7403263452200060       -1.9830482421128426        11.489615182058195     
 C   4.8480772722919401      -0.52861569500748340        12.817902237987980     
 H   4.6782341247265222       0.55937341864795120        12.853959997118528     
 H   5.5073973963011156      -0.74365565905899533        13.673394713156867     
 C   3.5133682738641960       -1.2577392344065250        13.007936382405672     
 H   2.8534510483822997       -1.0454089328021994        12.152014245282821     
 H   3.6794832321463455       -2.3468791212000690        12.980905112029067     
 C   2.8008786151760106      -0.88195338856986760        14.310379252585534     
 H   2.6361701934437627       0.20712649159295604        14.338363078034325     
 H   3.4625644717402668       -1.0923108165613304        15.164963050231222     
 C   1.4631269594233953       -1.6003989971111601        14.513610707512898     
 H   1.6237927549713800       -2.6909445539940648        14.510656790242175     
 H  0.80427090611799124       -1.4035771168425182        13.652981374121255     
 C  0.75564268400608958       -1.1913919942295752        15.809133875650529     
 H  0.59771896771121469      -0.10125009589724474        15.812277641174139     
 H   1.4172859248587337       -1.3881680833990140        16.666342615580966     
 C -0.58452354533308770       -1.8979436251938335        16.021472559568423     
 H  -1.2453561089220322       -1.6922571140523035        15.164348504930967     
 H -0.43081011190733748       -2.9897771333963647        16.008000978991529     
 C  -1.3006399937576336       -1.5116416621335396        17.321622180412337     
 H  -1.4349646751434852      -0.41866483964185730        17.369879217241120     
 H -0.66256130334461738       -1.7652472496843574        18.183207380565733     
 C  -2.6575385573061339       -2.2127285112152997        17.448027218463757     
 H  -3.3020923824283028       -1.9082277809680039        16.608315435609008     
 H  -2.5128232589576771       -3.2972383483489431        17.314701669360090     
 C  -3.3907213085172168       -1.9824380794360292        18.772017719564232     
 H  -3.5665932039559429      -0.90681599756108411        18.938823351001147     
 H  -2.7468371187856624       -2.3105726745328932        19.600630840975100     
 C  -4.7231516525558597       -2.7405531367871334        18.838458156473614     
 H  -5.4515513878261537       -2.2573433674971128        18.170517743317294     
 H  -4.5774598453133155       -3.7491507201127847        18.428208755835460     
 C  -5.2930297178865295       -2.8473497644007946        20.255213642277248     
 H  -6.2898611499687318       -3.3104278588181759        20.254330187535881     
 H  -4.6404903564061826       -3.4627851081109555        20.891033991689277     
 H  -5.3902526768122057       -1.8616978776246849        20.725356138305344     
 Cl   8.3522575707879785        3.1519633465123342        9.0490770736846277E-002
 Co   5.8037212699740079        7.0887406760940070        23.929961682115398     
 N   7.1253346426612509        7.6419180115264451        22.383060917288105     
 N   7.7949088830597839        7.0200864866776955        24.798310391681962     
 N   4.5771179911916233        6.4378820588638845        22.420152818680773     
 N   5.2553613353081161        5.1273074817690043        24.499228666403599     
 N   5.0087462967402416        8.8962275322149633        23.399191734250710     
 N   4.9531539664767488        7.9203641340773716        25.735364352654365     
 O   6.6983309970823193        8.1560537117074290        21.185279072528690     
 C   8.4216141605775228        7.7330055144974752        22.594990788251771     
 N   8.4155477663626179        6.6175125772174841        25.933136601159507     
 C   8.7983971991192913        7.3019742607177838        23.922301446114236     
 O   4.5168833083827398        6.9891845172347100        21.184263852183982     
 C   3.9866026987962142        5.1459065690791119        22.476574550066061     
 N   5.3627340549124423        4.3120951766551867        25.582241741342322     
 C   4.3796707021758872        4.4731611446172259        23.636829950680809     
 O   4.6944886210720655        9.2557626199747585        22.119877823495429     
 C   4.3999009753528906        9.7674090478387985        24.358226419004897     
 N   4.8195977218576616        7.5732070540338796        27.037770208442076     
 C   4.3952957005611202        9.1822314746447340        25.626652521795755     
 B   5.2224275208128281        8.3335497338760298        21.041349891222662     
 C   9.3825044516007541        8.3105043169257069        21.614333395911078     
 H   7.8552283653821506        6.2609278568072790        26.747648201712700     
 C   9.7672200592139671        6.6352628848373296        25.805836618665982     
 C   10.056142245756510        7.0937317118173704        24.525341444630708     
 C   2.9664816589847476        4.7070032751995230        21.498493854005297     
 H   5.8524753167448367        4.6342053685992939        26.447448027102258     
 C   4.6101307790964841        3.1857703137485389        25.440368972048507     
 C   3.9835815558194101        3.2335512777496631        24.214343477992411     
 C   4.0197975354225610        11.154943501421815        24.021545305458805     
 H   5.3077418765559639        6.7340500248872734        27.410970976666974     
 C   4.2375056345884268        8.5745142116996806        27.767434709240984     
 C   3.9499060495822533        9.6181178329016266        26.914347832498795     
 C   4.8550893440371725        8.9395676366608630        19.611677824228614     
 H   10.395200884720699        8.3700068136634620        22.023636688007674     
 H   9.0531467885455026        9.3218672512116534        21.331377500213065     
 H   9.4049582374578193        7.7172044217267288        20.688281001607958     
 H   10.407086608315685        6.2911682925957173        26.613359426087836     
 H   11.035214107550786        7.2372563344269594        24.088070768486343     
 H   2.7317583627830686        3.6432497796608696        21.609215265263430     
 H   3.3044783767925545        4.8973958582746979        20.469961352463923     
 H   2.0283181865801208        5.2749636900175485        21.629195346880824     
 H   4.5693575596751055        2.4407374609138603        26.222846687788081     
 H   3.3056693747479078        2.5007406853796925        23.799151850761056     
 H   3.4708012039725329        11.609431392337635        24.848935475468146     
 H   3.3933924485817450        11.197254405374059        23.119735924781715     
 H   4.9116938608021474        11.774678846047935        23.826848450215937     
 H   4.0564432091109337        8.4617892031300226        28.829613948594883     
 H   3.4949124625925103        10.565244481592842        27.176349209863325     
 H   3.7989725844857563        8.6903053157911518        19.420704117379618     
 H   4.8859664589042930        10.039083478967553        19.660356566671567     
 C   5.7179129270074114        8.4613837074280696        18.428965837185810     
 H   5.1454626676304747        8.5571991460098715        17.494127460461986     
 H   5.9336904520528249        7.3853260383027095        18.530358423950410     
 C   7.0378992086952756        9.2255871798237674        18.259385654787675     
 H   7.6618381207706783        9.0990291114511042        19.155143912861085     
 H   6.8243303927889638        10.305990200311294        18.194597384911450     
 C   7.8133370583806947        8.7921586992119707        17.011895492708842     
 H   7.9990762858366429        7.7065690551477610        17.049141153067353     
 H   7.1841165589849325        8.9448540759238249        16.121346600879786     
 C   9.1423420456808291        9.5289276745973606        16.828860365893913     
 H   9.7956414712954079        9.3257868049432222        17.692420158038125     
 H   8.9673482125794326        10.617065372880637        16.846522323904555     
 C   9.8703137423084542        9.1556484303072434        15.534509585792545     
 H   10.045847835895918        8.0682727137531920        15.508069697125448     
 H   9.2139819274458432        9.3604497194270255        14.674327435355337     
 C   11.200882910166685        9.8901599353916847        15.345919568161852     
 H   11.857575103830415        9.6885792712820287        16.206854269406833     
 H   11.028969942487556        10.978607677859625        15.362562478435585     
 C   11.920358650826865        9.5059705911306018        14.051355554360905     
 H   12.092423698109863        8.4177884041998219        14.034983877069971     
 H   11.261218618089423        9.7033799202805788        13.191811834510693     
 C   13.252636555831057        10.231733300764235        13.847556801570164     
 H   13.083925011766009        11.320994805364858        13.836564105414892     
 H   13.909117975330425        10.049674337346472        14.713183416231303     
 C   13.966156282167480        9.8116434889310344        12.560665732746045     
 H   14.135473390023844        8.7233597798942455        12.573355835244861     
 H   13.304759382867569        9.9886255914755502        11.699332446658330     
 C   15.297959301126737        10.527947845452486        12.340869004093451     
 H   15.961656328488493        10.336798661504398        13.199111573106290     
 H   15.135046142705857        11.618485841222753        12.342576845200362     
 C   16.013784064430752        10.132170844419507        11.044837222766045     
 H   16.146760268690556        9.0390569867075623        11.003315246689743     
 H   15.376296877304604        10.380994123926678        10.181861779893092     
 C   17.370292563804071        10.830173399506434        10.921575380083437     
 H   18.002379625224272        10.539932449510696        11.775810065832388     
 H   17.225398883614243        11.917005194251407        11.034477251574398     
 C   18.127609679693059        10.576274170431148        9.6168205564334723     
 H   18.288920894101036        9.4965892141401262        9.4632354079077601     
 H   17.513236306774079        10.906771117743226        8.7666156359442873     
 C   19.471310875145456        11.313363039582065        9.5906537684977877     
 H   20.162456677707457        10.834116153621123        10.299537039803965     
 H   19.322303954692352        12.331695850039994        9.9740848678869387     
 C   20.101713156507472        11.383637867747527        8.1996491658249635     
 H   21.085913844435300        11.870629529285548        8.2341481910910765     
 H   19.462646369917884        11.963741008274932        7.5195557038213447     
 H   20.240785077228139        10.384137422562819        7.7699632442198219     
 Cl   6.7158709964136962        5.3906331885356096        28.150346477088192     
         194

 Co   9.1147348288328196        1.4098338535724162        4.4004198957776186     
 N   7.8372818889364302       0.68715607575611959        5.7861474073885368     
 N   7.1463352979715840        1.7100291891339978        3.5527414212532187     
 N   10.194264671964905        2.2062676092404376        6.0379531732271046     
 N   9.9365053833716104        3.2873304750682797        3.6788642818360491     
 N   10.208755655597837      -0.34445396923551130        5.0409084237022599     
 N   9.7624023655655634       0.41268011878872674        2.6367810440251853     
 O   8.1760875013477996       0.35143978425197081        7.0601997753056613     
 C   6.4173569911836470       0.80386347291550131        5.6293316620085490     
 N   6.5588259128557835        2.1867873566800227        2.4243271122200736     
 C   6.0958841863842208        1.3638395335299092        4.3905752389165800     
 O   10.320447998633041        1.5613669608077689        7.2353565964521822     
 C   10.783590248027584        3.3718736716770419        5.9359807419595327     
 N   9.9827759211293330        4.0642702277430498        2.5695400637341570     
 C   10.618142458256877        3.9784019688362151        4.6282725945849839     
 O   10.259369269675970      -0.76446720565733006        6.3437052395454332     
 C   10.719079467289475       -1.1636906175851023        4.1609242143546927     
 N   9.7973087033086905       0.68550669809555453        1.3136561227123154     
 C   10.535497246488369      -0.69372066831035606        2.8034499336801608     
 B   9.6667713318942745       0.20709908592985468        7.3304918840808106     
 C   5.4603900731666748       0.31853366174528663        6.6509925223514221     
 H   7.1349092886119108        2.5289296168259638        1.6220732408919847     
 C   5.1937487926216148        2.1740372658290172        2.5125169777838896     
 C   4.8557105760252064        1.6506174958320352        3.7416100012841844     
 C   11.609870307166112        4.0215506964548728        6.9897482251632681     
 H   9.5220091928035071        3.7555888133891475        1.6809546372301787     
 C   10.668128037446603        5.2108595566096687        2.7894176821861887     
 C   11.092692426428453        5.1977392584337565        4.1121292631560733     
 C   11.386947749040672       -2.4459509777413935        4.5072094315371789     
 H   9.2901778910019512        1.5069159743802576       0.91183280116556198     
 C   10.554375655128435      -0.21790872835982725       0.64167643374260031     
 C   11.043885681736429       -1.1329441083330796        1.5644127471445892     
 C   9.9224653520379693      -0.35582078616614277        8.8025663946254973     
 H   4.4272547326606153       0.51705962378805614        6.3495519160540717     
 H   5.5630034260169428      -0.76626761910484775        6.8185028130226923     
 H   5.6360063713182615       0.80128706742624134        7.6252587360913733     
 H   4.5880729442474708        2.5707090148463743        1.7024882688164189     
 H   3.8603297217831778        1.4905786517179358        4.1306747423549206     
 H   11.347202379581010        5.0809825002731097        7.1110901341390020     
 H   11.498477530724502        3.5013027636344729        7.9446111245889748     
 H   12.672182914646246        4.0040911219583197        6.6945600517737454     
 H   10.840045529208520        5.9280038536068744        1.9979486444611558     
 H   11.670252456480771        5.9592525753116981        4.6195178656090494     
 H   11.919658079941156       -2.8587338803048286        3.6475897110886186     
 H   12.092410896787124       -2.3017467913810954        5.3354302125789275     
 H   10.646972366822366       -3.1915151669891864        4.8382095421609961     
 H   10.698719115839806      -0.14742617016557677      -0.42812806370411327     
 H   11.662645494513644       -1.9968819902105939        1.3545375663272710     
 H   10.969672008772280      -0.11074607873689617        9.0435357140135260     
 H   9.8832608580887467       -1.4557767329589111        8.7851913056391169     
 C   9.0058840317025659       0.16624569304117440        9.9251464247670445     
 H   9.5399195358133966       0.10916939668894232        10.885583609406204     
 H   8.7952167946736104        1.2376080135009173        9.7739062143402897     
 C   7.6808324646658814      -0.59375261071242580        10.080747530499183     
 H   7.0596050428269113      -0.45986981398235754        9.1833735006995987     
 H   7.8883458831446367       -1.6756189829863160        10.139645784675688     
 C   6.9035573259660685      -0.16773459734130872        11.331857703645893     
 H   6.7244438670446138       0.91896687996508819        11.306830495903469     
 H   7.5339836250217287      -0.33292446082629545        12.219470194489368     
 C   5.5704266097203154      -0.89891116395235982        11.512549120871924     
 H   4.9146953002474305      -0.68469342493004448        10.653291629118252     
 H   5.7399801719833388       -1.9875687528107022        11.484569798715162     
 C   4.8482022490766168      -0.53386555450623618        12.814047065506649     
 H   4.6793513249721013       0.55421949205662602        12.851174728015440     
 H   5.5072017791342622      -0.75030864246582929        13.669421302180723     
 C   3.5128122009534968       -1.2619225018554376        13.003355861371395     
 H   2.8530045895352494       -1.0479133627684996        12.147798334919019     
 H   3.6778081182886213       -2.3511590805500573        12.975065492057556     
 C   2.8009367493300088      -0.88684427924155640        14.306345589871277     
 H   2.6378158103698022       0.20239386386079672        14.335753499128604     
 H   3.4624282614835553       -1.0992240635511086        15.160550384226019     
 C   1.4621969469194960       -1.6036345429926333        14.508944294527415     
 H   1.6212670281261499       -2.6943641106950538        14.504609927501813     
 H  0.80350428153165931       -1.4047974072520983        13.648683782784380     
 C  0.75549491037174121       -1.1951557945746458        15.805078592725442     
 H  0.59940728504267882      -0.10480494123103723        15.809644079295117     
 H   1.4169039007656110       -1.3940893132158449        16.661937295750807     
 C -0.58581139479423994       -1.8997880249781944        16.016755651607017     
 H  -1.2465167314016936       -1.6915600713935861        15.160191413692472     
 H -0.43399884520611476       -2.9918069334803041        16.001426601226274     
 C  -1.3009326819146947       -1.5144231861612829        17.317756395760281     
 H  -1.4329523387695711      -0.42131624075154767        17.368064160750933     
 H -0.66329295502051466       -1.7709498069869645        18.178740558371445     
 C  -2.6593078184551118       -2.2128335132627499        17.443172524603131     
 H  -3.3032031320402524       -1.9055525483733367        16.604031298240841     
 H  -2.5170214747813975       -3.2973820941741194        17.308062735300073     
 C  -3.3919694121310142       -1.9829062552466910        18.767538049570195     
 H  -3.5657924222632857      -0.90717444203423669        18.935556701567624     
 H  -2.7486856295213853       -2.3131542452274112        19.595776900445916     
 C  -4.7258752878965495       -2.7384370611226112        18.833136358928012     
 H  -5.4521434432884615       -2.2549760782475943        18.163135278581077     
 H  -4.5815503561944295       -3.7480117505273203        18.424861458329548     
 C  -5.2984478102887751       -2.8413183923339953        20.249012724331042     
 H  -6.2954553081906095       -3.3040388060151464        20.247424755713233     
 H  -4.6474862716718190       -3.4552577084591296        20.887812092407728     
 H  -5.3962045193435051       -1.8544000275539039        20.716289034921118     
 Cl   8.3613811134233167        3.1536321996102785        9.1057016330705232E-002
 Co   5.7992577149783395        7.0904381420116724        23.930104355379498     
 N   7.1186466396510424        7.6446337405720373        22.382073961123421     
 N   7.7919231214998197        7.0232902341814132        24.796392112701636     
 N   4.5713456491763536        6.4387900921532371        22.421819255633981     
 N   5.2519840067067634        5.1287555750408371        24.500298702036332     
 N   5.0028029517668680        8.8977250319124686        23.400006769875592     
 N   4.9511348744472903        7.9221497120311426        25.736194697095303     
 O   6.6897280427519323        8.1582103303228575        21.184781171890574     
 C   8.4151256144646034        7.7369814727312285        22.592368935076475     
 N   8.4144005959688482        6.6222367206312374        25.930695625382924     
 C   8.7940166641827417        7.3063905683148196        23.919182188611867     
 O   4.5089061351522828        6.9901263038122581        21.186105371436650     
 C   3.9808188484801783        5.1468771201492594        22.479152854805054     
 N   5.3609772713603681        4.3135523725126559        25.583138926168601     
 C   4.3751809926132390        4.4744098601310212        23.639111174934005     
 O   4.6863162520767210        9.2569132991289660        22.121180030729526     
 C   4.3963333535107418        9.7694438550823310        24.359976598954081     
 N   4.8214250007647186        7.5758520986448996        27.039119193235063     
 C   4.3941261422342661        9.1844597185039447        25.628529356479795     
 B   5.2135896166606903        8.3347139448466923        21.042236036018885     
 C   9.3741579741006280        8.3154895856047553        21.610501878609231     
 H   7.8555093186851259        6.2648855688227325        26.745884660443917     
 C   9.7658826015449716        6.6418547603477744        25.801887498738317     
 C   10.052728385030424        7.1003028542144753        24.520936124392257     
 C   2.9603282765039562        4.7075752168496026        21.501572900887748     
 H   5.8519624311373635        4.6357030205327447        26.447515243418547     
 C   4.6083661904137365        3.1870809224071159        25.442348572007091     
 C   3.9800596009495082        3.2347765714247192        24.217239392343675     
 C   4.0176497427354683        11.157592858801513        24.024163700115672     
 H   5.3095044313966362        6.7362776944727276        27.411288216672478     
 C   4.2424714436236890        8.5779746166997342        27.770002732634154     
 C   3.9530251504852107        9.6213582665013551        26.917234847215664     
 C   4.8446803291976446        8.9398403389673859        19.612639633907179     
 H   10.386885821767249        8.3778784950028857        22.019231543373063     
 H   9.0422449083545846        9.3255985616930435        21.326300168127556     
 H   9.3976888471815165        7.7209458559556072        20.685271535206631     
 H   10.407193588863072        6.2989899286297648        26.608762755839866     
 H   11.031092153808990        7.2451114427391321        24.082552341888618     
 H   2.7245946468025570        3.6442222618173914        21.613720203986190     
 H   3.2986449066937951        4.8961536002455812        20.472799163419936     
 H   2.0227402987501009        5.2766888188146233        21.631218462400689     
 H   4.5687703048292541        2.4420820726282169        26.224913273806735     
 H   3.3017558244899234        2.5018441218664105        23.802923800184214     
 H   3.4681394750437775        11.611755592214696        24.851396198806789     
 H   3.3922769697514545        11.201124500145049        23.121726303218093     
 H   4.9102332196351233        11.776869892756613        23.831113441429945     
 H   4.0648407685091117        8.4659462104083527        28.832770231762403     
 H   3.4994448809937588        10.568955748160702        27.179951399986102     
 H   3.7883322450381298        8.6906931914926258        19.422901954266347     
 H   4.8759653279369113        10.039357037922962        19.660438433259639     
 C   5.7063820666061762        8.4603971839733916        18.429604942321511     
 H   5.1333723266920614        8.5558103062915603        17.495073794384989     
 H   5.9217750164273539        7.3843289539855910        18.531610548858673     
 C   7.0265238964627299        9.2240899928031386        18.258987249506397     
 H   7.6503095846922324        9.0984644537592523        19.154944795917569     
 H   6.8131367908574703        10.304423506476079        18.192962859092876     
 C   7.8023655159172458        8.7893325075933078        17.012270258240701     
 H   7.9875123006638695        7.7036927469064675        17.050292587639461     
 H   7.1738805477707768        8.9418302445198545        16.121184887683157     
 C   9.1318960061006909        9.5254082473311339        16.829853985028262     
 H   9.7845908608295069        9.3222280810526854        17.693876842881771     
 H   8.9574025697328601        10.613622542267196        16.847104681887132     
 C   9.8604612719737119        9.1515278645893687        15.536020343977121     
 H   10.035513366163265        8.0640857923943265        15.509828609037873     
 H   9.2047308168715354        9.3565133552225213        14.675432754762781     
 C   11.191439603455571        9.8855079545097375        15.348141187684877     
 H   11.847681618008679        9.6833699405016915        16.209280216305693     
 H   11.020005248689630        10.974008291149687        15.365061234146321     
 C   11.911306848089053        9.5014729846421684        14.053757786034089     
 H   12.082815578374886        8.4132294183331844        14.036973015858310     
 H   11.252647484107852        9.6995959916838146        13.194019810092245     
 C   13.244030716642548        10.226721583420195        13.850825172041803     
 H   13.075858099855008        11.316049246087381        13.840336483845743     
 H   13.900080701925354        10.043891969338727        14.716605850359420     
 C   13.957791242889567        9.8068891481425275        12.563979592521704     
 H   14.126552361903203        8.7185391902785376        12.576278355920717     
 H   13.296695645289642        9.9845099278629572        11.702568562465274     
 C   15.290026107722280        10.522597824293738        12.344638654644541     
 H   15.953603256940411        10.330431092736998        13.202734338771908     
 H   15.127792360904881        11.613212706868962        12.347112452250302     
 C   16.005633287625628        10.127275061399589        11.048294503688371     
 H   16.137472369658798        9.0340829418396353        11.005803280958119     
 H   15.368477169437170        10.377475172738897        10.185490544194243     
 C   17.362974472203394        10.823897901872028        10.925765912469531     
 H   17.994432522036892        10.532418182692247        11.780025356443657     
 H   17.219313850595203        11.910810684959506        11.039272099461998     
 C   18.120499741810882        10.569803553892624        9.6211172787612256     
 H   18.280415002784196        9.4900051031167720        9.4670760965064673     
 H   17.506909600045066        10.901466864502689        8.7708833292869066     
 C   19.465161990371215        11.305178542318387        9.5955637515481556     
 H   20.154979081789548        10.825657167250936        10.305520490153304     
 H   19.317141613010293        12.324015483933328        9.9780220610557819     
 C   20.097204190239562        11.373479755756273        8.2051721154541362     
 H   21.081500223229419        11.860275869504623        8.2401702391092311     
 H   19.459185801831570        11.952891762012444        7.5235115257677876     
 H   20.236624079373449        10.373430805902348        7.7768374618165179     
 Cl   6.7195982641114131        5.3933206988296751        28.149169711656825     
         194

 Co   9.1216813617262567        1.4090665774979330        4.4008738201820945     
 N   7.8430769258291440       0.68467150244489572        5.7848651190708296     
 N   7.1543081006972677        1.7111004738271980        3.5522744734625751     
 N   10.199128785551926        2.2053148440723498        6.0397519644016837     
 N   9.9443055742372888        3.2865330233146239        3.6803606261888393     
 N   10.216295574798270      -0.34460446458840899        5.0415750657818075     
 N   9.7708798188524515       0.41277156073098137        2.6374679872001483     
 O   8.1807290867382392       0.34882661410157662        7.0591782772845288     
 C   6.4233369789669181       0.80263885673240098        5.6271953582068388     
 N   6.5678632784246274        2.1903491726640181        2.4244082890760592     
 C   6.1030926125473766        1.3646902198439275        4.3890736344932639     
 O   10.323695951106433        1.5603315799862152        7.2372738211417458     
 C   10.787302710602068        3.3716137609816332        5.9389544973076260     
 N   9.9937822223634676        4.0625977826144402        2.5705899695673260     
 C   10.624589602885502        3.9775987033489719        4.6306934137479869     
 O   10.265596972160775      -0.76522299148586392        6.3442480926163469     
 C   10.727684742051581       -1.1633367695880819        4.1617588106637537     
 N   9.8063898111869516       0.68611985553644350        1.3144602320298522     
 C   10.544779466670695      -0.69304647106828476        2.8042582547841284     
 B   9.6712785599154198       0.20533957272388376        7.3308879871246484     
 C   5.4651940307733398       0.31696534177622931        6.6476015794211385     
 H   7.1446619472495287        2.5323377634807711        1.6225047915535877     
 C   5.2027772718972924        2.1788491498032139        2.5119045909871116     
 C   4.8635609212401647        1.6538194790856280        3.7400063287273477     
 C   11.609902547232890        4.0228660200638977        6.9944972516906141     
 H   9.5334143346028064        3.7545420093313178        1.6816176533241429     
 C   10.679745193017283        5.2087191399677355        2.7911417592289509     
 C   11.101510709702763        5.1960543753470052        4.1147135756848590     
 C   11.395531730632538       -2.4455608410731147        4.5082191931897437     
 H   9.2989794409415616        1.5073474824842059       0.91266782303244964     
 C   10.564614847182746      -0.21645041940786180       0.64262800439408030     
 C   11.054285495229143       -1.1314195187664637        1.5653767179156715     
 C   9.9256232394303758      -0.35839147099291424        8.8028846252203987     
 H   4.4325474232284927       0.51785647699044490        6.3461400570432573     
 H   5.5657555143135546      -0.76833536224387822        6.8130471089381537     
 H   5.6412596622346092       0.79758143576099305        7.6228037752130984     
 H   4.5978562467179769        2.5772476733370993        1.7021602766731352     
 H   3.8677973945465420        1.4942984792543486        4.1283259807839361     
 H   11.341922117784808        5.0806107206984876        7.1179150330712018     
 H   11.500340510679601        3.5002369283875781        7.9481935712311804     
 H   12.672275853996997        4.0115696668666558        6.6998776695389965     
 H   10.853988427226817        5.9250105973254996        1.9994307215689247     
 H   11.678844261904617        5.9572708032093580        4.6227821804672393     
 H   11.932530214032923       -2.8558408765838630        3.6501832605508948     
 H   12.096904935489698       -2.3023914342648761        5.3398903819631416     
 H   10.654971385417893       -3.1926509184913487        4.8340946296687965     
 H   10.709736711731844      -0.14527462405246142      -0.42703476694329062     
 H   11.673940656270915       -1.9947407037884750        1.3555895379218166     
 H   10.972470285277824      -0.11310980806951690        9.0451878214508206     
 H   9.8868431890309960       -1.4583515450071287        8.7848102272512936     
 C   9.0075983522620540       0.16271722769293956        9.9247005336736365     
 H   9.5405770872507158       0.10522876761115388        10.885678327404964     
 H   8.7968643558588884        1.2341088690407338        9.7738616397122318     
 C   7.6825168301127054      -0.59759953480994066        10.078565462279347     
 H   7.0619499270415291      -0.46297374030588601        9.1808526446596783     
 H   7.8900726209757091       -1.6794802024090527        10.136747528280550     
 C   6.9042968561128548      -0.17267802687304695        11.329443200476716     
 H   6.7257037938956907       0.91410942987207056        11.305510614882774     
 H   7.5339527166773834      -0.33908489080103632        12.217363123291495     
 C   5.5706693723962522      -0.90338868782188786        11.508517022737539     
 H   4.9154081194779442      -0.68789861500403560        10.649212858094602     
 H   5.7396339987466707       -1.9920892635085616        11.479524415372129     
 C   4.8483272258612935      -0.53911541400498897        12.810191893025321     
 H   4.6804685252176812       0.54906556546530083        12.848389458912351     
 H   5.5070061619674098      -0.75696162587266336        13.665447891204579     
 C   3.5122561280427971       -1.2661057693043500        12.998775340337115     
 H   2.8525581306881995       -1.0504177927347995        12.143582424555214     
 H   3.6761330044308971       -2.3554390399000460        12.969225872086044     
 C   2.8009948834840066      -0.89173516991324508        14.302311927157023     
 H   2.6394614272958417       0.19766123612863740        14.333143920222883     
 H   3.4622920512268442       -1.1061373105408869        15.156137718220815     
 C   1.4612669344155969       -1.6068700888741063        14.504277881541933     
 H   1.6187413012809195       -2.6977836673960427        14.498563064761450     
 H  0.80273765694532728       -1.4060176976616787        13.644386191447504     
 C  0.75534713673739284       -1.1989195949197167        15.801023309800353     
 H  0.60109560237414295      -0.10835978656482975        15.807010517416094     
 H   1.4165218766724885       -1.4000105430326759        16.657531975920644     
 C -0.58709924425539217       -1.9016324247625556        16.012038743645615     
 H  -1.2476773538813553       -1.6908630287348689        15.156034322453978     
 H -0.43718757850489204       -2.9938367335642431        15.994852223461020     
 C  -1.3012253700717558       -1.5172047101890265        17.313890611108224     
 H  -1.4309400023956569      -0.42396764186123803        17.366249104260746     
 H -0.66402460669641195       -1.7766523642895717        18.174273736177152     
 C  -2.6610770796040897       -2.2129385153101997        17.438317830742506     
 H  -3.3043138816522015       -1.9028773157786694        16.599747160872674     
 H  -2.5212196906051183       -3.2975258399992957        17.301423801240059     
 C  -3.3932175157448112       -1.9833744310573527        18.763058379576155     
 H  -3.5649916405706286      -0.90753288650738928        18.932290052134100     
 H  -2.7505341402571086       -2.3157358159219288        19.590922959916735     
 C  -4.7285989232372403       -2.7363209854580886        18.827814561382411     
 H  -5.4527354987507692       -2.2526087889980753        18.155752813844863     
 H  -4.5856408670755444       -3.7468727809418558        18.421514160823641     
 C  -5.3038659026910207       -2.8352870202671960        20.242811806384832     
 H  -6.3010494664124881       -3.2976497532121170        20.240519323890588     
 H  -4.6544821869374555       -3.4477303088073032        20.884590193126183     
 H  -5.4021563618748036       -1.8471021774831231        20.707221931536896     
 Cl   8.3705046560586531        3.1553010527082224        9.1623261924564187E-002
 Co   5.7947941599826720        7.0921356079293378        23.930247028643599     
 N   7.1119586366408338        7.6473494696176294        22.381087004958736     
 N   7.7889373599398555        7.0264939816851300        24.794473833721309     
 N   4.5655733071610829        6.4396981254425896        22.423485692587185     
 N   5.2486066781054106        5.1302036683126699        24.501368737669068     
 N   4.9968596067934943        8.8992225316099756        23.400821805500474     
 N   4.9491157824178318        7.9239352899849145        25.737025041536242     
 O   6.6811250884215463        8.1603669489382860        21.184283271252461     
 C   8.4086370683516822        7.7409574309649827        22.589747081901180     
 N   8.4132534255750784        6.6269608640449897        25.928254649606341     
 C   8.7896361292461940        7.3108068759118554        23.916062931109494     
 O   4.5009289619218267        6.9910680903898061        21.187946890689322     
 C   3.9750349981641429        5.1478476712194077        22.481731159544044     
 N   5.3592204878082947        4.3150095683701242        25.584036110994884     
 C   4.3706912830505917        4.4756585756448173        23.641392399187204     
 O   4.6781438830813764        9.2580639782831717        22.122482237963620     
 C   4.3927657316685940        9.7714786623258636        24.361726778903265     
 N   4.8232522796717747        7.5784971432559196        27.040468178028050     
 C   4.3929565839074129        9.1866879623631554        25.630406191163839     
 B   5.2047517125085525        8.3358781558173529        21.043122180815111     
 C   9.3658114966005019        8.3204748542838054        21.606670361307387     
 H   7.8557902719881003        6.2688432808381860        26.744121119175134     
 C   9.7645451438759761        6.6484466358582202        25.797938378810656     
 C   10.049314524304339        7.1068739966115801        24.516530804153806     
 C   2.9541748940231654        4.7081471584996812        21.504651947770199     
 H   5.8514495455298903        4.6372006724661956        26.447582459734836     
 C   4.6066016017309890        3.1883915310656930        25.444328171965672     
 C   3.9765376460796067        3.2360018650997757        24.220135306694942     
 C   4.0155019500483746        11.160242216181210        24.026782094772539     
 H   5.3112669862373085        6.7385053640581818        27.411605456677982     
 C   4.2474372526589512        8.5814350216997859        27.772570756027324     
 C   3.9561442513881682        9.6245987001010835        26.920121861932529     
 C   4.8342713143581157        8.9401130412739089        19.613601443585743     
 H   10.378570758813799        8.3857501763423077        22.014826398738450     
 H   9.0313430281636684        9.3293298721744335        21.321222836042047     
 H   9.3904194569052137        7.7246872901844856        20.682262068805304     
 H   10.407300569410458        6.3068115646638114        26.604166085591892     
 H   11.026970200067192        7.2529665510513057        24.077033915290897     
 H   2.7174309308220455        3.6451947439739132        21.618225142708951     
 H   3.2928114365950361        4.8949113422164645        20.475636974375949     
 H   2.0171624109200805        5.2784139476116980        21.633241577920550     
 H   4.5681830499834035        2.4434266843425734        26.226979859825388     
 H   3.2978422742319387        2.5029475583531284        23.806695749607371     
 H   3.4654777461150221        11.614079792091756        24.853856922145432     
 H   3.3911614909211636        11.204994594916041        23.123716681654475     
 H   4.9087725784680982        11.779060939465291        23.835378432643957     
 H   4.0732383279072888        8.4701032176866811        28.835926514929920     
 H   3.5039772993950069        10.572667014728561        27.183553590108883     
 H   3.7776919055905034        8.6910810671941015        19.425099791153080     
 H   4.8659641969695295        10.039630596878370        19.660520299847711     
 C   5.6948512062049410        8.4594106605187118        18.430244047457208     
 H   5.1212819857536491        8.5544214665732472        17.496020128307990     
 H   5.9098595808018830        7.3833318696684733        18.532862673766939     
 C   7.0151485842301842        9.2225928057825097        18.258588844225116     
 H   7.6387810486137857        9.0978997960674022        19.154745678974056     
 H   6.8019431889259758        10.302856812640863        18.191328333274303     
 C   7.7913939734537960        8.7865063159746466        17.012645023772560     
 H   7.9759483154910953        7.7008164386651741        17.051444022211570     
 H   7.1636445365566219        8.9388064131158824        16.121023174486524     
 C   9.1214499665205526        9.5218888200649054        16.830847604162610     
 H   9.7735402503636060        9.3186693571621468        17.695333527725417     
 H   8.9474569268862876        10.610179711653757        16.847687039869705     
 C   9.8506088016389697        9.1474072988714958        15.537531102161697     
 H   10.025178896430612        8.0598988710354611        15.511587520950298     
 H   9.1954797062972276        9.3525769910180170        14.676538074170224     
 C   11.181996296744456        9.8808559736277903        15.350362807207903     
 H   11.837788132186944        9.6781606097213526        16.211706163204553     
 H   11.011040554891704        10.969408904439749        15.367559989857057     
 C   11.902255045351243        9.4969753781537332        14.056160017707271     
 H   12.073207458639908        8.4086704324665487        14.038962154646647     
 H   11.244076350126281        9.6958120630870503        13.196227785673795     
 C   13.235424877454038        10.221709866076157        13.854093542513443     
 H   13.067791187944007        11.311103686809904        13.844108862276594     
 H   13.891043428520284        10.038109601330982        14.720028284487535     
 C   13.949426203611655        9.8021348073540224        12.567293452297363     
 H   14.117631333782564        8.7137186006628298        12.579200876596573     
 H   13.288631907711713        9.9803942642503660        11.705804678272219     
 C   15.282092914317824        10.517247803134989        12.348408305195633     
 H   15.945550185392330        10.324063523969599        13.206357104437526     
 H   15.120538579103904        11.607939572515170        12.351648059300242     
 C   15.997482510820502        10.122379278379672        11.051751784610698     
 H   16.128184470627037        9.0291088969717084        11.008291315226495     
 H   15.360657461569735        10.373956221551117        10.189119308495394     
 C   17.355656380602714        10.817622404237621        10.929956444855625     
 H   17.986485418849515        10.524903915873798        11.784240647054926     
 H   17.213228817576162        11.904616175667604        11.044066947349599     
 C   18.113389803928705        10.563332937354101        9.6254140010889806     
 H   18.271909111467355        9.4834209920934160        9.4709167851051745     
 H   17.500582893316054        10.896162611262151        8.7751510226295242     
 C   19.459013105596970        11.296994045054710        9.6004737345985252     
 H   20.147501485871636        10.817198180880748        10.311503940502643     
 H   19.311979271328234        12.316335117826663        9.9819592542246252     
 C   20.092695223971649        11.363321643765019        8.2106950650833088     
 H   21.077086602023535        11.849922209723697        8.2461922871273856     
 H   19.455725233745255        11.942042515749954        7.5274673477142304     
 H   20.232463081518759        10.362724189241879        7.7837116794132148     
 Cl   6.7233255318091310        5.3960082091237398        28.147992946225461     
         194

 Co   9.1286278946196919        1.4082993014234499        4.4013277445865713     
 N   7.8488719627218577       0.68218692913367174        5.7835828307531214     
 N   7.1622809034229507        1.7121717585203984        3.5518075256719315     
 N   10.203992899138944        2.2043620789042624        6.0415507555762629     
 N   9.9521057651029654        3.2857355715609677        3.6818569705416295     
 N   10.223835493998703      -0.34475495994130673        5.0422417078613559     
 N   9.7793572721393396       0.41286300267323600        2.6381549303751108     
 O   8.1853706721286787       0.34621344395118248        7.0581567792633964     
 C   6.4293169667501893       0.80141424054930066        5.6250590544051295     
 N   6.5769006439934703        2.1939109886480130        2.4244894659320444     
 C   6.1103010387105323        1.3655409061579455        4.3875720300699479     
 O   10.326943903579824        1.5592961991646614        7.2391910458313093     
 C   10.791015173176550        3.3713538502862250        5.9419282526557193     
 N   10.004788523597600        4.0609253374858296        2.5716398754004945     
 C   10.631036747514127        3.9767954378617287        4.6331142329109900     
 O   10.271824674645583      -0.76597877731439790        6.3447909456872598     
 C   10.736290016813685       -1.1629829215910612        4.1625934069728157     
 N   9.8154709190652145       0.68673301297733258        1.3152643413473892     
 C   10.554061686853020      -0.69237227382621358        2.8050665758880964     
 B   9.6757857879365652       0.20358005951791280        7.3312840901684861     
 C   5.4699979883800038       0.31539702180717200        6.6442106364908540     
 H   7.1544146058871458        2.5357459101355779        1.6229363422151908     
 C   5.2118057511729692        2.1836610337774101        2.5112922041903336     
 C   4.8714112664551239        1.6570214623392210        3.7384026561705106     
 C   11.609934787299668        4.0241813436729235        6.9992462782179610     
 H   9.5448194764021039        3.7534952052734885        1.6822806694181072     
 C   10.691362348587962        5.2065787233258014        2.7928658362717131     
 C   11.110328992977072        5.1943694922602539        4.1172978882136437     
 C   11.404115712224405       -2.4451707044048359        4.5092289548423077     
 H   9.3077809908811702        1.5077789905881545       0.91350284489933720     
 C   10.574854039237058      -0.21499211045589633       0.64357957504556018     
 C   11.064685308721858       -1.1298949291998477        1.5663406886867535     
 C   9.9287811268227806      -0.36096215581968566        8.8032028558152984     
 H   4.4378401137963692       0.51865333019283366        6.3427281980324430     
 H   5.5685076026101656      -0.77040310538290857        6.8075914048536159     
 H   5.6465129531509568       0.79387580409574476        7.6203488143348244     
 H   4.6076395491884830        2.5837863318278242        1.7018322845298515     
 H   3.8752650673099063        1.4980183067907615        4.1259772192129525     
 H   11.336641855988606        5.0802389411238655        7.1247399320034015     
 H   11.502203490634701        3.4991710931406836        7.9517760178733852     
 H   12.672368793347749        4.0190482117749911        6.7051952873042477     
 H   10.867931325245113        5.9220173410441248        2.0009127986766937     
 H   11.687436067328463        5.9552890311070188        4.6260464953254292     
 H   11.945402348124691       -2.8529478728628970        3.6527768100131710     
 H   12.101398974192275       -2.3030360771486569        5.3443505513473566     
 H   10.662970404013418       -3.1937866699935116        4.8299797171765979     
 H   10.720754307623883      -0.14312307793934606      -0.42594147018246797     
 H   11.685235818028184       -1.9925994173663564        1.3566415095163624     
 H   10.975268561783368      -0.11547353740213762        9.0468399288881169     
 H   9.8904255199732471       -1.4609263570553466        8.7844291488634703     
 C   9.0093126728215402       0.15918876234470469        9.9242546425802267     
 H   9.5412346386880369       0.10128813853336545        10.885773045403722     
 H   8.7985119170441664        1.2306097245805503        9.7738170650841756     
 C   7.6842011955595293      -0.60144645890745552        10.076383394059510     
 H   7.0642948112561461      -0.46607766662941441        9.1783317886197597     
 H   7.8917993588067814       -1.6833414218317897        10.133849271885413     
 C   6.9050363862596411      -0.17762145640478522        11.327028697307536     
 H   6.7269637207467685       0.90925197977905292        11.304190733862081     
 H   7.5339218083330373      -0.34524532077577724        12.215256052093620     
 C   5.5709121350721897      -0.90786621169141579        11.504484924603155     
 H   4.9161209387084579      -0.69110380507802660        10.645134087070952     
 H   5.7392878255100035       -1.9966097742064213        11.474479032029096     
 C   4.8484522026459702      -0.54436527350374175        12.806336720543991     
 H   4.6815857254632602       0.54391163887397564        12.845604189809263     
 H   5.5068105448005564      -0.76361460927949742        13.661474480228435     
 C   3.5117000551320978       -1.2702890367532627        12.994194819302837     
 H   2.8521116718411497       -1.0529222227010997        12.139366514191412     
 H   3.6744578905731728       -2.3597189992500343        12.963386252114534     
 C   2.8010530176380048      -0.89662606058493388        14.298278264442766     
 H   2.6411070442218811       0.19292860839647805        14.330534341317161     
 H   3.4621558409701327       -1.1130505575306651        15.151725052215612     
 C   1.4603369219116975       -1.6101056347555796        14.499611468556450     
 H   1.6162155744356894       -2.7012032240970321        14.492516202021088     
 H  0.80197103235899536       -1.4072379880712589        13.640088600110630     
 C  0.75519936310304436       -1.2026833952647875        15.796968026875264     
 H  0.60278391970560707      -0.11191463189862226        15.804376955537069     
 H   1.4161398525793660       -1.4059317728495069        16.653126656090485     
 C -0.58838709371654441       -1.9034768245469167        16.007321835684213     
 H  -1.2488379763610167       -1.6901659860761515        15.151877231215483     
 H -0.44037631180366926       -2.9958665336481825        15.988277845695766     
 C  -1.3015180582288168       -1.5199862342167698        17.310024826456168     
 H  -1.4289276660217425      -0.42661904297092840        17.364434047770558     
 H -0.66475625837230923       -1.7823549215921788        18.169806913982864     
 C  -2.6628463407530676       -2.2130435173576499        17.433463136881880     
 H  -3.3054246312641511       -1.9002020831840021        16.595463023504504     
 H  -2.5254179064288391       -3.2976695858244716        17.294784867180045     
 C  -3.3944656193586087       -1.9838426068680146        18.758578709582117     
 H  -3.5641908588779714      -0.90789133098054176        18.929023402700576     
 H  -2.7523826509928315       -2.3183173866164464        19.586069019387551     
 C  -4.7313225585779302       -2.7342049097935663        18.822492763836806     
 H  -5.4533275542130770       -2.2502414997485567        18.148370349108646     
 H  -4.5897313779566584       -3.7457338113563914        18.418166863317730     
 C  -5.3092839950932653       -2.8292556482003968        20.236610888438626     
 H  -6.3066436246343658       -3.2912607004090875        20.233613892067940     
 H  -4.6614781022030929       -3.4402029091554773        20.881368293844638     
 H  -5.4081082044061031       -1.8398043274123423        20.698154828152671     
 Cl   8.3796281986939896        3.1569699058061667        9.2189507518423155E-002
 Co   5.7903306049870036        7.0938330738470023        23.930389701907700     
 N   7.1052706336306244        7.6500651986632215        22.380100048794052     
 N   7.7859515983798921        7.0296977291888476        24.792555554740982     
 N   4.5598009651458122        6.4406061587319421        22.425152129540390     
 N   5.2452293495040578        5.1316517615845019        24.502438773301801     
 N   4.9909162618201206        8.9007200313074808        23.401636841125356     
 N   4.9470966903883733        7.9257208679386855        25.737855385977184     
 O   6.6725221340911602        8.1625235675537144        21.183785370614345     
 C   8.4021485222387611        7.7449333891987369        22.587125228725885     
 N   8.4121062551813086        6.6316850074587421        25.925813673829754     
 C   8.7852555943096444        7.3152231835088912        23.912943673607121     
 O   4.4929517886913697        6.9920098769673542        21.189788409941990     
 C   3.9692511478481070        5.1488182222895560        22.484309464283033     
 N   5.3574637042562205        4.3164667642275933        25.584933295821163     
 C   4.3662015734879436        4.4769072911586125        23.643673623440403     
 O   4.6699715140860318        9.2592146574373775        22.123784445197714     
 C   4.3891981098264452        9.7735134695693979        24.363476958852448     
 N   4.8250795585788309        7.5811421878669396        27.041817162821037     
 C   4.3917870255805598        9.1889162062223662        25.632283025847880     
 B   5.1959138083564147        8.3370423667880154        21.044008325611333     
 C   9.3574650191003759        8.3254601229628538        21.602838844005539     
 H   7.8560712252910747        6.2728009928536395        26.742357577906350     
 C   9.7632076862069823        6.6550385113686650        25.793989258882991     
 C   10.045900663578253        7.1134451390086841        24.512125483915355     
 C   2.9480215115423740        4.7087191001497608        21.507730994652650     
 H   5.8509366599224171        4.6386983243996465        26.447649676051128     
 C   4.6048370130482414        3.1897021397242695        25.446307771924257     
 C   3.9730156912097048        3.2372271587748318        24.223031221046206     
 C   4.0133541573612819        11.162891573560906        24.029400489429406     
 H   5.3130295410779809        6.7407330336436360        27.411922696683487     
 C   4.2524030616942134        8.5848954266998394        27.775138779420494     
 C   3.9592633522911260        9.6278391337008120        26.923008876649398     
 C   4.8238622995185878        8.9403857435804319        19.614563253264308     
 H   10.370255695860349        8.3936218576817314        22.010421254103839     
 H   9.0204411479727504        9.3330611826558254        21.316145503956534     
 H   9.3831500666289109        7.7284287244133640        20.679252602403977     
 H   10.407407549957842        6.3146332006978581        26.599569415343918     
 H   11.022848246325395        7.2608216593634793        24.071515488693173     
 H   2.7102672148415339        3.6461672261304345        21.622730081431715     
 H   3.2869779664962770        4.8936690841873487        20.478474785331962     
 H   2.0115845230900602        5.2801390764087728        21.635264693440412     
 H   4.5675957951375521        2.4447712960569299        26.229046445844041     
 H   3.2939287239739539        2.5040509948398459        23.810467699030529     
 H   3.4628160171862667        11.616403991968816        24.856317645484072     
 H   3.3900460120908731        11.208864689687031        23.125707060090857     
 H   4.9073119373010741        11.781251986173968        23.839643423857968     
 H   4.0816358873054668        8.4742602249650112        28.839082798097440     
 H   3.5085097177962550        10.576378281296419        27.187155780231663     
 H   3.7670515661428770        8.6914689428955754        19.427297628039810     
 H   4.8559630660021469        10.039904155833776        19.660602166435783     
 C   5.6833203458037058        8.4584241370640338        18.430883152592905     
 H   5.1091916448152368        8.5530326268549342        17.496966462230993     
 H   5.8979441451764121        7.3823347853513548        18.534114798675205     
 C   7.0037732719976384        9.2210956187618827        18.258190438943839     
 H   7.6272525125353390        9.0973351383755503        19.154546562030543     
 H   6.7907495869944814        10.301290118805646        18.189693807455726     
 C   7.7804224309903471        8.7836801243559837        17.013019789304423     
 H   7.9643843303183210        7.6979401304238797        17.052595456783674     
 H   7.1534085253424662        8.9357825817119121        16.120861461289895     
 C   9.1110039269404144        9.5183693927986788        16.831841223296959     
 H   9.7624896398977050        9.3151106332716100        17.696790212569063     
 H   8.9375112840397168        10.606736881040318        16.848269397852278     
 C   9.8407563313042274        9.1432867331536212        15.539041860346273     
 H   10.014844426697959        8.0557119496765957        15.513346432862724     
 H   9.1862285957229197        9.3486406268135127        14.677643393577670     
 C   11.172552990033342        9.8762039927458432        15.352584426730926     
 H   11.827894646365207        9.6729512789410155        16.214132110103417     
 H   11.002075861093777        10.964809517729812        15.370058745567793     
 C   11.893203242613431        9.4924777716652997        14.058562249380453     
 H   12.063599338904933        8.4041114465999112        14.040951293434986     
 H   11.235505216144713        9.6920281344902879        13.198435761255347     
 C   13.226819038265528        10.216698148732117        13.857361912985082     
 H   13.059724276033005        11.306158127532429        13.847881240707446     
 H   13.882006155115214        10.032327233323237        14.723450718615652     
 C   13.941061164333741        9.7973804665655155        12.570607312073022     
 H   14.108710305661923        8.7088980110471219        12.582123397272431     
 H   13.280568170133785        9.9762786006377731        11.709040794079165     
 C   15.274159720913367        10.511897781976241        12.352177955746726     
 H   15.937497113844246        10.317695955202199        13.209979870103144     
 H   15.113284797302928        11.602666438161377        12.356183666350180     
 C   15.989331734015376        10.117483495359753        11.055209065533022     
 H   16.118896571595279        9.0241348521037832        11.010779349494872     
 H   15.352837753702302        10.370437270363336        10.192748072796546     
 C   17.348338289002037        10.811346906603216        10.934146977241719     
 H   17.978538315662135        10.517389649055348        11.788455937666194     
 H   17.207143784557118        11.898421666375702        11.048861795237199     
 C   18.106279866046528        10.556862320815576        9.6297107234167356     
 H   18.263403220150519        9.4768368810700618        9.4747574737038818     
 H   17.494256186587037        10.890858358021614        8.7794187159721435     
 C   19.452864220822729        11.288809547791033        9.6053837176488930     
 H   20.140023889953728        10.808739194510562        10.317487390851982     
 H   19.306816929646175        12.308654751719997        9.9858964473934684     
 C   20.088186257703736        11.353163531773765        8.2162180147124815     
 H   21.072672980817654        11.839568549942774        8.2522143351455384     
 H   19.452264665658944        11.931193269487466        7.5314231696606733     
 H   20.228302083664069        10.352017572581410        7.7905858970099109     
 Cl   6.7270527995068479        5.3986957194178053        28.146816180794094     
         194

 Co   9.1355744275131290        1.4075320253489667        4.4017816689910472     
 N   7.8546669996145724       0.67970235582244787        5.7823005424354141     
 N   7.1702537061486344        1.7132430432135988        3.5513405778812874     
 N   10.208857012725964        2.2034093137361750        6.0433495467508420     
 N   9.9599059559686420        3.2849381198073120        3.6833533148944197     
 N   10.231375413199135      -0.34490545529420441        5.0429083499409035     
 N   9.7878347254262277       0.41295444461549063        2.6388418735500738     
 O   8.1900122575191183       0.34360027380078834        7.0571352812422647     
 C   6.4352969545334595       0.80018962436620034        5.6229227506034194     
 N   6.5859380095623141        2.1974728046320084        2.4245706427880296     
 C   6.1175094648736881        1.3663915924719636        4.3860704256466319     
 O   10.330191856053217        1.5582608183431077        7.2411082705208729     
 C   10.794727635751034        3.3710939395908168        5.9449020080038126     
 N   10.015794824831733        4.0592528923572200        2.5726897812336631     
 C   10.637483892142750        3.9759921723744855        4.6355350520739940     
 O   10.278052377130388      -0.76673456314293176        6.3453337987581735     
 C   10.744895291575791       -1.1626290735940408        4.1634280032818767     
 N   9.8245520269434756       0.68734617041822166        1.3160684506649261     
 C   10.563343907035346      -0.69169807658414240        2.8058748969920644     
 B   9.6802930159577105       0.20182054631194188        7.3316801932123239     
 C   5.4748019459866688       0.31382870183811468        6.6408196935605703     
 H   7.1641672645247638        2.5391540567903852        1.6233678928767938     
 C   5.2208342304486468        2.1884729177516062        2.5106798173935561     
 C   4.8792616116700822        1.6602234455928138        3.7367989836136739     
 C   11.609967027366444        4.0254966672819483        7.0039953047453070     
 H   9.5562246182014032        3.7524484012156591        1.6829436855120714     
 C   10.702979504158641        5.2044383066838673        2.7945899133144754     
 C   11.119147276251381        5.1926846091735017        4.1198822007424294     
 C   11.412699693816270       -2.4447805677365571        4.5102387164948716     
 H   9.3165825408207787        1.5082104986921030       0.91433786676622475     
 C   10.585093231291371      -0.21353380150393089       0.64453114569704018     
 C   11.075085122214571       -1.1283703396332319        1.5673046594578357     
 C   9.9319390142151871      -0.36353284064645708        8.8035210864101980     
 H   4.4431328043642457       0.51945018339522253        6.3393163390216287     
 H   5.5712596909067775      -0.77247084852193904        6.8021357007690773     
 H   5.6517662440673044       0.79017017243049659        7.6178938534565495     
 H   4.6174228516589881        2.5903249903185492        1.7015042923865678     
 H   3.8827327400732710        1.5017381343271743        4.1236284576419679     
 H   11.331361594192405        5.0798671615492443        7.1315648309356003     
 H   11.504066470589800        3.4981052578937892        7.9553584645155899     
 H   12.672461732698499        4.0265267566833272        6.7105129050694980     
 H   10.881874223263411        5.9190240847627500        2.0023948757844625     
 H   11.696027872752309        5.9533072590046796        4.6293108101836200     
 H   11.958274482216458       -2.8500548691419314        3.6553703594754472     
 H   12.105893012894850       -2.3036807200324381        5.3488107207315707     
 H   10.670969422608945       -3.1949224214956740        4.8258648046843984     
 H   10.731771903515922      -0.14097153182623071      -0.42484817342164527     
 H   11.696530979785456       -1.9904581309442375        1.3576934811109083     
 H   10.978066838288912      -0.11783726673475835        9.0484920363254115     
 H   9.8940078509154965       -1.4635011691035642        8.7840480704756470     
 C   9.0110269933810265       0.15566029699646985        9.9238087514868170     
 H   9.5418921901253562        9.7347509455577005E-002   10.885867763402482     
 H   8.8001594782294443        1.2271105801203670        9.7737724904561176     
 C   7.6858855610063532      -0.60529338300497038        10.074201325839672     
 H   7.0666396954707640      -0.46918159295294287        9.1758109325798394     
 H   7.8935260966378538       -1.6872026412545265        10.130951015490275     
 C   6.9057759164064265      -0.18256488593652345        11.324614194138357     
 H   6.7282236475978454       0.90439452968603529        11.302870852841387     
 H   7.5338908999886920      -0.35140575075051811        12.213148980895747     
 C   5.5711548977481273      -0.91234373556094384        11.500452826468770     
 H   4.9168337579389716      -0.69430899515201772        10.641055316047300     
 H   5.7389416522733354       -2.0011302849042809        11.469433648686065     
 C   4.8485771794306469      -0.54961513300249443        12.802481548062660     
 H   4.6827029257088393       0.53875771228265057        12.842818920706176     
 H   5.5066149276337040      -0.77026759268633149        13.657501069252291     
 C   3.5111439822213986       -1.2744723042021751        12.989614298268558     
 H   2.8516652129940998       -1.0554266526673997        12.135150603827610     
 H   3.6727827767154482       -2.3639989586000230        12.957546632143023     
 C   2.8011111517920031      -0.90151695125662268        14.294244601728511     
 H   2.6427526611479206       0.18819598066431872        14.327924762411442     
 H   3.4620196307134212       -1.1199638045204432        15.147312386210409     
 C   1.4594069094077984       -1.6133411806370528        14.494945055570966     
 H   1.6136898475904591       -2.7046227807980210        14.486469339280724     
 H  0.80120440777266333       -1.4084582784808390        13.635791008773754     
 C  0.75505158946869599       -1.2064471956098584        15.792912743950176     
 H  0.60447223703707120      -0.11546947723241477        15.801743393658047     
 H   1.4157578284862435       -1.4118530026663381        16.648721336260323     
 C -0.58967494317769664       -1.9053212243312778        16.002604927722807     
 H  -1.2499985988406781       -1.6894689434174341        15.147720139976990     
 H -0.44356504510244654       -2.9978963337321218        15.981703467930512     
 C  -1.3018107463858779       -1.5227677582445132        17.306159041804111     
 H  -1.4269153296478283      -0.42927044408061876        17.362618991280375     
 H -0.66548791004820651       -1.7880574788947858        18.165340091788575     
 C  -2.6646156019020451       -2.2131485194051002        17.428608443021250     
 H  -3.3065353808761007       -1.8975268505893346        16.591178886136337     
 H  -2.5296161222525599       -3.2978133316496478        17.288145933120031     
 C  -3.3957137229724061       -1.9843107826786763        18.754099039588077     
 H  -3.5633900771853142      -0.90824977545369434        18.925756753267049     
 H  -2.7542311617285544       -2.3208989573109640        19.581215078858367     
 C  -4.7340461939186209       -2.7320888341290441        18.817170966291204     
 H  -5.4539196096753848       -2.2478742104990377        18.140987884372432     
 H  -4.5938218888377733       -3.7445948417709269        18.414819565811818     
 C  -5.3147020874955109       -2.8232242761335979        20.230409970492417     
 H  -6.3122377828562435       -3.2848716476060584        20.226708460245295     
 H  -4.6684740174687294       -3.4326755095036514        20.878146394563093     
 H  -5.4140600469374025       -1.8325064773415616        20.689087724768449     
 Cl   8.3887517413293260        3.1586387589041109        9.2755753112282111E-002
 Co   5.7858670499913361        7.0955305397646677        23.930532375171797     
 N   7.0985826306204158        7.6527809277088137        22.379113092629368     
 N   7.7829658368199279        7.0329014766925644        24.790637275760652     
 N   4.5540286231305416        6.4415141920212946        22.426818566493594     
 N   5.2418520209027051        5.1330998548563347        24.503508808934537     
 N   4.9849729168467469        8.9022175310049878        23.402451876750238     
 N   4.9450775983589157        7.9275064458924565        25.738685730418123     
 O   6.6639191797607742        8.1646801861691429        21.183287469976229     
 C   8.3956599761258399        7.7489093474324910        22.584503375550590     
 N   8.4109590847875388        6.6364091508724945        25.923372698053171     
 C   8.7808750593730966        7.3196394911059279        23.909824416104748     
 O   4.4849746154609127        6.9929516635449032        21.191629929194661     
 C   3.9634672975320711        5.1497887733597043        22.486887769022022     
 N   5.3557069207041463        4.3179239600850625        25.585830480647441     
 C   4.3617118639252954        4.4781560066724078        23.645954847693602     
 O   4.6617991450906873        9.2603653365915832        22.125086652431808     
 C   4.3856304879842964        9.7755482768129305        24.365227138801632     
 N   4.8269068374858870        7.5837872324779587        27.043166147614027     
 C   4.3906174672537066        9.1911444500815787        25.634159860531920     
 B   5.1870759042042778        8.3382065777586760        21.044894470407556     
 C   9.3491185416002516        8.3304453916419021        21.599007326703695     
 H   7.8563521785940491        6.2767587048690929        26.740594036637567     
 C   9.7618702285379868        6.6616303868791098        25.790040138955327     
 C   10.042486802852169        7.1200162814057890        24.507720163676900     
 C   2.9418681290615827        4.7092910417998404        21.510810041535098     
 H   5.8504237743149448        4.6401959763330982        26.447716892367417     
 C   4.6030724243654939        3.1910127483828465        25.448287371882838     
 C   3.9694937363398028        3.2384524524498879        24.225927135397470     
 C   4.0112063646741882        11.165540930940603        24.032018884086273     
 H   5.3147920959186541        6.7429607032290901        27.412239936688991     
 C   4.2573688707294757        8.5883558316998929        27.777706802813661     
 C   3.9623824531940834        9.6310795673005387        26.925895891366267     
 C   4.8134532846790590        8.9406584458869549        19.615525062942876     
 H   10.361940632906901        8.4014935390211551        22.006016109469225     
 H   9.0095392677818342        9.3367924931372155        21.311068171871025     
 H   9.3758806763526081        7.7321701586422424        20.676243136002654     
 H   10.407514530505228        6.3224548367319047        26.594972745095944     
 H   11.018726292583597        7.2686767676756530        24.065997062095448     
 H   2.7031034988610223        3.6471397082869563        21.627235020154476     
 H   3.2811444963975180        4.8924268261582320        20.481312596287975     
 H   2.0060066352600399        5.2818642052058484        21.637287808960274     
 H   4.5670085402917007        2.4461159077712864        26.231113031862694     
 H   3.2900151737159691        2.5051544313265639        23.814239648453686     
 H   3.4601542882575114        11.618728191845877        24.858778368822716     
 H   3.3889305332605826        11.212734784458021        23.127697438527239     
 H   4.9058512961340499        11.783443032882644        23.843908415071979     
 H   4.0900334467036439        8.4784172322433413        28.842239081264960     
 H   3.5130421361975031        10.580089547864278        27.190757970354444     
 H   3.7564112266952510        8.6918568185970511        19.429495464926539     
 H   4.8459619350347651        10.040177714789184        19.660684033023855     
 C   5.6717894854024706        8.4574376136093559        18.431522257728602     
 H   5.0971013038768245        8.5516437871366211        17.497912796153997     
 H   5.8860287095509420        7.3813377010342363        18.535366923583471     
 C   6.9923979597650927        9.2195984317412538        18.257792033662557     
 H   7.6157239764568923        9.0967704806836984        19.154347445087030     
 H   6.7795559850629870        10.299723424970431        18.188059281637152     
 C   7.7694508885268982        8.7808539327373225        17.013394554836282     
 H   7.9528203451455468        7.6950638221825862        17.053746891355782     
 H   7.1431725141283104        8.9327587503079418        16.120699748093262     
 C   9.1005578873602762        9.5148499655324521        16.832834842431307     
 H   9.7514390294318023        9.3115519093810715        17.698246897412709     
 H   8.9275656411931443        10.603294050426879        16.848851755834851     
 C   9.8309038609694852        9.1391661674357483        15.540552618530850     
 H   10.004509956965308        8.0515250283177302        15.515105344775149     
 H   9.1769774851486119        9.3447042626090084        14.678748712985113     
 C   11.163109683322229        9.8715520118638942        15.354806046253952     
 H   11.818001160543471        9.6677419481606766        16.216558057002278     
 H   10.993111167295851        10.960210131019876        15.372557501278528     
 C   11.884151439875621        9.4879801651768663        14.060964481053635     
 H   12.053991219169955        8.3995524607332737        14.042940432223324     
 H   11.226934082163142        9.6882442058935236        13.200643736836899     
 C   13.218213199077018        10.211686431388078        13.860630283456722     
 H   13.051657364122006        11.301212568254952        13.851653619138297     
 H   13.872968881710143        10.026544865315490        14.726873152743767     
 C   13.932696125055827        9.7926261257770104        12.573921171848681     
 H   14.099789277541282        8.7040774214314141        12.585045917948287     
 H   13.272504432555857        9.9721629370251801        11.712276909886111     
 C   15.266226527508913        10.506547760817494        12.355947606297818     
 H   15.929444042296165        10.311328386434798        13.213602635768764     
 H   15.106031015501953        11.597393303807584        12.360719273400120     
 C   15.981180957210251        10.112587712339835        11.058666346455349     
 H   16.109608672563521        9.0191608072358562        11.013267383763248     
 H   15.345018045834866        10.366918319175557        10.196376837097697     
 C   17.341020197401360        10.805071408968811        10.938337509627813     
 H   17.970591212474755        10.509875382236899        11.792671228277463     
 H   17.201058751538078        11.892227157083800        11.053656643124800     
 C   18.099169928164354        10.550391704277052        9.6340074457444906     
 H   18.254897328833678        9.4702527700467076        9.4785981623025890     
 H   17.487929479858025        10.885554104781075        8.7836864093147629     
 C   19.446715336048484        11.280625050527354        9.6102937006992626     
 H   20.132546294035819        10.800280208140375        10.323470841201322     
 H   19.301654587964119        12.300974385613332        9.9898336405623134     
 C   20.083677291435823        11.343005419782509        8.2217409643416541     
 H   21.068259359611773        11.829214890161849        8.2582363831636929     
 H   19.448804097572630        11.920344023224978        7.5353789916071152     
 H   20.224141085809379        10.341310955920941        7.7974601146066069     
 Cl   6.7307800672045657        5.4013832297118700        28.145639415362730     
         194

 Co   9.1425209604065660        1.4067647492744835        4.4022355933955239     
 N   7.8604620365072861       0.67721778251122389        5.7810182541177069     
 N   7.1782265088743173        1.7143143279067992        3.5508736300906438     
 N   10.213721126312983        2.2024565485680876        6.0451483379254212     
 N   9.9677061468343204        3.2841406680536558        3.6848496592472095     
 N   10.238915332399568      -0.34505595064710209        5.0435749920204520     
 N   9.7963121787131158       0.41304588655774527        2.6395288167250368     
 O   8.1946538429095597       0.34098710365039414        7.0561137832211323     
 C   6.4412769423167306       0.79896500818310001        5.6207864468017101     
 N   6.5949753751311579        2.2010346206160039        2.4246518196440152     
 C   6.1247178910368438        1.3672422787859819        4.3845688212233158     
 O   10.333439808526608        1.5572254375215537        7.2430254952104365     
 C   10.798440098325516        3.3708340288954082        5.9478757633519068     
 N   10.026801126065868        4.0575804472286094        2.5737396870668316     
 C   10.643931036771376        3.9751889068872424        4.6379558712369970     
 O   10.284280079615195      -0.76749034897146573        6.3458766518290863     
 C   10.753500566337895       -1.1622752255970203        4.1642625995909386     
 N   9.8336331348217385       0.68795932785911074        1.3168725599824631     
 C   10.572626127217671      -0.69102387934207110        2.8066832180960319     
 B   9.6848002439788559       0.20006103310597093        7.3320762962561625     
 C   5.4796059035933329       0.31226038186905736        6.6374287506302858     
 H   7.1739199231623809        2.5425622034451920        1.6237994435383969     
 C   5.2298627097243235        2.1932848017258029        2.5100674305967781     
 C   4.8871119568850414        1.6634254288464068        3.7351953110568372     
 C   11.609999267433222        4.0268119908909741        7.0087443312726538     
 H   9.5676297600007008        3.7514015971578294        1.6836067016060356     
 C   10.714596659729320        5.2022978900419341        2.7963139903572376     
 C   11.127965559525691        5.1909997260867504        4.1224665132712142     
 C   11.421283675408135       -2.4443904310682778        4.5112484781474365     
 H   9.3253840907603873        1.5086420067960513       0.91517288863311241     
 C   10.595332423345681      -0.21207549255196542       0.64548271634852006     
 C   11.085484935707285       -1.1268457500666158        1.5682686302289177     
 C   9.9350969016075936      -0.36610352547322855        8.8038393170050995     
 H   4.4484254949321231       0.52024703659761129        6.3359044800108144     
 H   5.5740117792033885      -0.77453859166096939        6.7966799966845395     
 H   5.6570195349836521       0.78646454076524830        7.6154388925782754     
 H   4.6272061541294942        2.5968636488092742        1.7011763002432840     
 H   3.8902004128366352        1.5054579618635873        4.1212796960709843     
 H   11.326081332396202        5.0794953819746222        7.1383897298678001     
 H   11.505929450544901        3.4970394226468944        7.9589409111577956     
 H   12.672554672049250        4.0340053015916624        6.7158305228347492     
 H   10.895817121281707        5.9160308284813752        2.0038769528922313     
 H   11.704619678176154        5.9513254869023395        4.6325751250418099     
 H   11.971146616308227       -2.8471618654209654        3.6579639089377238     
 H   12.110387051597426       -2.3043253629162188        5.3532708901157857     
 H   10.678968441204470       -3.1960581729978368        4.8217498921921997     
 H   10.742789499407960      -0.13881998571311535      -0.42375487666082262     
 H   11.707826141542725       -1.9883168445221187        1.3587454527054541     
 H   10.980865114794456      -0.12020099606737907        9.0501441437627079     
 H   9.8975901818577476       -1.4660759811517821        8.7836669920878236     
 C   9.0127413139405146       0.15213183164823499        9.9233628603934090     
 H   9.5425497415626772        9.3406880377788576E-002   10.885962481401240     
 H   8.8018070394147223        1.2236114356601835        9.7737279158280614     
 C   7.6875699264531763      -0.60914030710248512        10.072019257619836     
 H   7.0689845796853810      -0.47228551927647128        9.1732900765399208     
 H   7.8952528344689261       -1.6910638606772634        10.128052759095139     
 C   6.9065154465532128      -0.18750831546826172        11.322199690969180     
 H   6.7294835744489232       0.89953707959301754        11.301550971820694     
 H   7.5338599916443458      -0.35756618072525903        12.211041909697872     
 C   5.5713976604240640      -0.91682125943047188        11.496420728334385     
 H   4.9175465771694853      -0.69751418522600872        10.636976545023650     
 H   5.7385954790366682       -2.0056507956021408        11.464388265343032     
 C   4.8487021562153236      -0.55486499250124721        12.798626375581330     
 H   4.6838201259544192       0.53360378569132538        12.840033651603088     
 H   5.5064193104668506      -0.77692057609316545        13.653527658276147     
 C   3.5105879093106989       -1.2786555716510877        12.985033777234280     
 H   2.8512187541470495       -1.0579310826336998        12.130934693463805     
 H   3.6711076628577239       -2.3682789179500112        12.951707012171511     
 C   2.8011692859460009      -0.90640784192831136        14.290210939014255     
 H   2.6443982780739601       0.18346335293215937        14.325315183505721     
 H   3.4618834204567102       -1.1268770515102216        15.142899720205206     
 C   1.4584768969038990       -1.6165767265185258        14.490278642585483     
 H   1.6111641207452290       -2.7080423374990104        14.480422476540362     
 H  0.80043778318633141       -1.4096785688904194        13.631493417436879     
 C  0.75490381583434762       -1.2102109959549292        15.788857461025088     
 H  0.60616055436853533      -0.11902432256620728        15.799109831779022     
 H   1.4153758043931208       -1.4177742324831690        16.644316016430164     
 C -0.59096279263884888       -1.9071656241156389        15.997888019761405     
 H  -1.2511592213203397       -1.6887719007587167        15.143563048738494     
 H -0.44675377840122382       -2.9999261338160608        15.975129090165256     
 C  -1.3021034345429390       -1.5255492822722567        17.302293257152055     
 H  -1.4249029932739139      -0.43192184519030913        17.360803934790187     
 H -0.66621956172410379       -1.7937600361973931        18.160873269594287     
 C  -2.6663848630510230       -2.2132535214525499        17.423753749160625     
 H  -3.3076461304880502       -1.8948516179946673        16.586894748768167     
 H  -2.5338143380762803       -3.2979570774748237        17.281506999060014     
 C  -3.3969618265862032       -1.9847789584893381        18.749619369594040     
 H  -3.5625892954926570      -0.90860821992684693        18.922490103833525     
 H  -2.7560796724642778       -2.3234805280054815        19.576361138329183     
 C  -4.7367698292593108       -2.7299727584645215        18.811849168745603     
 H  -5.4545116651376926       -2.2455069212495191        18.133605419636215     
 H  -4.5979123997188873       -3.7434558721854625        18.411472268305911     
 C  -5.3201201798977564       -2.8171929040667987        20.224209052546211     
 H  -6.3178319410781221       -3.2784825948030289        20.219803028422646     
 H  -4.6754699327343658       -3.4251481098518251        20.874924495281544     
 H  -5.4200118894687019       -1.8252086272707806        20.680020621384223     
 Cl   8.3978752839646642        3.1603076120020548        9.3321998706141066E-002
 Co   5.7814034949956676        7.0972280056823331        23.930675048435898     
 N   7.0918946276102064        7.6554966567544058        22.378126136464683     
 N   7.7799800752599637        7.0361052241962820        24.788718996780325     
 N   4.5482562811152709        6.4424222253106471        22.428485003446799     
 N   5.2384746923013523        5.1345479481281666        24.504578844567270     
 N   4.9790295718733732        8.9037150307024930        23.403266912375120     
 N   4.9430585063294572        7.9292920238462283        25.739516074859061     
 O   6.6553162254303873        8.1668368047845714        21.182789569338116     
 C   8.3891714300129205        7.7528853056662452        22.581881522375294     
 N   8.4098119143937691        6.6411332942862478        25.920931722276585     
 C   8.7764945244365471        7.3240557987029637        23.906705158602374     
 O   4.4769974422304566        6.9938934501224512        21.193471448447330     
 C   3.9576834472160356        5.1507593244298517        22.489466073761012     
 N   5.3539501371520730        4.3193811559425308        25.586727665473724     
 C   4.3572221543626481        4.4794047221862039        23.648236071946801     
 O   4.6536267760953427        9.2615160157457908        22.126388859665905     
 C   4.3820628661421486        9.7775830840564630        24.366977318750816     
 N   4.8287341163929440        7.5864322770889787        27.044515132407014     
 C   4.3894479089268525        9.1933726939407894        25.636036695215960     
 B   5.1782380000521400        8.3393707887293385        21.045780615203778     
 C   9.3407720641001255        8.3354306603209523        21.595175809401848     
 H   7.8566331318970244        6.2807164168845464        26.738830495368784     
 C   9.7605327708689931        6.6682222623895555        25.786091019027666     
 C   10.039072942126083        7.1265874238028930        24.503314843438449     
 C   2.9357147465807913        4.7098629834499199        21.513889088417550     
 H   5.8499108887074716        4.6416936282665491        26.447784108683710     
 C   4.6013078356827464        3.1923233570414231        25.450266971841423     
 C   3.9659717814699014        3.2396777461249440        24.228823049748737     
 C   4.0090585719870955        11.168190288320298        24.034637278743141     
 H   5.3165546507593264        6.7451883728145443        27.412557176694495     
 C   4.2623346797647379        8.5918162366999464        27.780274826206831     
 C   3.9655015540970409        9.6343200009002672        26.928782906083132     
 C   4.8030442698395310        8.9409311481934779        19.616486872621440     
 H   10.353625569953451        8.4093652203605771        22.001610964834615     
 H   8.9986373875909162        9.3405238036186073        21.305990839785512     
 H   9.3686112860763053        7.7359115928711208        20.673233669601327     
 H   10.407621511052614        6.3302764727659522        26.590376074847974     
 H   11.014604338841801        7.2765318759878266        24.060478635497724     
 H   2.6959397828805107        3.6481121904434781        21.631739958877240     
 H   3.2753110262987586        4.8911845681291162        20.484150407243988     
 H   2.0004287474300195        5.2835893340029232        21.639310924480139     
 H   4.5664212854458501        2.4474605194856429        26.233179617881348     
 H   3.2861016234579847        2.5062578678132819        23.818011597876843     
 H   3.4574925593287560        11.621052391722937        24.861239092161355     
 H   3.3878150544302916        11.216604879229013        23.129687816963617     
 H   4.9043906549670249        11.785634079591322        23.848173406285987     
 H   4.0984310061018219        8.4825742395216697        28.845395364432477     
 H   3.5175745545987511        10.583800814432138        27.194360160477220     
 H   3.7457708872476245        8.6922446942985250        19.431693301813272     
 H   4.8359608040673834        10.040451273744592        19.660765899611928     
 C   5.6602586250012354        8.4564510901546779        18.432161362864303     
 H   5.0850109629384121        8.5502549474183098        17.498859130076998     
 H   5.8741132739254711        7.3803406167171186        18.536619048491733     
 C   6.9810226475325461        9.2181012447206250        18.257393628381280     
 H   7.6041954403784464        9.0962058229918483        19.154148328143513     
 H   6.7683623831314934        10.298156731135215        18.186424755818575     
 C   7.7584793460634485        8.7780277411186596        17.013769320368141     
 H   7.9412563599727735        7.6921875139412927        17.054898325927891     
 H   7.1329365029141556        8.9297349189039696        16.120538034896633     
 C   9.0901118477801379        9.5113305382662237        16.833828461565655     
 H   9.7403884189659014        9.3079931854905347        17.699703582256355     
 H   8.9176199983465718        10.599851219813440        16.849434113817427     
 C   9.8210513906347430        9.1350456017178736        15.542063376715426     
 H   9.9941754872326545        8.0473381069588648        15.516864256687574     
 H   9.1677263745743041        9.3407678984045042        14.679854032392557     
 C   11.153666376611115        9.8669000309819470        15.357027665776975     
 H   11.808107674721736        9.6625326173803394        16.218984003901138     
 H   10.984146473497924        10.955610744309938        15.375056256989264     
 C   11.875099637137810        9.4834825586884328        14.063366712726818     
 H   12.044383099434977        8.3949934748666379        14.044929571011663     
 H   11.218362948181573        9.6844602772967612        13.202851712418449     
 C   13.209607359888510        10.206674714044039        13.863898653928361     
 H   13.043590452211005        11.296267008977477        13.855425997569149     
 H   13.863931608305073        10.020762497307745        14.730295586871884     
 C   13.924331085777913        9.7878717849885035        12.577235031624340     
 H   14.090868249420643        8.6992568318157062        12.587968438624143     
 H   13.264440694977928        9.9680472734125889        11.715513025693054     
 C   15.258293334104456        10.501197739658744        12.359717256848908     
 H   15.921390970748083        10.304960817667400        13.217225401434382     
 H   15.098777233700977        11.592120169453793        12.365254880450060     
 C   15.973030180405127        10.107691929319918        11.062123627377673     
 H   16.100320773531759        9.0141867623679310        11.015755418031624     
 H   15.337198337967433        10.363399367987777        10.200005601398848     
 C   17.333702105800679        10.798795911334405        10.942528042013906     
 H   17.962644109287378        10.502361115418449        11.796886518888732     
 H   17.194973718519037        11.886032647791898        11.058451491012400     
 C   18.092059990282177        10.543921087738527        9.6383041680722457     
 H   18.246391437516841        9.4636686590233534        9.4824388509012945     
 H   17.481602773129012        10.880249851540539        8.7879541026573804     
 C   19.440566451274243        11.272440553263676        9.6152036837496304     
 H   20.125068698117907        10.791821221770187        10.329454291550661     
 H   19.296492246282060        12.293294019506666        9.9937708337311566     
 C   20.079168325167913        11.332847307791255        8.2272639139708268     
 H   21.063845738405888        11.818861230380925        8.2642584311818457     
 H   19.445343529486316        11.909494776962488        7.5393348135535581     
 H   20.219980087954688        10.330604339260470        7.8043343322033039     
 Cl   6.7345073349022826        5.4040707400059356        28.144462649931363     
         194

 Co   9.1494674933000031        1.4059974732000002        4.4026895177999998     
 N   7.8662570733999999       0.67473320920000002        5.7797359657999996     
 N   7.1861993116000011        1.7153856125999996        3.5504066823000002     
 N   10.218585239900003        2.2015037834000002        6.0469471291000003     
 N   9.9755063376999971        3.2833432163000000        3.6863460035999998     
 N   10.246455251600000      -0.34520644599999978        5.0442416340999996     
 N   9.8047896320000039       0.41313732849999990        2.6402157598999998     
 O   8.1992954282999992       0.33837393350000000        7.0550922851999998     
 C   6.4472569301000018       0.79774039199999969        5.6186501430000000     
 N   6.6040127407000018        2.2045964365999993        2.4247329965000004     
 C   6.1319263171999996        1.3680929651000000        4.3830672167999998     
 O   10.336687761000000        1.5561900567000000        7.2449427199000000     
 C   10.802152560900000        3.3705741182000000        5.9508495187000001     
 N   10.037807427300001        4.0559080020999998        2.5747895929000002     
 C   10.650378181400001        3.9743856413999992        4.6403766904000001     
 O   10.290507782100001      -0.76824613479999959        6.3464195049000001     
 C   10.762105841100000       -1.1619213775999999        4.1650971958999996     
 N   9.8427142426999996       0.68857248529999981        1.3176766692999999     
 C   10.581908347399997      -0.69034968209999992        2.8074915391999999     
 B   9.6893074720000012       0.19830151990000000        7.3324723993000003     
 C   5.4844098611999978       0.31069206190000004        6.6340378077000022     
 H   7.1836725817999989        2.5459703500999993        1.6242309941999999     
 C   5.2388911890000012        2.1980966856999991        2.5094550438000001     
 C   4.8949623020999997        1.6666274120999995        3.7335916385000005     
 C   11.610031507500000        4.0281273144999989        7.0134933577999998     
 H   9.5790349018000001        3.7503547931000001        1.6842697176999999     
 C   10.726213815300000        5.2001574734000000        2.7980380673999998     
 C   11.136783842800000        5.1893148429999991        4.1250508257999998     
 C   11.429867657000001       -2.4440002943999990        4.5122582398000004     
 H   9.3341856406999959        1.5090735148999999       0.91600791049999997     
 C   10.605571615399993      -0.21061718359999998       0.64643428700000005     
 C   11.095884749200000       -1.1253211605000000        1.5692326009999999     
 C   9.9382547890000001      -0.36867421029999997        8.8041575475999991     
 H   4.4537181854999996       0.52104388980000005        6.3324926210000001     
 H   5.5767638675000004      -0.77660633479999985        6.7912242926000008     
 H   5.6622728258999997       0.78275890910000001        7.6129839317000005     
 H   4.6369894566000003        2.6034023072999992        1.7008483081000003     
 H   3.8976680855999994        1.5091777894000000        4.1189309344999998     
 H   11.320801070600000        5.0791236024000002        7.1452146287999998     
 H   11.507792430500000        3.4959735874000000        7.9625233578000003     
 H   12.672647611400000        4.0414838464999985        6.7211481406000004     
 H   10.909760019300004        5.9130375722000004        2.0053590300000002     
 H   11.713211483600000        5.9493437148000003        4.6358394398999998     
 H   11.984018750399994       -2.8442688616999998        3.6605574584000000     
 H   12.114881090300001       -2.3049700057999996        5.3577310594999998     
 H   10.686967459799996       -3.1971939244999992        4.8176349797000002     
 H   10.753807095299999      -0.13666843960000000      -0.42266157989999997     
 H   11.719121303299996       -1.9861755580999998        1.3597974242999999     
 H   10.983663391300000      -0.12256472539999980        9.0517962512000025     
 H   9.9011725127999970       -1.4686507931999997        8.7832859137000003     
 C   9.0144556345000009       0.14860336630000015        9.9229169692999992     
 H   9.5432072929999965        8.9466251300000132E-002   10.886057199400000     
 H   8.8034546006000003        1.2201122912000000        9.7736833412000035     
 C   7.6892542919000002      -0.61298723119999998        10.069837189399999     
 H   7.0713294638999988      -0.47538944559999974        9.1707692205000004     
 H   7.8969795722999985       -1.6949250801000002        10.125154502700001     
 C   6.9072549766999991      -0.19245174499999995        11.319785187800001     
 H   6.7307435013000001       0.89467962949999991        11.300231090800001     
 H   7.5338290833000006      -0.36372661069999990        12.208934838499999     
 C   5.5716404231000016      -0.92129878329999992        11.492388630200001     
 H   4.9182593963999990      -0.70071937529999984        10.632897774000000     
 H   5.7382493058000001       -2.0101713063000002        11.459342882000000     
 C   4.8488271330000003      -0.56011485200000000        12.794771203100000     
 H   4.6849373261999983       0.52844985910000020        12.837248382500000     
 H   5.5062236932999982      -0.78357355949999952        13.649554247300003     
 C   3.5100318363999996       -1.2828388391000001        12.980453256200001     
 H   2.8507722952999996       -1.0604355125999998        12.126718783100003     
 H   3.6694325489999997       -2.3725588772999999        12.945867392200000     
 C   2.8012274200999991      -0.91129873260000016        14.286177276300000     
 H   2.6460438949999996       0.17873072520000005        14.322705604599999     
 H   3.4617472101999986       -1.1337902984999997        15.138487054200002     
 C   1.4575468843999999       -1.6198122723999990        14.485612229600001     
 H   1.6086383938999986       -2.7114618941999993        14.474375613799999     
 H  0.79967115859999938       -1.4108988592999996        13.627195826100003     
 C  0.75475604219999926       -1.2139747963000000        15.784802178100000     
 H  0.60784887169999946      -0.12257916789999979        15.796476269899999     
 H   1.4149937802999983       -1.4236954623000000        16.639910696600001     
 C -0.59225064210000111       -1.9090100239000001        15.993171111800001     
 H  -1.2523198438000012       -1.6880748580999994        15.139405957500001     
 H -0.44994251170000110       -3.0019559339000002        15.968554712400001     
 C  -1.3023961227000000       -1.5283308063000001        17.298427472499998     
 H  -1.4228906568999997      -0.43457324629999949        17.358988878300000     
 H -0.66695121340000108       -1.7994625935000002        18.156406447399998     
 C  -2.6681541242000009       -2.2133585235000002        17.418899055299999     
 H  -3.3087568800999998       -1.8921763854000000        16.582610611400000     
 H  -2.5380125539000011       -3.2981008233000000        17.274868065000000     
 C  -3.3982099302000006       -1.9852471342999998        18.745139699599999     
 H  -3.5617885137999998      -0.90896666439999951        18.919223454400001     
 H  -2.7579281832000007       -2.3260620986999991        19.571507197799999     
 C  -4.7394934646000015       -2.7278566827999993        18.806527371200001     
 H  -5.4551037206000004       -2.2431396320000001        18.126222954900001     
 H  -4.6020029106000022       -3.7423169025999981        18.408124970799999     
 C  -5.3255382723000020       -2.8111615319999994        20.218008134600002     
 H  -6.3234260992999998       -3.2720935419999995        20.212897596600001     
 H  -4.6824658480000023       -3.4176207101999991        20.871702595999999     
 H  -5.4259637320000014       -1.8179107771999998        20.670953518000001     
 Cl   8.4069988266000006        3.1619764650999991        9.3888244300000021E-002
 Co   5.7769399400000001        7.0989254715999985        23.930817721699999     
 N   7.0852066245999978        7.6582123857999980        22.377139180299999     
 N   7.7769943136999995        7.0393089716999988        24.786800717799998     
 N   4.5424839391000003        6.4433302585999996        22.430151440400003     
 N   5.2350973636999996        5.1359960413999994        24.505648880200006     
 N   4.9730862268999996        8.9052125304000000        23.404081948000002     
 N   4.9410394142999987        7.9310776017999993        25.740346419300000     
 O   6.6467132711000012        8.1689934233999999        21.182291668700000     
 C   8.3826828838999994        7.7568612638999994        22.579259669199999     
 N   8.4086647439999993        6.6458574377000001        25.918490746500002     
 C   8.7721139894999993        7.3284721062999996        23.903585901100001     
 O   4.4690202689999996        6.9948352366999993        21.195312967700001     
 C   3.9518995968999997        5.1517298755000001        22.492044378500001     
 N   5.3521933535999988        4.3208383518000000        25.587624850300003     
 C   4.3527324448000000        4.4806534376999991        23.650517296200000     
 O   4.6454544070999981        9.2626666948999965        22.127691066899999     
 C   4.3784952442999998        9.7796178912999956        24.368727498700000     
 N   4.8305613953000002        7.5890773216999987        27.045864117200001     
 C   4.3882783505999994        9.1956009378000001        25.637913529900000     
 B   5.1694000959000022        8.3405349996999991        21.046666760000001     
 C   9.3324255865999994        8.3404159290000006        21.591344292100004     
 H   7.8569140851999988        6.2846741288999999        26.737066954100001     
 C   9.7591953131999976        6.6748141379000003        25.782141899100001     
 C   10.035659081399999        7.1331585661999979        24.498909523199998     
 C   2.9295613641000000        4.7104349250999995        21.516968135300001     
 H   5.8493980030999984        4.6431912801999999        26.447851324999998     
 C   4.5995432469999988        3.1936339657000001        25.452246571800003     
 C   3.9624498265999994        3.2409030398000001        24.231718964100001     
 C   4.0069107793000018        11.170839645699996        24.037255673400008     
 H   5.3183172055999988        6.7474160423999985        27.412874416699999     
 C   4.2673004888000001        8.5952766416999999        27.782842849600002     
 C   3.9686206549999983        9.6375604344999957        26.931669920800001     
 C   4.7926352550000022        8.9412038505000009        19.617448682300004     
 H   10.345310507000001        8.4172369017000008        21.997205820200001     
 H   8.9877355074000000        9.3442551140999974        21.300913507700002     
 H   9.3613418958000025        7.7396530270999992        20.670224203200000     
 H   10.407728491600000        6.3380981087999988        26.585779404600000     
 H   11.010482385100003        7.2843869843000002        24.054960208899999     
 H   2.6887760668999992        3.6490846725999999        21.636244897600001     
 H   3.2694775561999996        4.8899423100999995        20.486988218200000     
 H   1.9948508595999992        5.2853144627999979        21.641334040000000     
 H   4.5658340305999987        2.4488051311999994        26.235246203900001     
 H   3.2821880731999999        2.5073613042999998        23.821783547300001     
 H   3.4548308304000006        11.623376591599998        24.863699815499999     
 H   3.3866995756000011        11.220474974000004        23.131678195399999     
 H   4.9029300138000007        11.787825126300000        23.852438397499999     
 H   4.1068285654999990        8.4867312467999998        28.848551647599997     
 H   3.5221069729999992        10.587512080999996        27.197962350600001     
 H   3.7351305477999981        8.6926325700000007        19.433891138700002     
 H   4.8259596731000016        10.040724832700000        19.660847766200000     
 C   5.6487277646000003        8.4554645666999999        18.432800468000000     
 H   5.0729206219999998        8.5488661076999968        17.499805464000001     
 H   5.8621978383000002        7.3793435324000001        18.537871173399999     
 C   6.9696473353000004        9.2166040576999961        18.256995223099999     
 H   7.5926669042999997        9.0956411652999964        19.153949211200000     
 H   6.7571687811999990        10.296590037300000        18.184790230000001     
 C   7.7475078035999996        8.7752015494999984        17.014144085900000     
 H   7.9296923747999992        7.6893112056999993        17.056049760499999     
 H   7.1227004916999999        8.9267110874999993        16.120376321700000     
 C   9.0796658081999997        9.5078111109999970        16.834822080700004     
 H   9.7293378085000004        9.3044344615999961        17.701160267100001     
 H   8.9076743554999993        10.596408389200000        16.850016471800000     
 C   9.8111989203000007        9.1309250360000007        15.543574134900002     
 H   9.9838410175000014        8.0431511855999993        15.518623168600000     
 H   9.1584752639999962        9.3368315341999999        14.680959351800000     
 C   11.144223069900001        9.8622480500999998        15.359249285300001     
 H   11.798214188899999        9.6573232866000005        16.221409950799998     
 H   10.975181779699998        10.951011357600001        15.377555012700000     
 C   11.866047834400000        9.4789849521999994        14.065768944400000     
 H   12.034774979700000        8.3904344890000004        14.046918709800000     
 H   11.209791814200003        9.6806763486999969        13.205059688000000     
 C   13.201001520700000        10.201662996700000        13.867167024400000     
 H   13.035523540300003        11.291321449700000        13.859198376000000     
 H   13.854894334900003        10.014980129300000        14.733718021000000     
 C   13.915966046499999        9.7831174441999984        12.580548891399999     
 H   14.081947221300002        8.6944362421999983        12.590890959299999     
 H   13.256376957400001        9.9639316097999959        11.718749141500000     
 C   15.250360140700000        10.495847718499997        12.363486907400000     
 H   15.913337899200002        10.298593248900000        13.220848167100000     
 H   15.091523451900001        11.586847035100000        12.369790487500000     
 C   15.964879403600001        10.102796146299999        11.065580908299999     
 H   16.091032874500002        9.0092127175000041        11.018243452300000     
 H   15.329378630099997        10.359880416799996        10.203634365699999     
 C   17.326384014200002        10.792520413700000        10.946718574400000     
 H   17.954697006099998        10.494846848600000        11.801101809500000     
 H   17.188888685499997        11.879838138499997        11.063246338900001     
 C   18.084950052400000        10.537450471200003        9.6426008904000007     
 H   18.237885546200001        9.4570845479999992        9.4862795395000017     
 H   17.475276066399999        10.874945598300000        8.7922217959999998     
 C   19.434417566499999        11.264256055999999        9.6201136668000000     
 H   20.117591102199999        10.783362235400000        10.335437741900000     
 H   19.291329904600001        12.285613653400000        9.9977080268999998     
 C   20.074659358900000        11.322689195800001        8.2327868635999994     
 H   21.059432117200007        11.808507570600000        8.2702804792000002     
 H   19.441882961400001        11.898645530700000        7.5432906355000009     
 H   20.215819090099998        10.319897722600000        7.8112085497999999     
 Cl   6.7382346026000004        5.4067582503000002        28.143285884499999     
         194

 Co   9.1564140261934401        1.4052301971255170        4.4031434422044757     
 N   7.8720521102927137       0.67224863588877615        5.7784536774822923     
 N   7.1941721143256849        1.7164568972931999        3.5499397345093566     
 N   10.223449353487023        2.2005510182319128        6.0487459202745795     
 N   9.9833065285656737        3.2825457645463443        3.6878423479527900     
 N   10.253995170800433      -0.34535694135289746        5.0449082761795472     
 N   9.8132670852868920       0.41322877044225453        2.6409027030749628     
 O   8.2039370136904388       0.33576076334960586        7.0540707871788673     
 C   6.4532369178832729       0.79651577581689936        5.6165138391982898     
 N   6.6130501062688456        2.2081582525839947        2.4248141733559856     
 C   6.1391347433631553        1.3689436514140181        4.3815656123766837     
 O   10.339935713473393        1.5551546758784462        7.2468599445895636     
 C   10.805865023474484        3.3703142075045918        5.9538232740480934     
 N   10.048813728534133        4.0542355569713902        2.5758394987331688     
 C   10.656825326028626        3.9735823759127560        4.6427975095630032     
 O   10.296735484584806      -0.76900192062853345        6.3469623579709138     
 C   10.770711115862106       -1.1615675296029795        4.1659317922090606     
 N   9.8517953505782607       0.68918564274088889        1.3184807786175368     
 C   10.591190567582323      -0.68967548485792873        2.8082998603039679     
 B   9.6938147000211465       0.19654200669402908        7.3328685023438380     
 C   5.4892138188066628       0.30912374193094272        6.6306468647697185     
 H   7.1934252404376169        2.5493784967548065        1.6246625448616030     
 C   5.2479196682756788        2.2029085696741952        2.5088426570032221     
 C   4.9028126473149580        1.6698293953535923        3.7319879659431638     
 C   11.610063747566779        4.0294426381090238        7.0182423843273458     
 H   9.5904400435992994        3.7493079890421708        1.6849327337939641     
 C   10.737830970870679        5.1980170567580659        2.7997621444427621     
 C   11.145602126074309        5.1876299599132478        4.1276351383287855     
 C   11.438451638591866       -2.4436101577317202        4.5132680014525643     
 H   9.3429871906396045        1.5095050230039484       0.91684293236688752     
 C   10.615810807454306      -0.20915887464803454       0.64738585765148005     
 C   11.106284562692714       -1.1237965709333841        1.5701965717710822     
 C   9.9414126763924067      -0.37124489512677139        8.8044757781948988     
 H   4.4590108760678762       0.52184074300238881        6.3290807619891858     
 H   5.5795159557966123      -0.77867407793903032        6.7857685885154622     
 H   5.6675261168163473       0.77905327743475172        7.6105289708217256     
 H   4.6467727590705064        2.6099409657907242        1.7005203159567166     
 H   3.9051357583633637        1.5128976169364128        4.1165821729290153     
 H   11.315520808803798        5.0787518228253781        7.1520395277321995     
 H   11.509655410455100        3.4949077521531056        7.9661058044422051     
 H   12.672740550750751        4.0489623914083346        6.7264657583652516     
 H   10.923702917318300        5.9100443159186256        2.0068411071077690     
 H   11.721803289023846        5.9473619426976612        4.6391037547581897     
 H   11.996890884491760       -2.8413758579790342        3.6631510078622762     
 H   12.119375129002576       -2.3056146486837803        5.3621912288842140     
 H   10.694966478395523       -3.1983296760021616        4.8135200672078007     
 H   10.764824691192038      -0.13451689348688464      -0.42156828313917732     
 H   11.730416465057267       -1.9840342716778809        1.3608493958945458     
 H   10.986461667805544      -0.12492845473262053        9.0534483586372971     
 H   9.9047548437422464       -1.4712256052482173        8.7829048353121770     
 C   9.0161699550594872       0.14507490095176531        9.9224710782065895     
 H   9.5438648444373158        8.5525622222211689E-002   10.886151917398760     
 H   8.8051021617852783        1.2166131467398165        9.7736387665719455     
 C   7.6909386573468241      -0.61683415529751484        10.067655121180163     
 H   7.0736743481146167      -0.47849337192352820        9.1682483644600801     
 H   7.8987063101310708       -1.6987862995227370        10.122256246304863     
 C   6.9079945068467854      -0.19739517453173819        11.317370684630822     
 H   6.7320034281510770       0.88982217940698227        11.298911209779307     
 H   7.5337981749556553      -0.36988704067474076        12.206827767302126     
 C   5.5718831857759392      -0.92577630716952797        11.488356532065616     
 H   4.9189722156305127      -0.70392456537399095        10.628819002976350     
 H   5.7379031325633321       -2.0146918169978596        11.454297498656967     
 C   4.8489521097846771      -0.56536471149875278        12.790916030618670     
 H   4.6860545264455773       0.52329593250867501        12.834463113396913     
 H   5.5060280761331457      -0.79022654290683358        13.645580836323859     
 C   3.5094757634893003       -1.2870221065489125        12.975872735165721     
 H   2.8503258364529498       -1.0629399425662998        12.122502872736201     
 H   3.6677574351422755       -2.3768388366499886        12.940027772228490     
 C   2.8012855542539974      -0.91618962327168896        14.282143613585745     
 H   2.6476895119260391       0.17399809746784073        14.320096025694278     
 H   3.4616109999432871       -1.1407035454897778        15.134074388194799     
 C   1.4566168718961008       -1.6230478182814723        14.480945816614518     
 H   1.6061126670547683       -2.7148814509009882        14.468328751059637     
 H  0.79890453401366734       -1.4121191497095797        13.622898234763127     
 C  0.75460826856565089       -1.2177385966450709        15.780746895174911     
 H  0.60953718903146359      -0.12613401323379231        15.793842708020977     
 H   1.4146117562068758       -1.4296166921168310        16.635505376769839     
 C -0.59353849156115335       -1.9108544236843612        15.988454203838597     
 H  -1.2534804662796626       -1.6873778154412820        15.135248866261508     
 H -0.45313124499877838       -3.0039857339839395        15.961980334634747     
 C  -1.3026888108570611       -1.5311123303277434        17.294561687847942     
 H  -1.4208783205260855      -0.43722464740968986        17.357173821809813     
 H -0.66768286507589836       -1.8051651508026072        18.151939625205710     
 C  -2.6699233853489788       -2.2134635255474504        17.414044361439373     
 H  -3.3098676297119494       -1.8895011528053327        16.578326474031833     
 H  -2.5422107697237220       -3.2982445691251763        17.268229130939986     
 C  -3.3994580338137981       -1.9857153101106615        18.740660029605959     
 H  -3.5609877321073427      -0.90932510887315210        18.915956804966477     
 H  -2.7597766939357236       -2.3286436693945167        19.566653257270815     
 C  -4.7422170999406923       -2.7257406071354771        18.801205573654400     
 H  -5.4556957760623082       -2.2407723427504811        18.118840490163787     
 H  -4.6060934214811171       -3.7411779330145336        18.404777673294088     
 C  -5.3309563647022475       -2.8051301599332001        20.211807216653792     
 H  -6.3290202575218775       -3.2657044891969700        20.205992164777356     
 H  -4.6894617632656388       -3.4100933105481732        20.868480696718454     
 H  -5.4319155745313008       -1.8106129271292191        20.661886414615779     
 Cl   8.4161223692353371        3.1636453181979434        9.4454489893858976E-002
 Co   5.7724763850043326        7.1006229375176639        23.930960394964099     
 N   7.0785186215897893        7.6609281148455901        22.376152224135314     
 N   7.7740085521400353        7.0425127192037156        24.784882438819672     
 N   4.5367115970847296        6.4442382918893522        22.431817877353208     
 N   5.2317200350986468        5.1374441346718323        24.506718915832742     
 N   4.9671428819266259        8.9067100300975071        23.404896983624884     
 N   4.9390203222705402        7.9328631797537703        25.741176763740938     
 O   6.6381103167696152        8.1711500420154284        21.181793768061883     
 C   8.3761943377870782        7.7608372221337536        22.576637816024704     
 N   8.4075175736062295        6.6505815811137525        25.916049770723419     
 C   8.7677334545634515        7.3328884138970354        23.900466643597628     
 O   4.4610430957695426        6.9957770232775474        21.197154486952673     
 C   3.9461157465839638        5.1527004265701484        22.494622683238990     
 N   5.3504365700479246        4.3222955476574692        25.588522035126282     
 C   4.3482427352373518        4.4819021532137944        23.652798520453199     
 O   4.6372820381046536        9.2638173740542022        22.128993274134093     
 C   4.3749276224578511        9.7816526985435281        24.370477678649184     
 N   4.8323886742070563        7.5917223663110187        27.047213101992988     
 C   4.3871087922731462        9.1978291816592108        25.639790364584041     
 B   5.1605621917478643        8.3416992106706598        21.047552904796223     
 C   9.3240791090998734        8.3454011976790490        21.587512774798160     
 H   7.8571950385029732        6.2886318409154534        26.735303412831218     
 C   9.7578578555310020        6.6814060134104452        25.778192779172336     
 C   10.032245220673914        7.1397297085971028        24.494504202961547     
 C   2.9234079816192087        4.7110068667500791        21.520047182182452     
 H   5.8488851174925252        4.6446889321334508        26.447918541316287     
 C   4.5977786583172513        3.1949445743585771        25.454226171758584     
 C   3.9589278717300975        3.2421283334750561        24.234614878451264     
 C   4.0047629866129082        11.173489003079693        24.039874068056875     
 H   5.3200797604406711        6.7496437119854527        27.413191656705504     
 C   4.2722662978352623        8.5987370467000535        27.785410872993172     
 C   3.9717397559029557        9.6408008680997241        26.934556935516870     
 C   4.7822262401604734        8.9414765528065239        19.618410491978569     
 H   10.336995444046551        8.4251085830394246        21.992800675565388     
 H   8.9768336272090838        9.3479864245813875        21.295836175614493     
 H   9.3540725055236997        7.7433944613288777        20.667214736798673     
 H   10.407835472147386        6.3459197448340454        26.581182734352026     
 H   11.006360431358205        7.2922420926121738        24.049441782302274     
 H   2.6816123509194876        3.6500571547565217        21.640749836322762     
 H   3.2636440861012406        4.8887000520708828        20.489826029156013     
 H   1.9892729717699789        5.2870395915970727        21.643357155519862     
 H   4.5652467757541473        2.4501497429143559        26.237312789918654     
 H   3.2782745229420152        2.5084647407867178        23.825555496723158     
 H   3.4521691014712452        11.625700791477058        24.866160538838642     
 H   3.3855840967697106        11.224345068770994        23.133668573836381     
 H   4.9014693726329766        11.790016173008677        23.856703388714010     
 H   4.1152261248981761        8.4908882540783299        28.851707930767517     
 H   3.5266393914012473        10.591223347567855        27.201564540722782     
 H   3.7244902083523717        8.6930204457014764        19.436088975586731     
 H   4.8159585421326199        10.040998391655409        19.660929632788072     
 C   5.6371969041987651        8.4544780432453219        18.433439573135697     
 H   5.0608302810615875        8.5474772679816837        17.500751797923005     
 H   5.8502824026745293        7.3783464480828815        18.539123298308265     
 C   6.9582720230674546        9.2151068706793673        18.256596817818718     
 H   7.5811383682215530        9.0950765076081446        19.153750094256488     
 H   6.7459751792685045        10.295023343464784        18.183155704181427     
 C   7.7365362611365507        8.7723753578813373        17.014518851431859     
 H   7.9181283896272250        7.6864348974587058        17.057201195072107     
 H   7.1124644804858441        8.9236872560960290        16.120214608503368     
 C   9.0692197686198615        9.5042916837337703        16.835815699834352     
 H   9.7182871980340995        9.3008757377094575        17.702616951943646     
 H   8.8977287126534268        10.592965558586561        16.850598829782573     
 C   9.8013464499652585        9.1268044702821278        15.545084893084578     
 H   9.9735065477673484        8.0389642642411339        15.520382080512425     
 H   9.1492241534256884        9.3328951699954956        14.682064671207444     
 C   11.134779763188886        9.8575960692180526        15.361470904823026     
 H   11.788320703078263        9.6521139558196616        16.223835897698859     
 H   10.966217085902072        10.946411970890063        15.380053768410736     
 C   11.856996031662190        9.4744873457115659        14.068171176073182     
 H   12.025166859965022        8.3858755031333629        14.048907848588337     
 H   11.201220680218432        9.6768924201032327        13.207267663581552     
 C   13.192395681511490        10.196651279355960        13.870435394871640     
 H   13.027456628389002        11.286375890422523        13.862970754430851     
 H   13.845857061494932        10.009197761292254        14.737140455128115     
 C   13.907601007222086        9.7783631034114933        12.583862751175658     
 H   14.073026193179361        8.6896156525842905        12.593813479975855     
 H   13.248313219822073        9.9598159461874030        11.721985257306946     
 C   15.242426947295543        10.490497697341249        12.367256557951093     
 H   15.905284827651920        10.292225680132599        13.224470932765618     
 H   15.084269670099024        11.581573900746207        12.374326094549939     
 C   15.956728626794876        10.097900363280081        11.069038189222326     
 H   16.081744975468244        9.0042386726320771        11.020731486568376     
 H   15.321558922232562        10.356361465612215        10.207263130001150     
 C   17.319065922599325        10.786244916065595        10.950909106786094     
 H   17.946749902912618        10.487332581781551        11.805317100111269     
 H   17.182803652480956        11.873643629208095        11.068041186787601     
 C   18.077840114517823        10.530979854661480        9.6468976127277557     
 H   18.229379654883161        9.4505004369766450        9.4901202280987089     
 H   17.468949359670987        10.869641345059462        8.7964894893426191     
 C   19.428268681725754        11.256071558736322        9.6250236498503696     
 H   20.110113506282090        10.774903249029814        10.341421192249339     
 H   19.286167562917942        12.277933287293335        10.001645220068843     
 C   20.070150392632087        11.312531083808747        8.2383098132291721     
 H   21.055018495994126        11.798153910819074        8.2763025272181547     
 H   19.438422393313687        11.887796284437512        7.5472464574464437     
 H   20.211658092245308        10.309191105939531        7.8180827673966959     
 Cl   6.7419618702977182        5.4094457605940649        28.142109119068635     
         194

 Co   9.1633605590868772        1.4044629210510338        4.4035973666089525     
 N   7.8778471471854274       0.66976406257755217        5.7771713891645851     
 N   7.2021449170513678        1.7175281819864003        3.5494727867187130     
 N   10.228313467074042        2.1995982530638254        6.0505447114491586     
 N   9.9911067194313521        3.2817483127926881        3.6893386923055798     
 N   10.261535090000866      -0.34550743670579515        5.0455749182590957     
 N   9.8217445385737800       0.41332021238450917        2.6415896462499258     
 O   8.2085785990808802       0.33314759319921167        7.0530492891577348     
 C   6.4592169056665441       0.79529115963379904        5.6143775353965806     
 N   6.6220874718376894        2.2117200685679901        2.4248953502119712     
 C   6.1463431695263111        1.3697943377280364        4.3800640079533677     
 O   10.343183665946784        1.5541192950568923        7.2487771692791272     
 C   10.809577486048966        3.3700542968091831        5.9567970293961876     
 N   10.059820029768268        4.0525631118427796        2.5768894045663373     
 C   10.663272470657251        3.9727791104255128        4.6452183287260063     
 O   10.302963187069613      -0.76975770645706743        6.3475052110418266     
 C   10.779316390624210       -1.1612136816059591        4.1667663885181225     
 N   9.8608764584565236       0.68979880018177797        1.3192848879350738     
 C   10.600472787764648      -0.68900128761585744        2.8091081814079355     
 B   9.6983219280422919       0.19478249348805812        7.3332646053876767     
 C   5.4940177764133269       0.30755542196188540        6.6272559218394340     
 H   7.2031778990752340        2.5527866434096134        1.6250940955232061     
 C   5.2569481475513555        2.2077204536483919        2.5082302702064441     
 C   4.9106629925299172        1.6730313786071853        3.7303842933863272     
 C   11.610095987633557        4.0307579617180496        7.0229914108546927     
 H   9.6018451853985969        3.7482611849843410        1.6855957498879284     
 C   10.749448126441358        5.1958766401161327        2.8014862214855243     
 C   11.154420409348619        5.1859450768264965        4.1302194508575703     
 C   11.447035620183732       -2.4432200210634409        4.5142777631051292     
 H   9.3517887405792131        1.5099365311078967       0.91767795423377518     
 C   10.626049999508616      -0.20770056569606907       0.64833742830295993     
 C   11.116684376185429       -1.1222719813667681        1.5711605425421642     
 C   9.9445705637848132      -0.37381557995354286        8.8047940087898002     
 H   4.4643035666357536       0.52263759620477757        6.3256689029783715     
 H   5.5822680440932233      -0.78074182107806067        6.7803128844309244     
 H   5.6727794077326950       0.77534764576950344        7.6080740099434516     
 H   4.6565560615410124        2.6164796242814492        1.7001923238134329     
 H   3.9126034311267279        1.5166174444728258        4.1142334113580317     
 H   11.310240547007595        5.0783800432507560        7.1588644266643993     
 H   11.511518390410201        3.4938419169062107        7.9696882510844107     
 H   12.672833490101501        4.0564409363166698        6.7317833761305028     
 H   10.937645815336596        5.9070510596372507        2.0083231842155378     
 H   11.730395094447692        5.9453801705953211        4.6423680696163796     
 H   12.009763018583529       -2.8384828542580682        3.6657445573245528     
 H   12.123869167705152       -2.3062592915675610        5.3666513982684290     
 H   10.702965496991048       -3.1994654275043244        4.8094051547156020     
 H   10.775842287084076      -0.13236534737376929      -0.42047498637835468     
 H   11.741711626814537       -1.9818929852557621        1.3619013674890916     
 H   10.989259944311089      -0.12729218406524126        9.0551004660745935     
 H   9.9083371746844975       -1.4738004172964352        8.7825237569243537     
 C   9.0178842756189752       0.14154643560353045        9.9220251871131815     
 H   9.5445223958746368        8.1584993144423260E-002   10.886246635397518     
 H   8.8067497229705562        1.2131140022796330        9.7735941919438893     
 C   7.6926230227936472      -0.62068107939502959        10.065473052960327     
 H   7.0760192323292337      -0.48159729824705660        9.1657275084201615     
 H   7.9004330479621432       -1.7026475189454739        10.119357989909727     
 C   6.9087340369935717      -0.20233860406347645        11.314956181461644     
 H   6.7332633550021548       0.88496472931396453        11.297591328758614     
 H   7.5337672666113091      -0.37604747064948169        12.204720696104252     
 C   5.5721259484518759      -0.93025383103905601        11.484324433931231     
 H   4.9196850348610264      -0.70712975544798196        10.624740231952700     
 H   5.7375569593266649       -2.0192123276957195        11.449252115313934     
 C   4.8490770865693538      -0.57061457099750557        12.787060858137339     
 H   4.6871717266911572       0.51814200591734982        12.831677844293825     
 H   5.5058324589662924      -0.79687952631366754        13.641607425347715     
 C   3.5089196905786006       -1.2912053739978251        12.971292214131443     
 H   2.8498793776058995       -1.0654443725325999        12.118286962372396     
 H   3.6660823212845512       -2.3811187959999769        12.934188152256977     
 C   2.8013436884079952      -0.92108051394337764        14.278109950871489     
 H   2.6493351288520786       0.16926546973568138        14.317486446788557     
 H   3.4614747896865761       -1.1476167924795562        15.129661722189596     
 C   1.4556868593922014       -1.6262833641629453        14.476279403629036     
 H   1.6035869402095382       -2.7183010076019776        14.462281888319275     
 H  0.79813790942733542       -1.4133394401191601        13.618600643426252     
 C  0.75446049493130252       -1.2215023969901417        15.776691612249824     
 H  0.61122550636292772      -0.12968885856758480        15.791209146141952     
 H   1.4142297321137531       -1.4355379219336619        16.631100056939680     
 C -0.59482634102230558       -1.9126988234687223        15.983737295877194     
 H  -1.2546410887593242       -1.6866807727825646        15.131091775023013     
 H -0.45631997829755566       -3.0060155340678785        15.955405956869491     
 C  -1.3029814990141222       -1.5338938543554870        17.290695903195886     
 H  -1.4188659841521711      -0.43987604851938022        17.355358765319625     
 H -0.66841451675179564       -1.8108677081052145        18.147472803011421     
 C  -2.6716926464979567       -2.2135685275949002        17.409189667578747     
 H  -3.3109783793238989       -1.8868259202106654        16.574042336663663     
 H  -2.5464089855474423       -3.2983883149503521        17.261590196879968     
 C  -3.4007061374275951       -1.9861834859213232        18.736180359611922     
 H  -3.5601869504146855      -0.90968355334630469        18.912690155532953     
 H  -2.7616252046714469       -2.3312252400890343        19.561799316741631     
 C  -4.7449407352813822       -2.7236245314709544        18.795883776108798     
 H  -5.4562878315246159       -2.2384050535009625        18.111458025427570     
 H  -4.6101839323622311       -3.7400389634290692        18.401430375788181     
 C  -5.3363744571044931       -2.7990987878664009        20.205606298707586     
 H  -6.3346144157437561       -3.2593154363939405        20.199086732954708     
 H  -4.6964576785312753       -3.4025659108963469        20.865258797436905     
 H  -5.4378674170626002       -1.8033150770584381        20.652819311231553     
 Cl   8.4252459118706753        3.1653141712958872        9.5020735487717931E-002
 Co   5.7680128300086642        7.1023204034353293        23.931103068228200     
 N   7.0718306185795798        7.6636438438911823        22.375165267970630     
 N   7.7710227905800711        7.0457164667074332        24.782964159839345     
 N   4.5309392550694589        6.4451463251787047        22.433484314306412     
 N   5.2283427064972940        5.1388922279436642        24.507788951465475     
 N   4.9611995369532522        8.9082075297950123        23.405712019249766     
 N   4.9370012302410817        7.9346487577075422        25.742007108181877     
 O   6.6295073624392282        8.1733066606308569        21.181295867423771     
 C   8.3697057916741588        7.7648131803675078        22.574015962849408     
 N   8.4063704032124598        6.6553057245275058        25.913608794946832     
 C   8.7633529196269020        7.3373047214940712        23.897347386095255     
 O   4.4530659225390865        6.9967188098550954        21.198996006205341     
 C   3.9403318962679283        5.1536709776402958        22.497200987977980     
 N   5.3486797864958513        4.3237527435149374        25.589419219952564     
 C   4.3437530256747046        4.4831508687275905        23.655079744706399     
 O   4.6291096691093090        9.2649680532084098        22.130295481368190     
 C   4.3713600006157032        9.7836875057870607        24.372227858598368     
 N   4.8342159531141133        7.5943674109220387        27.048562086785974     
 C   4.3859392339462921        9.2000574255184215        25.641667199268081     
 B   5.1517242875957265        8.3428634216413222        21.048439049592446     
 C   9.3157326315997473        8.3503864663580991        21.583681257496313     
 H   7.8574759918059485        6.2925895529309068        26.733539871562435     
 C   9.7565203978620083        6.6879978889208909        25.774243659244675     
 C   10.028831359947828        7.1463008509942068        24.490098882723096     
 C   2.9172545991384173        4.7115788084001586        21.523126229064903     
 H   5.8483722318850520        4.6461865840669017        26.447985757632580     
 C   4.5960140696345038        3.1962551830171537        25.456205771717169     
 C   3.9554059168601960        3.2433536271501122        24.237510792802532     
 C   4.0026151939258154        11.176138360459388        24.042492462713742     
 H   5.3218423152813434        6.7518713815709068        27.413508896711008     
 C   4.2772321068705246        8.6021974517001070        27.787978896386342     
 C   3.9748588568059131        9.6440413016994526        26.937443950233735     
 C   4.7718172253209454        8.9417492551130469        19.619372301657133     
 H   10.328680381093100        8.4329802643788465        21.988395530930777     
 H   8.9659317470181659        9.3517177350627794        21.290758843528980     
 H   9.3468031152473969        7.7471358955577561        20.664205270397346     
 H   10.407942452694773        6.3537413808680929        26.576586064104056     
 H   11.002238477616409        7.3000972009243474        24.043923355704550     
 H   2.6744486349389760        3.6510296369130435        21.645254775045526     
 H   3.2578106160024811        4.8874577940417669        20.492663840112026     
 H   1.9836950839399585        5.2887647203941475        21.645380271039727     
 H   4.5646595209082967        2.4514943546287125        26.239379375937308     
 H   3.2743609726840308        2.5095681772734357        23.829327446146316     
 H   3.4495073725424898        11.628024991354119        24.868621262177282     
 H   3.3844686179394197        11.228215163541986        23.135658952272760     
 H   4.9000087314659515        11.792207219717355        23.860968379928018     
 H   4.1236236842963541        8.4950452613566583        28.854864213935034     
 H   3.5311718098024953        10.594934614135715        27.205166730845558     
 H   3.7138498689047452        8.6934083214029503        19.438286812473464     
 H   4.8059574111652381        10.041271950610817        19.661011499376144     
 C   5.6256660437975299        8.4534915197906439        18.434078678271398     
 H   5.0487399401231752        8.5460884282633724        17.501698131846005     
 H   5.8383669670490583        7.3773493637657639        18.540375423216528     
 C   6.9468967108349080        9.2136096836587384        18.256198412537440     
 H   7.5696098321431071        9.0945118499162945        19.153550977312971     
 H   6.7347815773370110        10.293456649629569        18.181521178362850     
 C   7.7255647186731009        8.7695491662626743        17.014893616963718     
 H   7.9065644044544516        7.6835585892174123        17.058352629644215     
 H   7.1022284692716893        8.9206634246920569        16.120052895306738     
 C   9.0587737290397232        9.5007722564675419        16.836809318968701     
 H   9.7072365875681985        9.2973170138189207        17.704073636787292     
 H   8.8877830698068543        10.589522727973122        16.851181187765150     
 C   9.7914939796305163        9.1226839045642532        15.546595651269154     
 H   9.9631720780346953        8.0347773428822684        15.522140992424850     
 H   9.1399730428513806        9.3289588057909913        14.683169990614887     
 C   11.125336456477772        9.8529440883361055        15.363692524346050     
 H   11.778427217256528        9.6469046250393244        16.226261844597719     
 H   10.957252392104145        10.941812584180125        15.382552524121472     
 C   11.847944228924378        9.4699897392231325        14.070573407746366     
 H   12.015558740230045        8.3813165172667272        14.050896987376676     
 H   11.192649546236863        9.6731084915064702        13.209475639163102     
 C   13.183789842322982        10.191639562011922        13.873703765343279     
 H   13.019389716478001        11.281430331145048        13.866743132861703     
 H   13.836819788089862        10.003415393284509        14.740562889256232     
 C   13.899235967944172        9.7736087626229864        12.587176610951317     
 H   14.064105165058722        8.6847950629685826        12.596736000651712     
 H   13.240249482244144        9.9557002825748118        11.725221373113889     
 C   15.234493753891087        10.485147676182500        12.371026208502183     
 H   15.897231756103839        10.285858111365201        13.228093698431236     
 H   15.077015888298048        11.576300766392416        12.378861701599879     
 C   15.948577849989752        10.093004580260164        11.072495470144650     
 H   16.072457076436482        8.9992646277641519        11.023219520836752     
 H   15.313739214365128        10.352842514424434        10.210891894302302     
 C   17.311747830998645        10.779969418431190        10.955099639172188     
 H   17.938802799725241        10.479818314963101        11.809532390722538     
 H   17.176718619461916        11.867449119916193        11.072836034675202     
 C   18.070730176635646        10.524509238122954        9.6511943350555107     
 H   18.220873763566324        9.4439163259532908        9.4939609166974144     
 H   17.462622652941974        10.864337091818925        8.8007571826852367     
 C   19.422119796951513        11.247887061472644        9.6299336329007375     
 H   20.102635910364178        10.766444262659626        10.347404642598677     
 H   19.281005221235883        12.270252921186669        10.005582413237686     
 C   20.065641426364177        11.302372971817492        8.2438327628583448     
 H   21.050604874788242        11.787800251038151        8.2823245752363075     
 H   19.434961825227372        11.876947038175022        7.5512022793928866     
 H   20.207497094390618        10.298484489279060        7.8249569849933929     
 Cl   6.7456891379954351        5.4121332708881305        28.140932353637268     
         194

 Co   9.1703070919803142        1.4036956449765505        4.4040512910134284     
 N   7.8836421840781421       0.66727948926632830        5.7758891008468778     
 N   7.2101177197770516        1.7185994666796007        3.5490058389280690     
 N   10.233177580661062        2.1986454878957380        6.0523435026237378     
 N   9.9989069102970287        3.2809508610390323        3.6908350366583700     
 N   10.269075009201298      -0.34565793205869283        5.0462415603386432     
 N   9.8302219918606681       0.41341165432676380        2.6422765894248887     
 O   8.2132201844713197       0.33053442304881753        7.0520277911366032     
 C   6.4651968934498143       0.79406654345069871        5.6122412315948704     
 N   6.6311248374065332        2.2152818845519855        2.4249765270679564     
 C   6.1535515956894669        1.3706450240420545        4.3785624035300517     
 O   10.346431618420176        1.5530839142353385        7.2506943939686908     
 C   10.813289948623449        3.3697943861137749        5.9597707847442809     
 N   10.070826331002401        4.0508906667141700        2.5779393103995059     
 C   10.669719615285874        3.9719758449382696        4.6476391478890102     
 O   10.309190889554419      -0.77051349228560129        6.3480480641127404     
 C   10.787921665386316       -1.1608598336089386        4.1676009848271836     
 N   9.8699575663347847       0.69041195762266705        1.3200889972526106     
 C   10.609755007946974      -0.68832709037378625        2.8099165025119035     
 B   9.7028291560634372       0.19302298028208720        7.3336607084315144     
 C   5.4988217340199919       0.30598710199282808        6.6238649789091504     
 H   7.2129305577128520        2.5561947900644206        1.6255256461848091     
 C   5.2659766268270332        2.2125323376225881        2.5076178834096665     
 C   4.9185133377448755        1.6762333618607781        3.7287806208294905     
 C   11.610128227700333        4.0320732853270744        7.0277404373820387     
 H   9.6132503271978962        3.7472143809265117        1.6862587659818926     
 C   10.761065282012037        5.1937362234741986        2.8032102985282865     
 C   11.163238692622928        5.1842601937397443        4.1328037633863559     
 C   11.455619601775597       -2.4428298843951621        4.5152875247576931     
 H   9.3605902905188216        1.5103680392118453       0.91851297610066274     
 C   10.636289191562929      -0.20624225674410362       0.64928899895443992     
 C   11.127084189678142       -1.1207473918001523        1.5721245133132464     
 C   9.9477284511772197      -0.37638626478031428        8.8051122393846999     
 H   4.4695962572036301       0.52343444940716644        6.3222570439675572     
 H   5.5850201323898352      -0.78280956421709114        6.7748571803463857     
 H   5.6780326986490426       0.77164201410425526        7.6056190490651767     
 H   4.6663393640115176        2.6230182827721742        1.6998643316701492     
 H   3.9200711038900926        1.5203372720092385        4.1118846497870472     
 H   11.304960285211394        5.0780082636761348        7.1656893255965981     
 H   11.513381370365300        3.4927760816593163        7.9732706977266155     
 H   12.672926429452252        4.0639194812250059        6.7371009938957531     
 H   10.951588713354894        5.9040578033558759        2.0098052613233066     
 H   11.738986899871538        5.9433983984929819        4.6456323844745704     
 H   12.022635152675296       -2.8355898505371027        3.6683381067868290     
 H   12.128363206407727       -2.3069039344513422        5.3711115676526431     
 H   10.710964515586575       -3.2006011790064868        4.8052902422234025     
 H   10.786859882976115      -0.13021380126065393      -0.41938168961753197     
 H   11.753006788571808       -1.9797516988336432        1.3629533390836375     
 H   10.992058220816633      -0.12965591339786198        9.0567525735118881     
 H   9.9119195056267468       -1.4763752293446528        8.7821426785365304     
 C   9.0195985961784615       0.13801797025529561        9.9215792960197717     
 H   9.5451799473119561        7.7644364066634816E-002   10.886341353396277     
 H   8.8083972841558342        1.2096148578194497        9.7735496173158314     
 C   7.6943073882404711      -0.62452800349254445        10.063290984740489     
 H   7.0783641165438516      -0.48470122457058507        9.1632066523802411     
 H   7.9021597857932155       -1.7065087383682107        10.116459733514588     
 C   6.9094735671403571      -0.20728203359521469        11.312541678292465     
 H   6.7345232818532317       0.88010727922094689        11.296271447737920     
 H   7.5337363582669639      -0.38220790062422255        12.202613624906379     
 C   5.5723687111278135      -0.93473135490858406        11.480292335796847     
 H   4.9203978540915401      -0.71033494552197307        10.620661460929048     
 H   5.7372107860899968       -2.0237328383935789        11.444206731970903     
 C   4.8492020633540305      -0.57586443049625824        12.783205685656009     
 H   4.6882889269367363       0.51298807932602475        12.828892575190737     
 H   5.5056368417994399      -0.80353250972050161        13.637634014371571     
 C   3.5083636176679014       -1.2953886414467375        12.966711693097164     
 H   2.8494329187588496       -1.0679488024988999        12.114071052008594     
 H   3.6644072074268266       -2.3853987553499656        12.928348532285467     
 C   2.8014018225619934      -0.92597140461506644        14.274076288157234     
 H   2.6509807457781180       0.16453284200352206        14.314876867882838     
 H   3.4613385794298646       -1.1545300394693343        15.125249056184392     
 C   1.4547568468883023       -1.6295189100444185        14.471612990643552     
 H   1.6010612133643078       -2.7217205643029665        14.456235025578911     
 H  0.79737128484100339       -1.4145597305287403        13.614303052089376     
 C  0.75431272129695415       -1.2252661973352126        15.772636329324735     
 H  0.61291382369439185      -0.13324370390137733        15.788575584262929     
 H   1.4138477080206306       -1.4414591517504931        16.626694737109517     
 C -0.59611419048345782       -1.9145432232530835        15.979020387915790     
 H  -1.2558017112389857       -1.6859837301238472        15.126934683784519     
 H -0.45950871159633294       -3.0080453341518179        15.948831579104237     
 C  -1.3032741871711833       -1.5366753783832303        17.286830118543829     
 H  -1.4168536477782570      -0.44252744962907059        17.353543708829442     
 H -0.66914616842769292       -1.8165702654078215        18.143005980817133     
 C  -2.6734619076469341       -2.2136735296423504        17.404334973718118     
 H  -3.3120891289358485       -1.8841506876159979        16.569758199295496     
 H  -2.5506072013711631       -3.2985320607755284        17.254951262819954     
 C  -3.4019542410413925       -1.9866516617319849        18.731700689617881     
 H  -3.5593861687220283      -0.91004199781945727        18.909423506099426     
 H  -2.7634737154071698       -2.3338068107835519        19.556945376212447     
 C  -4.7476643706220729       -2.7215084558064322        18.790561978563197     
 H  -5.4568798869869237       -2.2360377642514435        18.104075560691356     
 H  -4.6142744432433460       -3.7388999938436047        18.398083078282269     
 C  -5.3417925495067387       -2.7930674157996020        20.199405380761377     
 H  -6.3402085739656338       -3.2529263835909115        20.192181301132063     
 H  -4.7034535937969117       -3.3950385112445209        20.862036898155360     
 H  -5.4438192595938997       -1.7960172269876573        20.643752207847331     
 Cl   8.4343694545060117        3.1669830243938315        9.5586981081576886E-002
 Co   5.7635492750129966        7.1040178693529947        23.931245741492297     
 N   7.0651426155693713        7.6663595729367744        22.374178311805945     
 N   7.7680370290201068        7.0489202142111500        24.781045880859015     
 N   4.5251669130541883        6.4460543584680572        22.435150751259616     
 N   5.2249653778959413        5.1403403212154970        24.508858987098211     
 N   4.9552561919798785        8.9097050294925193        23.406527054874648     
 N   4.9349821382116241        7.9364343356613132        25.742837452622815     
 O   6.6209044081088422        8.1754632792462854        21.180797966785654     
 C   8.3632172455612377        7.7687891386012620        22.571394109674113     
 N   8.4052232328186900        6.6600298679412582        25.911167819170249     
 C   8.7589723846903542        7.3417210290911079        23.894228128592882     
 O   4.4450887493086295        6.9976605964326444        21.200837525458013     
 C   3.9345480459518924        5.1546415287104441        22.499779292716969     
 N   5.3469230029437771        4.3252099393724066        25.590316404778843     
 C   4.3392633161120564        4.4843995842413857        23.657360968959598     
 O   4.6209373001139644        9.2661187323626155        22.131597688602284     
 C   4.3677923787735544        9.7857223130305933        24.373978038547552     
 N   4.8360432320211695        7.5970124555330578        27.049911071578965     
 C   4.3847696756194390        9.2022856693776340        25.643544033952121     
 B   5.1428863834435896        8.3440276326119829        21.049325194388668     
 C   9.3073861540996230        8.3553717350371475        21.579849740194469     
 H   7.8577569451089229        6.2965472649463603        26.731776330293652     
 C   9.7551829401930128        6.6945897644313357        25.770294539317010     
 C   10.025417499221744        7.1528719933913116        24.485693562484641     
 C   2.9111012166576260        4.7121507500502382        21.526205275947351     
 H   5.8478593462775796        4.6476842360003534        26.448052973948869     
 C   4.5942494809517562        3.1975657916757307        25.458185371675750     
 C   3.9518839619902941        3.2445789208251683        24.240406707153795     
 C   4.0004674012387218        11.178787717839086        24.045110857370609     
 H   5.3236048701220167        6.7540990511563610        27.413826136716512     
 C   4.2821979159057868        8.6056578567001605        27.790546919779509     
 C   3.9779779577088705        9.6472817352991793        26.940330964950604     
 C   4.7614082104814166        8.9420219574195698        19.620334111335701     
 H   10.320365318139652        8.4408519457182702        21.983990386296163     
 H   8.9550298668272497        9.3554490455441695        21.285681511443471     
 H   9.3395337249710941        7.7508773297866345        20.661195803996023     
 H   10.408049433242159        6.3615630169021395        26.571989393856082     
 H   10.998116523874611        7.3079523092365211        24.038404929106825     
 H   2.6672849189584644        3.6520021190695653        21.649759713768287     
 H   3.2519771459037221        4.8862155360126502        20.495501651068039     
 H   1.9781171961099382        5.2904898491912231        21.647403386559589     
 H   4.5640722660624453        2.4528389663430690        26.241445961955961     
 H   3.2704474224260460        2.5106716137601537        23.833099395569473     
 H   3.4468456436137345        11.630349191231179        24.871081985515925     
 H   3.3833531391091292        11.232085258312976        23.137649330709142     
 H   4.8985480902989273        11.794398266426031        23.865233371142029     
 H   4.1320212436945312        8.4992022686349884        28.858020497102554     
 H   3.5357042282037434        10.598645880703573        27.208768920968339     
 H   3.7032095294571192        8.6937961971044260        19.440484649360194     
 H   4.7959562801978564        10.041545509566225        19.661093365964216     
 C   5.6141351833962947        8.4525049963359660        18.434717783407095     
 H   5.0366495991847628        8.5446995885450594        17.502644465769009     
 H   5.8264515314235883        7.3763522794486454        18.541627548124794     
 C   6.9355213986023623        9.2121124966381096        18.255800007256159     
 H   7.5580812960646604        9.0939471922244426        19.153351860369458     
 H   6.7235879754055166        10.291889955794353        18.179886652544276     
 C   7.7145931762096520        8.7667229746440132        17.015268382495577     
 H   7.8950004192816774        7.6806822809761188        17.059504064216323     
 H   7.0919924580575335        8.9176395932880865        16.119891182110106     
 C   9.0483276894595850        9.4972528292013152        16.837802938103049     
 H   9.6961859771022958        9.2937582899283822        17.705530321630938     
 H   8.8778374269602818        10.586079897359683        16.851763545747723     
 C   9.7816415092957740        9.1185633388463803        15.548106409453730     
 H   9.9528376083020440        8.0305904215234030        15.523899904337275     
 H   9.1307219322770727        9.3250224415864871        14.684275310022331     
 C   11.115893149766659        9.8482921074541565        15.365914143869075     
 H   11.768533731434792        9.6416952942589855        16.228687791496579     
 H   10.948287698306219        10.937213197470189        15.385051279832208     
 C   11.838892426186568        9.4654921327346990        14.072975639419548     
 H   12.005950620495067        8.3767575314000897        14.052886126165014     
 H   11.184078412255293        9.6693245629097060        13.211683614744654     
 C   13.175184003134472        10.186627844667882        13.876972135814919     
 H   13.011322804567001        11.276484771867571        13.870515511292554     
 H   13.827782514684792        9.9976330252767625        14.743985323384347     
 C   13.890870928666258        9.7688544218344813        12.590490470726976     
 H   14.055184136938081        8.6799744733528748        12.599658521327568     
 H   13.232185744666216        9.9515846189622188        11.728457488920835     
 C   15.226560560486632        10.479797655023752        12.374795859053275     
 H   15.889178684555757        10.279490542597800        13.231716464096856     
 H   15.069762106497073        11.571027632038623        12.383397308649819     
 C   15.940427073184626        10.088108797240245        11.075952751066977     
 H   16.063169177404724        8.9942905828962250        11.025707555105129     
 H   15.305919506497693        10.349323563236656        10.214520658603453     
 C   17.304429739397968        10.773693920796784        10.959290171558282     
 H   17.930855696537861        10.472304048144652        11.813747681333806     
 H   17.170633586442875        11.861254610624291        11.077630882562802     
 C   18.063620238753472        10.518038621584431        9.6554910573832657     
 H   18.212367872249484        9.4373322149299366        9.4978016052961216     
 H   17.456295946212961        10.859032838578386        8.8050248760278560     
 C   19.415970912177269        11.239702564208965        9.6348436159511071     
 H   20.095158314446270        10.757985276289439        10.353388092948018     
 H   19.275842879553828        12.262572555080004        10.009519606406531     
 C   20.061132460096264        11.292214859826236        8.2493557124875174     
 H   21.046191253582361        11.777446591257226        8.2883466232544620     
 H   19.431501257141058        11.866097791912534        7.5551581013393285     
 H   20.203336096535928        10.287777872618591        7.8318312025900889     
 Cl   6.7494164056931529        5.4148207811821951        28.139755588205905     
         194

 Co   9.1772536248737495        1.4029283689020675        4.4045052154179052     
 N   7.8894372209708559       0.66479491595510432        5.7746068125291696     
 N   7.2180905225027345        1.7196707513728011        3.5485388911374254     
 N   10.238041694248080        2.1976927227276506        6.0541422937983169     
 N   10.006707101162705        3.2801534092853761        3.6923313810111602     
 N   10.276614928401731      -0.34580842741159057        5.0469082024181917     
 N   9.8386994451475562       0.41350309626901843        2.6429635325998513     
 O   8.2178617698617593       0.32792125289842339        7.0510062931154707     
 C   6.4711768812330854       0.79284192726759839        5.6101049277931612     
 N   6.6401622029753762        2.2188437005359805        2.4250577039239416     
 C   6.1607600218526226        1.3714957103560725        4.3770607991067356     
 O   10.349679570893567        1.5520485334137848        7.2526116186582543     
 C   10.817002411197931        3.3695344754183667        5.9627445400923742     
 N   10.081832632236534        4.0492182215855594        2.5789892162326744     
 C   10.676166759914500        3.9711725794510264        4.6500599670520133     
 O   10.315418592039226      -0.77126927811413526        6.3485909171836532     
 C   10.796526940148420       -1.1605059856119180        4.1684355811362455     
 N   9.8790386742130476       0.69102511506355613        1.3208931065701477     
 C   10.619037228129299      -0.68765289313171507        2.8107248236158715     
 B   9.7073363840845825       0.19126346707611624        7.3340568114753522     
 C   5.5036256916266559       0.30441878202377076        6.6204740359788659     
 H   7.2226832163504691        2.5596029367192275        1.6259571968464122     
 C   5.2750051061027099        2.2173442215967842        2.5070054966128885     
 C   4.9263636829598347        1.6794353451143711        3.7271769482726533     
 C   11.610160467767111        4.0333886089361002        7.0324894639093856     
 H   9.6246554689971937        3.7461675768686824        1.6869217820758569     
 C   10.772682437582716        5.1915958068322645        2.8049343755710487     
 C   11.172056975897236        5.1825753106529930        4.1353880759151407     
 C   11.464203583367464       -2.4424397477268833        4.5162972864102571     
 H   9.3693918404584302        1.5107995473157938       0.91934799796755029     
 C   10.646528383617241      -0.20478394779213815       0.65024056960591980     
 C   11.137484003170856       -1.1192228022335362        1.5730884840843284     
 C   9.9508863385696245      -0.37895694960708570        8.8054304699795996     
 H   4.4748889477715066       0.52423130260955519        6.3188451849567429     
 H   5.5877722206864462      -0.78487730735612149        6.7694014762618480     
 H   5.6832859895653902       0.76793638243900697        7.6031640881869027     
 H   4.6761226664820237        2.6295569412628992        1.6995363395268654     
 H   3.9275387766534569        1.5240570995456515        4.1095358882160635     
 H   11.299680023415192        5.0776364841015127        7.1725142245287978     
 H   11.515244350320399        3.4917102464124219        7.9768531443688202     
 H   12.673019368803004        4.0713980261333411        6.7424186116610043     
 H   10.965531611373191        5.9010645470745011        2.0112873384310754     
 H   11.747578705295384        5.9414166263906427        4.6488966993327603     
 H   12.035507286767064       -2.8326968468161366        3.6709316562491052     
 H   12.132857245110303       -2.3075485773351230        5.3755717370368581     
 H   10.718963534182100       -3.2017369305086496        4.8011753297312039     
 H   10.797877478868154      -0.12806225514753858      -0.41828839285670932     
 H   11.764301950329077       -1.9776104124115246        1.3640053106781833     
 H   10.994856497322177      -0.13201964273048269        9.0584046809491845     
 H   9.9155018365689980       -1.4789500413928707        8.7817616001487071     
 C   9.0213129167379478       0.13448950490706074        9.9211334049263620     
 H   9.5458374987492771        7.3703734988846387E-002   10.886436071395035     
 H   8.8100448453411122        1.2061157133592662        9.7735050426877752     
 C   7.6959917536872950      -0.62837492759005931        10.061108916520652     
 H   7.0807090007584685      -0.48780515089411347        9.1606857963403225     
 H   7.9038865236242879       -1.7103699577909477        10.113561477119452     
 C   6.9102130972871434      -0.21222546312695295        11.310127175123286     
 H   6.7357832087043095       0.87524982912792926        11.294951566717227     
 H   7.5337054499226177      -0.38836833059896347        12.200506553708504     
 C   5.5726114738037511      -0.93920887877811199        11.476260237662462     
 H   4.9211106733220538      -0.71354013559596408        10.616582689905398     
 H   5.7368646128533296       -2.0282533490914387        11.439161348627870     
 C   4.8493270401387072      -0.58111428999501102        12.779350513174679     
 H   4.6894061271823153       0.50783415273469956        12.826107306087650     
 H   5.5054412246325866      -0.81018549312733568        13.633660603395427     
 C   3.5078075447572021       -1.2995719088956501        12.962131172062886     
 H   2.8489864599117998       -1.0704532324652001        12.109855141644791     
 H   3.6627320935691023       -2.3896787146999539        12.922508912313956     
 C   2.8014599567159917      -0.93086229528675524        14.270042625442978     
 H   2.6526263627041575       0.15980021427136271        14.312267288977116     
 H   3.4612023691731530       -1.1614432864591124        15.120836390179189     
 C   1.4538268343844030       -1.6327544559258917        14.466946577658069     
 H   1.5985354865190777       -2.7251401210039559        14.450188162838549     
 H  0.79660466025467147       -1.4157800209383204        13.610005460752502     
 C  0.75416494766260567       -1.2290299976802834        15.768581046399646     
 H  0.61460214102585597      -0.13679854923516982        15.785942022383905     
 H   1.4134656839275082       -1.4473803815673241        16.622289417279358     
 C -0.59740203994461005       -1.9163876230374446        15.974303479954386     
 H  -1.2569623337186471       -1.6852866874651298        15.122777592546024     
 H -0.46269744489511017       -3.0100751342357572        15.942257201338982     
 C  -1.3035668753282443       -1.5394569024109737        17.282964333891773     
 H  -1.4148413114043425      -0.44517885073876096        17.351728652339254     
 H -0.66987782010359020       -1.8222728227104286        18.138539158622844     
 C  -2.6752311687959121       -2.2137785316898007        17.399480279857492     
 H  -3.3131998785477981       -1.8814754550213306        16.565474061927326     
 H  -2.5548054171948840       -3.2986758066007043        17.248312328759940     
 C  -3.4032023446551900       -1.9871198375426469        18.727221019623844     
 H  -3.5585853870293711      -0.91040044229260975        18.906156856665902     
 H  -2.7653222261428927       -2.3363883814780695        19.552091435683263     
 C  -4.7503880059627628       -2.7193923801419100        18.785240181017592     
 H  -5.4574719424492315       -2.2336704750019249        18.096693095955139     
 H  -4.6183649541244600       -3.7377610242581403        18.394735780776358     
 C  -5.3472106419089833       -2.7870360437328028        20.193204462815171     
 H  -6.3458027321875115       -3.2465373307878820        20.185275869309415     
 H  -4.7104495090625491       -3.3875111115926950        20.858814998873815     
 H  -5.4497711021251991       -1.7887193769168765        20.634685104463106     
 Cl   8.4434929971413482        3.1686518774917758        9.6153226675435854E-002
 Co   5.7590857200173282        7.1057153352706592        23.931388414756398     
 N   7.0584546125591618        7.6690753019823665        22.373191355641261     
 N   7.7650512674601435        7.0521239617148677        24.779127601878688     
 N   4.5193945710389176        6.4469623917574097        22.436817188212821     
 N   5.2215880492945885        5.1417884144873289        24.509929022730944     
 N   4.9493128470065049        8.9112025291900245        23.407342090499530     
 N   4.9329630461821656        7.9382199136150842        25.743667797063758     
 O   6.6123014537784561        8.1776198978617138        21.180300066147538     
 C   8.3567286994483165        7.7727650968350162        22.568772256498818     
 N   8.4040760624249202        6.6647540113550106        25.908726843393662     
 C   8.7545918497538047        7.3461373366881437        23.891108871090509     
 O   4.4371115760781725        6.9986023830101924        21.202679044710681     
 C   3.9287641956358565        5.1556120797805924        22.502357597455958     
 N   5.3451662193917029        4.3266671352298758        25.591213589605122     
 C   4.3347736065494082        4.4856482997551810        23.659642193212797     
 O   4.6127649311186198        9.2672694115168213        22.132899895836378     
 C   4.3642247569314057        9.7877571202741276        24.375728218496736     
 N   4.8378705109282256        7.5996575001440778        27.051260056371952     
 C   4.3836001172925858        9.2045139132368448        25.645420868636162     
 B   5.1340484792914518        8.3451918435826453        21.050211339184891     
 C   9.2990396765994969        8.3603570037161958        21.576018222892621     
 H   7.8580378984118973        6.3005049769618138        26.730012789024869     
 C   9.7538454825240191        6.7011816399417805        25.766345419389346     
 C   10.022003638495658        7.1594431357884156        24.481288242246190     
 C   2.9049478341768347        4.7127226917003178        21.529284322829803     
 H   5.8473464606701064        4.6491818879338043        26.448120190265161     
 C   4.5924848922690087        3.1988764003343073        25.460164971634335     
 C   3.9483620071203922        3.2458042145002244        24.243302621505059     
 C   3.9983196085516290        11.181437075218781        24.047729252027477     
 H   5.3253674249626890        6.7563267207418152        27.414143376722016     
 C   4.2871637249410490        8.6091182617002140        27.793114943172679     
 C   3.9810970586118284        9.6505221688989078        26.943217979667473     
 C   4.7509991956418887        8.9422946597260928        19.621295921014266     
 H   10.312050255186202        8.4487236270576940        21.979585241661553     
 H   8.9441279866363317        9.3591803560255613        21.280604179357958     
 H   9.3322643346947913        7.7546187640155129        20.658186337594696     
 H   10.408156413789543        6.3693846529361862        26.567392723608108     
 H   10.993994570132815        7.3158074175486947        24.032886502509101     
 H   2.6601212029779528        3.6529746012260866        21.654264652491051     
 H   3.2461436758049631        4.8849732779835344        20.498339462024052     
 H   1.9725393082799181        5.2922149779882979        21.649426502079450     
 H   4.5634850112165939        2.4541835780574255        26.243512547974614     
 H   3.2665338721680612        2.5117750502468712        23.836871344992630     
 H   3.4441839146849791        11.632673391108240        24.873542708854565     
 H   3.3822376602788387        11.235955353083966        23.139639709145523     
 H   4.8970874491319032        11.796589313134708        23.869498362356040     
 H   4.1404188030927092        8.5033592759133185        28.861176780270075     
 H   3.5402366466049915        10.602357147271432        27.212371111091120     
 H   3.6925691900094928        8.6941840728058999        19.442682486246923     
 H   4.7859551492304737        10.041819068521631        19.661175232552289     
 C   5.6026043229950595        8.4515184728812880        18.435356888542792     
 H   5.0245592582463505        8.5433107488267463        17.503590799692013     
 H   5.8145360957981174        7.3753551951315268        18.542879673033060     
 C   6.9241460863698165        9.2106153096174825        18.255401601974881     
 H   7.5465527599862137        9.0933825345325907        19.153152743425945     
 H   6.7123943734740221        10.290323261959136        18.178252126725699     
 C   7.7036216337462031        8.7638967830253502        17.015643148027440     
 H   7.8834364341089032        7.6778059727348245        17.060655498788428     
 H   7.0817564468433778        8.9146157618841162        16.119729468913476     
 C   9.0378816498794468        9.4937334019350885        16.838796557237398     
 H   9.6851353666363948        9.2901995660378454        17.706987006474584     
 H   8.8678917841137110        10.582637066746244        16.852345903730296     
 C   9.7717890389610318        9.1144427731285056        15.549617167638306     
 H   9.9425031385693909        8.0264035001645375        15.525658816249701     
 H   9.1214708217027649        9.3210860773819828        14.685380629429776     
 C   11.106449843055545        9.8436401265722093        15.368135763392099     
 H   11.758640245613055        9.6364859634786484        16.231113738395443     
 H   10.939323004508292        10.932613810760252        15.387550035542944     
 C   11.829840623448757        9.4609945262462656        14.075377871092730     
 H   11.996342500760091        8.3721985455334522        14.054875264953353     
 H   11.175507278273724        9.6655406343129435        13.213891590326206     
 C   13.166578163945962        10.181616127323842        13.880240506286558     
 H   13.003255892656000        11.271539212590096        13.874287889723407     
 H   13.818745241279721        9.9918506572690173        14.747407757512464     
 C   13.882505889388344        9.7641000810459744        12.593804330502635     
 H   14.046263108817440        8.6751538837371669        12.602581042003425     
 H   13.224122007088289        9.9474689553496258        11.731693604727781     
 C   15.218627367082176        10.474447633865005        12.378565509604368     
 H   15.881125613007674        10.273122973830400        13.235339229762474     
 H   15.062508324696097        11.565754497684830        12.387932915699757     
 C   15.932276296379500        10.083213014220327        11.079410031989301     
 H   16.053881278372966        8.9893165380282998        11.028195589373505     
 H   15.298099798630259        10.345804612048875        10.218149422904604     
 C   17.297111647797291        10.767418423162379        10.963480703944375     
 H   17.922908593350481        10.464789781326202        11.817962971945075     
 H   17.164548553423831        11.855060101332390        11.082425730450403     
 C   18.056510300871295        10.511568005045905        9.6597877797110208     
 H   18.203861980932647        9.4307481039065824        9.5016422938948288     
 H   17.449969239483945        10.853728585337850        8.8092925693704753     
 C   19.409822027403028        11.231518066945288        9.6397535990014749     
 H   20.087680718528361        10.749526289919253        10.359371543297357     
 H   19.270680537871769        12.254892188973338        10.013456799575374     
 C   20.056623493828351        11.282056747834982        8.2548786621166901     
 H   21.041777632376480        11.767092931476302        8.2943686712726148     
 H   19.428040689054747        11.855248545650046        7.5591139232857714     
 H   20.199175098681238        10.277071255958122        7.8387054201867850     
 Cl   6.7531436733908698        5.4175082914762607        28.138578822774537     
         194

 Co   9.1842001577671866        1.4021610928275843        4.4049591398223811     
 N   7.8952322578635696       0.66231034264388045        5.7733245242114624     
 N   7.2260633252284183        1.7207420360660013        3.5480719433467818     
 N   10.242905807835101        2.1967399575595628        6.0559410849728961     
 N   10.014507292028384        3.2793559575317204        3.6938277253639504     
 N   10.284154847602164      -0.34595892276448825        5.0475748444977393     
 N   9.8471768984344443       0.41359453821127307        2.6436504757748143     
 O   8.2225033552521989       0.32530808274802919        7.0499847950943382     
 C   6.4771568690163566       0.79161731108449807        5.6079686239914510     
 N   6.6491995685442200        2.2224055165199759        2.4251388807799272     
 C   6.1679684480157784        1.3723463966700908        4.3755591946834196     
 O   10.352927523366960        1.5510131525922310        7.2545288433478179     
 C   10.820714873772415        3.3692745647229581        5.9657182954404675     
 N   10.092838933470668        4.0475457764569498        2.5800391220658434     
 C   10.682613904543125        3.9703693139637832        4.6524807862150164     
 O   10.321646294524031      -0.77202506394266912        6.3491337702545669     
 C   10.805132214910525       -1.1601521376148975        4.1692701774453065     
 N   9.8881197820913087       0.69163827250444510        1.3216972158876845     
 C   10.628319448311625      -0.68697869588964378        2.8115331447198391     
 B   9.7118436121057279       0.18950395387014532        7.3344529145191899     
 C   5.5084296492333209       0.30285046205471344        6.6170830930485822     
 H   7.2324358749880870        2.5630110833740347        1.6263887475080152     
 C   5.2840335853783875        2.2221561055709809        2.5063931098161105     
 C   4.9342140281747930        1.6826373283679639        3.7255732757158166     
 C   11.610192707833889        4.0347039325451250        7.0372384904367316     
 H   9.6360606107964930        3.7451207728108526        1.6875847981698211     
 C   10.784299593153396        5.1894553901903313        2.8066584526138110     
 C   11.180875259171547        5.1808904275662417        4.1379723884439263     
 C   11.472787564959329       -2.4420496110586045        4.5173070480628219     
 H   9.3781933903980406        1.5112310554197421       0.92018301983443795     
 C   10.656767575671552      -0.20332563884017271       0.65119214025739980     
 C   11.147883816663571       -1.1176982126669204        1.5740524548554107     
 C   9.9540442259620310      -0.38152763443385718        8.8057487005745010     
 H   4.4801816383393840       0.52502815581194395        6.3154333259459285     
 H   5.5905243089830581      -0.78694505049515195        6.7639457721773093     
 H   5.6885392804817378       0.76423075077375868        7.6007091273086278     
 H   4.6859059689525298        2.6360955997536242        1.6992083473835817     
 H   3.9350064494168211        1.5277769270820643        4.1071871266450790     
 H   11.294399761618990        5.0772647045268906        7.1793391234609976     
 H   11.517107330275499        3.4906444111655270        7.9804355910110258     
 H   12.673112308153755        4.0788765710416772        6.7477362294262555     
 H   10.979474509391487        5.8980712907931263        2.0127694155388443     
 H   11.756170510719230        5.9394348542883026        4.6521610141909502     
 H   12.048379420858831       -2.8298038430951711        3.6735252057113814     
 H   12.137351283812878       -2.3081932202189037        5.3800319064210722     
 H   10.726962552777627       -3.2028726820108120        4.7970604172390043     
 H   10.808895074760192      -0.12591070903442322      -0.41719509609588667     
 H   11.775597112086349       -1.9754691259894057        1.3650572822727289     
 H   10.997654773827721      -0.13438337206310341        9.0600567883864791     
 H   9.9190841675112473       -1.4815248534410883        8.7813805217608838     
 C   9.0230272372974358       0.13096103955882590        9.9206875138329540     
 H   9.5464950501865964        6.9763105911057943E-002   10.886530789393795     
 H   8.8116924065263902        1.2026165688990826        9.7734604680597172     
 C   7.6976761191341190      -0.63222185168757417        10.058926848300816     
 H   7.0830538849730864      -0.49090907721764193        9.1581649403004022     
 H   7.9056132614553603       -1.7142311772136845        10.110663220724314     
 C   6.9109526274339297      -0.21716889265869119        11.307712671954109     
 H   6.7370431355553864       0.87039237903491162        11.293631685696532     
 H   7.5336745415782724      -0.39452876057370434        12.198399482510631     
 C   5.5728542364796878      -0.94368640264764003        11.472228139528077     
 H   4.9218234925525675      -0.71674532566995519        10.612503918881748     
 H   5.7365184396166615       -2.0327738597892981        11.434115965284837     
 C   4.8494520169233839      -0.58636414949376381        12.775495340693350     
 H   4.6905233274278952       0.50268022614337438        12.823322036984560     
 H   5.5052456074657341      -0.81683847653416974        13.629687192419283     
 C   3.5072514718465024       -1.3037551763445625        12.957550651028606     
 H   2.8485400010647499       -1.0729576624315000        12.105639231280987     
 H   3.6610569797113781       -2.3939586740499426        12.916669292342444     
 C   2.8015180908699895      -0.93575318595844392        14.266008962728723     
 H   2.6542719796301970       0.15506758653920338        14.309657710071395     
 H   3.4610661589164420       -1.1683565334488908        15.116423724173986     
 C   1.4528968218805038       -1.6359900018073648        14.462280164672586     
 H   1.5960097596738474       -2.7285596777049448        14.444141300098186     
 H  0.79583803566833944       -1.4170003113479008        13.605707869415626     
 C  0.75401717402825730       -1.2327937980253543        15.764525763474557     
 H  0.61629045835732010      -0.14035339456896234        15.783308460504882     
 H   1.4130836598343857       -1.4533016113841550        16.617884097449195     
 C -0.59868988940576229       -1.9182320228218057        15.969586571992984     
 H  -1.2581229561983087       -1.6845896448064126        15.118620501307531     
 H -0.46588617819388745       -3.0121049343196962        15.935682823573728     
 C  -1.3038595634853054       -1.5422384264387172        17.279098549239716     
 H  -1.4128289750304284      -0.44783025184845132        17.349913595849067
[truncated: 874,336 more chars]
