# Supplementary material for: Unraveling the Contributions to Spin–Lattice Relaxation in Kramers Single-Molecule Magnets
Source: J Am Chem Soc. 2022 Dec 9;144(50):22965–75. doi: 10.1021/jacs.2c08876 (PMC9782788; doi:10.1021/jacs.2c08876)
Supplement: Supplementary file 2 — ja2c08876_si_002.zip [file ja2c08876_si_002.zip › phonon_Co/mol-3/mode-1-10/7/Cart_disp.xyz]

         194

 Co   9.2051573537818374        1.2857279664833843        4.4063066552103765     
 N   7.9516752297144455       0.56260829520717670        5.8024729545211322     
 N   7.2136072778285536        1.5780661624867138        3.5773322118634874     
 N   10.302369783125298        2.0956555680906885        6.0204778310703002     
 N   10.003684651325454        3.1715185234222782        3.6660421494480473     
 N   10.313569565829987      -0.47100421023081085        5.0445790259082939     
 N   9.8180211484232576       0.27965238338727033        2.6520128738413762     
 O   8.3124873919175677       0.22963806092385802        7.0720966849427214     
 C   6.5281194909377991       0.66723291886636671        5.6672267893763300     
 N   6.6038694748710576        2.0615824923996495        2.4638129996119171     
 C   6.1805507246004208        1.2255282907897111        4.4333939048048325     
 O   10.455361909828072        1.4528630935853164        7.2151523513745461     
 C   10.890325505414344        3.2611713459783656        5.9073438750151102     
 N   10.009400133835829        3.9580498002870126        2.5611289541397846     
 C   10.695726801630324        3.8686111970591037        4.6042092016221803     
 O   10.394141687596949      -0.88054920488923827        6.3491110759393168     
 C   10.807837185886871       -1.2928467633587677        4.1577183593316693     
 N   9.8123319918310941       0.54571790477077786        1.3268055842503517     
 C   10.592891537069248      -0.82837371968158013        2.8014003918763057     
 B   9.8066893957154377        9.9932337621678288E-002   7.3311122464687086     
 C   5.5923186931975444       0.18098670066814632        6.7087081260926364     
 H   7.1651399278888785        2.4035276005800910        1.6492604060346785     
 C   5.2403582769005990        2.0464952999409118        2.5768431187933314     
 C   4.9267516418571811        1.5126034875133831        3.8088715289888193     
 C   11.740142344004942        3.9035337995346051        6.9480126372689197     
 H   9.5429934020452318        3.6429829302134773        1.6787648335694951     
 C   10.680136761156820        5.1148588537280117        2.7722587366663967     
 C   11.138060688936175        5.0993398509933057        4.0845365286916167     
 C   11.486710683938318       -2.5704854278035643        4.5001144603784446     
 H   9.2987345132885366        1.3685035636019847       0.93811546961035475     
 C   10.546312525384401      -0.36233030150575019       0.63501075279273667     
 C   11.062444297603442       -1.2739420676714379        1.5482685474753097     
 C   10.080777798464222      -0.43069131787197285        8.8111648353174310     
 H   4.5514467542908230       0.35760033622742027        6.4184011583916876     
 H   5.7156972793589143      -0.89944875022934800        6.8932492485073222     
 H   5.7728810084255606       0.68276474710279600        7.6731957330786766     
 H   4.6180849264674615        2.4487530617433904        1.7816195277541664     
 H   3.9398116577366995        1.3458603573390546        4.2164721354397088     
 H   11.499377408537727        4.9689384585342369        7.0681681871630939     
 H   11.630852276398400        3.3880170557762366        7.9059481882199076     
 H   12.799897773644531        3.8627863604920059        6.6415899864508523     
 H   10.820412683337279        5.8394383010991273        1.9805361030503543     
 H   11.718415299608592        5.8654537907835831        4.5824838573686923     
 H   11.999536335640665       -2.9898084485781946        3.6311556945070591     
 H   12.212172940507456       -2.4162904703438692        5.3109847501042191     
 H   10.755798693868304       -3.3146118623179714        4.8563808473507670     
 H   10.655514160140390      -0.29461713257776334      -0.44041551266635581     
 H   11.673529597357520       -2.1398716162700246        1.3233416430457077     
 H   11.135628204240223      -0.19494999822228390        9.0287678603940638     
 H   10.021737460792790       -1.5299335897445843        8.8256524586810379     
 C   9.1858549878823581       0.14162574422844945        9.9280555701910593     
 H   9.7213215790241065        9.3856985595871703E-002   10.888532346905901     
 H   9.0011672130082516        1.2145862008606498        9.7532386216124500     
 C   7.8444135674919977      -0.58596151970896104        10.097292466425904     
 H   7.2339708093234965      -0.46229228361301472        9.1916641813416948     
 H   8.0294367482663827       -1.6703213817145852        10.183525098351639     
 C   7.0618557101882509      -0.11726813986805398        11.329153295408593     
 H   6.9097556535298184       0.97296679967655575        11.284930084388730     
 H   7.6732711671064644      -0.28424824908310153        12.229697629299244     
 C   5.7089627516380625      -0.81562200123788720        11.497858058508362     
 H   5.0683366328664397      -0.59398842573960620        10.628554199991418     
 H   5.8538491786583222       -1.9082745220582824        11.481191888285272     
 C   4.9804428384189858      -0.42461620859179317        12.787647187961031     
 H   4.8281656432259581       0.66607136764536679        12.813257768350086     
 H   5.6275814644741420      -0.64354222525280169        13.651388963344925     
 C   3.6339271588390272       -1.1326476608395923        12.969368356513842     
 H   2.9835929261085337      -0.91105021055303004        12.108601173598659     
 H   3.7832241886459421       -2.2240240379692704        12.944127297849299     
 C   2.9189185272288749      -0.74617418169640404        14.266490323454635     
 H   2.7737743002746442       0.34517448852386579        14.297051712293985     
 H   3.5700070490968652      -0.97118745088702041        15.125311097788513     
 C   1.5683089702140536       -1.4429909676709607        14.456348391884884     
 H   1.7102055870990880       -2.5357954102573834        14.446959845658387     
 H  0.91912181832537743       -1.2294955290645881        13.592436209343600     
 C  0.85901138636106411       -1.0307532557148424        15.749119938514731     
 H  0.71773231209376787        6.1088168720500713E-002   15.758076800250123     
 H   1.5118051622448707       -1.2426305560655402        16.609144183217463     
 C -0.49203065321198403       -1.7195118024071827        15.947458786811207     
 H  -1.1460752191491246       -1.4907287170166965        15.091080585607212     
 H -0.35518678346385019       -2.8129885463168476        15.917195620553311     
 C  -1.2093752877354098       -1.3451262043635535        17.250363876359906     
 H  -1.3271428713140638      -0.25171312712620031        17.319063003433222     
 H -0.58197192547761500       -1.6251384814455014        18.111393113071365     
 C  -2.5775602738185528       -2.0288104780638028        17.349378318790095     
 H  -3.2081164901053016       -1.6960655472779143        16.509966769076485     
 H  -2.4469643152879761       -3.1116824999323702        17.191855132369518     
 C  -3.3241151981602415       -1.8200423383538187        18.669561196393570     
 H  -3.4969724435951322      -0.74693828554480868        18.854083303232198     
 H  -2.6916456773622057       -2.1661151038580915        19.498728458500633     
 C  -4.6586621655612364       -2.5757090609527582        18.705754461941659     
 H  -5.3641877472371462       -2.1035142937020610        18.006112622342620     
 H  -4.4995832260072888       -3.5902741145889152        18.315613531043397     
 C  -5.2782298368435905       -2.6601927385350397        20.103230428072589     
 H  -6.2591540416355897       -3.1588772791364406        20.077805178017041     
 H  -4.6290554328907483       -3.2333132641482276        20.782064152069154     
 H  -5.4263303316090106       -1.6643046334086065        20.539785899494305     
 Cl   8.3510892410744280        3.0112856974082818       0.10918695392086235     
 Co   5.7017379466455376        7.1390053370254698        23.914119526900937     
 N   7.0302707319810951        7.7378117748837676        22.398052757266374     
 N   7.6987599493593457        7.0390112977863035        24.798819854891605     
 N   4.5261863567417926        6.4753263406209181        22.377312163872542     
 N   5.0933237473938275        5.1846784009610669        24.504589068328166     
 N   4.8419039962006316        8.9172518610600111        23.399167417358345     
 N   4.8828370171208775        7.9662240170079794        25.738611806365537     
 O   6.6115667209490221        8.2788032414389701        21.208492527607969     
 C   8.3255296477102601        7.8271834860338743        22.619575474529451     
 N   8.3192503513033049        6.5609838539068601        25.907359932705042     
 C   8.7023093037950598        7.3396260711963714        23.929107047091993     
 O   4.4578782500482523        7.0497547900380804        21.152388140860129     
 C   3.9086836987917795        5.1939132266751677        22.429345980370574     
 N   5.1251501484689310        4.3938397798325655        25.613301653005596     
 C   4.2384094906577001        4.5343437137214622        23.619313203775825     
 O   4.5646290037450052        9.3073565744523297        22.120515553008318     
 C   4.2116725373562183        9.7723009689324982        24.359857751515399     
 N   4.7900884526806324        7.6221482958649611        27.044782100355203     
 C   4.2600458538239785        9.2013674449628553        25.632692723108480     
 B   5.1338240591110686        8.4143252388600427        21.037851031536213     
 C   9.2842763949772849        8.4465875085462283        21.661300952382312     
 H   7.7591889624832824        6.1992669159099547        26.720463613749562     
 C   9.6704561730579375        6.5499485346532547        25.770764986471036     
 C   9.9601962983030852        7.0664711008200136        24.511058579654957     
 C   2.8985636130956074        4.7681383379783204        21.435664936734664     
 H   5.6364299237199011        4.6920431662965676        26.473528044986296     
 C   4.3530623757884337        3.2810747565904408        25.464468833914722     
 C   3.7818641095442778        3.3188702133322763        24.209295331096524     
 C   3.7051419146948130        11.118388585894062        23.993204187813660     
 H   5.3016098671898551        6.7944828345695205        27.414104515748036     
 C   4.1667145574313516        8.5984570763772403        27.778922533239555     
 C   3.8106150735848217        9.6212490467231433        26.925374605690724     
 C   4.7817934568520366        9.0363418389054573        19.611136014204199     
 H   10.315359702133753        8.4136536578976440        22.041197420492775     
 H   9.0002379943970432        9.5068025244778447        21.487886195175125     
 H   9.2372947038732729        7.9412159623180454        20.676033227650468     
 H   10.309214302465090        6.1536735230600117        26.557910138790042     
 H   10.939789946911951        7.2067181076554894        24.073572523489027     
 H   2.6306798601601047        3.7131947578622211        21.560514335475069     
 H   3.2632336242324316        4.9293434359650989        20.410808032459553     
 H   1.9750671933137443        5.3674600225565348        21.535818577340390     
 H   4.2523580443725049        2.5608038993750046        26.268309899227564     
 H   3.1011305756264873        2.5948613664960716        23.783142215176699     
 H   3.2741957357220048        11.597373239952750        24.884791362590839     
 H   2.9203066138316296        11.072555222045416        23.193534292020981     
 H   4.5320307962217914        11.771300598223151        23.597432965813347     
 H   4.0133396948960609        8.4836682564698584        28.845012405944498     
 H   3.3094914388592978        10.546311574753037        27.189417976762460     
 H   3.7312053406943115        8.7781345014889975        19.399425262048535     
 H   4.7989870278988382        10.135727060528215        19.677151029787659     
 C   5.6683012973256615        8.5852321097004705        18.434066747903486     
 H   5.1052151335642169        8.6824550591128027        17.493850330284328     
 H   5.8974278150646295        7.5109708957736574        18.526074995720798     
 C   6.9812535298122933        9.3677275670074494        18.282796140218760     
 H   7.5993854725336405        9.2420078932696388        19.182913173665995     
 H   6.7556968102765165        10.446045352245660        18.223124688229181     
 C   7.7692793124478641        8.9494634476992889        17.036710567605954     
 H   7.9528751852975255        7.8633361812234295        17.063232712178745     
 H   7.1463465552037260        9.1113176979746946        16.143359792959554     
 C   9.1021541378368465        9.6840098566162318        16.866384886442482     
 H   9.7511424620277367        9.4718205653766816        17.731112088077818     
 H   8.9315226264009695        10.772408746154209        16.890416000987308     
 C   9.8325520939703583        9.3141051097291356        15.570888421160532     
 H   9.9900383962235217        8.2243503622079519        15.533929043863370     
 H   9.1826006787960868        9.5374635299927419        14.710354158232741     
 C   11.177014300133479        10.027621217197272        15.391444405101213     
 H   11.828849928702070        9.8038395949562016        16.250670745394977     
 H   11.025306481359262        11.118568907523086        15.420164130023242     
 C   11.892905216009932        9.6442584089338261        14.093484204810613     
 H   12.037310884811870        8.5524558853739663        14.061765444428394     
 H   11.241780510897149        9.8700492202482888        13.234589792798902     
 C   13.244675425469975        10.339986765522081        13.902403011026019     
 H   13.103307670418866        11.433098325227187        13.903867501337439     
 H   13.892960341284432        10.131568327811312        14.768536256164490     
 C   13.954596521972892        9.9167889379527310        12.613344901375207     
 H   14.093820867495277        8.8242690630629017        12.612538510096845     
 H   13.302123613580701        10.121268039372096        11.751103955901495     
 C   15.307494410866841        10.600284525973329        12.405434643924215     
 H   15.967089573875427        10.370482514027842        13.257887645494305     
 H   15.177376524180596        11.694987787986987        12.431603161500524     
 C   16.008592995264578        10.210160362165290        11.098352816671696     
 H   16.087910231723406        9.1124674000074304        11.023539223771403     
 H   15.384296382328786        10.516500731060711        10.242829882993984     
 C   17.401213519945824        10.842927338661367        10.993648572941103     
 H   18.014239638240106        10.502037194106119        11.844013916869498     
 H   17.313895556408010        11.934411292453301        11.127591662444640     
 C   18.149804050583644        10.569859995079419        9.6864062770560242     
 H   18.246566346370116        9.4838188458785702        9.5150205132000192     
 H   17.559047176335341        10.950592912646504        8.8395028498700654     
 C   19.538372528316774        11.225030302805900        9.6735295098798879     
 H   20.179079414092200        10.722714531078424        10.414620970288743     
 H   19.444649754275382        12.263610345410834        10.024005627030164     
 C   20.213272746735576        11.210093860954817        8.2984321166371107     
 H   21.221712010634452        11.647920827109598        8.3432178645048580     
 H   19.624832710471878        11.794850911410606        7.5748227972688484     
 H   20.316489316007171        10.187349125010865        7.9101528254602442     
 Cl   6.6397077086299507        5.3706086569870530        28.158089898524182     
         194

 Co   9.2023728607577446        1.2917414418192150        4.4061257983398576     
 N   7.9474043218987234       0.56821454090681778        5.8013361050850758     
 N   7.2122368795171257        1.5849321349923782        3.5759859353853134     
 N   10.298180555964034        2.1009479788561540        6.0218012959717848     
 N   10.002275735644181        3.1771097580661642        3.6670573421556449     
 N   10.310213850118489      -0.46471432201927032        5.0445621563178795     
 N   9.8173595726020952       0.28632663064290681        2.6514230181443073     
 O   8.3068277937366890       0.23507485455266514        7.0712464649555855     
 C   6.5240763628959089       0.67375829252304831        5.6647979570575133     
 N   6.6038766381625047        2.0687331896096670        2.4618589994563211     
 C   6.1781195042303994        1.2326565245052254        4.4308775704045908     
 O   10.449428202386668        1.4580294417410506        7.2166418698008190     
 C   10.885916858188626        3.2666414845894471        5.9095191571993553     
 N   10.010820498509037        3.9629427103776620        2.5618119860777955     
 C   10.693459370618807        3.8738999192761483        4.6060175760610713     
 O   10.388959992322102      -0.87493405138477642        6.3489764973873513     
 C   10.805550618647528       -1.2863004940708294        4.1580873011600854     
 N   9.8138511043745389       0.55286063379723893        1.3263491385028341     
 C   10.592342377585785      -0.82147251780250108        2.8017049492424904     
 B   9.8008202995296667       0.10485079673559437        7.3311802541102731     
 C   5.5869232515976668       0.18747196872973901        6.7049746101730046     
 H   7.1660665605844347        2.4106497380560867        1.6480089354429446     
 C   5.2402849225055688        2.0540753692288662        2.5734737150436651     
 C   4.9251621748693220        1.5203046837427139        3.8051075344643781     
 C   11.733636802179696        3.9097634752828752        6.9512866732954741     
 H   9.5447954770329702        3.6483515233578032        1.6790400777760204     
 C   10.682440613863978        5.1191237847116113        2.7735477032030769     
 C   11.137996846629365        5.1038386005936403        4.0865622435470357     
 C   11.483868532591403       -2.5641611711333860        4.5007216493495230     
 H   9.3005070696591083        1.3755320611668855       0.93701009165483695     
 C   10.549275479885180      -0.35474464561046271       0.63558192950309989     
 C   11.064116320183269       -1.2665110223128659        1.5493167501515444     
 C   10.073651647991012      -0.42759046249337418        8.8108144709315592     
 H   4.5465603258512823       0.36577251390604926        6.4141057315221035     
 H   5.7087506087659685      -0.89330662945788053        6.8881480007119560     
 H   5.7673505992992826       0.68776445520265617        7.6701851430097427     
 H   4.6190301529740880        2.4564855240212204        1.7775809667714582     
 H   3.9377044791298648        1.3540262289421019        4.2115950753927232     
 H   11.490448591640842        4.9744477157275249        7.0720205092449389     
 H   11.624699284103480        3.3934148823574248        7.9087769466989126     
 H   12.793535265532304        3.8717212347924055        6.6455678941583098     
 H   10.824880050135416        5.8431182646541711        1.9817772493978365     
 H   11.718155108808162        5.8696482869844031        4.5851516364952580     
 H   11.998760456378632       -2.9825314692342850        3.6326257827017061     
 H   12.207308347997083       -2.4107244471166758        5.3133220655740079     
 H   10.752357132164889       -3.3087409654270727        4.8544435539682285     
 H   10.660428806898372      -0.28671969792887519      -0.43952781602803803     
 H   11.675809182654644       -2.1321868133615234        1.3251644321084222     
 H   11.128029963593212      -0.19133073458116967        9.0299192799343597     
 H   10.015709213393150       -1.5268694499173550        8.8235341314319857     
 C   9.1772850202132403       0.14197462533202698        9.9277986401465075     
 H   9.7124158647229013        9.3637448881078125E-002   10.888408589530606     
 H   8.9912815823878383        1.2148625053776172        9.7542608575918273     
 C   7.8366556037123978      -0.58731280528351293        10.095919702574609     
 H   7.2258387420523214      -0.46294714171236395        9.1906194332996094     
 H   8.0228138894680630       -1.6715515666338561        10.180606568569058     
 C   7.0541256735138385      -0.12102732012465128        11.328684890028164     
 H   6.9008050459183279       0.96905244116772793        11.285695134709293     
 H   7.6662990629161412      -0.28822216716394644        12.228659489759282     
 C   5.7020966352111602      -0.82090584034099279        11.497584587092945     
 H   5.0608327710431178      -0.59932497321762590        10.628771378691846     
 H   5.8480691850154063       -1.9133693612703682        11.480099437971008     
 C   4.9738620531480366      -0.43139114076220353        12.788003388717980     
 H   4.8210042273746598       0.65919029221809844        12.814457299057581     
 H   5.6215135759154347      -0.65054379196516154        13.651297227542679     
 C   3.6277323927170761       -1.1401572197526129        12.969922601498149     
 H   2.9769518945681068      -0.91851947565537850        12.109507054073726     
 H   3.7775346066636448       -2.2314507799358068        12.944214302566834     
 C   2.9130339718724310      -0.75443040924158378        14.267474671096902     
 H   2.7673877800109117       0.33685230035767250        14.298334406909285     
 H   3.5645940571520218      -0.97931759326766943        15.125969895609087     
 C   1.5627708659233508       -1.4518320329074126        14.457811583770640     
 H   1.7051272274391336       -2.5445787344545141        14.448330634065469     
 H  0.91314928533910855       -1.2385656955763586        13.594174190181420     
 C  0.85379861915301092       -1.0399143327441003        15.750904050493993     
 H  0.71223814007407948        5.1904801889475688E-002   15.759996773732617     
 H   1.5069645931476270       -1.2516838013772633        16.610682508886590     
 C -0.49704165265638489       -1.7289867134818235        15.949744403060647     
 H  -1.1513874503816683       -1.5005960240708618        15.093496854201852     
 H -0.35992456987565774       -2.8224369156960054        15.919763575145645     
 C  -1.2140263294836393       -1.3542864344603758        17.252767056166910     
 H  -1.3319302605933607      -0.26085613308489025        17.321059297176561     
 H -0.58622088987373422       -1.6338546870482262        18.113643779787797     
 C  -2.5820899663376253       -2.0380378803356130        17.352854355615587     
 H  -3.2131485096050363       -1.7058710891840185        16.513598961192660     
 H  -2.4515167272185776       -3.1210034161007520        17.196005779001045     
 C  -3.3278199347622297       -1.8283025781511277        18.673340121553892     
 H  -3.5002132471053757      -0.75503970448756819        18.857340310790590     
 H  -2.6949598026540955       -2.1741124536001868        19.502367395465601     
 C  -4.6627037305131749       -2.5833164420451200        18.710793107404573     
 H  -5.3687335459052887       -2.1104955606169580        18.012118138970489     
 H  -4.5047042102369241       -3.5978762539894698        18.320239103031227     
 C  -5.2805952586164109       -2.6677411782082876        20.108969313398958     
 H  -6.2623676445188101       -3.1645380922796185        20.084559798946191     
 H  -4.6317259536462103       -3.2425286364508166        20.786546074265697     
 H  -5.4263120016285598       -1.6719849405981762        20.546344280419589     
 Cl   8.3538847203507078        3.0188202357928677       0.10842201843981923     
 Co   5.7054980463132603        7.1370013437541964        23.914954436640890     
 N   7.0330175266120403        7.7338318054295794        22.397007078418056     
 N   7.7026716675763787        7.0390261814819883        24.798218898037025     
 N   4.5270012358597036        6.4737265365198722        22.379954127698916     
 N   5.1004124282091361        5.1822442829830138        24.504642058921757     
 N   4.8484631077356006        8.9166498945270103        23.399413143890428     
 N   4.8857471369798331        7.9644666962475803        25.738698537012258     
 O   6.6133240484565716        8.2733127505370216        21.207182484662571     
 C   8.3283873095197478        7.8236673749271803        22.617559684262979     
 N   8.3237210709381397        6.5652275330965173        25.907916473394788     
 C   8.7057995380803064        7.3390683729515533        23.927830989792394     
 O   4.4584353509958392        7.0470088123711765        21.154534382202122     
 C   3.9108444936971902        5.1918040591164090        22.432480900277046     
 N   5.1365023087254844        4.3901897084309365        25.612017812870317     
 C   4.2441256383648156        4.5316591999203890        23.620873408397035     
 O   4.5686702739127547        9.3051220804747139        22.120874328702904     
 C   4.2200136727034074        9.7726668150508722        24.360301238874630     
 N   4.7921120998116011        7.6204947471567124        27.044836201197441     
 C   4.2664574786627796        9.2010791196047119        25.632953763448054     
 B   5.1356028609505149        8.4106357269020400        21.038291817959401     
 C   9.2866838545584205        8.4412789295689166        21.657803119368197     
 H   7.7640752186191184        6.2035372765594570        26.721293780767084     
 C   9.6748931300650405        6.5561918148155920        25.771333832102485     
 C   9.9639694374579300        7.0698054740890122        24.510451126832209     
 C   2.9001135006458267        4.7652531673344045        21.439730096662931     
 H   5.6470783276889058        4.6896005719917397        26.472244208986982     
 C   4.3653864193490124        3.2767027170459189        25.463857720808985     
 C   3.7908933953970636        3.3149718546556626        24.210416512746697     
 C   3.7202303579250726        11.121011138884358        23.995406762092976     
 H   5.3024452341103618        6.7921294949610438        27.414043010795634     
 C   4.1717438539997840        8.5982980546433794        27.779118549057578     
 C   3.8185153526555804        9.6220646161119845        26.925689371446190     
 C   4.7823355467594348        9.0315849394851853        19.611451647608988     
 H   10.316857242377065        8.4138328200877623        22.038997840478135     
 H   8.9996128700471907        9.4986751539589527        21.478537560801367     
 H   9.2434970634696096        7.9311378155571433        20.675742776427942     
 H   10.314140011921836        6.1628947523470110        26.559303602080540     
 H   10.943324568821355        7.2106015514877146        24.072641907759575     
 H   2.6335846704970995        3.7099892535991104        21.564300863581316     
 H   3.2635458208308101        4.9273733796718435        20.414617041746578     
 H   1.9760563766280570        5.3633527445687079        21.541094350473372     
 H   4.2680318436838798        2.5552039609662542        26.266656714461185     
 H   3.1101834505051631        2.5904863633862680        23.785074281782865     
 H   3.2832274904559045        11.598673407535113        24.883736785236295     
 H   2.9436262619200484        11.079951209643145        23.190441487189933     
 H   4.5505757571007024        11.772126824626994        23.610183237397678     
 H   4.0180141384262571        8.4838214059863652        28.845189368027274     
 H   3.3201222155663332        10.548371600065385        27.189845195454339     
 H   3.7314016010495958        8.7738594049145480        19.401148555881107     
 H   4.8003356601588960        10.130976949136803        19.676335866608277     
 C   5.6673226206893776        8.5787437325504463        18.434003433908313     
 H   5.1036004079860060        8.6757756115421625        17.494148086970114     
 H   5.8956663162263983        7.5043895276049746        18.526664804604756     
 C   6.9806732200866790        9.3601713915420763        18.281506094362822     
 H   7.5990495441219581        9.2346895568711567        19.181464975542696     
 H   6.7557704088226904        10.438572586498378        18.221207965317721     
 C   7.7681907370054706        8.9407503527893244        17.035582243520658     
 H   7.9517160447726489        7.8546349324472580        17.062873564594810     
 H   7.1451642520285397        9.1020873674509595        16.142210619396579     
 C   9.1010297213550047        9.6751999193354195        16.864806746155359     
 H   9.7500522293513487        9.4634512601878473        17.729614497028926     
 H   8.9303302128559210        10.763608728306497        16.888396024527943     
 C   9.8314844352868409        9.3049461060426797        15.569522706847504     
 H   9.9897285272873457        8.2152904033775549        15.533163750100201     
 H   9.1813944080562813        9.5274319302031039        14.708884417911104     
 C   11.175374738621805        10.019352558842407        15.389834649111153     
 H   11.827318141711965        9.7965137795383921        16.249207705665228     
 H   11.022800246276299        11.110191030026931        15.418033674157080     
 C   11.891562346929437        9.6359947360971354        14.092098441790082     
 H   12.037184089556277        8.5443548155552680        14.061023107696975     
 H   11.240181076062292        9.8605805766708734        13.233113287558956     
 C   13.242491730231476        10.333070577080978        13.900641211694717     
 H   13.099918463912925        11.426009481450828        13.901634045070567     
 H   13.891057040965212        10.125738917885746        14.766795344406265     
 C   13.952664998199248        9.9101053632650942        12.611705100876447     
 H   14.093227185185512        8.8177774220197573        12.611456132557004     
 H   13.299836280771665        10.113401217893491        11.749486215181420     
 C   15.304637697358499        10.595062685599663        12.403337257098004     
 H   15.964401990141655        10.366888050771449        13.256035671574590     
 H   15.173083870566566        11.689580750342637        12.428512527800498     
 C   16.006407315681351        10.204792151372025        11.096714221253112     
 H   16.088066363862236        9.1073046658820598        11.023274435197832     
 H   15.381550494717347        10.508669715347676        10.240870107129286     
 C   17.397472044658532        10.840406992413298        10.991302073014047     
 H   18.011262506633098        10.501677676830813        11.841868311501022     
 H   17.307645212862610        11.931682634755635        11.124374396267408     
 C   18.146561350674464        10.568239518885449        9.6842160077232222     
 H   18.246132306361613        9.4824821309846410        9.5135834645150190     
 H   17.554858620838573        10.946810546929179        8.8371387971765625     
 C   19.533174780225934        11.226991590465605        9.6708587177258938     
 H   20.176004998497593        10.725746916294502        10.410661808869305     
 H   19.436983761791613        12.264710510810293        10.022690747023654     
 C   20.206342077343798        11.215723627697077        8.2951498539852544     
 H   21.213598015962731        11.655950164284118        8.3395709952396153     
 H   19.615685223018286        11.800040642375077        7.5732461891804066     
 H   20.311455804711812        10.193976554890323        7.9052056116772320     
 Cl   6.6446340533284536        5.3724161366527001        28.157349697822973     
         194

 Co   9.1995883677336536        1.2977549171550460        4.4059449414693388     
 N   7.9431334140830003       0.57382078660645897        5.8001992556490185     
 N   7.2108664812056977        1.5917981074980423        3.5746396589071390     
 N   10.293991328802770        2.1062403896216195        6.0231247608732703     
 N   10.000866819962907        3.1827009927100502        3.6680725348632426     
 N   10.306858134406989      -0.45842443380772979        5.0445452867274643     
 N   9.8166979967809311       0.29300087789854329        2.6508331624472383     
 O   8.3011681955558103       0.24051164818147222        7.0703962449684488     
 C   6.5200332348540195       0.68028366617973002        5.6623691247386976     
 N   6.6038838014539518        2.0758838868196845        2.4599049993007251     
 C   6.1756882838603779        1.2397847582207400        4.4283612360043492     
 O   10.443494494945265        1.4631957898967849        7.2181313882270919     
 C   10.881508210962910        3.2721116232005287        5.9116944393835995     
 N   10.012240863182246        3.9678356204683114        2.5624950180158064     
 C   10.691191939607291        3.8791886414931933        4.6078259504999624     
 O   10.383778297047254      -0.86931889788031447        6.3488419188353857     
 C   10.803264051408185       -1.2797542247828908        4.1584562429885024     
 N   9.8153702169179837       0.56000336282370000        1.3258926927553165     
 C   10.591793218102323      -0.81457131592342202        2.8020095066086750     
 B   9.7949512033438939       0.10976925584951046        7.3312482617518375     
 C   5.5815278099977892       0.19395723679133170        6.7012410942533727     
 H   7.1669931932799908        2.4177718755320821        1.6467574648512107     
 C   5.2402115681105395        2.0616554385168206        2.5701043112939983     
 C   4.9235727078814628        1.5280058799720448        3.8013435399399373     
 C   11.727131260354449        3.9159931510311448        6.9545607093220276     
 H   9.5465975520207085        3.6537201165021296        1.6793153219825456     
 C   10.684744466571138        5.1233887156952109        2.7748366697397571     
 C   11.137933004322557        5.1083373501939748        4.0885879584024547     
 C   11.481026381244487       -2.5578369144632078        4.5013288383206005     
 H   9.3022796260296818        1.3825605587317864       0.93590471369931927     
 C   10.552238434385961      -0.34715898971517523       0.63615310621346310     
 C   11.065788342763097       -1.2590799769542942        1.5503649528277788     
 C   10.066525497517800      -0.42448960711477557        8.8104641065456875     
 H   4.5416738974117408       0.37394469158467825        6.4098103046525194     
 H   5.7018039381730228      -0.88716450868641317        6.8830467529165897     
 H   5.7618201901730046       0.69276416330251633        7.6671745529408089     
 H   4.6199753794807155        2.4642179862990510        1.7735424057887499     
 H   3.9355973005230296        1.3621921005451492        4.2067180153457375     
 H   11.481519774743955        4.9799569729208129        7.0758728313267847     
 H   11.618546291808560        3.3988127089386131        7.9116057051779167     
 H   12.787172757420077        3.8806561090928051        6.6495458018657665     
 H   10.829347416933553        5.8467982282092148        1.9830183957453189     
 H   11.717894918007733        5.8738427831852240        4.5878194156218237     
 H   11.997984577116597       -2.9752544898903750        3.6340958708963531     
 H   12.202443755486710       -2.4051584238894823        5.3156593810437975     
 H   10.748915570461472       -3.3028700685361740        4.8525062605856899     
 H   10.665343453656352      -0.27882226327998705      -0.43864011938972020     
 H   11.678088767951767       -2.1245020104530221        1.3269872211711369     
 H   11.120431722946202      -0.18771147094005547        9.0310706994746575     
 H   10.009680965993510       -1.5238053100901259        8.8214158041829336     
 C   9.1687150525441226       0.14232350643560451        9.9275417101019539     
 H   9.7035101504216943        9.3417912166284534E-002   10.888284832155311     
 H   8.9813959517674267        1.2151388098945848        9.7552830935712063     
 C   7.8288976399327979      -0.58866409085806493        10.094546938723314     
 H   7.2177066747811462      -0.46360199981171318        9.1895746852575257     
 H   8.0161910306697450       -1.6727817515531267        10.177688038786474     
 C   7.0463956368394260      -0.12478650038124858        11.328216484647735     
 H   6.8918544383068365       0.96513808265890011        11.286460185029858     
 H   7.6593269587258179      -0.29219608524479135        12.227621350219319     
 C   5.6952305187842569      -0.82618967944409849        11.497311115677526     
 H   5.0533289092197951      -0.60466152069564560        10.628988557392276     
 H   5.8422891913724904       -1.9184642004824541        11.479006987656744     
 C   4.9672812678770875      -0.43816607293261389        12.788359589474929     
 H   4.8138428115233625       0.65230921679083020        12.815656829765077     
 H   5.6154456873567273      -0.65754535867752151        13.651205491740432     
 C   3.6215376265951247       -1.1476667786656332        12.970476846482457     
 H   2.9703108630276800      -0.92598874075772697        12.110412934548794     
 H   3.7718450246813480       -2.2388775219023431        12.944301307284370     
 C   2.9071494165159875      -0.76268663678676363        14.268459018739170     
 H   2.7610012597471796       0.32853011219147921        14.299617101524587     
 H   3.5591810652071785      -0.98744773564831845        15.126628693429662     
 C   1.5572327616326482       -1.4606730981438645        14.459274775656395     
 H   1.7000488677791790       -2.5533620586516448        14.449701422472549     
 H  0.90717675235283957       -1.2476358620881292        13.595912171019240     
 C  0.84858585194495761       -1.0490754097733581        15.752688162473257     
 H  0.70674396805439099        4.2721435058450663E-002   15.761916747215110     
 H   1.5021240240503835       -1.2607370466889862        16.612220834555718     
 C -0.50205265210078576       -1.7384616245564644        15.952030019310087     
 H  -1.1566996816142123       -1.5104633311250268        15.095913122796492     
 H -0.36466235628746529       -2.8318852850751632        15.922331529737979     
 C  -1.2186773712318688       -1.3634466645571981        17.255170235973914     
 H  -1.3367176498726574      -0.26999913904358019        17.323055590919900     
 H -0.59046985426985354       -1.6425708926509512        18.115894446504228     
 C  -2.5866196588566979       -2.0472652826074227        17.356330392441084     
 H  -3.2181805291047714       -1.7156766310901230        16.517231153308835     
 H  -2.4560691391491787       -3.1303243322691334        17.200156425632567     
 C  -3.3315246713642175       -1.8365628179484368        18.677119046714214     
 H  -3.5034540506156189      -0.76314112343032781        18.860597318348979     
 H  -2.6982739279459853       -2.1821098033422821        19.506006332430569     
 C  -4.6667452954651134       -2.5909238231374823        18.715831752867491     
 H  -5.3732793445734313       -2.1174768275318550        18.018123655598359     
 H  -4.5098251944665604       -3.6054783933900239        18.324864675019057     
 C  -5.2829606803892313       -2.6752896178815360        20.114708198725328     
 H  -6.2655812474020305       -3.1701989054227964        20.091314419875339     
 H  -4.6343964744016732       -3.2517440087534051        20.791027996462240     
 H  -5.4262936716481098       -1.6796652477877458        20.552902661344874     
 Cl   8.3566801996269859        3.0263547741774532       0.10765708295877612     
 Co   5.7092581459809839        7.1349973504829229        23.915789346380844     
 N   7.0357643212429855        7.7298518359753903        22.395961399569739     
 N   7.7065833857934116        7.0390410651776731        24.797617941182445     
 N   4.5278161149776137        6.4721267324188263        22.382596091525286     
 N   5.1075011090244447        5.1798101650049606        24.504695049515348     
 N   4.8550222192705688        8.9160479279940095        23.399658870422513     
 N   4.8886572568387896        7.9627093754871812        25.738785267658983     
 O   6.6150813759641203        8.2678222596350732        21.205872441717172     
 C   8.3312449713292338        7.8201512638204873        22.615543893996506     
 N   8.3281917905729745        6.5694712122861745        25.908473014084539     
 C   8.7092897723655529        7.3385106747067343        23.926554932492795     
 O   4.4589924519434270        7.0442628347042726        21.156680623544119     
 C   3.9130052886026014        5.1896948915576502        22.435615820183518     
 N   5.1478544689820378        4.3865396370293084        25.610733972735037     
 C   4.2498417860719302        4.5289746861193159        23.622433613018245     
 O   4.5727115440805042        9.3028875864970964        22.121233104397486     
 C   4.2283548080505966        9.7730326611692480        24.360744726233861     
 N   4.7941357469425689        7.6188411984484645        27.044890302039683     
 C   4.2728691035015807        9.2007907942465685        25.633214803787631     
 B   5.1373816627899620        8.4069462149440390        21.038732604382592     
 C   9.2890913141395561        8.4359703505916048        21.654305286354084     
 H   7.7689614747549545        6.2078076372089592        26.722123947784606     
 C   9.6793300870721435        6.5624350949779293        25.771902677733934     
 C   9.9677425766127765        7.0731398473580116        24.509843674009460     
 C   2.9016633881960465        4.7623679966904886        21.443795256591198     
 H   5.6577267316579105        4.6871579776869110        26.470960372987665     
 C   4.3777104629095902        3.2723306775013969        25.463246607703251     
 C   3.7999226812498499        3.3110734959790484        24.211537694396871     
 C   3.7353188011553318        11.123633691874653        23.997609336372292     
 H   5.3032806010308695        6.7897761553525680        27.413981505843235     
 C   4.1767731505682164        8.5981390329095166        27.779314564875598     
 C   3.8264156317263396        9.6228801855008275        26.926004137201652     
 C   4.7828776366668331        9.0268280400649115        19.611767281013780     
 H   10.318354782620377        8.4140119822778789        22.036798260463499     
 H   8.9989877456973399        9.4905477834400589        21.469188926427613     
 H   9.2496994230659464        7.9210596687962402        20.675452325205420     
 H   10.319065721378582        6.1721159816340103        26.560697065371038     
 H   10.946859190730757        7.2144849953199399        24.071711292030123     
 H   2.6364894808340940        3.7067837493359992        21.568087391687563     
 H   3.2638580174291882        4.9254033233785890        20.418426051033599     
 H   1.9770455599423697        5.3592454665808811        21.546370123606351     
 H   4.2837056429952547        2.5496040225575038        26.265003529694805     
 H   3.1192363253838389        2.5861113602764645        23.787006348389031     
 H   3.2922592451898041        11.599973575117476        24.882682207881754     
 H   2.9669459100084667        11.087347197240874        23.187348682358884     
 H   4.5691207179796125        11.772953051030838        23.622933508982012     
 H   4.0226885819564542        8.4839745555028738        28.845366330110046     
 H   3.3307529922733679        10.550431625377733        27.190272414146214     
 H   3.7315978614048801        8.7695843083400984        19.402871849713680     
 H   4.8016842924189547        10.126226837745394        19.675520703428894     
 C   5.6663439440530947        8.5722553554004239        18.433940119913139     
 H   5.1019856824077952        8.6690961639715223        17.494445843655896     
 H   5.8939048173881670        7.4978081594362918        18.527254613488719     
 C   6.9800929103610638        9.3526152160767033        18.280216048506883     
 H   7.5987136157102766        9.2273712204726746        19.180016777419397     
 H   6.7558440073688644        10.431099820751093        18.219291242406261     
 C   7.7671021615630780        8.9320372578793599        17.034453919435357     
 H   7.9505569042477724        7.8459336836710865        17.062514417010870     
 H   7.1439819488533534        9.0928570369272244        16.141061445833600     
 C   9.0999053048731611        9.6663899820546089        16.863228605868233     
 H   9.7489619966749625        9.4550819549990130        17.728116905980038     
 H   8.9291377993108725        10.754808710458788        16.886376048068577     
 C   9.8304167766033235        9.2957871023562220        15.568156992534478     
 H   9.9894186583511697        8.2062304445471579        15.532398456337033     
 H   9.1801881373164775        9.5174003304134676        14.707414677589467     
 C   11.173735177110132        10.011083900487543        15.388224893121093     
 H   11.825786354721862        9.7891879641205826        16.247744665935482     
 H   11.020294011193336        11.101813152530777        15.415903218290918     
 C   11.890219477848939        9.6277310632604447        14.090712678769551     
 H   12.037057294300682        8.5362537457365697        14.060280770965555     
 H   11.238581641227434        9.8511119330934598        13.231636782319011     
 C   13.240308034992978        10.326154388639873        13.898879412363415     
 H   13.096529257406981        11.418920637674468        13.899400588803696     
 H   13.889153740645989        10.119909507960180        14.765054432648041     
 C   13.950733474425602        9.9034217885774591        12.610065300377686     
 H   14.092633502875749        8.8112857809766112        12.610373755017161     
 H   13.297548947962630        10.105534396414885        11.747868474461345     
 C   15.301780983850158        10.589840845225996        12.401239870271795     
 H   15.961714406407884        10.363293587515056        13.254183697654875     
 H   15.168791216952537        11.684173712698287        12.425421894100472     
 C   16.004221636098119        10.199423940578761        11.095075625834527     
 H   16.088222496001066        9.1021419317566892        11.023009646624264     
 H   15.378804607105907        10.500838699634640        10.238910331264586     
 C   17.393730569371240        10.837886646165231        10.988955573086992     
 H   18.008285375026094        10.501318159555506        11.839722706132548     
 H   17.301394869317207        11.928953977057970        11.121157130090175     
 C   18.143318650765281        10.566619042691476        9.6820257383904220     
 H   18.245698266353106        9.4811454160907136        9.5121464158300189     
 H   17.550670065341805        10.943028181211854        8.8347747444830595     
 C   19.527977032135098        11.228952878125309        9.6681879255718997     
 H   20.172930582902982        10.728779301510581        10.406702647449869     
 H   19.429317769307843        12.265810676209751        10.021375867017147     
 C   20.199411407952020        11.221353394439337        8.2918675913333999     
 H   21.205484021291007        11.663979501458638        8.3359241259743726     
 H   19.606537735564689        11.805230373339546        7.5716695810919639     
 H   20.306422293416453        10.200603984769780        7.9002583978942198     
 Cl   6.6495603980269555        5.3742236163183481        28.156609497121764     
         194

 Co   9.1968038747095626        1.3037683924908767        4.4057640845988200     
 N   7.9388625062672782       0.57942703230610015        5.7990624062129621     
 N   7.2094960828942707        1.5986640800037066        3.5732933824289645     
 N   10.289802101641504        2.1115328003870855        6.0244482257747549     
 N   9.9994579042816341        3.1882922273539362        3.6690877275708402     
 N   10.303502418695489      -0.45213454559618921        5.0445284171370499     
 N   9.8160364209597688       0.29967512515417977        2.6502433067501694     
 O   8.2955085973749316       0.24594844181027931        7.0695460249813129     
 C   6.5159901068121293       0.68680903983641162        5.6599402924198809     
 N   6.6038909647453989        2.0830345840297020        2.4579509991451296     
 C   6.1732570634903574        1.2469129919362545        4.4258449016041075     
 O   10.437560787503861        1.4683621380525189        7.2196209066533639     
 C   10.877099563737191        3.2775817618116108        5.9138697215678437     
 N   10.013661227855454        3.9727285305589608        2.5631780499538168     
 C   10.688924508595775        3.8844773637102379        4.6096343249388534     
 O   10.378596601772406      -0.86370374437585251        6.3487073402834193     
 C   10.800977484168842       -1.2732079554949525        4.1588251848169184     
 N   9.8168893294614303       0.56714609185016118        1.3254362470077989     
 C   10.591244058618861      -0.80767011404434308        2.8023140639748596     
 B   9.7890821071581229       0.11468771496342654        7.3313162693934020     
 C   5.5761323683979125       0.20044250485292436        6.6975075783337417     
 H   7.1679198259755461        2.4248940130080774        1.6455059942594767     
 C   5.2401382137155093        2.0692355078047751        2.5667349075443315     
 C   4.9219832408936037        1.5357070762013756        3.7975795454154961     
 C   11.720625718529202        3.9222228267794144        6.9578347453485820     
 H   9.5483996270084468        3.6590887096464555        1.6795905661890709     
 C   10.687048319278297        5.1276536466788096        2.7761256362764368     
 C   11.137869162015749        5.1128360997943094        4.0906136732578737     
 C   11.478184229897570       -2.5515126577930296        4.5019360272916780     
 H   9.3040521824002553        1.3895890562966871       0.93479933574380147     
 C   10.555201388886740      -0.33957333381988769       0.63672428292382621     
 C   11.067460365342924       -1.2516489315957222        1.5514131555040134     
 C   10.059399347044589      -0.42138875173617690        8.8101137421598157     
 H   4.5367874689722001       0.38211686926330724        6.4055148777829345     
 H   5.6948572675800770      -0.88102238791494569        6.8779455051212235     
 H   5.7562897810467266       0.69776387140237661        7.6641639628718750     
 H   4.6209206059873420        2.4719504485768815        1.7695038448060416     
 H   3.9334901219161944        1.3703579721481964        4.2018409552987528     
 H   11.472590957847068        4.9854662301141017        7.0797251534086296     
 H   11.612393299513640        3.4042105355198014        7.9144344636569217     
 H   12.780810249307851        3.8895909833932047        6.6535237095732240     
 H   10.833814783731688        5.8504781917642585        1.9842595420928011     
 H   11.717634727207303        5.8780372793860449        4.5904871947483885     
 H   11.997208697854564       -2.9679775105464654        3.6355659590910001     
 H   12.197579162976337       -2.3995924006622888        5.3179966965135863     
 H   10.745474008758057       -3.2969991716452758        4.8505689672031513     
 H   10.670258100414332      -0.27092482863109890      -0.43775242275140241     
 H   11.680368353248891       -2.1168172075445209        1.3288100102338514     
 H   11.112833482299191      -0.18409220729894127        9.0322221190149552     
 H   10.003652718593871       -1.5207411702628966        8.8192974769338814     
 C   9.1601450848750048       0.14267238753918204        9.9272847800574002     
 H   9.6946044361204891        9.3198375451490956E-002   10.888161074780015     
 H   8.9715103211470133        1.2154151144115524        9.7563053295505835     
 C   7.8211396761531979      -0.59001537643261681        10.093174174872019     
 H   7.2095746075099711      -0.46425685791106247        9.1885299372154403     
 H   8.0095681718714253       -1.6740119364723975        10.174769509003893     
 C   7.0386656001650127      -0.12854568063784588        11.327748079267304     
 H   6.8829038306953461       0.96122372415007240        11.287225235350421     
 H   7.6523548545354947      -0.29617000332563626        12.226583210679356     
 C   5.6883644023573536      -0.83147351854720408        11.497037644262107     
 H   5.0458250473964732      -0.60999806817366531        10.629205736092706     
 H   5.8365091977295744       -1.9235590396945401        11.477914537342480     
 C   4.9607004826061374      -0.44494100510302420        12.788715790231878     
 H   4.8066813956720642       0.64542814136356186        12.816856360472572     
 H   5.6093777987980200      -0.66454692538988136        13.651113755938187     
 C   3.6153428604731732       -1.1551763375786537        12.971031091466765     
 H   2.9636698314872536      -0.93345800586007543        12.111318815023861     
 H   3.7661554426990507       -2.2463042638688799        12.944388312001905     
 C   2.9012648611595435      -0.77094286433194337        14.269443366381440     
 H   2.7546147394834475       0.32020792402528592        14.300899796139888     
 H   3.5537680732623351      -0.99557787802896736        15.127287491250236     
 C   1.5516946573419454       -1.4695141633803164        14.460737967542151     
 H   1.6949705081192246       -2.5621453828487755        14.451072210879630     
 H  0.90120421936657069       -1.2567060285998997        13.597650151857060     
 C  0.84337308473690442       -1.0582364868026159        15.754472274452521     
 H  0.70124979603470261        3.3538068227425638E-002   15.763836720697604     
 H   1.4972834549531397       -1.2697902920007091        16.613759160224845     
 C -0.50706365154518662       -1.7479365356311052        15.954315635559526     
 H  -1.1620119128467561       -1.5203306381791919        15.098329391391131     
 H -0.36940014269927285       -2.8413336544543206        15.924899484330314     
 C  -1.2233284129800983       -1.3726068946540204        17.257573415780918     
 H  -1.3415050391519543      -0.27914214500227019        17.325051884663239     
 H -0.59471881866597287       -1.6512870982536763        18.118145113220660     
 C  -2.5911493513757700       -2.0564926848792324        17.359806429266580     
 H  -3.2232125486045065       -1.7254821729962271        16.520863345425010     
 H  -2.4606215510797798       -3.1396452484375148        17.204307072264093     
 C  -3.3352294079662057       -1.8448230577457458        18.680897971874536     
 H  -3.5066948541258625      -0.77124254237308731        18.863854325907369     
 H  -2.7015880532378751       -2.1901071530843774        19.509645269395538     
 C  -4.6707868604170510       -2.5985312042298441        18.720870398330408     
 H  -5.3778251432415738       -2.1244580944467519        18.024129172226228     
 H  -4.5149461786961957       -3.6130805327905779        18.329490247006888     
 C  -5.2853261021620517       -2.6828380575547839        20.120447084051701     
 H  -6.2687948502852509       -3.1758597185659743        20.098069040804486     
 H  -4.6370669951571362       -3.2609593810559936        20.795509918658780     
 H  -5.4262753416676590       -1.6873455549773155        20.559461042270158     
 Cl   8.3594756789032640        3.0338893125620392       0.10689214747773300     
 Co   5.7130182456487066        7.1329933572116486        23.916624256120798     
 N   7.0385111158739306        7.7258718665212021        22.394915720721418     
 N   7.7104951040104446        7.0390559488733571        24.797016984327865     
 N   4.5286309940955238        6.4705269283177804        22.385238055351660     
 N   5.1145897898397532        5.1773760470269066        24.504748040108939     
 N   4.8615813308055369        8.9154459614610087        23.399904596954595     
 N   4.8915673766977452        7.9609520547267820        25.738871998305704     
 O   6.6168387034716689        8.2623317687331248        21.204562398771774     
 C   8.3341026331387216        7.8166351527137934        22.613528103730033     
 N   8.3326625102078093        6.5737148914758308        25.909029554774285     
 C   8.7127800066507994        7.3379529764619154        23.925278875193193     
 O   4.4595495528910138        7.0415168570373678        21.158826864886112     
 C   3.9151660835080122        5.1875857239988923        22.438750740089986     
 N   5.1592066292385912        4.3828895656276803        25.609450132599758     
 C   4.2555579337790457        4.5262901723182427        23.623993817639452     
 O   4.5767528142482545        9.3006530925194806        22.121591880092069     
 C   4.2366959433977849        9.7733985072876219        24.361188213593092     
 N   4.7961593940735376        7.6171876497402167        27.044944402881921     
 C   4.2792807283403809        9.2005024688884269        25.633475844127208     
 B   5.1391604646294082        8.4032567029860363        21.039173390805779     
 C   9.2914987737206918        8.4306617716142931        21.650807453339969     
 H   7.7738477308907896        6.2120779978584615        26.722954114802128     
 C   9.6837670440792465        6.5686783751402666        25.772471523365382     
 C   9.9715157157676213        7.0764742206270110        24.509236221186711     
 C   2.9032132757462663        4.7594828260465727        21.447860416519465     
 H   5.6683751356269152        4.6847153833820823        26.469676536988352     
 C   4.3900345064701689        3.2679586379568750        25.462635494597514     
 C   3.8089519671026357        3.3071751373024347        24.212658876047044     
 C   3.7504072443855914        11.126256244864951        23.999811910651612     
 H   5.3041159679513763        6.7874228157440921        27.413920000890833     
 C   4.1818024471366488        8.5979800111756557        27.779510580693621     
 C   3.8343159107970983        9.6236957548896704        26.926318902957117     
 C   4.7834197265742313        9.0220711406446394        19.612082914418568     
 H   10.319852322863690        8.4141911444679973        22.034598680448859     
 H   8.9983626213474874        9.4824204129211669        21.459840292053855     
 H   9.2559017826622831        7.9109815220353381        20.675161873982898     
 H   10.323991430835328        6.1813372109210096        26.562090528661535     
 H   10.950393812640160        7.2183684391521661        24.070780676300672     
 H   2.6393942911710888        3.7035782450728880        21.571873919793809     
 H   3.2641702140275668        4.9234332670853336        20.422235060320620     
 H   1.9780347432566825        5.3551381885930542        21.551645896739331     
 H   4.2993794423066287        2.5440040841487539        26.263350344928430     
 H   3.1282892002625142        2.5817363571666609        23.788938414995194     
 H   3.3012909999237041        11.601273742699838        24.881627630527213     
 H   2.9902655580968855        11.094743184838604        23.184255877527836     
 H   4.5876656788585226        11.773779277434679        23.635683780566342     
 H   4.0273630254866513        8.4841277050193806        28.845543292192822     
 H   3.3413837689804033        10.552491650690081        27.190699632838090     
 H   3.7317941217601645        8.7653092117656488        19.404595143546253     
 H   4.8030329246790124        10.121476726353983        19.674705540249512     
 C   5.6653652674168118        8.5657669782503998        18.433876805917961     
 H   5.1003709568295843        8.6624167164008821        17.494743600341678     
 H   5.8921433185499348        7.4912267912676089        18.527844422372677     
 C   6.9795126006354495        9.3450590406113303        18.278926002650945     
 H   7.5983776872985942        9.2200528840741924        19.178568579296094     
 H   6.7559176059150392        10.423627055003811        18.217374519494804     
 C   7.7660135861206845        8.9233241629693953        17.033325595350060     
 H   7.9493977637228967        7.8372324348949149        17.062155269426935     
 H   7.1427996456781671        9.0836267064034910        16.139912272270621     
 C   9.0987808883913193        9.6575800447737965        16.861650465581111     
 H   9.7478717639985764        9.4467126498101788        17.726619314931146     
 H   8.9279453857658240        10.746008692611078        16.884356071609211     
 C   9.8293491179198043        9.2866280986697660        15.566791278221451     
 H   9.9891087894149937        8.1971704857167591        15.531633162573865     
 H   9.1789818665766720        9.5073687306238295        14.705944937267830     
 C   11.172095615598456        10.002815242132680        15.386615137131031     
 H   11.824254567731758        9.7818621487027713        16.246281626205732     
 H   11.017787776110373        11.093435275034622        15.413772762424756     
 C   11.888876608768443        9.6194673904237522        14.089326915749020     
 H   12.036930499045090        8.5281526759178714        14.059538434234135     
 H   11.236982206392577        9.8416432895160444        13.230160277079067     
 C   13.238124339754478        10.319238200198770        13.897117613032115     
 H   13.093140050901038        11.411831793898109        13.897167132536824     
 H   13.887250440326769        10.114080098034615        14.763313520889815     
 C   13.948801950651958        9.8967382138898223        12.608425499878926     
 H   14.092039820565985        8.8047941399334668        12.609291377477319     
 H   13.295261615153596        10.097667574936281        11.746250733741270     
 C   15.298924270341814        10.584619004852330        12.399142483445583     
 H   15.959026822674112        10.359699124258665        13.252331723735161     
 H   15.164498563338507        11.678766675053939        12.422331260400446     
 C   16.002035956514892        10.194055729785497        11.093437030415942     
 H   16.088378628139896        9.0969791976313168        11.022744858050693     
 H   15.376058719494468        10.493007683921604        10.236950555399886     
 C   17.389989094083948        10.835366299917162        10.986609073159936     
 H   18.005308243419087        10.500958642280201        11.837577100764072     
 H   17.295144525771807        11.926225319360306        11.117939863912945     
 C   18.140075950856097        10.564998566497506        9.6798354690576200     
 H   18.245264226344599        9.4798087011967844        9.5107093671450169     
 H   17.546481509845037        10.939245815494528        8.8324106917895566     
 C   19.522779284044258        11.230914165785014        9.6655171334179038     
 H   20.169856167308371        10.731811686726660        10.402743486030431     
 H   19.421651776824074        12.266910841609210        10.020060987010639     
 C   20.192480738560239        11.226983161181595        8.2885853286815436     
 H   21.197370026619286        11.672008838633158        8.3322772567091299     
 H   19.597390248111097        11.810420104304015        7.5700929730035211     
 H   20.301388782121094        10.207231414649236        7.8953111841112076     
 Cl   6.6544867427254584        5.3760310959839952        28.155869296420555     
         194

 Co   9.1940193816854698        1.3097818678267075        4.4055832277283011     
 N   7.9345915984515560       0.58503327800574134        5.7979255567769057     
 N   7.2081256845828428        1.6055300525093710        3.5719471059507901     
 N   10.285612874480240        2.1168252111525510        6.0257716906762404     
 N   9.9980489886003614        3.1938834619978227        3.6701029202784379     
 N   10.300146702983991      -0.44584465738464868        5.0445115475466347     
 N   9.8153748451386065       0.30634937240981625        2.6496534510531009     
 O   8.2898489991940547       0.25138523543908642        7.0686958049941770     
 C   6.5119469787702400       0.69333441349309333        5.6575114601010643     
 N   6.6038981280368461        2.0901852812397195        2.4559969989895336     
 C   6.1708258431203360        1.2540412256517688        4.4233285672038658     
 O   10.431627080062459        1.4735284862082532        7.2211104250796367     
 C   10.872690916511475        3.2830519004226923        5.9160450037520880     
 N   10.015081592528663        3.9776214406496102        2.5638610818918277     
 C   10.686657077584259        3.8897660859272829        4.6114426993777444     
 O   10.373414906497560      -0.85808859087139056        6.3485727617314538     
 C   10.798690916929496       -1.2666616862070141        4.1591941266453354     
 N   9.8184084420048752       0.57428882087662225        1.3249798012602814     
 C   10.590694899135398      -0.80076891216526402        2.8026186213410442     
 B   9.7832130109723501       0.11960617407734263        7.3313842770349673     
 C   5.5707369267980349       0.20692777291451708        6.6937740624141098     
 H   7.1688464586711023        2.4320161504840727        1.6442545236677428     
 C   5.2400648593204791        2.0768155770927295        2.5633655037946652     
 C   4.9203937739057446        1.5434082724307063        3.7938155508910554     
 C   11.714120176703954        3.9284525025276840        6.9611087813751356     
 H   9.5502017019961851        3.6644573027907819        1.6798658103955961     
 C   10.689352171985457        5.1319185776624092        2.7774146028131170     
 C   11.137805319708940        5.1173348493946440        4.0926393881132936     
 C   11.475342078550655       -2.5451884011228509        4.5025432162627563     
 H   9.3058247387708271        1.3966175538615877       0.93369395778828379     
 C   10.558164343387519      -0.33198767792460016       0.63729545963418943     
 C   11.069132387922753       -1.2442178862371502        1.5524613581802478     
 C   10.052273196571377      -0.41828789635757824        8.8097633777739439     
 H   4.5319010405326585       0.39028904694193622        6.4012194509133504     
 H   5.6879105969871313      -0.87488026714347833        6.8728442573258572     
 H   5.7507593719204486       0.70276357950223678        7.6611533728029411     
 H   4.6218658324939694        2.4796829108547120        1.7654652838233331     
 H   3.9313829433093597        1.3785238437512437        4.1969638952517672     
 H   11.463662140950182        4.9909754873073897        7.0835774754904755     
 H   11.606240307218719        3.4096083621009892        7.9172632221359258     
 H   12.774447741195624        3.8985258576936044        6.6575016172806816     
 H   10.838282150529825        5.8541581553193023        1.9855006884402835     
 H   11.717374536406874        5.8822317755868658        4.5931549738749542     
 H   11.996432818592531       -2.9607005312025554        3.6370360472856471     
 H   12.192714570465965       -2.3940263774350954        5.3203340119833751     
 H   10.742032447054642       -3.2911282747543771        4.8486316738206137     
 H   10.675172747172311      -0.26302739398221070      -0.43686472611308463     
 H   11.682647938546015       -2.1091324046360196        1.3306327992965661     
 H   11.105235241652180      -0.18047294365782707        9.0333735385552512     
 H   9.9976244711942304       -1.5176770304356673        8.8171791496848311     
 C   9.1515751172058870       0.14302126864275960        9.9270278500128484     
 H   9.6856987218192838        9.2978838736697378E-002   10.888037317404720     
 H   8.9616246905266017        1.2156914189285197        9.7573275655299607     
 C   7.8133817123735980      -0.59136666200716881        10.091801411020723     
 H   7.2014425402387969      -0.46491171601041170        9.1874851891733567     
 H   8.0029453130731056       -1.6752421213916682        10.171850979221311     
 C   7.0309355634906003      -0.13230486089444318        11.327279673886874     
 H   6.8739532230838547       0.95730936564124458        11.287990285670984     
 H   7.6453827503451715      -0.30014392140648116        12.225545071139395     
 C   5.6814982859304504      -0.83675735765030979        11.496764172846690     
 H   5.0383211855731513      -0.61533461565168501        10.629422914793134     
 H   5.8307292040866576       -1.9286538789066259        11.476822087028218     
 C   4.9541196973351882      -0.45171593727343456        12.789071990988825     
 H   4.7995199798207659       0.63854706593629351        12.818055891180068     
 H   5.6033099102393127      -0.67154849210224121        13.651022020135940     
 C   3.6091480943512217       -1.1626858964916740        12.971585336451072     
 H   2.9570287999468268      -0.94092727096242390        12.112224695498927     
 H   3.7604658607167538       -2.2537310058354163        12.944475316719439     
 C   2.8953803058030996      -0.77919909187712322        14.270427714023707     
 H   2.7482282192197149       0.31188573585909263        14.302182490755188     
 H   3.5483550813174918       -1.0037080204096163        15.127946289070810     
 C   1.5461565530512429       -1.4783552286167683        14.462201159427908     
 H   1.6898921484592702       -2.5709287070459066        14.452442999286710     
 H  0.89523168638030182       -1.2657761951116704        13.599388132694880     
 C  0.83816031752885112       -1.0673975638318738        15.756256386431785     
 H  0.69575562401501423        2.4354701396400613E-002   15.765756694180098     
 H   1.4924428858558962       -1.2788435373124323        16.615297485893972     
 C -0.51207465098958749       -1.7574114467057462        15.956601251808966     
 H  -1.1673241440792999       -1.5301979452333572        15.100745659985771     
 H -0.37413792911108035       -2.8507820238334785        15.927467438922649     
 C  -1.2279794547283278       -1.3817671247508427        17.259976595587922     
 H  -1.3462924284312510      -0.28828515096096013        17.327048178406578     
 H -0.59896778306209220       -1.6600033038564010        18.120395779937091     
 C  -2.5956790438948425       -2.0657200871510422        17.363282466092073     
 H  -3.2282445681042411       -1.7352877149023316        16.524495537541188     
 H  -2.4651739630103813       -3.1489661646058962        17.208457718895616     
 C  -3.3389341445681935       -1.8530832975430549        18.684676897034855     
 H  -3.5099356576361056      -0.77934396131584682        18.867111333465758     
 H  -2.7049021785297644       -2.1981045028264727        19.513284206360506     
 C  -4.6748284253689896       -2.6061385853222063        18.725909043793326     
 H  -5.3823709419097172       -2.1314393613616485        18.030134688854098     
 H  -4.5200671629258311       -3.6206826721911320        18.334115818994718     
 C  -5.2876915239348730       -2.6903864972280318        20.126185969378071     
 H  -6.2720084531684712       -3.1815205317091522        20.104823661733633     
 H  -4.6397375159125991       -3.2701747533585821        20.799991840855323     
 H  -5.4262570116872082       -1.6950258621668852        20.566019423195442     
 Cl   8.3622711581795421        3.0414238509466252       0.10612721199668988     
 Co   5.7167783453164303        7.1309893639403752        23.917459165860748     
 N   7.0412579105048758        7.7218918970670138        22.393870041873100     
 N   7.7144068222274766        7.0390708325690419        24.796416027473285     
 N   4.5294458732134348        6.4689271242167345        22.387880019178034     
 N   5.1216784706550618        5.1749419290488534        24.504801030702534     
 N   4.8681404423405059        8.9148439949280096        23.400150323486677     
 N   4.8944774965567017        7.9591947339663829        25.738958728952429     
 O   6.6185960309792184        8.2568412778311764        21.203252355826375     
 C   8.3369602949482076        7.8131190416070995        22.611512313463560     
 N   8.3371332298426442        6.5779585706654879        25.909586095464032     
 C   8.7162702409360477        7.3373952782170972        23.924002817893594     
 O   4.4601066538386016        7.0387708793704640        21.160973106228106     
 C   3.9173268784134234        5.1854765564401335        22.441885659996458     
 N   5.1705587894951446        4.3792394942260522        25.608166292464478     
 C   4.2612740814861603        4.5236056585171696        23.625554022260662     
 O   4.5807940844160040        9.2984185985418630        22.121950655786655     
 C   4.2450370787449740        9.7737643534059977        24.361631700952319     
 N   4.7981830412045063        7.6155341010319688        27.044998503724162     
 C   4.2856923531791820        9.2002141435302836        25.633736884466781     
 B   5.1409392664688554        8.3995671910280336        21.039614177228970     
 C   9.2939062333018274        8.4253531926369831        21.647309620325853     
 H   7.7787339870266257        6.2163483585079637        26.723784281819650     
 C   9.6882040010863495        6.5749216553026031        25.773040368996828     
 C   9.9752888549224679        7.0798085938960105        24.508628768363966     
 C   2.9047631632964857        4.7565976554026559        21.451925576447731     
 H   5.6790235395959208        4.6822727890772544        26.468392700989035     
 C   4.4023585500307467        3.2635865984123527        25.462024381491776     
 C   3.8179812529554220        3.3032767786258210        24.213780057697218     
 C   3.7654956876158510        11.128878797855247        24.002014484930928     
 H   5.3049513348718831        6.7850694761356163        27.413858495938431     
 C   4.1868317437050813        8.5978209894417930        27.779706596511645     
 C   3.8422161898678571        9.6245113242785134        26.926633668712579     
 C   4.7839618164816295        9.0173142412243656        19.612398547823361     
 H   10.321349863107002        8.4143703066581157        22.032399100434219     
 H   8.9977374969976349        9.4742930424022749        21.450491657680100     
 H   9.2621041422586199        7.9009033752744360        20.674871422760372     
 H   10.328917140292072        6.1905584402080089        26.563483991952033     
 H   10.953928434549562        7.2222518829843914        24.069850060571220     
 H   2.6422991015080837        3.7003727408097769        21.575660447900056     
 H   3.2644824106259454        4.9214632107920790        20.426044069607645     
 H   1.9790239265709952        5.3510309106052274        21.556921669872313     
 H   4.3150532416180036        2.5384041457400035        26.261697160162051     
 H   3.1373420751411900        2.5773613540568574        23.790870481601360     
 H   3.3103227546576037        11.602573910282201        24.880573053172672     
 H   3.0135852061853039        11.102139172436333        23.181163072696787     
 H   4.6062106397374336        11.774605503838522        23.648434052150677     
 H   4.0320374690168483        8.4842808545358874        28.845720254275598     
 H   3.3520145456874384        10.554551676002429        27.191126851529969     
 H   3.7319903821154488        8.7610341151911992        19.406318437378829     
 H   4.8043815569390702        10.116726614962571        19.673890377070126     
 C   5.6643865907805289        8.5592786011003756        18.433813491922788     
 H   5.0987562312513734        8.6557372688302419        17.495041357027464     
 H   5.8903818197117035        7.4846454230989261        18.528434231256636     
 C   6.9789322909098344        9.3375028651459591        18.277635956795010     
 H   7.5980417588869118        9.2127345476757103        19.177120381172795     
 H   6.7559912044612132        10.416154289256529        18.215457796583344     
 C   7.7649250106782910        8.9146110680594308        17.032197271264764     
 H   7.9482386231980202        7.8285311861187434        17.061796121842995     
 H   7.1416173425029807        9.0743963758797559        16.138763098707646     
 C   9.0976564719094775        9.6487701074929841        16.860072325293988     
 H   9.7467815313221884        9.4383433446213445        17.725121723882257     
 H   8.9267529722207755        10.737208674763366        16.882336095149846     
 C   9.8282814592362868        9.2774690949833083        15.565425563908425     
 H   9.9887989204788177        8.1881105268863621        15.530867868810695     
 H   9.1777755958368683        9.4973371308341932        14.704475196946193     
 C   11.170456054086783        9.9945465837778169        15.385005381140971     
 H   11.822722780741655        9.7745363332849617        16.244818586475983     
 H   11.015281541027409        11.085057397538469        15.411642306558592     
 C   11.887533739687946        9.6112037175870615        14.087941152728490     
 H   12.036803703789497        8.5200516060991731        14.058796097502716     
 H   11.235382771557720        9.8321746459386308        13.228683771839121     
 C   13.235940644515980        10.312322011757665        13.895355813700814     
 H   13.089750844395095        11.404742950121749        13.894933676269952     
 H   13.885347140007546        10.108250688109051        14.761572609131591     
 C   13.946870426878315        9.8900546392021855        12.606785699380167     
 H   14.091446138256222        8.7983024988903207        12.608208999937476     
 H   13.292974282344561        10.089800753457675        11.744632993021195     
 C   15.296067556833473        10.579397164478664        12.397045096619372     
 H   15.956339238940341        10.356104661002272        13.250479749815444     
 H   15.160205909724477        11.673359637409590        12.419240626700420     
 C   15.999850276931664        10.188687518992232        11.091798434997356     
 H   16.088534760278723        9.0918164635059462        11.022480069477123     
 H   15.373312831883029        10.485176668208569        10.234990779535188     
 C   17.386247618796659        10.832845953669093        10.984262573232883     
 H   18.002331111812083        10.500599125004895        11.835431495395598     
 H   17.288894182226407        11.923496661662639        11.114722597735712     
 C   18.136833250946914        10.563378090303535        9.6776451997248198     
 H   18.244830186336095        9.4784719863028553        9.5092723184600167     
 H   17.542292954348273        10.935463449777204        8.8300466390960537     
 C   19.517581535953418        11.232875453444720        9.6628463412639096     
 H   20.166781751713760        10.734844071942739        10.398784324610995     
 H   19.413985784340309        12.268011007008667        10.018746107004130     
 C   20.185550069168460        11.232612927923855        8.2853030660296891     
 H   21.189256031947561        11.680038175807679        8.3286303874438872     
 H   19.588242760657504        11.815609835268486        7.5685163649150793     
 H   20.296355270825735        10.213858844528692        7.8903639703281954     
 Cl   6.6594130874239612        5.3778385756496423        28.155129095719346     
         194

 Co   9.1912348886613788        1.3157953431625382        4.4054023708577823     
 N   7.9303206906358339       0.59063952370538253        5.7967887073408493     
 N   7.2067552862714157        1.6123960250150353        3.5706008294726157     
 N   10.281423647318976        2.1221176219180165        6.0270951555777250     
 N   9.9966400729190887        3.1994746966417087        3.6711181129860355     
 N   10.296790987272491      -0.43955476917310810        5.0444946779562203     
 N   9.8147132693174441       0.31302361966545272        2.6490635953560320     
 O   8.2841894010131760       0.25682202906789353        7.0678455850070412     
 C   6.5079038507283498       0.69985978714977493        5.6550826277822477     
 N   6.6039052913282932        2.0973359784497370        2.4540429988339376     
 C   6.1683946227503155        1.2611694593672833        4.4208122328036241     
 O   10.425693372621055        1.4786948343639874        7.2225999435059096     
 C   10.868282269285757        3.2885220390337739        5.9182202859363331     
 N   10.016501957201871        3.9825143507402596        2.5645441138298386     
 C   10.684389646572743        3.8950548081443275        4.6132510738166355     
 O   10.368233211222712      -0.85247343736692860        6.3484381831794874     
 C   10.796404349690153       -1.2601154169190758        4.1595630684737515     
 N   9.8199275545483200       0.58143154990308332        1.3245233555127638     
 C   10.590145739651936      -0.79386771028618508        2.8029231787072293     
 B   9.7773439147865790       0.12452463319125871        7.3314522846765318     
 C   5.5653414851981573       0.21341304097610975        6.6900405464944779     
 H   7.1697730913666584        2.4391382879600680        1.6430030530760089     
 C   5.2399915049254497        2.0843956463806839        2.5599961000449984     
 C   4.9188043069178855        1.5511094686600373        3.7900515563666146     
 C   11.707614634878707        3.9346821782759536        6.9643828174016900     
 H   9.5520037769839234        3.6698258959351078        1.6801410546021214     
 C   10.691656024692614        5.1361835086460088        2.7787035693497972     
 C   11.137741477402130        5.1218335989949786        4.0946651029687127     
 C   11.472499927203739       -2.5388641444526727        4.5031504052338338     
 H   9.3075972951414006        1.4036460514264886       0.93258857983276600     
 C   10.561127297888300      -0.32440202202931268       0.63786663634455254     
 C   11.070804410502580       -1.2367868408785785        1.5535095608564824     
 C   10.045147046098167      -0.41518704097897963        8.8094130133880721     
 H   4.5270146120931170       0.39846122462056521        6.3969240240437655     
 H   5.6809639263941856      -0.86873814637201097        6.8677430095304919     
 H   5.7452289627941706       0.70776328760209695        7.6581427827340081     
 H   4.6228110590005960        2.4874153731325426        1.7614267228406248     
 H   3.9292757647025245        1.3866897153542910        4.1920868352047815     
 H   11.454733324053295        4.9964847445006777        7.0874297975723204     
 H   11.600087314923799        3.4150061886821774        7.9200919806149308     
 H   12.768085233083397        3.9074607319940040        6.6614795249881391     
 H   10.842749517327961        5.8578381188743460        1.9867418347877657     
 H   11.717114345606443        5.8864262717876867        4.5958227530015190     
 H   11.995656939330496       -2.9534235518586458        3.6385061354802941     
 H   12.187849977955592       -2.3884603542079015        5.3226713274531638     
 H   10.738590885351227       -3.2852573778634784        4.8466943804380751     
 H   10.680087393930293      -0.25512995933332250      -0.43597702947476685     
 H   11.684927523843140       -2.1014476017275183        1.3324555883592808     
 H   11.097637001005168      -0.17685368001671287        9.0345249580955489     
 H   9.9915962237945912       -1.5146128906084382        8.8150608224357789     
 C   9.1430051495367692       0.14337014974633713        9.9267709199682947     
 H   9.6767930075180786        9.2759302021903800E-002   10.887913560029427     
 H   8.9517390599061883        1.2159677234454873        9.7583498015093380     
 C   7.8056237485939981      -0.59271794758172081        10.090428647169428     
 H   7.1933104729676218      -0.46556657410976099        9.1864404411312712     
 H   7.9963224542747868       -1.6764723063109390        10.168932449438730     
 C   7.0232055268161879      -0.13606404115104048        11.326811268506445     
 H   6.8650026154723642       0.95339500713241676        11.288755335991548     
 H   7.6384106461548482      -0.30411783948732612        12.224506931599432     
 C   5.6746321695035480      -0.84204119675341538        11.496490701431272     
 H   5.0308173237498295      -0.62067116312970461        10.629640093493563     
 H   5.8249492104437417       -1.9337487181187119        11.475729636713954     
 C   4.9475389120642390      -0.45849086944384487        12.789428191745774     
 H   4.7923585639694686       0.63166599050902517        12.819255421887565     
 H   5.5972420216806054      -0.67855005881460118        13.650930284333695     
 C   3.6029533282292703       -1.1701954554046943        12.972139581435380     
 H   2.9503877684063999      -0.94839653606477248        12.113130575973996     
 H   3.7547762787344565       -2.2611577478019527        12.944562321436974     
 C   2.8894957504466561      -0.78745531942230307        14.271412061665975     
 H   2.7418416989559828       0.30356354769289934        14.303465185370490     
 H   3.5429420893726484       -1.0118381627902653        15.128605086891385     
 C   1.5406184487605401       -1.4871962938532202        14.463664351313662     
 H   1.6848137887993158       -2.5797120312430373        14.453813787693791     
 H  0.88925915339403294       -1.2748463616234409        13.601126113532700     
 C  0.83294755032079792       -1.0765586408611318        15.758040498411049     
 H  0.69026145199532574        1.5171334565375588E-002   15.767676667662592     
 H   1.4876023167586525       -1.2878967826241552        16.616835811563099     
 C -0.51708565043398824       -1.7668863577803871        15.958886868058407     
 H  -1.1726363753118438       -1.5400652522875222        15.103161928580411     
 H -0.37887571552288790       -2.8602303932126358        15.930035393514983     
 C  -1.2326304964765573       -1.3909273548476651        17.262379775394930     
 H  -1.3510798177105479      -0.29742815691965008        17.329044472149917     
 H -0.60321674745821152       -1.6687195094591261        18.122646446653523     
 C  -2.6002087364139150       -2.0749474894228523        17.366758502917570     
 H  -3.2332765876039762       -1.7450932568084356        16.528127729657363     
 H  -2.4697263749409823       -3.1582870807742780        17.212608365527139     
 C  -3.3426388811701813       -1.8613435373403640        18.688455822195177     
 H  -3.5131764611463492      -0.78744538025860633        18.870368341024150     
 H  -2.7082163038216542       -2.2061018525685685        19.516923143325474     
 C  -4.6788699903209281       -2.6137459664145686        18.730947689256244     
 H  -5.3869167405778597       -2.1384206282765454        18.036140205481967     
 H  -4.5251881471554674       -3.6282848115916861        18.338741390982548     
 C  -5.2900569457076934       -2.6979349369012797        20.131924854704440     
 H  -6.2752220560516916       -3.1871813448523301        20.111578282662784     
 H  -4.6424080366680611       -3.2793901256611706        20.804473763051867     
 H  -5.4262386817067583       -1.7027061693564549        20.572577804120726     
 Cl   8.3650666374558220        3.0489583893312111       0.10536227651564677     
 Co   5.7205384449841530        7.1289853706691018        23.918294075600702     
 N   7.0440047051358210        7.7179119276128256        22.392824363024779     
 N   7.7183185404445096        7.0390857162647267        24.795815070618705     
 N   4.5302607523313450        6.4673273201156887        22.390521983004408     
 N   5.1287671514703703        5.1725078110708003        24.504854021296126     
 N   4.8746995538754740        8.9142420283950088        23.400396050018760     
 N   4.8973876164156573        7.9574374132059837        25.739045459599151     
 O   6.6203533584867671        8.2513507869292280        21.201942312880977     
 C   8.3398179567576953        7.8096029305004055        22.609496523197087     
 N   8.3416039494774790        6.5822022498551451        25.910142636153783     
 C   8.7197604752212943        7.3368375799722783        23.922726760593996     
 O   4.4606637547861894        7.0360249017035601        21.163119347570099     
 C   3.9194876733188342        5.1833673888813756        22.445020579902931     
 N   5.1819109497516980        4.3755894228244241        25.606882452329199     
 C   4.2669902291932749        4.5209211447160964        23.627114226881869     
 O   4.5848353545837535        9.2961841045642473        22.122309431481238     
 C   4.2533782140921632        9.7741301995243717        24.362075188311550     
 N   4.8002066883354741        7.6138805523237201        27.045052604566401     
 C   4.2921039780179830        9.1999258181721419        25.633997924806359     
 B   5.1427180683083016        8.3958776790700309        21.040054963652160     
 C   9.2963136928829631        8.4200446136596714        21.643811787311737     
 H   7.7836202431624617        6.2206187191574660        26.724614448837173     
 C   9.6926409580934525        6.5811649354649404        25.773609214628276     
 C   9.9790619940773126        7.0831429671650090        24.508021315541217     
 C   2.9063130508467054        4.7537124847587400        21.455990736375998     
 H   5.6896719435649254        4.6798301947724257        26.467108864989722     
 C   4.4146825935913254        3.2592145588678307        25.461413268386043     
 C   3.8270105388082083        3.2993784199492073        24.214901239347391     
 C   3.7805841308461101        11.131501350845545        24.004217059210248     
 H   5.3057867017923908        6.7827161365271396        27.413796990986029     
 C   4.1918610402735137        8.5976619677079302        27.779902612329668     
 C   3.8501164689386158        9.6253268936673564        26.926948434468045     
 C   4.7845039063890287        9.0125573418040936        19.612714181228149     
 H   10.322847403350314        8.4145494688482323        22.030199520419583     
 H   8.9971123726477824        9.4661656718833829        21.441143023306342     
 H   9.2683065018549566        7.8908252285135339        20.674580971537850     
 H   10.333842849748818        6.1997796694950082        26.564877455242531     
 H   10.957463056458964        7.2261353268166166        24.068919444841768     
 H   2.6452039118450781        3.6971672365466661        21.579446976006302     
 H   3.2647946072243235        4.9194931544988236        20.429853078894666     
 H   1.9800131098853080        5.3469236326174006        21.562197443005292     
 H   4.3307270409293785        2.5328042073312531        26.260043975395671     
 H   3.1463949500198658        2.5729863509470534        23.792802548207526     
 H   3.3193545093915038        11.603874077864562        24.879518475818127     
 H   3.0369048542737227        11.109535160034063        23.178070267865738     
 H   4.6247556006163437        11.775431730242364        23.661184323735007     
 H   4.0367119125470454        8.4844340040523942        28.845897216358374     
 H   3.3626453223944734        10.556611701314777        27.191554070221844     
 H   3.7321866424707331        8.7567590186167479        19.408041731211402     
 H   4.8057301891991289        10.111976503571162        19.673075213890744     
 C   5.6634079141442459        8.5527902239503533        18.433750177927614     
 H   5.0971415056731626        8.6490578212596017        17.495339113713246     
 H   5.8886203208734722        7.4780640549302433        18.529024040140598     
 C   6.9783519811842201        9.3299466896805860        18.276345910939071     
 H   7.5977058304752303        9.2054162112772282        19.175672183049496     
 H   6.7560648030073871        10.408681523509244        18.213541073671884     
 C   7.7638364352358975        8.9058979731494663        17.031068947179467     
 H   7.9470794826731437        7.8198299373425719        17.061436974259060     
 H   7.1404350393277944        9.0651660453560208        16.137613925144667     
 C   9.0965320554276339        9.6399601702121736        16.858494185006862     
 H   9.7456912986458022        9.4299740394325102        17.723624132833365     
 H   8.9255605586757270        10.728408656915656        16.880316118690480     
 C   9.8272138005527694        9.2683100912968523        15.564059849595399     
 H   9.9884890515426417        8.1790505680559651        15.530102575047527     
 H   9.1765693250970646        9.4873055310445569        14.703005456624556     
 C   11.168816492575109        9.9862779254229537        15.383395625150911     
 H   11.821190993751552        9.7672105178671522        16.243355546746233     
 H   11.012775305944446        11.076679520042314        15.409511850692430     
 C   11.886190870607450        9.6029400447503708        14.086555389707959     
 H   12.036676908533902        8.5119505362804748        14.058053760771296     
 H   11.233783336722862        9.8227060023612154        13.227207266599176     
 C   13.233756949277481        10.305405823316562        13.893594014369514     
 H   13.086361637889151        11.397654106345390        13.892700220003078     
 H   13.883443839688326        10.102421278183485        14.759831697373366     
 C   13.944938903104669        9.8833710645145487        12.605145898881405     
 H   14.090852455946457        8.7918108578471763        12.607126622397635     
 H   13.290686949535525        10.081933931979071        11.743015252301122     
 C   15.293210843325131        10.574175324104997        12.394947709793161     
 H   15.953651655206571        10.352510197745881        13.248627775895729     
 H   15.155913256110447        11.667952599765240        12.416149993000392     
 C   15.997664597348434        10.183319308198968        11.090159839578773     
 H   16.088690892417553        9.0866537293805738        11.022215280903552     
 H   15.370566944271589        10.477345652495533        10.233031003670488     
 C   17.382506143509367        10.830325607421026        10.981916073305827     
 H   17.999353980205079        10.500239607729588        11.833285890027122     
 H   17.282643838681008        11.920768003964975        11.111505331558480     
 C   18.133590551037734        10.561757614109565        9.6754549303920179     
 H   18.244396146327588        9.4771352714089279        9.5078352697750148     
 H   17.538104398851505        10.931681084059878        8.8276825864025490     
 C   19.512383787862579        11.234836741104424        9.6601755491099155     
 H   20.163707336119149        10.737876457158817        10.394825163191557     
 H   19.406319791856539        12.269111172408126        10.017431226997623     
 C   20.178619399776682        11.238242694666114        8.2820208033778329     
 H   21.181142037275841        11.688067512982199        8.3249835181786445     
 H   19.579095273203908        11.820799566232955        7.5669397568266366     
 H   20.291321759530376        10.220486274408149        7.8854167565451831     
 Cl   6.6643394321224632        5.3796460553152903        28.154388895018137     
         194

 Co   9.1884503956372861        1.3218088184983692        4.4052215139872635     
 N   7.9260497828201117       0.59624576940502361        5.7956518579047920     
 N   7.2053848879599878        1.6192619975206994        3.5692545529944413     
 N   10.277234420157709        2.1274100326834819        6.0284186204792105     
 N   9.9952311572378161        3.2050659312855947        3.6721333056936332     
 N   10.293435271560991      -0.43326488096156757        5.0444778083658059     
 N   9.8140516934962818       0.31969786692108920        2.6484737396589630     
 O   8.2785298028322973       0.26225882269670064        7.0669953650199044     
 C   6.5038607226864595       0.70638516080645664        5.6526537954634311     
 N   6.6039124546197403        2.1044866756597544        2.4520889986783421     
 C   6.1659634023802941        1.2682976930827978        4.4182958984033824     
 O   10.419759665179651        1.4838611825197214        7.2240894619321825     
 C   10.863873622060041        3.2939921776448560        5.9203955681205773     
 N   10.017922321875080        3.9874072608309090        2.5652271457678495     
 C   10.682122215561227        3.9003435303613725        4.6150594482555265     
 O   10.363051515947864      -0.84685828386246675        6.3483036046275219     
 C   10.794117782450810       -1.2535691476311372        4.1599320103021684     
 N   9.8214466670917648       0.58857427892954439        1.3240669097652462     
 C   10.589596580168473      -0.78696650840710602        2.8032277360734139     
 B   9.7714748186008080       0.12944309230517481        7.3315202923180962     
 C   5.5599460435982797       0.21989830903770244        6.6863070305748460     
 H   7.1706997240622146        2.4462604254360638        1.6417515824842750     
 C   5.2399181505304195        2.0919757156686383        2.5566266962953321     
 C   4.9172148399300264        1.5588106648893680        3.7862875618421734     
 C   11.701109093053461        3.9409118540242236        6.9676568534282435     
 H   9.5538058519716618        3.6751944890794341        1.6804162988086466     
 C   10.693959877399774        5.1404484396296084        2.7799925358864774     
 C   11.137677635095322        5.1263323485953141        4.0966908178241317     
 C   11.469657775856824       -2.5325398877824945        4.5037575942049113     
 H   9.3093698515119740        1.4106745489913892       0.93148320187724831     
 C   10.564090252389079      -0.31681636613402514       0.63843781305491576     
 C   11.072476433082409       -1.2293557955200065        1.5545577635327168     
 C   10.038020895624957      -0.41208618560038096        8.8090626490022004     
 H   4.5221281836535763       0.40663340229919420        6.3926285971741814     
 H   5.6740172558012398      -0.86259602560054349        6.8626417617351256     
 H   5.7396985536678926       0.71276299570195722        7.6551321926650742     
 H   4.6237562855072234        2.4951478354103731        1.7573881618579166     
 H   3.9271685860956898        1.3948555869573382        4.1872097751577959     
 H   11.445804507156410        5.0019940016939657        7.0912821196541653     
 H   11.593934322628879        3.4204040152633657        7.9229207390939358     
 H   12.761722724971172        3.9163956062944036        6.6654574326955967     
 H   10.847216884126096        5.8615180824293898        1.9879829811352481     
 H   11.716854154806015        5.8906207679885076        4.5984905321280847     
 H   11.994881060068463       -2.9461465725147362        3.6399762236749416     
 H   12.182985385445219       -2.3828943309807080        5.3250086429229535     
 H   10.735149323647811       -3.2793864809725797        4.8447570870555365     
 H   10.685002040688273      -0.24723252468443435      -0.43508933283644907     
 H   11.687207109140262       -2.0937627988190171        1.3342783774219953     
 H   11.090038760358157      -0.17323441637559867        9.0356763776358449     
 H   9.9855679763949521       -1.5115487507812089        8.8129424951867268     
 C   9.1344351818676515       0.14371903084991466        9.9265139899237411     
 H   9.6678872932168733        9.2539765307110222E-002   10.887789802654131     
 H   8.9418534292857750        1.2162440279624549        9.7593720374887170     
 C   7.7978657848143982      -0.59406923315627269        10.089055883318132     
 H   7.1851784056964467      -0.46622143220911022        9.1853956930891858     
 H   7.9896995954764671       -1.6777024912302099        10.166013919656148     
 C   7.0154754901417755      -0.13982322140763778        11.326342863126015     
 H   6.8560520078608729       0.94948064862358894        11.289520386312111     
 H   7.6314385419645250      -0.30809175756817103        12.223468792059471     
 C   5.6677660530766447      -0.84732503585652097        11.496217230015853     
 H   5.0233134619265076      -0.62600771060772431        10.629857272193993     
 H   5.8191692168008258       -1.9388435573307978        11.474637186399690     
 C   4.9409581267932898      -0.46526580161425524        12.789784392502723     
 H   4.7851971481181703       0.62478491508175682        12.820454952595060     
 H   5.5911741331218989      -0.68555162552696103        13.650838548531448     
 C   3.5967585621073193       -1.1777050143177148        12.972693826419690     
 H   2.9437467368659735      -0.95586580116712094        12.114036456449062     
 H   3.7490866967521592       -2.2685844897684890        12.944649326154510     
 C   2.8836111950902121      -0.79571154696748281        14.272396409308245     
 H   2.7354551786922507       0.29524135952670605        14.304747879985790     
 H   3.5375290974278051       -1.0199683051709143        15.129263884711959     
 C   1.5350803444698375       -1.4960373590896721        14.465127543199419     
 H   1.6797354291393611       -2.5884953554401680        14.455184576100871     
 H  0.88328662040776407       -1.2839165281352114        13.602864094370521     
 C  0.82773478311274462       -1.0857197178903897        15.759824610390311     
 H  0.68476727997563736        5.9879677343505633E-003   15.769596641145087     
 H   1.4827617476614090       -1.2969500279358781        16.618374137232223     
 C -0.52209664987838911       -1.7763612688550279        15.961172484307847     
 H  -1.1779486065443876       -1.5499325593416873        15.105578197175049     
 H -0.38361350193469546       -2.8696787625917937        15.932603348107317     
 C  -1.2372815382247868       -1.4000875849444874        17.264782955201934     
 H  -1.3558672069898445      -0.30657116287834008        17.331040765893256     
 H -0.60746571185433074       -1.6774357150618511        18.124897113369954     
 C  -2.6047384289329871       -2.0841748916946621        17.370234539743066     
 H  -3.2383086071037108       -1.7548987987145401        16.531759921773538     
 H  -2.4742787868715839       -3.1676079969426594        17.216759012158665     
 C  -3.3463436177721695       -1.8696037771376730        18.692234747355499     
 H  -3.5164172646565923      -0.79554679920136595        18.873625348582539     
 H  -2.7115304291135440       -2.2140992023106638        19.520562080290443     
 C  -4.6829115552728657       -2.6213533475069304        18.735986334719161     
 H  -5.3914625392460023       -2.1454018951914424        18.042145722109833     
 H  -4.5303091313851027       -3.6358869509922402        18.343366962970379     
 C  -5.2924223674805138       -2.7054833765745276        20.137663740030813     
 H  -6.2784356589349128       -3.1928421579955080        20.118332903591931     
 H  -4.6450785574235240       -3.2886054979637591        20.808955685248407     
 H  -5.4262203517263075       -1.7103864765460246        20.579136185046014     
 Cl   8.3678621167321001        3.0564929277157971       0.10459734103460365     
 Co   5.7242985446518766        7.1269813773978283        23.919128985340656     
 N   7.0467514997667662        7.7139319581586365        22.391778684176462     
 N   7.7222302586615426        7.0391005999604115        24.795214113764125     
 N   4.5310756314492551        6.4657275160146428        22.393163946830779     
 N   5.1358558322856789        5.1700736930927471        24.504907011889717     
 N   4.8812586654104422        8.9136400618620080        23.400641776550842     
 N   4.9002977362746138        7.9556800924455855        25.739132190245876     
 O   6.6221106859943157        8.2458602960272795        21.200632269935578     
 C   8.3426756185671813        7.8060868193937116        22.607480732930615     
 N   8.3460746691123138        6.5864459290448023        25.910699176843529     
 C   8.7232507095065408        7.3362798817274602        23.921450703294397     
 O   4.4612208557337762        7.0332789240366562        21.165265588912092     
 C   3.9216484682242454        5.1812582213226168        22.448155499809403     
 N   5.1932631100082514        4.3719393514227960        25.605598612193919     
 C   4.2727063769003903        4.5182366309150233        23.628674431503079     
 O   4.5888766247515029        9.2939496105866297        22.122668207175824     
 C   4.2617193494393524        9.7744960456427474        24.362518675670781     
 N   4.8022303354664428        7.6122270036154722        27.045106705408642     
 C   4.2985156028567841        9.1996374928139986        25.634258965145936     
 B   5.1444968701477487        8.3921881671120300        21.040495750075348     
 C   9.2987211524640987        8.4147360346823596        21.640313954297621     
 H   7.7885064992982977        6.2248890798069683        26.725444615854695     
 C   9.6970779151005555        6.5874082156272777        25.774178060259725     
 C   9.9828351332321592        7.0864773404340085        24.507413862718469     
 C   2.9078629383969252        4.7508273141148241        21.460055896304265     
 H   5.7003203475339301        4.6773876004675978        26.465825028990405     
 C   4.4270066371519032        3.2548425193233088        25.460802155280305     
 C   3.8360398246609941        3.2954800612725932        24.216022420997565     
 C   3.7956725740763697        11.134123903835841        24.006419633489564     
 H   5.3066220687128975        6.7803627969186637        27.413735486033627     
 C   4.1968903368419461        8.5975029459740693        27.780098628147687     
 C   3.8580167480093746        9.6261424630561994        26.927263200223507     
 C   4.7850459962964269        9.0078004423838198        19.613029814632942     
 H   10.324344943593626        8.4147286310383507        22.027999940404943     
 H   8.9964872482979299        9.4580383013644909        21.431794388932587     
 H   9.2745088614512916        7.8807470817526317        20.674290520315328     
 H   10.338768559205564        6.2090008987820076        26.566270918533029     
 H   10.960997678368367        7.2300187706488428        24.067988829112320     
 H   2.6481087221820729        3.6939617322835550        21.583233504112549     
 H   3.2651068038227020        4.9175230982055691        20.433662088181688     
 H   1.9810022931996207        5.3428163546295737        21.567473216138275     
 H   4.3464008402407535        2.5272042689225032        26.258390790629296     
 H   3.1554478248985411        2.5686113478372499        23.794734614813692     
 H   3.3283862641254034        11.605174245446925        24.878463898463586     
 H   3.0602245023621411        11.116931147631792        23.174977463034686     
 H   4.6433005614952547        11.776257956646207        23.673934595319341     
 H   4.0413863560772425        8.4845871535689010        28.846074178441146     
 H   3.3732760991015085        10.558671726627125        27.191981288913723     
 H   3.7323829028260174        8.7524839220422983        19.409765025043974     
 H   4.8070788214591866        10.107226392179751        19.672260050711362     
 C   5.6624292375079630        8.5463018468003291        18.433686863932440     
 H   5.0955267800949517        8.6423783736889614        17.495636870399032     
 H   5.8868588220352409        7.4714826867615605        18.529613849024557     
 C   6.9777716714586058        9.3223905142152130        18.275055865083132     
 H   7.5973699020635479        9.1980978748787461        19.174223984926197     
 H   6.7561384015535610        10.401208757761962        18.211624350760424     
 C   7.7627478597935049        8.8971848782395018        17.029940623094166     
 H   7.9459203421482671        7.8111286885664004        17.061077826675120     
 H   7.1392527361526081        9.0559357148322857        16.136464751581688     
 C   9.0954076389457921        9.6311502329313612        16.856916044719739     
 H   9.7446010659694160        9.4216047342436759        17.722126541784473     
 H   8.9243681451306784        10.719608639067946        16.878296142231115     
 C   9.8261461418692519        9.2591510876103946        15.562694135282372     
 H   9.9881791826064656        8.1699906092255663        15.529337281284359     
 H   9.1753630543572591        9.4772739312549188        14.701535716302919     
 C   11.167176931063436        9.9780092670680887        15.381785869160849     
 H   11.819659206761449        9.7598847024493409        16.241892507016484     
 H   11.010269070861483        11.068301642546160        15.407381394826269     
 C   11.884848001526953        9.5946763719136783        14.085169626687428     
 H   12.036550113278309        8.5038494664617765        14.057311424039876     
 H   11.232183901888005        9.8132373587838018        13.225730761359230     
 C   13.231573254038983        10.298489634875457        13.891832215038212     
 H   13.082972431383208        11.390565262569030        13.890466763736207     
 H   13.881540539369103        10.096591868257919        14.758090785615142     
 C   13.943007379331025        9.8766874898269119        12.603506098382645     
 H   14.090258773636695        8.7853192168040302        12.606044244857792     
 H   13.288399616726490        10.074067110500465        11.741397511581047     
 C   15.290354129816789        10.568953483731329        12.392850322966950     
 H   15.950964071472798        10.348915734489488        13.246775801976014     
 H   15.151620602496417        11.662545562120890        12.413059359300366     
 C   15.995478917765205        10.177951097405703        11.088521244160187     
 H   16.088847024556383        9.0814909952552032        11.021950492329982     
 H   15.367821056660150        10.469514636782497        10.231071227805788     
 C   17.378764668222075        10.827805261172957        10.979569573378772     
 H   17.996376848598072        10.499880090454283        11.831140284658648     
 H   17.276393495135604        11.918039346267310        11.108288065381249     
 C   18.130347851128551        10.560137137915595        9.6732646610592177     
 H   18.243962106319081        9.4757985565149987        9.5063982210900146     
 H   17.533915843354738        10.927898718342552        8.8253185337090461     
 C   19.507186039771742        11.236798028764129        9.6575047569559214     
 H   20.160632920524542        10.740908842374896        10.390866001772119     
 H   19.398653799372770        12.270211337807584        10.016116346991113     
 C   20.171688730384904        11.243872461408372        8.2787385407259766     
 H   21.173028042604120        11.696096850156719        8.3213366489134000     
 H   19.569947785750315        11.825989297197424        7.5653631487381947     
 H   20.286288248235017        10.227113704287607        7.8804695427621709     
 Cl   6.6692657768209660        5.3814535349809374        28.153648694316928     
         194

 Co   9.1856659026131950        1.3278222938341999        4.4050406571167446     
 N   7.9217788750043896       0.60185201510466479        5.7945150084687356     
 N   7.2040144896485598        1.6261279700263638        3.5679082765162669     
 N   10.273045192996445        2.1327024434489474        6.0297420853806951     
 N   9.9938222415565434        3.2106571659294807        3.6731484984012308     
 N   10.290079555849491      -0.42697499275002698        5.0444609387753907     
 N   9.8133901176751177       0.32637211417672568        2.6478838839618941     
 O   8.2728702046514186       0.26769561632550770        7.0661451450327686     
 C   6.4998175946445702       0.71291053446313823        5.6502249631446144     
 N   6.6039196179111874        2.1116373728697719        2.4501349985227461     
 C   6.1635321820102735        1.2754259267983121        4.4157795640031408     
 O   10.413825957738247        1.4890275306754557        7.2255789803584554     
 C   10.859464974834323        3.2994623162559376        5.9225708503048216     
 N   10.019342686548290        3.9923001709215584        2.5659101777058599     
 C   10.679854784549711        3.9056322525784171        4.6168678226944175     
 O   10.357869820673017      -0.84124313035800480        6.3481690260755563     
 C   10.791831215211467       -1.2470228783431989        4.1603009521305845     
 N   9.8229657796352114       0.59571700795600557        1.3236104640177286     
 C   10.589047420685011      -0.78006530652802697        2.8035322934395985     
 B   9.7656057224150352       0.13436155141909090        7.3315882999596607     
 C   5.5545506019984030       0.22638357709929513        6.6825735146552141     
 H   7.1716263567577707        2.4533825629120591        1.6405001118925411     
 C   5.2398447961353893        2.0995557849565927        2.5532572925456654     
 C   4.9156253729421673        1.5665118611186988        3.7825235673177326     
 C   11.694603551228214        3.9471415297724932        6.9709308894547979     
 H   9.5556079269594001        3.6805630822237601        1.6806915430151719     
 C   10.696263730106933        5.1447133706132080        2.7812815024231576     
 C   11.137613792788514        5.1308310981956486        4.0987165326795507     
 C   11.466815624509907       -2.5262156311123163        4.5043647831759897     
 H   9.3111424078825475        1.4177030465562901       0.93037782392173052     
 C   10.567053206889858      -0.30923071023873760       0.63900898976527887     
 C   11.074148455662236       -1.2219247501614345        1.5556059662089514     
 C   10.030894745151745      -0.40898533022178235        8.8087122846163304     
 H   4.5172417552140347       0.41480557997782319        6.3883331703045974     
 H   5.6670705852082941      -0.85645390482907613        6.8575405139397594     
 H   5.7341681445416137       0.71776270380181739        7.6521216025961403     
 H   4.6247015120138499        2.5028802976882032        1.7533496008752083     
 H   3.9250614074888546        1.4030214585603855        4.1823327151108103     
 H   11.436875690259523        5.0075032588872537        7.0951344417360112     
 H   11.587781330333959        3.4258018418445539        7.9257494975729399     
 H   12.755360216858945        3.9253304805948033        6.6694353404030542     
 H   10.851684250924233        5.8651980459844326        1.9892241274827303     
 H   11.716593964005584        5.8948152641893286        4.6011583112546504     
 H   11.994105180806431       -2.9388695931708262        3.6414463118695886     
 H   12.178120792934847       -2.3773283077535146        5.3273459583927423     
 H   10.731707761944396       -3.2735155840816810        4.8428197936729980     
 H   10.689916687446253      -0.23933509003554621      -0.43420163619813124     
 H   11.689486694437386       -2.0860779959105158        1.3361011664847100     
 H   11.082440519711145      -0.16961515273448446        9.0368277971761426     
 H   9.9795397289953129       -1.5084846109539796        8.8108241679376746     
 C   9.1258652141985337       0.14406791195349219        9.9262570598791893     
 H   9.6589815789156681        9.2320228592316644E-002   10.887666045278836     
 H   8.9319677986653634        1.2165203324794223        9.7603942734680942     
 C   7.7901078210347983      -0.59542051873082469        10.087683119466837     
 H   7.1770463384252725      -0.46687629030845945        9.1843509450471021     
 H   7.9830767366781483       -1.6789326761494805        10.163095389873565     
 C   7.0077454534673631      -0.14358240166423508        11.325874457745586     
 H   6.8471014002493824       0.94556629011476123        11.290285436632676     
 H   7.6244664377742017      -0.31206567564901594        12.222430652519508     
 C   5.6608999366497414      -0.85260887495962667        11.495943758600436     
 H   5.0158096001031858      -0.63134425808574401        10.630074450894421     
 H   5.8133892231579098       -1.9439383965428836        11.473544736085426     
 C   4.9343773415223406      -0.47204073378466560        12.790140593259672     
 H   4.7780357322668721       0.61790383965448847        12.821654483302556     
 H   5.5851062445631916      -0.69255319223932088        13.650746812729203     
 C   3.5905637959853678       -1.1852145732307351        12.973248071403997     
 H   2.9371057053255467      -0.96333506626946941        12.114942336924129     
 H   3.7433971147698624       -2.2760112317350258        12.944736330872045     
 C   2.8777266397337682      -0.80396777451266266        14.273380756950512     
 H   2.7290686584285186       0.28691917136051276        14.306030574601090     
 H   3.5321161054829622       -1.0280984475515631        15.129922682532534     
 C   1.5295422401791348       -1.5048784243261242        14.466590735085175     
 H   1.6746570694794067       -2.5972786796372986        14.456555364507953     
 H  0.87731408742149508       -1.2929866946469821        13.604602075208341     
 C  0.82252201590469143       -1.0948807949196475        15.761608722369575     
 H  0.67927310795594897       -3.1953990966744616E-003   15.771516614627581     
 H   1.4779211785641653       -1.3060032732476012        16.619912462901350     
 C -0.52710764932278997       -1.7858361799296687        15.963458100557286     
 H  -1.1832608377769314       -1.5597998663958526        15.107994465769689     
 H -0.38835128834650301       -2.8791271319709510        15.935171302699652     
 C  -1.2419325799730165       -1.4092478150413097        17.267186135008938     
 H  -1.3606545962691414      -0.31571416883703002        17.333037059636595     
 H -0.61171467625045006       -1.6861519206645759        18.127147780086386     
 C  -2.6092681214520597       -2.0934022939664718        17.373710576568559     
 H  -3.2433406266034459       -1.7647043406206444        16.535392113889714     
 H  -2.4788311988021849       -3.1769289131110408        17.220909658790188     
 C  -3.3500483543741573       -1.8778640169349821        18.696013672515821     
 H  -3.5196580681668359      -0.80364821814412546        18.876882356140928     
 H  -2.7148445544054338       -2.2220965520527591        19.524201017255411     
 C  -4.6869531202248043       -2.6289607285992926        18.741024980182079     
 H  -5.3960083379141448       -2.1523831621063394        18.048151238737702     
 H  -4.5354301156147381       -3.6434890903927943        18.347992534958209     
 C  -5.2947877892533342       -2.7130318162477756        20.143402625357183     
 H  -6.2816492618181332       -3.1985029711386859        20.125087524521078     
 H  -4.6477490781789870       -3.2978208702663476        20.813437607444950     
 H  -5.4262020217458575       -1.7180667837355941        20.585694565971298     
 Cl   8.3706575960083782        3.0640274661003826       0.10383240555356053     
 Co   5.7280586443195993        7.1249773841265549        23.919963895080610     
 N   7.0494982943977114        7.7099519887044483        22.390733005328144     
 N   7.7261419768785746        7.0391154836560963        24.794613156909541     
 N   4.5318905105671652        6.4641277119135969        22.395805910657153     
 N   5.1429445131009874        5.1676395751146931        24.504960002483308     
 N   4.8878177769454103        8.9130380953290071        23.400887503082927     
 N   4.9032078561335695        7.9539227716851864        25.739218920892597     
 O   6.6238680135018653        8.2403698051253311        21.199322226990180     
 C   8.3455332803766691        7.8025707082870186        22.605464942664142     
 N   8.3505453887471486        6.5906896082344595        25.911255717533276     
 C   8.7267409437917891        7.3357221834826412        23.920174645994795     
 O   4.4617779566813640        7.0305329463697523        21.167411830254085     
 C   3.9238092631296566        5.1791490537638589        22.451290419715875     
 N   5.2046152702648047        4.3682892800211670        25.604314772058640     
 C   4.2784225246075049        4.5155521171139501        23.630234636124285     
 O   4.5929178949192524        9.2917151166090139        22.123026982870407     
 C   4.2700604847865415        9.7748618917611214        24.362962163030012     
 N   4.8042539825974115        7.6105734549072244        27.045160806250880     
 C   4.3049272276955852        9.1993491674558552        25.634520005485513     
 B   5.1462756719871949        8.3884986551540273        21.040936536498538     
 C   9.3011286120452343        8.4094274557050479        21.636816121283506     
 H   7.7933927554341329        6.2291594404564705        26.726274782872217     
 C   9.7015148721076585        6.5936514957896151        25.774746905891174     
 C   9.9866082723870040        7.0898117137030079        24.506806409895720     
 C   2.9094128259471446        4.7479421434709081        21.464121056232532     
 H   5.7109687515029348        4.6749450061627691        26.464541192991092     
 C   4.4393306807124819        3.2504704797787869        25.460191042174571     
 C   3.8450691105137804        3.2915817025959795        24.217143602647738     
 C   3.8107610173066293        11.136746456826138        24.008622207768880     
 H   5.3074574356334052        6.7780094573101879        27.413673981081224     
 C   4.2019196334103786        8.5973439242402065        27.780294643965711     
 C   3.8659170270801333        9.6269580324450406        26.927577965978973     
 C   4.7855880862038251        9.0030435429635478        19.613345448037730     
 H   10.325842483836940        8.4149077932284690        22.025800360390303     
 H   8.9958621239480792        9.4499109308455971        21.422445754558833     
 H   9.2807112210476284        7.8706689349917287        20.674000069092802     
 H   10.343694268662309        6.2182221280690069        26.567664381823526     
 H   10.964532300277769        7.2339022144810681        24.067058213382868     
 H   2.6510135325190678        3.6907562280204438        21.587020032218796     
 H   3.2654190004210806        4.9155530419123137        20.437471097468709     
 H   1.9819914765139335        5.3387090766417469        21.572748989271254     
 H   4.3620746395521275        2.5216043305137528        26.256737605862916     
 H   3.1645006997772169        2.5642363447274463        23.796666681419854     
 H   3.3374180188593034        11.606474413029288        24.877409321109045     
 H   3.0835441504505599        11.124327135229521        23.171884658203638     
 H   4.6618455223741648        11.777084183050048        23.686684866903676     
 H   4.0460607996074387        8.4847403030854078        28.846251140523922     
 H   3.3839068758085435        10.560731751939473        27.192408507605599     
 H   3.7325791631813017        8.7482088254678487        19.411488318876547     
 H   4.8084274537192453        10.102476280788339        19.671444887531980     
 C   5.6614505608716801        8.5398134696503050        18.433623549937266     
 H   5.0939120545167409        8.6356989261183212        17.495934627084814     
 H   5.8850973231970096        7.4649013185928776        18.530203657908519     
 C   6.9771913617329906        9.3148343387498400        18.273765819227194     
 H   7.5970339736518664        9.1907795384802640        19.172775786802898     
 H   6.7562120000997350        10.393735992014680        18.209707627848967     
 C   7.7616592843511114        8.8884717833295372        17.028812299008870     
 H   7.9447612016233915        7.8024274397902289        17.060718679091185     
 H   7.1380704329774218        9.0467053843085505        16.135315578018712     
 C   9.0942832224639503        9.6223402956505488        16.855337904432613     
 H   9.7435108332930280        9.4132354290548417        17.720628950735584     
 H   8.9231757315856299        10.710808621220236        16.876276165771749     
 C   9.8250784831857327        9.2499920839239387        15.561328420969346     
 H   9.9878693136702896        8.1609306503951693        15.528571987521190     
 H   9.1741567836174553        9.4672423314652825        14.700065975981282     
 C   11.165537369551762        9.9697406087132254        15.380176113170789     
 H   11.818127419771345        9.7525588870315314        16.240429467286734     
 H   11.007762835778520        11.059923765050005        15.405250938960107     
 C   11.883505132446457        9.5864126990769876        14.083783863666898     
 H   12.036423318022715        8.4957483966430782        14.056569087308457     
 H   11.230584467053149        9.8037687152063864        13.224254256119286     
 C   13.229389558800484        10.291573446434352        13.890070415706912     
 H   13.079583224877265        11.383476418792672        13.888233307469335     
 H   13.879637239049883        10.090762458332353        14.756349873856918     
 C   13.941075855557379        9.8700039151392751        12.601866297883884     
 H   14.089665091326930        8.7788275757608858        12.604961867317950     
 H   13.286112283917456        10.066200289021861        11.739779770860972     
 C   15.287497416308447        10.563731643357663        12.390752936140741     
 H   15.948276487739028        10.345321271233097        13.244923828056299     
 H   15.147327948882387        11.657138524476542        12.409968725600340     
 C   15.993293238181977        10.172582886612439        11.086882648741602     
 H   16.089003156695213        9.0763282611298308        11.021685703756413     
 H   15.365075169048710        10.461683621069461        10.229111451941090     
 C   17.375023192934787        10.825284914924888        10.977223073451716     
 H   17.993399716991068        10.499520573178977        11.828994679290174     
 H   17.270143151590204        11.915310688569644        11.105070799204016     
 C   18.127105151219368        10.558516661721622        9.6710743917264157     
 H   18.243528066310578        9.4744618416210695        9.5049611724050127     
 H   17.529727287857970        10.924116352625228        8.8229544810155431     
 C   19.501988291680902        11.238759316423835        9.6548339648019272     
 H   20.157558504929931        10.743941227590977        10.386906840352683     
 H   19.390987806889001        12.271311503207043        10.014801466984606     
 C   20.164758060993126        11.249502228150632        8.2754562780741221     
 H   21.164914047932395        11.704126187331239        8.3176897796481573     
 H   19.560800298296719        11.831179028161895        7.5637865406497520     
 H   20.281254736939658        10.233741134167063        7.8755223289791587     
 Cl   6.6741921215194679        5.3832610146465845        28.152908493615719     
         194

 Co   9.1828814095891040        1.3338357691700307        4.4048598002462258     
 N   7.9175079671886675       0.60745826080430598        5.7933781590326792     
 N   7.2026440913371328        1.6329939425320281        3.5665620000380924     
 N   10.268855965835181        2.1379948542144134        6.0310655502821797     
 N   9.9924133258752708        3.2162484005733667        3.6741636911088280     
 N   10.286723840137993      -0.42068510453848645        5.0444440691849763     
 N   9.8127285418539554       0.33304636143236216        2.6472940282648256     
 O   8.2672106064705400       0.27313240995431481        7.0652949250456327     
 C   6.4957744666026800       0.71943590811981983        5.6477961308257978     
 N   6.6039267812026354        2.1187880700797894        2.4481809983671505     
 C   6.1611009616402521        1.2825541605138266        4.4132632296028991     
 O   10.407892250296843        1.4941938788311899        7.2270684987847273     
 C   10.855056327608606        3.3049324548670191        5.9247461324890667     
 N   10.020763051221499        3.9971930810122078        2.5665932096438708     
 C   10.677587353538195        3.9109209747954621        4.6186761971333086     
 O   10.352688125398171      -0.83562797685354284        6.3480344475235899     
 C   10.789544647972123       -1.2404766090552606        4.1606698939590014     
 N   9.8244848921786563       0.60285973698246664        1.3231540182702111     
 C   10.588498261201547      -0.77316410464894803        2.8038368508057832     
 B   9.7597366262292642       0.13928001053300698        7.3316563076012251     
 C   5.5491551603985254       0.23286884516088779        6.6788399987355831     
 H   7.1725529894533269        2.4605047003880545        1.6392486413008072     
 C   5.2397714417403600        2.1071358542445466        2.5498878887959990     
 C   4.9140359059543082        1.5742130573480297        3.7787595727932919     
 C   11.688098009402966        3.9533712055207628        6.9742049254813514     
 H   9.5574100019471384        3.6859316753680864        1.6809667872216971     
 C   10.698567582814091        5.1489783015968067        2.7825704689598378     
 C   11.137549950481704        5.1353298477959832        4.1007422475349697     
 C   11.463973473162991       -2.5198913744421381        4.5049719721470671     
 H   9.3129149642531193        1.4247315441211907       0.92927244596621283     
 C   10.570016161390638      -0.30164505434345013       0.63958016647564209     
 C   11.075820478242065       -1.2144937048028628        1.5566541688851858     
 C   10.023768594678534      -0.40588447484318368        8.8083619202304586     
 H   4.5123553267744940       0.42297775765645218        6.3840377434350124     
 H   5.6601239146153492      -0.85031178405760877        6.8524392661443931     
 H   5.7286377354153357       0.72276241190167756        7.6491110125272064     
 H   4.6256467385204765        2.5106127599660337        1.7493110398925000     
 H   3.9229542288820194        1.4111873301634328        4.1774556550638255     
 H   11.427946873362636        5.0130125160805425        7.0989867638178561     
 H   11.581628338039041        3.4311996684257422        7.9285782560519449     
 H   12.748997708746719        3.9342653548952029        6.6734132481105117     
 H   10.856151617722370        5.8688780095394764        1.9904652738302127     
 H   11.716333773205156        5.8990097603901495        4.6038260903812152     
 H   11.993329301544396       -2.9315926138269166        3.6429164000642356     
 H   12.173256200424474       -2.3717622845263211        5.3296832738625310     
 H   10.728266200240981       -3.2676446871907827        4.8408825002904603     
 H   10.694831334204235      -0.23143765538665803      -0.43331393955981345     
 H   11.691766279734511       -2.0783931930020145        1.3379239555474245     
 H   11.074842279064134      -0.16599588909337026        9.0379792167164386     
 H   9.9735114815956720       -1.5054204711267505        8.8087058406886225     
 C   9.1172952465294159       0.14441679305706973        9.9260001298346356     
 H   9.6500758646144629        9.2100691877523067E-002   10.887542287903541     
 H   8.9220821680449500        1.2167966369963898        9.7614165094474714     
 C   7.7823498572551983      -0.59677180430537657        10.086310355615542     
 H   7.1689142711540974      -0.46753114840780874        9.1833061970050167     
 H   7.9764538778798286       -1.6801628610687513        10.160176860090983     
 C   7.0000154167929498      -0.14734158192083235        11.325406052365157     
 H   6.8381507926378911       0.94165193160593341        11.291050486953239     
 H   7.6174943335838785      -0.31603959372986085        12.221392512979547     
 C   5.6540338202228382      -0.85789271406273226        11.495670287185018     
 H   5.0083057382798630      -0.63668080556376372        10.630291629594851     
 H   5.8076092295149939       -1.9490332357549696        11.472452285771164     
 C   4.9277965562513915      -0.47881566595507591        12.790496794016619     
 H   4.7708743164155738       0.61102276422722013        12.822854014010051     
 H   5.5790383560044843      -0.69955475895168084        13.650655076926956     
 C   3.5843690298634163       -1.1927241321437556        12.973802316388305     
 H   2.9304646737851199      -0.97080433137181787        12.115848217399197     
 H   3.7377075327875651       -2.2834379737015622        12.944823335589581     
 C   2.8718420843773247      -0.81222400205784240        14.274365104592780     
 H   2.7226821381647861       0.27859698319431947        14.307313269216390     
 H   3.5267031135381188       -1.0362285899322121        15.130581480353108     
 C   1.5240041358884322       -1.5137194895625761        14.468053926970931     
 H   1.6695787098194523       -2.6060620038344298        14.457926152915032     
 H  0.87134155443522621       -1.3020568611587526        13.606340056046161     
 C  0.81730924869663824       -1.1040418719489054        15.763392834348839     
 H  0.67377893593626048       -1.2378765927699487E-002   15.773436588110075     
 H   1.4730806094669218       -1.3150565185593242        16.621450788570478     
 C -0.53211864876719084       -1.7953110910043097        15.965743716806726     
 H  -1.1885730690094753       -1.5696671734500176        15.110410734364327     
 H -0.39308907475831056       -2.8885755013501089        15.937739257291987     
 C  -1.2465836217212460       -1.4184080451381320        17.269589314815942     
 H  -1.3654419855484381      -0.32485717479571996        17.335033353379934     
 H -0.61596364064656939       -1.6948681262673009        18.129398446802817     
 C  -2.6137978139711322       -2.1026296962382820        17.377186613394056     
 H  -3.2483726461031810       -1.7745098825267487        16.539024306005889     
 H  -2.4833836107327860       -3.1862498292794221        17.225060305421710     
 C  -3.3537530909761450       -1.8861242567322911        18.699792597676144     
 H  -3.5228988716770790      -0.81174963708688497        18.880139363699321     
 H  -2.7181586796973236       -2.2300939017948544        19.527839954220379     
 C  -4.6909946851767428       -2.6365681096916544        18.746063625644997     
 H  -5.4005541365822873       -2.1593644290212364        18.054156755365572     
 H  -4.5405510998443743       -3.6510912297933484        18.352618106946039     
 C  -5.2971532110261546       -2.7205802559210235        20.149141510683553     
 H  -6.2848628647013536       -3.2041637842818642        20.131842145450225     
 H  -4.6504195989344499       -3.3070362425689366        20.817919529641493     
 H  -5.4261836917654067       -1.7257470909251638        20.592252946896583     
 Cl   8.3734530752846581        3.0715620044849685       0.10306747007251742     
 Co   5.7318187439873229        7.1229733908552815        23.920798804820564     
 N   7.0522450890286565        7.7059720192502601        22.389687326479823     
 N   7.7300536950956076        7.0391303673517811        24.794012200054961     
 N   4.5327053896850762        6.4625279078125510        22.398447874483526     
 N   5.1500331939162969        5.1652054571366399        24.505012993076900     
 N   4.8943768884803793        8.9124361287960063        23.401133229615009     
 N   4.9061179759925260        7.9521654509247872        25.739305651539322     
 O   6.6256253410094139        8.2348793142233827        21.198012184044781     
 C   8.3483909421861551        7.7990545971803247        22.603449152397669     
 N   8.3550161083819834        6.5949332874241158        25.911812258223026     
 C   8.7302311780770356        7.3351644852378231        23.918898588695196     
 O   4.4623350576289509        7.0277869687028476        21.169558071596079     
 C   3.9259700580350674        5.1770398862051001        22.454425339622343     
 N   5.2159674305213581        4.3646392086195389        25.603030931923360     
 C   4.2841386723146204        4.5128676033128770        23.631794840745496     
 O   4.5969591650870028        9.2894806226313964        22.123385758564989     
 C   4.2784016201337307        9.7752277378794972        24.363405650389240     
 N   4.8062776297283794        7.6089199061989756        27.045214907093122     
 C   4.3113388525343863        9.1990608420977136        25.634781045825086     
 B   5.1480544738266421        8.3848091431960246        21.041377322921729     
 C   9.3035360716263700        8.4041188767277379        21.633318288269390     
 H   7.7982790115699689        6.2334298011059728        26.727104949889739     
 C   9.7059518291147615        6.5998947759519524        25.775315751522623     
 C   9.9903814115418506        7.0931460869720073        24.506198957072971     
 C   2.9109627134973644        4.7450569728269922        21.468186216160799     
 H   5.7216171554719395        4.6725024118579404        26.463257356991775     
 C   4.4516547242730597        3.2460984402342645        25.459579929068834     
 C   3.8540983963665663        3.2876833439193658        24.218264784297915     
 C   3.8258494605368885        11.139369009816434        24.010824782048200     
 H   5.3082928025539120        6.7756561177017112        27.413612476128822     
 C   4.2069489299788110        8.5971849025063438        27.780490659783734     
 C   3.8738173061508925        9.6277736018338835        26.927892731734435     
 C   4.7861301761112234        8.9982866435432758        19.613661081442523     
 H   10.327340024080252        8.4150869554185874        22.023600780375666     
 H   8.9952369995982266        9.4417835603267051        21.413097120185075     
 H   9.2869135806439651        7.8605907882308266        20.673709617870280     
 H   10.348619978119055        6.2274433573560062        26.569057845114024     
 H   10.968066922187171        7.2377856583132933        24.066127597653416     
 H   2.6539183428560627        3.6875507237573326        21.590806560325042     
 H   3.2657311970194587        4.9135829856190592        20.441280106755734     
 H   1.9829806598282462        5.3346017986539200        21.578024762404233     
 H   4.3777484388635024        2.5160043921050024        26.255084421096537     
 H   3.1735535746558923        2.5598613416176428        23.798598748026020     
 H   3.3464497735932031        11.607774580611650        24.876354743754501     
 H   3.1068637985389782        11.131723122827252        23.168791853372589     
 H   4.6803904832530749        11.777910409453892        23.699435138488006     
 H   4.0507352431376358        8.4848934526019146        28.846428102606698     
 H   3.3945376525155786        10.562791777251821        27.192835726297478     
 H   3.7327754235365860        8.7439337288933991        19.413211612709119     
 H   4.8097760859793031        10.097726169396930        19.670629724352597     
 C   5.6604718842353972        8.5333250925002826        18.433560235942092     
 H   5.0922973289385300        8.6290194785476810        17.496232383770597     
 H   5.8833358243587774        7.4583199504241948        18.530793466792478     
 C   6.9766110520073763        9.3072781632844670        18.272475773371255     
 H   7.5966980452401840        9.1834612020817818        19.171327588679596     
 H   6.7562855986459098        10.386263226267396        18.207790904937507     
 C   7.7605707089087179        8.8797586884195727        17.027683974923573     
 H   7.9436020610985150        7.7937261910140574        17.060359531507249     
 H   7.1368881298022355        9.0374750537848172        16.134166404455733     
 C   9.0931588059821085        9.6135303583697382        16.853759764145490     
 H   9.7424206006166418        9.4048661238660074        17.719131359686692     
 H   8.9219833180405814        10.702008603372525        16.874256189312383     
 C   9.8240108245022153        9.2408330802374810        15.559962706656320     
 H   9.9875594447341136        8.1518706915647705        15.527806693758022     
 H   9.1729505128776498        9.4572107316756444        14.698596235659645     
 C   11.163897808040087        9.9614719503583622        15.378566357180729     
 H   11.816595632781242        9.7452330716137219        16.238966427556985     
 H   11.005256600695557        11.051545887553852        15.403120483093945     
 C   11.882162263365959        9.5781490262402951        14.082398100646367     
 H   12.036296522767122        8.4876473268243799        14.055826750577037     
 H   11.228985032218290        9.7943000716289710        13.222777750879342     
 C   13.227205863561984        10.284657257993249        13.888308616375610     
 H   13.076194018371321        11.376387575016313        13.885999851202463     
 H   13.877733938730660        10.084933048406787        14.754608962098693     
 C   13.939144331783735        9.8633203404516383        12.600226497385124     
 H   14.089071409017167        8.7723359347177414        12.603879489778107     
 H   13.283824951108420        10.058333467543255        11.738162030140897     
 C   15.284640702800104        10.558509802983997        12.388655549314530     
 H   15.945588904005257        10.341726807976704        13.243071854136582     
 H   15.143035295268358        11.651731486832192        12.406878091900314     
 C   15.991107558598747        10.167214675819174        11.085244053323018     
 H   16.089159288834043        9.0711655270044602        11.021420915182842     
 H   15.362329281437271        10.453852605356426        10.227151676076391     
 C   17.371281717647495        10.822764568676821        10.974876573524663     
 H   17.990422585384064        10.499161055903672        11.826849073921698     
 H   17.263892808044805        11.912582030871979        11.101853533026784     
 C   18.123862451310188        10.556896185527652        9.6688841223936137     
 H   18.243094026302071        9.4731251267271421        9.5035241237200125     
 H   17.525538732361206        10.920333986907902        8.8205904283220402     
 C   19.496790543590063        11.240720604083540        9.6521631726479331     
 H   20.154484089335320        10.746973612807055        10.382947678933245     
 H   19.383321814405232        12.272411668606500        10.013486586978098     
 C   20.157827391601344        11.255131994892890        8.2721740154222658     
 H   21.156800053260675        11.712155524505759        8.3140429103829145     
 H   19.551652810843127        11.836368759126364        7.5622099325613092     
 H   20.276221225644303        10.240368564046520        7.8705751151961465     
 Cl   6.6791184662179708        5.3850684943122324        28.152168292914510     
         194

 Co   9.1800969165650113        1.3398492445058614        4.4046789433757070     
 N   7.9132370593729444       0.61306450650394717        5.7922413095966228     
 N   7.2012736930257049        1.6398599150376925        3.5652157235599184     
 N   10.264666738673917        2.1432872649798789        6.0323890151836652     
 N   9.9910044101939981        3.2218396352172531        3.6751788838164257     
 N   10.283368124426493      -0.41439521632694587        5.0444271995945611     
 N   9.8120669660327930       0.33972060868799864        2.6467041725677567     
 O   8.2615510082896613       0.27856920358312193        7.0644447050584969     
 C   6.4917313385607907       0.72596128177650154        5.6453672985069820     
 N   6.6039339444940826        2.1259387672898069        2.4462269982115545     
 C   6.1586697412702307        1.2896823942293412        4.4107468952026574     
 O   10.401958542855439        1.4993602269869239        7.2285580172110002     
 C   10.850647680382888        3.3104025934781012        5.9269214146733109     
 N   10.022183415894707        4.0020859911028568        2.5672762415818817     
 C   10.675319922526679        3.9162096970125067        4.6204845715721996     
 O   10.347506430123323      -0.83001282334908089        6.3478998689716244     
 C   10.787258080732780       -1.2339303397673222        4.1610388357874175     
 N   9.8260040047221011       0.61000246600892771        1.3226975725226935     
 C   10.587949101718085      -0.76626290276986897        2.8041414081719682     
 B   9.7538675300434914       0.14419846964692307        7.3317243152427896     
 C   5.5437597187986478       0.23935411322248051        6.6751064828159512     
 H   7.1734796221488830        2.4676268378640498        1.6379971707090732     
 C   5.2396980873453298        2.1147159235325010        2.5465184850463323     
 C   4.9124464389664491        1.5819142535773605        3.7749955782688507     
 C   11.681592467577719        3.9596008812690324        6.9774789615079058     
 H   9.5592120769348767        3.6913002685124123        1.6812420314282224     
 C   10.700871435521250        5.1532432325804063        2.7838594354965180     
 C   11.137486108174896        5.1398285973963178        4.1027679623903888     
 C   11.461131321816076       -2.5135671177719598        4.5055791611181446     
 H   9.3146875206236928        1.4317600416860916       0.92816706801069504     
 C   10.572979115891417      -0.29405939844816259       0.64015134318600520     
 C   11.077492500821892       -1.2070626594442908        1.5577023715614204     
 C   10.016642444205322      -0.40278361946458507        8.8080115558445868     
 H   4.5074688983349525       0.43114993533508117        6.3797423165654283     
 H   5.6531772440224035      -0.84416966328614129        6.8473380183490278     
 H   5.7231073262890577       0.72776212000153784        7.6461004224582725     
 H   4.6265919650271039        2.5183452222438643        1.7452724789097918     
 H   3.9208470502751847        1.4193532017664801        4.1725785950168399     
 H   11.419018056465751        5.0185217732738305        7.1028390858997019     
 H   11.575475345744120        3.4365974950069300        7.9314070145309490     
 H   12.742635200634492        3.9432002291956025        6.6773911558179684     
 H   10.860618984520505        5.8725579730945201        1.9917064201776948     
 H   11.716073582404725        5.9032042565909704        4.6064938695077808     
 H   11.992553422282363       -2.9243156344830070        3.6443864882588826     
 H   12.168391607914101       -2.3661962612991276        5.3320205893323207     
 H   10.724824638537566       -3.2617737902998840        4.8389452069079217     
 H   10.699745980962215      -0.22354022073776986      -0.43242624292149567     
 H   11.694045865031635       -2.0707083900935133        1.3397467446101392     
 H   11.067244038417124      -0.16237662545225606        9.0391306362567363     
 H   9.9674832341960329       -1.5023563312995212        8.8065875134395704     
 C   9.1087252788602981       0.14476567416064726        9.9257431997900820     
 H   9.6411701503132576        9.1881155162729489E-002   10.887418530528246     
 H   8.9121965374245384        1.2170729415133574        9.7624387454268486     
 C   7.7745918934755984      -0.59812308987992857        10.084937591764247     
 H   7.1607822038829223      -0.46818600650715797        9.1822614489629331     
 H   7.9698310190815098       -1.6813930459880220        10.157258330308402     
 C   6.9922853801185374      -0.15110076217742968        11.324937646984727     
 H   6.8292001850264006       0.93773757309710559        11.291815537273802     
 H   7.6105222293935553      -0.32001351181070581        12.220354373439584     
 C   5.6471677037959349      -0.86317655316583797        11.495396815769599     
 H   5.0008018764565412      -0.64201735304178342        10.630508808295280     
 H   5.8018292358720771       -1.9541280749670553        11.471359835456900     
 C   4.9212157709804423      -0.48559059812548627        12.790852994773568     
 H   4.7637129005642764       0.60414168879995178        12.824053544717547     
 H   5.5729704674457770      -0.70655632566404070        13.650563341124711     
 C   3.5781742637414649       -1.2002336910567759        12.974356561372613     
 H   2.9238236422446935      -0.97827359647416645        12.116754097874264     
 H   3.7320179508052682       -2.2908647156680986        12.944910340307114     
 C   2.8659575290208807      -0.82048022960302225        14.275349452235050     
 H   2.7162956179010540       0.27027479502812618        14.308595963831692     
 H   3.5212901215932755       -1.0443587323128611        15.131240278173683     
 C   1.5184660315977294       -1.5225605547990280        14.469517118856686     
 H   1.6645003501594977       -2.6148453280315604        14.459296941322114     
 H  0.86536902144895733       -1.3111270276705231        13.608078036883981     
 C  0.81209648148858493       -1.1132029489781634        15.765176946328102     
 H  0.66828476391657210       -2.1562132758724512E-002   15.775356561592568     
 H   1.4682400403696780       -1.3241097638710471        16.622989114239605     
 C -0.53712964821159170       -1.8047860020789506        15.968029333056165     
 H  -1.1938853002420191       -1.5795344805041829        15.112827002958968     
 H -0.39782686117011812       -2.8980238707292663        15.940307211884322     
 C  -1.2512346634694755       -1.4275682752349543        17.271992494622946     
 H  -1.3702293748277350      -0.33400018075440996        17.337029647123273     
 H -0.62021260504268871       -1.7035843318700259        18.131649113519249     
 C  -2.6183275064902043       -2.1118570985100917        17.380662650219552     
 H  -3.2534046656029156       -1.7843154244328530        16.542656498122067     
 H  -2.4879360226633875       -3.1955707454478035        17.229210952053236     
 C  -3.3574578275781333       -1.8943844965296002        18.703571522836462     
 H  -3.5261396751873226      -0.81985105602964459        18.883396371257710     
 H  -2.7214728049892134       -2.2380912515369498        19.531478891185348     
 C  -4.6950362501286813       -2.6441754907840167        18.751102271107911     
 H  -5.4050999352504308       -2.1663456959361334        18.060162271993441     
 H  -4.5456720840740097       -3.6586933691939025        18.357243678933870     
 C  -5.2995186327989758       -2.7281286955942718        20.154880396009926     
 H  -6.2880764675845739       -3.2098245974250421        20.138596766379372     
 H  -4.6530901196899128       -3.3162516148715251        20.822401451838033     
 H  -5.4261653617849568       -1.7334273981147335        20.598811327821867     
 Cl   8.3762485545609362        3.0790965428695545       0.10230253459147430     
 Co   5.7355788436550457        7.1209693975840080        23.921633714560514     
 N   7.0549918836596017        7.7019920497960710        22.388641647631506     
 N   7.7339654133126405        7.0391452510474659        24.793411243200381     
 N   4.5335202688029863        6.4609281037115052        22.401089838309900     
 N   5.1571218747316054        5.1627713391585868        24.505065983670494     
 N   4.9009360000153475        8.9118341622630055        23.401378956147092     
 N   4.9090280958514816        7.9504081301643881        25.739392382186043     
 O   6.6273826685169626        8.2293888233214343        21.196702141099383     
 C   8.3512486039956428        7.7955384860736308        22.601433362131196     
 N   8.3594868280168182        6.5991769666137730        25.912368798912773     
 C   8.7337214123622822        7.3346067869930041        23.917622531395597     
 O   4.4628921585765386        7.0250409910359437        21.171704312938072     
 C   3.9281308529404786        5.1749307186463422        22.457560259528815     
 N   5.2273195907779115        4.3609891372179108        25.601747091788081     
 C   4.2898548200217350        4.5101830895118038        23.633355045366706     
 O   4.6010004352547522        9.2872461286537806        22.123744534259576     
 C   4.2867427554809199        9.7755935839978711        24.363849137748470     
 N   4.8083012768593481        7.6072663574907278        27.045269007935360     
 C   4.3177504773731874        9.1987725167395702        25.635042086164663     
 B   5.1498332756660883        8.3811196312380236        21.041818109344916     
 C   9.3059435312075056        8.3988102977504262        21.629820455255274     
 H   7.8031652677058050        6.2377001617554750        26.727935116907258     
 C   9.7103887861218645        6.6061380561142897        25.775884597154072     
 C   9.9941545506966953        7.0964804602410059        24.505591504250226     
 C   2.9125126010475841        4.7421718021830763        21.472251376089066     
 H   5.7322655594409451        4.6700598175531125        26.461973520992462     
 C   4.4639787678336385        3.2417264006897426        25.458968815963097     
 C   3.8631276822193525        3.2837849852427521        24.219385965948089     
 C   3.8409379037671481        11.141991562806732        24.013027356327516     
 H   5.3091281694744197        6.7733027780932353        27.413550971176420     
 C   4.2119782265472434        8.5970258807724829        27.780686675601757     
 C   3.8817175852216512        9.6285891712227265        26.928207497489900     
 C   4.7866722660186216        8.9935297441230020        19.613976714847311     
 H   10.328837564323564        8.4152661176087040        22.021401200361026     
 H   8.9946118752483741        9.4336561898078131        21.403748485811320     
 H   9.2931159402403019        7.8505126414699244        20.673419166647758     
 H   10.353545687575799        6.2366645866430055        26.570451308404525     
 H   10.971601544096576        7.2416691021455195        24.065196981923965     
 H   2.6568231531930571        3.6843452194942214        21.594593088431289     
 H   3.2660433936178372        4.9116129293258037        20.445089116042755     
 H   1.9839698431425590        5.3304945206660932        21.583300535537216     
 H   4.3934222381748773        2.5104044536962524        26.253431236330162     
 H   3.1826064495345681        2.5554863385078392        23.800530814632186     
 H   3.3554815283271027        11.609074748194011        24.875300166399960     
 H   3.1301834466273970        11.139119110424980        23.165699048541541     
 H   4.6989354441319859        11.778736635857733        23.712185410072340     
 H   4.0554096866678329        8.4850466021184214        28.846605064689474     
 H   3.4051684292226136        10.564851802564169        27.193262944989353     
 H   3.7329716838918703        8.7396586323189496        19.414934906541696     
 H   4.8111247182393617        10.092976058005519        19.669814561173212     
 C   5.6594932075991133        8.5268367153502584        18.433496921946919     
 H   5.0906826033603192        8.6223400309770408        17.496530140456382     
 H   5.8815743255205462        7.4517385822555120        18.531383275676436     
 C   6.9760307422817611        9.2997219878190958        18.271185727515316     
 H   7.5963621168285025        9.1761428656832997        19.169879390556297     
 H   6.7563591971920838        10.378790460520113        18.205874182026047     
 C   7.7594821334663253        8.8710455935096082        17.026555650838276     
 H   7.9424429205736384        7.7850249422378859        17.060000383923310     
 H   7.1357058266270492        9.0282447232610821        16.133017230892754     
 C   9.0920343895002649        9.6047204210889259        16.852181623858367     
 H   9.7413303679402556        9.3964968186771731        17.717633768637800     
 H   8.9207909044955329        10.693208585524815        16.872236212853018     
 C   9.8229431658186979        9.2316740765510250        15.558596992343293     
 H   9.9872495757979376        8.1428107327343735        15.527041399994854     
 H   9.1717442421378461        9.4471791318860081        14.697126495338008     
 C   11.162258246528413        9.9532032920034990        15.376956601190667     
 H   11.815063845791137        9.7379072561959106        16.237503387827239     
 H   11.002750365612593        11.043168010057697        15.400990027227783     
 C   11.880819394285464        9.5698853534036044        14.081012337625836     
 H   12.036169727511528        8.4795462570056817        14.055084413845616     
 H   11.227385597383433        9.7848314280515574        13.221301245639395     
 C   13.225022168323486        10.277741069552144        13.886546817044310     
 H   13.072804811865378        11.369298731239953        13.883766394935591     
 H   13.875830638411440        10.079103638481222        14.752868050340469     
 C   13.937212808010090        9.8566367657640015        12.598586696886365     
 H   14.088477726707403        8.7658442936745953        12.602797112238266     
 H   13.281537618299385        10.050466646064651        11.736544289420822     
 C   15.281783989291762        10.553287962610330        12.386558162488319     
 H   15.942901320271485        10.338132344720313        13.241219880216867     
 H   15.138742641654328        11.646324449187842        12.403787458200288     
 C   15.988921879015519        10.161846465025910        11.083605457904433     
 H   16.089315420972873        9.0660027928790896        11.021156126609272     
 H   15.359583393825831        10.446021589643390        10.225191900211691     
 C   17.367540242360203        10.820244222428752        10.972530073597607     
 H   17.987445453777056        10.498801538628365        11.824703468553224     
 H   17.257642464499405        11.909853373174315        11.098636266849553     
 C   18.120619751401005        10.555275709333682        9.6666938530608135     
 H   18.242659986293564        9.4717884118332130        9.5020870750350124     
 H   17.521350176864438        10.916551621190578        8.8182263756285355     
 C   19.491592795499226        11.242681891743244        9.6494923804939390     
 H   20.151409673740709        10.750005998023134        10.378988517513809     
 H   19.375655821921463        12.273511834005959        10.012171706971589     
 C   20.150896722209566        11.260761761635150        8.2688917527704113     
 H   21.148686058588950        11.720184861680279        8.3103960411176718     
 H   19.542505323389534        11.841558490090833        7.5606333244728674     
 H   20.271187714348944        10.246995993925976        7.8656279014131343     
 Cl   6.6840448109164736        5.3868759739778795        28.151428092213301     
         194

 Co   9.1773124235409202        1.3458627198416924        4.4044980865051881     
 N   7.9089661515572223       0.61867075220358836        5.7911044601605655     
 N   7.1999032947142769        1.6467258875433566        3.5638694470817440     
 N   10.260477511512651        2.1485796757453444        6.0337124800851498     
 N   9.9895954945127254        3.2274308698611391        3.6761940765240233     
 N   10.280012408714994      -0.40810532811540534        5.0444103300041467     
 N   9.8114053902116307       0.34639485594363512        2.6461143168706878     
 O   8.2558914101087844       0.28400599721192898        7.0635944850713601     
 C   6.4876882105189004       0.73248665543318314        5.6429384661881654     
 N   6.6039411077855297        2.1330894644998244        2.4442729980559585     
 C   6.1562385209002102        1.2968106279448555        4.4082305608024157     
 O   10.396024835414035        1.5045265751426582        7.2300475356372731     
 C   10.846239033157172        3.3158727320891828        5.9290966968575551     
 N   10.023603780567916        4.0069789011935066        2.5679592735198926     
 C   10.673052491515163        3.9214984192295517        4.6222929460110906     
 O   10.342324734848475      -0.82439766984461893        6.3477652904196589     
 C   10.784971513493437       -1.2273840704793837        4.1614077776158345     
 N   9.8275231172655459       0.61714519503538878        1.3222411267751759     
 C   10.587399942234622      -0.75936170089079003        2.8044459655381528     
 B   9.7479984338577204       0.14911692876083915        7.3317923228843549     
 C   5.5383642771987711       0.24583938128407318        6.6713729668963193     
 H   7.1744062548444383        2.4747489753400451        1.6367457001173391     
 C   5.2396247329502996        2.1222959928204554        2.5431490812966659     
 C   4.9108569719785899        1.5896154498066914        3.7712315837444099     
 C   11.675086925752472        3.9658305570173020        6.9807529975344602     
 H   9.5610141519226151        3.6966688616567387        1.6815172756347476     
 C   10.703175288228410        5.1575081635640059        2.7851484020331982     
 C   11.137422265868087        5.1443273469966524        4.1047936772458087     
 C   11.458289170469159       -2.5072428611017816        4.5061863500892230     
 H   9.3164600769942663        1.4387885392509923       0.92706169005517736     
 C   10.575942070392196      -0.28647374255287511       0.64072251989636841     
 C   11.079164523401721       -1.1996316140857188        1.5587505742376548     
 C   10.009516293732112      -0.39968276408598641        8.8076611914587151     
 H   4.5025824698954118       0.43932211301371016        6.3754468896958443     
 H   5.6462305734294578      -0.83802754251467393        6.8422367705536615     
 H   5.7175769171627797       0.73276182810139801        7.6430898323893386     
 H   4.6275371915337304        2.5260776845216948        1.7412339179270835     
 H   3.9187398716683495        1.4275190733695273        4.1677015349698543     
 H   11.410089239568864        5.0240310304671185        7.1066914079815469     
 H   11.569322353449200        3.4419953215881183        7.9342357730099540     
 H   12.736272692522265        3.9521351034960022        6.6813690635254259     
 H   10.865086351318642        5.8762379366495638        1.9929475665251772     
 H   11.715813391604296        5.9073987527917913        4.6091616486343465     
 H   11.991777543020330       -2.9170386551390970        3.6458565764535296     
 H   12.163527015403728       -2.3606302380719342        5.3343579048021095     
 H   10.721383076834149       -3.2559028934089853        4.8370079135253832     
 H   10.704660627720195      -0.21564278608888168      -0.43153854628317789     
 H   11.696325450328757       -2.0630235871850120        1.3415695336728537     
 H   11.059645797770113      -0.15875736181114186        9.0402820557970323     
 H   9.9614549867963937       -1.4992921914722919        8.8044691861905200     
 C   9.1001553111911804       0.14511455526422481        9.9254862697455302     
 H   9.6322644360120506        9.1661618447935911E-002   10.887294773152950     
 H   8.9023109068041251        1.2173492460303248        9.7634609814062276     
 C   7.7668339296959985      -0.59947437545448046        10.083564827912952     
 H   7.1526501366117472      -0.46884086460650720        9.1812167009208476     
 H   7.9632081602831910       -1.6826232309072928        10.154339800525820     
 C   6.9845553434441250      -0.15485994243402695        11.324469241604296     
 H   6.8202495774149092       0.93382321458827777        11.292580587594365     
 H   7.6035501252032320      -0.32398742989155072        12.219316233899622     
 C   5.6403015873690325      -0.86846039226894356        11.495123344354182     
 H   4.9932980146332193      -0.64735390051980302        10.630725986995708     
 H   5.7960492422291612       -1.9592229141791413        11.470267385142636     
 C   4.9146349857094931      -0.49236553029589658        12.791209195530516     
 H   4.7565514847129782       0.59726061337268355        12.825253075425042     
 H   5.5669025788870696      -0.71355789237640055        13.650471605322464     
 C   3.5719794976195134       -1.2077432499697962        12.974910806356920     
 H   2.9171826107042667      -0.98574286157651492        12.117659978349330     
 H   3.7263283688229709       -2.2982914576346349        12.944997345024650     
 C   2.8600729736644368      -0.82873645714820210        14.276333799877317     
 H   2.7099090976373219       0.26195260686193289        14.309878658446992     
 H   3.5158771296484321       -1.0524888746935102        15.131899075994257     
 C   1.5129279273070266       -1.5314016200354799        14.470980310742442     
 H   1.6594219904995433       -2.6236286522286911        14.460667729729193     
 H  0.85939648846268835       -1.3201971941822939        13.609816017721801     
 C  0.80688371428053174       -1.1223640260074212        15.766961058307364     
 H  0.66279059189688372       -3.0745499589749536E-002   15.777276535075062     
 H   1.4633994712724345       -1.3331630091827702        16.624527439908732     
 C -0.54214064765599257       -1.8142609131535914        15.970314949305605     
 H  -1.1991975314745629       -1.5894017875583479        15.115243271553608     
 H -0.40256464758192567       -2.9074722401084241        15.942875166476655     
 C  -1.2558857052177050       -1.4367285053317767        17.274395674429950     
 H  -1.3750167641070319      -0.34314318671309990        17.339025940866613     
 H -0.62446156943880804       -1.7123005374727507        18.133899780235680     
 C  -2.6228571990092768       -2.1210845007819015        17.384138687045045     
 H  -3.2584366851026507       -1.7941209663389572        16.546288690238242     
 H  -2.4924884345939886       -3.2048916616161853        17.233361598684759     
 C  -3.3611625641801210       -1.9026447363269092        18.707350447996784     
 H  -3.5293804786975662      -0.82795247497240410        18.886653378816099     
 H  -2.7247869302811032       -2.2460886012790451        19.535117828150316     
 C  -4.6990778150806189       -2.6517828718763785        18.756140916570828     
 H  -5.4096457339185733       -2.1733269628510303        18.066167788621311     
 H  -4.5507930683036451       -3.6662955085944566        18.361869250921700     
 C  -5.3018840545717962       -2.7356771352675198        20.160619281336295     
 H  -6.2912900704677943       -3.2154854105682200        20.145351387308523     
 H  -4.6557606404453749       -3.3254669871741136        20.826883374034576     
 H  -5.4261470318045060       -1.7411077053043031        20.605369708747151     
 Cl   8.3790440338372143        3.0866310812541404       0.10153759911043118     
 Co   5.7393389433227684        7.1189654043127337        23.922468624300468     
 N   7.0577386782905460        7.6980120803418828        22.387595968783188     
 N   7.7378771315296726        7.0391601347431507        24.792810286345802     
 N   4.5343351479208964        6.4593282996104593        22.403731802136271     
 N   5.1642105555469140        5.1603372211805336        24.505118974264086     
 N   4.9074951115503156        8.9112321957300065        23.401624682679174     
 N   4.9119382157104381        7.9486508094039889        25.739479112832768     
 O   6.6291399960245121        8.2238983324194841        21.195392098153985     
 C   8.3541062658051306        7.7920223749669368        22.599417571864727     
 N   8.3639575476516530        6.6034206458034301        25.912925339602520     
 C   8.7372116466475287        7.3340490887481860        23.916346474095999     
 O   4.4634492595241255        7.0222950133690398        21.173850554280065     
 C   3.9302916478458894        5.1728215510875835        22.460695179435287     
 N   5.2386717510344649        4.3573390658162827        25.600463251652801     
 C   4.2955709677288505        4.5074985757107306        23.634915249987912     
 O   4.6050417054225017        9.2850116346761631        22.124103309954158     
 C   4.2950838908281090        9.7759594301162469        24.364292625107701     
 N   4.8103249239903167        7.6056128087824799        27.045323108777602     
 C   4.3241621022119885        9.1984841913814268        25.635303126504240     
 B   5.1516120775055354        8.3774301192800209        21.042258895768107     
 C   9.3083509907886413        8.3935017187731145        21.626322622241158     
 H   7.8080515238416410        6.2419705224049773        26.728765283924780     
 C   9.7148257431289675        6.6123813362766271        25.776453442785520     
 C   9.9979276898515419        7.0998148335100053        24.504984051427478     
 C   2.9140624885978035        4.7392866315391604        21.476316536017332     
 H   5.7429139634099498        4.6676172232482838        26.460689684993149     
 C   4.4763028113942163        3.2373543611452207        25.458357702857363     
 C   3.8721569680721384        3.2798866265661379        24.220507147598262     
 C   3.8560263469974077        11.144614115797028        24.015229930606832     
 H   5.3099635363949265        6.7709494384847595        27.413489466224018     
 C   4.2170075231156758        8.5968668590386201        27.780882691419777     
 C   3.8896178642924100        9.6294047406115695        26.928522263245362     
 C   4.7872143559260198        8.9887728447027300        19.614292348252100     
 H   10.330335104566876        8.4154452797988224        22.019201620346387     
 H   8.9939867508985216        9.4255288192889211        21.394399851437562     
 H   9.2993182998366386        7.8404344947090223        20.673128715425232     
 H   10.358471397032545        6.2458858159300048        26.571844771695023     
 H   10.975136166005978        7.2455525459777448        24.064266366194513     
 H   2.6597279635300519        3.6811397152311107        21.598379616537535     
 H   3.2663555902162158        4.9096428730325492        20.448898125329777     
 H   1.9849590264568717        5.3263872426782664        21.588576308670195     
 H   4.4090960374862522        2.5048045152875020        26.251778051563782     
 H   3.1916593244132438        2.5511113353980357        23.802462881238352     
 H   3.3645132830610027        11.610374915776374        24.874245589045419     
 H   3.1535030947158154        11.146515098022709        23.162606243710492     
 H   4.7174804050108960        11.779562862261576        23.724935681656671     
 H   4.0600841301980299        8.4851997516349300        28.846782026772246     
 H   3.4157992059296487        10.566911827876517        27.193690163681232     
 H   3.7331679442471546        8.7353835357445000        19.416658200374268     
 H   4.8124733504994195        10.088225946614108        19.668999397993829     
 C   5.6585145309628304        8.5203483382002361        18.433433607951741     
 H   5.0890678777821083        8.6156605834064006        17.496827897142165     
 H   5.8798128266823149        7.4451572140868283        18.531973084560398     
 C   6.9754504325561468        9.2921658123537227        18.269895681659378     
 H   7.5960261884168201        9.1688245292848176        19.168431192432998     
 H   6.7564327957382577        10.371317694772831        18.203957459114591     
 C   7.7583935580239318        8.8623324985996437        17.025427326752975     
 H   7.9412837800487619        7.7763236934617144        17.059641236339374     
 H   7.1345235234518629        9.0190143927373470        16.131868057329779     
 C   9.0909099730184231        9.5959104838081153        16.850603483571241     
 H   9.7402401352638677        9.3881275134883388        17.716136177588911     
 H   8.9195984909504844        10.684408567677105        16.870216236393652     
 C   9.8218755071351804        9.2225150728645691        15.557231278030267     
 H   9.9869397068617616        8.1337507739039765        15.526276106231684     
 H   9.1705379713980406        9.4371475320963700        14.695656755016371     
 C   11.160618685016740        9.9449346336486357        15.375346845200607     
 H   11.813532058801034        9.7305814407781011        16.236040348097490     
 H   11.000244130529630        11.034790132561543        15.398859571361621     
 C   11.879476525204966        9.5616216805669136        14.079626574605307     
 H   12.036042932255935        8.4714451871869834        14.054342077114198     
 H   11.225786162548577        9.7753627844741420        13.219824740399451     
 C   13.222838473084987        10.270824881111041        13.884785017713009     
 H   13.069415605359435        11.362209887463594        13.881532938668720     
 H   13.873927338092217        10.073274228555656        14.751127138582245     
 C   13.935281284236446        9.8499531910763647        12.596946896387603     
 H   14.087884044397640        8.7593526526314509        12.601714734698422     
 H   13.279250285490351        10.042599824586047        11.734926548700747     
 C   15.278927275783420        10.548066122236664        12.384460775662108     
 H   15.940213736537714        10.334537881463920        13.239367906297153     
 H   15.134449988040299        11.640917411543493        12.400696824500262     
 C   15.986736199432290        10.156478254232645        11.081966862485848     
 H   16.089471553111704        9.0608400587537172        11.020891338035701     
 H   15.356837506214392        10.438190573930353        10.223232124346993     
 C   17.363798767072911        10.817723876180683        10.970183573670552     
 H   17.984468322170052        10.498442021353059        11.822557863184748     
 H   17.251392120954002        11.907124715476648        11.095419000672321     
 C   18.117377051491822        10.553655233139711        9.6645035837280115     
 H   18.242225946285060        9.4704516969392838        9.5006500263500104     
 H   17.517161621367670        10.912769255473252        8.8158623229350326     
 C   19.486395047408386        11.244643179402949        9.6468215883399431     
 H   20.148335258146101        10.753038383239213        10.375029356094371     
 H   19.367989829437693        12.274611999405417        10.010856826965082     
 C   20.143966052817788        11.266391528377410        8.2656094901185551     
 H   21.140572063917229        11.728214198854799        8.3067491718524291     
 H   19.533357835935938        11.846748221055304        7.5590567163844247     
 H   20.266154203053585        10.253623423805433        7.8606806876301221     
 Cl   6.6889711556149756        5.3886834536435266        28.150687891512089     
         194

 Co   9.1745279305168275        1.3518761951775231        4.4043172296346693     
 N   7.9046952437415001       0.62427699790322955        5.7899676107245091     
 N   7.1985328964028499        1.6535918600490209        3.5625231706035696     
 N   10.256288284351387        2.1538720865108099        6.0350359449866353     
 N   9.9881865788314528        3.2330221045050251        3.6772092692316209     
 N   10.276656693003494      -0.40181543990386476        5.0443934604137324     
 N   9.8107438143904684       0.35306910319927159        2.6455244611736193     
 O   8.2502318119279057       0.28944279084073610        7.0627442650842243     
 C   6.4836450824770102       0.73901202908986485        5.6405096338693488     
 N   6.6039482710769768        2.1402401617098419        2.4423189979003630     
 C   6.1538073005301888        1.3039388616603700        4.4057142264021740     
 O   10.390091127972633        1.5096929232983924        7.2315370540635460     
 C   10.841830385931454        3.3213428707002643        5.9312719790417994     
 N   10.025024145241124        4.0118718112841556        2.5686423054579031     
 C   10.670785060503647        3.9267871414465962        4.6241013204499817     
 O   10.337143039573627      -0.81878251634015697        6.3476307118676925     
 C   10.782684946254092       -1.2208378011914454        4.1617767194442505     
 N   9.8290422298089926       0.62428792406184996        1.3217846810276583     
 C   10.586850782751160      -0.75246049901171097        2.8047505229043375     
 B   9.7421293376719476       0.15403538787475524        7.3318603305259193     
 C   5.5329688355988935       0.25232464934566590        6.6676394509766874     
 H   7.1753328875399944        2.4818711128160404        1.6354942295256052     
 C   5.2395513785552703        2.1298760621084099        2.5397796775469992     
 C   4.9092675049907308        1.5973166460360222        3.7674675892199687     
 C   11.668581383927224        3.9720602327655716        6.9840270335610137     
 H   9.5628162269103534        3.7020374548010646        1.6817925198412729     
 C   10.705479140935569        5.1617730945476055        2.7864373685698784     
 C   11.137358423561279        5.1488260965969870        4.1068193921012277     
 C   11.455447019122245       -2.5009186044316034        4.5067935390603004     
 H   9.3182326333648398        1.4458170368158931       0.92595631209965956     
 C   10.578905024892977      -0.27888808665758757       0.64129369660673152     
 C   11.080836545981548       -1.1922005687271471        1.5597987769138895     
 C   10.002390143258900      -0.39658190870738774        8.8073108270728433     
 H   4.4976960414558702       0.44749429069233915        6.3711514628262593     
 H   5.6392839028365120      -0.83188542174320645        6.8371355227582953     
 H   5.7120465080365017       0.73776153620125817        7.6400792423204047     
 H   4.6284824180403579        2.5338101467995253        1.7371953569443750     
 H   3.9166326930615143        1.4356849449725746        4.1628244749228687     
 H   11.401160422671978        5.0295402876604065        7.1105437300633918     
 H   11.563169361154280        3.4473931481693065        7.9370645314889590     
 H   12.729910184410040        3.9610699777964018        6.6853469712328835     
 H   10.869553718116778        5.8799179002046076        1.9941887128726594     
 H   11.715553200803866        5.9115932489926122        4.6118294277609113     
 H   11.991001663758295       -2.9097616757951874        3.6473266646481766     
 H   12.158662422893356       -2.3550642148447407        5.3366952202718982     
 H   10.717941515130734       -3.2500319965180866        4.8350706201428455     
 H   10.709575274478174      -0.20774535143999351      -0.43065084964486011     
 H   11.698605035625881       -2.0553387842765107        1.3433923227355684     
 H   11.052047557123101      -0.15513809817002763        9.0414334753373300     
 H   9.9554267393967546       -1.4962280516450628        8.8023508589414678     
 C   9.0915853435220608       0.14546343636780235        9.9252293397009765     
 H   9.6233587217108454        9.1442081733142333E-002   10.887171015777655     
 H   8.8924252761837135        1.2176255505472924        9.7644832173856049     
 C   7.7590759659163986      -0.60082566102903245        10.082192064061656     
 H   7.1445180693405730      -0.46949572270585649        9.1801719528787622     
 H   7.9565853014848713       -1.6838534158265634        10.151421270743239     
 C   6.9768253067697126      -0.15861912269062428        11.324000836223867     
 H   6.8112989698034188       0.92990885607945006        11.293345637914928     
 H   7.5965780210129097      -0.32796134797239562        12.218278094359659     
 C   5.6334354709421293      -0.87374423137204915        11.494849872938763     
 H   4.9857941528098975      -0.65269044799782272        10.630943165696138     
 H   5.7902692485862453       -1.9643177533912273        11.469174934828372     
 C   4.9080542004385439      -0.49914046246630694        12.791565396287464     
 H   4.7493900688616799       0.59037953794541520        12.826452606132539     
 H   5.5608346903283623      -0.72055945908876051        13.650379869520219     
 C   3.5657847314975619       -1.2152528088828167        12.975465051341228     
 H   2.9105415791638398      -0.99321212667886338        12.118565858824399     
 H   3.7206387868406736       -2.3057181996011717        12.945084349742185     
 C   2.8541884183079933      -0.83699268469338184        14.277318147519585     
 H   2.7035225773735898       0.25363041869573966        14.311161353062293     
 H   3.5104641377035888       -1.0606190170741590        15.132557873814832     
 C   1.5073898230163241       -1.5402426852719318        14.472443502628199     
 H   1.6543436308395889       -2.6324119764258223        14.462038518136275     
 H  0.85342395547641947       -1.3292673606940644        13.611553998559621     
 C  0.80167094707247843       -1.1315251030366791        15.768745170286628     
 H  0.65729641987719523       -3.9928866420774561E-002   15.779196508557556     
 H   1.4585589021751908       -1.3422162544944931        16.626065765577859     
 C -0.54715164710039343       -1.8237358242282322        15.972600565555044     
 H  -1.2045097627071066       -1.5992690946125130        15.117659540148246     
 H -0.40730243399373317       -2.9169206094875815        15.945443121068990     
 C  -1.2605367469659345       -1.4458887354285990        17.276798854236958     
 H  -1.3798041533863286      -0.35228619267178984        17.341022234609948     
 H -0.62871053383492737       -1.7210167430754757        18.136150446952112     
 C  -2.6273868915283494       -2.1303119030537112        17.387614723870541     
 H  -3.2634687046023854       -1.8039265082450615        16.549920882354417     
 H  -2.4970408465245897       -3.2142125777845667        17.237512245316285     
 C  -3.3648673007821093       -1.9109049761242183        18.711129373157107     
 H  -3.5326212822078094      -0.83605389391516360        18.889910386374488     
 H  -2.7281010555729930       -2.2540859510211408        19.538756765115284     
 C  -4.7031193800325575       -2.6593902529687408        18.761179562033746     
 H  -5.4141915325867158       -2.1803082297659273        18.072173305249180     
 H  -4.5559140525332813       -3.6738976479950107        18.366494822909530     
 C  -5.3042494763446166       -2.7432255749407677        20.166358166662665     
 H  -6.2945036733510147       -3.2211462237113979        20.152106008237670     
 H  -4.6584311612008378       -3.3346823594767021        20.831365296231120     
 H  -5.4261287018240552       -1.7487880124938728        20.611928089672436     
 Cl   8.3818395131134924        3.0941656196387264       0.10077266362938807     
 Co   5.7430990429904920        7.1169614110414603        23.923303534040421     
 N   7.0604854729214912        7.6940321108876946        22.386550289934867     
 N   7.7417888497467056        7.0391750184388355        24.792209329491222     
 N   4.5351500270388065        6.4577284955094134        22.406373765962645     
 N   5.1712992363622226        5.1579031032024796        24.505171964857677     
 N   4.9140542230852846        8.9106302291970056        23.401870409211256     
 N   4.9148483355693937        7.9468934886435898        25.739565843479490     
 O   6.6308973235320607        8.2184078415175357        21.194082055208586     
 C   8.3569639276146166        7.7885062638602429        22.597401781598254     
 N   8.3684282672864860        6.6076643249930873        25.913481880292270     
 C   8.7407018809327770        7.3334913905033670        23.915070416796397     
 O   4.4640063604717133        7.0195490357021360        21.175996795622058     
 C   3.9324524427513006        5.1707123835288256        22.463830099341759     
 N   5.2500239112910183        4.3536889944146546        25.599179411517518     
 C   4.3012871154359651        4.5048140619096575        23.636475454609123     
 O   4.6090829755902512        9.2827771406985473        22.124462085648744     
 C   4.3034250261752982        9.7763252762346209        24.364736112466929     
 N   4.8123485711212846        7.6039592600742321        27.045377209619840     
 C   4.3305737270507896        9.1981958660232852        25.635564166843814     
 B   5.1533908793449816        8.3737406073220182        21.042699682191294     
 C   9.3107584503697769        8.3881931397958027        21.622824789227042     
 H   7.8129377799774762        6.2462408830544796        26.729595450942302     
 C   9.7192627001360705        6.6186246164389644        25.777022288416966     
 C   10.001700829006387        7.1031492067790047        24.504376598604729     
 C   2.9156123761480233        4.7364014608952436        21.480381695945599     
 H   5.7535623673789544        4.6651746289434550        26.459405848993832     
 C   4.4886268549547950        3.2329823216006983        25.457746589751626     
 C   3.8811862539249247        3.2759882678895242        24.221628329248436     
 C   3.8711147902276668        11.147236668787325        24.017432504886152     
 H   5.3107989033154341        6.7685960988762837        27.413427961271616     
 C   4.2220368196841083        8.5967078373047592        27.781078707237800     
 C   3.8975181433631687        9.6302203100004125        26.928837029000828     
 C   4.7877564458334181        8.9840159452824562        19.614607981656892     
 H   10.331832644810190        8.4156244419889408        22.017002040331750     
 H   8.9933616265486691        9.4174014487700290        21.385051217063808     
 H   9.3055206594329754        7.8303563479481202        20.672838264202710     
 H   10.363397106489291        6.2551070452170041        26.573238234985521     
 H   10.978670787915380        7.2494359898099701        24.063335750465061     
 H   2.6626327738670468        3.6779342109679996        21.602166144643782     
 H   3.2666677868145939        4.9076728167392938        20.452707134616801     
 H   1.9859482097711845        5.3222799646904395        21.593852081803174     
 H   4.4247698367976263        2.4992045768787516        26.250124866797403     
 H   3.2007121992919192        2.5467363322882322        23.804394947844514     
 H   3.3735450377949023        11.611675083358737        24.873191011690878     
 H   3.1768227428042342        11.153911085620440        23.159513438879443     
 H   4.7360253658898070        11.780389088665418        23.737685953241005     
 H   4.0647585737282270        8.4853529011514368        28.846958988855022     
 H   3.4264299826366837        10.568971853188865        27.194117382373108     
 H   3.7333642046024389        8.7311084391700486        19.418381494206841     
 H   4.8138219827594781        10.083475835222696        19.668184234814447     
 C   5.6575358543265475        8.5138599610502119        18.433370293956568     
 H   5.0874531522038975        8.6089811358357586        17.497125653827950     
 H   5.8780513278440836        7.4385758459181455        18.532562893444357     
 C   6.9748701228305325        9.2846096368883497        18.268605635803443     
 H   7.5956902600051377        9.1615061928863355        19.166982994309699     
 H   6.7565063942844317        10.363844929025547        18.202040736203131     
 C   7.7573049825815383        8.8536194036896791        17.024299002667679     
 H   7.9401246395238863        7.7676224446855429        17.059282088755435     
 H   7.1333412202766766        9.0097840622136118        16.130718883766800     
 C   9.0897855565365813        9.5871005465273029        16.849025343284119     
 H   9.7391499025874815        9.3797582082995046        17.714638586540019     
 H   8.9184060774054359        10.675608549829393        16.868196259934287     
 C   9.8208078484516612        9.2133560691781113        15.555865563717241     
 H   9.9866298379255856        8.1246908150735777        15.525510812468516     
 H   9.1693317006582369        9.4271159323067337        14.694187014694734     
 C   11.158979123505066        9.9366659752937725        15.373737089210547     
 H   11.812000271810930        9.7232556253602915        16.234577308367740     
 H   10.997737895446667        11.026412255065388        15.396729115495459     
 C   11.878133656124470        9.5533580077302211        14.078240811584775     
 H   12.035916137000342        8.4633441173682851        14.053599740382777     
 H   11.224186727713718        9.7658941408967284        13.218348235159507     
 C   13.220654777846489        10.263908692669936        13.883023218381709     
 H   13.066026398853491        11.355121043687234        13.879299482401848     
 H   13.872024037772997        10.067444818630090        14.749386226824020     
 C   13.933349760462802        9.8432696163887279        12.595307095888844     
 H   14.087290362087876        8.7528610115883048        12.600632357158581     
 H   13.276962952681316        10.034733003107441        11.733308807980674     
 C   15.276070562275079        10.542844281862997        12.382363388835897     
 H   15.937526152803942        10.330943418207529        13.237515932377438     
 H   15.130157334426269        11.635510373899145        12.397606190800236     
 C   15.984550519849060        10.151110043439381        11.080328267067262     
 H   16.089627685250534        9.0556773246283466        11.020626549462131     
 H   15.354091618602952        10.430359558217317        10.221272348482293     
 C   17.360057291785623        10.815203529932615        10.967837073743496     
 H   17.981491190563045        10.498082504077754        11.820412257816274     
 H   17.245141777408602        11.904396057778984        11.092201734495088     
 C   18.114134351582639        10.552034756945741        9.6623133143952113     
 H   18.241791906276553        9.4691149820453564        9.4992129776650103     
 H   17.512973065870902        10.908986889755926        8.8134982702415297     
 C   19.481197299317547        11.246604467062655        9.6441507961859489     
 H   20.145260842551490        10.756070768455292        10.371070194674934     
 H   19.360323836953924        12.275712164804876        10.009541946958572     
 C   20.137035383426010        11.272021295119668        8.2623272274666988     
 H   21.132458069245509        11.736243536029319        8.3031023025871864     
 H   19.524210348482345        11.851937952019773        7.5574801082959819     
 H   20.261120691758226        10.260250853684889        7.8557334738471098     
 Cl   6.6938975003134784        5.3904909333091737        28.149947690810880     
         194

 Co   9.1717434374927365        1.3578896705133539        4.4041363727641505     
 N   7.9004243359257780       0.62988324360287062        5.7888307612884526     
 N   7.1971624980914219        1.6604578325546853        3.5611768941253952     
 N   10.252099057190122        2.1591644972762754        6.0363594098881199     
 N   9.9867776631501801        3.2386133391489111        3.6782244619392186     
 N   10.273300977291996      -0.39552555169232423        5.0443765908233171     
 N   9.8100822385693061       0.35974335045490807        2.6449346054765503     
 O   8.2445722137470270       0.29487958446954321        7.0618940450970884     
 C   6.4796019544351209       0.74553740274654645        5.6380808015505322     
 N   6.6039554343684239        2.1473908589198594        2.4403649977447670     
 C   6.1513760801601682        1.3110670953758845        4.4031978920019332     
 O   10.384157420531229        1.5148592714541265        7.2330265724898188     
 C   10.837421738705737        3.3268130093113459        5.9334472612260445     
 N   10.026444509914333        4.0167647213748054        2.5693253373959140     
 C   10.668517629492131        3.9320758636636408        4.6259096948888727     
 O   10.331961344298779      -0.81316736283569513        6.3474961333157269     
 C   10.780398379014748       -1.2142915319035070        4.1621456612726675     
 N   9.8305613423524374       0.63143065308831103        1.3213282352801405     
 C   10.586301623267698      -0.74555929713263203        2.8050550802705221     
 B   9.7362602414861765       0.15895384698867132        7.3319283381674838     
 C   5.5275733939990159       0.25880991740725856        6.6639059350570555     
 H   7.1762595202355506        2.4889932502920362        1.6342427589338713     
 C   5.2394780241602401        2.1374561313963643        2.5364102737973324     
 C   4.9076780380028726        1.6050178422653529        3.7637035946955280     
 C   11.662075842101977        3.9782899085138417        6.9873010695875681     
 H   9.5646183018980935        3.7074060479453910        1.6820677640477979     
 C   10.707782993642727        5.1660380255312051        2.7877263351065587     
 C   11.137294581254469        5.1533248461973216        4.1088451069566467     
 C   11.452604867775328       -2.4945943477614252        4.5074007280313779     
 H   9.3200051897354115        1.4528455343807938       0.92485093414414188     
 C   10.581867979393756      -0.27130243076230010       0.64186487331709474     
 C   11.082508568561376       -1.1847695233685751        1.5608469795901239     
 C   9.9952639927856897      -0.39348105332878913        8.8069604626869715     
 H   4.4928096130163295       0.45566646837096814        6.3668560359566753     
 H   5.6323372322435663      -0.82574330097173909        6.8320342749629290     
 H   5.7065160989102237       0.74276124430111834        7.6370686522514708     
 H   4.6294276445469844        2.5415426090773554        1.7331567959616667     
 H   3.9145255144546796        1.4438508165756219        4.1579474148758830     
 H   11.392231605775091        5.0350495448536945        7.1143960521452376     
 H   11.557016368859360        3.4527909747504948        7.9398932899679631     
 H   12.723547676297812        3.9700048520968014        6.6893248789403410     
 H   10.874021084914913        5.8835978637596513        1.9954298592201418     
 H   11.715293010003437        5.9157877451934331        4.6144972068874770     
 H   11.990225784496262       -2.9024846964512778        3.6487967528428236     
 H   12.153797830382983       -2.3494981916175472        5.3390325357416879     
 H   10.714499953427319       -3.2441610996271879        4.8331333267603069     
 H   10.714489921236156      -0.19984791679110536      -0.42976315300654233     
 H   11.700884620923006       -2.0476539813680095        1.3452151117982829     
 H   11.044449316476090      -0.15151883452891343        9.0425848948776277     
 H   9.9493984919971137       -1.4931639118178335        8.8002325316924157     
 C   9.0830153758529431       0.14581231747137988        9.9249724096564229     
 H   9.6144530074096402        9.1222545018348755E-002   10.887047258402360     
 H   8.8825396455633001        1.2179018550642600        9.7655054533649821     
 C   7.7513180021367996      -0.60217694660358445        10.080819300210361     
 H   7.1363860020693979      -0.47015058080520572        9.1791272048366785     
 H   7.9499624426865525       -1.6850836007458343        10.148502740960657     
 C   6.9690952700953002      -0.16237830294722155        11.323532430843438     
 H   6.8023483621919274       0.92599449757062224        11.294110688235492     
 H   7.5896059168225865      -0.33193526605324053        12.217239954819696     
 C   5.6265693545152260      -0.87902807047515485        11.494576401523345     
 H   4.9782902909865756      -0.65802699547584242        10.631160344396568     
 H   5.7844892549433293       -1.9694125926033130        11.468082484514108     
 C   4.9014734151675947      -0.50591539463671731        12.791921597044412     
 H   4.7422286530103825       0.58349846251814685        12.827652136840035     
 H   5.5547668017696559      -0.72756102580112036        13.650288133717972     
 C   3.5595899653756109       -1.2227623677958370        12.976019296325537     
 H   2.9039005476234130       -1.0006813917812118        12.119471739299465     
 H   3.7149492048583768       -2.3131449415677081        12.945171354459720     
 C   2.8483038629515494      -0.84524891223856169        14.278302495161855     
 H   2.6971360571098573       0.24530823052954634        14.312444047677594     
 H   3.5050511457587454       -1.0687491594548080        15.133216671635406     
 C   1.5018517187256213       -1.5490837505083837        14.473906694513953     
 H   1.6492652711796343       -2.6411953006229529        14.463409306543355     
 H  0.84745142249015060       -1.3383375272058349        13.613291979397442     
 C  0.79645817986442524       -1.1406861800659369        15.770529282265892     
 H  0.65180224785750684       -4.9112233251799586E-002   15.781116482040050     
 H   1.4537183330779473       -1.3512694998062160        16.627604091246987     
 C -0.55216264654479430       -1.8332107353028730        15.974886181804484     
 H  -1.2098219939396506       -1.6091364016666783        15.120075808742886     
 H -0.41204022040554072       -2.9263689788667393        15.948011075661325     
 C  -1.2651877887141640       -1.4550489655254213        17.279202034043962     
 H  -1.3845915426656255      -0.36142919863047984        17.343018528353287     
 H -0.63295949823104658       -1.7297329486782007        18.138401113668543     
 C  -2.6319165840474219       -2.1395393053255214        17.391090760696038     
 H  -3.2685007241021204       -1.8137320501511658        16.553553074470592     
 H  -2.5015932584551912       -3.2235334939529481        17.241662891947808     
 C  -3.3685720373840971       -1.9191652159215273        18.714908298317429     
 H  -3.5358620857180529      -0.84415531285792311        18.893167393932881     
 H  -2.7314151808648828       -2.2620833007632362        19.542395702080253     
 C  -4.7071609449844960       -2.6669976340611030        18.766218207496664     
 H  -5.4187373312548583       -2.1872894966808243        18.078178821877049     
 H  -4.5610350367629167       -3.6814997873955648        18.371120394897360     
 C  -5.3066148981174370       -2.7507740146140156        20.172097051989034     
 H  -6.2977172762342359       -3.2268070368545758        20.158860629166817     
 H  -4.6611016819563007       -3.3438977317792906        20.835847218427663     
 H  -5.4261103718436052       -1.7564683196834425        20.618486470597723     
 Cl   8.3846349923897723        3.1017001580233123       0.10000772814834495     
 Co   5.7468591426582147        7.1149574177701869        23.924138443780375     
 N   7.0632322675524364        7.6900521414335055        22.385504611086549     
 N   7.7457005679637385        7.0391899021345203        24.791608372636642     
 N   4.5359649061567175        6.4561286914083675        22.409015729789019     
 N   5.1783879171775311        5.1554689852244264        24.505224955451268     
 N   4.9206133346202527        8.9100282626640048        23.402116135743338     
 N   4.9177584554283502        7.9451361678831915        25.739652574126215     
 O   6.6326546510396094        8.2129173506155873        21.192772012263188     
 C   8.3598215894241044        7.7849901527535499        22.595385991331781     
 N   8.3728989869213208        6.6119080041827445        25.914038420982017     
 C   8.7441921152180235        7.3329336922585480        23.913794359496798     
 O   4.4645634614193002        7.0168030580352321        21.178143036964052     
 C   3.9346132376567113        5.1686032159700668        22.466965019248232     
 N   5.2613760715475717        4.3500389230130256        25.597895571382239     
 C   4.3070032631430806        4.5021295481085843        23.638035659230329     
 O   4.6131242457580006        9.2805426467209298        22.124820861343327     
 C   4.3117661615224874        9.7766911223529966        24.365179599826160     
 N   4.8143722182522533        7.6023057113659833        27.045431310462082     
 C   4.3369853518895907        9.1979075406651418        25.635825207183391     
 B   5.1551696811844288        8.3700510953640173        21.043140468614485     
 C   9.3131659099509125        8.3828845608184910        21.619326956212927     
 H   7.8178240361133122        6.2505112437039818        26.730425617959824     
 C   9.7236996571431735        6.6248678966013017        25.777591134048414     
 C   10.005473968161233        7.1064835800480042        24.503769145781980     
 C   2.9171622636982431        4.7335162902513277        21.484446855873866     
 H   5.7642107713479591        4.6627320346386272        26.458122012994519     
 C   4.5009508985153728        3.2286102820561764        25.457135476645892     
 C   3.8902155397777105        3.2720899092129105        24.222749510898609     
 C   3.8862032334579264        11.149859221777621        24.019635079165468     
 H   5.3116342702359409        6.7662427592678069        27.413366456319213     
 C   4.2270661162525407        8.5965488155708965        27.781274723055823     
 C   3.9054184224339275        9.6310358793892537        26.929151794756290     
 C   4.7882985357408163        8.9792590458621842        19.614923615061681     
 H   10.333330185053502        8.4158036041790574        22.014802460317110     
 H   8.9927365021988166        9.4092740782511370        21.375702582690050     
 H   9.3117230190293103        7.8202782011872181        20.672547812980188     
 H   10.368322815946037        6.2643282745040034        26.574631698276018     
 H   10.982205409824783        7.2533194336421962        24.062405134735609     
 H   2.6655375842040412        3.6747287067048884        21.605952672750028     
 H   3.2669799834129725        4.9057027604460393        20.456516143903823     
 H   1.9869373930854972        5.3181726867026127        21.599127854936157     
 H   4.4404436361090012        2.4936046384700017        26.248471682031028     
 H   3.2097650741705950        2.5423613291784286        23.806327014450680     
 H   3.3825767925288024        11.612975250941100        24.872136434336333     
 H   3.2001423908926525        11.161307073218168        23.156420634048391     
 H   4.7545703267687172        11.781215315069261        23.750436224825336     
 H   4.0694330172584232        8.4855060506679436        28.847135950937798     
 H   3.4370607593437188        10.571031878501213        27.194544601064983     
 H   3.7335604649577232        8.7268333425955991        19.420104788039414     
 H   4.8151706150195359        10.078725723831287        19.667369071635065     
 C   5.6565571776902646        8.5073715839001878        18.433306979961394     
 H   5.0858384266256866        8.6023016882651184        17.497423410513733     
 H   5.8762898290058523        7.4319944777494626        18.533152702328319     
 C   6.9742898131049174        9.2770534614229767        18.267315589947504     
 H   7.5953543315934562        9.1541878564878534        19.165534796186400     
 H   6.7565799928306056        10.356372163278264        18.200124013291671     
 C   7.7562164071391457        8.8449063087797146        17.023170678582382     
 H   7.9389654989990097        7.7589211959093713        17.058922941171499     
 H   7.1321589171014903        9.0005537316898767        16.129569710203821     
 C   9.0886611400547377        9.5782906092464906        16.847447202996996     
 H   9.7380596699110953        9.3713889031106703        17.713140995491127     
 H   8.9172136638603874        10.666808531981683        16.866176283474925     
 C   9.8197401897681438        9.2041970654916554        15.554499849404214     
 H   9.9863199689894095        8.1156308562431807        15.524745518705348     
 H   9.1681254299184314        9.4170843325170974        14.692717274373097     
 C   11.157339561993393        9.9283973169389075        15.372127333220487     
 H   11.810468484820827        9.7159298099424802        16.233114268637991     
 H   10.995231660363704        11.018034377569235        15.394598659629297     
 C   11.876790787043973        9.5450943348935304        14.076855048564244     
 H   12.035789341744747        8.4552430475495868        14.052857403651357     
 H   11.222587292878861        9.7564254973193130        13.216871729919561     
 C   13.218471082607991        10.256992504228833        13.881261419050407     
 H   13.062637192347548        11.348032199910875        13.877066026134976     
 H   13.870120737453774        10.061615408704524        14.747645315065796     
 C   13.931418236689156        9.8365860417010911        12.593667295390082     
 H   14.086696679778111        8.7463693705451604        12.599549979618738     
 H   13.274675619872280        10.026866181628836        11.731691067260599     
 C   15.273213848766737        10.537622441489329        12.380266002009687     
 H   15.934838569070171        10.327348954951136        13.235663958457723     
 H   15.125864680812239        11.630103336254795        12.394515557100210     
 C   15.982364840265832        10.145741832646115        11.078689671648679     
 H   16.089783817389364        9.0505145905029742        11.020361760888560     
 H   15.351345730991513        10.422528542504281        10.219312572617593     
 C   17.356315816498331        10.812683183684547        10.965490573816441     
 H   17.978514058956041        10.497722986802447        11.818266652447798     
 H   17.238891433863202        11.901667400081319        11.088984468317857     
 C   18.110891651673459        10.550414280751768        9.6601230450624094     
 H   18.241357866268046        9.4677782671514272        9.4977759289800083     
 H   17.508784510374134        10.905204524038602        8.8111342175480267     
 C   19.475999551226710        11.248565754722359        9.6414800040319548     
 H   20.142186426956879        10.759103153671370        10.367111033255497     
 H   19.352657844470155        12.276812330204335        10.008227066952065     
 C   20.130104714034232        11.277651061861928        8.2590449648148443     
 H   21.124344074573784        11.744272873203839        8.2994554333219437     
 H   19.515062861028753        11.857127682984242        7.5559035002075401     
 H   20.256087180462867        10.266878283564347        7.8507862600640976     
 Cl   6.6988238450119804        5.3922984129748217        28.149207490109671     
         194

 Co   9.1689589444686455        1.3639031458491846        4.4039555158936317     
 N   7.8961534281100558       0.63548948930251181        5.7876939118523962     
 N   7.1957920997799940        1.6673238050603496        3.5598306176472208     
 N   10.247909830028856        2.1644569080417413        6.0376828747896054     
 N   9.9853687474689075        3.2442045737927971        3.6792396546468162     
 N   10.269945261580496      -0.38923566348078364        5.0443597212329028     
 N   9.8094206627481420       0.36641759771054455        2.6443447497794814     
 O   8.2389126155661483       0.30031637809835032        7.0610438251099525     
 C   6.4755588263932307       0.75206277640322816        5.6356519692317155     
 N   6.6039625976598710        2.1545415561298769        2.4384109975891710     
 C   6.1489448597901468        1.3181953290913988        4.4006815576016916     
 O   10.378223713089826        1.5200256196098607        7.2345160909160908     
 C   10.833013091480019        3.3322831479224280        5.9356225434102887     
 N   10.027864874587541        4.0216576314654544        2.5700083693339248     
 C   10.666250198480613        3.9373645858806858        4.6277180693277629     
 O   10.326779649023933      -0.80755220933123317        6.3473615547637614     
 C   10.778111811775405       -1.2077452626155687        4.1625146031010836     
 N   9.8320804548958822       0.63857338211477210        1.3208717895326230     
 C   10.585752463784235      -0.73865809525355297        2.8053596376367067     
 B   9.7303911453004037       0.16387230610258741        7.3319963458090482     
 C   5.5221779523991392       0.26529518546885122        6.6601724191374245     
 H   7.1771861529311067        2.4961153877680315        1.6329912883421374     
 C   5.2394046697652099        2.1450362006843187        2.5330408700476661     
 C   4.9060885710150135        1.6127190384946839        3.7599396001710872     
 C   11.655570300276731        3.9845195842621113        6.9905751056141217     
 H   9.5664203768858318        3.7127746410897169        1.6823430082543231     
 C   10.710086846349887        5.1703029565148038        2.7890153016432389     
 C   11.137230738947661        5.1578235957976561        4.1108708218120658     
 C   11.449762716428411       -2.4882700910912470        4.5080079170024563     
 H   9.3217777461059850        1.4598740319456947       0.92374555618862408     
 C   10.584830933894537      -0.26371677486701256       0.64243605002745785     
 C   11.084180591141203       -1.1773384780100034        1.5618951822663585     
 C   9.9881378423124776      -0.39038019795019047        8.8066100983010998     
 H   4.4879231845767880       0.46383864604959713        6.3625606090870912     
 H   5.6253905616506206      -0.81960118020027173        6.8269330271675628     
 H   5.7009856897839457       0.74776095240097862        7.6340580621825369     
 H   4.6303728710536118        2.5492750713551859        1.7291182349789584     
 H   3.9124183358478444        1.4520166881786691        4.1530703548288983     
 H   11.383302788878204        5.0405588020469834        7.1182483742270826     
 H   11.550863376564440        3.4581888013316826        7.9427220484469681     
 H   12.717185168185585        3.9789397263972011        6.6933027866477985     
 H   10.878488451713050        5.8872778273146951        1.9966710055676240     
 H   11.715032819203007        5.9199822413942540        4.6171649860140427     
 H   11.989449905234228       -2.8952077171073678        3.6502668410374706     
 H   12.148933237872610       -2.3439321683903538        5.3413698512114767     
 H   10.711058391723904       -3.2382902027362896        4.8311960333777684     
 H   10.719404567994136      -0.19195048214221719      -0.42887545636822449     
 H   11.703164206220130       -2.0399691784595086        1.3470379008609976     
 H   11.036851075829079      -0.14789957088779923        9.0437363144179237     
 H   9.9433702445974745       -1.4900997719906044        8.7981142044433636     
 C   9.0744454081838253       0.14616119857495741        9.9247154796118711     
 H   9.6055472931084349        9.1003008303555177E-002   10.886923501027065     
 H   8.8726540149428885        1.2181781595812273        9.7665276893443593     
 C   7.7435600383571996      -0.60352823217813634        10.079446536359066     
 H   7.1282539347982228      -0.47080543890455495        9.1780824567945931     
 H   7.9433395838882328       -1.6863137856651049        10.145584211178074     
 C   6.9613652334208869      -0.16613748320381885        11.323064025463008     
 H   6.7933977545804369       0.92208013906179442        11.294875738556057     
 H   7.5826338126322632      -0.33590918413408544        12.216201815279735     
 C   5.6197032380883227      -0.88431190957826045        11.494302930107928     
 H   4.9707864291632529      -0.66336354295386213        10.631377523096996     
 H   5.7787092613004125       -1.9745074318153990        11.466990034199846     
 C   4.8948926298966455      -0.51269032680712767        12.792277797801361     
 H   4.7350672371590843       0.57661738709087851        12.828851667547530     
 H   5.5486989132109485      -0.73456259251348033        13.650196397915726     
 C   3.5533951992536594       -1.2302719267088573        12.976573541309845     
 H   2.8972595160829866       -1.0081506568835603        12.120377619774533     
 H   3.7092596228760795       -2.3205716835342445        12.945258359177256     
 C   2.8424193075951059      -0.85350513978374154        14.279286842804122     
 H   2.6907495368461252       0.23698604236335305        14.313726742292895     
 H   3.4996381538139021       -1.0768793018354570        15.133875469455981     
 C   1.4963136144349187       -1.5579248157448355        14.475369886399710     
 H   1.6441869115196799       -2.6499786248200836        14.464780094950436     
 H  0.84147888950388172       -1.3474076937176056        13.615029960235262     
 C  0.79124541265637194       -1.1498472570951948        15.772313394245156     
 H  0.64630807583781835       -5.8295600082824611E-002   15.783036455522543     
 H   1.4488777639807036       -1.3603227451179392        16.629142416916114     
 C -0.55717364598919517       -1.8426856463775141        15.977171798053924     
 H  -1.2151342251721944       -1.6190037087208433        15.122492077337526     
 H -0.41677800681734828       -2.9358173482458967        15.950579030253660     
 C  -1.2698388304623935       -1.4642091956222436        17.281605213850966     
 H  -1.3893789319449221      -0.37057220458916978        17.345014822096626     
 H -0.63720846262716591       -1.7384491542809255        18.140651780384978     
 C  -2.6364462765664940       -2.1487667075973311        17.394566797521531     
 H  -3.2735327436018555       -1.8235375920572701        16.557185266586771     
 H  -2.5061456703857923       -3.2328544101213295        17.245813538579331     
 C  -3.3722767739860848       -1.9274254557188364        18.718687223477747     
 H  -3.5391028892282961      -0.85225673180068273        18.896424401491270     
 H  -2.7347293061567726       -2.2700806505053315        19.546034639045221     
 C  -4.7112025099364336       -2.6746050151534648        18.771256852959581     
 H  -5.4232831299230018       -2.1942707635957213        18.084184338504919     
 H  -4.5661560209925520       -3.6891019267961189        18.375745966885187     
 C  -5.3089803198902583       -2.7583224542872635        20.177835937315407     
 H  -6.3009308791174563       -3.2324678499977537        20.165615250095964     
 H  -4.6637722027117636       -3.3531131040818791        20.840329140624203     
 H  -5.4260920418631544       -1.7641486268730122        20.625044851523008     
 Cl   8.3874304716660504        3.1092346964078978        9.9242792667301835E-002
 Co   5.7506192423259384        7.1129534244989134        23.924973353520326     
 N   7.0659790621833816        7.6860721719793172        22.384458932238232     
 N   7.7496122861807706        7.0392047858302051        24.791007415782062     
 N   4.5367797852746277        6.4545288873073217        22.411657693615393     
 N   5.1854765979928397        5.1530348672463733        24.505277946044863     
 N   4.9271724461552209        8.9094262961310040        23.402361862275423     
 N   4.9206685752873058        7.9433788471227924        25.739739304772936     
 O   6.6344119785471589        8.2074268597136388        21.191461969317789     
 C   8.3626792512335903        7.7814740416468560        22.593370201065309     
 N   8.3773697065561556        6.6161516833724008        25.914594961671764     
 C   8.7476823495032701        7.3323759940137299        23.912518302197199     
 O   4.4651205623668879        7.0140570803683273        21.180289278306045     
 C   3.9367740325621225        5.1664940484113089        22.470099939154700     
 N   5.2727282318041251        4.3463888516113975        25.596611731246959     
 C   4.3127194108501952        4.4994450343075112        23.639595863851540     
 O   4.6171655159257510        9.2783081527433140        22.125179637037910     
 C   4.3201072968696765        9.7770569684713706        24.365623087185391     
 N   4.8163958653832211        7.6006521626577355        27.045485411304320     
 C   4.3433969767283918        9.1976192153069984        25.636086247522968     
 B   5.1569484830238750        8.3663615834060145        21.043581255037676     
 C   9.3155733695320500        8.3775759818411810        21.615829123198811     
 H   7.8227102922491483        6.2547816043534841        26.731255784977346     
 C   9.7281366141502765        6.6311111767636390        25.778159979679863     
 C   10.009247107316078        7.1098179533170036        24.503161692959235     
 C   2.9187121512484624        4.7306311196074118        21.488512015802133     
 H   5.7748591753169638        4.6602894403337984        26.456838176995202     
 C   4.5132749420759515        3.2242382425116545        25.456524363540154     
 C   3.8992448256304968        3.2681915505362968        24.223870692548783     
 C   3.9012916766881860        11.152481774767919        24.021837653444784     
 H   5.3124696371564486        6.7638894196593311        27.413304951366811     
 C   4.2320954128209731        8.5963897938370337        27.781470738873846     
 C   3.9133187015046866        9.6318514487780966        26.929466560511756     
 C   4.7888406256482146        8.9745021464419104        19.615239248466473     
 H   10.334827725296813        8.4159827663691757        22.012602880302470     
 H   8.9921113778489659        9.4011467077322433        21.366353948316295     
 H   9.3179253786256471        7.8102000544263150        20.672257361757662     
 H   10.373248525402781        6.2735495037910027        26.576025161566516     
 H   10.985740031734185        7.2572028774744215        24.061474519006158     
 H   2.6684423945410360        3.6715232024417772        21.609739200856275     
 H   3.2672921800113510        4.9037327041527838        20.460325153190844     
 H   1.9879265763998100        5.3140654087147858        21.604403628069136     
 H   4.4561174354203761        2.4880047000612513        26.246818497264648     
 H   3.2188179490492708        2.5379863260686251        23.808259081056846     
 H   3.3916085472627020        11.614275418523462        24.871081856981792     
 H   3.2234620389810713        11.168703060815897        23.153327829217343     
 H   4.7731152876476273        11.782041541473102        23.763186496409670     
 H   4.0741074607886203        8.4856592001844504        28.847312913020573     
 H   3.4476915360507538        10.573091903813561        27.194971819756862     
 H   3.7337567253130075        8.7225582460211495        19.421828081871990     
 H   4.8165192472795946        10.073975612439876        19.666553908455683     
 C   5.6555785010539816        8.5008832067501654        18.433243665966220     
 H   5.0842237010474758        8.5956222406944782        17.497721167199515     
 H   5.8745283301676201        7.4254131095807798        18.533742511212278     
 C   6.9737095033793031        9.2694972859576037        18.266025544091566     
 H   7.5950184031817738        9.1468695200893713        19.164086598063097     
 H   6.7566535913767805        10.348899397530980        18.198207290380214     
 C   7.7551278316967522        8.8361932138697501        17.022042354497085     
 H   7.9378063584741332        7.7502199471331998        17.058563793587560     
 H   7.1309766139263040        8.9913234011661434        16.128420536640846     
 C   9.0875367235728959        9.5694806719656800        16.845869062709870     
 H   9.7369694372347073        9.3630195979218360        17.711643404442238     
 H   8.9160212503153389        10.658008514133973        16.864156307015559     
 C   9.8186725310846263        9.1950380618051977        15.553134135091188     
 H   9.9860101000532335        8.1065708974127837        15.523980224942179     
 H   9.1669191591786277        9.4070527327274593        14.691247534051460     
 C   11.155700000481717        9.9201286585840442        15.370517577230425     
 H   11.808936697830724        9.7086039945246707        16.231651228908241     
 H   10.992725425280740        11.009656500073079        15.392468203763135     
 C   11.875447917963477        9.5368306620568397        14.075469285543715     
 H   12.035662546489155        8.4471419777308885        14.052115066919939     
 H   11.220987858044003        9.7469568537418994        13.215395224679616     
 C   13.216287387369491        10.250076315787728        13.879499619719107     
 H   13.059247985841605        11.340943356134515        13.874832569868104     
 H   13.868217437134554        10.055785998778958        14.745904403307572     
 C   13.929486712915512        9.8299024670134543        12.592027494891322     
 H   14.086102997468348        8.7398777295020142        12.598467602078896     
 H   13.272388287063245        10.018999360150231        11.730073326540523     
 C   15.270357135258394        10.532400601115663        12.378168615183476     
 H   15.932150985336401        10.323754491694745        13.233811984538006     
 H   15.121572027198209        11.624696298610445        12.391424923400184     
 C   15.980179160682603        10.140373621852850        11.077051076230093     
 H   16.089939949528194        9.0453518563776036        11.020096972314992     
 H   15.348599843380073        10.414697526791246        10.217352796752895     
 C   17.352574341211039        10.810162837436479        10.963144073889387     
 H   17.975536927349037        10.497363469527141        11.816121047079324     
 H   17.232641090317802        11.898938742383653        11.085767202140625     
 C   18.107648951764276        10.548793804557798        9.6579327757296092     
 H   18.240923826259543        9.4664415522574981        9.4963388802950082     
 H   17.504595954877370        10.901422158321276        8.8087701648545238     
 C   19.470801803135871        11.250527042382064        9.6388092118779607     
 H   20.139112011362268        10.762135538887449        10.363151871836060     
 H   19.344991851986386        12.277912495603791        10.006912186945558     
 C   20.123174044642450        11.283280828604187        8.2557627021629880     
 H   21.116230079902063        11.752302210378359        8.2958085640567010     
 H   19.505915373575156        11.862317413948713        7.5543268921190974     
 H   20.251053669167508        10.273505713443804        7.8458390462810854     
 Cl   6.7037501897104832        5.3941058926404688        28.148467289408462     
         194

 Co   9.1661744514445527        1.3699166211850156        4.4037746590231128     
 N   7.8918825202943337       0.64109573500215300        5.7865570624163389     
 N   7.1944217014685670        1.6741897775660137        3.5584843411690463     
 N   10.243720602867592        2.1697493188072068        6.0390063396910900     
 N   9.9839598317876330        3.2497958084366836        3.6802548473544139     
 N   10.266589545868996      -0.38294577526924312        5.0443428516424875     
 N   9.8087590869269796       0.37309184496618103        2.6437548940824125     
 O   8.2332530173852696       0.30575317172715744        7.0601936051228158     
 C   6.4715156983513413       0.75858815005990976        5.6332231369128989     
 N   6.6039697609513182        2.1616922533398943        2.4364569974335755     
 C   6.1465136394201254        1.3253235628069133        4.3981652232014499     
 O   10.372290005648422        1.5251919677655950        7.2360056093423637     
 C   10.828604444254303        3.3377532865335096        5.9377978255945330     
 N   10.029285239260750        4.0265505415561034        2.5706914012719357     
 C   10.663982767469097        3.9426533080977304        4.6295264437666539     
 O   10.321597953749086      -0.80193705582677122        6.3472269762117950     
 C   10.775825244536062       -1.2011989933276301        4.1628835449295005     
 N   9.8335995674393271       0.64571611114123317        1.3204153437851054     
 C   10.585203304300773      -0.73175689337447392        2.8056641950028918     
 B   9.7245220491146327       0.16879076521650349        7.3320643534506127     
 C   5.5167825107992616       0.27178045353044394        6.6564389032177926     
 H   7.1781127856266629        2.5032375252440269        1.6317398177504034     
 C   5.2393313153701806        2.1526162699722731        2.5296714662979993     
 C   4.9044991040271544        1.6204202347240146        3.7561756056466460     
 C   11.649064758451484        3.9907492600103809        6.9938491416406761     
 H   9.5682224518735701        3.7181432342340432        1.6826182524608484     
 C   10.712390699057046        5.1745678874984034        2.7903042681799191     
 C   11.137166896640853        5.1623223453979907        4.1128965366674848     
 C   11.446920565081497       -2.4819458344210688        4.5086151059735338     
 H   9.3235503024765585        1.4669025295105953       0.92264017823310640     
 C   10.587793888395316      -0.25613111897172502       0.64300722673782107     
 C   11.085852613721032       -1.1699074326514314        1.5629433849425929     
 C   9.9810116918392673      -0.38727934257159180        8.8062597339152280     
 H   4.4830367561372464       0.47201082372822611        6.3582651822175063     
 H   5.6184438910576748      -0.81345905942880425        6.8218317793721974     
 H   5.6954552806576677       0.75276066050083879        7.6310474721136030     
 H   4.6313180975602384        2.5570075336330165        1.7250796739962502     
 H   3.9103111572410096        1.4601825597817164        4.1481932947819127     
 H   11.374373971981319        5.0460680592402714        7.1221006963089284     
 H   11.544710384269520        3.4635866279128709        7.9455508069259722     
 H   12.710822660073360        3.9878746006976007        6.6972806943552561     
 H   10.882955818511187        5.8909577908697388        1.9979121519151064     
 H   11.714772628402578        5.9241767375950749        4.6198327651406075     
 H   11.988674025972195       -2.8879307377634582        3.6517369292321176     
 H   12.144068645362237       -2.3383661451631603        5.3437071666812654     
 H   10.707616830020488       -3.2324193058453909        4.8292587399952298     
 H   10.724319214752116      -0.18405304749332901      -0.42798775972990671     
 H   11.705443791517252       -2.0322843755510074        1.3488606899237123     
 H   11.029252835182067      -0.14428030724668503        9.0448877339582214     
 H   9.9373419971978354       -1.4870356321633751        8.7959958771943114     
 C   9.0658754405147075       0.14651007967853494        9.9244585495673174     
 H   9.5966415788072297        9.0783471588761600E-002   10.886799743651769     
 H   8.8627683843224752        1.2184544640981949        9.7675499253237383     
 C   7.7358020745775997      -0.60487951775268833        10.078073772507771     
 H   7.1201218675270477      -0.47146029700390424        9.1770377087525095     
 H   7.9367167250899140       -1.6875439705843758        10.142665681395492     
 C   6.9536351967464745      -0.16989666346041615        11.322595620082579     
 H   6.7844471469689456       0.91816578055296660        11.295640788876620     
 H   7.5756617084419400      -0.33988310221493040        12.215163675739772     
 C   5.6128371216614203      -0.88959574868136615        11.494029458692509     
 H   4.9632825673399310      -0.66870009043188172        10.631594701797425     
 H   5.7729292676574966       -1.9796022710274848        11.465897583885582     
 C   4.8883118446256963      -0.51946525897753792        12.792633998558310     
 H   4.7279058213077860       0.56973631166361016        12.830051198255026     
 H   5.5426310246522412      -0.74156415922584018        13.650104662113479     
 C   3.5472004331317080       -1.2377814856218778        12.977127786294153     
 H   2.8906184845425598       -1.0156199219859088        12.121283500249600     
 H   3.7035700408937826       -2.3279984255007808        12.945345363894790     
 C   2.8365347522386619      -0.86176136732892128        14.280271190446390     
 H   2.6843630165823931       0.22866385419715976        14.315009436908195     
 H   3.4942251618690587       -1.0850094442161060        15.134534267276555     
 C   1.4907755101442159       -1.5667658809812874        14.476833078285466     
 H   1.6391085518597255       -2.6587619490172143        14.466150883357516     
 H  0.83550635651761285       -1.3564778602293761        13.616767941073082     
 C  0.78603264544831875       -1.1590083341244528        15.774097506224418     
 H  0.64081390381812997       -6.7478966913849636E-002   15.784956429005037     
 H   1.4440371948834601       -1.3693759904296621        16.630680742585241     
 C -0.56218464543359603       -1.8521605574521549        15.979457414303363     
 H  -1.2204464564047381       -1.6288710157750086        15.124908345932164     
 H -0.42151579322915583       -2.9452657176250545        15.953146984845993     
 C  -1.2744898722106230       -1.4733694257190662        17.284008393657970     
 H  -1.3941663212242190      -0.37971521054785973        17.347011115839965     
 H -0.64145742702328523       -1.7471653598836505        18.142902447101410     
 C  -2.6409759690855665       -2.1579941098691409        17.398042834347027     
 H  -3.2785647631015902       -1.8333431339633743        16.560817458702946     
 H  -2.5106980823163938       -3.2421753262897113        17.249964185210857     
 C  -3.3759815105880731       -1.9356856955161454        18.722466148638070     
 H  -3.5423436927385397      -0.86035815074344224        18.899681409049659     
 H  -2.7380434314486624       -2.2780780002474268        19.549673576010189     
 C  -4.7152440748883722       -2.6822123962458271        18.776295498422499     
 H  -5.4278289285911443       -2.2012520305106182        18.090189855132788     
 H  -4.5712770052221883       -3.6967040661966735        18.380371538873018     
 C  -5.3113457416630787       -2.7658708939605114        20.183574822641777     
 H  -6.3041444820006767       -3.2381286631409316        20.172369871025115     
 H  -4.6664427234672257       -3.3623284763844676        20.844811062820746     
 H  -5.4260737118827045       -1.7718289340625819        20.631603232448292     
 Cl   8.3902259509423285        3.1167692347924838        9.8477857186258719E-002
 Co   5.7543793419936611        7.1109494312276400        23.925808263260279     
 N   7.0687258568143267        7.6820922025251290        22.383413253389911     
 N   7.7535240043978035        7.0392196695258900        24.790406458927482     
 N   4.5375946643925378        6.4529290832062749        22.414299657441763     
 N   5.1925652788081482        5.1506007492683201        24.505330936638455     
 N   4.9337315576901890        8.9088243295980032        23.402607588807506     
 N   4.9235786951462623        7.9416215263623933        25.739826035419661     
 O   6.6361693060547076        8.2019363688116904        21.190151926372391     
 C   8.3655369130430781        7.7779579305401620        22.591354410798836     
 N   8.3818404261909905        6.6203953625620580        25.915151502361514     
 C   8.7511725837885166        7.3318182957689109        23.911242244897601     
 O   4.4656776633144757        7.0113111027014234        21.182435519648042     
 C   3.9389348274675338        5.1643848808525501        22.473234859061172     
 N   5.2840803920606785        4.3427387802097694        25.595327891111680     
 C   4.3184355585573098        4.4967605205064380        23.641156068472746     
 O   4.6212067860935004        9.2760736587656965        22.125538412732496     
 C   4.3284484322168648        9.7774228145897464        24.366066574544622     
 N   4.8184195125141898        7.5989986139494876        27.045539512146561     
 C   4.3498086015671928        9.1973308899488568        25.636347287862545     
 B   5.1587272848633221        8.3626720714480118        21.044022041460863     
 C   9.3179808291131856        8.3722674028638693        21.612331290184699     
 H   7.8275965483849843        6.2590519650029863        26.732085951994868     
 C   9.7325735711573795        6.6373544569259764        25.778728825311312     
 C   10.013020246470925        7.1131523265860022        24.502554240136487     
 C   2.9202620387986822        4.7277459489634959        21.492577175730400     
 H   5.7855075792859694        4.6578468460289706        26.455554340995889     
 C   4.5255989856365293        3.2198662029671326        25.455913250434421     
 C   3.9082741114832831        3.2642931918596827        24.224991874198956     
 C   3.9163801199184451        11.155104327758215        24.024040227724104     
 H   5.3133050040769554        6.7615360800508553        27.413243446414413     
 C   4.2371247093894056        8.5962307721031728        27.781666754691866     
 C   3.9212189805754454        9.6326670181669396        26.929781326267218     
 C   4.7893827155556128        8.9697452470216383        19.615554881871262     
 H   10.336325265540125        8.4161619285592941        22.010403300287834     
 H   8.9914862534991133        9.3930193372133512        21.357005313942540     
 H   9.3241277382219838        7.8001219076654129        20.671966910535140     
 H   10.378174234859527        6.2827707330780029        26.577418624857014     
 H   10.989274653643587        7.2610863213066468        24.060543903276706     
 H   2.6713472048780309        3.6683176981786665        21.613525728962522     
 H   3.2676043766097291        4.9017626478595293        20.464134162477865     
 H   1.9889157597141227        5.3099581307269590        21.609679401202118     
 H   4.4717912347317510        2.4824047616525009        26.245165312498269     
 H   3.2278708239279461        2.5336113229588215        23.810191147663012     
 H   3.4006403019966021        11.615575586105823        24.870027279627251     
 H   3.2467816870694897        11.176099048413628        23.150235024386294     
 H   4.7916602485265383        11.782867767876946        23.775936767994004     
 H   4.0787819043188174        8.4858123497009572        28.847489875103346     
 H   3.4583223127577889        10.575151929125909        27.195399038448738     
 H   3.7339529856682923        8.7182831494466999        19.423551375704562     
 H   4.8178678795396523        10.069225501048464        19.665738745276297     
 C   5.6545998244176987        8.4943948296001413        18.433180351971046     
 H   5.0826089754692649        8.5889427931238380        17.498018923885301     
 H   5.8727668313293888        7.4188317414120970        18.534332320096240     
 C   6.9731291936536879        9.2619411104922325        18.264735498235627     
 H   7.5946824747700923        9.1395511836908891        19.162638399939798     
 H   6.7567271899229544        10.341426631783698        18.196290567468754     
 C   7.7540392562543587        8.8274801189597856        17.020914030411785     
 H   7.9366472179492566        7.7415186983570283        17.058204646003624     
 H   7.1297943107511177        8.9820930706424083        16.127271363077867     
 C   9.0864123070910541        9.5606707346848676        16.844290922422747     
 H   9.7358792045583211        9.3546502927330017        17.710145813393346     
 H   8.9148288367702904        10.649208496286263        16.862136330556194     
 C   9.8176048724011089        9.1858790581187417        15.551768420778160     
 H   9.9857002311170575        8.0975109385823849        15.523214931179011     
 H   9.1657128884388239        9.3970211329378230        14.689777793729823     
 C   11.154060438970044        9.9118600002291810        15.368907821240365     
 H   11.807404910840621        9.7012781791068612        16.230188189178492     
 H   10.990219190197777        11.001278622576926        15.390337747896973     
 C   11.874105048882980        9.5285669892201472        14.074083522523184     
 H   12.035535751233560        8.4390409079121902        14.051372730188518     
 H   11.219388423209146        9.7374882101644840        13.213918719439670     
 C   13.214103692130992        10.243160127346624        13.877737820387805     
 H   13.055858779335663        11.333854512358156        13.872599113601233     
 H   13.866314136815332        10.049956588853393        14.744163491549347     
 C   13.927555189141867        9.8232188923258192        12.590387694392561     
 H   14.085509315158584        8.7333860884588699        12.597385224539053     
 H   13.270100954254211        10.011132538671626        11.728455585820448     
 C   15.267500421750052        10.527178760741997        12.376071228357265     
 H   15.929463401602629        10.320160028438352        13.231960010618291     
 H   15.117279373584179        11.619289260966095        12.388334289700158     
 C   15.977993481099375        10.135005411059586        11.075412480811508     
 H   16.090096081667024        9.0401891222522330        11.019832183741421     
 H   15.345853955768634        10.406866511078210        10.215393020888195     
 C   17.348832865923747        10.807642491188410        10.960797573962331     
 H   17.972559795742029        10.497003952251836        11.813975441710850     
 H   17.226390746772399        11.896210084685988        11.082549935963392     
 C   18.104406251855092        10.547173328363828        9.6557425063968072     
 H   18.240489786251036        9.4651048373635707        9.4949018316100080     
 H   17.500407399380602        10.897639792603952        8.8064061121610191     
 C   19.465604055045031        11.252488330041770        9.6361384197239666     
 H   20.136037595767661        10.765167924103528        10.359192710416623     
 H   19.337325859502617        12.279012661003250        10.005597306939048     
 C   20.116243375250672        11.288910595346445        8.2524804395111335     
 H   21.108116085230339        11.760331547552878        8.2921616947914583     
 H   19.496767886121564        11.867507144913182        7.5527502840306555     
 H   20.246020157872149        10.280133143323260        7.8408918324980732     
 Cl   6.7086765344089851        5.3959133723061159        28.147727088707253     
         194

 Co   9.1633899584204617        1.3759300965208463        4.4035938021525940     
 N   7.8876116124786115       0.64670198070179419        5.7854202129802825     
 N   7.1930513031571390        1.6810557500716781        3.5571380646908719     
 N   10.239531375706328        2.1750417295726723        6.0403298045925755     
 N   9.9825509161063604        3.2553870430805696        3.6812700400620115     
 N   10.263233830157498      -0.37665588705770253        5.0443259820520732     
 N   9.8080975111058173       0.37976609222181751        2.6431650383853440     
 O   8.2275934192043909       0.31118996535596449        7.0593433851356799     
 C   6.4674725703094511       0.76511352371659147        5.6307943045940823     
 N   6.6039769242427653        2.1688429505499118        2.4345029972779795     
 C   6.1440824190501049        1.3324517965224278        4.3956488888012082     
 O   10.366356298207018        1.5303583159213292        7.2374951277686366     
 C   10.824195797028585        3.3432234251445911        5.9399731077787781     
 N   10.030705603933958        4.0314434516467532        2.5713744332099462     
 C   10.661715336457581        3.9479420303147754        4.6313348182055449     
 O   10.316416258474238      -0.79632190232230926        6.3470923976598295     
 C   10.773538677296719       -1.1946527240396918        4.1632524867579166     
 N   9.8351186799827737       0.65285884016769435        1.3199588980375878     
 C   10.584654144817311      -0.72485569149539497        2.8059687523690764     
 B   9.7186529529288599       0.17370922433041958        7.3321323610921771     
 C   5.5113870691993840       0.27826572159203661        6.6527053872981607     
 H   7.1790394183222190        2.5103596627200222        1.6304883471586695     
 C   5.2392579609751504        2.1601963392602275        2.5263020625483330     
 C   4.9029096370392953        1.6281214309533454        3.7524116111222052     
 C   11.642559216626235        3.9969789357586505        6.9971231776672296     
 H   9.5700245268613084        3.7235118273783692        1.6828934966673736     
 C   10.714694551764204        5.1788328184820029        2.7915932347165988     
 C   11.137103054334043        5.1668210949983253        4.1149222515229038     
 C   11.444078413734580       -2.4756215777508901        4.5092222949446112     
 H   9.3253228588471302        1.4739310270754962       0.92153480027758861     
 C   10.590756842896095      -0.24854546307643754       0.64357840344818418     
 C   11.087524636300859       -1.1624763872928594        1.5639915876188275     
 C   9.9738855413660552      -0.38417848719299319        8.8059093695293562     
 H   4.4781503276977057       0.48018300140685510        6.3539697553479222     
 H   5.6114972204647291      -0.80731693865733689        6.8167305315768312     
 H   5.6899248715313897       0.75776036860069895        7.6280368820446700     
 H   4.6322633240668658        2.5647399959108470        1.7210411130135419     
 H   3.9082039786341745        1.4683484313847637        4.1433162347349271     
 H   11.365445155084432        5.0515773164335593        7.1259530183907733     
 H   11.538557391974599        3.4689844544940591        7.9483795654049771     
 H   12.704460151961133        3.9968094749980003        6.7012586020627136     
 H   10.887423185309324        5.8946377544247825        1.9991532982625886     
 H   11.714512437602147        5.9283712337958958        4.6225005442671732     
 H   11.987898146710162       -2.8806537584195486        3.6532070174267646     
 H   12.139204052851865       -2.3328001219359669        5.3460444821510542     
 H   10.704175268317073       -3.2265484089544922        4.8273214466126921     
 H   10.729233861510098      -0.17615561284444084      -0.42710006309158893     
 H   11.707723376814377       -2.0245995726425061        1.3506834789864268     
 H   11.021654594535056      -0.14066104360557083        9.0460391534985174     
 H   9.9313137497981945       -1.4839714923361458        8.7938775499452593     
 C   9.0573054728455897       0.14685896078211247        9.9242016195227638     
 H   9.5877358645060244        9.0563934873968022E-002   10.886675986276476     
 H   8.8528827537020636        1.2187307686151625        9.7685721613031156     
 C   7.7280441107979998      -0.60623080332724022        10.076701008656476     
 H   7.1119898002558735      -0.47211515510325347        9.1759929607104240     
 H   7.9300938662915943       -1.6887741555036464        10.139747151612911     
 C   6.9459051600720620      -0.17365584371701345        11.322127214702149     
 H   6.7754965393574551       0.91425142204413890        11.296405839197183     
 H   7.5686896042516167      -0.34385702029577531        12.214125536199811     
 C   5.6059710052345171      -0.89487958778447174        11.493755987277090     
 H   4.9557787055166092      -0.67403663790990143        10.631811880497855     
 H   5.7671492740145807       -1.9846971102395707        11.464805133571318     
 C   4.8817310593547463      -0.52624019114794829        12.792990199315257     
 H   4.7207444054564887       0.56285523623634182        12.831250728962521     
 H   5.5365631360935339      -0.74856572593820003        13.650012926311234     
 C   3.5410056670097565       -1.2452910445348981        12.977682031278460     
 H   2.8839774530021329       -1.0230891870882572        12.122189380724667     
 H   3.6978804589114853       -2.3354251674673177        12.945432368612325     
 C   2.8306501968822180      -0.87001759487410113        14.281255538088658     
 H   2.6779764963186605       0.22034166603096650        14.316292131523497     
 H   3.4888121699242154       -1.0931395865967548        15.135193065097130     
 C   1.4852374058535134       -1.5756069462177393        14.478296270171221     
 H   1.6340301921997709       -2.6675452732143454        14.467521671764597     
 H  0.82953382353134386       -1.3655480267411466        13.618505921910902     
 C  0.78081987824026544       -1.1681694111537106        15.775881618203682     
 H  0.63531973179844159       -7.6662333744874661E-002   15.786876402487531     
 H   1.4391966257862163       -1.3784292357413850        16.632219068254368     
 C -0.56719564487799679       -1.8616354685267957        15.981743030552803     
 H  -1.2257586876372821       -1.6387383228291736        15.127324614526804     
 H -0.42625357964096339       -2.9547140870042119        15.955714939438328     
 C  -1.2791409139588525       -1.4825296558158885        17.286411573464974     
 H  -1.3989537105035157      -0.38885821650654973        17.349007409583304     
 H -0.64570639141940456       -1.7558815654863755        18.145153113817841     
 C  -2.6455056616046391       -2.1672215121409510        17.401518871172524     
 H  -3.2835967826013253       -1.8431486758694786        16.564449650819121     
 H  -2.5152504942469949       -3.2514962424580927        17.254114831842379     
 C  -3.3796862471900608       -1.9439459353134545        18.726245073798392     
 H  -3.5455844962487828      -0.86845956968620175        18.902938416608052     
 H  -2.7413575567405517       -2.2860753499895221        19.553312512975157     
 C  -4.7192856398403107       -2.6898197773381889        18.781334143885417     
 H  -5.4323747272592868       -2.2082332974255152        18.096195371760658     
 H  -4.5763979894518236       -3.7043062055972276        18.384997110860848     
 C  -5.3137111634358991       -2.7734193336337594        20.189313707968147     
 H  -6.3073580848838970       -3.2437894762841095        20.179124491954262     
 H  -4.6691132442226886       -3.3715438486870561        20.849292985017289     
 H  -5.4260553819022537       -1.7795092412521516        20.638161613373576     
 Cl   8.3930214302186084        3.1243037731770698        9.7712921705215602E-002
 Co   5.7581394416613847        7.1089454379563666        23.926643173000233     
 N   7.0714726514452719        7.6781122330709408        22.382367574541593     
 N   7.7574357226148365        7.0392345532215748        24.789805502072902     
 N   4.5384095435104488        6.4513292791052290        22.416941621268137     
 N   5.1996539596234568        5.1481666312902661        24.505383927232046     
 N   4.9402906692251580        8.9082223630650024        23.402853315339588     
 N   4.9264888150052180        7.9398642056019941        25.739912766066382     
 O   6.6379266335622562        8.1964458779097420        21.188841883426992     
 C   8.3683945748525641        7.7744418194334681        22.589338620532363     
 N   8.3863111458258253        6.6246390417517151        25.915708043051261     
 C   8.7546628180737649        7.3312605975240928        23.909966187597998     
 O   4.4662347642620626        7.0085651250345196        21.184581760990035     
 C   3.9410956223729445        5.1622757132937922        22.476369778967644     
 N   5.2954325523172319        4.3390887088081413        25.594044050976400     
 C   4.3241517062644252        4.4940760067053649        23.642716273093956     
 O   4.6252480562612499        9.2738391647880807        22.125897188427079     
 C   4.3367895675640540        9.7777886607081204        24.366510061903849     
 N   4.8204431596451585        7.5973450652412389        27.045593612988799     
 C   4.3562202264059939        9.1970425645907135        25.636608328202119     
 B   5.1605060867027683        8.3589825594900091        21.044462827884054     
 C   9.3203882886943212        8.3669588238865575        21.608833457170583     
 H   7.8324828045208195        6.2633223256524886        26.732916119012391     
 C   9.7370105281644825        6.6435977370883137        25.779297670942761     
 C   10.016793385625769        7.1164866998550016        24.501946787313738     
 C   2.9218119263489020        4.7248607783195800        21.496642335658667     
 H   5.7961559832549741        4.6554042517241419        26.454270504996572     
 C   4.5379230291971080        3.2154941634226102        25.455302137328683     
 C   3.9173033973360689        3.2603948331830690        24.226113055849130     
 C   3.9314685631487047        11.157726880748513        24.026242802003420     
 H   5.3141403709974631        6.7591827404423785        27.413181941462010     
 C   4.2421540059578380        8.5960717503693100        27.781862770509889     
 C   3.9291192596462041        9.6334825875557826        26.930096092022684     
 C   4.7899248054630110        8.9649883476013645        19.615870515276054     
 H   10.337822805783439        8.4163410907494107        22.008203720273194     
 H   8.9908611291492608        9.3848919666944592        21.347656679568782     
 H   9.3303300978183206        7.7900437609045108        20.671676459312618     
 H   10.383099944316273        6.2919919623650022        26.578812088147512     
 H   10.992809275552990        7.2649697651388720        24.059613287547254     
 H   2.6742520152150253        3.6651121939155553        21.617312257068768     
 H   3.2679165732081077        4.8997925915662739        20.467943171764890     
 H   1.9899049430284355        5.3058508527391322        21.614955174335098     
 H   4.4874650340431250        2.4768048232437505        26.243512127731890     
 H   3.2369236988066219        2.5292363198490175        23.812123214269175     
 H   3.4096720567305017        11.616875753688186        24.868972702272707     
 H   3.2701013351579085        11.183495036011356        23.147142219555246     
 H   4.8102052094054484        11.783693994280787        23.788687039578335     
 H   4.0834563478490145        8.4859654992174640        28.847666837186122     
 H   3.4689530894648239        10.577211954438257        27.195826257140617     
 H   3.7341492460235766        8.7140080528722503        19.425274669537135     
 H   4.8192165117997110        10.064475389657055        19.664923582096915     
 C   5.6536211477814158        8.4879064524501171        18.433117037975872     
 H   5.0809942498910541        8.5822633455531978        17.498316680571083     
 H   5.8710053324911575        7.4122503732434142        18.534922128980199     
 C   6.9725488839280736        9.2543849350268594        18.263445452379688     
 H   7.5943465463584099        9.1322328472924070        19.161190201816499     
 H   6.7568007884691283        10.333953866036415        18.194373844557294     
 C   7.7529506808119653        8.8187670240498210        17.019785706326488     
 H   7.9354880774243810        7.7328174495808568        17.057845498419685     
 H   7.1286120075759314        8.9728627401186731        16.126122189514888     
 C   9.0852878906092105        9.5518607974040552        16.842712782135624     
 H   9.7347889718819349        9.3462809875441675        17.708648222344454     
 H   8.9136364232252419        10.640408478438552        16.860116354096828     
 C   9.8165372137175897        9.1767200544322840        15.550402706465134     
 H   9.9853903621808815        8.0884509797519879        15.522449637415843     
 H   9.1645066176990184        9.3869895331481850        14.688308053408186     
 C   11.152420877458370        9.9035913418743178        15.367298065250305     
 H   11.805873123850517        9.6939523636890517        16.228725149448742     
 H   10.987712955114814        10.992900745080771        15.388207292030810     
 C   11.872762179802484        9.5203033163834565        14.072697759502653     
 H   12.035408955977967        8.4309398380934919        14.050630393457098     
 H   11.217788988374290        9.7280195665870703        13.212442214199726     
 C   13.211919996892494        10.236243938905520        13.875976021056506     
 H   13.052469572829720        11.326765668581796        13.870365657334359     
 H   13.864410836496111        10.044127178927829        14.742422579791121     
 C   13.925623665368223        9.8165353176381824        12.588747893893801     
 H   14.084915632848821        8.7268944474157237        12.596302846999212     
 H   13.267813621445175        10.003265717193020        11.726837845100373     
 C   15.264643708241710        10.521956920368330        12.373973841531054     
 H   15.926775817868858        10.316565565181961        13.230108036698576     
 H   15.112986719970149        11.613882223321747        12.385243656000130     
 C   15.975807801516146        10.129637200266322        11.073773885392924     
 H   16.090252213805851        9.0350263881268607        11.019567395167851     
 H   15.343108068157195        10.399035495365174        10.213433245023495     
 C   17.345091390636458        10.805122144940341        10.958451074035276     
 H   17.969582664135025        10.496644434976529        11.811829836342374     
 H   17.220140403226999        11.893481426988323        11.079332669786160     
 C   18.101163551945913        10.545552852169857        9.6535522370640070     
 H   18.240055746242529        9.4637681224696415        9.4934647829250061     
 H   17.496218843883835        10.893857426886626        8.8040420594675162     
 C   19.460406306954191        11.254449617701473        9.6334676275699724     
 H   20.132963180173050        10.768200309319607        10.355233548997186     
 H   19.329659867018847        12.280112826402709        10.004282426932541     
 C   20.109312705858894        11.294540362088705        8.2491981768592773     
 H   21.100002090558618        11.768360884727400        8.2885148255262155     
 H   19.487620398667971        11.872696875877651        7.5511736759422128     
 H   20.240986646576790        10.286760573202717        7.8359446187150610     
 Cl   6.7136028791074880        5.3977208519717639        28.146986888006044     
         194

 Co   9.1606054653963707        1.3819435718566770        4.4034129452820752     
 N   7.8833407046628894       0.65230822640143538        5.7842833635442261     
 N   7.1916809048457120        1.6879217225773424        3.5557917882126975     
 N   10.235342148545062        2.1803341403381378        6.0416532694940601     
 N   9.9811420004250877        3.2609782777244556        3.6822852327696092     
 N   10.259878114445998      -0.37036599884616200        5.0443091124616588     
 N   9.8074359352846550       0.38644033947745399        2.6425751826882751     
 O   8.2219338210235122       0.31662675898477161        7.0584931651485441     
 C   6.4634294422675609       0.77163889737327307        5.6283654722752656     
 N   6.6039840875342133        2.1759936477599293        2.4325489971223839     
 C   6.1416511986800835        1.3395800302379421        4.3931325544009665     
 O   10.360422590765614        1.5355246640770632        7.2389846461949094     
 C   10.819787149802869        3.3486935637556732        5.9421483899630223     
 N   10.032125968607167        4.0363363617374022        2.5720574651479571     
 C   10.659447905446065        3.9532307525318200        4.6331431926444360     
 O   10.311234563199390      -0.79070674881784730        6.3469578191078631     
 C   10.771252110057375       -1.1881064547517535        4.1636214285863336     
 N   9.8366377925262185       0.66000156919415542        1.3195024522900702     
 C   10.584104985333846      -0.71795448961631592        2.8062733097352610     
 B   9.7127838567430889       0.17862768344433566        7.3322003687337416     
 C   5.5059916275995073       0.28475098965362927        6.6489718713785289     
 H   7.1799660510177752        2.5174818001960175        1.6292368765669356     
 C   5.2391846065801211        2.1677764085481814        2.5229326587986662     
 C   4.9013201700514362        1.6358226271826763        3.7486476165977645     
 C   11.636053674800989        4.0032086115069205        7.0003972136937840     
 H   9.5718266018490468        3.7288804205226955        1.6831687408738989     
 C   10.716998404471363        5.1830977494656025        2.7928822012532790     
 C   11.137039212027235        5.1713198445986608        4.1169479663783228     
 C   11.441236262387664       -2.4692973210807119        4.5098294839156896     
 H   9.3270954152177037        1.4809595246403968       0.92042942232207092     
 C   10.593719797396876      -0.24095980718115004       0.64414958015854740     
 C   11.089196658880688       -1.1550453419342877        1.5650397902950619     
 C   9.9667593908928449      -0.38107763181439452        8.8055590051434862     
 H   4.4732638992581641       0.48835517908548409        6.3496743284783372     
 H   5.6045505498717834      -0.80117481788586953        6.8116292837814649     
 H   5.6843944624051117       0.76276007670055923        7.6250262919757361     
 H   4.6332085505734923        2.5724724581886775        1.7170025520308336     
 H   3.9060968000273393        1.4765143029878109        4.1384391746879414     
 H   11.356516338187545        5.0570865736268473        7.1298053404726183     
 H   11.532404399679681        3.4743822810752474        7.9512083238839821     
 H   12.698097643848907        4.0057443492984000        6.7052365097701712     
 H   10.891890552107458        5.8983177179798254        2.0003944446100710     
 H   11.714252246801719        5.9325657299967167        4.6251683233937380     
 H   11.987122267448127       -2.8733767790756386        3.6546771056214120     
 H   12.134339460341492       -2.3272340987087734        5.3483817976208439     
 H   10.700733706613658       -3.2206775120635935        4.8253841532301536     
 H   10.734148508268078      -0.16825817819555267      -0.42621236645327115     
 H   11.710002962111501       -2.0169147697340049        1.3525062680491415     
 H   11.014056353888044      -0.13704177996445663        9.0471905730388151     
 H   9.9252855023985553       -1.4809073525089167        8.7917592226962071     
 C   9.0487355051764720       0.14720784188569000        9.9239446894782120     
 H   9.5788301502048192        9.0344398159174444E-002   10.886552228901181     
 H   8.8429971230816502        1.2190070731321299        9.7695943972824928     
 C   7.7202861470183999      -0.60758208890179222        10.075328244805180     
 H   7.1038577329846984      -0.47277001320260276        9.1749482126683386     
 H   7.9234710074932755       -1.6900043404229173        10.136828621830329     
 C   6.9381751233976496      -0.17741502397361075        11.321658809321720     
 H   6.7665459317459637       0.91033706353531108        11.297170889517746     
 H   7.5617175000612935      -0.34783093837662021        12.213087396659848     
 C   5.5991048888076138      -0.90016342688757733        11.493482515861674     
 H   4.9482748436932873      -0.67937318538792113        10.632029059198283     
 H   5.7613692803716647       -1.9897919494516567        11.463712683257054     
 C   4.8751502740837971      -0.53301512331835865        12.793346400072206     
 H   4.7135829896051904       0.55597416080907347        12.832450259670017     
 H   5.5304952475348266      -0.75556729265056000        13.649921190508987     
 C   3.5348109008878050       -1.2528006034479184        12.978236276262768     
 H   2.8773364214617065       -1.0305584521906059        12.123095261199735     
 H   3.6921908769291880       -2.3428519094338540        12.945519373329860     
 C   2.8247656415257745      -0.87827382241928098        14.282239885730927     
 H   2.6715899760549284       0.21201947786477321        14.317574826138797     
 H   3.4833991779793720       -1.1012697289774038        15.135851862917704     
 C   1.4796993015628106       -1.5844480114541915        14.479759462056977     
 H   1.6289518325398165       -2.6763285974114761        14.468892460171677     
 H  0.82356129054507499       -1.3746181932529173        13.620243902748722     
 C  0.77560711103221225       -1.1773304881829685        15.777665730182946     
 H  0.62982555977875310       -8.5845700575899686E-002   15.788796375970024     
 H   1.4343560566889728       -1.3874824810531081        16.633757393923492     
 C -0.57220664432239765       -1.8711103796014366        15.984028646802242     
 H  -1.2310709188698259       -1.6486056298833387        15.129740883121443     
 H -0.43099136605277094       -2.9641624563833697        15.958282894030663     
 C  -1.2837919557070820       -1.4916898859127108        17.288814753271978     
 H  -1.4037410997828126      -0.39800122246523967        17.351003703326644     
 H -0.64995535581552388       -1.7645977710891003        18.147403780534272     
 C  -2.6500353541237112       -2.1764489144127608        17.404994907998017     
 H  -3.2886288021010603       -1.8529542177755829        16.568081842935296     
 H  -2.5198029061775959       -3.2608171586264740        17.258265478473902     
 C  -3.3833909837920486       -1.9522061751107636        18.730023998958714     
 H  -3.5488252997590264      -0.87656098862896137        18.906195424166441     
 H  -2.7446716820324415       -2.2940726997316174        19.556951449940126     
 C  -4.7233272047922483       -2.6974271584305511        18.786372789348334     
 H  -5.4369205259274294       -2.2152145643404122        18.102200888388523     
 H  -4.5815189736814599       -3.7119083449977817        18.389622682848678     
 C  -5.3160765852087195       -2.7809677733070073        20.195052593294520     
 H  -6.3105716877671174       -3.2494502894272879        20.185879112883409     
 H  -4.6717837649781515       -3.3807592209896447        20.853774907213829     
 H  -5.4260370519218029       -1.7871895484417211        20.644719994298860     
 Cl   8.3958169094948865        3.1318383115616557        9.6947986224172486E-002
 Co   5.7618995413291074        7.1069414446850931        23.927478082740187     
 N   7.0742194460762171        7.6741322636167517        22.381321895693272     
 N   7.7613474408318686        7.0392494369172596        24.789204545218318     
 N   4.5392244226283589        6.4497294750041831        22.419583585094511     
 N   5.2067426404387653        5.1457325133122129        24.505436917825637     
 N   4.9468497807601262        8.9076203965320015        23.403099041871670     
 N   4.9293989348641745        7.9381068848415950        25.739999496713107     
 O   6.6396839610698057        8.1909553870077936        21.187531840481594     
 C   8.3712522366620519        7.7709257083267742        22.587322830265890     
 N   8.3907818654606601        6.6288827209413723        25.916264583741011     
 C   8.7581530523590114        7.3307028992792738        23.908690130298400     
 O   4.4667918652096503        7.0058191473676157        21.186728002332028     
 C   3.9432564172783557        5.1601665457350334        22.479504698874116     
 N   5.3067847125737853        4.3354386374065133        25.592760210841121     
 C   4.3298678539715398        4.4913914929042917        23.644276477715167     
 O   4.6292893264289994        9.2716046708104631        22.126255964121661     
 C   4.3451307029112431        9.7781545068264961        24.366953549263080     
 N   4.8224668067761263        7.5956915165329910        27.045647713831041     
 C   4.3626318512447950        9.1967542392325718        25.636869368541696     
 B   5.1622848885422155        8.3552930475320082        21.044903614307245     
 C   9.3227957482754569        8.3616502449092458        21.605335624156467     
 H   7.8373690606566555        6.2675926863019908        26.733746286029913     
 C   9.7414474851715855        6.6498410172506510        25.779866516574209     
 C   10.020566524780616        7.1198210731240010        24.501339334490989     
 C   2.9233618138991213        4.7219756076756640        21.500707495586934     
 H   5.8068043872239787        4.6529616574193131        26.452986668997259     
 C   4.5502470727576858        3.2111221238780883        25.454691024222946     
 C   3.9263326831888552        3.2564964745064553        24.227234237499307     
 C   3.9465570063789639        11.160349433738809        24.028445376282740     
 H   5.3149757379179698        6.7568294008339027        27.413120436509608     
 C   4.2471833025262704        8.5959127286354473        27.782058786327912     
 C   3.9370195387169629        9.6342981569446255        26.930410857778146     
 C   4.7904668953704093        8.9602314481810925        19.616186148680843     
 H   10.339320346026751        8.4165202529395291        22.006004140258558     
 H   8.9902360047994083        9.3767645961755672        21.338308045195028     
 H   9.3365324574146573        7.7799656141436087        20.671386008090092     
 H   10.388025653773019        6.3012131916520016        26.580205551438009     
 H   10.996343897462392        7.2688532089710982        24.058682671817806     
 H   2.6771568255520202        3.6619066896524441        21.621098785175015     
 H   3.2682287698064858        4.8978225352730194        20.471752181051912     
 H   1.9908941263427482        5.3017435747513053        21.620230947468077     
 H   4.5031388333544999        2.4712048848350006        26.241858942965514     
 H   3.2459765736852972        2.5248613167392140        23.814055280875341     
 H   3.4187038114644013        11.618175921270549        24.867918124918166     
 H   3.2934209832463268        11.190891023609087        23.144049414724197     
 H   4.8287501702843585        11.784520220684630        23.801437311162669     
 H   4.0881307913792115        8.4861186487339708        28.847843799268897     
 H   3.4795838661718590        10.579271979750605        27.196253475832492     
 H   3.7343455063788609        8.7097329562978008        19.426997963369708     
 H   4.8205651440597688        10.059725278265644        19.664108418917532     
 C   5.6526424711451329        8.4814180753000947        18.433053723980699     
 H   5.0793795243128432        8.5755838979825576        17.498614437256865     
 H   5.8692438336529262        7.4056690050747314        18.535511937864158     
 C   6.9719685742024593        9.2468287595614864        18.262155406523750     
 H   7.5940106179467275        9.1249145108939249        19.159742003693200     
 H   6.7568743870153023        10.326481100289131        18.192457121645838     
 C   7.7518621053695727        8.8100539291398565        17.018657382241191     
 H   7.9343289368995045        7.7241162008046853        17.057486350835749     
 H   7.1274297044007451        8.9636324095949380        16.124973015951912     
 C   9.0841634741273687        9.5430508601232447        16.841134641848498     
 H   9.7336987392055470        9.3379116823553332        17.707150631295566     
 H   8.9124440096801933        10.631608460590842        16.858096377637462     
 C   9.8154695550340723        9.1675610507458281        15.549036992152107     
 H   9.9850804932447055        8.0793910209215891        15.521684343652673     
 H   9.1633003469592147        9.3769579333585487        14.686838313086549     
 C   11.150781315946697        9.8953226835194545        15.365688309260243     
 H   11.804341336860414        9.6866265482712404        16.227262109718993     
 H   10.985206720031851        10.984522867584618        15.386076836164648     
 C   11.871419310721986        9.5120396435467640        14.071311996482123     
 H   12.035282160722375        8.4228387682747936        14.049888056725679     
 H   11.216189553539431        9.7185509230096550        13.210965708959781     
 C   13.209736301653995        10.229327750464416        13.874214221725204     
 H   13.049080366323777        11.319676824805438        13.868132201067487     
 H   13.862507536176889        10.038297769002263        14.740681668032897     
 C   13.923692141594579        9.8098517429505456        12.587108093395042     
 H   14.084321950539056        8.7204028063725794        12.595220469459369     
 H   13.265526288636140        9.9953988957144162        11.725220104380298     
 C   15.261786994733368        10.516735079994664        12.371876454704843     
 H   15.924088234135088        10.312971101925568        13.228256062778861     
 H   15.108694066356120        11.608475185677397        12.382153022300104     
 C   15.973622121932916        10.124268989473057        11.072135289974339     
 H   16.090408345944681        9.0298636540014900        11.019302606594280     
 H   15.340362180545755        10.391204479652139        10.211473469158797     
 C   17.341349915349166        10.802601798692274        10.956104574108220     
 H   17.966605532528021        10.496284917701225        11.809684230973900     
 H   17.213890059681599        11.890752769290657        11.076115403608929     
 C   18.097920852036729        10.543932375975887        9.6513619677312050     
 H   18.239621706234026        9.4624314075757141        9.4920277342400059     
 H   17.492030288387067        10.890075061169300        8.8016780067740132     
 C   19.455208558863355        11.256410905361179        9.6307968354159783     
 H   20.129888764578439        10.771232694535685        10.351274387577748     
 H   19.321993874535078        12.281212991802168        10.002967546926033     
 C   20.102382036467116        11.300170128830963        8.2459159142074210     
 H   21.091888095886898        11.776390221901920        8.2848679562609711     
 H   19.478472911214375        11.877886606842122        7.5495970678537700     
 H   20.235953135281434        10.293388003082173        7.8309974049320488     
 Cl   6.7185292238059908        5.3995283316374110        28.146246687304835     
         194

 Co   9.1578209723722779        1.3879570471925078        4.4032320884115563     
 N   7.8790697968471664       0.65791447210107656        5.7831465141081697     
 N   7.1903105065342841        1.6947876950830068        3.5544455117345235     
 N   10.231152921383798        2.1856265511036033        6.0429767343955456     
 N   9.9797330847438150        3.2665695123683416        3.6833004254772068     
 N   10.256522398734498      -0.36407611063462142        5.0442922428712436     
 N   9.8067743594634926       0.39311458673309047        2.6419853269912061     
 O   8.2162742228426353       0.32206355261357872        7.0576429451614082     
 C   6.4593863142256716       0.77816427102995478        5.6259366399564499     
 N   6.6039912508256604        2.1831443449699468        2.4305949969667879     
 C   6.1392199783100629        1.3467082639534567        4.3906162200007248     
 O   10.354488883324212        1.5406910122327975        7.2404741646211823     
 C   10.815378502577150        3.3541637023667548        5.9443236721472665     
 N   10.033546333280375        4.0412292718280520        2.5727404970859680     
 C   10.657180474434549        3.9585194747488650        4.6349515670833270     
 O   10.306052867924542      -0.78509159531338546        6.3468232405558975     
 C   10.768965542818030       -1.1815601854638151        4.1639903704147496     
 N   9.8381569050696633       0.66714429822061649        1.3190460065425527     
 C   10.583555825850384      -0.71105328773723697        2.8065778671014456     
 B   9.7069147605573161       0.18354614255825175        7.3322683763753069     
 C   5.5005961859996297       0.29123625771522199        6.6452383554588970     
 H   7.1808926837133304        2.5246039376720129        1.6279854059752017     
 C   5.2391112521850909        2.1753564778361358        2.5195632550489999     
 C   4.8997307030635771        1.6435238234120071        3.7448836220733233     
 C   11.629548132975742        4.0094382872551897        7.0036712497203375     
 H   9.5736286768367851        3.7342490136670214        1.6834439850804241     
 C   10.719302257178523        5.1873626804492021        2.7941711677899592     
 C   11.136975369720426        5.1758185941989954        4.1189736812337427     
 C   11.438394111040749       -2.4629730644105337        4.5104366728867671     
 H   9.3288679715882772        1.4879880222052977       0.91932404436655313     
 C   10.596682751897655      -0.23337415128586253       0.64472075686891051     
 C   11.090868681460515       -1.1476142965757157        1.5660879929712965     
 C   9.9596332404196328      -0.37797677643579591        8.8052086407576144     
 H   4.4683774708186235       0.49652735676411308        6.3453789016087532     
 H   5.5976038792788376      -0.79503269711440205        6.8065280359860987     
 H   5.6788640532788337       0.76775978480041940        7.6220157019068022     
 H   4.6341537770801198        2.5802049204665081        1.7129639910481251     
 H   3.9039896214205045        1.4846801745908582        4.1335621146409558     
 H   11.347587521290659        5.0625958308201353        7.1336576625544641     
 H   11.526251407384761        3.4797801076564356        7.9540370823629862     
 H   12.691735135736680        4.0146792235987991        6.7092144174776278     
 H   10.896357918905595        5.9019976815348691        2.0016355909575534     
 H   11.713992056001288        5.9367602261975376        4.6278361025203036     
 H   11.986346388186094       -2.8660997997317290        3.6561471938160590     
 H   12.129474867831119       -2.3216680754815799        5.3507191130906326     
 H   10.697292144910243       -3.2148066151726948        4.8234468598476150     
 H   10.739063155026058      -0.16036074354666452      -0.42532466981495337     
 H   11.712282547408625       -2.0092299668255036        1.3543290571118560     
 H   11.006458113241035      -0.13342251632334240        9.0483419925791111     
 H   9.9192572549989162       -1.4778432126816874        8.7896408954471568     
 C   9.0401655375073542       0.14755672298926756        9.9236877594336583     
 H   9.5699244359036122        9.0124861444380866E-002   10.886428471525885     
 H   8.8331114924612386        1.2192833776490974        9.7706166332618700     
 C   7.7125281832388000      -0.60893337447634410        10.073955480953884     
 H   7.0957256657135233      -0.47342487130195199        9.1739034646262549     
 H   7.9168481486949558       -1.6912345253421879        10.133910092047747     
 C   6.9304450867232372      -0.18117420423020805        11.321190403941289     
 H   6.7575953241344733       0.90642270502648326        11.297935939838309     
 H   7.5547453958709703      -0.35180485645746512        12.212049257119887     
 C   5.5922387723807105      -0.90544726599068304        11.493209044446255     
 H   4.9407709818699654      -0.68470973286594083        10.632246237898713     
 H   5.7555892867287488       -1.9948867886637425        11.462620232942790     
 C   4.8685694888128479      -0.53979005548876902        12.793702600829155     
 H   4.7064215737538921       0.54909308538180523        12.833649790377514     
 H   5.5244273589761193      -0.76256885936291985        13.649829454706742     
 C   3.5286161347658536       -1.2603101623609390        12.978790521247076     
 H   2.8706953899212797       -1.0380277172929544        12.124001141674801     
 H   3.6865012949468912       -2.3502786514003904        12.945606378047396     
 C   2.8188810861693305      -0.88653004996446072        14.283224233373195     
 H   2.6652034557911963       0.20369728969857992        14.318857520754097     
 H   3.4779861860345287       -1.1093998713580528        15.136510660738280     
 C   1.4741611972721080       -1.5932890766906433        14.481222653942734     
 H   1.6238734728798621       -2.6851119216086068        14.470263248578759     
 H  0.81758875755880611       -1.3836883597646878        13.621981883586542     
 C  0.77039434382415894       -1.1864915652122263        15.779449842162210     
 H  0.62433138775906472       -9.5029067406924711E-002   15.790716349452518     
 H   1.4295154875917291       -1.3965357263648310        16.635295719592619     
 C -0.57721764376679852       -1.8805852906760774        15.986314263051682     
 H  -1.2363831501023697       -1.6584729369375040        15.132157151716083     
 H -0.43572915246457844       -2.9736108257625271        15.960850848622998     
 C  -1.2884429974553115       -1.5008501160095331        17.291217933078986     
 H  -1.4085284890621093      -0.40714422842392961        17.352999997069983     
 H -0.65420432021164321       -1.7733139766918253        18.149654447250704     
 C  -2.6545650466427837       -2.1856763166845705        17.408470944823513     
 H  -3.2936608216007950       -1.8627597596816872        16.571714035051471     
 H  -2.5243553181081975       -3.2701380747948554        17.262416125105428     
 C  -3.3870957203940368       -1.9604664149080726        18.733802924119036     
 H  -3.5520661032692695      -0.88466240757172088        18.909452431724830     
 H  -2.7479858073243313       -2.3020700494737132        19.560590386905094     
 C  -4.7273687697441868       -2.7050345395229130        18.791411434811248     
 H  -5.4414663245955719       -2.2221958312553092        18.108206405016393     
 H  -4.5866399579110952       -3.7195104843983358        18.394248254836508     
 C  -5.3184420069815399       -2.7885162129802556        20.200791478620889     
 H  -6.3137852906503378       -3.2551111025704658        20.192633733812556     
 H  -4.6744542857336144       -3.3899745932922336        20.858256829410372     
 H  -5.4260187219413529       -1.7948698556312908        20.651278375224145     
 Cl   8.3986123887711646        3.1393728499462417        9.6183050743129370E-002
 Co   5.7656596409968310        7.1049374514138188        23.928312992480141     
 N   7.0769662407071623        7.6701522941625635        22.380276216844955     
 N   7.7652591590489015        7.0392643206129444        24.788603588363738     
 N   4.5400393017462690        6.4481296709031373        22.422225548920885     
 N   5.2138313212540739        5.1432983953341598        24.505489908419229     
 N   4.9534088922950943        8.9070184299990025        23.403344768403752     
 N   4.9323090547231301        7.9363495640811959        25.740086227359829     
 O   6.6414412885773544        8.1854648961058452        21.186221797536195     
 C   8.3741098984715379        7.7674095972200803        22.585307039999417     
 N   8.3952525850954949        6.6331264001310295        25.916821124430758     
 C   8.7616432866442580        7.3301452010344557        23.907414072998801     
 O   4.4673489661572372        7.0030731697007118        21.188874243674022     
 C   3.9454172121837665        5.1580573781762755        22.482639618780588     
 N   5.3181368728303386        4.3317885660048852        25.591476370705841     
 C   4.3355840016786553        4.4887069791032186        23.645836682336373     
 O   4.6333305965967488        9.2693701768328474        22.126614739816247     
 C   4.3534718382584323        9.7785203529448701        24.367397036622311     
 N   4.8244904539070950        7.5940379678247432        27.045701814673279     
 C   4.3690434760835961        9.1964659138744285        25.637130408881273     
 B   5.1640636903816617        8.3516035355740055        21.045344400730432     
 C   9.3252032078565925        8.3563416659319341        21.601837791142351     
 H   7.8422553167924915        6.2718630469514931        26.734576453047435     
 C   9.7458844421786885        6.6560842974129883        25.780435362205655     
 C   10.024339663935461        7.1231554463930005        24.500731881668241     
 C   2.9249117014493411        4.7190904370317472        21.504772655515200     
 H   5.8174527911929834        4.6505190631144853        26.451702832997942     
 C   4.5625711163182645        3.2067500843335663        25.454079911117212     
 C   3.9353619690416410        3.2525981158298416        24.228355419149480     
 C   3.9616454496092235        11.162971986729106        24.030647950562056     
 H   5.3158111048384775        6.7544760612254269        27.413058931557206     
 C   4.2522125990947028        8.5957537069015864        27.782254802145935     
 C   3.9449198177877216        9.6351137263334685        26.930725623533611     
 C   4.7910089852778075        8.9554745487608187        19.616501782085635     
 H   10.340817886270063        8.4166994151296475        22.003804560243918     
 H   8.9896108804495558        9.3686372256566752        21.328959410821270     
 H   9.3427348170109941        7.7698874673827065        20.671095556867570     
 H   10.392951363229765        6.3104344209390009        26.581599014728507     
 H   10.999878519371796        7.2727366528033235        24.057752056088354     
 H   2.6800616358890150        3.6587011853893330        21.624885313281261     
 H   3.2685409664048644        4.8958524789797639        20.475561190338933     
 H   1.9918833096570610        5.2976362967634785        21.625506720601059     
 H   4.5188126326658749        2.4656049464262502        26.240205758199135     
 H   3.2550294485639730        2.5204863136294104        23.815987347481506     
 H   3.4277355661983013        11.619476088852911        24.866863547563625     
 H   3.3167406313347456        11.198287011206816        23.140956609893145     
 H   4.8472951311632695        11.785346447088472        23.814187582747000     
 H   4.0928052349094086        8.4862717982504794        28.848020761351673     
 H   3.4902146428788940        10.581332005062952        27.196680694524371     
 H   3.7345417667341452        8.7054578597233494        19.428721257202280     
 H   4.8219137763198274        10.054975166874232        19.663293255738150     
 C   5.6516637945088490        8.4749296981500706        18.432990409985521     
 H   5.0777647987346324        8.5689044504119174        17.498912193942651     
 H   5.8674823348146949        7.3990876369060485        18.536101746748120     
 C   6.9713882644768441        9.2392725840961134        18.260865360667815     
 H   7.5936746895350460        9.1175961744954428        19.158293805569901     
 H   6.7569479855614762        10.319008334541849        18.190540398734377     
 C   7.7507735299271792        8.8013408342298920        17.017529058155894     
 H   7.9331697963746279        7.7154149520285138        17.057127203251810     
 H   7.1262474012255588        8.9544020790712029        16.123823842388934     
 C   9.0830390576455269        9.5342409228424323        16.839556501561376     
 H   9.7326085065291608        9.3295423771664989        17.705653040246673     
 H   8.9112515961351448        10.622808442743132        16.856076401178097     
 C   9.8144018963505548        9.1584020470593703        15.547671277839081     
 H   9.9847706243085295        8.0703310620911921        15.520919049889505     
 H   9.1620940762194092        9.3669263335689106        14.685368572764911     
 C   11.149141754435023        9.8870540251645913        15.364078553270183     
 H   11.802809549870309        9.6793007328534308        16.225799069989247     
 H   10.982700484948888        10.976144990088462        15.383946380298486     
 C   11.870076441641491        9.5037759707100733        14.069926233461592     
 H   12.035155365466780        8.4147376984560953        14.049145719994259     
 H   11.214590118704574        9.7090822794322413        13.209489203719835     
 C   13.207552606415497        10.222411562023312        13.872452422393904     
 H   13.045691159817833        11.312587981029077        13.865898744800615     
 H   13.860604235857668        10.032468359076697        14.738940756274673     
 C   13.921760617820933        9.8031681682629088        12.585468292896280     
 H   14.083728268229294        8.7139111653294332        12.594138091919527     
 H   13.263238955827106        9.9875320742358102        11.723602363660225     
 C   15.258930281225027        10.511513239620998        12.369779067878632     
 H   15.921400650401315        10.309376638669177        13.226404088859146     
 H   15.104401412742090        11.603068148033048        12.379062388600078     
 C   15.971436442349688        10.118900778679793        11.070496694555754     
 H   16.090564478083511        9.0247009198761177        11.019037818020710     
 H   15.337616292934316        10.383373463939103        10.209513693294097     
 C   17.337608440061874        10.800081452444205        10.953758074181165     
 H   17.963628400921014        10.495925400425918        11.807538625605424     
 H   17.207639716136200        11.888024111592992        11.072898137431697     
 C   18.094678152127546        10.542311899781916        9.6491716983984048     
 H   18.239187666225519        9.4610946926817849        9.4905906855550040     
 H   17.487841732890299        10.886292695451976        8.7993139540805103     
 C   19.450010810772515        11.258372193020884        9.6281260432619824     
 H   20.126814348983828        10.774265079751764        10.347315226158312     
 H   19.314327882051309        12.282313157201626        10.001652666919524     
 C   20.095451367075338        11.305799895573223        8.2426336515555665     
 H   21.083774101215173        11.784419559076440        8.2812210869957283     
 H   19.469325423760782        11.883076337806591        7.5480204597653282     
 H   20.230919623986075        10.300015432961629        7.8260501911490366     
 Cl   6.7234555685044928        5.4013358113030581        28.145506486603626     
         194

 Co   9.1550364793481869        1.3939705225283388        4.4030512315410375     
 N   7.8747988890314442       0.66352071780071764        5.7820096646721124     
 N   7.1889401082228561        1.7016536675886709        3.5530992352563491     
 N   10.226963694222533        2.1909189618690692        6.0443001992970302     
 N   9.9783241690625424        3.2721607470122280        3.6843156181848045     
 N   10.253166683022998      -0.35778622242308089        5.0442753732808292     
 N   9.8061127836423285       0.39978883398872694        2.6413954712941372     
 O   8.2106146246617566       0.32750034624238578        7.0567927251742715     
 C   6.4553431861837813       0.78468964468663638        5.6235078076376332     
 N   6.6039984141171075        2.1902950421799643        2.4286409968111919     
 C   6.1367887579400415        1.3538364976689712        4.3880998856004831     
 O   10.348555175882808        1.5458573603885317        7.2419636830474543     
 C   10.810969855351434        3.3596338409778363        5.9464989543315108     
 N   10.034966697953584        4.0461221819187010        2.5734235290239789     
 C   10.654913043423033        3.9638081969659096        4.6367599415222180     
 O   10.300871172649696      -0.77947644180892350        6.3466886620039320     
 C   10.766678975578687       -1.1750139161758766        4.1643593122431666     
 N   9.8396760176131082       0.67428702724707756        1.3185895607950351     
 C   10.583006666366922      -0.70415208585815792        2.8068824244676307     
 B   9.7010456643715450       0.18846460167216783        7.3323363840168714     
 C   5.4952007443997521       0.29772152577681466        6.6415048395392660     
 H   7.1818193164088866        2.5317260751480086        1.6267339353834678     
 C   5.2390378977900607        2.1829365471240902        2.5161938512993332     
 C   4.8981412360757179        1.6512250196413378        3.7411196275488825     
 C   11.623042591150496        4.0156679630034597        7.0069452857468919     
 H   9.5754307518245234        3.7396176068113478        1.6837192292869494     
 C   10.721606109885682        5.1916276114328008        2.7954601343266394     
 C   11.136911527413618        5.1803173437993300        4.1209993960891618     
 C   11.435551959693832       -2.4566488077403554        4.5110438618578446     
 H   9.3306405279588507        1.4950165197701983       0.91821866641103544     
 C   10.599645706398434      -0.22578849539057499       0.64529193357927372     
 C   11.092540704040344       -1.1401832512171437        1.5671361956475309     
 C   9.9525070899464225      -0.37487592105719725        8.8048582763717427     
 H   4.4634910423790819       0.50469953444274207        6.3410834747391691     
 H   5.5906572086858919      -0.78889057634293469        6.8014267881907333     
 H   5.6733336441525557       0.77275949290027957        7.6190051118378683     
 H   4.6350990035867463        2.5879373827443382        1.7089254300654169     
 H   3.9018824428136694        1.4928460461939055        4.1286850545939711     
 H   11.338658704393772        5.0681050880134242        7.1375099846363090     
 H   11.520098415089841        3.4851779342376235        7.9568658408419912     
 H   12.685372627624453        4.0236140978991992        6.7131923251850854     
 H   10.900825285703732        5.9056776450899129        2.0028767373050353     
 H   11.713731865200860        5.9409547223983585        4.6305038816468693     
 H   11.985570508924061       -2.8588228203878194        3.6576172820107060     
 H   12.124610275320746       -2.3161020522543865        5.3530564285604214     
 H   10.693850583206826       -3.2089357182817966        4.8215095664650764     
 H   10.743977801784037      -0.15246330889777635      -0.42443697317663553     
 H   11.714562132705748       -2.0015451639170023        1.3561518461745707     
 H   10.998859872594023      -0.12980325268222820        9.0494934121194088     
 H   9.9132290075992771       -1.4747790728544581        8.7875225681981046     
 C   9.0315955698382364       0.14790560409284509        9.9234308293891047     
 H   9.5610187216024070        8.9905324729587288E-002   10.886304714150590     
 H   8.8232258618408252        1.2195596821660650        9.7716388692412490     
 C   7.7047702194592000      -0.61028466005089610        10.072582717102589     
 H   7.0875935984423482      -0.47407972940130122        9.1728587165841695     
 H   7.9102252898966370       -1.6924647102614587        10.130991562265164     
 C   6.9227150500488239      -0.18493338448680535        11.320721998560860     
 H   6.7486447165229819       0.90250834651765544        11.298700990158874     
 H   7.5477732916806470      -0.35577877453831008        12.211011117579924     
 C   5.5853726559538082      -0.91073110509378863        11.492935573030836     
 H   4.9332671200466427      -0.69004628034396043        10.632463416599142     
 H   5.7498092930858320       -1.9999816278758284        11.461527782628528     
 C   4.8619887035418987      -0.54656498765917927        12.794058801586104     
 H   4.6992601579025939       0.54221200995453689        12.834849321085009     
 H   5.5183594704174128      -0.76957042607527970        13.649737718904495     
 C   3.5224213686439025       -1.2678197212739593        12.979344766231385     
 H   2.8640543583808529       -1.0454969823953029        12.124907022149868     
 H   3.6808117129645939       -2.3577053933669267        12.945693382764929     
 C   2.8129965308128866      -0.89478627750964057        14.284208581015463     
 H   2.6588169355274642       0.19537510153238663        14.320140215369397     
 H   3.4725731940896853       -1.1175300137387019        15.137169458558853     
 C   1.4686230929814053       -1.6021301419270952        14.482685845828490     
 H   1.6187951132199077       -2.6938952458057375        14.471634036985838     
 H  0.81161622457253713       -1.3927585262764584        13.623719864424363     
 C  0.76518157661610575       -1.1956526422414844        15.781233954141472     
 H  0.61883721573937633      -0.10421243423794974        15.792636322935012     
 H   1.4246749184944856       -1.4055889716765539        16.636834045261747     
 C -0.58222864321119938       -1.8900602017507184        15.988599879301121     
 H  -1.2416953813349134       -1.6683402439916690        15.134573420310723     
 H -0.44046693887638599       -2.9830591951416849        15.963418803215331     
 C  -1.2930940392035410       -1.5100103461063554        17.293621112885990     
 H  -1.4133158783414062      -0.41628723438261955        17.354996290813322     
 H -0.65845328460776242       -1.7820301822945503        18.151905113967135     
 C  -2.6590947391618562       -2.1949037189563803        17.411946981649010     
 H  -3.2986928411005301       -1.8725653015877914        16.575346227167650     
 H  -2.5289077300387985       -3.2794589909632372        17.266566771736951     
 C  -3.3908004569960246       -1.9687266547053817        18.737581849279355     
 H  -3.5553069067795131      -0.89276382651448039        18.912709439283219     
 H  -2.7512999326162211       -2.3100673992158085        19.564229323870062     
 C  -4.7314103346961254       -2.7126419206152752        18.796450080274166     
 H  -5.4460121232637153       -2.2291770981702062        18.114211921644262     
 H  -4.5917609421407306       -3.7271126237988899        18.398873826824339     
 C  -5.3208074287543612       -2.7960646526535036        20.206530363947259     
 H  -6.3169988935335590       -3.2607719157136437        20.199388354741707     
 H  -4.6771248064890765       -3.3991899655948221        20.862738751606916     
 H  -5.4260003919609021       -1.8025501628208604        20.657836756149432     
 Cl   8.4014078680474427        3.1469073883308272        9.5418115262086253E-002
 Co   5.7694197406645538        7.1029334581425454        23.929147902220091     
 N   7.0797130353381075        7.6661723247083753        22.379230537996637     
 N   7.7691708772659345        7.0392792043086292        24.788002631509158     
 N   4.5408541808641791        6.4465298668020914        22.424867512747255     
 N   5.2209200020693824        5.1408642773561066        24.505542899012823     
 N   4.9599680038300624        8.9064164634660017        23.403590494935838     
 N   4.9352191745820866        7.9345922433207976        25.740172958006553     
 O   6.6431986160849030        8.1799744052038967        21.184911754590797     
 C   8.3769675602810256        7.7638934861133873        22.583291249732945     
 N   8.3997233047303297        6.6373700793206858        25.917377665120505     
 C   8.7651335209295045        7.3295875027896367        23.906138015699202     
 O   4.4679060671048250        7.0003271920338070        21.191020485016015     
 C   3.9475780070891777        5.1559482106175167        22.485774538687057     
 N   5.3294890330868920        4.3281384946032562        25.590192530570562     
 C   4.3413001493857699        4.4860224653021454        23.647396886957583     
 O   4.6373718667644992        9.2671356828552298        22.126973515510830     
 C   4.3618129736056215        9.7788861990632459        24.367840523981542     
 N   4.8265141010380637        7.5923844191164953        27.045755915515521     
 C   4.3754551009223972        9.1961775885162851        25.637391449220850     
 B   5.1658424922211088        8.3479140236160028        21.045785187153623     
 C   9.3276106674377282        8.3510330869546241        21.598339958128236     
 H   7.8471415729283276        6.2761334076009954        26.735406620064957     
 C   9.7503213991857915        6.6623275775753257        25.781004207837103     
 C   10.028112803090307        7.1264898196619990        24.500124428845496     
 C   2.9264615889995609        4.7162052663878313        21.508837815443467     
 H   5.8281011951619890        4.6480764688096565        26.450418996998629     
 C   4.5748951598788423        3.2023780447890444        25.453468798011475     
 C   3.9443912548944273        3.2486997571532275        24.229476600799654     
 C   3.9767338928394831        11.165594539719402        24.032850524841372     
 H   5.3166464717589843        6.7521227216169510        27.412997426604804     
 C   4.2572418956631353        8.5955946851677236        27.782450817963955     
 C   3.9528200968584808        9.6359292957223097        26.931040389289073     
 C   4.7915510751852057        8.9507176493405467        19.616817415490424     
 H   10.342315426513375        8.4168785773197659        22.001604980229278     
 H   8.9889857560997051        9.3605098551377814        21.319610776447515     
 H   9.3489371766073290        7.7598093206218035        20.670805105645048     
 H   10.397877072686509        6.3196556502260002        26.582992478019005     
 H   11.003413141281198        7.2766200966355488        24.056821440358902     
 H   2.6829664462260099        3.6554956811262223        21.628671841387508     
 H   3.2688531630032429        4.8938824226865094        20.479370199625954     
 H   1.9928724929713737        5.2935290187756516        21.630782493734038     
 H   4.5344864319772498        2.4600050080174998        26.238552573432756     
 H   3.2640823234426488        2.5161113105196069        23.817919414087672     
 H   3.4367673209322009        11.620776256435272        24.865808970209084     
 H   3.3400602794231640        11.205682998804544        23.137863805062096     
 H   4.8658400920421796        11.786172673492315        23.826937854331334     
 H   4.0974796784396048        8.4864249477669862        28.848197723434446     
 H   3.5008454195859291        10.583392030375300        27.197107913216247     
 H   3.7347380270894295        8.7011827631488998        19.430444551034856     
 H   4.8232624085798852        10.050225055482821        19.662478092558764     
 C   5.6506851178725661        8.4684413210000464        18.432927095990348     
 H   5.0761500731564215        8.5622250028412772        17.499209950628433     
 H   5.8657208359764628        7.3925062687373657        18.536691555632078     
 C   6.9708079547512298        9.2317164086307422        18.259575314811876     
 H   7.5933387611233636        9.1102778380969607        19.156845607446598     
 H   6.7570215841076511        10.311535568794566        18.188623675822917     
 C   7.7496849544847857        8.7926277393199275        17.016400734070594     
 H   7.9320106558497514        7.7067137032523423        17.056768055667874     
 H   7.1250650980503725        8.9451717485474695        16.122674668825955     
 C   9.0819146411636851        9.5254309855616199        16.837978361274253     
 H   9.7315182738527746        9.3211730719776646        17.704155449197781     
 H   8.9100591825900963        10.614008424895422        16.854056424718731     
 C   9.8133342376670374        9.1492430433729144        15.546305563526055     
 H   9.9844607553723534        8.0612711032607951        15.520153756126337     
 H   9.1608878054796055        9.3568947337792743        14.683898832443274     
 C   11.147502192923348        9.8787853668097263        15.362468797280123     
 H   11.801277762880206        9.6719749174356213        16.224336030259497     
 H   10.980194249865924        10.967767112592309        15.381815924432324     
 C   11.868733572560993        9.4955122978733826        14.068540470441061     
 H   12.035028570211187        8.4066366286373970        14.048403383262839     
 H   11.212990683869718        9.6996136358548259        13.208012698479891     
 C   13.205368911176997        10.215495373582208        13.870690623062602     
 H   13.042301953311890        11.305499137252719        13.863665288533744     
 H   13.858700935538446        10.026638949151131        14.737199844516448     
 C   13.919829094047289        9.7964845935752720        12.583828492397521     
 H   14.083134585919529        8.7074195242862888        12.593055714379684     
 H   13.260951623018071        9.9796652527572061        11.721984622940150     
 C   15.256073567716683        10.506291399247329        12.367681681052423     
 H   15.918713066667545        10.305782175412784        13.224552114939430     
 H   15.100108759128060        11.597661110388698        12.375971754900052     
 C   15.969250762766459        10.113532567886528        11.068858099137168     
 H   16.090720610222341        9.0195381857507471        11.018773029447141     
 H   15.334870405322876        10.375542448226067        10.207553917429397     
 C   17.333866964774582        10.797561106196136        10.951411574254111     
 H   17.960651269314010        10.495565883150611        11.805393020236950     
 H   17.201389372590796        11.885295453895328        11.069680871254464     
 C   18.091435452218363        10.540691423587944        9.6469814290656029     
 H   18.238753626217012        9.4597579777878558        9.4891536368700038     
 H   17.483653177393535        10.882510329734650        8.7969499013870056     
 C   19.444813062681675        11.260333480680590        9.6254552511079883     
 H   20.123739933389221        10.777297464967843        10.343356064738874     
 H   19.306661889567540        12.283413322601083        10.000337786913017     
 C   20.088520697683556        11.311429662315483        8.2393513889037102     
 H   21.075660106543452        11.792448896250960        8.2775742177304856     
 H   19.460177936307190        11.888266068771060        7.5464438516768855     
 H   20.225886112690716        10.306642862841088        7.8211029773660243     
 Cl   6.7283819132029956        5.4031432909687052        28.144766285902417     
         194

 Co   9.1522519863240941        1.3999839978641695        4.4028703746705187     
 N   7.8705279812157221       0.66912696350035883        5.7808728152360560     
 N   7.1875697099114291        1.7085196400943352        3.5517529587781747     
 N   10.222774467061267        2.1962113726345347        6.0456236641985157     
 N   9.9769152533812697        3.2777519816561140        3.6853308108924021     
 N   10.249810967311500      -0.35149633421154031        5.0442585036904140     
 N   9.8054512078211662       0.40646308124436342        2.6408056155970687     
 O   8.2049550264808779       0.33293713987119289        7.0559425051871356     
 C   6.4513000581418920       0.79121501834331809        5.6210789753188166     
 N   6.6040055774085547        2.1974457393899818        2.4266869966555964     
 C   6.1343575375700210        1.3609647313844855        4.3855835512002415     
 O   10.342621468441404        1.5510237085442657        7.2434532014737272     
 C   10.806561208125716        3.3651039795889184        5.9486742365157559     
 N   10.036387062626792        4.0510150920093508        2.5741065609619893     
 C   10.652645612411517        3.9690969191829546        4.6385683159611091     
 O   10.295689477374848      -0.77386128830446155        6.3465540834519656     
 C   10.764392408339344       -1.1684676468879382        4.1647282540715826     
 N   9.8411951301565548       0.68142975627353874        1.3181331150475175     
 C   10.582457506883459      -0.69725088397907897        2.8071869818338153     
 B   9.6951765681857722       0.19338306078608392        7.3324043916584358     
 C   5.4898053027998754       0.30420679383840737        6.6377713236196341     
 H   7.1827459491044428        2.5388482126240040        1.6254824647917339     
 C   5.2389645433950314        2.1905166164120446        2.5128244475496668     
 C   4.8965517690878588        1.6589262158706688        3.7373556330244413     
 C   11.616537049325247        4.0218976387517289        7.0102193217734454     
 H   9.5772328268122617        3.7449861999556737        1.6839944734934746     
 C   10.723909962592840        5.1958925424164004        2.7967491008633196     
 C   11.136847685106808        5.1848160933996645        4.1230251109445808     
 C   11.432709808346917       -2.4503245510701772        4.5116510508289229     
 H   9.3324130843294224        1.5020450173350992       0.91711328845551765     
 C   10.602608660899214      -0.21820283949528749       0.64586311028963683     
 C   11.094212726620171       -1.1327522058585719        1.5681843983237655     
 C   9.9453809394732104      -0.37177506567859864        8.8045079119858709     
 H   4.4586046139395412       0.51287171212137106        6.3367880478695842     
 H   5.5837105380929462      -0.78274845557146722        6.7963255403953671     
 H   5.6678032350262777       0.77775920100013984        7.6159945217689344     
 H   4.6360442300933737        2.5956698450221687        1.7048868690827086     
 H   3.8997752642068346        1.5010119177969528        4.1238079945469854     
 H   11.329729887496887        5.0736143452067122        7.1413623067181549     
 H   11.513945422794921        3.4905757608188117        7.9596945993209953     
 H   12.679010119512228        4.0325489721995984        6.7171702328925429     
 H   10.905292652501867        5.9093576086449566        2.0041178836525178     
 H   11.713471674400429        5.9451492185991794        4.6331716607734341     
 H   11.984794629662026       -2.8515458410439094        3.6590873702053530     
 H   12.119745682810374       -2.3105360290271930        5.3553937440302111     
 H   10.690409021503411       -3.2030648213908979        4.8195722730825388     
 H   10.748892448542019      -0.14456587424888817      -0.42354927653831775     
 H   11.716841718002872       -1.9938603610085011        1.3579746352372852     
 H   10.991261631947012      -0.12618398904111400        9.0506448316597048     
 H   9.9072007601996361       -1.4717149330272290        8.7854042409490525     
 C   9.0230256021691186       0.14825448519642262        9.9231738993445529     
 H   9.5521130073012017        8.9685788014793710E-002   10.886180956775295     
 H   8.8133402312204137        1.2198359866830324        9.7726611052206263     
 C   7.6970122556796001      -0.61163594562544799        10.071209953251294     
 H   7.0794615311711739      -0.47473458750065051        9.1718139685420859     
 H   7.9036024310983173       -1.6936948951807294        10.128073032482583     
 C   6.9149850133744115      -0.18869256474340265        11.320253593180430     
 H   6.7396941089114915       0.89859398800882773        11.299466040479437     
 H   7.5408011874903238      -0.35975269261915499        12.209972978039962     
 C   5.5785065395269049      -0.91601494419689433        11.492662101615419     
 H   4.9257632582233208      -0.69538282782198013        10.632680595299570     
 H   5.7440292994429161       -2.0050764670879144        11.460435332314264     
 C   4.8554079182709495      -0.55333991982958963        12.794415002343051     
 H   4.6920987420512965       0.53533093452726854        12.836048851792505     
 H   5.5122915818587055      -0.77657199278763966        13.649645983102250     
 C   3.5162266025219511       -1.2753292801869798        12.979899011215693     
 H   2.8574133268404265       -1.0529662474976513        12.125812902624936     
 H   3.6751221309822970       -2.3651321353334636        12.945780387482465     
 C   2.8071119754564431      -0.90304250505482031        14.285192928657732     
 H   2.6524304152637317       0.18705291336619334        14.321422909984699     
 H   3.4671602021448420       -1.1256601561193507        15.137828256379429     
 C   1.4630849886907027       -1.6109712071635471        14.484149037714245     
 H   1.6137167535599530       -2.7026785700028686        14.473004825392920     
 H  0.80564369158626825       -1.4018286927882291        13.625457845262183     
 C  0.75996880940805245       -1.2048137192707422        15.783018066120736     
 H  0.61334304371968784      -0.11339580106897476        15.794556296417506     
 H   1.4198343493972418       -1.4146422169882771        16.638372370930874     
 C -0.58723964265560025       -1.8995351128253593        15.990885495550561     
 H  -1.2470076125674574       -1.6782075510458343        15.136989688905361     
 H -0.44520472528819355       -2.9925075645208423        15.965986757807666     
 C  -1.2977450809517705       -1.5191705762031777        17.296024292692994     
 H  -1.4181032676207028      -0.42543024034130955        17.356992584556661     
 H -0.66270224900388175       -1.7907463878972751        18.154155780683567     
 C  -2.6636244316809283       -2.2041311212281904        17.415423018474502     
 H  -3.3037248606002647       -1.8823708434938957        16.578978419283825     
 H  -2.5334601419694001       -3.2887799071316186        17.270717418368477     
 C  -3.3945051935980128       -1.9769868945026907        18.741360774439677     
 H  -3.5585477102897562      -0.90086524545724000        18.915966446841612     
 H  -2.7546140579081109       -2.3180647489579038        19.567868260835031     
 C  -4.7354518996480630       -2.7202493017076370        18.801488725737084     
 H  -5.4505579219318578       -2.2361583650851031        18.120217438272132     
 H  -4.5968819263703669       -3.7347147631994440        18.403499398812169     
 C  -5.3231728505271816       -2.8036130923267515        20.212269249273632     
 H  -6.3202124964167794       -3.2664327288568216        20.206142975670854     
 H  -4.6797953272445394       -3.4084053378974106        20.867220673803455     
 H  -5.4259820619804522       -1.8102304700104301        20.664395137074717     
 Cl   8.4042033473237225        3.1544419267154131        9.4653179781043137E-002
 Co   5.7731798403322774        7.1009294648712720        23.929982811960045     
 N   7.0824598299690527        7.6621923552541862        22.378184859148316     
 N   7.7730825954829665        7.0392940880043140        24.787401674654578     
 N   4.5416690599820901        6.4449300627010455        22.427509476573629     
 N   5.2280086828846910        5.1384301593780526        24.505595889606415     
 N   4.9665271153650314        8.9058144969330009        23.403836221467920     
 N   4.9381292944410422        7.9328349225603985        25.740259688653275     
 O   6.6449559435924526        8.1744839143019483        21.183601711645398     
 C   8.3798252220905116        7.7603773750066933        22.581275459466472     
 N   8.4041940243651645        6.6416137585103430        25.917934205810255     
 C   8.7686237552147528        7.3290298045448186        23.904861958399600     
 O   4.4684631680524118        6.9975812143669032        21.193166726358008     
 C   3.9497388019945885        5.1538390430587588        22.488909458593529     
 N   5.3408411933434454        4.3244884232016281        25.588908690435282     
 C   4.3470162970928854        4.4833379515010723        23.648957091578790     
 O   4.6414131369322487        9.2649011888776140        22.127332291205416     
 C   4.3701541089528106        9.7792520451816198        24.368284011340769     
 N   4.8285377481690315        7.5907308704082466        27.045810016357759     
 C   4.3818667257611983        9.1958892631581435        25.637652489560423     
 B   5.1676212940605550        8.3442245116580018        21.046225973576810     
 C   9.3300181270188638        8.3457245079773124        21.594842125114120     
 H   7.8520278290641627        6.2804037682504976        26.736236787082479     
 C   9.7547583561928946        6.6685708577376630        25.781573053468552     
 C   10.031885942245152        7.1298241929309984        24.499516976022747     
 C   2.9280114765497802        4.7133200957439154        21.512902975371734     
 H   5.8387495991309937        4.6456338745048287        26.449135160999312     
 C   4.5872192034394210        3.1980060052445221        25.452857684905741     
 C   3.9534205407472132        3.2448013984766138        24.230597782449827     
 C   3.9918223360697422        11.168217092709700        24.035053099120692     
 H   5.3174818386794920        6.7497693820084743        27.412935921652402     
 C   4.2622711922315677        8.5954356634338627        27.782646833781978     
 C   3.9607203759292395        9.6367448651111527        26.931355155044539     
 C   4.7920931650926040        8.9459607499202729        19.617133048895216     
 H   10.343812966756689        8.4170577395098825        21.999405400214641     
 H   8.9883606317498526        9.3523824846188894        21.310262142073757     
 H   9.3551395362036658        7.7497311738609014        20.670514654422522     
 H   10.402802782143254        6.3288768795129995        26.584385941309502     
 H   11.006947763190601        7.2805035404677749        24.055890824629451     
 H   2.6858712565630043        3.6522901768631111        21.632458369493754     
 H   3.2691653596016210        4.8919123663932540        20.483179208912979     
 H   1.9938616762856864        5.2894217407878248        21.636058266867021     
 H   4.5501602312886238        2.4544050696087498        26.236899388666380     
 H   3.2731351983213242        2.5117363074098034        23.819851480693835     
 H   3.4457990756661010        11.622076424017635        24.864754392854540     
 H   3.3633799275115828        11.213078986402275        23.134771000231048     
 H   4.8843850529210906        11.786998899896156        23.839688125915664     
 H   4.1021541219698019        8.4865780972834930        28.848374685517221     
 H   3.5114761962929641        10.585452055687648        27.197535131908126     
 H   3.7349342874447138        8.6969076665744502        19.432167844867429     
 H   4.8246110408399439        10.045474944091412        19.661662929379382     
 C   5.6497064412362832        8.4619529438500241        18.432863781995174     
 H   5.0745353475782107        8.5555455552706370        17.499507707314219     
 H   5.8639593371382315        7.3859249005686829        18.537281364516041     
 C   6.9702276450256146        9.2241602331653691        18.258285268955937     
 H   7.5930028327116821        9.1029595016984786        19.155397409323299     
 H   6.7570951826538250        10.304062803047282        18.186706952911461     
 C   7.7485963790423931        8.7839146444099629        17.015272409985297     
 H   7.9308515153248758        7.6980124544761708        17.056408908083935     
 H   7.1238827948751862        8.9359414180237344        16.121525495262979     
 C   9.0807902246818415        9.5166210482808093        16.836400220987127     
 H   9.7304280411763866        9.3128037667888304        17.702657858148893     
 H   8.9088667690450478        10.605208407047710        16.852036448259366     
 C   9.8122665789835182        9.1400840396864567        15.544939849213028     
 H   9.9841508864361774        8.0522111444303963        15.519388462363167     
 H   9.1596815347398000        9.3468631339896362        14.682429092121637     
 C   11.145862631411674        9.8705167084548631        15.360859041290061     
 H   11.799745975890103        9.6646491020178100        16.222872990529748     
 H   10.977688014782961        10.959389235096154        15.379685468566162     
 C   11.867390703480497        9.4872486250366901        14.067154707420531     
 H   12.034901774955593        8.3985355588186987        14.047661046531420     
 H   11.211391249034859        9.6901449922774123        13.206536193239945     
 C   13.203185215938499        10.208579185141105        13.868928823731302     
 H   13.038912746805947        11.298410293476358        13.861431832266872     
 H   13.856797635219225        10.020809539225565        14.735458932758224     
 C   13.917897570273643        9.7898010188876352        12.582188691898759     
 H   14.082540903609766        8.7009278832431427        12.591973336839843     
 H   13.258664290209035        9.9717984312786001        11.720366882220075     
 C   15.253216854208342        10.501069558873663        12.365584294226212     
 H   15.916025482933772        10.302187712156393        13.222700141019715     
 H   15.095816105514031        11.592254072744350        12.372881121200026     
 C   15.967065083183231        10.108164357093264        11.067219503718585     
 H   16.090876742361171        9.0143754516253747        11.018508240873571     
 H   15.332124517711437        10.367711432513032        10.205594141564699     
 C   17.330125489487294        10.795040759948069        10.949065074327056     
 H   17.957674137707002        10.495206365875307        11.803247414868475     
 H   17.195139029045396        11.882566796197661        11.066463605077233     
 C   18.088192752309183        10.539070947393974        9.6447911597328027     
 H   18.238319586208508        9.4584212628939284        9.4877165881850019     
 H   17.479464621896767        10.878727964017326        8.7945858486935027     
 C   19.439615314590839        11.262294768340293        9.6227844589539941     
 H   20.120665517794610        10.780329850183922        10.339396903319438     
 H   19.298995897083771        12.284513488000542        9.9990229069065073     
 C   20.081590028291778        11.317059429057741        8.2360691262518557     
 H   21.067546111871728        11.800478233425480        8.2739273484652429     
 H   19.451030448853594        11.893455799735531        7.5448672435884436     
 H   20.220852601395357        10.313270292720544        7.8161557635830121     
 Cl   6.7333082579014976        5.4049507706343531        28.144026085201208     
         194

 Co   9.1494674933000031        1.4059974732000002        4.4026895177999998     
 N   7.8662570733999999       0.67473320920000002        5.7797359657999996     
 N   7.1861993116000011        1.7153856125999996        3.5504066823000002     
 N   10.218585239900003        2.2015037834000002        6.0469471291000003     
 N   9.9755063376999971        3.2833432163000000        3.6863460035999998     
 N   10.246455251600000      -0.34520644599999978        5.0442416340999996     
 N   9.8047896320000039       0.41313732849999990        2.6402157598999998     
 O   8.1992954282999992       0.33837393350000000        7.0550922851999998     
 C   6.4472569301000018       0.79774039199999969        5.6186501430000000     
 N   6.6040127407000018        2.2045964365999993        2.4247329965000004     
 C   6.1319263171999996        1.3680929651000000        4.3830672167999998     
 O   10.336687761000000        1.5561900567000000        7.2449427199000000     
 C   10.802152560900000        3.3705741182000000        5.9508495187000001     
 N   10.037807427300001        4.0559080020999998        2.5747895929000002     
 C   10.650378181400001        3.9743856413999992        4.6403766904000001     
 O   10.290507782100001      -0.76824613479999959        6.3464195049000001     
 C   10.762105841100000       -1.1619213775999999        4.1650971958999996     
 N   9.8427142426999996       0.68857248529999981        1.3176766692999999     
 C   10.581908347399997      -0.69034968209999992        2.8074915391999999     
 B   9.6893074720000012       0.19830151990000000        7.3324723993000003     
 C   5.4844098611999978       0.31069206190000004        6.6340378077000022     
 H   7.1836725817999989        2.5459703500999993        1.6242309941999999     
 C   5.2388911890000012        2.1980966856999991        2.5094550438000001     
 C   4.8949623020999997        1.6666274120999995        3.7335916385000005     
 C   11.610031507500000        4.0281273144999989        7.0134933577999998     
 H   9.5790349018000001        3.7503547931000001        1.6842697176999999     
 C   10.726213815300000        5.2001574734000000        2.7980380673999998     
 C   11.136783842800000        5.1893148429999991        4.1250508257999998     
 C   11.429867657000001       -2.4440002943999990        4.5122582398000004     
 H   9.3341856406999959        1.5090735148999999       0.91600791049999997     
 C   10.605571615399993      -0.21061718359999998       0.64643428700000005     
 C   11.095884749200000       -1.1253211605000000        1.5692326009999999     
 C   9.9382547890000001      -0.36867421029999997        8.8041575475999991     
 H   4.4537181854999996       0.52104388980000005        6.3324926210000001     
 H   5.5767638675000004      -0.77660633479999985        6.7912242926000008     
 H   5.6622728258999997       0.78275890910000001        7.6129839317000005     
 H   4.6369894566000003        2.6034023072999992        1.7008483081000003     
 H   3.8976680855999994        1.5091777894000000        4.1189309344999998     
 H   11.320801070600000        5.0791236024000002        7.1452146287999998     
 H   11.507792430500000        3.4959735874000000        7.9625233578000003     
 H   12.672647611400000        4.0414838464999985        6.7211481406000004     
 H   10.909760019300004        5.9130375722000004        2.0053590300000002     
 H   11.713211483600000        5.9493437148000003        4.6358394398999998     
 H   11.984018750399994       -2.8442688616999998        3.6605574584000000     
 H   12.114881090300001       -2.3049700057999996        5.3577310594999998     
 H   10.686967459799996       -3.1971939244999992        4.8176349797000002     
 H   10.753807095299999      -0.13666843960000000      -0.42266157989999997     
 H   11.719121303299996       -1.9861755580999998        1.3597974242999999     
 H   10.983663391300000      -0.12256472539999980        9.0517962512000025     
 H   9.9011725127999970       -1.4686507931999997        8.7832859137000003     
 C   9.0144556345000009       0.14860336630000015        9.9229169692999992     
 H   9.5432072929999965        8.9466251300000132E-002   10.886057199400000     
 H   8.8034546006000003        1.2201122912000000        9.7736833412000035     
 C   7.6892542919000002      -0.61298723119999998        10.069837189399999     
 H   7.0713294638999988      -0.47538944559999974        9.1707692205000004     
 H   7.8969795722999985       -1.6949250801000002        10.125154502700001     
 C   6.9072549766999991      -0.19245174499999995        11.319785187800001     
 H   6.7307435013000001       0.89467962949999991        11.300231090800001     
 H   7.5338290833000006      -0.36372661069999990        12.208934838499999     
 C   5.5716404231000016      -0.92129878329999992        11.492388630200001     
 H   4.9182593963999990      -0.70071937529999984        10.632897774000000     
 H   5.7382493058000001       -2.0101713063000002        11.459342882000000     
 C   4.8488271330000003      -0.56011485200000000        12.794771203100000     
 H   4.6849373261999983       0.52844985910000020        12.837248382500000     
 H   5.5062236932999982      -0.78357355949999952        13.649554247300003     
 C   3.5100318363999996       -1.2828388391000001        12.980453256200001     
 H   2.8507722952999996       -1.0604355125999998        12.126718783100003     
 H   3.6694325489999997       -2.3725588772999999        12.945867392200000     
 C   2.8012274200999991      -0.91129873260000016        14.286177276300000     
 H   2.6460438949999996       0.17873072520000005        14.322705604599999     
 H   3.4617472101999986       -1.1337902984999997        15.138487054200002     
 C   1.4575468843999999       -1.6198122723999990        14.485612229600001     
 H   1.6086383938999986       -2.7114618941999993        14.474375613799999     
 H  0.79967115859999938       -1.4108988592999996        13.627195826100003     
 C  0.75475604219999926       -1.2139747963000000        15.784802178100000     
 H  0.60784887169999946      -0.12257916789999979        15.796476269899999     
 H   1.4149937802999983       -1.4236954623000000        16.639910696600001     
 C -0.59225064210000111       -1.9090100239000001        15.993171111800001     
 H  -1.2523198438000012       -1.6880748580999994        15.139405957500001     
 H -0.44994251170000110       -3.0019559339000002        15.968554712400001     
 C  -1.3023961227000000       -1.5283308063000001        17.298427472499998     
 H  -1.4228906568999997      -0.43457324629999949        17.358988878300000     
 H -0.66695121340000108       -1.7994625935000002        18.156406447399998     
 C  -2.6681541242000009       -2.2133585235000002        17.418899055299999     
 H  -3.3087568800999998       -1.8921763854000000        16.582610611400000     
 H  -2.5380125539000011       -3.2981008233000000        17.274868065000000     
 C  -3.3982099302000006       -1.9852471342999998        18.745139699599999     
 H  -3.5617885137999998      -0.90896666439999951        18.919223454400001     
 H  -2.7579281832000007       -2.3260620986999991        19.571507197799999     
 C  -4.7394934646000015       -2.7278566827999993        18.806527371200001     
 H  -5.4551037206000004       -2.2431396320000001        18.126222954900001     
 H  -4.6020029106000022       -3.7423169025999981        18.408124970799999     
 C  -5.3255382723000020       -2.8111615319999994        20.218008134600002     
 H  -6.3234260992999998       -3.2720935419999995        20.212897596600001     
 H  -4.6824658480000023       -3.4176207101999991        20.871702595999999     
 H  -5.4259637320000014       -1.8179107771999998        20.670953518000001     
 Cl   8.4069988266000006        3.1619764650999991        9.3888244300000021E-002
 Co   5.7769399400000001        7.0989254715999985        23.930817721699999     
 N   7.0852066245999978        7.6582123857999980        22.377139180299999     
 N   7.7769943136999995        7.0393089716999988        24.786800717799998     
 N   4.5424839391000003        6.4433302585999996        22.430151440400003     
 N   5.2350973636999996        5.1359960413999994        24.505648880200006     
 N   4.9730862268999996        8.9052125304000000        23.404081948000002     
 N   4.9410394142999987        7.9310776017999993        25.740346419300000     
 O   6.6467132711000012        8.1689934233999999        21.182291668700000     
 C   8.3826828838999994        7.7568612638999994        22.579259669199999     
 N   8.4086647439999993        6.6458574377000001        25.918490746500002     
 C   8.7721139894999993        7.3284721062999996        23.903585901100001     
 O   4.4690202689999996        6.9948352366999993        21.195312967700001     
 C   3.9518995968999997        5.1517298755000001        22.492044378500001     
 N   5.3521933535999988        4.3208383518000000        25.587624850300003     
 C   4.3527324448000000        4.4806534376999991        23.650517296200000     
 O   4.6454544070999981        9.2626666948999965        22.127691066899999     
 C   4.3784952442999998        9.7796178912999956        24.368727498700000     
 N   4.8305613953000002        7.5890773216999987        27.045864117200001     
 C   4.3882783505999994        9.1956009378000001        25.637913529900000     
 B   5.1694000959000022        8.3405349996999991        21.046666760000001     
 C   9.3324255865999994        8.3404159290000006        21.591344292100004     
 H   7.8569140851999988        6.2846741288999999        26.737066954100001     
 C   9.7591953131999976        6.6748141379000003        25.782141899100001     
 C   10.035659081399999        7.1331585661999979        24.498909523199998     
 C   2.9295613641000000        4.7104349250999995        21.516968135300001     
 H   5.8493980030999984        4.6431912801999999        26.447851324999998     
 C   4.5995432469999988        3.1936339657000001        25.452246571800003     
 C   3.9624498265999994        3.2409030398000001        24.231718964100001     
 C   4.0069107793000018        11.170839645699996        24.037255673400008     
 H   5.3183172055999988        6.7474160423999985        27.412874416699999     
 C   4.2673004888000001        8.5952766416999999        27.782842849600002     
 C   3.9686206549999983        9.6375604344999957        26.931669920800001     
 C   4.7926352550000022        8.9412038505000009        19.617448682300004     
 H   10.345310507000001        8.4172369017000008        21.997205820200001     
 H   8.9877355074000000        9.3442551140999974        21.300913507700002     
 H   9.3613418958000025        7.7396530270999992        20.670224203200000     
 H   10.407728491600000        6.3380981087999988        26.585779404600000     
 H   11.010482385100003        7.2843869843000002        24.054960208899999     
 H   2.6887760668999992        3.6490846725999999        21.636244897600001     
 H   3.2694775561999996        4.8899423100999995        20.486988218200000     
 H   1.9948508595999992        5.2853144627999979        21.641334040000000     
 H   4.5658340305999987        2.4488051311999994        26.235246203900001     
 H   3.2821880731999999        2.5073613042999998        23.821783547300001     
 H   3.4548308304000006        11.623376591599998        24.863699815499999     
 H   3.3866995756000011        11.220474974000004        23.131678195399999     
 H   4.9029300138000007        11.787825126300000        23.852438397499999     
 H   4.1068285654999990        8.4867312467999998        28.848551647599997     
 H   3.5221069729999992        10.587512080999996        27.197962350600001     
 H   3.7351305477999981        8.6926325700000007        19.433891138700002     
 H   4.8259596731000016        10.040724832700000        19.660847766200000     
 C   5.6487277646000003        8.4554645666999999        18.432800468000000     
 H   5.0729206219999998        8.5488661076999968        17.499805464000001     
 H   5.8621978383000002        7.3793435324000001        18.537871173399999     
 C   6.9696473353000004        9.2166040576999961        18.256995223099999     
 H   7.5926669042999997        9.0956411652999964        19.153949211200000     
 H   6.7571687811999990        10.296590037300000        18.184790230000001     
 C   7.7475078035999996        8.7752015494999984        17.014144085900000     
 H   7.9296923747999992        7.6893112056999993        17.056049760499999     
 H   7.1227004916999999        8.9267110874999993        16.120376321700000     
 C   9.0796658081999997        9.5078111109999970        16.834822080700004     
 H   9.7293378085000004        9.3044344615999961        17.701160267100001     
 H   8.9076743554999993        10.596408389200000        16.850016471800000     
 C   9.8111989203000007        9.1309250360000007        15.543574134900002     
 H   9.9838410175000014        8.0431511855999993        15.518623168600000     
 H   9.1584752639999962        9.3368315341999999        14.680959351800000     
 C   11.144223069900001        9.8622480500999998        15.359249285300001     
 H   11.798214188899999        9.6573232866000005        16.221409950799998     
 H   10.975181779699998        10.951011357600001        15.377555012700000     
 C   11.866047834400000        9.4789849521999994        14.065768944400000     
 H   12.034774979700000        8.3904344890000004        14.046918709800000     
 H   11.209791814200003        9.6806763486999969        13.205059688000000     
 C   13.201001520700000        10.201662996700000        13.867167024400000     
 H   13.035523540300003        11.291321449700000        13.859198376000000     
 H   13.854894334900003        10.014980129300000        14.733718021000000     
 C   13.915966046499999        9.7831174441999984        12.580548891399999     
 H   14.081947221300002        8.6944362421999983        12.590890959299999     
 H   13.256376957400001        9.9639316097999959        11.718749141500000     
 C   15.250360140700000        10.495847718499997        12.363486907400000     
 H   15.913337899200002        10.298593248900000        13.220848167100000     
 H   15.091523451900001        11.586847035100000        12.369790487500000     
 C   15.964879403600001        10.102796146299999        11.065580908299999     
 H   16.091032874500002        9.0092127175000041        11.018243452300000     
 H   15.329378630099997        10.359880416799996        10.203634365699999     
 C   17.326384014200002        10.792520413700000        10.946718574400000     
 H   17.954697006099998        10.494846848600000        11.801101809500000     
 H   17.188888685499997        11.879838138499997        11.063246338900001     
 C   18.084950052400000        10.537450471200003        9.6426008904000007     
 H   18.237885546200001        9.4570845479999992        9.4862795395000017     
 H   17.475276066399999        10.874945598300000        8.7922217959999998     
 C   19.434417566499999        11.264256055999999        9.6201136668000000     
 H   20.117591102199999        10.783362235400000        10.335437741900000     
 H   19.291329904600001        12.285613653400000        9.9977080268999998     
 C   20.074659358900000        11.322689195800001        8.2327868635999994     
 H   21.059432117200007        11.808507570600000        8.2702804792000002     
 H   19.441882961400001        11.898645530700000        7.5432906355000009     
 H   20.215819090099998        10.319897722600000        7.8112085497999999     
 Cl   6.7382346026000004        5.4067582503000002        28.143285884499999     
         194

 Co   9.1466830002759121        1.4120109485358310        4.4025086609294810     
 N   7.8619861655842778       0.68033945489964121        5.7785991163639432     
 N   7.1848289132885732        1.7222515851056639        3.5490604058218258     
 N   10.214396012738739        2.2067961941654657        6.0482705940014849     
 N   9.9740974220187244        3.2889344509438860        3.6873611963075974     
 N   10.243099535888501      -0.33891655778845925        5.0442247645095852     
 N   9.8041280561788415       0.41981157575563638        2.6396259042029309     
 O   8.1936358301191206       0.34381072712880711        7.0542420652128639     
 C   6.4432138020581116       0.80426576565668129        5.6162213106811834     
 N   6.6040199039914489        2.2117471338100168        2.4227789963444044     
 C   6.1294950968299782        1.3752211988155145        4.3805508823997581     
 O   10.330754053558596        1.5613564048557342        7.2464322383262729     
 C   10.797743913674283        3.3760442568110816        5.9530248008842443     
 N   10.039227791973209        4.0608009121906488        2.5754726248380111     
 C   10.648110750388485        3.9796743636170437        4.6421850648388912     
 O   10.285326086825153      -0.76263098129553764        6.3462849263480345     
 C   10.759819273860657       -1.1553751083120616        4.1654661377284166     
 N   9.8442333552434444       0.69571521432646088        1.3172202235524824     
 C   10.581359187916535      -0.68344848022092086        2.8077960965661846     
 B   9.6834383758142302       0.20321997901391609        7.3325404069415647     
 C   5.4790144196001203       0.31717732996159270        6.6303042917803703     
 H   7.1845992144955551        2.5530924875759946        1.6229795236082660     
 C   5.2388178346049710        2.2056767549879535        2.5060856400503333     
 C   4.8933728351121406        1.6743286083293303        3.7298276439755598     
 C   11.603525965674754        4.0343569902482690        7.0167673938265542     
 H   9.5808369767877384        3.7557233862443264        1.6845449619065251     
 C   10.728517668007159        5.2044224043835996        2.7993270339366800     
 C   11.136720000493192        5.1938135926003337        4.1270765406554188     
 C   11.427025505653084       -2.4376760377298208        4.5128654287710779     
 H   9.3359581970705694        1.5161020124649005       0.91490253254448228     
 C   10.608534569900772      -0.20303152770471247       0.64700546371036327     
 C   11.097556771779828       -1.1178901151414280        1.5702808036762343     
 C   9.9311286385267898      -0.36557335492140131        8.8038071832141274     
 H   4.4488317570604581       0.52921606747862904        6.3281971941304160     
 H   5.5698171969070547      -0.77046421402853249        6.7861230448046346     
 H   5.6567424167737217       0.78775861719986018        7.6099733416310666     
 H   4.6379346831066268        2.6111347695778298        1.6968097471172920     
 H   3.8955609069931643        1.5173436610030473        4.1140538744530142     
 H   11.311872253703113        5.0846328595932881        7.1490669508818447     
 H   11.501639438205080        3.5013714139811882        7.9653521162790053     
 H   12.666285103287773        4.0504187208003986        6.7251260483074580     
 H   10.914227386098140        5.9167175357550441        2.0066001763474826     
 H   11.712951292799572        5.9535382110008213        4.6385072190265655     
 H   11.983242871137961       -2.8369918823560902        3.6620275465946470     
 H   12.110016497789628       -2.2994039825728061        5.3600683749697886     
 H   10.683525898096581       -3.1913230276091005        4.8156976863174616     
 H   10.758721742057979      -0.12877100495111182      -0.42177388326168219     
 H   11.721400888597120       -1.9784907551914985        1.3616202133627147     
 H   10.976065150652989      -0.11894546175888560        9.0529476707403003     
 H   9.8951442654003579       -1.4655866533727704        8.7811675864509482     
 C   9.0058856668308831       0.14895224740357768        9.9226600392554456     
 H   9.5343015786987912        8.9246714585206555E-002   10.885933442024704     
 H   8.7935689699795869        1.2203885957169676        9.7747055771793807     
 C   7.6814963281204003      -0.61433851677455198        10.068464425548704     
 H   7.0631973966288237      -0.47604430369934897        9.1697244724579150     
 H   7.8903567135016797       -1.6961552650192711        10.122235972917419     
 C   6.8995249400255867      -0.19621092525659725        11.319316782419572     
 H   6.7217928936885087       0.89076527099117209        11.300996141120564     
 H   7.5268569791096773      -0.36770052878084480        12.207896698960036     
 C   5.5647743066730984      -0.92658262240310552        11.492115158784582     
 H   4.9107555345766771      -0.70605592277801954        10.633114952700430     
 H   5.7324693121570842       -2.0152661455120859        11.458250431685736     
 C   4.8422463477290512      -0.56688978417041036        12.795127403856949     
 H   4.6777759103487000       0.52156878367273185        12.838447913207496     
 H   5.5001558047412908      -0.79057512621235937        13.649462511497756     
 C   3.5038370702780481       -1.2903483980130204        12.981007501184308     
 H   2.8441312637595728       -1.0679047777023483        12.127624663575070     
 H   3.6637429670177024       -2.3799856192665363        12.945954396917536     
 C   2.7953428647435552      -0.91955496014518001        14.287161623942268     
 H   2.6396573747362675       0.17040853703380676        14.323988299215300     
 H   3.4563342182551553       -1.1419204408806487        15.139145852020576     
 C   1.4520087801092971       -1.6286533376364509        14.487075421485757     
 H   1.6035600342400442       -2.7202452183971300        14.475746402207079     
 H  0.79369862561373050       -1.4199690258117701        13.628933806937823     
 C  0.74954327499194606       -1.2231358733292579        15.786586290079264     
 H  0.60235469968031108      -0.13176253473102481        15.798396243382493     
 H   1.4101532112027548       -1.4327487076117229        16.641449022269128     
 C -0.59726164154440198       -1.9184849349746409        15.995456728049440     
 H  -1.2576320750325449       -1.6979421651541644        15.141822226094641     
 H -0.45468029811180866       -3.0114043032791580        15.971122666992336     
 C  -1.3070471644482295       -1.5374910363968224        17.300830652307003     
 H  -1.4276780461792966      -0.44371625225868944        17.360985172043339     
 H -0.67120017779612040       -1.8081787991027252        18.158657114116430     
 C  -2.6726838167190734       -2.2225859257718099        17.422375092125495     
 H  -3.3137888995997349       -1.9019819273061043        16.586242803516175     
 H  -2.5425649658306022       -3.3074217394683814        17.279018711631522     
 C  -3.4019146668019884       -1.9935073740973088        18.748918624760321     
 H  -3.5650293173102434      -0.91706808334275902        18.922480461958390     
 H  -2.7612423084918905       -2.3340594484420945        19.575146134764967     
 C  -4.7435350295519401       -2.7354640638923615        18.811566016662919     
 H  -5.4596495192681429       -2.2501208989148971        18.132228471527871     
 H  -4.6071238948296376       -3.7499190420005521        18.412750542787830     
 C  -5.3279036940728224       -2.8187099716732473        20.223747019926371     
 H  -6.3266397021832201       -3.2777543551431774        20.219652217529148     
 H  -4.6851363687554652       -3.4268360825025876        20.876184518196542     
 H  -5.4259454020195506       -1.8255910843895695        20.677511898925285     
 Cl   8.4097943058762787        3.1695110034845850        9.3123308818956904E-002
 Co   5.7807000396677228        7.0969214783287251        23.931652631439952     
 N   7.0879534192309430        7.6542324163458098        22.376093501451681     
 N   7.7809060319170325        7.0393238553956836        24.786199760945419     
 N   4.5432988182179104        6.4417304544989538        22.432793404226377     
 N   5.2421860445153081        5.1335619234219463        24.505701870793597     
 N   4.9796453384349677        8.9046105638669992        23.404327674532084     
 N   4.9439495341589552        7.9293202810396002        25.740433149946725     
 O   6.6484705986075499        8.1635029324980515        21.180981625754601     
 C   8.3855405457094871        7.7533451527933055        22.577243878933526     
 N   8.4131354636348341        6.6501011168896573        25.919047287189748     
 C   8.7756042237852458        7.3279144080551806        23.902309843800403     
 O   4.4695773699475874        6.9920892590330954        21.197459209041995     
 C   3.9540603918054109        5.1496207079412413        22.495179298406473     
 N   5.3635455138565522        4.3171882803983719        25.586341010164723     
 C   4.3584485925071146        4.4779689238989260        23.652077500821211     
 O   4.6494956772677476        9.2604322009223790        22.128049842594582     
 C   4.3868363796471890        9.7799837374183713        24.369170986059231     
 N   4.8325850424309689        7.5874237729917509        27.045918218042242     
 C   4.3946899754388005        9.1953126124418567        25.638174570239578     
 B   5.1711788977394493        8.3368454877419964        21.047107546423192     
 C   9.3348330461811351        8.3351073500226889        21.587846459085888     
 H   7.8618003413358348        6.2889444895495021        26.737897121117523     
 C   9.7636322702071006        6.6810574180623377        25.782710744731450     
 C   10.039432220554845        7.1364929394689973        24.498302070377250     
 C   2.9311112516502198        4.7075497544560836        21.521033295228268     
 H   5.8600464070690030        4.6407486858951712        26.446567489000685     
 C   4.6118672905605766        3.1892619261554782        25.451635458694266     
 C   3.9714791124527857        3.2370046811233864        24.232840145750174     
 C   4.0219992225302610        11.173462198690292        24.039458247679324     
 H   5.3191525725205056        6.7450627027915226        27.412812911747597     
 C   4.2723297853684326        8.5951176199661372        27.783038865418025     
 C   3.9765209340707570        9.6383760038888386        26.931984686555463     
 C   4.7931773449074004        8.9364469510797289        19.617764315704793     
 H   10.346808047243313        8.4174160638901192        21.995006240185361     
 H   8.9871103830501475        9.3361277435811054        21.291564873326248     
 H   9.3675442553963393        7.7295748803390971        20.669933751977478     
 H   10.412654201056746        6.3473193380869981        26.587172867890498     
 H   11.014017007009405        7.2882704281322255        24.054029593170547     
 H   2.6916808772369940        3.6458791683368887        21.640031425706248     
 H   3.2697897527983781        4.8879722538067449        20.490797227487022     
 H   1.9958400429143119        5.2812071848121711        21.646609813132979     
 H   4.5815078299113736        2.4432051927912490        26.233593019133622     
 H   3.2912409480786757        2.5029863011901963        23.823715613906167     
 H   3.4638625851339002        11.624676759182361        24.862645238145458     
 H   3.4100192236884195        11.227870961597732        23.128585390568951     
 H   4.9214749746789108        11.788651352703843        23.865188669084333     
 H   4.1115030090301961        8.4868843963165066        28.848728609682773     
 H   3.5327377497070342        10.589572106312344        27.198389569291876     
 H   3.7353268081552824        8.6883574734255511        19.435614432532574     
 H   4.8273083053600594        10.035974721308589        19.660032603020618     
 C   5.6477490879637173        8.4489761895499758        18.432737154004826     
 H   5.0713058964217890        8.5421866601293566        17.500103220685784     
 H   5.8604363394617689        7.3727621642313173        18.538460982283958     
 C   6.9690670255743861        9.2090478822346231        18.255705177244060     
 H   7.5923309758883173        9.0883228289015143        19.152501013076701     
 H   6.7572423797461729        10.289117271552717        18.182873507088541     
 C   7.7464192281576061        8.7664884545900339        17.013015761814703     
 H   7.9285332342751227        7.6806099569238278        17.055690612916063     
 H   7.1215181885248136        8.9174807569762642        16.119227148137021     
 C   9.0785413917181579        9.4990011737191846        16.833243940412881     
 H   9.7282475758236142        9.2960651564111618        17.699662676051108     
 H   8.9064819419549508        10.587608371352291        16.847996495340634     
 C   9.8101312616164833        9.1217660323135448        15.542208420586975     
 H   9.9835311485638254        8.0340912267696023        15.517857874836832     
 H   9.1572689932601925        9.3267999344103636        14.679489611478363     
 C   11.142583508388327        9.8539793917451366        15.357639529309941     
 H   11.796682401909896        9.6499974711821910        16.219946911070249     
 H   10.972675544617035        10.942633480103847        15.375424556833838     
 C   11.864704965319502        9.4707212793633087        14.064383181379469     
 H   12.034648184444407        8.3823334191813021        14.046176373068580     
 H   11.208192379365146        9.6712077051225815        13.203583182760056     
 C   13.198817825461502        10.194746808258895        13.865405225068699     
 H   13.032134333794060        11.284232605923641        13.856964919733128     
 H   13.852991034580780        10.009150719374434        14.731977109241775     
 C   13.914034522726356        9.7764338695123616        12.578909090901240     
 H   14.081353538990237        8.6879446011568540        12.589808581760156     
 H   13.254089624590966        9.9560647883213917        11.717131400779925     
 C   15.247503427191658        10.490625878126330        12.361389520573789     
 H   15.910650315466231        10.294998785643607        13.218996193180285     
 H   15.087230798285971        11.581439997455650        12.366699853799973     
 C   15.962693724016772        10.097427935506735        11.063942312881414     
 H   16.091189006638832        9.0040499833746335        11.017978663726430     
 H   15.326632742488558        10.352049401086960        10.201674589835299     
 C   17.322642538912710        10.790000067451931        10.944372074472945     
 H   17.951719874492994        10.494487331324693        11.798956204131526     
 H   17.182638341954597        11.877109480802332        11.060029072722768     
 C   18.081707352490817        10.535829995006033        9.6404106210671987     
 H   18.237451506191494        9.4557478331060700        9.4848424908150015     
 H   17.471087510903232        10.871163232582674        8.7898577433064968     
 C   19.429219818409159        11.266217343659704        9.6174428746460059     
 H   20.114516686605388        10.786394620616079        10.331478580480562     
 H   19.283663912116232        12.286713818799459        9.9963931468934923     
 C   20.067728689508222        11.328318962542260        8.2295046009481432     
 H   21.051318122528286        11.816536907774520        8.2666336099347575     
 H   19.432735473946408        11.903835261664469        7.5417140274115582     
 H   20.210785578804639        10.326525152479457        7.8062613360169877     
 Cl   6.7431609472985032        5.4085657299656473        28.142545683798790     
         194

 Co   9.1438985072518193        1.4180244238716617        4.4023278040589622     
 N   7.8577152577685556       0.68594570059928239        5.7774622669278868     
 N   7.1834585149771462        1.7291175576113282        3.5477141293436514     
 N   10.210206785577473        2.2120886049309312        6.0495940589029704     
 N   9.9726885063374517        3.2945256855877720        3.6883763890151950     
 N   10.239743820177003      -0.33262666957691867        5.0442078949191700     
 N   9.8034664803576792       0.42648582301127286        2.6390360485058624     
 O   8.1879762319382419       0.34924752075761423        7.0533918452257280     
 C   6.4391706740162222       0.81079113931336300        5.6137924783623667     
 N   6.6040270672828960        2.2188978310200342        2.4208249961888089     
 C   6.1270638764599576        1.3823494325310288        4.3780345479995164     
 O   10.324820346117193        1.5665227530114683        7.2479217567525458     
 C   10.793335266448565        3.3815143954221636        5.9552000830684895     
 N   10.040648156646418        4.0656938222812986        2.5761556567760215     
 C   10.645843319376969        3.9849630858340888        4.6439934392777822     
 O   10.280144391550305      -0.75701582779107568        6.3461503477960681     
 C   10.757532706621314       -1.1488288390241232        4.1658350795568326     
 N   9.8457524677868911       0.70285794335292207        1.3167637778049648     
 C   10.580810028433072      -0.67654727834184192        2.8081006539323692     
 B   9.6775692796284574       0.20813843812783217        7.3326084145831292     
 C   5.4736189780002436       0.32366259802318542        6.6265707758607384     
 H   7.1855258471911112        2.5602146250519899        1.6217280530165321     
 C   5.2387444802099417        2.2132568242759079        2.5027162363006670     
 C   4.8917833681242815        1.6820298045586612        3.7260636494511186     
 C   11.597020423849505        4.0405866659965382        7.0200414298531078     
 H   9.5826390517754767        3.7610919793886524        1.6848202061130504     
 C   10.730821520714317        5.2086873353671992        2.8006160004733602     
 C   11.136656158186382        5.1983123422006683        4.1291022555108379     
 C   11.424183354306169       -2.4313517810596426        4.5134726177421562     
 H   9.3377307534411411        1.5231305100298014       0.91379715458896449     
 C   10.611497524401553      -0.19544587180942496       0.64757664042072638     
 C   11.099228794359655       -1.1104590697828562        1.5713290063524690     
 C   9.9240024880535778      -0.36247249954280270        8.8034568188282556     
 H   4.4439453286209174       0.53738824515725803        6.3239017672608311     
 H   5.5628705263141089      -0.76432209325706502        6.7810217970092683     
 H   5.6512120076474437       0.79275832529972046        7.6069627515621328     
 H   4.6388799096132542        2.6188672318556603        1.6927711861345838     
 H   3.8934537283863295        1.5255095326060946        4.1091768144060286     
 H   11.302943436806228        5.0901421167865761        7.1529192729636906     
 H   11.495486445910160        3.5067692405623765        7.9681808747580094     
 H   12.659922595175548        4.0593535951007977        6.7291039560149155     
 H   10.918694752896275        5.9203974993100879        2.0078413226949650     
 H   11.712691101999141        5.9577327072016422        4.6411749981531303     
 H   11.982466991875926       -2.8297149030121802        3.6634976347892940     
 H   12.105151905279255       -2.2938379593456126        5.3624056904395783     
 H   10.680084336393167       -3.1854521307182018        4.8137603929349240     
 H   10.763636388815961      -0.12087357030222366      -0.42088618662336441     
 H   11.723680473894245       -1.9708059522829973        1.3634430024254292     
 H   10.968466910005978      -0.11532619811777138        9.0540990902805962     
 H   9.8891160180007169       -1.4625225135455413        8.7790492592018960     
 C   8.9973156991617653       0.14930112850715521        9.9224031092108937     
 H   9.5253958643975860        8.9027177870412977E-002   10.885809684649409     
 H   8.7836833393591753        1.2206649002339349        9.7757278131587579     
 C   7.6737383643408004      -0.61568980234910387        10.067091661697409     
 H   7.0550653293576495      -0.47669916179869826        9.1686797244158313     
 H   7.8837338547033600       -1.6973854499385417        10.119317443134838     
 C   6.8917949033511743      -0.19997010551319455        11.318848377039142     
 H   6.7128422860770183       0.88685091248234438        11.301761191441127     
 H   7.5198848749193541      -0.37167444686168971        12.206858559420075     
 C   5.5579081902461951      -0.93186646150621122        11.491841687369165     
 H   4.9032516727533553      -0.71139247025603924        10.633332131400858     
 H   5.7266893185141683       -2.0203609847241721        11.457157981371472     
 C   4.8356655624581020      -0.57366471634082072        12.795483604613896     
 H   4.6706144944974026       0.51468770824546350        12.839647443914991     
 H   5.4940879161825835      -0.79757669292471933        13.649370775695511     
 C   3.4976423041560967       -1.2978579569260409        12.981561746168616     
 H   2.8374902322191464       -1.0753740428046967        12.128530544050138     
 H   3.6580533850354056       -2.3874123612330731        12.946041401635071     
 C   2.7894583093871117      -0.92781118769035975        14.288145971584537     
 H   2.6332708544725349       0.16208634886761347        14.325270993830602     
 H   3.4509212263103120       -1.1500505832612975        15.139804649841151     
 C   1.4464706758185946       -1.6374944028729028        14.488538613371512     
 H   1.5984816745800896       -2.7290285425942611        14.477117190614161     
 H  0.78772609262746163       -1.4290391923235408        13.630671787775643     
 C  0.74433050778389276       -1.2322969503585157        15.788370402058527     
 H  0.59686052766062259      -0.14094590156204984        15.800316216864987     
 H   1.4053126421055111       -1.4418019529234460        16.642987347938256     
 C -0.60227264098880284       -1.9279598460492817        15.997742344298880     
 H  -1.2629443062650889       -1.7078094722083297        15.144238494689279     
 H -0.45941808452361621       -3.0208526726583154        15.973690621584671     
 C  -1.3116982061964590       -1.5466512664936447        17.303233832114007     
 H  -1.4324654354585933      -0.45285925821737943        17.362981465786678     
 H -0.67544914219223973       -1.8168950047054500        18.160907780832861     
 C  -2.6772135092381455       -2.2318133280436201        17.425851128950988     
 H  -3.3188209190994695       -1.9117874692122085        16.589874995632350     
 H  -2.5471173777612037       -3.3167426556367627        17.283169358263049     
 C  -3.4056194034039766       -2.0017676138946179        18.752697549920644     
 H  -3.5682701208204866      -0.92516950228551864        18.925737469516783     
 H  -2.7645564337837802       -2.3420567981841898        19.578785071729936     
 C  -4.7475765945038777       -2.7430714449847233        18.816604662125837     
 H  -5.4641953179362854       -2.2571021658297941        18.138233988155740     
 H  -4.6122448790592738       -3.7575211814011062        18.417376114775660     
 C  -5.3302691158456428       -2.8262584113464952        20.229485905252744     
 H  -6.3298533050664405       -3.2834151682863553        20.226406838458296     
 H  -4.6878068895109282       -3.4360514548051762        20.880666440393082     
 H  -5.4259270720391006       -1.8332713915791392        20.684070279850570     
 Cl   8.4125897851525586        3.1770455418691710        9.2358373337913788E-002
 Co   5.7844601393354464        7.0949174850574517        23.932487541179906     
 N   7.0907002138618882        7.6502524468916207        22.375047822603360     
 N   7.7848177501340645        7.0393387390913684        24.785598804090839     
 N   4.5441136973358214        6.4401306503979079        22.435435368052751     
 N   5.2492747253306167        5.1311278054438922        24.505754861387189     
 N   4.9862044499699367        8.9040085973339984        23.404573401064166     
 N   4.9468596540179108        7.9275629602792010        25.740519880593446     
 O   6.6502279261150994        8.1580124415961031        21.179671582809203     
 C   8.3883982075189731        7.7498290416866116        22.575228088667053     
 N   8.4176061832696689        6.6543447960793145        25.919603827879499     
 C   8.7790944580704942        7.3273567098103625        23.901033786500800     
 O   4.4701344708951742        6.9893432813661915        21.199605450383988     
 C   3.9562211867108217        5.1475115403824834        22.498314218312945     
 N   5.3748976741131056        4.3135382089967438        25.585057170029444     
 C   4.3641647402142301        4.4752844100978528        23.653637705442417     
 O   4.6535369474354971        9.2581977069447632        22.128408618289168     
 C   4.3951775149943781        9.7803495835367453        24.369614473418459     
 N   4.8346086895619367        7.5857702242835021        27.045972318884481     
 C   4.4011016002776016        9.1950242870837151        25.638435610579151     
 B   5.1729576995788955        8.3331559757839955        21.047548332846379     
 C   9.3372405057622707        8.3297987710453771        21.584348626071773     
 H   7.8666865974716700        6.2932148501990044        26.738727288135046     
 C   9.7680692272142036        6.6873006982246750        25.783279590362898     
 C   10.043205359709690        7.1398273127379968        24.497694617554501     
 C   2.9326611392004391        4.7046645838121677        21.525098455156535     
 H   5.8706948110380077        4.6383060915903433        26.445283653001368     
 C   4.6241913341211554        3.1848898866109558        25.451024345588532     
 C   3.9805083983055716        3.2331063224467727        24.233961327400348     
 C   4.0370876657605210        11.176084751680589        24.041660821958644     
 H   5.3199879394410132        6.7427093631830459        27.412751406795195     
 C   4.2773590819368650        8.5949585982322763        27.783234881236048     
 C   3.9844212131415158        9.6391915732776816        26.932299452310929     
 C   4.7937194348147987        8.9316900516594551        19.618079949109585     
 H   10.348305587486626        8.4175952260802358        21.992806660170725     
 H   8.9864852587002950        9.3280003730622134        21.282216238952490     
 H   9.3737466149926760        7.7194967335781950        20.669643300754952     
 H   10.417579910513492        6.3565405673739974        26.588566331180996     
 H   11.017551628918808        7.2921538719644516        24.053098977441095     
 H   2.6945856875739884        3.6426736640737776        21.643817953812494     
 H   3.2701019493967562        4.8860021975134895        20.494606236774047     
 H   1.9968292262286247        5.2770999068243443        21.651885586265962     
 H   4.5971816292227476        2.4376052543824991        26.231939834367246     
 H   3.3002938229573511        2.4986112980803927        23.825647680512329     
 H   3.4728943398678003        11.625976926764723        24.861590660790913     
 H   3.4333388717768383        11.235266949195463        23.125492585737902     
 H   4.9400199355578218        11.789477579107684        23.877938940668663     
 H   4.1161774525603931        8.4870375458330134        28.848905571765549     
 H   3.5433685264140693        10.591632131624692        27.198816787983755     
 H   3.7355230685105667        8.6840823768511015        19.437337726365147     
 H   4.8286569376201181        10.031224609917180        19.659217439841235     
 C   5.6467704113274344        8.4424878123999534        18.432673840009652     
 H   5.0696911708435781        8.5355072125587164        17.500400977371569     
 H   5.8586748406235376        7.3661807960626344        18.539050791167920     
 C   6.9684867158487709        9.2014917067692501        18.254415131388122     
 H   7.5919950474766358        9.0810044925030322        19.151052814953403     
 H   6.7573159782923469        10.281644505805433        18.180956784177084     
 C   7.7453306527152135        8.7577753596800694        17.011887437729406     
 H   7.9273740937502470        7.6719087081476562        17.055331465332124     
 H   7.1203358853496272        8.9082504264525291        16.118077974574046     
 C   9.0774169752363143        9.4901912364383740        16.831665800125755     
 H   9.7271573431472262        9.2876958512223275        17.698165085002220     
 H   8.9052895284099023        10.578808353504579        16.845976518881269     
 C   9.8090636029329641        9.1126070286270870        15.540842706273949     
 H   9.9832212796276494        8.0250312679392035        15.517092581073662     
 H   9.1560627225203870        9.3167683346207255        14.678019871156726     
 C   11.140943946876654        9.8457107333902734        15.356029773319879     
 H   11.795150614919793        9.6426716557643797        16.218483871340499     
 H   10.970169309534072        10.934255602607692        15.373294100967676     
 C   11.863362096239007        9.4624576065266162        14.062997418358940     
 H   12.034521389188813        8.3742323493626039        14.045434036337161     
 H   11.206592944530287        9.6617390615451679        13.202106677520110     
 C   13.196634130223003        10.187830619817792        13.863643425737399     
 H   13.028745127288117        11.277143762147281        13.854731463466257     
 H   13.851087734261560        10.003321309448868        14.730236197483551     
 C   13.912102998952710        9.7697502948247248        12.577269290402478     
 H   14.080759856680475        8.6814529601137078        12.588726204220315     
 H   13.251802291781930        9.9481979668427858        11.715513660059850     
 C   15.244646713683316        10.485404037752664        12.359292133747578     
 H   15.907962731732459        10.291404322387216        13.217144219260570     
 H   15.082938144671941        11.576032959811302        12.363609220099947     
 C   15.960508044433544        10.092059724713470        11.062303717462830     
 H   16.091345138777662        8.9988872492492611        11.017713875152859     
 H   15.323886854877118        10.344218385373924        10.199714813970601     
 C   17.318901063625422        10.787479721203864        10.942025574545889     
 H   17.948742742885987        10.494127814049389        11.796810598763050     
 H   17.176387998409197        11.874380823104666        11.056811806545538     
 C   18.078464652581637        10.534209518812062        9.6382203517343985     
 H   18.237017466182991        9.4544111182121426        9.4834054421299996     
 H   17.466898955406464        10.867380866865350        8.7874936906129939     
 C   19.424022070318323        11.268178631319408        9.6147720824920118     
 H   20.111442271010777        10.789427005832158        10.327519419061126     
 H   19.275997919632463        12.287813984198918        9.9950782668869831     
 C   20.060798020116444        11.333948729284518        8.2262223382962887     
 H   21.043204127856562        11.824566244949040        8.2629867406695148     
 H   19.423587986492812        11.909024992628940        7.5401374193231163     
 H   20.205752067509280        10.333152582358913        7.8013141222339755     
 Cl   6.7480872919970052        5.4103732096312953        28.141805483097581     
         194

 Co   9.1411140142277283        1.4240378992074927        4.4021469471884433     
 N   7.8534443499528335       0.69155194629892347        5.7763254174918295     
 N   7.1820881166657182        1.7359835301169924        3.5463678528654770     
 N   10.206017558416209        2.2173810156963971        6.0509175238044550     
 N   9.9712795906561791        3.3001169202316585        3.6893915817227927     
 N   10.236388104465503      -0.32633678136537814        5.0441910253287556     
 N   9.8028049045365151       0.43316007026690934        2.6384461928087934     
 O   8.1823166337573632       0.35468431438642128        7.0525416252385913     
 C   6.4351275459743320       0.81731651297004460        5.6113636460435501     
 N   6.6040342305743431        2.2260485282300517        2.4188709960332129     
 C   6.1246326560899362        1.3894776662465433        4.3755182135992747     
 O   10.318886638675789        1.5716891011672025        7.2494112751788178     
 C   10.788926619222849        3.3869845340332452        5.9573753652527337     
 N   10.042068521319626        4.0705867323719476        2.5768386887140324     
 C   10.643575888365453        3.9902518080511333        4.6458018137166732     
 O   10.274962696275459      -0.75140067428661372        6.3460157692441026     
 C   10.755246139381970       -1.1422825697361847        4.1662040213852496     
 N   9.8472715803303359       0.71000067237938314        1.3163073320574472     
 C   10.580260868949610      -0.66964607646276286        2.8084052112985542     
 B   9.6717001834426863       0.21305689724174826        7.3326764222246936     
 C   5.4682235364003660       0.33014786608477809        6.6228372599411074     
 H   7.1864524798866674        2.5673367625279857        1.6204765824247982     
 C   5.2386711258149115        2.2208368935638623        2.4993468325510002     
 C   4.8901939011364224        1.6897310007879920        3.7222996549266778     
 C   11.590514882024259        4.0468163417448082        7.0233154658796622     
 H   9.5844411267632150        3.7664605725329787        1.6850954503195756     
 C   10.733125373421476        5.2129522663507979        2.8019049670100404     
 C   11.136592315879573        5.2028110918010029        4.1311279703662569     
 C   11.421341202959253       -2.4250275243894643        4.5140798067132337     
 H   9.3395033098117146        1.5301590075947020       0.91269177663344681     
 C   10.614460478902332      -0.18786021591413743       0.64814781713108960     
 C   11.100900816939484       -1.1030280244242843        1.5723772090287034     
 C   9.9168763375803675      -0.35937164416420403        8.8031064544423838     
 H   4.4390589001813758       0.54556042283588702        6.3196063403912470     
 H   5.5559238557211632      -0.75817997248559765        6.7759205492139030     
 H   5.6456815985211657       0.79775803339958062        7.6039521614931989     
 H   4.6398251361198808        2.6265996941334904        1.6887326251518755     
 H   3.8913465497794943        1.5336754042091418        4.1042997543590438     
 H   11.294014619909341        5.0956513739798650        7.1567715950455355     
 H   11.489333453615240        3.5121670671435643        7.9710096332370144     
 H   12.653560087063321        4.0682884694011978        6.7330818637223731     
 H   10.923162119694412        5.9240774628651316        2.0090824690424469     
 H   11.712430911198712        5.9619272034024631        4.6438427772796960     
 H   11.981691112613893       -2.8224379236682706        3.6649677229839410     
 H   12.100287312768883       -2.2882719361184192        5.3647430059093670     
 H   10.676642774689750       -3.1795812338273035        4.8118230995523854     
 H   10.768551035573941      -0.11297613565333549      -0.41999848998504657     
 H   11.725960059191367       -1.9631211493744960        1.3652657914881439     
 H   10.960868669358966      -0.11170693447665718        9.0552505098208940     
 H   9.8830877706010778       -1.4594583737183120        8.7769309319528439     
 C   8.9887457314926476       0.14965000961073274        9.9221461791663401     
 H   9.5164901500963808        8.8807641155619399E-002   10.885685927274114     
 H   8.7737977087387620        1.2209412047509025        9.7767500491381369     
 C   7.6659804005612004      -0.61704108792365586        10.065718897846114     
 H   7.0469332620864744      -0.47735401989804749        9.1676349763737459     
 H   7.8771109959050412       -1.6986156348578125        10.116398913352254     
 C   6.8840648666767610      -0.20372928576979185        11.318379971658713     
 H   6.7038916784655269       0.88293655397351656        11.302526241761692     
 H   7.5129127707290309      -0.37564836494253467        12.205820419880112     
 C   5.5510420738192927      -0.93715030060931681        11.491568215953746     
 H   4.8957478109300325      -0.71672901773405884        10.633549310101287     
 H   5.7209093248712515       -2.0254558239362579        11.456065531057209     
 C   4.8290847771871528      -0.58043964851123098        12.795839805370845     
 H   4.6634530786461044       0.50780663281819516        12.840846974622487     
 H   5.4880200276238771      -0.80457825963707919        13.649279039893264     
 C   3.4914475380341456       -1.3053675158390612        12.982115991152925     
 H   2.8308492006787196       -1.0828433079070452        12.129436424525204     
 H   3.6523638030531083       -2.3948391031996095        12.946128406352605     
 C   2.7835737540306678      -0.93606741523553960        14.289130319226805     
 H   2.6268843342088029       0.15376416070142018        14.326553688445902     
 H   3.4455082343654686       -1.1581807256419465        15.140463447661725     
 C   1.4409325715278918       -1.6463354681093547        14.490001805257268     
 H   1.5934033149201352       -2.7378118667913918        14.478487979021240     
 H  0.78175355964119264       -1.4381093588353113        13.632409768613464     
 C  0.73911774057583957       -1.2414580273877738        15.790154514037789     
 H  0.59136635564093420      -0.15012926839307486        15.802236190347481     
 H   1.4004720730082676       -1.4508551982351690        16.644525673607383     
 C -0.60728364043320371       -1.9374347571239228        16.000027960548319     
 H  -1.2682565374976327       -1.7176767792624947        15.146654763283919     
 H -0.46415587093542376       -3.0303010420374732        15.976258576177004     
 C  -1.3163492479446885       -1.5558114965904670        17.305637011921011     
 H  -1.4372528247378902      -0.46200226417606938        17.364977759530017     
 H -0.67969810658835894       -1.8256112103081750        18.163158447549293     
 C  -2.6817432017572180       -2.2410407303154298        17.429327165776485     
 H  -3.3238529385992046       -1.9215930111183128        16.593507187748529     
 H  -2.5516697896918048       -3.3260635718051446        17.287320004894571     
 C  -3.4093241400059644       -2.0100278536919269        18.756476475080962     
 H  -3.5715109243307301      -0.93327092122827815        18.928994477075172     
 H  -2.7678705590756700       -2.3500541479262851        19.582424008694904     
 C  -4.7516181594558162       -2.7506788260770856        18.821643307588754     
 H  -5.4687411166044289       -2.2640834327446910        18.144239504783609     
 H  -4.6173658632889092       -3.7651233208016603        18.422001686763490     
 C  -5.3326345376184641       -2.8338068510197432        20.235224790579114     
 H  -6.3330669079496618       -3.2890759814295332        20.233161459387446     
 H  -4.6904774102663902       -3.4452668271077647        20.885148362589625     
 H  -5.4259087420586498       -1.8409516987687089        20.690628660775857     
 Cl   8.4153852644288367        3.1845800802537565        9.1593437856870671E-002
 Co   5.7882202390031692        7.0929134917861782        23.933322450919857     
 N   7.0934470084928334        7.6462724774374324        22.374002143755042     
 N   7.7887294683510975        7.0393536227870532        24.784997847236259     
 N   4.5449285764537315        6.4385308462968620        22.438077331879121     
 N   5.2563634061459252        5.1286936874658391        24.505807851980784     
 N   4.9927635615049049        8.9034066308009976        23.404819127596252     
 N   4.9497697738768673        7.9258056395188028        25.740606611240171     
 O   6.6519852536226480        8.1525219506941546        21.178361539863804     
 C   8.3912558693284609        7.7463129305799185        22.573212298400581     
 N   8.4220769029045037        6.6585884752689708        25.920160368569245     
 C   8.7825846923557407        7.3267990115655435        23.899757729201202     
 O   4.4706915718427620        6.9865973036992868        21.201751691725981     
 C   3.9583819816162329        5.1454023728237246        22.501449138219414     
 N   5.3862498343696590        4.3098881375951148        25.583773329894164     
 C   4.3698808879213447        4.4725998962967797        23.655197910063627     
 O   4.6575782176032474        9.2559632129671456        22.128767393983750     
 C   4.4035186503415673        9.7807154296551211        24.370057960777689     
 N   4.8366323366929054        7.5841166755752543        27.046026419726722     
 C   4.4075132251164026        9.1947359617255717        25.638696650918728     
 B   5.1747365014183426        8.3294664638259928        21.047989119269570     
 C   9.3396479653434064        8.3244901920680672        21.580850793057657     
 H   7.8715728536075060        6.2974852108485067        26.739557455152568     
 C   9.7725061842213066        6.6935439783870123        25.783848435994347     
 C   10.046978498864537        7.1431616860069953        24.497087164731756     
 C   2.9342110267506589        4.7017794131682518        21.529163615084801     
 H   5.8813432150070133        4.6358634972855146        26.443999817002055     
 C   4.6365153776817332        3.1805178470664339        25.450413232482795     
 C   3.9895376841583579        3.2292079637701585        24.235082509050521     
 C   4.0521761089907802        11.178707304670885        24.043863396237960     
 H   5.3208233063615200        6.7403560235745701        27.412689901842793     
 C   4.2823883785052974        8.5947995764984135        27.783430897054068     
 C   3.9923214922122749        9.6400071426665228        26.932614218066391     
 C   4.7942615247221969        8.9269331522391830        19.618395582514374     
 H   10.349803127729938        8.4177743882703542        21.990607080156085     
 H   8.9858601343504443        9.3198730025433196        21.272867604578735     
 H   9.3799489745890110        7.7094185868172920        20.669352849532430     
 H   10.422505619970236        6.3657617966609967        26.589959794471493     
 H   11.021086250828210        7.2960373157966769        24.052168361711644     
 H   2.6974904979109833        3.6394681598106668        21.647604481918741     
 H   3.2704141459951348        4.8840321412202350        20.498415246061068     
 H   1.9978184095429374        5.2729926288365174        21.657161359398941     
 H   4.6128554285341226        2.4320053159737487        26.230286649600867     
 H   3.3093466978360269        2.4942362949705892        23.827579747118495     
 H   3.4819260946016999        11.627277094347084        24.860536083436372     
 H   3.4566585198652566        11.242662936793192        23.122399780906854     
 H   4.9585648964367319        11.790303805511527        23.890689212252997     
 H   4.1208518960905893        8.4871906953495202        28.849082533848321     
 H   3.5539993031211043        10.593692156937040        27.199244006675631     
 H   3.7357193288658510        8.6798072802766519        19.439061020197723     
 H   4.8300055698801758        10.026474498525769        19.658402276661850     
 C   5.6457917346911515        8.4359994352499292        18.432610526014479     
 H   5.0680764452653673        8.5288277649880762        17.500698734057352     
 H   5.8569133417853054        7.3595994278939516        18.539640600051879     
 C   6.9679064061231566        9.1939355313038789        18.253125085532183     
 H   7.5916591190649534        9.0736861561045501        19.149604616830100     
 H   6.7573895768385217        10.274171740058151        18.179040061265624     
 C   7.7442420772728200        8.7490622647701048        17.010759113644106     
 H   7.9262149532253705        7.6632074593714847        17.054972317748188     
 H   7.1191535821744409        8.8990200959287957        16.116928801011067     
 C   9.0762925587544725        9.4813812991575617        16.830087659838632     
 H   9.7260671104708400        9.2793265460334933        17.696667493953328     
 H   8.9040971148648538        10.570008335656869        16.843956542421903     
 C   9.8079959442494467        9.1034480249406311        15.539476991960923     
 H   9.9829114106914734        8.0159713091088065        15.516327287310494     
 H   9.1548564517805833        9.3067367348310892        14.676550130835089     
 C   11.139304385364978        9.8374420750354084        15.354420017329819     
 H   11.793618827929690        9.6353458403465702        16.217020831610750     
 H   10.967663074451108        10.925877725111539        15.371163645101515     
 C   11.862019227158509        9.4541939336899254        14.061611655338409     
 H   12.034394593933220        8.3661312795439056        14.044691699605741     
 H   11.204993509695431        9.6522704179677525        13.200630172280166     
 C   13.194450434984503        10.180914431376687        13.861881626406097     
 H   13.025355920782173        11.270054918370922        13.852498007199385     
 H   13.849184433942337        9.9974918995233022        14.728495285725327     
 C   13.910171475179066        9.7630667201370880        12.575629489903719     
 H   14.080166174370710        8.6749613190705634        12.587643826680472     
 H   13.249514958972895        9.9403311453641816        11.713895919339775     
 C   15.241790000174973        10.480182197378996        12.357194746921369     
 H   15.905275147998688        10.287809859130823        13.215292245340853     
 H   15.078645491057911        11.570625922166952        12.360518586399921     
 C   15.958322364850314        10.086691513920206        11.060665122044245     
 H   16.091501270916492        8.9937245151238905        11.017449086579290     
 H   15.321140967265679        10.336387369660889        10.197755038105901     
 C   17.315159588338130        10.784959374955795        10.939679074618835     
 H   17.945765611278983        10.493768296774082        11.794664993394576     
 H   17.170137654863794        11.871652165407001        11.053594540368305     
 C   18.075221952672454        10.532589042618090        9.6360300824015965     
 H   18.236583426174484        9.4530744033182135        9.4819683934449994     
 H   17.462710399909700        10.863598501148024        8.7851296379194892     
 C   19.418824322227483        11.270139918979114        9.6121012903380176     
 H   20.108367855416169        10.792459391048236        10.323560257641688     
 H   19.268331927148694        12.288914149598375        9.9937633868804756     
 C   20.053867350724662        11.339578496026778        8.2229400756444324     
 H   21.035090133184841        11.832595582123560        8.2593398714042721     
 H   19.414440499039220        11.914214723593409        7.5385608112346736     
 H   20.200718556213921        10.339780012238371        7.7963669084509633     
 Cl   6.7530136366955080        5.4121806892969424        28.141065282396372     
         194

 Co   9.1383295212036355        1.4300513745433234        4.4019660903179245     
 N   7.8491734421371104       0.69715819199856466        5.7751885680557731     
 N   7.1807177183542903        1.7428495026226567        3.5450215763873030     
 N   10.201828331254944        2.2226734264618626        6.0522409887059405     
 N   9.9698706749749064        3.3057081548755445        3.6904067744303903     
 N   10.233032388754003      -0.32004689315383755        5.0441741557383404     
 N   9.8021433287153528       0.43983431752254581        2.6378563371117245     
 O   8.1766570355764863       0.36012110801522840        7.0516914052514554     
 C   6.4310844179324427       0.82384188662672631        5.6089348137247343     
 N   6.6040413938657903        2.2331992254400692        2.4169169958776169     
 C   6.1222014357199157        1.3966058999620579        4.3730018791990330     
 O   10.312952931234387        1.5768554493229368        7.2509007936050907     
 C   10.784517971997131        3.3924546726443268        5.9595506474369779     
 N   10.043488885992835        4.0754796424625974        2.5775217206520433     
 C   10.641308457353936        3.9955405302681783        4.6476101881555643     
 O   10.269781001000611      -0.74578552078215188        6.3458811906921371     
 C   10.752959572142625       -1.1357363004482464        4.1665729632136657     
 N   9.8487906928737807       0.71714340140584421        1.3158508863099296     
 C   10.579711709466148      -0.66274487458368392        2.8087097686647389     
 B   9.6658310872569135       0.21797535635566434        7.3327444298662590     
 C   5.4628280948004884       0.33663313414637080        6.6191037440214755     
 H   7.1873791125822226        2.5744589000039810        1.6192251118330643     
 C   5.2385977714198813        2.2284169628518167        2.4959774288013339     
 C   4.8886044341485633        1.6974321970173227        3.7185356604022366     
 C   11.584009340199012        4.0530460174930774        7.0265895019062157     
 H   9.5862432017509533        3.7718291656773046        1.6853706945261009     
 C   10.735429226128636        5.2172171973343975        2.8031939335467206     
 C   11.136528473572765        5.2073098414013375        4.1331536852216768     
 C   11.418499051612338       -2.4187032677192861        4.5146869956843112     
 H   9.3412758661822881        1.5371875051596029       0.91158639867792901     
 C   10.617423433403111      -0.18027456001884992       0.64871899384145271     
 C   11.102572839519311       -1.0955969790657123        1.5734254117049380     
 C   9.9097501871071554      -0.35627078878560542        8.8027560900565121     
 H   4.4341724717418352       0.55373260051451600        6.3153109135216630     
 H   5.5489771851282175      -0.75203785171413018        6.7708193014185367     
 H   5.6401511893948877       0.80275774149944079        7.6009415714242650     
 H   4.6407703626265082        2.6343321564113209        1.6846940641691670     
 H   3.8892393711726596        1.5418412758121891        4.0994226943120582     
 H   11.285085803012455        5.1011606311731530        7.1606239171273813     
 H   11.483180461320320        3.5175648937247526        7.9738383917160185     
 H   12.647197578951094        4.0772233437015970        6.7370597714298297     
 H   10.927629486492549        5.9277574264201753        2.0103236153899293     
 H   11.712170720398282        5.9661216996032840        4.6465105564062616     
 H   11.980915233351860       -2.8151609443243610        3.6664378111785880     
 H   12.095422720258510       -2.2827059128912257        5.3670803213791558     
 H   10.673201212986335       -3.1737103369364048        4.8098858061698468     
 H   10.773465682331921      -0.10507870100444733      -0.41911079334672879     
 H   11.728239644488491       -1.9554363464659950        1.3670885805508584     
 H   10.953270428711956      -0.10808767083554298        9.0564019293611899     
 H   9.8770595232014387       -1.4563942338910827        8.7748126047037935     
 C   8.9801757638235298       0.14999889071431030        9.9218892491217865     
 H   9.5075844357951738        8.8588104440825821E-002   10.885562169898819     
 H   8.7639120781183504        1.2212175092678701        9.7777722851175142     
 C   7.6582224367816005      -0.61839237349820775        10.064346133994819     
 H   7.0388011948152993      -0.47800887799739672        9.1665902283316623     
 H   7.8704881371067215       -1.6998458197770832        10.113480383569673     
 C   6.8763348300023486      -0.20748846602638915        11.317911566278282     
 H   6.6949410708540364       0.87902219546468874        11.303291292082255     
 H   7.5059406665387076      -0.37962228302337958        12.204782280340151     
 C   5.5441759573923894      -0.94243413971242251        11.491294744538328     
 H   4.8882439491067107      -0.72206556521207854        10.633766488801717     
 H   5.7151293312283356       -2.0305506631483436        11.454973080742946     
 C   4.8225039919162036      -0.58721458068164134        12.796196006127794     
 H   4.6562916627948061       0.50092555739092692        12.842046505329984     
 H   5.4819521390651698      -0.81157982634943904        13.649187304091019     
 C   3.4852527719121942       -1.3128770747520817        12.982670236137233     
 H   2.8242081691382928       -1.0903125730093937        12.130342305000271     
 H   3.6466742210708114       -2.4022658451661458        12.946215411070140     
 C   2.7776891986742238      -0.94432364278071934        14.290114666869073     
 H   2.6204978139450708       0.14544197253522689        14.327836383061202     
 H   3.4400952424206253       -1.1663108680225955        15.141122245482300     
 C   1.4353944672371892       -1.6551765333458066        14.491464997143025     
 H   1.5883249552601808       -2.7465951909885225        14.479858767428322     
 H  0.77578102665492377       -1.4471795253470818        13.634147749451284     
 C  0.73390497336778626       -1.2506191044170316        15.791938626017053     
 H  0.58587218362124582      -0.15931263522409989        15.804156163829974     
 H   1.3956315039110239       -1.4599084435468919        16.646063999276510     
 C -0.61229463987760457       -1.9469096681985636        16.002313576797761     
 H  -1.2735687687301764       -1.7275440863166600        15.149071031878560     
 H -0.46889365734723126       -3.0397494114166306        15.978826530769339     
 C  -1.3210002896929181       -1.5649717266872893        17.308040191728018     
 H  -1.4420402140171868      -0.47114527013475932        17.366974053273356     
 H -0.68394707098447827       -1.8343274159109000        18.165409114265724     
 C  -2.6862728942762906       -2.2502681325872396        17.432803202601981     
 H  -3.3288849580989393       -1.9313985530244171        16.597139379864704     
 H  -2.5562222016224063       -3.3353844879735259        17.291470651526097     
 C  -3.4130288766079526       -2.0182880934892360        18.760255400241284     
 H  -3.5747517278409733      -0.94137234017103766        18.932251484633561     
 H  -2.7711846843675598       -2.3580514976683808        19.586062945659872     
 C  -4.7556597244077548       -2.7582862071694474        18.826681953051668     
 H  -5.4732869152725714       -2.2710646996595880        18.150245021411479     
 H  -4.6224868475185446       -3.7727254602022144        18.426627258751321     
 C  -5.3349999593912845       -2.8413552906929915        20.240963675905483     
 H  -6.3362805108328821       -3.2947367945727111        20.239916080316593     
 H  -4.6931479310218531       -3.4544821994103536        20.889630284786168     
 H  -5.4258904120781999       -1.8486320059582786        20.697187041701142     
 Cl   8.4181807437051148        3.1921146186383424        9.0828502375827555E-002
 Co   5.7919803386708928        7.0909094985149039        23.934157360659810     
 N   7.0961938031237786        7.6422925079832442        22.372956464906725     
 N   7.7926411865681304        7.0393685064827380        24.784396890381679     
 N   4.5457434555716416        6.4369310421958161        22.440719295705495     
 N   5.2634520869612338        5.1262595694877859        24.505860842574375     
 N   4.9993226730398730        8.9028046642679985        23.405064854128334     
 N   4.9526798937358230        7.9240483187584037        25.740693341886892     
 O   6.6537425811301967        8.1470314597922062        21.177051496918406     
 C   8.3941135311379469        7.7427968194732246        22.571196508134108     
 N   8.4265476225393385        6.6628321544586280        25.920716909258992     
 C   8.7860749266409872        7.3262413133207254        23.898481671901603     
 O   4.4712486727903489        6.9838513260323829        21.203897933067974     
 C   3.9605427765216437        5.1432932052649667        22.504584058125886     
 N   5.3976019946262124        4.3062380661934867        25.582489489758885     
 C   4.3755970356284601        4.4699153824957065        23.656758114684834     
 O   4.6616194877709969        9.2537287189895299        22.129126169678337     
 C   4.4118597856887565        9.7810812757734951        24.370501448136920     
 N   4.8386559838238741        7.5824631268670064        27.046080520568960     
 C   4.4139248499552037        9.1944476363674283        25.638957691258305     
 B   5.1765153032577889        8.3257769518679901        21.048429905692757     
 C   9.3420554249245420        8.3191816130907554        21.577352960043541     
 H   7.8764591097433421        6.3017555714980089        26.740387622170090     
 C   9.7769431412284096        6.6997872585493496        25.784417281625792     
 C   10.050751638019381        7.1464960592759947        24.496479711909007     
 C   2.9357609143008787        4.6988942425243350        21.533228775013068     
 H   5.8919916189760180        4.6334209029806868        26.442715981002738     
 C   4.6488394212423119        3.1761458075219120        25.449802119377061     
 C   3.9985669700111437        3.2253096050935448        24.236203690700695     
 C   4.0672645522210393        11.181329857661183        24.046065970517276     
 H   5.3216586732820277        6.7380026839660943        27.412628396890391     
 C   4.2874176750737298        8.5946405547645526        27.783626912872091     
 C   4.0002217712830337        9.6408227120553658        26.932928983821856     
 C   4.7948036146295951        8.9221762528189092        19.618711215919166     
 H   10.351300667973250        8.4179535504604726        21.988407500141445     
 H   8.9852350100005918        9.3117456320244276        21.263518970204977     
 H   9.3861513341853477        7.6993404400563898        20.669062398309908     
 H   10.427431329426982        6.3749830259479960        26.591353257761991     
 H   11.024620872737614        7.2999207596289022        24.051237745982192     
 H   2.7003953082479781        3.6362626555475557        21.651391010024987     
 H   3.2707263425935134        4.8820620849269796        20.502224255348089     
 H   1.9988075928572502        5.2688853508486906        21.662437132531924     
 H   4.6285292278454975        2.4264053775649983        26.228633464834488     
 H   3.3183995727147026        2.4898612918607856        23.829511813724661     
 H   3.4909578493355999        11.628577261929447        24.859481506081831     
 H   3.4799781679536754        11.250058924390920        23.119306976075801     
 H   4.9771098573156429        11.791130031915369        23.903439483837328     
 H   4.1255263396207864        8.4873438448660288        28.849259495931097     
 H   3.5646300798281394        10.595752182249388        27.199671225367510     
 H   3.7359155892211353        8.6755321837022006        19.440784314030296     
 H   4.8313542021402345        10.021724387134357        19.657587113482467     
 C   5.6448130580548677        8.4295110580999051        18.432547212019301     
 H   5.0664617196871564        8.5221483174174359        17.500996490743137     
 H   5.8551518429470741        7.3530180597252688        18.540230408935841     
 C   6.9673260963975414        9.1863793558385058        18.251835039676248     
 H   7.5913231906532719        9.0663678197060680        19.148156418706801     
 H   6.7574631753846957        10.266698974310868        18.177123338354164     
 C   7.7431535018304265        8.7403491698601403        17.009630789558809     
 H   7.9250558127004940        7.6545062105953132        17.054613170164249     
 H   7.1179712789992546        8.8897897654050606        16.115779627448088     
 C   9.0751681422726307        9.4725713618767493        16.828509519551510     
 H   9.7249768777944539        9.2709572408446590        17.695169902904436     
 H   8.9029047013198053        10.561208317809159        16.841936565962538     
 C   9.8069282855659292        9.0942890212541734        15.538111277647896     
 H   9.9826015417552973        8.0069113502784095        15.515561993547326     
 H   9.1536501810407778        9.2967051350414511        14.675080390513452     
 C   11.137664823853305        9.8291734166805451        15.352810261339759     
 H   11.792087040939585        9.6280200249287606        16.215557791881004     
 H   10.965156839368145        10.917499847615384        15.369033189235353     
 C   11.860676358078013        9.4459302608532347        14.060225892317877     
 H   12.034267798677625        8.3580302097252073        14.043949362874320     
 H   11.203394074860574        9.6428017743903389        13.199153667040219     
 C   13.192266739746005        10.173998242935584        13.860119827074797     
 H   13.021966714276230        11.262966074594562        13.850264550932513     
 H   13.847281133623117        9.9916624895977364        14.726754373967102     
 C   13.908239951405420        9.7563831454494512        12.573989689404957     
 H   14.079572492060947        8.6684696780274173        12.586561449140630     
 H   13.247227626163861        9.9324643238855757        11.712278178619702     
 C   15.238933286666631        10.474960357005330        12.355097360095158     
 H   15.902587564264916        10.284215395874432        13.213440271421138     
 H   15.074352837443881        11.565218884522602        12.357427952699895     
 C   15.956136685267087        10.081323303126942        11.059026526625660     
 H   16.091657403055322        8.9885617809985181        11.017184298005720     
 H   15.318395079654239        10.328556353947853        10.195795262241202     
 C   17.311418113050838        10.782439028707726        10.937332574691780     
 H   17.942788479671975        10.493408779498775        11.792519388026101     
 H   17.163887311318394        11.868923507709336        11.050377274191073     
 C   18.071979252763271        10.530968566424120        9.6338398130687963     
 H   18.236149386165977        9.4517376884242843        9.4805313447599975     
 H   17.458521844412932        10.859816135430700        8.7827655852259863     
 C   19.413626574136643        11.272101206638819        9.6094304981840217     
 H   20.105293439821558        10.795491776264315        10.319601096222252     
 H   19.260665934664924        12.290014314997833        9.9924485068739664     
 C   20.046936681332884        11.345208262769038        8.2196578129925779     
 H   21.026976138513117        11.840624919298079        8.2556930021390293     
 H   19.405293011585627        11.919404454557878        7.5369842031462317     
 H   20.195685044918562        10.346407442117828        7.7914196946679510     
 Cl   6.7579399813940100        5.4139881689625895        28.140325081695163     
         194

 Co   9.1355450281795445        1.4360648498791542        4.4017852334474057     
 N   7.8449025343213883       0.70276443769820585        5.7740517186197167     
 N   7.1793473200428632        1.7497154751283210        3.5436752999091286     
 N   10.197639104093678        2.2279658372273281        6.0535644536074251     
 N   9.9684617592936338        3.3112993895194305        3.6914219671379880     
 N   10.229676673042503      -0.31375700494229702        5.0441572861479260     
 N   9.8014817528941904       0.44650856477818229        2.6372664814146556     
 O   8.1709974373956076       0.36555790164403551        7.0508411852643196     
 C   6.4270412898905525       0.83036726028340790        5.6065059814059177     
 N   6.6040485571572383        2.2403499226500867        2.4149629957220213     
 C   6.1197702153498943        1.4037341336775722        4.3704855447987914     
 O   10.307019223792983        1.5820217974786708        7.2523903120313635     
 C   10.780109324771415        3.3979248112554088        5.9617259296212222     
 N   10.044909250666043        4.0803725525532464        2.5782047525900542     
 C   10.639041026342420        4.0008292524852234        4.6494185625944553     
 O   10.264599305725763      -0.74017036727768992        6.3457466121401707     
 C   10.750673004903282       -1.1291900311603080        4.1669419050420826     
 N   9.8503098054172256       0.72428613043230528        1.3153944405624121     
 C   10.579162549982684      -0.65584367270460486        2.8090143260309235     
 B   9.6599619910711425       0.22289381546958043        7.3328124375078234     
 C   5.4574326532006117       0.34311840220796347        6.6153702281018436     
 H   7.1883057452777788        2.5815810374799764        1.6179736412413304     
 C   5.2385244170248519        2.2359970321397706        2.4926080250516671     
 C   4.8870149671607042        1.7051333932466537        3.7147716658777958     
 C   11.577503798373765        4.0592756932413474        7.0298635379327701     
 H   9.5880452767386917        3.7771977588216310        1.6856459387326261     
 C   10.737733078835795        5.2214821283179971        2.8044829000834008     
 C   11.136464631265957        5.2118085910016729        4.1351794000770958     
 C   11.415656900265422       -2.4123790110491079        4.5152941846553896     
 H   9.3430484225528616        1.5442160027245035       0.91048102072241133     
 C   10.620386387903892      -0.17268890412356241       0.64929017055181593     
 C   11.104244862099140       -1.0881659337071405        1.5744736143811724     
 C   9.9026240366339451      -0.35316993340700675        8.8024057256706421     
 H   4.4292860433022936       0.56190477819314499        6.3110154866520780     
 H   5.5420305145352717      -0.74589573094266282        6.7657180536231705     
 H   5.6346207802686097       0.80775744959930107        7.5979309813553311     
 H   4.6417155891331348        2.6420646186891514        1.6806555031864587     
 H   3.8871321925658244        1.5500071474152364        4.0945456342650726     
 H   11.276156986115568        5.1066698883664410        7.1644762392092263     
 H   11.477027469025401        3.5229627203059408        7.9766671501950235     
 H   12.640835070838868        4.0861582180019971        6.7410376791372872     
 H   10.932096853290684        5.9314373899752182        2.0115647617374117     
 H   11.711910529597853        5.9703161958041049        4.6491783355328264     
 H   11.980139354089825       -2.8078839649804510        3.6679078993732355     
 H   12.090558127748137       -2.2771398896640322        5.3694176368489455     
 H   10.669759651282920       -3.1678394400455061        4.8079485127873083     
 H   10.778380329089901       -9.7181266355559154E-002 -0.41822309670841101     
 H   11.730519229785616       -1.9477515435574937        1.3689113696135731     
 H   10.945672188064945      -0.10446840719442876        9.0575533489014877     
 H   9.8710312758017995       -1.4533300940638536        8.7726942774547414     
 C   8.9716057961544120       0.15034777181788783        9.9216323190772346     
 H   9.4986787214939685        8.8368567726032243E-002   10.885438412523524     
 H   8.7540264474979370        1.2214938137848375        9.7787945210968914     
 C   7.6504644730020006      -0.61974365907275974        10.062973370143522     
 H   7.0306691275441242      -0.47866373609674601        9.1655454802895768     
 H   7.8638652783084027       -1.7010760046963540        10.110561853787091     
 C   6.8686047933279362      -0.21124764628298645        11.317443160897852     
 H   6.6859904632425451       0.87510783695586092        11.304056342402818     
 H   7.4989685623483844      -0.38359620110422449        12.203744140800188     
 C   5.5373098409654862      -0.94771797881552811        11.491021273122911     
 H   4.8807400872833888      -0.72740211269009825        10.633983667502145     
 H   5.7093493375854196       -2.0356455023604298        11.453880630428682     
 C   4.8159232066452544      -0.59398951285205170        12.796552206884742     
 H   4.6491302469435078       0.49404448196365852        12.843246036037479     
 H   5.4758842505064624      -0.81858139306179900        13.649095568288772     
 C   3.4790580057902427       -1.3203866336651020        12.983224481121541     
 H   2.8175671375978664       -1.0977818381117423        12.131248185475339     
 H   3.6409846390885141       -2.4096925871326822        12.946302415787676     
 C   2.7718046433177803      -0.95257987032589919        14.291099014511342     
 H   2.6141112936813387       0.13711978436903360        14.329119077676502     
 H   3.4346822504757819       -1.1744410104032446        15.141781043302874     
 C   1.4298563629464864       -1.6640175985822587        14.492928189028781     
 H   1.5832465956002264       -2.7553785151856531        14.481229555835402     
 H  0.76980849366865489       -1.4562496918588526        13.635885730289104     
 C  0.72869220615973307       -1.2597801814462894        15.793722737996317     
 H  0.58037801160155733      -0.16849600205512491        15.806076137312468     
 H   1.3907909348137804       -1.4689616888586150        16.647602324945634     
 C -0.61730563932200544       -1.9563845792732044        16.004599193047198     
 H  -1.2788809999627202       -1.7374113933708251        15.151487300473198     
 H -0.47363144375903882       -3.0491977807957884        15.981394485361674     
 C  -1.3256513314411476       -1.5741319567841117        17.310443371535023     
 H  -1.4468276032964837      -0.48028827609344926        17.368970347016695
[truncated: 874,336 more chars]
