# Supplementary material for: Unraveling the Contributions to Spin–Lattice Relaxation in Kramers Single-Molecule Magnets
Source: J Am Chem Soc. 2022 Dec 9;144(50):22965–75. doi: 10.1021/jacs.2c08876 (PMC9782788; doi:10.1021/jacs.2c08876)
Supplement: Supplementary file 2 — ja2c08876_si_002.zip [file ja2c08876_si_002.zip › phonon_Co/mol-3/mode-1-10/8/Cart_disp.xyz]

         194

 Co   9.2025589913321362        1.3771439923505435        4.4974812307093242     
 N   7.8831965162667910       0.66920869576087239        5.8464148380320635     
 N   7.2584924490036533        1.7230779076521163        3.6054567452521065     
 N   10.246335195154105        2.1824866412106791        6.1566834398169785     
 N   10.051151083817491        3.2374150286171326        3.7774842314880566     
 N   10.284977454376168      -0.36612371936759786        5.1749604633432620     
 N   9.8843551631828817       0.36372296283146355        2.7524918528350071     
 O   8.1872489916676550       0.34057844545558458        7.1316850588013319     
 C   6.4691516567778571       0.82323309543453072        5.6627210684612708     
 N   6.7043170444789268        2.2394260320437183        2.4775416851241747     
 C   6.1838780233329071        1.3980815253837566        4.4218739287642759     
 O   10.327384147830996        1.5509489155366873        7.3665059777154980     
 C   10.838493304547658        3.3471731008881829        6.0555071832189862     
 N   10.122815397155712        4.0033374077002915        2.6615720702985359     
 C   10.705285407548255        3.9403559688390124        4.7372924294586358     
 O   10.300799203999253      -0.77735878273713233        6.4827959837501128     
 C   10.841342558515297       -1.1768995453554865        4.3136806355231343     
 N   9.9276234223250732       0.61630557857795820        1.4251820313058716     
 C   10.678205268978681      -0.72355397934456467        2.9459534529339475     
 B   9.6677949165430253       0.19603186634299516        7.4475929342517473     
 C   5.4810656521818597       0.38251366712412410        6.6760898761519698     
 H   7.3031555398635106        2.5552910206498169        1.6773893426088247     
 C   5.3378265681077401        2.2660013881613565        2.5418422063887220     
 C   4.9632459321873332        1.7319376546062717        3.7568015527428300     
 C   11.634150997999981        4.0188544490643796        7.1177595155323861     
 H   9.6823228524120548        3.6909135419204708        1.7641967464937591     
 C   10.794708429141789        5.1569553072147203        2.8884875822225484     
 C   11.186548222564561        5.1576786018123615        4.2219272444160332     
 C   11.536384919771150       -2.4387927997615275        4.6841926148229955     
 H   9.4211556307162585        1.4307275975304783        1.0088639121809306     
 C   10.710868114432326      -0.28169253322262938       0.77390539556417781     
 C   11.211309908718141       -1.1701228665637664        1.7184062881062643     
 C   9.8576492400663582      -0.36457053965573905        8.9328998517971723     
 H   4.4583071062606132       0.57598302445589877        6.3360196781284284     
 H   5.5738068071510565      -0.69573066841563547        6.8909190569461520     
 H   5.6295835939146830       0.90378866604276176        7.6370949641572672     
 H   4.7567111840939864        2.6907840765502993        1.7268349656827311     
 H   3.9562183464895870        1.5940552931942920        4.1249268903531489     
 H   11.298461981832260        5.0543949716385930        7.2754487431814203     
 H   11.571051155812182        3.4651104502245120        8.0582688964100697     
 H   12.690226364724394        4.0906917572488064        6.8055234507868683     
 H   10.975933585947622        5.8663238593578146        2.0916596506435199     
 H   11.746667888551983        5.9274909158544764        4.7370127038388183     
 H   12.068131252813041       -2.8627466684046277        3.8289928220576779     
 H   12.249157081881448       -2.2596097229120673        5.5005489171599331     
 H   10.815305119194800       -3.1909234178797208        5.0444714566956357     
 H   10.859620362138092      -0.22356146542555688      -0.29750027392182565     
 H   11.853525924209917       -2.0215860654716695        1.5269568045767836     
 H   10.893338496009296      -0.11940629389144547        9.2225380394825240     
 H   9.8204219618332509       -1.4647700992000783        8.9135378301468968     
 C   8.8933914217218550       0.15759071050027029        10.018830223617913     
 H   9.3960627374154555       0.10933753553666020        10.996643354133548     
 H   8.6847174150345872        1.2274449393345122        9.8539024638330766     
 C   7.5630521292408659      -0.60052724078078723        10.147520470296602     
 H   6.9522645485089161      -0.45642604788516311        9.2443314974148834     
 H   7.7647170765714977       -1.6839634244123103        10.200844195758240     
 C   6.7752526742733492      -0.17856473506042719        11.396286322037945     
 H   6.5994871943786038       0.90865917691933873        11.374652811009845     
 H   7.4007611201400110      -0.34842632259699396        12.286384897350855     
 C   5.4395128475143499      -0.90595631905168206        11.569262309485849     
 H   4.7912478952810673      -0.69048380547567434        10.704693286029356     
 H   5.6077974675220199       -1.9947142662352522        11.541968260686613     
 C   4.7036381385044264      -0.54190899186937258        12.864728814268263     
 H   4.5279366527760008       0.54526484924667651        12.898415476761222     
 H   5.3563741944084091      -0.75247613463258256        13.726361550640856     
 C   3.3704361040334097       -1.2775288273051690        13.044829374051369     
 H   2.7197760241455402       -1.0767826542758911        12.178950514051838     
 H   3.5442108194750110       -2.3659507021774218        13.028297912283461     
 C   2.6376710521639235      -0.89714120133273889        14.335601303967772     
 H   2.4590623014910200       0.19043034344648424        14.351150650940573     
 H   3.2920074603605380       -1.0902361175558635        15.200326473387031     
 C   1.3058833357198394       -1.6287058551830285        14.532492641469279     
 H   1.4804972254135060       -2.7176297950663342        14.549757936129128     
 H  0.65528040956112132       -1.4545680402066246        13.660279600618633     
 C  0.57855389566899618       -1.2068033980363764        15.813303576871402     
 H  0.40224977630223518      -0.11869614556767731        15.794154227964677     
 H   1.2360739657551008       -1.3760559436852446        16.680461992618714     
 C -0.75166624520872005       -1.9297040035532893        16.029836201392314     
 H  -1.4097351726763043       -1.7561143087029976        15.162548818256402     
 H -0.57948127260048421       -3.0198926643644981        16.044658049174480     
 C  -1.4815750206716971       -1.5224989182364719        17.316017504004446     
 H  -1.6422962616283243      -0.43045780421855384        17.332275076166813     
 H -0.83961807405005928       -1.7358775583031145        18.187534670717760     
 C  -2.8211079750076515       -2.2531713856428954        17.459413576616882     
 H  -3.4765672834517214       -1.9824562231232883        16.615179915131044     
 H  -2.6496249197599808       -3.3375527364090618        17.348605158192882     
 C  -3.5535531341788724       -2.0155338428177436        18.781852805781007     
 H  -3.7508879491818066      -0.94058409007777699        18.933338435356738     
 H  -2.8986132296271196       -2.3191093401292227        19.612750855756939     
 C  -4.8708008443312583       -2.7993880719659590        18.864715269727782     
 H  -5.6313498938710094       -2.3067388310163510        18.237343993096555     
 H  -4.7192476861153079       -3.7919055907349386        18.416135508747022     
 C  -5.3873543539863640       -2.9683454233866442        20.299221773235502     
 H  -6.3901156522873057       -3.4171847824720691        20.314034983432798     
 H  -4.7148356707166812       -3.6254694682334576        20.875681527311173     
 H  -5.4525365687427154       -2.0045939838691949        20.824211964597477     
 Cl   8.5209683397934022        3.1002959301307436       0.15717399315010283     
 Co   5.7526610936595306        7.1156093190435969        23.841058792087164     
 N   7.0823016846882574        7.6453442971914640        22.304390571695595     
 N   7.7541832279174034        7.0232270320165542        24.725073510648386     
 N   4.5503201569672287        6.4220100045969843        22.333985646684738     
 N   5.1605084807103454        5.1749401171199043        24.474001492688462     
 N   4.9215468217742675        8.8936399980107410        23.276712061625979     
 N   4.9437457349375151        8.0033679509419855        25.644195377288199     
 O   6.6661399097937517        8.1378448047566287        21.092794093277455     
 C   8.3822998351469415        7.7070158639480368        22.512031640913523     
 N   8.3741850272184255        6.6097958996861159        25.856218349316666     
 C   8.7577506722044358        7.2843371754056108        23.842856082687206     
 O   4.4920022495227592        6.9567108939672035        21.089612547718840     
 C   3.9606492037874133        5.1275197660649106        22.408441814039037     
 N   5.2385881936644054        4.3924496516443066        25.584066973597395     
 C   4.3200781229699636        4.4886440152040148        23.600745102577804     
 O   4.6435172567675407        9.2417932642680913        21.986788304975658     
 C   4.3009058073617137        9.7822088339196984        24.214436442551701     
 N   4.8785575213050985        7.7126990541041174        26.966539686851039     
 C   4.3475036722561207        9.2469041382507040        25.504282037331784     
 B   5.1904051758135692        8.3038800787773166        20.929584419920577     
 C   9.3533635231281416        8.2357723915376635        21.513549400808404     
 H   7.8140525507943259        6.2772243047895904        26.683241960792198     
 C   9.7257841267349416        6.6017043751446263        25.722189449389148     
 C   10.015933209869178        7.0526032156878413        24.438984091583077     
 C   2.9686683957193862        4.6592726522401566        21.413646145247959     
 H   5.7293703662559388        4.7240034572186653        26.442972661243658     
 C   4.5061097929745282        3.2506785731719483        25.448357748280962     
 C   3.9179277805376076        3.2598489966838184        24.200242439355023     
 C   3.8310591655450081        11.134120548793224        23.828691450435038     
 H   5.3751725676602158        6.8845016744533858        27.356708920366131     
 C   4.2976065150939746        8.7287852305965536        27.677552852738089     
 C   3.9397139057964470        9.7252205530037426        26.791045685357371     
 C   4.8329576869354112        8.8906027757278174        19.488364246146098     
 H   10.376516377581654        8.2501872621879642        21.904184409705817     
 H   9.0665609556224638        9.2620890693188436        21.232472148602348     
 H   9.3299988973194576        7.6381327596374202        20.589126060219645     
 H   10.365338794198324        6.2518064420178998        26.528342064280853     
 H   10.995704204873380        7.1801983308018320        23.997357881913679     
 H   2.7408812750862350        3.5955993364882346        21.539564486480508     
 H   3.3264933270346608        4.8322775930920514        20.388778014176019     
 H   2.0221754147168340        5.2208649162942091        21.510673683913879     
 H   4.4486127068203345        2.5295628238021064        26.253936002881236     
 H   3.2614178496565542        2.5083117500070213        23.782239481343538     
 H   3.3394059374668146        11.614140032672232        24.680639841135807     
 H   3.1165133727552559        11.099057726351468        22.982690963570466     
 H   4.6770665369709832        11.782090351683200        23.509797749924136     
 H   4.1805404500280599        8.6589480220503088        28.754185720746971     
 H   3.4696958729543295        10.670766027737971        27.034615298039924     
 H   3.7842360808661666        8.6184820271220612        19.284658961209718     
 H   4.8399436718927582        9.9914306258209145        19.531937250247601     
 C   5.7183054248550071        8.4260385097383157        18.316756198829328     
 H   5.1532725678777656        8.5085868366060549        17.376154145409075     
 H   5.9527270663633622        7.3541244135182602        18.423516471290743     
 C   7.0268120426756351        9.2111917634494400        18.153891540304976     
 H   7.6502665915253063        9.0940902562643409        19.051501113367578     
 H   6.7975500388850465        10.288703198289770        18.088515399037927     
 C   7.8094359518658667        8.7866011011303300        16.907300971508334     
 H   8.0096269216936502        7.7032543304006840        16.947855898745406     
 H   7.1778136804071071        8.9282551028918302        16.016603936777773     
 C   9.1285937458603303        9.5386272300912331        16.721697371665403     
 H   9.7817223663124899        9.3481385129447609        17.588187419974304     
 H   8.9409025061052532        10.624987595770643        16.732519892784474     
 C   9.8660595274068328        9.1650772411513604        15.433127767836261     
 H   10.052973638230677        8.0791687912312433        15.414743509276418     
 H   9.2124242721466771        9.3572765067384296        14.568009801780947     
 C   11.190119405679921        9.9108333359143916        15.247728923824264     
 H   11.839210283453752        9.7304499141802072        16.119467949191918     
 H   11.006384491402324        10.997934267631452        15.244503530923046     
 C   11.928024090002587        9.5118187748588170        13.968358471486468     
 H   12.116133043922721        8.4256199320825118        13.975473730161019     
 H   11.275256095955248        9.6819103445080970        13.097763616294110     
 C   13.251194369736842        10.251645456546743        13.763437819028555     
 H   13.065567841807241        11.338235979851094        13.715591622214069     
 H   13.897543530530733        10.106919231601733        14.644595574986576     
 C   13.989036123967599        9.8020070939567994        12.500741909838643     
 H   14.183483118894165        8.7179683729196089        12.553745270551914     
 H   13.334456482322519        9.9328480991494263        11.625147228499515     
 C   15.305366942421307        10.539678811146203        12.271691346690886     
 H   15.962506876297233        10.396768307229225        13.145979417001916     
 H   15.117200703876110        11.627003864409820        12.229970717001082     
 C   16.047977652260347        10.112152538283473        11.000841842947562     
 H   16.204905356229755        9.0201973956031356        10.998486511187249     
 H   15.418499727958103        10.318112165612515        10.119421679387276     
 C   17.389694907199793        10.836921260389813        10.886586925667157     
 H   18.005073250291861        10.589913678204930        11.768227266674796     
 H   17.214274762569875        11.923936243911937        10.962956467406498     
 C   18.197069778409812        10.567732439470053        9.6148591132656716     
 H   18.386106561038474        9.4883166602413525        9.4869878562346557     
 H   17.612173185959502        10.872357832859462        8.7339727425986187     
 C   19.524524169680337        11.334158738150247        9.6378989377578321     
 H   20.206175109300183        10.858440060359049        10.357737187628340     
 H   19.338853203961982        12.340792335568548        10.037003728875916     
 C   20.192861107235526        11.452530757242867        8.2682195728001719     
 H   21.166794687253965        11.956498081944948        8.3455709211837004     
 H   19.560959774133998        12.041683053053580        7.5900193013437534     
 H   20.360610878443719        10.467521799214406        7.8145082256526210     
 Cl   6.7056205967893474        5.4822312689743118        28.129872944286770     
         194

 Co   9.1999044164305293        1.3785866663930162        4.4927416450638580     
 N   7.8823495441234517       0.66948492143282878        5.8430808944204600     
 N   7.2548777921334704        1.7226932928995105        3.6027042421045010     
 N   10.244947697391400        2.1834374983201452        6.1511966242811296     
 N   10.047368846511617        3.2397114380012759        3.7729273200936535     
 N   10.283051344237361      -0.36507785569921797        5.1684245218810982     
 N   9.8803768866237380       0.36619368111489037        2.7468780481882566     
 O   8.1878513134992712       0.34046821985780534        7.1278554201212652     
 C   6.4680569204439644       0.82195846026280417        5.6605175221882069     
 N   6.6993018292899809        2.2376845522715323        2.4749012506929660     
 C   6.1812804380262616        1.3965820973695688        4.4199335931660624     
 O   10.327849328489446        1.5512109725948529        7.3604278148247229     
 C   10.836676267365274        3.3483431517537738        6.0502742999930366     
 N   10.118564998662926        4.0059659374202763        2.6572329464286093     
 C   10.702540046240841        3.9420574524670617        4.7324466425057041     
 O   10.300284632904290      -0.77690315034027568        6.4759771598076075     
 C   10.837380722644532       -1.1761506369677122        4.3062514635419777     
 N   9.9233779633438193       0.61991892391406023        1.4198067632055780     
 C   10.673390422899747      -0.72189376448233644        2.9390303572472498     
 B   9.6688705443158742       0.19614534902084541        7.4418369075041602     
 C   5.4812328626327664       0.37892258686291791        6.6739872727293710     
 H   7.2971813919603346        2.5548249871223261        1.6747314251883834     
 C   5.3328797991523533        2.2626061530382886        2.5402228482592859     
 C   4.9598317506829668        1.7286721424809581        3.7556410570306888     
 C   11.632945023474981        4.0193180923361611        7.1125462076457673     
 H   9.6771584548814520        3.6938856044794477        1.7602003950540710     
 C   10.791283698449700        5.1591154155239840        2.8839651064814209     
 C   11.184060003576333        5.1592604138717428        4.2170834234852315     
 C   11.531059056632593       -2.4390531744934512        4.6755958960718456     
 H   9.4168071312154460        1.4346448933989544        1.0042211120968842     
 C   10.705603289480710      -0.27813876574149793       0.76753184013596898     
 C   11.205538650742234       -1.1678827812605781        1.7109476037509510     
 C   9.8616795175130409      -0.36477572318795209        8.9264627365873128     
 H   4.4580776602225827       0.57323606772310387        6.3358433252720063     
 H   5.5739546601685035      -0.69977445173485364        6.8859343187288449     
 H   5.6312180555139486       0.89773717819562371        7.6358894125344037     
 H   4.7507250977192879        2.6864149880877841        1.7255356328035945     
 H   3.9532908334451080        1.5898114180045773        4.1246270925604920     
 H   11.299578936270647        5.0556314031766636        7.2689370374623490     
 H   11.567888219546573        3.4666536070832863        8.0534816194795660     
 H   12.689347427058173        4.0882313617113661        6.8013046852775245     
 H   10.972624907615241        5.8686595449999235        2.0873446196113439     
 H   11.744995068304384        5.9285835558017528        4.7319540406418774     
 H   12.063925627692390       -2.8618227780693961        3.8205710538747941     
 H   12.242443282302375       -2.2618777370564640        5.4934080242769365     
 H   10.808888236225060       -3.1912369432107348        5.0331296328458537     
 H   10.854329698796187      -0.21921681413427901      -0.30375833922073436     
 H   11.846805693164422       -2.0198155401030862        1.5185988355629443     
 H   10.897854740773830      -0.11956421546687318        9.2140009500683977     
 H   9.8244594893815886       -1.4649641339000743        8.9070252343245517     
 C   8.8994446323607619       0.15714134329025678        10.014034560902019     
 H   9.4034199651946828       0.10834397132482720        10.991114046396872     
 H   8.6906542743128572        1.2270783069277866        9.8498915077014217     
 C   7.5693622373738227      -0.60115024030174791        10.143636306251771     
 H   6.9582177942784700      -0.45737421777090492        9.2406533835691391     
 H   7.7713302013579231       -1.6845115071966950        10.197059711105327     
 C   6.7818527893946818      -0.17925908555740586        11.392461265326048     
 H   6.6060500097246742       0.90796019954837170        11.370931724999354     
 H   7.4074145182980109      -0.34919133700214428        12.282512394408313     
 C   5.4461192262936331      -0.90672344226409796        11.565418625521556     
 H   4.7975984703370145      -0.69099558396689065        10.701103510427888     
 H   5.6143200594359186       -1.9954871182384897        11.537836991752283     
 C   4.7108975882292050      -0.54281928487590392        12.861230933709850     
 H   4.5357866864472003       0.54442409973934269        12.895357122048161     
 H   5.3638666693529879      -0.75403100587595340        13.722521185473813     
 C   3.3774158906517391       -1.2777943278949107        13.041610568158800     
 H   2.7263258377032633       -1.0759652971920965        12.176338927504247     
 H   3.5504719059512606       -2.3662811109335506        13.024176386279288     
 C   2.6458488705607270      -0.89784907789610191        14.333130102584382     
 H   2.4684113811664687       0.18984536253416004        14.349728398623546     
 H   3.3004944478525111       -1.0924138266030703        15.197234502427680     
 C   1.3134665131538474       -1.6282611760438770        14.530148620875815     
 H   1.4869042838378306       -2.7173214000230175        14.545988820012672     
 H  0.66249994701306525       -1.4523845811612934        13.658625411892702     
 C  0.58736400299554636       -1.2071619679495575        15.811878506932832     
 H  0.41252973107212343      -0.11889029668429343        15.794270330061444     
 H   1.2450199564823456       -1.3784379196159824        16.678434427817781     
 C -0.74369546505328410       -1.9286693045706249        16.028002946912700     
 H  -1.4018644062324892       -1.7527123361728476        15.161391675218582     
 H -0.57300433455546007       -3.0189958278412732        16.040852882335756     
 C  -1.4726160757731122       -1.5227905126396482        17.315138002429226     
 H  -1.6313259813919081      -0.43066357632262608        17.333610766273473     
 H -0.83098473101755643       -1.7390568100629589        18.185978259551874     
 C  -2.8134602824672688       -2.2511807425357508        17.457387850551036     
 H  -3.4681767632841352       -1.9779422312371240        16.613551449944492     
 H  -2.6440443014669821       -3.3355801407536085        17.344918303533237     
 C  -3.5457859739799287       -2.0140195073918568        18.780017150471956     
 H  -3.7414329774127162      -0.93900321879388804        18.932632686308903     
 H  -2.8915789773057634       -2.3194569780577612        19.610688672859091     
 C  -4.8642354753446959       -2.7958115025076613        18.861805874801391     
 H  -5.6225375852074588       -2.3035588710655337        18.231787941186727     
 H  -4.7133854473395429       -3.7894261563281919        18.415734981849671     
 C  -5.3842635499020464       -2.9604862288173122        20.295161091303726     
 H  -6.3867811746379397       -3.4099302204484658        20.308978114091158     
 H  -4.7132171795808473       -3.6150770303317845        20.875482580745615     
 H  -5.4512079269055800       -1.9952598235357353        20.816549042267603     
 Cl   8.5152698641337317        3.1033799568792064       0.15400970570759770     
 Co   5.7538750359765540        7.1147751266714172        23.845546738567805     
 N   7.0824469316838448        7.6459877016218902        22.308028002125816     
 N   7.7553237822065331        7.0240311290007265        24.728159871005964     
 N   4.5499283460738669        6.4230760172971344        22.338793936370504     
 N   5.1642379248598278        5.1729929133339088        24.475583862064038     
 N   4.9241237920305538        8.8942186246302040        23.283080555944679     
 N   4.9436104189056396        7.9997534334848854        25.649002929388789     
 O   6.6651685778590641        8.1394022356887987        21.097268972048582     
 C   8.3823189875845951        7.7095081339456355        22.515393042327847     
 N   8.3759090130575053        6.6115989765868095        25.859331969175830     
 C   8.7584688380692128        7.2865439219503294        23.845892573607845     
 O   4.4908531504966209        6.9586171111038437        21.094897568717901     
 C   3.9602117234430425        5.1287302715366652        22.412621942262085     
 N   5.2442684516611848        4.3888690866520914        25.584244867432528     
 C   4.3217108390614651        4.4882444863288136        23.603233712258913     
 O   4.6436141142841629        9.2428369357996871        21.993833443071875     
 C   4.3047852792086276        9.7820792867887132        24.222150995359115     
 N   4.8761577150048430        7.7065179674839115        26.970505908368487     
 C   4.3495424061733150        9.2443389782281695        25.510963611960193     
 B   5.1893549218178912        8.3057128248234502        20.935438536924551     
 C   9.3523166263017341        8.2410045684107800        21.517439145372986     
 H   7.8161956275146096        6.2775967959951107        26.685933210457591     
 C   9.7274546860581950        6.6053598632823949        25.725187071874693     
 C   10.016919503445719        7.0566309832134495        24.441980363163925     
 C   2.9667130441384169        4.6618307658831490        21.418812244750562     
 H   5.7353717480981414        4.7199628483677323        26.443216594431476     
 C   4.5107814656758016        3.2478263427983509        25.448552189456915     
 C   3.9201538828407272        3.2589016988396273        24.201816265592271     
 C   3.8398517462327577        11.135956503638562        23.839119661583286     
 H   5.3723297995572050        6.8776473928507160        27.359517195182825     
 C   4.2960912137792757        8.7221098011517260        27.682817352581186     
 C   3.9411592432566245        9.7208375470785544        26.798076897129505     
 C   4.8309415653386409        8.8931328294664276        19.494818467953792     
 H   10.374956084052570        8.2585397441635653        21.908835480230525     
 H   9.0626196832113397        9.2661973715579009        21.235894216557231     
 H   9.3315660472434843        7.6432087730105494        20.593180967368664     
 H   10.367458279068408        6.2561210253570048        26.531213931296808     
 H   10.996443113884713        7.1854077634767402        24.000237998262993     
 H   2.7382760146769232        3.5982736032938227        21.544398507036483     
 H   3.3236425384929280        4.8351608289424490        20.393688524377218     
 H   2.0208091869609923        5.2240873936194987        21.517206701718184     
 H   4.4544737730093171        2.5255249391720009        26.253001512932176     
 H   3.2624563608337267        2.5082642277216705        23.784216684641361     
 H   3.3451771821134737        11.614601860618620        24.689792839854018     
 H   3.1300226828974931        11.105128588733894        22.990140325161942     
 H   4.6883597108124340        11.782377090414041        23.526929782302929     
 H   4.1768548558016567        8.6503371832877942        28.758904017089623     
 H   3.4723164279566126        10.666603330401072        27.042782650667927     
 H   3.7817808042128584        8.6221895542659581        19.292120570084233     
 H   4.8392444719531209        9.9938953361648686        19.538382776045221     
 C   5.7148265418422568        8.4275098125864005        18.322558412287862     
 H   5.1492549705838773        8.5106008001607520        17.382336711338620     
 H   5.9482006049601948        7.3553853694623470        18.429234206396206     
 C   7.0239538073068530        9.2114623781619684        18.159046724444728     
 H   7.6473866071640408        9.0941678017161234        19.056623518259201     
 H   6.7955309760007943        10.289097540240283        18.093329140586029     
 C   7.8063395444525732        8.7860311235488133        16.912643127227920     
 H   8.0056301943489672        7.7025571741656496        16.953265591833137     
 H   7.1750580209717514        8.9281779021222398        16.021792556023886     
 C   9.1261473489773142        9.5370864241366711        16.727353607117134     
 H   9.7791031384218652        9.3459533103775225        17.593836062330588     
 H   8.9392410985749908        10.623558635442111        16.738394721735247     
 C   9.8633164970514926        9.1633696308937935        15.438650086189448     
 H   10.049517007194144        8.0773679109496825        15.419937492242598     
 H   9.2097268217393431        9.3562542581115089        14.573657279281900     
 C   11.187824588890924        9.9084040716236714        15.253304941898051     
 H   11.837160478726064        9.7267935828011982        16.124565049272320     
 H   11.004824355817208        10.995588122129879        15.251156105011894     
 C   11.924925277222457        9.5101770837258766        13.973228995132144     
 H   12.112065140711586        8.4238606599283852        13.979045979142969     
 H   11.271982881867485        9.6818486447176912        13.103128419879404     
 C   13.248684727284999        10.249146333554407        13.768624279297129     
 H   13.064065626731880        11.335890253343539        13.722771959903366     
 H   13.895411070749196        10.102322276486648        14.649051697287247     
 C   13.985382620094219        9.8010626114689590        12.504732258916711     
 H   14.178406324014457        8.7167917663836274        12.555602554989317     
 H   13.330552506076392        9.9344022746819540        11.629827324149538     
 C   15.302616602335242        10.537487256513893        12.276281124726342     
 H   15.960048427442372        10.391859554312765        13.149722854506821     
 H   15.115916841277304        11.624996022944329        12.236961705526028     
 C   16.043822739827327        10.111684718684300        11.004078796215184     
 H   16.199211732143269        9.0196481616979796        10.999474358242887     
 H   15.414043673065200        10.320200578171889        10.123632313702911     
 C   17.386529362549805        10.834701218055324        10.889593508103799     
 H   18.002554438082271        10.585160336724682        11.769870993816056     
 H   17.213005458716381        11.921731338641340        10.967970960981171     
 C   18.191463792109321        10.566218341056549        9.6162462021223885     
 H   18.378695510296549        9.4867550546292847        9.4869524403979231     
 H   17.605328329981528        10.872487221131490        8.7368851952686875     
 C   19.520018839521320        11.330663604042734        9.6370096742099403     
 H   20.201745908945174        10.854686169111098        10.356622215341924     
 H   19.336477038993880        12.338033401460120        10.035038943777121     
 C   20.186951019818750        11.446038679170723        8.2664479373401640     
 H   21.161426558751266        11.949098556377701        8.3418063990845166     
 H   19.555005933497299        12.034531176935902        7.5876828680515658     
 H   20.353371289026533        10.460140595383686        7.8143432418599899     
 Cl   6.7072512970798801        5.4784576180405962        28.130543591297432     
         194

 Co   9.1972498415289223        1.3800293404354891        4.4880020594183918     
 N   7.8815025719801115       0.66976114710478518        5.8397469508088573     
 N   7.2512631352632875        1.7223086781469046        3.5999517389568956     
 N   10.243560199628694        2.1843883554296113        6.1457098087452806     
 N   10.043586609205741        3.2420078473854193        3.7683704086992509     
 N   10.281125234098552      -0.36403199203083803        5.1618885804189354     
 N   9.8763986100645926       0.36866439939831719        2.7412642435415062     
 O   8.1884536353308892       0.34035799426002611        7.1240257814411985     
 C   6.4669621841100717       0.82068382509107762        5.6583139759151431     
 N   6.6942866141010340        2.2359430724993463        2.4722608162617572     
 C   6.1786828527196160        1.3950826693553811        4.4179932575678480     
 O   10.328314509147896        1.5514730296530186        7.3543496519339477     
 C   10.834859230182891        3.3495132026193648        6.0450414167670870     
 N   10.114314600170140        4.0085944671402620        2.6528938225586827     
 C   10.699794684933430        3.9437589360951111        4.7276008555527724     
 O   10.299770061809328      -0.77644751794341904        6.4691583358651013     
 C   10.833418886773767       -1.1754017285799376        4.2988222915608212     
 N   9.9191325043625653       0.62353226925016236        1.4144314951052843     
 C   10.668575576820812      -0.72023354962010822        2.9321072615605526     
 B   9.6699461720887232       0.19625883169869562        7.4360808807565730     
 C   5.4814000730836732       0.37533150660171166        6.6718846693067730     
 H   7.2912072440571594        2.5543589535948352        1.6720735077679423     
 C   5.3279330301969665        2.2592109179152207        2.5386034901298498     
 C   4.9564175691785994        1.7254066303556446        3.7544805613185472     
 C   11.631739048949983        4.0197817356079417        7.1073328997591476     
 H   9.6719940573508492        3.6968576670384241        1.7562040436143831     
 C   10.787858967757611        5.1612755238332486        2.8794426307402934     
 C   11.181571784588105        5.1608422259311251        4.2122396025544298     
 C   11.525733193494036       -2.4393135492253748        4.6669991773206965     
 H   9.4124586317146335        1.4385621892674305       0.99957831201283764     
 C   10.700338464529093      -0.27458499826036642       0.76115828470776004     
 C   11.199767392766327       -1.1656426959573898        1.7034889193956380     
 C   9.8657097949597237      -0.36498090672016514        8.9200256213774551     
 H   4.4578482141845521       0.57048911099030886        6.3356669724155852     
 H   5.5741025131859505      -0.70381823505407182        6.8809495805115368     
 H   5.6328525171132142       0.89168569034848555        7.6346838609115402     
 H   4.7447390113445884        2.6820458996252690        1.7242362999244580     
 H   3.9503633204006285        1.5855675428148628        4.1243272947678342     
 H   11.300695890709035        5.0568678347147342        7.2624253317432785     
 H   11.564725283280964        3.4681967639420606        8.0486943425490622     
 H   12.688468489391955        4.0857709661739259        6.7970859197681817     
 H   10.969316229282860        5.8709952306420332        2.0830295885791679     
 H   11.743322248056783        5.9296761957490283        4.7268953774449365     
 H   12.059720002571737       -2.8608988877341650        3.8121492856919099     
 H   12.235729482723304       -2.2641457512008607        5.4862671313939391     
 H   10.802471353255321       -3.1915504685417484        5.0217878089960717     
 H   10.849039035454282      -0.21487216284300117      -0.31001640451964307     
 H   11.840085462118925       -2.0180450147345024        1.5102408665491052     
 H   10.902370985538365      -0.11972213704230089        9.2054638606542714     
 H   9.8284970169299264       -1.4651581686000703        8.9005126385022084     
 C   8.9054978429996687       0.15669197608024327        10.009238898186123     
 H   9.4107771929739101       0.10735040711299419        10.985584738660194     
 H   8.6965911335911290        1.2267116745210609        9.8458805515697687     
 C   7.5756723455067796      -0.60177323982270847        10.139752142206941     
 H   6.9641710400480239      -0.45832238765664673        9.2369752697233949     
 H   7.7779433261443476       -1.6850595899810794        10.193275226452416     
 C   6.7884529045160145      -0.17995343605438449        11.388636208614150     
 H   6.6126128250707437       0.90726122217740479        11.367210638988860     
 H   7.4140679164560099      -0.34995635140729459        12.278639891465769     
 C   5.4527256050729154      -0.90749056547651374        11.561574941557264     
 H   4.8039490453929607      -0.69150736245810696        10.697513734826421     
 H   5.6208426513498173       -1.9962599702417270        11.533705722817952     
 C   4.7181570379539837      -0.54372957788243526        12.857733053151437     
 H   4.5436367201184007       0.54358335023200888        12.892298767335101     
 H   5.3713591442975677      -0.75558587711932423        13.718680820306771     
 C   3.3843956772700685       -1.2780598284846523        13.038391762266233     
 H   2.7328756512609864       -1.0751479401083019        12.173727340956654     
 H   3.5567329924275102       -2.3666115196896795        13.020054860275115     
 C   2.6540266889575310      -0.89855695445946504        14.330658901200994     
 H   2.4777604608419179       0.18926038162183581        14.348306146306516     
 H   3.3089814353444842       -1.0945915356502771        15.194142531468328     
 C   1.3210496905878555       -1.6278164969047255        14.527804600282352     
 H   1.4933113422621553       -2.7170130049797008        14.542219703896215     
 H  0.66971948446500917       -1.4502011221159621        13.656971223166769     
 C  0.59617411032209644       -1.2075205378627387        15.810453436994262     
 H  0.42280968584201162      -0.11908444780090956        15.794386432158211     
 H   1.2539659472095905       -1.3808198955467204        16.676406863016844     
 C -0.73572468489784815       -1.9276346055879605        16.026169692433083     
 H  -1.3939936397886741       -1.7493103636426979        15.160234532180763     
 H -0.56652739651043593       -3.0180989913180483        16.037047715497032     
 C  -1.4636571308745272       -1.5230821070428247        17.314258500854002     
 H  -1.6203557011554919      -0.43086934842669838        17.334946456380134     
 H -0.82235138798505347       -1.7422360618228030        18.184421848385984     
 C  -2.8058125899268864       -2.2491900994286058        17.455362124485191     
 H  -3.4597862431165489       -1.9734282393509595        16.611922984757939     
 H  -2.6384636831739829       -3.3336075450981553        17.341231448873593     
 C  -3.5380188137809849       -2.0125051719659695        18.778181495162904     
 H  -3.7319780056436258      -0.93742234750999920        18.931926937261064     
 H  -2.8845447249844076       -2.3198046159863002        19.608626489961242     
 C  -4.8576701063581327       -2.7922349330493632        18.858896479875003     
 H  -5.6137252765439083       -2.3003789111147159        18.226231889276900     
 H  -4.7075232085637779       -3.7869467219214448        18.415334454952319     
 C  -5.3811727458177279       -2.9526270342479801        20.291100409371950     
 H  -6.3834466969885746       -3.4026756584248621        20.303921244749517     
 H  -4.7115986884450134       -3.6046845924301119        20.875283634180057     
 H  -5.4498792850684445       -1.9859256632022755        20.808886119937732     
 Cl   8.5095713884740611        3.1064639836276688       0.15084541826509257     
 Co   5.7550889782935775        7.1139409342992375        23.850034685048449     
 N   7.0825921786794321        7.6466311060523173        22.311665432556037     
 N   7.7564643364956627        7.0248352259848987        24.731246231363546     
 N   4.5495365351805059        6.4241420299972853        22.343602226056266     
 N   5.1679673690093102        5.1710457095479141        24.477166231439615     
 N   4.9267007622868411        8.8947972512496669        23.289449050263382     
 N   4.9434751028737631        7.9961389160277863        25.653810481489376     
 O   6.6641972459243766        8.1409596666209669        21.101743850819709     
 C   8.3823381400222488        7.7120004039432333        22.518754443742171     
 N   8.3776329988965834        6.6134020534875040        25.862445589034998     
 C   8.7591870039339916        7.2887506684950489        23.848929064528487     
 O   4.4897040514704836        6.9605233282404830        21.100182589716958     
 C   3.9597742430986718        5.1299407770084189        22.416802070485133     
 N   5.2499487096579642        4.3852885216598754        25.584422761267657     
 C   4.3233435551529666        4.4878449574536132        23.605722321940021     
 O   4.6437109718007861        9.2438806073312811        22.000878581168092     
 C   4.3086647510555425        9.7819497396577280        24.229865548166529     
 N   4.8737579087045884        7.7003368808637047        26.974472129885935     
 C   4.3515811400905084        9.2417738182056350        25.517645186588606     
 B   5.1883046678222122        8.3075455708695838        20.941292653928521     
 C   9.3512697294753266        8.2462367452838983        21.521328889937564     
 H   7.8183387042348933        6.2779692872006310        26.688624460122981     
 C   9.7291252453814483        6.6090153514201635        25.728184694360234     
 C   10.017905797022260        7.0606587507390568        24.444976634744769     
 C   2.9647576925574479        4.6643888795261415        21.423978344253165     
 H   5.7413731299403441        4.7159222395167983        26.443460527619294     
 C   4.5154531383770751        3.2449741124247535        25.448746630632868     
 C   3.9223799851438468        3.2579544009954362        24.203390091829519     
 C   3.8486443269205073        11.137792458483901        23.849547872731534     
 H   5.3694870314541943        6.8707931112480471        27.362325469999519     
 C   4.2945759124645777        8.7154343717068983        27.688081852424279     
 C   3.9426045807168024        9.7164545411533680        26.805108108901635     
 C   4.8289254437418707        8.8956628832050360        19.501272689761489     
 H   10.373395790523487        8.2668922261391682        21.913486550755234     
 H   9.0586784108002174        9.2703056737969582        21.239316284512114     
 H   9.3331331971675109        7.6482847863836785        20.597235874517679     
 H   10.369577763938493        6.2604356086961097        26.534085798312766     
 H   10.997182022896043        7.1906171961516492        24.003118114612310     
 H   2.7356707542676117        3.6009478700994109        21.549232527592459     
 H   3.3207917499511947        4.8380440647928467        20.398599034578417     
 H   2.0194429592051506        5.2273098709447883        21.523739719522492     
 H   4.4603348391983006        2.5214870545418959        26.252067022983113     
 H   3.2634948720108987        2.5082167054363191        23.786193887939184     
 H   3.3509484267601333        11.615063688565009        24.698945838572229     
 H   3.1435319930397303        11.111199451116322        22.997589686753418     
 H   4.6996528846538848        11.782663829144880        23.544061814681722     
 H   4.1731692615752536        8.6417263445252779        28.763622313432275     
 H   3.4749369829588961        10.662440633064174        27.050950003295931     
 H   3.7793255275595499        8.6258970814098550        19.299582178958747     
 H   4.8385452720134827        9.9963600465088245        19.544828301842841     
 C   5.7113476588295065        8.4289811154344854        18.328360625746395     
 H   5.1452373732899890        8.5126147637154492        17.388519277268170     
 H   5.9436741435570264        7.3566463254064347        18.434951941501669     
 C   7.0210955719380710        9.2117329928744969        18.164201908584481     
 H   7.6445066228027763        9.0942453471679059        19.061745923150824     
 H   6.7935119131165411        10.289491882190793        18.098142882134134     
 C   7.8032431370392805        8.7854611459672967        16.917985282947502     
 H   8.0016334670042841        7.7018600179306151        16.958675284920865     
 H   7.1723023615363966        8.9281007013526477        16.026981175269995     
 C   9.1237009520942980        9.5355456181821108        16.733009842568862     
 H   9.7764839105312404        9.3437681078102841        17.599484704686873     
 H   8.9375796910447267        10.622129675113579        16.744269550686024     
 C   9.8605734666961506        9.1616620206362249        15.444172404542634     
 H   10.046060376157611        8.0755670306681200        15.425131475208776     
 H   9.2070293713320090        9.3552320094845864        14.579304756782852     
 C   11.185529772101930        9.9059748073329512        15.258880959971837     
 H   11.835110673998377        9.7231372514221874        16.129662149352725     
 H   11.003264220232092        10.993241976628306        15.257808679100743     
 C   11.921826464442328        9.5085353925929343        13.978099518777821     
 H   12.107997237500449        8.4221013877742603        13.982618228124917     
 H   11.268709667779722        9.6817869449272873        13.108493223464698     
 C   13.246175084833157        10.246647210562069        13.773810739565700     
 H   13.062563411656518        11.333544526835983        13.729952297592662     
 H   13.893278610967659        10.097725321371561        14.653507819587919     
 C   13.981729116220839        9.8001181289811186        12.508722607994780     
 H   14.173329529134747        8.7156151598476477        12.557459839426722     
 H   13.326648529830267        9.9359564502144817        11.634507419799563     
 C   15.299866262249175        10.535295701881584        12.280870902761798     
 H   15.957589978587510        10.386950801396303        13.153466292011725     
 H   15.114632978678500        11.622988181478837        12.243952694050973     
 C   16.039667827394311        10.111216899085125        11.007315749482805     
 H   16.193518108056779        9.0190989277928235        11.000462205298524     
 H   15.409587618172294        10.322288990731263        10.127842948018548     
 C   17.383363817899813        10.832481175720833        10.892600090540441     
 H   18.000035625872677        10.580406995244436        11.771514720957315     
 H   17.211736154862887        11.919526433370743        10.972985454555847     
 C   18.185857805808830        10.564704242643048        9.6176332909791054     
 H   18.371284459554627        9.4851934490172187        9.4869170245611905     
 H   17.598483474003555        10.872616609403515        8.7397976479387580     
 C   19.515513509362300        11.327168469935222        9.6361204106620484     
 H   20.197316708590165        10.850932277863144        10.355507243055506     
 H   19.334100874025783        12.335274467351693        10.033074158678325     
 C   20.181040932401974        11.439546601098581        8.2646763018801543     
 H   21.156058430248571        11.941699030810454        8.3380418769853311     
 H   19.549052092860599        12.027379300818222        7.5853464347593782     
 H   20.346131699609348        10.452759391552966        7.8141782580673587     
 Cl   6.7088819973704128        5.4746839671068805        28.131214238308093     
         194

 Co   9.1945952666273154        1.3814720144779620        4.4832624737729256     
 N   7.8806555998367722       0.67003737277674158        5.8364130071972538     
 N   7.2476484783931054        1.7219240633942987        3.5971992358092901     
 N   10.242172701865989        2.1853392125390774        6.1402229932094325     
 N   10.039804371899868        3.2443042567695626        3.7638134973048478     
 N   10.279199123959744      -0.36298612836245814        5.1553526389567725     
 N   9.8724203335054490       0.37113511768174401        2.7356504388947562     
 O   8.1890559571625072       0.34024776866224687        7.1201961427611318     
 C   6.4658674477761791       0.81940918991935097        5.6561104296420801     
 N   6.6892713989120880        2.2342015927271603        2.4696203818305484     
 C   6.1760852674129714        1.3935832413411933        4.4160529219696345     
 O   10.328779689806346        1.5517350867111841        7.3482714890431726     
 C   10.833042193000509        3.3506832534849553        6.0398085335411382     
 N   10.110064201677355        4.0112229968602477        2.6485546986887556     
 C   10.697049323626016        3.9454604197231604        4.7227550685998407     
 O   10.299255490714364      -0.77599188554656240        6.4623395119225959     
 C   10.829457050903002       -1.1746528201921633        4.2913931195796646     
 N   9.9148870453813114       0.62714561458626439        1.4090562270049909     
 C   10.663760730741879      -0.71857333475787999        2.9251841658738553     
 B   9.6710217998615722       0.19637231437654587        7.4303248540089859     
 C   5.4815672835345799       0.37174042634050547        6.6697820658841742     
 H   7.2852330961539833        2.5538929200673444        1.6694155903475010     
 C   5.3229862612415797        2.2558156827921532        2.5369841320004136     
 C   4.9530033876742330        1.7221411182303308        3.7533200656064056     
 C   11.630533074424983        4.0202453788797223        7.1021195918725279     
 H   9.6668296598202463        3.6998297295974005        1.7522076921746952     
 C   10.784434237065520        5.1634356321425123        2.8749201549991663     
 C   11.179083565599877        5.1624240379905073        4.2073957816236280     
 C   11.520407330355477       -2.4395739239572984        4.6584024585695465     
 H   9.4081101322138192        1.4424794851359066       0.99493551192879104     
 C   10.695073639577476      -0.27103123077923497       0.75478472927955109     
 C   11.193996134790421       -1.1634026106542015        1.6960302350403247     
 C   9.8697400724064046      -0.36518609025237819        8.9135885061675957     
 H   4.4576187681465216       0.56774215425751395        6.3354906195591640     
 H   5.5742503662033975      -0.70786201837329010        6.8759648422942297     
 H   5.6344869787124798       0.88563420250134750        7.6334783092886775     
 H   4.7387529249698890        2.6776768111627542        1.7229369670453214     
 H   3.9474358073561491        1.5813236676251481        4.1240274969751765     
 H   11.301812845147420        5.0581042662528040        7.2559136260242072     
 H   11.561562347015355        3.4697399208008353        8.0439070656185603     
 H   12.687589551725734        4.0833105706364856        6.7928671542588379     
 H   10.966007550950479        5.8733309162841421        2.0787145575469919     
 H   11.741649427809184        5.9307688356963046        4.7218367142479956     
 H   12.055514377451084       -2.8599749973989335        3.8037275175090262     
 H   12.229015683144231       -2.2664137653452570        5.4791262385109425     
 H   10.796054470285579       -3.1918639938727624        5.0104459851462897     
 H   10.843748372112378      -0.21052751155172333      -0.31627446981855184     
 H   11.833365231073429       -2.0162744893659190        1.5018828975352660     
 H   10.906887230302901      -0.11988005861772862        9.1969267712401468     
 H   9.8325345444782624       -1.4653522033000665        8.8940000426798633     
 C   8.9115510536385774       0.15624260887022975        10.004443235470227     
 H   9.4181344207531374       0.10635684290116119        10.980055430923516     
 H   8.7025279928693990        1.2263450421143354        9.8418695954381157     
 C   7.5819824536397364      -0.60239623934366915        10.135867978162112     
 H   6.9701242858175787      -0.45927055754238860        9.2332971558776507     
 H   7.7845564509307730       -1.6856076727654639        10.189490741799503     
 C   6.7950530196373462      -0.18064778655136313        11.384811151902253     
 H   6.6191756404168132       0.90656224480643788        11.363489552978368     
 H   7.4207213146140099      -0.35072136581244484        12.274767388523227     
 C   5.4593319838521976      -0.90825768868892964        11.557731257592971     
 H   4.8102996204489070      -0.69201914094932315        10.693923959224952     
 H   5.6273652432637169       -1.9970328222449645        11.529574453883621     
 C   4.7254164876787623      -0.54463987088896670        12.854235172593024     
 H   4.5514867537896002       0.54274260072467506        12.889240412622039     
 H   5.3788516192421474      -0.75714074836269507        13.714840455139727     
 C   3.3913754638883979       -1.2783253290743937        13.035172956373664     
 H   2.7394254648187095       -1.0743305830245076        12.171115754409064     
 H   3.5629940789037593       -2.3669419284458084        13.015933334270942     
 C   2.6622045073543346      -0.89926483102282806        14.328187699817606     
 H   2.4871095405173667       0.18867540070951161        14.346883893989487     
 H   3.3174684228364573       -1.0967692446974839        15.191050560508977     
 C   1.3286328680218635       -1.6273718177655740        14.525460579688888     
 H   1.4997184006864799       -2.7167046099363841        14.538450587779758     
 H  0.67693902191695310       -1.4480176630706310        13.655317034440838     
 C  0.60498421764864663       -1.2078791077759199        15.809028367055692     
 H  0.43308964061189981      -0.11927859891752568        15.794502534254976     
 H   1.2629119379368354       -1.3832018714774581        16.674379298215907     
 C -0.72775390474241219       -1.9265999066052961        16.024336437953469     
 H  -1.3861228733448590       -1.7459083911125479        15.159077389142942     
 H -0.56005045846541179       -3.0172021547948233        16.033242548658308     
 C  -1.4546981859759425       -1.5233737014460009        17.313378999278779     
 H  -1.6093854209190757      -0.43107512053077068        17.336282146486791     
 H -0.81371804495255051       -1.7454153135826473        18.182865437220094     
 C  -2.7981648973865041       -2.2471994563214612        17.453336398419349     
 H  -3.4513957229489631       -1.9689142474647952        16.610294519571386     
 H  -2.6328830648809842       -3.3316349494427024        17.337544594213949     
 C  -3.5302516535820416       -2.0109908365400821        18.776345839853857     
 H  -3.7225230338745354      -0.93584147622611036        18.931221188213229     
 H  -2.8775104726630518       -2.3201522539148391        19.606564307063397     
 C  -4.8511047373715703       -2.7886583635910651        18.855987084948612     
 H  -5.6049129678803578       -2.2971989511638986        18.220675837367072     
 H  -4.7016609697880121       -3.7844672875146976        18.414933928054968     
 C  -5.3780819417334103       -2.9447678396786476        20.287039727440177     
 H  -6.3801122193392095       -3.3954210964012588        20.298864375407877     
 H  -4.7099801973091795       -3.5942921545284388        20.875084687614496     
 H  -5.4485506432313082       -1.9765915028688159        20.801223197607857     
 Cl   8.5038729128143906        3.1095480103761317       0.14768113082258744     
 Co   5.7563029206106009        7.1131067419270577        23.854522631529090     
 N   7.0827374256750186        7.6472745104827435        22.315302862986258     
 N   7.7576048907847923        7.0256393229690710        24.734332591721127     
 N   4.5491447242871441        6.4252080426974363        22.348410515742028     
 N   5.1716968131587935        5.1690985057619185        24.478748600815191     
 N   4.9292777325431274        8.8953758778691299        23.295817544582082     
 N   4.9433397868418876        7.9925243985706871        25.658618033589967     
 O   6.6632259139896890        8.1425170975531351        21.106218729590836     
 C   8.3823572924599006        7.7144926739408319        22.522115845156495     
 N   8.3793569847356615        6.6152051303881985        25.865559208894165     
 C   8.7599051697987704        7.2909574150397685        23.851965555449127     
 O   4.4885549524443453        6.9624295453771232        21.105467610716016     
 C   3.9593367627543015        5.1311512824801735        22.420982198708181     
 N   5.2556289676547445        4.3817079566676602        25.584600655102786     
 C   4.3249762712444690        4.4874454285784120        23.608210931621134     
 O   4.6438078293174092        9.2449242788628769        22.007923719264308     
 C   4.3125442229024564        9.7818201925267427        24.237580100973943     
 N   4.8713581024043338        7.6941557942434988        26.978438351403383     
 C   4.3536198740077028        9.2392086581830988        25.524326761217015     
 B   5.1872544138265342        8.3093783169157192        20.947146770932491     
 C   9.3502228326489210        8.2514689221570148        21.525218634502146     
 H   7.8204817809551770        6.2783417784061513        26.691315709788370     
 C   9.7307958047046998        6.6126708395579321        25.731182316845779     
 C   10.018892090598801        7.0646865182646650        24.447972906325617     
 C   2.9628023409764785        4.6669469931691339        21.429144443755767     
 H   5.7473745117825477        4.7118816306658653        26.443704460807108     
 C   4.5201248110783494        3.2421218820511557        25.448941071808818     
 C   3.9246060874469664        3.2570071031512455        24.204963918066770     
 C   3.8574369076082569        11.139628413329239        23.859976083879783     
 H   5.3666442633511835        6.8639388296453774        27.365133744816209     
 C   4.2930606111498788        8.7087589422620706        27.693346352267376     
 C   3.9440499181769799        9.7120715352281799        26.812139320673765     
 C   4.8269093221451005        8.8981929369436461        19.507726911569183     
 H   10.371835496994406        8.2752447081147693        21.918137621279943     
 H   9.0547371383890933        9.2744139760360156        21.242738352466997     
 H   9.3347003470915393        7.6533607997568067        20.601290781666698     
 H   10.371697248808577        6.2647501920352147        26.536957665328725     
 H   10.997920931907375        7.1958266288265573        24.005998230961627     
 H   2.7330654938582999        3.6036221369049994        21.554066548148430     
 H   3.3179409614094615        4.8409273006432434        20.403509544779617     
 H   2.0180767314493089        5.2305323482700778        21.530272737326797     
 H   4.4661959053872842        2.5174491699117905        26.251132533034053     
 H   3.2645333831880712        2.5081691831509683        23.788171091237007     
 H   3.3567196714067924        11.615525516511397        24.708098837290436     
 H   3.1570413031819680        11.117270313498748        23.005039048344894     
 H   4.7109460584953355        11.782950567875721        23.561193847060515     
 H   4.1694836673488505        8.6331155057627633        28.768340609774924     
 H   3.4775575379611796        10.658277935727275        27.059117355923934     
 H   3.7768702509062413        8.6296046085537519        19.307043787833262     
 H   4.8378460720738454        9.9988247568527786        19.551273827640461     
 C   5.7078687758167561        8.4304524182825684        18.334162839204929     
 H   5.1412197759961007        8.5146287272701464        17.394701843197716     
 H   5.9391476821538580        7.3579072813505215        18.440669676607133     
 C   7.0182373365692898        9.2120036075870235        18.169357092724230     
 H   7.6416266384415108        9.0943228926196884        19.066868328042442     
 H   6.7914928502322889        10.289886224141306        18.102956623682239     
 C   7.8001467296259870        8.7848911683857800        16.923327438667084     
 H   7.9976367396596020        7.7011628616955807        16.964084978008596     
 H   7.1695467021010408        8.9280235005830555        16.032169794516108     
 C   9.1212545552112800        9.5340048122275487        16.738666078020593     
 H   9.7738646826406157        9.3415829052430457        17.605133347043157     
 H   8.9359182835144644        10.620700714785047        16.750144379636801     
 C   9.8578304363408087        9.1599544103786563        15.449694722895821     
 H   10.042603745121076        8.0737661503865574        15.430325458174956     
 H   9.2043319209246750        9.3542097608576658        14.584952234283804     
 C   11.183234955312933        9.9035455430422328        15.264456978045624     
 H   11.833060869270689        9.7194809200431767        16.134759249433131     
 H   11.001704084646976        10.990895831126734        15.264461253189589     
 C   11.918727651662198        9.5068937014599939        13.982970042423498     
 H   12.103929334289314        8.4203421156201355        13.986190477106867     
 H   11.265436453691962        9.6817252451368816        13.113858027049993     
 C   13.243665442381316        10.244148087569732        13.778997199834272     
 H   13.061061196581155        11.331198800328428        13.737132635281959     
 H   13.891146151186122        10.093128366256474        14.657963941888589     
 C   13.978075612347459        9.7991736464932782        12.512712957072848     
 H   14.168252734255040        8.7144385533116662        12.559317123864126     
 H   13.322744553584140        9.9375106257470112        11.639187515449587     
 C   15.297115922163110        10.533104147249272        12.285460680797254     
 H   15.955131529732649        10.382042048479841        13.157209729516630     
 H   15.113349116079695        11.620980340013347        12.250943682575921     
 C   16.035512914961295        10.110749079485952        11.010552702750427     
 H   16.187824483970292        9.0185496938876657        11.001450052354162     
 H   15.405131563279388        10.324377403290638        10.132053582334184     
 C   17.380198273249825        10.830261133386342        10.895606672977083     
 H   17.997516813663083        10.575653653764190        11.773158448098576     
 H   17.210466851009393        11.917321528100146        10.977999948130522     
 C   18.180251819508339        10.563190144229544        9.6190203798358223     
 H   18.363873408812701        9.4836318434051510        9.4868816087244578     
 H   17.591638618025577        10.872745997675542        8.7427101006088268     
 C   19.511008179203284        11.323673335827710        9.6352311471141583     
 H   20.192887508235152        10.847178386615193        10.354392270769090     
 H   19.331724709057685        12.332515533243265        10.031109373579529     
 C   20.175130844985198        11.433054523026437        8.2629046664201464     
 H   21.150690301745872        11.934299505243207        8.3342773548861455     
 H   19.543098252223899        12.020227424700543        7.5830100014671906     
 H   20.338892110192162        10.445378187722245        7.8140132742747275     
 Cl   6.7105126976609455        5.4709103161731658        28.131884885318755     
         194

 Co   9.1919406917257085        1.3829146885204349        4.4785228881274595     
 N   7.8798086276934329       0.67031359844869798        5.8330790635856511     
 N   7.2440338215229225        1.7215394486416928        3.5944467326616851     
 N   10.240785204103284        2.1862900696485434        6.1347361776735836     
 N   10.036022134593992        3.2466006661537063        3.7592565859104452     
 N   10.277273013820935      -0.36194026469407825        5.1488166974946097     
 N   9.8684420569463054       0.37360583596517083        2.7300366342480058     
 O   8.1896582789941235       0.34013754306446764        7.1163665040810651     
 C   6.4647727114422864       0.81813455474762442        5.6539068833690163     
 N   6.6842561837231420        2.2324601129549744        2.4669799473993397     
 C   6.1734876821063258        1.3920838133270053        4.4141125863714210     
 O   10.329244870464796        1.5519971437693498        7.3421933261523984     
 C   10.831225155818126        3.3518533043505463        6.0345756503151886     
 N   10.105813803184569        4.0138515265802326        2.6442155748188290     
 C   10.694303962318603        3.9471619033512098        4.7179092816469081     
 O   10.298740919619402      -0.77553625314970576        6.4555206879800906     
 C   10.825495215032237       -1.1739039118043890        4.2839639475985072     
 N   9.9106415864000592       0.63075895992236652        1.4036809589046972     
 C   10.658945884662945      -0.71691311989565165        2.9182610701871581     
 B   9.6720974276344212       0.19648579705439612        7.4245688272613979     
 C   5.4817344939854875       0.36814934607929928        6.6676794624615763     
 H   7.2792589482508081        2.5534268865398535        1.6667576729270597     
 C   5.3180394922861920        2.2524204476690852        2.5353647738709775     
 C   4.9495892061698665        1.7188756061050172        3.7521595698942640     
 C   11.629327099899985        4.0207090221515038        7.0969062839859092     
 H   9.6616652622896435        3.7028017921563769        1.7482113407350073     
 C   10.781009506373431        5.1655957404517761        2.8703976792580388     
 C   11.176595346611649        5.1640058500498887        4.2025519606928263     
 C   11.515081467216920       -2.4398342986892216        4.6498057398183965     
 H   9.4037616327130067        1.4463967810043825       0.99029271184474454     
 C   10.689808814625859      -0.26747746329810351       0.74841117385134226     
 C   11.188224876814512       -1.1611625253510132        1.6885715506850114     
 C   9.8737703498530873      -0.36539127378459124        8.9071513909577380     
 H   4.4573893221084910       0.56499519752471905        6.3353142667027429     
 H   5.5743982192208454      -0.71190580169250828        6.8709801040769216     
 H   5.6361214403117463       0.87958271465420945        7.6322727576658140     
 H   4.7327668385951895        2.6733077227002391        1.7216376341661850     
 H   3.9445082943116696        1.5770797924354336        4.1237276991825196     
 H   11.302929799585808        5.0593406977908746        7.2494019203051367     
 H   11.558399410749747        3.4712830776596095        8.0391197886880565     
 H   12.686710614059514        4.0808501750990454        6.7886483887494942     
 H   10.962698872618098        5.8756666019262518        2.0743995265148159     
 H   11.739976607561585        5.9318614756435810        4.7167780510510546     
 H   12.051308752330431       -2.8590511070637024        3.7953057493261424     
 H   12.222301883565159       -2.2686817794896537        5.4719853456279459     
 H   10.789637587315839       -3.1921775192037765        4.9991041612965086     
 H   10.838457708770473      -0.20618286026044549      -0.32253253511746055     
 H   11.826645000027932       -2.0145039639973357        1.4935249285214267     
 H   10.911403475067436      -0.12003798019315633        9.1883896818260204     
 H   9.8365720720266001       -1.4655462380000626        8.8874874468575182     
 C   8.9176042642774842       0.15579324166021624        9.9996475727543306     
 H   9.4254916485323648       0.10536327868932818        10.974526123186839     
 H   8.7084648521476691        1.2259784097076099        9.8378586393064609     
 C   7.5882925617726933      -0.60301923886462983        10.131983814117282     
 H   6.9760775315871326      -0.46021872742813041        9.2296190420319064     
 H   7.7911695757171984       -1.6861557555498483        10.185706257146592     
 C   6.8016531347586788      -0.18134213704834176        11.380986095190355     
 H   6.6257384557628836       0.90586326743547096        11.359768466967877     
 H   7.4273747127720089      -0.35148638021759515        12.270894885580685     
 C   5.4659383626314808      -0.90902481190134554        11.553887573628678     
 H   4.8166501955048542      -0.69253091944053946        10.690334183623484     
 H   5.6338878351776156       -1.9978056742482018        11.525443184949291     
 C   4.7326759374035410      -0.54555016389549804        12.850737292034610     
 H   4.5593367874608006       0.54190185121734125        12.886182057908977     
 H   5.3863440941867271      -0.75869561960606591        13.711000089972686     
 C   3.3983552505067274       -1.2785908296641353        13.031954150481095     
 H   2.7459752783764322       -1.0735132259407130        12.168504167861471     
 H   3.5692551653800089       -2.3672723372019373        13.011811808266769     
 C   2.6703823257511385      -0.89997270758619119        14.325716498434218     
 H   2.4964586201928158       0.18809041979718741        14.345461641672459     
 H   3.3259554103284303       -1.0989469537446908        15.187958589549625     
 C   1.3362160454558714       -1.6269271386264226        14.523116559095422     
 H   1.5061254591108046       -2.7163962148930674        14.534681471663303     
 H  0.68415855936889691       -1.4458342040252996        13.653662845714907     
 C  0.61379432497519681       -1.2082376776891011        15.807603297117122     
 H  0.44336959538178805      -0.11947275003414182        15.794618636351743     
 H   1.2718579286640803       -1.3855838474081958        16.672351733414970     
 C -0.71978312458697624       -1.9255652076226315        16.022503183473852     
 H  -1.3782521069010438       -1.7425064185823980        15.157920246105123     
 H -0.55357352042038765       -3.0163053182715984        16.029437381819584     
 C  -1.4457392410773577       -1.5236652958491774        17.312499497703559     
 H  -1.5984151406826594      -0.43128089263484298        17.337617836593452     
 H -0.80508470192004766       -1.7485945653424917        18.181309026054208     
 C  -2.7905172048461213       -2.2452088132143162        17.451310672353504     
 H  -3.4430052027813769       -1.9644002555786306        16.608666054384837     
 H  -2.6273024465879851       -3.3296623537872492        17.333857739554308     
 C  -3.5224844933830979       -2.0094765011141948        18.774510184544805     
 H  -3.7130680621054450      -0.93426060494222141        18.930515439165394     
 H  -2.8704762203416956       -2.3204998918433777        19.604502124165549     
 C  -4.8445393683850071       -2.7850817941327670        18.853077690022225     
 H  -5.5961006592168072       -2.2940189912130808        18.215119785457244     
 H  -4.6957987310122471       -3.7819878531079505        18.414533401157616     
 C  -5.3749911376490918       -2.9369086451093156        20.282979045508402     
 H  -6.3767777416898443       -3.3881665343776550        20.293807506066237     
 H  -4.7083617061733456       -3.5838997166267657        20.874885741048939     
 H  -5.4472220013941728       -1.9672573425353561        20.793560275277983     
 Cl   8.4981744371547219        3.1126320371245946       0.14451684338008228     
 Co   5.7575168629276243        7.1122725495548780        23.859010578009730     
 N   7.0828826726706060        7.6479179149131706        22.318940293416478     
 N   7.7587454450739219        7.0264434199532433        24.737418952078709     
 N   4.5487529133937832        6.4262740553975872        22.353218805427790     
 N   5.1754262573082759        5.1671513019759230        24.480330970190771     
 N   4.9318547027994137        8.8959545044885928        23.302186038900782     
 N   4.9432044708100120        7.9889098811135879        25.663425585690558     
 O   6.6622545820550014        8.1440745284853033        21.110693608361963     
 C   8.3823764448975542        7.7169849439384297        22.525477246570819     
 N   8.3810809705747413        6.6170082072888921        25.868672828753333     
 C   8.7606233356635475        7.2931641615844880        23.855002046369766     
 O   4.4874058534182071        6.9643357625137625        21.110752631715073     
 C   3.9588992824099307        5.1323617879519281        22.425162326931229     
 N   5.2613092256515239        4.3781273916754451        25.584778548937916     
 C   4.3266089873359705        4.4870458997032117        23.610699541302242     
 O   4.6439046868340315        9.2459679503944727        22.014968857360525     
 C   4.3164236947493713        9.7816906453957575        24.245294653781361     
 N   4.8689582961040783        7.6879747076232929        26.982404572920831     
 C   4.3556586079248962        9.2366434981605643        25.531008335845424     
 B   5.1862041598308553        8.3112110629618527        20.953000887936462     
 C   9.3491759358225135        8.2567010990301313        21.529108379066724     
 H   7.8226248576754607        6.2787142696116724        26.694006959453759     
 C   9.7324663640279532        6.6163263276957007        25.734179939331320     
 C   10.019878384175342        7.0687142857902723        24.450969177906462     
 C   2.9608469893955092        4.6695051068121254        21.434310543258370     
 H   5.7533758936247503        4.7078410218149322        26.443948393994926     
 C   4.5247964837796228        3.2392696516775583        25.449135512984771     
 C   3.9268321897500860        3.2560598053070544        24.206537744304018     
 C   3.8662294882960069        11.141464368174578        23.870404295028031     
 H   5.3638014952481718        6.8570845480427085        27.367942019632903     
 C   4.2915453098351799        8.7020835128172429        27.698610852110470     
 C   3.9454952556371574        9.7076885293029918        26.819170532445899     
 C   4.8248932005483294        8.9007229906822545        19.514181133376880     
 H   10.370275203465322        8.2835971900903722        21.922788691804652     
 H   9.0507958659779710        9.2785222782750729        21.246160420421880     
 H   9.3362674970155659        7.6584368131299358        20.605345688815717     
 H   10.373816733678659        6.2690647753743196        26.539829532344683     
 H   10.998659840918705        7.2010360615014655        24.008878347310940     
 H   2.7304602334489880        3.6062964037105876        21.558900568704406     
 H   3.3150901728677287        4.8438105364936410        20.408420054980816     
 H   2.0167105036934672        5.2337548255953674        21.536805755131102     
 H   4.4720569715762668        2.5134112852816850        26.250198043084989     
 H   3.2655718943652436        2.5081216608656169        23.790148294534831     
 H   3.3624909160534520        11.615987344457785        24.717251836008646     
 H   3.1705506133242052        11.123341175881174        23.012488409936370     
 H   4.7222392323367863        11.783237306606560        23.578325879439308     
 H   4.1657980731224473        8.6245046670002470        28.773058906117576     
 H   3.4801780929634631        10.654115238390377        27.067284708551938     
 H   3.7744149742529332        8.6333121356976488        19.314505396707776     
 H   4.8371468721342072        10.001289467196733        19.557719353438081     
 C   5.7043898928040058        8.4319237211306532        18.339965052663462     
 H   5.1372021787022124        8.5166426908248436        17.400884409127261     
 H   5.9346212207506905        7.3591682372946083        18.446387411712596     
 C   7.0153791012005078        9.2122742222995520        18.174512276863982     
 H   7.6387466540802453        9.0944004380714709        19.071990732934065     
 H   6.7894737873480366        10.290280566091816        18.107770365230341     
 C   7.7970503222126935        8.7843211908042633        16.928669594386669     
 H   7.9936400123149198        7.7004657054605472        16.969494671096324     
 H   7.1667910426656860        8.9279462998134651        16.037358413762220     
 C   9.1188081583282639        9.5324640062729866        16.744322313472324     
 H   9.7712454547499910        9.3393977026758073        17.610781989399442     
 H   8.9342568759842020        10.619271754456515        16.756019208587578     
 C   9.8550874059854667        9.1582468001210895        15.455217041249009     
 H   10.039147114084543        8.0719652701049949        15.435519441141134     
 H   9.2016344705173410        9.3531875122307433        14.590599711784758     
 C   11.180940138523937        9.9011162787515126        15.270032996119411     
 H   11.831011064543002        9.7158245886641659        16.139856349513533     
 H   11.000143949061860        10.988549685625161        15.271113827278437     
 C   11.915628838882069        9.5052520103270535        13.987840566069174     
 H   12.099861431078176        8.4185828434660088        13.989762726088815     
 H   11.262163239604199        9.6816635453464777        13.119222830635287     
 C   13.241155799929473        10.241648964577395        13.784183660102844     
 H   13.059558981505793        11.328853073820873        13.744312972971256     
 H   13.889013691404587        10.088531411141387        14.662420064189261     
 C   13.974422108474080        9.7982291640054395        12.516703306150916     
 H   14.163175939375332        8.7132619467756864        12.561174408301531     
 H   13.318840577338015        9.9390648012795388        11.643867611099612     
 C   15.294365582077045        10.530912592616962        12.290050458832710     
 H   15.952673080877787        10.377133295563381        13.160953167021534     
 H   15.112065253480889        11.618972498547855        12.257934671100866     
 C   16.031358002528275        10.110281259886778        11.013789656018050     
 H   16.182130859883806        9.0180004599825097        11.002437899409799     
 H   15.400675508386483        10.326465815850012        10.136264216649820     
 C   17.377032728599836        10.828041091051851        10.898613255413725     
 H   17.994998001453489        10.570900312283943        11.774802175239836     
 H   17.209197547155899        11.915116622829549        10.983014441705198     
 C   18.174645833207848        10.561676045816043        9.6204074686925374     
 H   18.356462358070779        9.4820702377930832        9.4868461928877252     
 H   17.584793762047603        10.872875385947570        8.7456225532788956     
 C   19.506502849044267        11.320178201720196        9.6343418835662664     
 H   20.188458307880143        10.843424495367239        10.353277298482672     
 H   19.329348544089584        12.329756599134837        10.029144588480733     
 C   20.169220757568418        11.426562444954294        8.2611330309601367     
 H   21.145322173243173        11.926899979675959        8.3305128327869600     
 H   19.537144411587199        12.013075548582865        7.5806735681750030     
 H   20.331652520774977        10.437996983891525        7.8138482904820972     
 Cl   6.7121433979514782        5.4671366652394502        28.132555532329416     
         194

 Co   9.1892861168241033        1.3843573625629075        4.4737833024819933     
 N   7.8789616555500936       0.67058982412065427        5.8297451199740475     
 N   7.2404191646527396        1.7211548338890870        3.5916942295140797     
 N   10.239397706340579        2.1872409267580095        6.1292493621377346     
 N   10.032239897288118        3.2488970755378497        3.7546996745160421     
 N   10.275346903682127      -0.36089440102569831        5.1422807560324459     
 N   9.8644637803871618       0.37607655424859765        2.7244228296012554     
 O   8.1902606008257415       0.34002731746668841        7.1125368654009984     
 C   6.4636779751083928       0.81685991957589787        5.6517033370959533     
 N   6.6792409685341951        2.2307186331827884        2.4643395129681309     
 C   6.1708900967996803        1.3905843853128175        4.4121722507732066     
 O   10.329710051123246        1.5522592008275156        7.3361151632616233     
 C   10.829408118635742        3.3530233552161373        6.0293427670892399     
 N   10.101563404691783        4.0164800563002183        2.6398764509489023     
 C   10.691558601011192        3.9488633869792591        4.7130634946939765     
 O   10.298226348524439      -0.77508062075284911        6.4487018640375844     
 C   10.821533379161473       -1.1731550034166147        4.2765347756173506     
 N   9.9063961274188053       0.63437230525846855        1.3983056908044036     
 C   10.654131038584010      -0.71525290503342343        2.9113379745004604     
 B   9.6731730554072701       0.19659927973224636        7.4188128005138108     
 C   5.4819017044363942       0.36455826581809309        6.6655768590389775     
 H   7.2732848003476329        2.5529608530123626        1.6640997555066186     
 C   5.3130927233308052        2.2490252125460173        2.5337454157415413     
 C   4.9461750246655001        1.7156100939797037        3.7509990741821229     
 C   11.628121125374985        4.0211726654232844        7.0916929760992895     
 H   9.6565008647590407        3.7057738547153534        1.7442149892953194     
 C   10.777584775681342        5.1677558487610398        2.8658752035169113     
 C   11.174107127623421        5.1655876621092709        4.1977081397620246     
 C   11.509755604078363       -2.4400946734211453        4.6412090210672465     
 H   9.3994131332121924        1.4503140768728586       0.98564991176069805     
 C   10.684543989674243      -0.26392369581697206       0.74203761842313343     
 C   11.182453618838606       -1.1589224400478249        1.6811128663296981     
 C   9.8778006272997700      -0.36559645731680429        8.9007142757478785     
 H   4.4571598760704596       0.56224824079192404        6.3351379138463209     
 H   5.5745460722382925      -0.71594958501172656        6.8659953658596145     
 H   5.6377559019110119       0.87353122680707129        7.6310672060429505     
 H   4.7267807522204901        2.6689386342377244        1.7203383012870483     
 H   3.9415807812671901        1.5728359172457189        4.1234279013898618     
 H   11.304046754024196        5.0605771293289452        7.2428902145860654     
 H   11.555236474484136        3.4728262345183838        8.0343325117575528     
 H   12.685831676393295        4.0783897795616042        6.7844296232401513     
 H   10.959390194285717        5.8780022875683606        2.0700844954826398     
 H   11.738303787313987        5.9329541155908574        4.7117193878541137     
 H   12.047103127209780       -2.8581272167284708        3.7868839811432586     
 H   12.215588083986086       -2.2709497936340504        5.4648444527449493     
 H   10.783220704346100       -3.1924910445347905        4.9877623374467266     
 H   10.833167045428569      -0.20183820896916765      -0.32879060041636926     
 H   11.819924768982437       -2.0127334386287523        1.4851669595075876     
 H   10.915919719831972      -0.12019590176858405        9.1798525924118941     
 H   9.8406095995749379       -1.4657402727000586        8.8809748510351731     
 C   8.9236574749163911       0.15534387445020276        9.9948519100384345     
 H   9.4328488763115903       0.10436971447749518        10.968996815450161     
 H   8.7144017114259409        1.2256117773008841        9.8338476831748078     
 C   7.5946026699056493      -0.60364223838559039        10.128099650072452     
 H   6.9820307773566865      -0.46116689731387228        9.2259409281861622     
 H   7.7977827005036229       -1.6867038383342328        10.181921772493681     
 C   6.8082532498800115      -0.18203648754532040        11.377161038478459     
 H   6.6323012711089531       0.90516429006450394        11.356047380957383     
 H   7.4340281109300088      -0.35225139462274546        12.267022382638141     
 C   5.4725447414107631      -0.90979193511376144        11.550043889664387     
 H   4.8230007705608005      -0.69304269793175577        10.686744408022017     
 H   5.6404104270915152       -1.9985785262514393        11.521311916014961     
 C   4.7399353871283196      -0.54646045690202938        12.847239411476197     
 H   4.5671868211320001       0.54106110171000743        12.883123703195917     
 H   5.3938365691313059      -0.76025049084943674        13.707159724805642     
 C   3.4053350371250573       -1.2788563302538769        13.028735344588528     
 H   2.7525250919341553       -1.0726958688569184        12.165892581313880     
 H   3.5755162518562584       -2.3676027459580662        13.007690282262596     
 C   2.6785601441479425      -0.90068058414955421        14.323245297050828     
 H   2.5058076998682650       0.18750543888486318        14.344039389355430     
 H   3.3344423978204034       -1.1011246627918976        15.184866618590274     
 C   1.3437992228898794       -1.6264824594872711        14.520772538501959     
 H   1.5125325175351292       -2.7160878198497507        14.530912355546846     
 H  0.69137809682084084       -1.4436507449799685        13.652008656988976     
 C  0.62260443230174700       -1.2085962476022822        15.806178227178551     
 H  0.45364955015167630      -0.11966690115075794        15.794734738448508     
 H   1.2808039193913252       -1.3879658233389336        16.670324168614037     
 C -0.71181234443154029       -1.9245305086399671        16.020669928994238     
 H  -1.3703813404572285       -1.7391044460522480        15.156763103067302     
 H -0.54709658237536352       -3.0154084817483735        16.025632214980860     
 C  -1.4367802961787728       -1.5239568902523539        17.311619996128336     
 H  -1.5874448604462432      -0.43148666473891523        17.338953526700109     
 H -0.79645135888754481       -1.7517738171023358        18.179752614888319     
 C  -2.7828695123057390       -2.2432181701071716        17.449284946287658     
 H  -3.4346146826137907       -1.9598862636924663        16.607037589198285     
 H  -2.6217218282949859       -3.3276897581317963        17.330170884894663     
 C  -3.5147173331841541       -2.0079621656883080        18.772674529235754     
 H  -3.7036130903363547      -0.93267973365833257        18.929809690117555     
 H  -2.8634419680203398       -2.3208475297719167        19.602439941267704     
 C  -4.8379739993984447       -2.7815052246744694        18.850168295095834     
 H  -5.5872883505532576       -2.2908390312622635        18.209563733547416     
 H  -4.6899364922364821       -3.7795084187012038        18.414132874260265     
 C  -5.3719003335647741       -2.9290494505399831        20.278918363576626     
 H  -6.3734432640404792       -3.3809119723540517        20.288750636724597     
 H  -4.7067432150375117       -3.5735072787250930        20.874686794483381     
 H  -5.4458933595570373       -1.9579231822018963        20.785897352948108     
 Cl   8.4924759614950514        3.1157160638730574       0.14135255593757715     
 Co   5.7587308052446478        7.1114383571826973        23.863498524490371     
 N   7.0830279196661925        7.6485613193435968        22.322577723846699     
 N   7.7598859993630525        7.0272475169374156        24.740505312436287     
 N   4.5483611025004214        6.4273400680977382        22.358027095113556     
 N   5.1791557014577583        5.1652040981899283        24.481913339566347     
 N   4.9344316730557001        8.8965331311080558        23.308554533219485     
 N   4.9430691547781356        7.9852953636564887        25.668233137791148     
 O   6.6612832501203139        8.1456319594174715        21.115168487133090     
 C   8.3823955973352060        7.7194772139360275        22.528838647985143     
 N   8.3828049564138194        6.6188112841895865        25.871786448612500     
 C   8.7613415015283262        7.2953709081292075        23.858038537290405     
 O   4.4862567543920697        6.9662419796504027        21.116037652714130     
 C   3.9584618020655600        5.1335722934236827        22.429342455154277     
 N   5.2669894836483033        4.3745468266832299        25.584956442773048     
 C   4.3282417034274721        4.4866463708280104        23.613188150983351     
 O   4.6440015443506546        9.2470116219260667        22.022013995456742     
 C   4.3203031665962852        9.7815610982647723        24.253009206588775     
 N   4.8665584898038237        7.6817936210030870        26.986370794438280     
 C   4.3576973418420906        9.2340783381380280        25.537689910473837     
 B   5.1851539058351772        8.3130438090079863        20.958855004940432     
 C   9.3481290389961060        8.2619332759032478        21.532998123631305     
 H   7.8247679343957435        6.2790867608171927        26.696698209119148     
 C   9.7341369233512065        6.6199818158334693        25.737177561816861     
 C   10.020864677751883        7.0727420533158805        24.453965449487310     
 C   2.9588916378145398        4.6720632204551178        21.439476642760969     
 H   5.7593772754669530        4.7038004129639992        26.444192327182744     
 C   4.5294681564808963        3.2364174213039609        25.449329954160724     
 C   3.9290582920532056        3.2551125074628637        24.208111570541266     
 C   3.8750220689837565        11.143300323019917        23.880832506176279     
 H   5.3609587271451611        6.8502302664400387        27.370750294449596     
 C   4.2900300085204810        8.6954080833724152        27.703875351953567     
 C   3.9469405930973349        9.7033055233778054        26.826201744218029     
 C   4.8228770789515591        8.9032530444208628        19.520635355184574     
 H   10.368714909936239        8.2919496720659733        21.927439762329364     
 H   9.0468545935668470        9.2826305805141320        21.249582488376763     
 H   9.3378346469395943        7.6635128265030650        20.609400595964733     
 H   10.375936218548743        6.2733793587134246        26.542701399360638     
 H   10.999398749930036        7.2062454941763736        24.011758463660257     
 H   2.7278549730396762        3.6089706705161757        21.563734589260381     
 H   3.3122393843259954        4.8466937723440386        20.413330565182015     
 H   2.0153442759376254        5.2369773029206561        21.543338772935410     
 H   4.4779180377652503        2.5093734006515795        26.249263553135929     
 H   3.2666104055424157        2.5080741385802661        23.792125497832654     
 H   3.3682621607001111        11.616449172404174        24.726404834726857     
 H   3.1840599234664424        11.129412038263602        23.019937771527850     
 H   4.7335324061782371        11.783524045337401        23.595457911818102     
 H   4.1621124788960442        8.6158938282377324        28.777777202460229     
 H   3.4827986479657467        10.649952541053478        27.075452061179945     
 H   3.7719596975996246        8.6370196628415457        19.321967005582291     
 H   4.8364476721945691        10.003754177540687        19.564164879235701     
 C   5.7009110097912554        8.4333950239787381        18.345767266121996     
 H   5.1331845814083241        8.5186566543795408        17.407066975056807     
 H   5.9300947593475222        7.3604291932386952        18.452105146818056     
 C   7.0125208658317257        9.2125448370120804        18.179667461003731     
 H   7.6358666697189799        9.0944779835232552        19.077113137825684     
 H   6.7874547244637844        10.290674908042329        18.112584106778446     
 C   7.7939539147993999        8.7837512132227467        16.934011750106251     
 H   7.9896432849702368        7.6997685492255128        16.974904364184056     
 H   7.1640353832303303        8.9278690990438729        16.042547033008329     
 C   9.1163617614452477        9.5309232003184245        16.749978548924055     
 H   9.7686262268593662        9.3372125001085688        17.616430631755726     
 H   8.9325954684539397        10.617842794127982        16.761894037538354     
 C   9.8523443756301248        9.1565391898635209        15.460739359602195     
 H   10.035690483048009        8.0701643898234323        15.440713424107313     
 H   9.1989370201100069        9.3521652636038226        14.596247189285711     
 C   11.178645321734940        9.8986870144607924        15.275609014193197     
 H   11.828961259815314        9.7121682572851551        16.144953449593938     
 H   10.998583813476744        10.986203540123588        15.277766401367286     
 C   11.912530026101940        9.5036103191941130        13.992711089714851     
 H   12.095793527867041        8.4168235713118840        13.993334975070765     
 H   11.258890025516436        9.6816018455560720        13.124587634220582     
 C   13.238646157477632        10.239149841585057        13.789370120371416     
 H   13.058056766430433        11.326507347313319        13.751493310660551     
 H   13.886881231623050        10.083934456026300        14.666876186489931     
 C   13.970768604600700        9.7972846815175991        12.520693655228984     
 H   14.158099144495624        8.7120853402397067        12.563031692738935     
 H   13.314936601091889        9.9406189768120683        11.648547706749635     
 C   15.291615241990980        10.528721037984653        12.294640236868164     
 H   15.950214632022925        10.372224542646919        13.164696604526437     
 H   15.110781390882083        11.616964657082365        12.264925659625812     
 C   16.027203090095259        10.109813440287605        11.017026609285672     
 H   16.176437235797316        9.0174512260773536        11.003425746465437     
 H   15.396219453493577        10.328554228409386        10.140474850965456     
 C   17.373867183949844        10.825821048717360        10.901619837850367     
 H   17.992479189243898        10.566146970803697        11.776445902381097     
 H   17.207928243302405        11.912911717558952        10.988028935279873     
 C   18.169039846907360        10.560161947402539        9.6217945575492543     
 H   18.349051307328857        9.4805086321810155        9.4868107770509926     
 H   17.577948906069626        10.873004774219597        8.7485350059489644     
 C   19.501997518885251        11.316683067612685        9.6334526200183745     
 H   20.184029107525134        10.839670604119288        10.352162326196256     
 H   19.326972379121486        12.326997665026411        10.027179803381937     
 C   20.163310670151642        11.420070366882150        8.2593613955001288     
 H   21.139954044740474        11.919500454108711        8.3267483106877762     
 H   19.531190570950500        12.005923672465185        7.5783371348828155     
 H   20.324412931357791        10.430615780060805        7.8136833066894660     
 Cl   6.7137740982420109        5.4633630143057346        28.133226179340078     
         194

 Co   9.1866315419224964        1.3858000366053804        4.4690437168365271     
 N   7.8781146834067535       0.67086604979261066        5.8264111763624440     
 N   7.2368045077825576        1.7207702191364813        3.5889417263664742     
 N   10.238010208577874        2.1881917838674756        6.1237625466018857     
 N   10.028457659982243        3.2511934849219930        3.7501427631216395     
 N   10.273420793543318      -0.35984853735731842        5.1357448145702831     
 N   9.8604855038280181       0.37854727253202447        2.7188090249545049     
 O   8.1908629226573577       0.33991709186890923        7.1087072267209317     
 C   6.4625832387745001       0.81558528440417133        5.6494997908228894     
 N   6.6742257533452491        2.2289771534106024        2.4616990785369222     
 C   6.1682925114930347        1.3890849572986297        4.4102319151749931     
 O   10.330175231781697        1.5525212578856811        7.3300370003708482     
 C   10.827591081453360        3.3541934060817282        6.0241098838632903     
 N   10.097313006198998        4.0191085860202040        2.6355373270789753     
 C   10.688813239703778        3.9505648706073084        4.7082177077410448     
 O   10.297711777429477      -0.77462498835599247        6.4418830400950791     
 C   10.817571543290708       -1.1724060950288404        4.2691056036361941     
 N   9.9021506684375513       0.63798565059457069        1.3929304227041102     
 C   10.649316192505076      -0.71359269017119520        2.9044148788137631     
 B   9.6742486831801191       0.19671276241009661        7.4130567737662236     
 C   5.4820689148873010       0.36096718555688689        6.6634742556163795     
 H   7.2673106524444568        2.5524948194848718        1.6614418380861773     
 C   5.3081459543754184        2.2456299774229493        2.5321260576121056     
 C   4.9427608431611327        1.7123445818543901        3.7498385784699813     
 C   11.626915150849987        4.0216363086950659        7.0864796682126698     
 H   9.6513364672284379        3.7087459172743298        1.7402186378556312     
 C   10.774160044989252        5.1699159570703044        2.8613527277757838     
 C   11.171618908635192        5.1671694741686522        4.1928643188312229     
 C   11.504429740939806       -2.4403550481530689        4.6326123023160974     
 H   9.3950646337113799        1.4542313727413347       0.98100711167665144     
 C   10.679279164722626      -0.26036992833584055       0.73566406299492448     
 C   11.176682360862699       -1.1566823547446365        1.6736541819743851     
 C   9.8818309047464510      -0.36580164084901734        8.8942771605380209     
 H   4.4569304300324291       0.55950128405912913        6.3349615609898997     
 H   5.5746939252557395      -0.71999336833094474        6.8610106276423064     
 H   5.6393903635102776       0.86747973895993324        7.6298616544200870     
 H   4.7207946658457907        2.6645695457752092        1.7190389684079119     
 H   3.9386532682227107        1.5685920420560042        4.1231281035972041     
 H   11.305163708462583        5.0618135608670149        7.2363785088669941     
 H   11.552073538218528        3.4743693913771585        8.0295452348270491     
 H   12.684952738727075        4.0759293840241639        6.7802108577308076     
 H   10.956081515953336        5.8803379732104704        2.0657694644504638     
 H   11.736630967066388        5.9340467555381338        4.7066607246571728     
 H   12.042897502089128       -2.8572033263932393        3.7784622129603744     
 H   12.208874284407013       -2.2732178077784471        5.4577035598619528     
 H   10.776803821376360       -3.1928045698658041        4.9764205135969446     
 H   10.827876382086664      -0.19749355767788981      -0.33504866571527797     
 H   11.813204537936940       -2.0109629132601685        1.4768089904937485     
 H   10.920435964596507      -0.12035382334401176        9.1713155029977678     
 H   9.8446471271232756       -1.4659343074000546        8.8744622552128281     
 C   8.9297106855552979       0.15489450724018924        9.9900562473225385     
 H   9.4402061040908176       0.10337615026566219        10.963467507713483     
 H   8.7203385707042109        1.2252451448941586        9.8298367270431548     
 C   7.6009127780386061      -0.60426523790655107        10.124215486027621     
 H   6.9879840231262405      -0.46211506719961409        9.2222628143404197     
 H   7.8043958252900483       -1.6872519211186174        10.178137287840768     
 C   6.8148533650013441      -0.18273083804229903        11.373335981766562     
 H   6.6388640864550226       0.90446531269353703        11.352326294946891     
 H   7.4406815090880079      -0.35301640902789577        12.263149879695598     
 C   5.4791511201900454      -0.91055905832617734        11.546200205700094     
 H   4.8293513456167467      -0.69355447642297197        10.683154632420550     
 H   5.6469330190054139       -1.9993513782546766        11.517180647080629     
 C   4.7471948368530983      -0.54737074990856083        12.843741530917784     
 H   4.5750368548031997       0.54022035220267361        12.880065348482855     
 H   5.4013290440758857      -0.76180536209280758        13.703319359638600     
 C   3.4123148237433867       -1.2791218308436183        13.025516538695959     
 H   2.7590749054918784       -1.0718785117731238        12.163280994766287     
 H   3.5817773383325076       -2.3679331547141951        13.003568756258423     
 C   2.6867379625447461      -0.90138846071291723        14.320774095667440     
 H   2.5151567795437137       0.18692045797253898        14.342617137038401     
 H   3.3429293853123765       -1.1033023718391044        15.181774647630922     
 C   1.3513824003238875       -1.6260377803481196        14.518428517908495     
 H   1.5189395759594539       -2.7157794248064340        14.527143239430389     
 H  0.69859763427278476       -1.4414672859346371        13.650354468263044     
 C  0.63141453962829708       -1.2089548175154634        15.804753157239981     
 H  0.46392950492156448      -0.11986105226737406        15.794850840545275     
 H   1.2897499101185701       -1.3903477992696713        16.668296603813101     
 C -0.70384156427610434       -1.9234958096573027        16.018836674514620     
 H  -1.3625105740134134       -1.7357024735220981        15.155605960029481     
 H -0.54061964433033927       -3.0145116452251486        16.021827048142136     
 C  -1.4278213512801878       -1.5242484846555302        17.310740494553112     
 H  -1.5764745802098270      -0.43169243684298753        17.340289216806770     
 H -0.78781801585504185       -1.7549530688621802        18.178196203722433     
 C  -2.7752218197653562       -2.2412275270000270        17.447259220221817     
 H  -3.4262241624462049       -1.9553722718063018        16.605409124011732     
 H  -2.6161412100019872       -3.3257171624763431        17.326484030235019     
 C  -3.5069501729852108       -2.0064478302624207        18.770838873926703     
 H  -3.6941581185672643      -0.93109886237444373        18.929103941069719     
 H  -2.8564077156989840       -2.3211951677004556        19.600377758369856     
 C  -4.8314086304118815       -2.7779286552161713        18.847258900169447     
 H  -5.5784760418897070       -2.2876590713114457        18.204007681637588     
 H  -4.6840742534607163       -3.7770289842944567        18.413732347362917     
 C  -5.3688095294804556       -2.9211902559706511        20.274857681644850     
 H  -6.3701087863911141       -3.3736574103304484        20.283693767382957     
 H  -4.7051247239016778       -3.5631148408234199        20.874487847917820     
 H  -5.4445647177199010       -1.9485890218684365        20.778234430618234     
 Cl   8.4867774858353808        3.1188000906215203       0.13818826849507199     
 Co   5.7599447475616721        7.1106041648105176        23.867986470971015     
 N   7.0831731666617799        7.6492047237740239        22.326215154276916     
 N   7.7610265536521821        7.0280516139215878        24.743591672793869     
 N   4.5479692916070604        6.4284060807978882        22.362835384799318     
 N   5.1828851456072416        5.1632568944039328        24.483495708941923     
 N   4.9370086433119873        8.8971117577275187        23.314923027538185     
 N   4.9429338387462600        7.9816808461993896        25.673040689891739     
 O   6.6603119181856263        8.1471893903496415        21.119643365904217     
 C   8.3824147497728596        7.7219694839336261        22.532200049399467     
 N   8.3845289422528975        6.6206143610902810        25.874900068471664     
 C   8.7620596673931050        7.2975776546739271        23.861075028211044     
 O   4.4851076553659315        6.9681481967870420        21.121322673713191     
 C   3.9580243217211892        5.1347827988954373        22.433522583377325     
 N   5.2726697416450836        4.3709662616910148        25.585134336608178     
 C   4.3298744195189744        4.4862468419528101        23.615676760664464     
 O   4.6440984018672777        9.2480552934576625        22.029059133552959     
 C   4.3241826384431992        9.7814315511337870        24.260723759396189     
 N   4.8641586835035691        7.6756125343828812        26.990337015955728     
 C   4.3597360757592840        9.2315131781154935        25.544371485102246     
 B   5.1841036518394992        8.3148765550541217        20.964709121944406     
 C   9.3470821421696986        8.2671654527763643        21.536887868195883     
 H   7.8269110111160272        6.2794592520227130        26.699389458784541     
 C   9.7358074826744598        6.6236373039712380        25.740175184302405     
 C   10.021850971328425        7.0767698208414886        24.456961721068154     
 C   2.9569362862335704        4.6746213340981102        21.444642742263571     
 H   5.7653786573091566        4.6997598041130653        26.444436260370562     
 C   4.5341398291821697        3.2335651909303635        25.449524395336674     
 C   3.9312843943563252        3.2541652096186726        24.209685396778514     
 C   3.8838146496715060        11.145136277865255        23.891260717324528     
 H   5.3581159590421503        6.8433759848373699        27.373558569266290     
 C   4.2885147072057821        8.6887326539275875        27.709139851796664     
 C   3.9483859305575124        9.6989225174526172        26.833232955990162     
 C   4.8208609573547889        8.9057830981594730        19.527089576992271     
 H   10.367154616407158        8.3003021540415745        21.932090832854072     
 H   9.0429133211557247        9.2867388827531894        21.253004556331646     
 H   9.3394017968636209        7.6685888398761941        20.613455503113752     
 H   10.378055703418827        6.2776939420525295        26.545573266376596     
 H   11.000137658941368        7.2114549268512826        24.014638580009574     
 H   2.7252497126303643        3.6116449373217643        21.568568609816356     
 H   3.3093885957842626        4.8495770081944363        20.418241075383214     
 H   2.0139780481817837        5.2401997802459457        21.549871790739715     
 H   4.4837791039542338        2.5053355160214745        26.248329063186866     
 H   3.2676489167195881        2.5080266162949147        23.794102701130477     
 H   3.3740334053467702        11.616911000350562        24.735557833445064     
 H   3.1975692336086796        11.135482900646029        23.027387133119326     
 H   4.7448255800196879        11.783810784068240        23.612589944196895     
 H   4.1584268846696411        8.6072829894752161        28.782495498802881     
 H   3.4854192029680302        10.645789843716578        27.083619413807948     
 H   3.7695044209463160        8.6407271899854425        19.329428614456805     
 H   4.8357484722549318        10.006218887884641        19.570610405033321     
 C   5.6974321267785051        8.4348663268268211        18.351569479580530     
 H   5.1291669841144358        8.5206706179342380        17.413249540986353     
 H   5.9255682979443538        7.3616901491827820        18.457822881923519     
 C   7.0096626304629446        9.2128154517246070        18.184822645143484     
 H   7.6329866853577144        9.0945555289750377        19.082235542717306     
 H   6.7854356615795322        10.291069249992839        18.117397848326547     
 C   7.7908575073861064        8.7831812356412300        16.939353905825836     
 H   7.9856465576255546        7.6990713929904784        16.980314057271784     
 H   7.1612797237949746        8.9277918982742808        16.047735652254442     
 C   9.1139153645622315        9.5293823943638625        16.755634784375783     
 H   9.7660069989687432        9.3350272975413304        17.622079274112011     
 H   8.9309340609236774        10.616413833799450        16.767768866489131     
 C   9.8496013452747846        9.1548315796059523        15.466261677955382     
 H   10.032233852011474        8.0683635095418715        15.445907407073493     
 H   9.1962395697026729        9.3511430149769001        14.601894666786663     
 C   11.176350504945946        9.8962577501700739        15.281185032266984     
 H   11.826911455087627        9.7085119259061461        16.150050549674344     
 H   10.997023677891626        10.983857394622015        15.284418975456132     
 C   11.909431213321810        9.5019686280611708        13.997581613360527     
 H   12.091725624655904        8.4150642991577573        13.996907224052714     
 H   11.255616811428673        9.6815401457656662        13.129952437805876     
 C   13.236136515025789        10.236650718592720        13.794556580639989     
 H   13.056554551355070        11.324161620805764        13.758673648349848     
 H   13.884748771841513        10.079337500911214        14.671332308790603     
 C   13.967115100727320        9.7963401990297587        12.524684004307051     
 H   14.153022349615915        8.7109087337037252        12.564888977176340     
 H   13.311032624845764        9.9421731523445960        11.653227802399661     
 C   15.288864901904914        10.526529483352341        12.299230014903619     
 H   15.947756183168064        10.367315789730458        13.168440042031342     
 H   15.109497528283278        11.614956815616873        12.271916648150757     
 C   16.023048177662243        10.109345620688432        11.020263562553293     
 H   16.170743611710829        9.0169019921721958        11.004413593521074     
 H   15.391763398600672        10.330642640968760        10.144685485281093     
 C   17.370701639299856        10.823601006382869        10.904626420287011     
 H   17.989960377034304        10.561393629323451        11.778089629522357     
 H   17.206658939448911        11.910706812288355        10.993043428854548     
 C   18.163433860606869        10.558647848989038        9.6231816464059712     
 H   18.341640256586931        9.4789470265689477        9.4867753612142600     
 H   17.571104050091652        10.873134162491624        8.7514474586190332     
 C   19.497492188726234        11.313187933505173        9.6325633564704827     
 H   20.179599907170125        10.835916712871335        10.351047353909838     
 H   19.324596214153388        12.324238730917983        10.025215018283141     
 C   20.157400582734866        11.413578288810006        8.2575897600401209     
 H   21.134585916237778        11.912100928541465        8.3229837885885907     
 H   19.525236730313800        11.998771796347507        7.5760007015906279     
 H   20.317173341940602        10.423234576230085        7.8135183228968348     
 Cl   6.7154047985325436        5.4595893633720189        28.133896826350739     
         194

 Co   9.1839769670208895        1.3872427106478533        4.4643041311910610     
 N   7.8772677112634142       0.67114227546456706        5.8230772327508413     
 N   7.2331898509123747        1.7203856043838754        3.5861892232188692     
 N   10.236622710815169        2.1891426409769417        6.1182757310660367     
 N   10.024675422676369        3.2534898943061363        3.7455858517272365     
 N   10.271494683404510      -0.35880267368893853        5.1292088731081202     
 N   9.8565072272688745       0.38101799081545129        2.7131952203077545     
 O   8.1914652444889757       0.33980686627112999        7.1048775880408659     
 C   6.4614885024406075       0.81431064923244478        5.6472962445498256     
 N   6.6692105381563032        2.2272356736384165        2.4590586441057138     
 C   6.1656949261863891        1.3875855292844419        4.4082915795767796     
 O   10.330640412440147        1.5527833149438468        7.3239588374800739     
 C   10.825774044270977        3.3553634569473187        6.0188770006373407     
 N   10.093062607706212        4.0217371157401889        2.6311982032090486     
 C   10.686067878396367        3.9522663542353578        4.7033719207881131     
 O   10.297197206334515      -0.77416935595913583        6.4350642161525737     
 C   10.813609707419943       -1.1716571866410661        4.2616764316550375     
 N   9.8979052094562974       0.64159899593067271        1.3875551546038165     
 C   10.644501346426141      -0.71193247530896697        2.8974917831270659     
 B   9.6753243109529681       0.19682624508794686        7.4073007470186365     
 C   5.4822361253382077       0.35737610529568065        6.6613716521937807     
 H   7.2613365045412817        2.5520287859573809        1.6587839206657360     
 C   5.3031991854200315        2.2422347422998814        2.5305066994826695     
 C   4.9393466616567663        1.7090790697290765        3.7486780827578396     
 C   11.625709176324987        4.0220999519668466        7.0812663603260511     
 H   9.6461720696978350        3.7117179798333062        1.7362222864159433     
 C   10.770735314297163        5.1720760653795681        2.8568302520346562     
 C   11.169130689646964        5.1687512862280345        4.1880204979004212     
 C   11.499103877801248       -2.4406154228849926        4.6240155835649475     
 H   9.3907161342105674        1.4581486686098108       0.97636431159260495     
 C   10.674014339771009      -0.25681616085470910       0.72929050756671554     
 C   11.170911102886793       -1.1544422694414482        1.6661954976190718     
 C   9.8858611821931337      -0.36600682438123039        8.8878400453281614     
 H   4.4567009839943985       0.55675432732633423        6.3347852081334786     
 H   5.5748417782731865      -0.72403715165016291        6.8560258894249992     
 H   5.6410248251095432       0.86142825111279520        7.6286561027972235     
 H   4.7148085794710912        2.6602004573126941        1.7177396355287753     
 H   3.9357257551782316        1.5643481668662897        4.1228283058045472     
 H   11.306280662900969        5.0630499924050856        7.2298668031479236     
 H   11.548910601952919        3.4759125482359328        8.0247579578965453     
 H   12.684073801060856        4.0734689884867237        6.7759920922214647     
 H   10.952772837620955        5.8826736588525792        2.0614544334182878     
 H   11.734958146818789        5.9351393954854093        4.7016020614602319     
 H   12.038691876968475       -2.8562794360580082        3.7700404447774907     
 H   12.202160484827942       -2.2754858219228438        5.4505626669789562     
 H   10.770386938406618       -3.1931180951968181        4.9650786897471635     
 H   10.822585718744760      -0.19314890638661197      -0.34130673101418668     
 H   11.806484306891445       -2.0091923878915852        1.4684510214799094     
 H   10.924952209361042      -0.12051174491943947        9.1627784135836414     
 H   9.8486846546716116       -1.4661283421000508        8.8679496593904830     
 C   8.9357638961942065       0.15444514003017573        9.9852605846066442     
 H   9.4475633318700449       0.10238258605382917        10.957938199976807     
 H   8.7262754299824810        1.2248785124874328        9.8258257709115000     
 C   7.6072228861715629      -0.60488823742751174        10.120331321982791     
 H   6.9939372688957953      -0.46306323708535591        9.2185847004946755     
 H   7.8110089500764728       -1.6878000039030019        10.174352803187857     
 C   6.8214534801226767      -0.18342518853927767        11.369510925054664     
 H   6.6454269018010930       0.90376633532257011        11.348605208936400     
 H   7.4473349072460078      -0.35378142343304603        12.259277376753056     
 C   5.4857574989693285      -0.91132618153859324        11.542356521735801     
 H   4.8357019206726939      -0.69406625491418827        10.679564856819081     
 H   5.6534556109193126       -2.0001242302579141        11.513049378146299     
 C   4.7544542865778769      -0.54828104291509216        12.840243650359371     
 H   4.5828868884744001       0.53937960269533980        12.877006993769795     
 H   5.4088215190204654      -0.76336023333617842        13.699478994471557     
 C   3.4192946103617161       -1.2793873314333599        13.022297732803391     
 H   2.7656247190496011       -1.0710611546893292        12.160669408218697     
 H   3.5880384248087571       -2.3682635634703240        12.999447230254249     
 C   2.6949157809415500      -0.90209633727628036        14.318302894284052     
 H   2.5245058592191629       0.18633547706021478        14.341194884721373     
 H   3.3514163728043491       -1.1054800808863112        15.178682676671571     
 C   1.3589655777578955       -1.6255931012089682        14.516084497315031     
 H   1.5253466343837785       -2.7154710297631173        14.523374123313934     
 H  0.70581717172472869       -1.4392838268893058        13.648700279537113     
 C  0.64022464695484727       -1.2093133874286446        15.803328087301411     
 H  0.47420945969145267      -0.12005520338399019        15.794966942642041     
 H   1.2986959008458150       -1.3927297752004091        16.666269039012164     
 C -0.69587078412066838       -1.9224611106746381        16.017003420035003     
 H  -1.3546398075695982       -1.7323005009919483        15.154448816991662     
 H -0.53414270628531513       -3.0136148087019237        16.018021881303412     
 C  -1.4188624063816031       -1.5245400790587067        17.309860992977889     
 H  -1.5655042999734108      -0.43189820894705983        17.341624906913427     
 H -0.77918467282253889       -1.7581323206220245        18.176639792556543     
 C  -2.7675741272249739       -2.2392368838928820        17.445233494155971     
 H  -3.4178336422786186       -1.9508582799201375        16.603780658825180     
 H  -2.6105605917089880       -3.3237445668208903        17.322797175575374     
 C  -3.4991830127862671       -2.0049334948365334        18.769003218617655     
 H  -3.6847031467981743      -0.92951799109055488        18.928398192021881     
 H  -2.8493734633776278       -2.3215428056289942        19.598315575472011     
 C  -4.8248432614253183       -2.7743520857578732        18.844349505243059     
 H  -5.5696637332261565       -2.2844791113606284        18.198451629727760     
 H  -4.6782120146849513       -3.7745495498877095        18.413331820465565     
 C  -5.3657187253961371       -2.9133310614013186        20.270796999713077     
 H  -6.3667743087417481       -3.3664028483068447        20.278636898041320     
 H  -4.7035062327658439       -3.5527224029217472        20.874288901352262     
 H  -5.4432360758827656       -1.9392548615349767        20.770571508288363     
 Cl   8.4810790101757103        3.1218841173699827       0.13502398105256685     
 Co   5.7611586898786955        7.1097699724383379        23.872474417451656     
 N   7.0833184136573664        7.6498481282044510        22.329852584707137     
 N   7.7621671079413117        7.0288557109057601        24.746678033151451     
 N   4.5475774807136986        6.4294720934980392        22.367643674485080     
 N   5.1866145897567240        5.1613096906179372        24.485078078317503     
 N   4.9395856135682736        8.8976903843469817        23.321291521856885     
 N   4.9427985227143845        7.9780663287422904        25.677848241992329     
 O   6.6593405862509387        8.1487468212818097        21.124118244675344     
 C   8.3824339022105114        7.7244617539312239        22.535561450813791     
 N   8.3862529280919773        6.6224174379909755        25.878013688330832     
 C   8.7627778332578821        7.2997844012186466        23.864111519131683     
 O   4.4839585563397932        6.9700544139236822        21.126607694712249     
 C   3.9575868413768185        5.1359933043671919        22.437702711600373     
 N   5.2783499996418630        4.3673856966987987        25.585312230443307     
 C   4.3315071356104760        4.4858473130776089        23.618165370345572     
 O   4.6441952593839009        9.2490989649892583        22.036104271649176     
 C   4.3280621102901140        9.7813020040028018        24.268438312203603     
 N   4.8617588772033136        7.6694314477626753        26.994303237473176     
 C   4.3617748096764783        9.2289480180929573        25.551053059730659     
 B   5.1830533978438202        8.3167093011002553        20.970563238948376     
 C   9.3460352453432911        8.2723976296494808        21.540777612760465     
 H   7.8290540878363108        6.2798317432282333        26.702080708449930     
 C   9.7374780419977114        6.6272927921090075        25.743172806787946     
 C   10.022837264904965        7.0807975883670959        24.459957992648999     
 C   2.9549809346526010        4.6771794477411017        21.449808841766174     
 H   5.7713800391513592        4.6957191952621322        26.444680193558376     
 C   4.5388115018834432        3.2307129605567662        25.449718836512627     
 C   3.9335104966594447        3.2532179117744819        24.211259223015766     
 C   3.8926072303592560        11.146972232710594        23.901688928472776     
 H   5.3552731909391396        6.8365217032347001        27.376366844082984     
 C   4.2869994058910832        8.6820572244827598        27.714404351639757     
 C   3.9498312680176899        9.6945395115274309        26.840264167762292     
 C   4.8188448357580187        8.9083131518980814        19.533543798799965     
 H   10.365594322878074        8.3086546360171774        21.936741903378781     
 H   9.0389720487446006        9.2908471849922467        21.256426624286529     
 H   9.3409689467876476        7.6736648532493232        20.617510410262771     
 H   10.380175188288911        6.2820085253916345        26.548445133392555     
 H   11.000876567952698        7.2166643595261908        24.017518696358891     
 H   2.7226444522210524        3.6143192041273524        21.573402630372332     
 H   3.3065378072425293        4.8524602440448330        20.423151585584414     
 H   2.0126118204259420        5.2434222575712353        21.556404808544020     
 H   4.4896401701432165        2.5012976313913691        26.247394573237806     
 H   3.2686874278967601        2.5079790940095639        23.796079904428300     
 H   3.3798046499934298        11.617372828296951        24.744710832163275     
 H   3.2110785437509168        11.141553763028455        23.034836494710802     
 H   4.7561187538611396        11.784097522799080        23.629721976575688     
 H   4.1547412904432388        8.5986721507127015        28.787213795145529     
 H   3.4880397579703137        10.641627146379680        27.091786766435952     
 H   3.7670491442930079        8.6444347171293394        19.336890223331320     
 H   4.8350492723152936        10.008683598228595        19.577055930830941     
 C   5.6939532437657547        8.4363376296749060        18.357371693039063     
 H   5.1251493868205475        8.5226845814889352        17.419432106915899     
 H   5.9210418365411854        7.3629511051268697        18.463540617028983     
 C   7.0068043950941625        9.2130860664371355        18.189977829283233     
 H   7.6301067009964489        9.0946330744268202        19.087357947608925     
 H   6.7834165986952799        10.291463591943351        18.122211589874652     
 C   7.7877610999728137        8.7826112580597133        16.944696061545418     
 H   7.9816498302808716        7.6983742367554440        16.985723750359515     
 H   7.1585240643596197        8.9277146975046904        16.052924271500554     
 C   9.1114689676792153        9.5278415884093004        16.761291019827514     
 H   9.7633877710781185        9.3328420949740938        17.627727916468295     
 H   8.9292726533934133        10.614984873470918        16.773643695439908     
 C   9.8468583149194426        9.1531239693483855        15.471783996308570     
 H   10.028777220974941        8.0665626292603090        15.451101390039671     
 H   9.1935421192953388        9.3501207663499795        14.607542144287615     
 C   11.174055688156949        9.8938284858793537        15.286761050340772     
 H   11.824861650359939        9.7048555945271353        16.155147649754745     
 H   10.995463542306510        10.981511249120443        15.291071549544981     
 C   11.906332400541681        9.5003269369282304        14.002452137006204     
 H   12.087657721444769        8.4133050270036325        14.000479473034662     
 H   11.252343597340912        9.6814784459752623        13.135317241391171     
 C   13.233626872573947        10.234151595600384        13.799743040908561     
 H   13.055052336279708        11.321815894298210        13.765853986039145     
 H   13.882616312059977        10.074740545796127        14.675788431091274     
 C   13.963461596853939        9.7953957165419183        12.528674353385119     
 H   14.147945554736207        8.7097321271677455        12.566746261613744     
 H   13.307128648599637        9.9437273278771254        11.657907898049684     
 C   15.286114561818849        10.524337928720032        12.303819792939075     
 H   15.945297734313202        10.362407036813996        13.172183479536246     
 H   15.108213665684472        11.612948974151383        12.278907636675703     
 C   16.018893265229224        10.108877801089257        11.023500515820915     
 H   16.165049987624343        9.0163527582670397        11.005401440576712     
 H   15.387307343707766        10.332731053528134        10.148896119596730     
 C   17.367536094649868        10.821380964048378        10.907633002723653     
 H   17.987441564824710        10.556640287843203        11.779733356663618     
 H   17.205389635595417        11.908501907017758        10.998057922429224     
 C   18.157827874306378        10.557133750575534        9.6245687352626863     
 H   18.334229205845009        9.4773854209568800        9.4867399453775274     
 H   17.564259194113678        10.873263550763651        8.7543599112891020     
 C   19.492986858567217        11.309692799397659        9.6316740929225908     
 H   20.175170706815116        10.832162821623383        10.349932381623422     
 H   19.322220049185287        12.321479796809555        10.023250233184346     
 C   20.151490495318090        11.407086210737864        8.2558181245801112     
 H   21.129217787735080        11.904701402974217        8.3192192664894051     
 H   19.519282889677100        11.991619920229827        7.5736642682984403     
 H   20.309933752523417        10.415853372399365        7.8133533391042036     
 Cl   6.7170354988230763        5.4558157124383033        28.134567473361400     
         194

 Co   9.1813223921192826        1.3886853846903262        4.4595645455455948     
 N   7.8764207391200749       0.67141850113652346        5.8197432891392378     
 N   7.2295751940421926        1.7200009896312696        3.5834367200712638     
 N   10.235235213052464        2.1900934980864077        6.1127889155301878     
 N   10.020893185370493        3.2557863036902797        3.7410289403328338     
 N   10.269568573265701      -0.35775681002055859        5.1226729316459565     
 N   9.8525289507097309       0.38348870909887811        2.7075814156610041     
 O   8.1920675663205920       0.33969664067335076        7.1010479493607992     
 C   6.4603937661067148       0.81303601406071824        5.6450926982767626     
 N   6.6641953229673572        2.2254941938662305        2.4564182096745051     
 C   6.1630973408797445        1.3860861012702539        4.4063512439785653     
 O   10.331105593098597        1.5530453720020123        7.3178806745892988     
 C   10.823957007088595        3.3565335078129097        6.0136441174113919     
 N   10.088812209213428        4.0243656454601746        2.6268590793391215     
 C   10.683322517088953        3.9539678378634071        4.6985261338351814     
 O   10.296682635239552      -0.77371372356227919        6.4282453922100675     
 C   10.809647871549178       -1.1709082782532918        4.2542472596738801     
 N   9.8936597504750434       0.64521234126677485        1.3821798865035229     
 C   10.639686500347208      -0.71027226044673875        2.8905686874403682     
 B   9.6763999387258153       0.19693972776579710        7.4015447202710485     
 C   5.4824033357891144       0.35378502503447445        6.6592690487711828     
 H   7.2553623566381056        2.5515627524298901        1.6561260032452947     
 C   5.2982524164646447        2.2388395071768135        2.5288873413532333     
 C   4.9359324801523998        1.7058135576037627        3.7475175870456985     
 C   11.624503201799989        4.0225635952386272        7.0760530524394314     
 H   9.6410076721672322        3.7146900423922826        1.7322259349762554     
 C   10.767310583605074        5.1742361736888318        2.8523077762935292     
 C   11.166642470658736        5.1703330982874167        4.1831766769696195     
 C   11.493778014662690       -2.4408757976169162        4.6154188648137975     
 H   9.3863676347097531        1.4620659644782870       0.97172151150855846     
 C   10.668749514819392      -0.25326239337357759       0.72291695213850671     
 C   11.165139844910884       -1.1522021841382599        1.6587368132637585     
 C   9.8898914596398146      -0.36621200791344344        8.8814029301183020     
 H   4.4564715379563680       0.55400737059353933        6.3346088552770565     
 H   5.5749896312906335      -0.72808093496938120        6.8510411512076921     
 H   5.6426592867088097       0.85537676326565704        7.6274505511743609     
 H   4.7088224930963918        2.6558313688501793        1.7164403026496389     
 H   3.9327982421337522        1.5601042916765751        4.1225285080118894     
 H   11.307397617339356        5.0642864239431562        7.2233550974288523     
 H   11.545747665687310        3.4774557050947070        8.0199706809660416     
 H   12.683194863394636        4.0710085929492834        6.7717733267121210     
 H   10.949464159288574        5.8850093444946889        2.0571394023861118     
 H   11.733285326571190        5.9362320354326856        4.6965433982632909     
 H   12.034486251847822       -2.8553555457227766        3.7616186765946069     
 H   12.195446685248870       -2.2777538360672400        5.4434217740959596     
 H   10.763970055436879       -3.1934316205278321        4.9537368658973815     
 H   10.817295055402855      -0.18880425509533411      -0.34756479631309539     
 H   11.799764075845950       -2.0074218625230018        1.4600930524660700     
 H   10.929468454125578      -0.12066966649486720        9.1542413241695151     
 H   9.8527221822199493       -1.4663223768000468        8.8614370635681379     
 C   8.9418171068331134       0.15399577282016222        9.9804649218907482     
 H   9.4549205596492722       0.10138902184199618        10.952408892240129     
 H   8.7322122892607528        1.2245118800807073        9.8218148147798470     
 C   7.6135329943045198      -0.60551123694847231        10.116447157937960     
 H   6.9998905146653492      -0.46401140697109777        9.2149065866489313     
 H   7.8176220748628982       -1.6883480866873863        10.170568318534944     
 C   6.8280535952440093      -0.18411953903625630        11.365685868342768     
 H   6.6519897171471625       0.90306735795160320        11.344884122925908     
 H   7.4539883054040068      -0.35454643783819634        12.255404873810512     
 C   5.4923638777486108      -0.91209330475100914        11.538512837771510     
 H   4.8420524957286402      -0.69457803340540458        10.675975081217613     
 H   5.6599782028332122       -2.0008970822611514        11.508918109211967     
 C   4.7617137363026556      -0.54919133592162350        12.836745769800958     
 H   4.5907369221455996       0.53853885318800598        12.873948639056733     
 H   5.4163139939650442      -0.76491510457954937        13.695638629304515     
 C   3.4262743969800455       -1.2796528320231015        13.019078926910822     
 H   2.7721745326073242       -1.0702437976055346        12.158057821671104     
 H   3.5942995112850067       -2.3685939722264528        12.995325704250076     
 C   2.7030935993383536      -0.90280421383964338        14.315831692900662     
 H   2.5338549388946117       0.18575049614789058        14.339772632404344     
 H   3.3599033602963222       -1.1076577899335180        15.175590705712221     
 C   1.3665487551919036       -1.6251484220698167        14.513740476721567     
 H   1.5317536928081030       -2.7151626347198001        14.519605007197477     
 H  0.71303670917667250       -1.4371003678439747        13.647046090811180     
 C  0.64903475428139745       -1.2096719573418258        15.801903017362841     
 H  0.48448941446134092      -0.12024935450060631        15.795083044738806     
 H   1.3076418915730599       -1.3951117511311468        16.664241474211231     
 C -0.68790000396523254       -1.9214264116919737        16.015170165555389     
 H  -1.3467690411257831       -1.7288985284617984        15.153291673953841     
 H -0.52766576824029099       -3.0127179721786987        16.014216714464688     
 C  -1.4099034614830181       -1.5248316734618832        17.308981491402669     
 H  -1.5545340197369946      -0.43210398105113207        17.342960597020088     
 H -0.77055132979003604       -1.7613115723818686        18.175083381390657     
 C  -2.7599264346845911       -2.2372462407857374        17.443207768090129     
 H  -3.4094431221110328       -1.9463442880339730        16.602152193638627     
 H  -2.6049799734159889       -3.3217719711654370        17.319110320915730     
 C  -3.4914158525873238       -2.0034191594106461        18.767167563308604     
 H  -3.6752481750290840      -0.92793711980666593        18.927692442974045     
 H  -2.8423392110562720       -2.3218904435575332        19.596253392574162     
 C  -4.8182778924387559       -2.7707755162995751        18.841440110316668     
 H  -5.5608514245626059       -2.2812991514098107        18.192895577817932     
 H  -4.6723497759091854       -3.7720701154809624        18.412931293568214     
 C  -5.3626279213118195       -2.9054718668319865        20.266736317781302     
 H  -6.3634398310923830       -3.3591482862832414        20.273580028699680     
 H  -4.7018877416300100       -3.5423299650200741        20.874089954786704     
 H  -5.4419074340456302       -1.9299207012015169        20.762908585958488     
 Cl   8.4753805345160416        3.1249681441184456       0.13185969361006172     
 Co   5.7623726321957189        7.1089357800661581        23.876962363932297     
 N   7.0834636606529537        7.6504915326348772        22.333490015137357     
 N   7.7633076622304413        7.0296598078899324        24.749764393509029     
 N   4.5471856698203377        6.4305381061981901        22.372451964170846     
 N   5.1903440339062072        5.1593624868319425        24.486660447693080     
 N   4.9421625838245600        8.8982690109664446        23.327660016175589     
 N   4.9426632066825089        7.9744518112851912        25.682655794092920     
 O   6.6583692543162512        8.1503042522139779        21.128593123446471     
 C   8.3824530546481650        7.7269540239288226        22.538922852228115     
 N   8.3879769139310554        6.6242205148916691        25.881127308189999     
 C   8.7634959991226609        7.3019911477633661        23.867148010052325     
 O   4.4828094573136550        6.9719606310603215        21.131892715711306     
 C   3.9571493610324477        5.1372038098389465        22.441882839823421     
 N   5.2840302576386424        4.3638051317065836        25.585490124278440     
 C   4.3331398517019784        4.4854477842024085        23.620653980026681     
 O   4.6442921169005231        9.2501426365208541        22.043149409745393     
 C   4.3319415821370280        9.7811724568718166        24.276152865011021     
 N   4.8593590709030590        7.6632503611424694        26.998269458990624     
 C   4.3638135435936727        9.2263828580704228        25.557734634359068     
 B   5.1820031438481422        8.3185420471463889        20.976417355952346     
 C   9.3449883485168854        8.2776298065225991        21.544667357325043     
 H   7.8311971645565945        6.2802042344337536        26.704771958115320     
 C   9.7391486013209647        6.6309482802467761        25.746170429273491     
 C   10.023823558481507        7.0848253558927041        24.462954264229847     
 C   2.9530255830716317        4.6797375613840941        21.454974941268777     
 H   5.7773814209935628        4.6916785864111992        26.444924126746194     
 C   4.5434831745847166        3.2278607301831688        25.449913277688580     
 C   3.9357365989625643        3.2522706139302908        24.212833049253014     
 C   3.9013998110470056        11.148808187555932        23.912117139621024     
 H   5.3524304228361288        6.8296674216320303        27.379175118899678     
 C   4.2854841045763852        8.6753817950379322        27.719668851482854     
 C   3.9512766054778674        9.6901565056022427        26.847295379534422     
 C   4.8168287141612476        8.9108432056366915        19.539998020607662     
 H   10.364034029348993        8.3170071179927785        21.941392973903490     
 H   9.0350307763334783        9.2949554872313040        21.259848692241409     
 H   9.3425360967116760        7.6787408666224515        20.621565317411786     
 H   10.382294673158995        6.2863231087307394        26.551317000408510     
 H   11.001615476964030        7.2218737922010989        24.020398812708205     
 H   2.7200391918117406        3.6169934709329405        21.578236650928304     
 H   3.3036870187007965        4.8553434798952306        20.428062095785613     
 H   2.0112455926701003        5.2466447348965248        21.562937826348328     
 H   4.4955012363322000        2.4972597467612636        26.246460083288742     
 H   3.2697259390739326        2.5079315717242125        23.798057107726123     
 H   3.3855758946400889        11.617834656243339        24.753863830881485     
 H   3.2245878538931541        11.147624625410883        23.042285856302279     
 H   4.7674119277025904        11.784384261529921        23.646854008954481     
 H   4.1510556962168357        8.5900613119501852        28.791932091488182     
 H   3.4906603129725973        10.637464449042781        27.099954119063955     
 H   3.7645938676396993        8.6481422442732363        19.344351832205831     
 H   4.8343500723756554        10.011148308572549        19.583501456628561     
 C   5.6904743607530044        8.4378089325229890        18.363173906497597     
 H   5.1211317895266593        8.5246985450436323        17.425614672845445     
 H   5.9165153751380180        7.3642120610709565        18.469258352134446     
 C   7.0039461597253814        9.2133566811496621        18.195133013422986     
 H   7.6272267166351835        9.0947106198786027        19.092480352500548     
 H   6.7813975358110277        10.291857933893862        18.127025331422757     
 C   7.7846646925595202        8.7820412804781967        16.950038217265000     
 H   7.9776531029361895        7.6976770805204096        16.991133443447243     
 H   7.1557684049242640        8.9276374967350982        16.058112890746663     
 C   9.1090225707961974        9.5263007824547383        16.766947255279245     
 H   9.7607685431874938        9.3306568924068554        17.633376558824583     
 H   8.9276112458631509        10.613555913142386        16.779518524390685     
 C   9.8441152845641007        9.1514163590908169        15.477306314661757     
 H   10.025320589938406        8.0647617489787464        15.456295373005851     
 H   9.1908446688880048        9.3490985177230570        14.613189621788568     
 C   11.171760871367953        9.8913992215886353        15.292337068414557     
 H   11.822811845632252        9.7011992631481245        16.160244749835151     
 H   10.993903406721394        10.979165103618872        15.297724123633827     
 C   11.903233587761552        9.4986852457952899        14.007322660651880     
 H   12.083589818233632        8.4115457548495076        14.004051722016612     
 H   11.249070383253150        9.6814167461848566        13.140682044976465     
 C   13.231117230122106        10.231652472608046        13.804929501177133     
 H   13.053550121204346        11.319470167790655        13.773034323728442     
 H   13.880483852278440        10.070143590681040        14.680244553391946     
 C   13.959808092980559        9.7944512340540779        12.532664702463187     
 H   14.142868759856499        8.7085555206317640        12.568603546051149     
 H   13.303224672353512        9.9452815034096531        11.662587993699709     
 C   15.283364221732784        10.522146374087720        12.308409570974531     
 H   15.942839285458341        10.357498283897534        13.175926917041149     
 H   15.106929803085666        11.610941132685891        12.285898625200650     
 C   16.014738352796208        10.108409981490084        11.026737469088538     
 H   16.159356363537853        9.0158035243618837        11.006389287632349     
 H   15.382851288814861        10.334819466087508        10.153106753912365     
 C   17.364370549999876        10.819160921713888        10.910639585160295     
 H   17.984922752615116        10.551886946362957        11.781377083804877     
 H   17.204120331741922        11.906297001747161        11.003072416003899     
 C   18.152221888005887        10.555619652162033        9.6259558241194032     
 H   18.326818155103084        9.4758238153448122        9.4867045295407948     
 H   17.557414338135700        10.873392939035677        8.7572723639591707     
 C   19.488481528408201        11.306197665290147        9.6307848293746989     
 H   20.170741506460107        10.828408930375430        10.348817409337004     
 H   19.319843884217189        12.318720862701129        10.021285448085550     
 C   20.145580407901313        11.400594132665720        8.2540464891201033     
 H   21.123849659232381        11.897301877406969        8.3154547443902214     
 H   19.513329049040401        11.984468044112148        7.5713278350062527     
 H   20.302694163106231        10.408472168568643        7.8131883553115724     
 Cl   6.7186661991136081        5.4520420615045877        28.135238120372062     
         194

 Co   9.1786678172176757        1.3901280587327989        4.4548249599001286     
 N   7.8755737669767347       0.67169472680847986        5.8164093455276351     
 N   7.2259605371720097        1.7196163748786637        3.5806842169236583     
 N   10.233847715289759        2.1910443551958738        6.1073020999943388     
 N   10.017110948064619        3.2580827130744230        3.7364720289384308     
 N   10.267642463126894      -0.35671094635217870        5.1161369901837936     
 N   9.8485506741505873       0.38595942738230493        2.7019676110142536     
 O   8.1926698881522100       0.33958641507557152        7.0972183106807325     
 C   6.4592990297728221       0.81176137888899169        5.6428891520036988     
 N   6.6591801077784103        2.2237527140940445        2.4537777752432963     
 C   6.1604997555730989        1.3845866732560661        4.4044109083803518     
 O   10.331570773757047        1.5533074290601780        7.3118025116985237     
 C   10.822139969906212        3.3577035586785007        6.0084112341854423     
 N   10.084561810720642        4.0269941751801603        2.6225199554691949     
 C   10.680577155781540        3.9556693214914564        4.6936803468822497     
 O   10.296168064144590      -0.77325809116542255        6.4214265682675622     
 C   10.805686035678413       -1.1701593698655175        4.2468180876927235     
 N   9.8894142914937895       0.64882568660287687        1.3768046184032294     
 C   10.634871654268274      -0.70861204558451052        2.8836455917536710     
 B   9.6774755664986643       0.19705321044364732        7.3957886935234614     
 C   5.4825705462400220       0.35019394477326826        6.6571664453485839     
 H   7.2493882087349304        2.5510967189023992        1.6534680858248536     
 C   5.2933056475092579        2.2354442720537455        2.5272679832237972     
 C   4.9325182986480334        1.7025480454784492        3.7463570913335569     
 C   11.623297227274989        4.0230272385104087        7.0708397445528126     
 H   9.6358432746366294        3.7176621049512590        1.7282295835365675     
 C   10.763885852912983        5.1763962819980964        2.8477853005524016     
 C   11.164154251670508        5.1719149103467981        4.1783328560388178     
 C   11.488452151524132       -2.4411361723488398        4.6068221460626475     
 H   9.3820191352089406        1.4659832603467631       0.96707871142451185     
 C   10.663484689867776      -0.24970862589244613       0.71654339671029788     
 C   11.159368586934978       -1.1499620988350716        1.6512781289084453     
 C   9.8939217370864974      -0.36641719144565643        8.8749658149084443     
 H   4.4562420919183374       0.55126041386074431        6.3344325024206354     
 H   5.5751374843080814      -0.73212471828859937        6.8460564129903840     
 H   5.6442937483080753       0.84932527541851899        7.6262449995514974     
 H   4.7028364067216932        2.6514622803876642        1.7151409697705022     
 H   3.9298707290892727        1.5558604164868606        4.1222287102192317     
 H   11.308514571777744        5.0655228554812259        7.2168433917097810     
 H   11.542584729421700        3.4789988619534817        8.0151834040355379     
 H   12.682315925728417        4.0685481974118431        6.7675545612027781     
 H   10.946155480956193        5.8873450301367978        2.0528243713539358     
 H   11.731612506323589        5.9373246753799620        4.6914847350663500     
 H   12.030280626727171       -2.8544316553875451        3.7531969084117227     
 H   12.188732885669797       -2.2800218502116367        5.4362808812129630     
 H   10.757553172467139       -3.1937451458588462        4.9423950420475995     
 H   10.812004392060951      -0.18445960380405629      -0.35382286161200410     
 H   11.793043844800453       -2.0056513371544180        1.4517350834522309     
 H   10.933984698890113      -0.12082758807029491        9.1457042347553887     
 H   9.8567597097682871       -1.4665164115000429        8.8549244677457946     
 C   8.9478703174720202       0.15354640561014871        9.9756692591748521     
 H   9.4622777874284996       0.10039545763016317        10.946879584503451     
 H   8.7381491485390228        1.2241452476739818        9.8178038586481939     
 C   7.6198431024374766      -0.60613423646943299        10.112562993893130     
 H   7.0058437604349031      -0.46495957685683958        9.2112284728031870     
 H   7.8242351996493227       -1.6888961694717708        10.166783833882032     
 C   6.8346537103653420      -0.18481388953323494        11.361860811630869     
 H   6.6585525324932320       0.90236838058063618        11.341163036915415     
 H   7.4606417035620067      -0.35531145224334665        12.251532370867970     
 C   5.4989702565278931      -0.91286042796342504        11.534669153807217     
 H   4.8484030707845864      -0.69508981189662078        10.672385305616146     
 H   5.6665007947471109       -2.0016699342643887        11.504786840277637     
 C   4.7689731860274343      -0.55010162892815495        12.833247889242545     
 H   4.5985869558168000       0.53769810368067217        12.870890284343671     
 H   5.4238064689096239      -0.76646997582292020        13.691798264137471     
 C   3.4332541835983750       -1.2799183326128429        13.015860121018253     
 H   2.7787243461650473       -1.0694264405217400        12.155446235123513     
 H   3.6005605977612558       -2.3689243809825822        12.991204178245903     
 C   2.7112714177351576      -0.90351209040300651        14.313360491517274     
 H   2.5432040185700608       0.18516551523556635        14.338350380087315     
 H   3.3683903477882953       -1.1098354989807249        15.172498734752869     
 C   1.3741319326259116       -1.6247037429306652        14.511396456128104     
 H   1.5381607512324278       -2.7148542396764834        14.515835891081020     
 H  0.72025624662861643       -1.4349169087986433        13.645391902085249     
 C  0.65784486160794753       -1.2100305272550069        15.800477947424271     
 H  0.49476936923122911      -0.12044350561722243        15.795199146835573     
 H   1.3165878823003048       -1.3974937270618846        16.662213909410294     
 C -0.67992922380979648       -1.9203917127093093        16.013336911075772     
 H  -1.3388982746819680       -1.7254965559316484        15.152134530916022     
 H -0.52118883019526685       -3.0118211356554738        16.010411547625964     
 C  -1.4009445165844334       -1.5251232678650595        17.308101989827446     
 H  -1.5435637395005783      -0.43230975315520437        17.344296287126749     
 H -0.76191798675753308       -1.7644908241417130        18.173526970224767     
 C  -2.7522787421442088       -2.2352555976785924        17.441182042024284     
 H  -3.4010526019434466       -1.9418302961478087        16.600523728452075     
 H  -2.5993993551229901       -3.3197993755099837        17.315423466256085     
 C  -3.4836486923883800       -2.0019048239847588        18.765331907999553     
 H  -3.6657932032599936      -0.92635624852277709        18.926986693926207     
 H  -2.8353049587349162       -2.3222380814860721        19.594191209676314     
 C  -4.8117125234521927       -2.7671989468412774        18.838530715390281     
 H  -5.5520391158990554       -2.2781191914589933        18.187339525908108     
 H  -4.6664875371334205       -3.7695906810742157        18.412530766670862     
 C  -5.3595371172275010       -2.8976126722626541        20.262675635849526     
 H  -6.3601053534430179       -3.3518937242596376        20.268523159358040     
 H  -4.7002692504941761       -3.5319375271184015        20.873891008221143     
 H  -5.4405787922084947       -1.9205865408680571        20.755245663628614     
 Cl   8.4696820588563710        3.1280521708669085       0.12869540616755659     
 Co   5.7635865745127424        7.1081015876939775        23.881450310412941     
 N   7.0836089076485411        7.6511349370653043        22.337127445567578     
 N   7.7644482165195718        7.0304639048741047        24.752850753866610     
 N   4.5467938589269759        6.4316041188983410        22.377260253856608     
 N   5.1940734780556896        5.1574152830459470        24.488242817068656     
 N   4.9447395540808472        8.8988476375859076        23.334028510494289     
 N   4.9425278906506325        7.9708372938280911        25.687463346193507     
 O   6.6573979223815636        8.1518616831461461        21.133068002217598     
 C   8.3824722070858186        7.7294462939264204        22.542284253642439     
 N   8.3897008997701334        6.6260235917923636        25.884240928049167     
 C   8.7642141649874397        7.3041978943080856        23.870184500972965     
 O   4.4816603582875176        6.9738668481969617        21.137177736710363     
 C   3.9567118806880770        5.1384143153107003        22.446062968046469     
 N   5.2897105156354218        4.3602245667143684        25.585668018113569     
 C   4.3347725677934799        4.4850482553272073        23.623142589707793     
 O   4.6443889744171463        9.2511863080524481        22.050194547841613     
 C   4.3358210539839428        9.7810429097408313        24.283867417818435     
 N   4.8569592646028044        7.6570692745222635        27.002235680508072     
 C   4.3658522775108661        9.2238176980478883        25.564416208987481     
 B   5.1809528898524642        8.3203747931925243        20.982271472956317     
 C   9.3439414516904780        8.2828619833957156        21.548557101889624     
 H   7.8333402412768782        6.2805767256392748        26.707463207780709     
 C   9.7408191606442180        6.6346037683845447        25.749168051759032     
 C   10.024809852058047        7.0888531234183114        24.465950535810691     
 C   2.9510702314906623        4.6822956750270865        21.460141040771379     
 H   5.7833828028357654        4.6876379775602661        26.445168059934012     
 C   4.5481548472859901        3.2250084998095714        25.450107718864530     
 C   3.9379627012656839        3.2513233160861001        24.214406875490262     
 C   3.9101923917347552        11.150644142401271        23.922545350769273     
 H   5.3495876547331180        6.8228131400293615        27.381983393716371     
 C   4.2839688032616863        8.6687063655931045        27.724933351325948     
 C   3.9527219429380454        9.6857734996770564        26.854326591306556     
 C   4.8148125925644774        8.9133732593752999        19.546452242415356     
 H   10.362473735819909        8.3253595999683814        21.946044044428199     
 H   9.0310895039223542        9.2990637894703632        21.263270760196292     
 H   9.3441032466357026        7.6838168799955806        20.625620224560805     
 H   10.384414158029079        6.2906376920698444        26.554188867424468     
 H   11.002354385975361        7.2270832248760080        24.023278929057522     
 H   2.7174339314024287        3.6196677377385291        21.583070671484279     
 H   3.3008362301590632        4.8582267157456283        20.432972605986812     
 H   2.0098793649142586        5.2498672122218144        21.569470844152633     
 H   4.5013623025211835        2.4932218621311582        26.245525593339682     
 H   3.2707644502511046        2.5078840494388617        23.800034311023946     
 H   3.3913471392867485        11.618296484189727        24.763016829599692     
 H   3.2380971640353913        11.153695487793309        23.049735217893755     
 H   4.7787051015440412        11.784671000260760        23.663986041333274     
 H   4.1473701019904325        8.5814504731876706        28.796650387830834     
 H   3.4932808679748808        10.633301751705883        27.108121471691959     
 H   3.7621385909863907        8.6518497714171332        19.351813441080346     
 H   4.8336508724360181        10.013613018916503        19.589946982426181     
 C   5.6869954777402540        8.4392802353710739        18.368976119956130     
 H   5.1171141922327710        8.5267125085983295        17.431797238774994     
 H   5.9119889137348496        7.3654730170150433        18.474976087239909     
 C   7.0010879243565993        9.2136272958621905        18.200288197562738     
 H   7.6243467322739189        9.0947881653303853        19.097602757392171     
 H   6.7793784729267745        10.292252275844374        18.131839072970859     
 C   7.7815682851462267        8.7814713028966800        16.955380372984585     
 H   7.9736563755915073        7.6969799242853760        16.996543136534974     
 H   7.1530127454889092        8.9275602959655060        16.063301509992776     
 C   9.1065761739131812        9.5247599765001780        16.772603490730972     
 H   9.7581493152968690        9.3284716898396169        17.639025201180868     
 H   8.9259498383328886        10.612126952813854        16.785393353341458     
 C   9.8413722542087587        9.1497087488332483        15.482828633014943     
 H   10.021863958901873        8.0629608686971839        15.461489355972029     
 H   9.1881472184806707        9.3480762690961363        14.618837099289522     
 C   11.169466054578956        9.8889699572979151        15.297913086488345     
 H   11.820762040904564        9.6975429317691137        16.165341849915553     
 H   10.992343271136278        10.976818958117299        15.304376697722676     
 C   11.900134774981423        9.4970435546623495        14.012193184297557     
 H   12.079521915022497        8.4097864826953810        14.007623970998560     
 H   11.245797169165387        9.6813550463944527        13.146046848561760     
 C   13.228607587670263        10.229153349615709        13.810115961445705     
 H   13.052047906128983        11.317124441283100        13.780214661417737     
 H   13.878351392496905        10.065546635565953        14.684700675692616     
 C   13.956154589107179        9.7935067515662393        12.536655051541254     
 H   14.137791964976792        8.7073789140957842        12.570460830488551     
 H   13.299320696107385        9.9468356789421826        11.667268089349733     
 C   15.280613881646719        10.519954819455410        12.312999349009987     
 H   15.940380836603479        10.352589530981074        13.179670354546055     
 H   15.105645940486861        11.608933291220401        12.292889613725595     
 C   16.010583440363192        10.107942161890909        11.029974422356158     
 H   16.153662739451367        9.0152542904567259        11.007377134687987     
 H   15.378395233921957        10.336907878646882        10.157317388228002     
 C   17.361205005349888        10.816940879379398        10.913646167596937     
 H   17.982403940405526        10.547133604882712        11.783020810946137     
 H   17.202851027888432        11.904092096476564        11.008086909578573     
 C   18.146615901705395        10.554105553748530        9.6273429129761201     
 H   18.319407104361161        9.4742622097327445        9.4866691137040622     
 H   17.550569482157726        10.873522327307704        8.7601848166292413     
 C   19.483976198249184        11.302702531182636        9.6298955658268071     
 H   20.166312306105098        10.824655039127478        10.347702437050588     
 H   19.317467719249091        12.315961928592701        10.019320662986754     
 C   20.139670320484537        11.394102054593578        8.2522748536600936     
 H   21.118481530729685        11.889902351839721        8.3116902222910358     
 H   19.507375208403701        11.977316167994468        7.5689914017140651     
 H   20.295454573689046        10.401090964737923        7.8130233715189412     
 Cl   6.7202968994041408        5.4482684105708721        28.135908767382723     
         194

 Co   9.1760132423160687        1.3915707327752718        4.4500853742546624     
 N   7.8747267948333954       0.67197095248043626        5.8130754019160316     
 N   7.2223458803018268        1.7192317601260578        3.5779317137760533     
 N   10.232460217527054        2.1919952123053399        6.1018152844584899     
 N   10.013328710758744        3.2603791224585663        3.7319151175440282     
 N   10.265716352988084      -0.35566508268379882        5.1096010487216308     
 N   9.8445723975914419       0.38843014566573175        2.6963538063675037     
 O   8.1932722099838262       0.33947618947779229        7.0933886720006658     
 C   6.4582042934389294       0.81048674371726515        5.6406856057306349     
 N   6.6541648925894643        2.2220112343218585        2.4511373408120876     
 C   6.1579021702664534        1.3830872452418783        4.4024705727821374     
 O   10.332035954415497        1.5535694861183436        7.3057243488077486     
 C   10.820322932723828        3.3588736095440916        6.0031783509594927     
 N   10.080311412227855        4.0296227049001452        2.6181808315992683     
 C   10.677831794474129        3.9573708051195058        4.6888345599293180     
 O   10.295653493049626      -0.77280245876856590        6.4146077443250569     
 C   10.801724199807650       -1.1694104614777432        4.2393889157115670     
 N   9.8851688325125373       0.65243903193897901        1.3714293503029358     
 C   10.630056808189339      -0.70695183072228229        2.8767224960669737     
 B   9.6785511942715132       0.19716669312149757        7.3900326667758742     
 C   5.4827377566909288       0.34660286451206207        6.6550638419259860     
 H   7.2434140608317543        2.5506306853749079        1.6508101684044123     
 C   5.2883588785538711        2.2320490369306780        2.5256486250943611     
 C   4.9291041171436660        1.6992825333531356        3.7451965956214153     
 C   11.622091252749991        4.0234908817821893        7.0656264366661929     
 H   9.6306788771060265        3.7206341675102355        1.7242332320968794     
 C   10.760461122220894        5.1785563903073601        2.8432628248112741     
 C   11.161666032682280        5.1734967224061803        4.1734890351080161     
 C   11.483126288385575       -2.4413965470807630        4.5982254273114984     
 H   9.3776706357081281        1.4699005562152392       0.96243591134046536     
 C   10.658219864916159      -0.24615485841131468       0.71016984128208893     
 C   11.153597328959071       -1.1477220135318833        1.6438194445531322     
 C   9.8979520145331801      -0.36662237497786948        8.8685286996985848     
 H   4.4560126458803069       0.54851345712794941        6.3342561495642142     
 H   5.5752853373255284      -0.73616850160781766        6.8410716747730769     
 H   5.6459282099073409       0.84327378757138094        7.6250394479286339     
 H   4.6968503203469938        2.6470931919251490        1.7138416368913658     
 H   3.9269432160447932        1.5516165412971459        4.1219289124265748     
 H   11.309631526216130        5.0667592870192966        7.2103316859907105     
 H   11.539421793156091        3.4805420188122560        8.0103961271050359     
 H   12.681436988062197        4.0660878018744029        6.7633357956934343     
 H   10.942846802623812        5.8896807157789075        2.0485093403217598     
 H   11.729939686075991        5.9384173153272384        4.6864260718694091     
 H   12.026075001606518       -2.8535077650523140        3.7447751402288389     
 H   12.182019086090724       -2.2822898643560334        5.4291399883299665     
 H   10.751136289497399       -3.1940586711898598        4.9310532181978175     
 H   10.806713728719046      -0.18011495251277843      -0.36008092691091281     
 H   11.786323613754957       -2.0038808117858347        1.4433771144383918     
 H   10.938500943654647      -0.12098550964572263        9.1371671453412642     
 H   9.8607972373166248       -1.4667104462000389        8.8484118719234495     
 C   8.9539235281109271       0.15309703840013522        9.9708735964589561     
 H   9.4696350152077269        9.9401893418330167E-002   10.941350276766775     
 H   8.7440860078172946        1.2237786152672561        9.8137929025165391     
 C   7.6261532105704335      -0.60675723599039355        10.108678829848301     
 H   7.0117970062044570      -0.46590774674258140        9.2075503589574428     
 H   7.8308483244357481       -1.6894442522561552        10.162999349229120     
 C   6.8412538254866737      -0.18550824003021357        11.358035754918973     
 H   6.6651153478393024       0.90166940320966926        11.337441950904923     
 H   7.4672951017200058      -0.35607646664849696        12.247659867925428     
 C   5.5055766353071762      -0.91362755117584094        11.530825469842924     
 H   4.8547536458405336      -0.69560159038783709        10.668795530014679     
 H   5.6730233866610096       -2.0024427862676264        11.500655571343307     
 C   4.7762326357522129      -0.55101192193468629        12.829750008684131     
 H   4.6064369894879995       0.53685735417333835        12.867831929630611     
 H   5.4312989438542036      -0.76802484706629104        13.687957898970430     
 C   3.4402339702167044       -1.2801838332025846        13.012641315125686     
 H   2.7852741597227699       -1.0686090834379456        12.152834648575920     
 H   3.6068216842375054       -2.3692547897387111        12.987082652241732     
 C   2.7194492361319611      -0.90421996696636953        14.310889290133886     
 H   2.5525530982455096       0.18458053432324215        14.336928127770287     
 H   3.3768773352802683       -1.1120132080279317        15.169406763793518     
 C   1.3817151100599196       -1.6242590637915137        14.509052435534640     
 H   1.5445678096567523       -2.7145458446331667        14.512066774964564     
 H  0.72747578408056035       -1.4327334497533122        13.643737713359318     
 C  0.66665496893449772       -1.2103890971681881        15.799052877485702     
 H  0.50504932400111735      -0.12063765673383856        15.795315248932338     
 H   1.3255338730275497       -1.3998757029926223        16.660186344609357     
 C -0.67195844365436064       -1.9193570137266447        16.011503656596158     
 H  -1.3310275082381529       -1.7220945834014985        15.150977387878202     
 H -0.51471189215024271       -3.0109242991322489        16.006606380787240     
 C  -1.3919855716858485       -1.5254148622682360        17.307222488252222     
 H  -1.5325934592641621      -0.43251552525927667        17.345631977233406     
 H -0.75328464372503023       -1.7676700759015573        18.171970559058881     
 C  -2.7446310496038260       -2.2332649545714478        17.439156315958439     
 H  -3.3926620817758604       -1.9373163042616441        16.598895263265522     
 H  -2.5938187368299910       -3.3178267798545309        17.311736611596441     
 C  -3.4758815321894363       -2.0003904885588719        18.763496252690501     
 H  -3.6563382314909032      -0.92477537723888825        18.926280944878371     
 H  -2.8282707064135599       -2.3225857194146107        19.592129026778469     
 C  -4.8051471544656303       -2.7636223773829793        18.835621320463890     
 H  -5.5432268072355049       -2.2749392315081756        18.181783473998280     
 H  -4.6606252983576555       -3.7671112466674685        18.412130239773511     
 C  -5.3564463131431834       -2.8897534776933220        20.258614953917750     
 H  -6.3567708757936527       -3.3446391622360343        20.263466290016400     
 H  -4.6986507593583422       -3.5215450892167284        20.873692061655586     
 H  -5.4392501503713584       -1.9112523805345973        20.747582741298739     
 Cl   8.4639835831967005        3.1311361976153713       0.12553111872505143     
 Co   5.7648005168297658        7.1072673953217977        23.885938256893581     
 N   7.0837541546441276        7.6517783414957306        22.340764875997799     
 N   7.7655887708087015        7.0312680018582769        24.755937114224192     
 N   4.5464020480336140        6.4326701315984920        22.382068543542371     
 N   5.1978029222051720        5.1554680792599523        24.489825186444232     
 N   4.9473165243371335        8.8994262642053705        23.340397004812989     
 N   4.9423925746187569        7.9672227763709920        25.692270898294097     
 O   6.6564265904468760        8.1534191140783143        21.137542880988725     
 C   8.3824913595234705        7.7319385639240181        22.545645655056763     
 N   8.3914248856092133        6.6278266686930580        25.887354547908334     
 C   8.7649323308522167        7.3064046408528052        23.873220991893604     
 O   4.4805112592613794        6.9757730653336019        21.142462757709421     
 C   3.9562744003437067        5.1396248207824549        22.450243096269517     
 N   5.2953907736322021        4.3566440017221533        25.585845911948699     
 C   4.3364052838849814        4.4846487264520070        23.625631199388902     
 O   4.6444858319337694        9.2522299795840439        22.057239685937830     
 C   4.3397005258308567        9.7809133626098461        24.291581970625849     
 N   4.8545594583025489        7.6508881879020576        27.006201902025520     
 C   4.3678910114280605        9.2212525380253521        25.571097783615890     
 B   5.1799026358567852        8.3222075392386579        20.988125589960291     
 C   9.3428945548640705        8.2880941602688321        21.552446846454203     
 H   7.8354833179971619        6.2809492168447951        26.710154457446102     
 C   9.7424897199674696        6.6382592565223133        25.752165674244576     
 C   10.025796145634589        7.0928808909439196        24.468946807391539     
 C   2.9491148799096933        4.6848537886700781        21.465307140273982     
 H   5.7893841846779681        4.6835973687093322        26.445411993121830     
 C   4.5528265199872635        3.2221562694359740        25.450302160040483     
 C   3.9401888035688035        3.2503760182419090        24.215980701727510     
 C   3.9189849724225048        11.152480097246610        23.932973561917521     
 H   5.3467448866301073        6.8159588584266917        27.384791668533065     
 C   4.2824535019469874        8.6620309361482768        27.730197851169045     
 C   3.9541672803982229        9.6813904937518682        26.861357803078686     
 C   4.8127964709677071        8.9159033131139100        19.552906464223053     
 H   10.360913442290826        8.3337120819439825        21.950695114952907     
 H   9.0271482315112319        9.3031720917094205        21.266692828151175     
 H   9.3456703965597292        7.6888928933687097        20.629675131709824     
 H   10.386533642899161        6.2949522754089493        26.557060734440427     
 H   11.003093294986693        7.2322926575509161        24.026159045406839     
 H   2.7148286709931173        3.6223420045441173        21.587904692040254     
 H   3.2979854416173304        4.8611099515960259        20.437883116188011     
 H   2.0085131371584168        5.2530896895471040        21.576003861956941     
 H   4.5072233687101662        2.4891839775010531        26.244591103390619     
 H   3.2718029614282771        2.5078365271535108        23.802011514321769     
 H   3.3971183839334076        11.618758312136116        24.772169828317903     
 H   3.2516064741776285        11.159766350175737        23.057184579485231     
 H   4.7899982753854919        11.784957738991601        23.681118073712067     
 H   4.1436845077640294        8.5728396344251543        28.801368684173486     
 H   3.4959014229771643        10.629139054368984        27.116288824319962     
 H   3.7596833143330826        8.6555572985610301        19.359275049954860     
 H   4.8329516724963799        10.016077729260457        19.596392508223801     
 C   5.6835165947275037        8.4407515382191587        18.374778333414664     
 H   5.1130965949388827        8.5287264721530267        17.437979804704540     
 H   5.9074624523316812        7.3667339729591301        18.480693822345373     
 C   6.9982296889878173        9.2138979105747190        18.205443381702487     
 H   7.6214667479126534        9.0948657107821678        19.102725162283789     
 H   6.7773594100425223        10.292646617794885        18.136652814518964     
 C   7.7784718777329331        8.7809013253151633        16.960722528704167     
 H   7.9696596482468243        7.6962827680503416        17.001952829622702     
 H   7.1502570860535535        8.9274830951959157        16.068490129238889     
 C   9.1041297770301650        9.5232191705456160        16.778259726182704     
 H   9.7555300874062443        9.3262864872723785        17.644673843537152     
 H   8.9242884308026262        10.610697992485322        16.791268182292235     
 C   9.8386292238534168        9.1480011385756814        15.488350951368131     
 H   10.018407327865340        8.0611599884156213        15.466683338938209     
 H   9.1854497680733367        9.3470540204692156        14.624484576790474     
 C   11.167171237789962        9.8865406930071948        15.303489104562132     
 H   11.818712236176875        9.6938866003901047        16.170438949995958     
 H   10.990783135551162        10.974472812615726        15.311029271811524     
 C   11.897035962201294        9.4954018635294073        14.017063707943233     
 H   12.075454011811361        8.4080272105412561        14.011196219980510     
 H   11.242523955077624        9.6812933466040469        13.151411652147054     
 C   13.226097945218420        10.226654226623372        13.815302421714279     
 H   13.050545691053623        11.314778714775546        13.787394999107034     
 H   13.876218932715368        10.060949680450866        14.689156797993288     
 C   13.952501085233799        9.7925622690783989        12.540645400619322     
 H   14.132715170097082        8.7062023075598027        12.572318114925956     
 H   13.295416719861260        9.9483898544747102        11.671948184999758     
 C   15.277863541560652        10.517763264823101        12.317589127045443     
 H   15.937922387748618        10.347680778064612        13.183413792050958     
 H   15.104362077888055        11.606925449754909        12.299880602250541     
 C   16.006428527930172        10.107474342291736        11.033211375623781     
 H   16.147969115364880        9.0147050565515698        11.008364981743625     
 H   15.373939179029051        10.338996291206255        10.161528022543637     
 C   17.358039460699899        10.814720837044907        10.916652750033579     
 H   17.979885128195932        10.542380263402464        11.784664538087398     
 H   17.201581724034938        11.901887191205967        11.013101403153248     
 C   18.141009915404904        10.552591455335028        9.6287300018328370     
 H   18.311996053619236        9.4727006041206767        9.4866336978673296     
 H   17.543724626179753        10.873651715579731        8.7630972692993101     
 C   19.479470868090168        11.299207397075122        9.6290063022789170     
 H   20.161883105750089        10.820901147879525        10.346587464764170     
 H   19.315091554280990        12.313202994484273        10.017355877887958     
 C   20.133760233067761        11.387609976521434        8.2505032182000857     
 H   21.113113402226986        11.882502826272475        8.3079257001918503     
 H   19.501421367767001        11.970164291876790        7.5666549684218776     
 H   20.288214984271860        10.393709760907203        7.8128583877263109     
 Cl   6.7219275996946735        5.4444947596371565        28.136579414393385     
         194

 Co   9.1733586674144636        1.3930134068177447        4.4453457886091963     
 N   7.8738798226900562       0.67224717815239254        5.8097414583044280     
 N   7.2187312234316448        1.7188471453734520        3.5751792106284479     
 N   10.231072719764349        2.1929460694148055        6.0963284689226409     
 N   10.009546473452870        3.2626755318427096        3.7273582061496251     
 N   10.263790242849277      -0.35461921901541893        5.1030651072594679     
 N   9.8405941210322982       0.39090086394915852        2.6907400017207532     
 O   8.1938745318154442       0.33936596388001306        7.0895590333205991     
 C   6.4571095571050368       0.80921210854553860        5.6384820594575720     
 N   6.6491496774005183        2.2202697545496726        2.4484969063808788     
 C   6.1553045849598078        1.3815878172276905        4.4005302371839239     
 O   10.332501135073947        1.5538315431765093        7.2996461859169743     
 C   10.818505895541445        3.3600436604096822        5.9979454677335440     
 N   10.076061013735071        4.0322512346201309        2.6138417077293412     
 C   10.675086433166715        3.9590722887475551        4.6839887729763863     
 O   10.295138921954663      -0.77234682637170926        6.4077889203825507     
 C   10.797762363936885       -1.1686615530899689        4.2319597437304104     
 N   9.8809233735312834       0.65605237727508103        1.3660540822026421     
 C   10.625241962110405      -0.70529161586005407        2.8697994003802765     
 B   9.6796268220443622       0.19728017579934781        7.3842766400282862     
 C   5.4829049671418355       0.34301178425085588        6.6529612385033872     
 H   7.2374399129285791        2.5501646518474170        1.6481522509839710     
 C   5.2834121095984834        2.2286538018076101        2.5240292669649249     
 C   4.9256899356392996        1.6960170212278221        3.7440360999092737     
 C   11.620885278224991        4.0239545250539708        7.0604131287795733     
 H   9.6255144795754255        3.7236062300692119        1.7202368806571915     
 C   10.757036391528805        5.1807164986166239        2.8387403490701466     
 C   11.159177813694052        5.1750785344655617        4.1686452141772143     
 C   11.477800425247018       -2.4416569218126867        4.5896287085603484     
 H   9.3733221362073138        1.4738178520837151       0.95779311125641875     
 C   10.652955039964542      -0.24260109093018320       0.70379628585387999     
 C   11.147826070983163       -1.1454819282286948        1.6363607601978190     
 C   9.9019822919798610      -0.36682755851008253        8.8620915844887271     
 H   4.4557831998422754       0.54576650039515451        6.3340797967077931     
 H   5.5754331903429755      -0.74021228492703584        6.8360869365557688     
 H   5.6475626715066074       0.83722229972424278        7.6238338963057704     
 H   4.6908642339722944        2.6427241034626343        1.7125423040122292     
 H   3.9240157030003138        1.5473726661074314        4.1216291146339170     
 H   11.310748480654517        5.0679957185573672        7.2038199802716392     
 H   11.536258856890482        3.4820851756710303        8.0056088501745322     
 H   12.680558050395977        4.0636274063369617        6.7591170301840906     
 H   10.939538124291433        5.8920164014210163        2.0441943092895838     
 H   11.728266865828392        5.9395099552745148        4.6813674086724681     
 H   12.021869376485865       -2.8525838747170824        3.7363533720459552     
 H   12.175305286511652       -2.2845578785004301        5.4219990954469699     
 H   10.744719406527658       -3.1943721965208738        4.9197113943480364     
 H   10.801423065377142      -0.17577030122150059      -0.36633899220982152     
 H   11.779603382709460       -2.0021102864172513        1.4350191454245524     
 H   10.943017188419184      -0.12114343122115034        9.1286300559271378     
 H   9.8648347648649608       -1.4669044809000351        8.8418992761011044     
 C   8.9599767387498357       0.15264767119012171        9.9660779337430601     
 H   9.4769922429869524        9.8408329206497169E-002   10.935820969030097     
 H   8.7500228670955646        1.2234119828605305        9.8097819463848861     
 C   7.6324633187033895      -0.60738023551135423        10.104794665803471     
 H   7.0177502519740118      -0.46685591662832326        9.2038722451116985     
 H   7.8374614492221735       -1.6899923350405397        10.159214864576208     
 C   6.8478539406080063      -0.18620259052719221        11.354210698207076     
 H   6.6716781631853719       0.90097042583870235        11.333720864894431     
 H   7.4739484998780057      -0.35684148105364721        12.243787364982884     
 C   5.5121830140864585      -0.91439467438825683        11.526981785878633     
 H   4.8611042208964799      -0.69611336887905340        10.665205754413210     
 H   5.6795459785749092       -2.0032156382708637        11.496524302408975     
 C   4.7834920854769916      -0.55192221494121763        12.826252128125718     
 H   4.6142870231591990       0.53601660466600454        12.864773574917550     
 H   5.4387914187987834      -0.76957971830966188        13.684117533803386     
 C   3.4472137568350343       -1.2804493337923262        13.009422509233117     
 H   2.7918239732804930       -1.0677917263541510        12.150223062028330     
 H   3.6130827707137549       -2.3695851984948400        12.982961126237559     
 C   2.7276270545287651      -0.90492784352973255        14.308418088750498     
 H   2.5619021779209588       0.18399555341091794        14.335505875453258     
 H   3.3853643227722414       -1.1141909170751385        15.166314792834166     
 C   1.3892982874939277       -1.6238143846523623        14.506708414941176     
 H   1.5509748680810769       -2.7142374495898500        14.508297658848107     
 H  0.73469532153250428       -1.4305499907079808        13.642083524633387     
 C  0.67546507626104790       -1.2107476670813693        15.797627807547130     
 H  0.51532927877100554      -0.12083180785045468        15.795431351029105     
 H   1.3344798637547943       -1.4022576789233601        16.658158779808421     
 C -0.66398766349892469       -1.9183223147439803        16.009670402116541     
 H  -1.3231567417943375       -1.7186926108713485        15.149820244840381     
 H -0.50823495410521846       -3.0100274626090244        16.002801213948516     
 C  -1.3830266267872637       -1.5257064566714122        17.306342986677002     
 H  -1.5216231790277457      -0.43272129736334897        17.346967667340067     
 H -0.74465130069252727       -1.7708493276614017        18.170414147892991     
 C  -2.7369833570634436       -2.2312743114643032        17.437130589892597     
 H  -3.3842715616082746       -1.9328023123754798        16.597266798078969     
 H  -2.5882381185369923       -3.3158541841990776        17.308049756936796     
 C  -3.4681143719904930       -1.9988761531329846        18.761660597381454     
 H  -3.6468832597218128      -0.92319450595499941        18.925575195830532     
 H  -2.8212364540922041       -2.3229333573431497        19.590066843880621     
 C  -4.7985817854790671       -2.7600458079246812        18.832711925537502     
 H  -5.5344144985719543       -2.2717592715573582        18.176227422088452     
 H  -4.6547630595818896       -3.7646318122607214        18.411729712876159     
 C  -5.3533555090588649       -2.8818942831239895        20.254554271985977     
 H  -6.3534363981442876       -3.3373846002124310        20.258409420674759     
 H  -4.6970322682225083       -3.5111526513150553        20.873493115090028     
 H  -5.4379215085342230       -1.9019182202011378        20.739919818968865     
 Cl   8.4582851075370318        3.1342202243638342       0.12236683128254630     
 Co   5.7660144591467892        7.1064332029496180        23.890426203374222     
 N   7.0838994016397150        7.6524217459261576        22.344402306428020     
 N   7.7667293250978311        7.0320720988424492        24.759023474581774     
 N   4.5460102371402531        6.4337361442986429        22.386876833228133     
 N   5.2015323663546553        5.1535208754739568        24.491407555819812     
 N   4.9498934945934199        8.9000048908248335        23.346765499131692     
 N   4.9422572585868814        7.9636082589138928        25.697078450394688     
 O   6.6554552585121884        8.1549765450104825        21.142017759759852     
 C   8.3825105119611241        7.7344308339216168        22.549007056471087     
 N   8.3931488714482914        6.6296297455937525        25.890468167767501     
 C   8.7656504967169955        7.3086113873975247        23.876257482814243     
 O   4.4793621602352411        6.9776792824702412        21.147747778708478     
 C   3.9558369199993360        5.1408353262542095        22.454423224492569     
 N   5.3010710316289815        4.3530634367299381        25.586023805783828     
 C   4.3380379999764838        4.4842491975768057        23.628119809070011     
 O   4.6445826894503925        9.2532736511156397        22.064284824034047     
 C   4.3435799976777707        9.7807838154788609        24.299296523433267     
 N   4.8521596520022943        7.6447071012818517        27.010168123542968     
 C   4.3699297453452539        9.2186873780028176        25.577779358244303     
 B   5.1788523818611072        8.3240402852847915        20.993979706964261     
 C   9.3418476580376630        8.2933263371419486        21.556336591018784     
 H   7.8376263947174456        6.2813217080503154        26.712845707111491     
 C   9.7441602792907229        6.6419147446600819        25.755163296730117     
 C   10.026782439211129        7.0969086584695278        24.471943078972384     
 C   2.9471595283287240        4.6874119023130705        21.470473239776581     
 H   5.7953855665201717        4.6795567598583991        26.445655926309644     
 C   4.5574981926885370        3.2193040390623766        25.450496601216436     
 C   3.9424149058719231        3.2494287203977184        24.217554527964761     
 C   3.9277775531102548        11.154316052091948        23.943401773065769     
 H   5.3439021185270965        6.8091045768240228        27.387599943349759     
 C   4.2809382006322885        8.6553555067034491        27.735462351012142     
 C   3.9556126178584003        9.6770074878266819        26.868389014850820     
 C   4.8107803493709360        8.9184333668525184        19.559360686030747     
 H   10.359353148761745        8.3420645639195836        21.955346185477620     
 H   9.0232069591001078        9.3072803939484778        21.270114896106058     
 H   9.3472375464837576        7.6939689067418389        20.633730038858840     
 H   10.388653127769246        6.2992668587480543        26.559932601456385     
 H   11.003832203998023        7.2375020902258242        24.029039161756153     
 H   2.7122234105838054        3.6250162713497054        21.592738712596230     
 H   3.2951346530755972        4.8639931874464226        20.442793626389211     
 H   2.0071469094025747        5.2563121668723927        21.582536879761246     
 H   4.5130844348991497        2.4851460928709477        26.243656613441559     
 H   3.2728414726054496        2.5077890048681595        23.803988717619593     
 H   3.4028896285800667        11.619220140082504        24.781322827036114     
 H   3.2651157843198657        11.165837212558163        23.064633941076710     
 H   4.8012914492269427        11.785244477722440        23.698250106090860     
 H   4.1399989135376263        8.5642287956626397        28.806086980516135     
 H   3.4985219779794479        10.624976357032086        27.124456176947966     
 H   3.7572280376797740        8.6592648257049269        19.366736658829375     
 H   4.8322524725567426        10.018542439604412        19.602838034021421     
 C   5.6800377117147534        8.4422228410672417        18.380580546873198     
 H   5.1090789976449944        8.5307404357077239        17.444162370634086     
 H   5.9029359909285137        7.3679949289032169        18.486411557450833     
 C   6.9953714536190361        9.2141685252872456        18.210598565842240     
 H   7.6185867635513880        9.0949432562339521        19.107847567175412     
 H   6.7753403471582700        10.293040959745397        18.141466556067069     
 C   7.7753754703196396        8.7803313477336467        16.966064684423753     
 H   7.9656629209021421        7.6955856118153072        17.007362522710434     
 H   7.1475014266181978        8.9274058944263235        16.073678748484998     
 C   9.1016833801471488        9.5216783645910539        16.783915961634435     
 H   9.7529108595156195        9.3241012847051401        17.650322485893437     
 H   8.9226270232723639        10.609269032156790        16.797143011243012     
 C   9.8358861934980748        9.1462935283181128        15.493873269721318     
 H   10.014950696828805        8.0593591081340588        15.471877321904389     
 H   9.1827523176660026        9.3460317718422932        14.630132054291426     
 C   11.164876421000965        9.8841114287164764        15.309065122635920     
 H   11.816662431449188        9.6902302690110940        16.175536050076364     
 H   10.989222999966046        10.972126667114154        15.317681845900371     
 C   11.893937149421165        9.4937601723964669        14.021934231588912     
 H   12.071386108600224        8.4062679383871313        14.014768468962458     
 H   11.239250740989863        9.6812316468136412        13.156776455732349     
 C   13.223588302766579        10.224155103631034        13.820488881982850     
 H   13.049043475978261        11.312432988267991        13.794575336796331     
 H   13.874086472933831        10.056352725335779        14.693612920293958     
 C   13.948847581360420        9.7916177865905585        12.544635749697390     
 H   14.127638375217375        8.7050257010238230        12.574175399363360     
 H   13.291512743615133        9.9499440300072397        11.676628280649782     
 C   15.275113201474587        10.515571710190789        12.322178905080898     
 H   15.935463938893756        10.342772025148150        13.187157229555863     
 H   15.103078215289250        11.604917608289419        12.306871590775486     
 C   16.002273615497156        10.107006522692563        11.036448328891403     
 H   16.142275491278390        9.0141558226464138        11.009352828799262     
 H   15.369483124136146        10.341084703765629        10.165738656859274     
 C   17.354873916049907        10.812500794710417        10.919659332470221     
 H   17.977366315986337        10.537626921922218        11.786308265228659     
 H   17.200312420181444        11.899682285935370        11.018115896727924     
 C   18.135403929104417        10.551077356921525        9.6301170906895521     
 H   18.304585002877314        9.4711389985086090        9.4865982820305970     
 H   17.536879770201775        10.873781103851758        8.7660097219693789     
 C   19.474965537931151        11.295712262967610        9.6281170387310251     
 H   20.157453905395080        10.817147256631573        10.345472492477754     
 H   19.312715389312892        12.310444060375847        10.015391092789162     
 C   20.127850145650985        11.381117898449290        8.2487315827400778     
 H   21.107745273724287        11.875103300705227        8.3041611780926647     
 H   19.495467527130302        11.963012415759112        7.5643185351296891     
 H   20.280975394854675        10.386328557076483        7.8126934039336797     
 Cl   6.7235582999852062        5.4407211087034408        28.137250061404046     
         194

 Co   9.1707040925128567        1.3944560808602176        4.4406062029637301     
 N   7.8730328505467160       0.67252340382434894        5.8064075146928253     
 N   7.2151165665614618        1.7184625306208463        3.5724267074808425     
 N   10.229685222001644        2.1938969265242716        6.0908416533867920     
 N   10.005764236146995        3.2649719412268530        3.7228012947552225     
 N   10.261864132710468      -0.35357335534703899        5.0965291657973042     
 N   9.8366158444731546       0.39337158223258534        2.6851261970740028     
 O   8.1944768536470622       0.33925573828223382        7.0857293946405324     
 C   6.4560148207711441       0.80793747337381205        5.6362785131845081     
 N   6.6441344622115714        2.2185282747774870        2.4458564719496700     
 C   6.1527069996531623        1.3800883892135027        4.3985899015857104     
 O   10.332966315732397        1.5540936002346750        7.2935680230261992     
 C   10.816688858359063        3.3612137112752731        5.9927125845075944     
 N   10.071810615242285        4.0348797643401166        2.6095025838594146     
 C   10.672341071859302        3.9607737723756045        4.6791429860234546     
 O   10.294624350859701      -0.77189119397485273        6.4009700964400453     
 C   10.793800528066120       -1.1679126447021946        4.2245305717492538     
 N   9.8766779145500294       0.65966572261118317        1.3606788141023487     
 C   10.620427116031470      -0.70363140099782584        2.8628763046935788     
 B   9.6807024498172112       0.19739365847719806        7.3785206132806991     
 C   5.4830721775927422       0.33942070398964969        6.6508586350807892     
 H   7.2314657650254031        2.5496986183199262        1.6454943335635299     
 C   5.2784653406430966        2.2252585666845421        2.5224099088354888     
 C   4.9222757541349331        1.6927515091025085        3.7428756041971325     
 C   11.619679303699993        4.0244181683257514        7.0551998208929545     
 H   9.6203500820448227        3.7265782926281883        1.7162405292175036     
 C   10.753611660836716        5.1828766069258885        2.8342178733290191     
 C   11.156689594705824        5.1766603465249439        4.1638013932464126     
 C   11.472474562108461       -2.4419172965446103        4.5810319898091985     
 H   9.3689736367065013        1.4777351479521912       0.95315031117237226     
 C   10.647690215012927      -0.23904732344905175       0.69742273042567116     
 C   11.142054813007256       -1.1432418429255065        1.6289020758425057     
 C   9.9060125694265437      -0.36703274204229558        8.8556544692788677     
 H   4.4555537538042449       0.54301954366235949        6.3339034438513711     
 H   5.5755810433604225      -0.74425606824625412        6.8311021983384617     
 H   5.6491971331058730       0.83117081187710473        7.6226283446829068     
 H   4.6848781475975949        2.6383550150001192        1.7112429711330925     
 H   3.9210881899558347        1.5431287909177167        4.1213293168412592     
 H   11.311865435092905        5.0692321500954369        7.1973082745525678     
 H   11.533095920624874        3.4836283325298050        8.0008215732440284     
 H   12.679679112729758        4.0611670107995215        6.7548982646747477     
 H   10.936229445959052        5.8943520870631261        2.0398792782574078     
 H   11.726594045580793        5.9406025952217911        4.6763087454755272     
 H   12.017663751365212       -2.8516599843818509        3.7279316038630710     
 H   12.168591486932579       -2.2868258926448268        5.4148582025639733     
 H   10.738302523557918       -3.1946857218518878        4.9083695704982544     
 H   10.796132402035235      -0.17142564993022275      -0.37259705750873023     
 H   11.772883151663965       -2.0003397610486675        1.4266611764107133     
 H   10.947533433183718      -0.12130135279657807        9.1200929665130115     
 H   9.8688722924132986       -1.4670985156000311        8.8353866802787593     
 C   8.9660299493887425       0.15219830398010820        9.9612822710271658     
 H   9.4843494707661797        9.7414764994664158E-002   10.930291661293419     
 H   8.7559597263738347        1.2230453504538048        9.8057709902532331     
 C   7.6387734268363463      -0.60800323503231490        10.100910501758641     
 H   7.0237034977435657      -0.46780408651406508        9.2001941312659543     
 H   7.8440745740085980       -1.6905404178249244        10.155430379923295     
 C   6.8544540557293390      -0.18689694102417084        11.350385641495178     
 H   6.6782409785314414       0.90027144846773544        11.329999778883938     
 H   7.4806018980360047      -0.35760649545879752        12.239914862040342     
 C   5.5187893928657408      -0.91516179760067273        11.523138101914340     
 H   4.8674547959524261      -0.69662514737026970        10.661615978811742     
 H   5.6860685704888079       -2.0039884902741010        11.492393033474645     
 C   4.7907515352017702      -0.55283250794774896        12.822754247567305     
 H   4.6221370568303994       0.53517585515867072        12.861715220204490     
 H   5.4462838937433622      -0.77113458955303271        13.680277168636344     
 C   3.4541935434533637       -1.2807148343820678        13.006203703340548     
 H   2.7983737868382161       -1.0669743692703564        12.147611475480737     
 H   3.6193438571900045       -2.3699156072509688        12.978839600233385     
 C   2.7358048729255691      -0.90563572009309568        14.305946887367108     
 H   2.5712512575964075       0.18341057249859372        14.334083623136229     
 H   3.3938513102642145       -1.1163686261223451        15.163222821874815     
 C   1.3968814649279357       -1.6233697055132108        14.504364394347713     
 H   1.5573819265054016       -2.7139290545465333        14.504528542731650     
 H  0.74191485898444820       -1.4283665316626497        13.640429335907456     
 C  0.68427518358759798       -1.2111062369945507        15.796202737608560     
 H  0.52560923354089373      -0.12102595896707080        15.795547453125870     
 H   1.3434258544820392       -1.4046396548540978        16.656131215007488     
 C -0.65601688334348873       -1.9172876157613159        16.007837147636927     
 H  -1.3152859753505224       -1.7152906383411985        15.148663101802562     
 H -0.50175801606019432       -3.0091306260857995        15.998996047109793     
 C  -1.3740676818886788       -1.5259980510745887        17.305463485101779     
 H  -1.5106528987913295      -0.43292706946742121        17.348303357446724     
 H -0.73601795766002431       -1.7740285794212458        18.168857736727102     
 C  -2.7293356645230613       -2.2292836683571582        17.435104863826751     
 H  -3.3758810414406883       -1.9282883204893153        16.595638332892417     
 H  -2.5826575002439931       -3.3138815885436248        17.304362902277152     
 C  -3.4603472117915492       -1.9973618177070973        18.759824942072402     
 H  -3.6374282879527224      -0.92161363467111046        18.924869446782697     
 H  -2.8142022017708483       -2.3232809952716886        19.588004660982776     
 C  -4.7920164164925048       -2.7564692384663831        18.829802530611111     
 H  -5.5256021899084038       -2.2685793116065405        18.170671370178624     
 H  -4.6489008208061247       -3.7621523778539743        18.411329185978808     
 C  -5.3502647049745473       -2.8740350885546575        20.250493590054202     
 H  -6.3501019204949216       -3.3301300381888272        20.253352551333119     
 H  -4.6954137770866735       -3.5007602134133826        20.873294168524467     
 H  -5.4365928666970875       -1.8925840598676780        20.732256896638990     
 Cl   8.4525866318773613        3.1373042511122970       0.11920254384004116     
 Co   5.7672284014638127        7.1055990105774383        23.894914149854866     
 N   7.0840446486353015        7.6530651503565839        22.348039736858237     
 N   7.7678698793869607        7.0328761958266206        24.762109834939352     
 N   4.5456184262468913        6.4348021569987930        22.391685122913898     
 N   5.2052618105041377        5.1515736716879612        24.492989925195388     
 N   4.9524704648497071        8.9005835174442964        23.353133993450392     
 N   4.9421219425550049        7.9599937414567936        25.701886002495279     
 O   6.6544839265775009        8.1565339759426525        21.146492638530983     
 C   8.3825296643987759        7.7369231039192146        22.552368457885411     
 N   8.3948728572873694        6.6314328224944461        25.893581787626665     
 C   8.7663686625817743        7.3108181339422442        23.879293973734882     
 O   4.4782130612091038        6.9795854996068813        21.153032799707539     
 C   3.9553994396549652        5.1420458317259641        22.458603352715617     
 N   5.3067512896257609        4.3494828717377230        25.586201699618961     
 C   4.3396707160679853        4.4838496687016054        23.630608418751120     
 O   4.6446795469670148        9.2543173226472337        22.071329962130264     
 C   4.3474594695246855        9.7806542683478757        24.307011076240681     
 N   4.8497598457020397        7.6385260146616458        27.014134345060416     
 C   4.3719684792624482        9.2161222179802813        25.584460932872712     
 B   5.1778021278654291        8.3258730313309268        20.999833823968231     
 C   9.3408007612112556        8.2985585140150651        21.560226335583366     
 H   7.8397694714377293        6.2816941992558357        26.715536956776880     
 C   9.7458308386139763        6.6455702327978505        25.758160919215662     
 C   10.027768732787671        7.1009364259951351        24.474939350553232     
 C   2.9452041767477546        4.6899700159560629        21.475639339279184     
 H   5.8013869483623743        4.6755161510074661        26.445899859497462     
 C   4.5621698653898104        3.2164518086887792        25.450691042392389     
 C   3.9446410081750427        3.2484814225535272        24.219128354202009     
 C   3.9365701337980044        11.156152006937287        23.953829984214018     
 H   5.3410593504240857        6.8022502952213530        27.390408218166453     
 C   4.2794228993175896        8.6486800772586214        27.740726850855236     
 C   3.9570579553185778        9.6726244819014937        26.875420226622950     
 C   4.8087642277741658        8.9209634205911286        19.565814907838440     
 H   10.357792855232661        8.3504170458951865        21.959997256002328     
 H   9.0192656866889855        9.3113886961875352        21.273536964060941     
 H   9.3488046964077842        7.6990449201149680        20.637784946007859     
 H   10.390772612639330        6.3035814420871592        26.562804468472340     
 H   11.004571113009353        7.2427115229007333        24.031919278105470     
 H   2.7096181501744936        3.6276905381552935        21.597572733152205     
 H   3.2922838645338639        4.8668764232968202        20.447704136590406     
 H   2.0057806816467330        5.2595346441976822        21.589069897565551     
 H   4.5189455010881332        2.4811082082408422        26.242722123492495     
 H   3.2738799837826216        2.5077414825828086        23.805965920917416     
 H   3.4086608732267263        11.619681968028893        24.790475825754321     
 H   3.2786250944621029        11.171908074940589        23.072083302668187     
 H   4.8125846230683935        11.785531216453281        23.715382138469653     
 H   4.1363133193112231        8.5556179569001234        28.810805276858787     
 H   3.5011425329817314        10.620813659695186        27.132623529575969     
 H   3.7547727610264654        8.6629723528488238        19.374198267703889     
 H   4.8315532726171044        10.021007149948366        19.609283559819040     
 C   5.6765588287020030        8.4436941439153266        18.386382760331731     
 H   5.1050614003511061        8.5327543992624193        17.450344936563631     
 H   5.8984095295253454        7.3692558848473046        18.492129292556296     
 C   6.9925132182502541        9.2144391399997740        18.215753749981989     
 H   7.6157067791901225        9.0950208016857346        19.112969972067031     
 H   6.7733212842740178        10.293435301695908        18.146280297615171     
 C   7.7722790629063461        8.7797613701521318        16.971406840143334     
 H   7.9616661935574591        7.6948884555802728        17.012772215798162     
 H   7.1447457671828429        8.9273286936567313        16.078867367731110     
 C   9.0992369832641327        9.5201375586364918        16.789572197086162     
 H   9.7502916316249966        9.3219160821379017        17.655971128249721     
 H   8.9209656157421016        10.607840071828258        16.803017840193789     
 C   9.8331431631427346        9.1445859180605442        15.499395588074504     
 H   10.011494065792272        8.0575582278524980        15.477071304870567     
 H   9.1800548672586686        9.3450095232153725        14.635779531792378     
 C   11.162581604211969        9.8816821644257562        15.314641140709705     
 H   11.814612626721500        9.6865739376320832        16.180633150156766     
 H   10.987662864380928        10.969780521612581        15.324334419989219     
 C   11.890838336641034        9.4921184812635264        14.026804755234588     
 H   12.067318205389089        8.4045086662330046        14.018340717944408     
 H   11.235977526902101        9.6811699470232373        13.162141259317645     
 C   13.221078660314737        10.221655980638698        13.825675342251422     
 H   13.047541260902898        11.310087261760437        13.801755674485628     
 H   13.871954013152294        10.051755770220693        14.698069042594630     
 C   13.945194077487040        9.7906733041027181        12.548626098775458     
 H   14.122561580337667        8.7038490944878415        12.576032683800765     
 H   13.287608767369008        9.9514982055397674        11.681308376299805     
 C   15.272362861388523        10.513380155558480        12.326768683116354     
 H   15.933005490038894        10.337863272231690        13.190900667060767     
 H   15.101794352690444        11.602909766823927        12.313862579300432     
 C   15.998118703064138        10.106538703093388        11.039685282159024     
 H   16.136581867191904        9.0136065887412560        11.010340675854900     
 H   15.365027069243240        10.343173116325003        10.169949291174909     
 C   17.351708371399919        10.810280752375926        10.922665914906863     
 H   17.974847503776743        10.532873580441972        11.787951992369919     
 H   17.199043116327950        11.897477380664773        11.023130390302599     
 C   18.129797942803926        10.549563258508023        9.6315041795462690     
 H   18.297173952135392        9.4695773928965412        9.4865628661938644     
 H   17.530034914223801        10.873910492123786        8.7689221746394477     
 C   19.470460207772135        11.292217128860099        9.6272277751831332     
 H   20.153024705040071        10.813393365383620        10.344357520191336     
 H   19.310339224344794        12.307685126267419        10.013426307690366     
 C   20.121940058234209        11.374625820377148        8.2469599472800681     
 H   21.102377145221592        11.867703775137979        8.3003966559934810     
 H   19.489513686493602        11.955860539641431        7.5619821018375015     
 H   20.273735805437486        10.378947353245763        7.8125284201410485     
 Cl   6.7251890002757388        5.4369474577697252        28.137920708414708     
         194

 Co   9.1680495176112498        1.3958987549026904        4.4358666173182630     
 N   7.8721858784033767       0.67279962949630534        5.8030735710812218     
 N   7.2115019096912789        1.7180779158682404        3.5696742043332375     
 N   10.228297724238939        2.1948477836337377        6.0853548378509430     
 N   10.001981998841121        3.2672683506109963        3.7182443833608194     
 N   10.259938022571660      -0.35252749167865910        5.0899932243351413     
 N   9.8326375679140110       0.39584230051601216        2.6795123924272524     
 O   8.1950791754786785       0.33914551268445459        7.0818997559604657     
 C   6.4549200844372514       0.80666283820208551        5.6340749669114443     
 N   6.6391192470226255        2.2167867950053011        2.4432160375184613     
 C   6.1501094143465176        1.3785889611993147        4.3966495659874960     
 O   10.333431496390848        1.5543556572928405        7.2874898601354241     
 C   10.814871821176681        3.3623837621408641        5.9874797012816448     
 N   10.067560216749499        4.0375082940601015        2.6051634599894880     
 C   10.669595710551890        3.9624752560036538        4.6742971990705229     
 O   10.294109779764739      -0.77143556157799609        6.3941512724975391     
 C   10.789838692195355       -1.1671637363144203        4.2171013997680964     
 N   9.8724324555687755       0.66327906794728519        1.3553035460020550     
 C   10.615612269952537      -0.70197118613559761        2.8559532090068815     
 B   9.6817780775900601       0.19750714115504830        7.3727645865331120     
 C   5.4832393880436499       0.33582962372844344        6.6487560316581904     
 H   7.2254916171222279        2.5492325847924353        1.6428364161430886     
 C   5.2735185716877098        2.2218633315614742        2.5207905507060526     
 C   4.9188615726305667        1.6894859969771947        3.7417151084849909     
 C   11.618473329174993        4.0248818115975320        7.0499865130063348     
 H   9.6151856845142198        3.7295503551871647        1.7122441777778157     
 C   10.750186930144626        5.1850367152351522        2.8296953975878920     
 C   11.154201375717596        5.1782421585843261        4.1589575723156118     
 C   11.467148698969902       -2.4421776712765340        4.5724352710580485     
 H   9.3646251372056888        1.4816524438206673       0.94850751108832576     
 C   10.642425390061311      -0.23549355596792027       0.69104917499746232     
 C   11.136283555031349       -1.1410017576223181        1.6214433914871924     
 C   9.9100428468732265      -0.36723792557450863        8.8492173540690100     
 H   4.4553243077662144       0.54027258692956459        6.3337270909949499     
 H   5.5757288963778704      -0.74829985156547230        6.8261174601211536     
 H   5.6508315947051386       0.82511932402996657        7.6214227930600442     
 H   4.6788920612228955        2.6339859265376040        1.7099436382539561     
 H   3.9181606769113553        1.5388849157280022        4.1210295190486024     
 H   11.312982389531291        5.0704685816335076        7.1907965688334974     
 H   11.529932984359265        3.4851714893885792        7.9960342963135247     
 H   12.678800175063538        4.0587066152620812        6.7506794991654040     
 H   10.932920767626671        5.8966877727052349        2.0355642472252322     
 H   11.724921225333194        5.9416952351690666        4.6712500822785863     
 H   12.013458126244560       -2.8507360940466198        3.7195098356801872     
 H   12.161877687353508       -2.2890939067892231        5.4077173096809767     
 H   10.731885640588178       -3.1949992471829018        4.8970277466484724     
 H   10.790841738693331      -0.16708099863894491      -0.37885512280763900     
 H   11.766162920618468       -1.9985692356800842        1.4183032073968742     
 H   10.952049677948253      -0.12145927437200578        9.1115558770988851     
 H   9.8729098199616363       -1.4672925503000271        8.8288740844564142     
 C   8.9720831600276494       0.15174893677009468        9.9564866083112697     
 H   9.4917066985454071        9.6421200782831160E-002   10.924762353556742     
 H   8.7618965856521065        1.2226787180470793        9.8017600341215783     
 C   7.6450835349693032      -0.60862623455327547        10.097026337713810     
 H   7.0296567435131196      -0.46875225639980689        9.1965160174202101     
 H   7.8506876987950234       -1.6910885006093088        10.151645895270384     
 C   6.8610541708506716      -0.18759129152114948        11.346560584783282     
 H   6.6848037938775118       0.89957247109676852        11.326278692873446     
 H   7.4872552961940047      -0.35837150986394783        12.236042359097798     
 C   5.5253957716450239      -0.91592892081308863        11.519294417950046     
 H   4.8738053710083733      -0.69713692586148590        10.658026203210275     
 H   5.6925911624027066       -2.0047613422773383        11.488261764540315     
 C   4.7980109849265498      -0.55374280095428041        12.819256367008892     
 H   4.6299870905015990       0.53433510565133691        12.858656865491428     
 H   5.4537763686879419      -0.77268946079640355        13.676436803469301     
 C   3.4611733300716931       -1.2809803349718092        13.002984897447980     
 H   2.8049236003959388       -1.0661570121865618        12.144999888933146     
 H   3.6256049436662536       -2.3702460160070977        12.974718074229212     
 C   2.7439826913223726      -0.90634359665645869        14.303475685983720     
 H   2.5806003372718567       0.18282559158626951        14.332661370819201     
 H   3.4023382977561876       -1.1185463351695519        15.160130850915463     
 C   1.4044646423619438       -1.6229250263740593        14.502020373754249     
 H   1.5637889849297262       -2.7136206595032166        14.500759426615195     
 H  0.74913439643639212       -1.4261830726173184        13.638775147181523     
 C  0.69308529091414817       -1.2114648069077318        15.794777667669990     
 H  0.53588918831078192      -0.12122011008368692        15.795663555222637     
 H   1.3523718452092841       -1.4070216307848356        16.654103650206551     
 C -0.64804610318805278       -1.9162529167786513        16.006003893157310     
 H  -1.3074152089067073       -1.7118886658110488        15.147505958764741     
 H -0.49528107801517018       -3.0082337895625746        15.995190880271069     
 C  -1.3651087369900941       -1.5262896454777652        17.304583983526555     
 H  -1.4996826185549132      -0.43313284157149351        17.349639047553385     
 H -0.72738461462752146       -1.7772078311810902        18.167301325561215     
 C  -2.7216879719826785       -2.2272930252500136        17.433079137760906     
 H  -3.3674905212731021       -1.9237743286031510        16.594009867705864     
 H  -2.5770768819509939       -3.3119089928881715        17.300676047617507     
 C  -3.4525800515926055       -1.9958474822812102        18.757989286763351     
 H  -3.6279733161836321      -0.92003276338722162        18.924163697734858     
 H  -2.8071679494494921       -2.3236286332002272        19.585942478084927     
 C  -4.7854510475059415       -2.7528926690080850        18.826893135684724     
 H  -5.5167898812448533       -2.2653993516557231        18.165115318268796     
 H  -4.6430385820303597       -3.7596729434472271        18.410928659081456     
 C  -5.3471739008902288       -2.8661758939853250        20.246432908122426     
 H  -6.3467674428455565       -3.3228754761652239        20.248295681991479     
 H  -4.6937952859508396       -3.4903677755117095        20.873095221958909     
 H  -5.4352642248599512       -1.8832498995342182        20.724593974309119     
 Cl   8.4468881562176907        3.1403882778607595       0.11603825639753601     
 Co   5.7684423437808361        7.1047648182052585        23.899402096335507     
 N   7.0841898956308889        7.6537085547870110        22.351677167288457     
 N   7.7690104336760903        7.0336802928107929        24.765196195296934     
 N   4.5452266153535303        6.4358681696989439        22.396493412599661     
 N   5.2089912546536201        5.1496264679019665        24.494572294570965     
 N   4.9550474351059934        8.9011621440637594        23.359502487769092     
 N   4.9419866265231294        7.9563792239996944        25.706693554595869     
 O   6.6535125946428142        8.1580914068748207        21.150967517302110     
 C   8.3825488168364295        7.7394153739168123        22.555729859299731     
 N   8.3965968431264493        6.6332358993951406        25.896695407485833     
 C   8.7670868284465513        7.3130248804869638        23.882330464655524     
 O   4.4770639621829655        6.9814917167435206        21.158317820706596     
 C   3.9549619593105945        5.1432563371977187        22.462783480938665     
 N   5.3124315476225412        4.3459023067455069        25.586379593454090     
 C   4.3413034321594868        4.4834501398264042        23.633097028432232     
 O   4.6447764044836379        9.2553609941788295        22.078375100226481     
 C   4.3513389413715995        9.7805247212168922        24.314725629048095     
 N   4.8473600394017842        7.6323449280414399        27.018100566577864     
 C   4.3740072131796417        9.2135570579577468        25.591142507501125     
 B   5.1767518738697502        8.3277057773770604        21.005687940972201     
 C   9.3397538643848499        8.3037906908881833        21.564116080147944     
 H   7.8419125481580130        6.2820666904613560        26.718228206442269     
 C   9.7475013979372278        6.6492257209356191        25.761158541701203     
 C   10.028755026364211        7.1049641935207433        24.477935622134076     
 C   2.9432488251667852        4.6925281295990544        21.480805438781786     
 H   5.8073883302045770        4.6714755421565330        26.446143792685280     
 C   4.5668415380910838        3.2135995783151818        25.450885483568339     
 C   3.9468671104781623        3.2475341247093366        24.220702180439257     
 C   3.9453627144857539        11.157987961782625        23.964258195362270     
 H   5.3382165823210750        6.7953960136186842        27.393216492983147     
 C   4.2779075980028916        8.6420046478137937        27.745991350698333     
 C   3.9585032927787553        9.6682414759763073        26.882451438395080     
 C   4.8067481061773956        8.9234934743297369        19.572269129646138     
 H   10.356232561703578        8.3587695278707876        21.964648326527037     
 H   9.0153244142778615        9.3154969984265925        21.276959032015824     
 H   9.3503718463318108        7.7041209334880962        20.641839853156878     
 H   10.392892097509414        6.3078960254262642        26.565676335488298     
 H   11.005310022020685        7.2479209555756414        24.034799394454787     
 H   2.7070128897651817        3.6303648049608821        21.602406753708177     
 H   3.2894330759921311        4.8697596591472179        20.452614646791606     
 H   2.0044144538908912        5.2627571215229718        21.595602915369859     
 H   4.5248065672771158        2.4770703236107368        26.241787633543435     
 H   3.2749184949597940        2.5076939602974573        23.807943124215239     
 H   3.4144321178733854        11.620143795975281        24.799628824472531     
 H   3.2921344046043401        11.177978937323017        23.079532664259663     
 H   4.8238777969098443        11.785817955184120        23.732514170848447     
 H   4.1326277250848200        8.5470071181376088        28.815523573201439     
 H   3.5037630879840149        10.616650962358287        27.140790882203973     
 H   3.7523174843731573        8.6666798799927207        19.381659876578404     
 H   4.8308540726774662        10.023471860292320        19.615729085616660     
 C   5.6730799456892527        8.4451654467634114        18.392184973790265     
 H   5.1010438030572178        8.5347683628171165        17.456527502493177     
 H   5.8938830681221770        7.3705168407913915        18.497847027661759     
 C   6.9896549828814720        9.2147097547123025        18.220908934121741     
 H   7.6128267948288570        9.0950983471375171        19.118092376958653     
 H   6.7713022213897656        10.293829643646420        18.151094039163276     
 C   7.7691826554930534        8.7791913925706151        16.976748995862916     
 H   7.9576694662127769        7.6941912993452393        17.018181908885893     
 H   7.1419901077474872        8.9272514928871409        16.084055986977223     
 C   9.0967905863811147        9.5185967526819297        16.795228432537893     
 H   9.7476724037343718        9.3197308795706633        17.661619770606006     
 H   8.9193042082118374        10.606411111499725        16.808892669144566     
 C   9.8304001327873927        9.1428783078029774        15.504917906427693     
 H   10.008037434755739        8.0557573475709354        15.482265287836746     
 H   9.1773574168513345        9.3439872745884500        14.641427009293333     
 C   11.160286787422972        9.8792529001350360        15.320217158783493     
 H   11.812562821993813        9.6829176062530724        16.185730250237171     
 H   10.986102728795812        10.967434376111008        15.330986994078067     
 C   11.887739523860905        9.4904767901305860        14.031675278880265     
 H   12.063250302177952        8.4027493940788798        14.021912966926356     
 H   11.232704312814338        9.6811082472328316        13.167506062902939     
 C   13.218569017862894        10.219156857646359        13.830861802519994     
 H   13.046039045827536        11.307741535252882        13.808936012174925     
 H   13.869821553370757        10.047158815105606        14.702525164895301     
 C   13.941540573613660        9.7897288216148795        12.552616447853525     
 H   14.117484785457959        8.7026724879518618        12.577889968238170     
 H   13.283704791122881        9.9530523810722968        11.685988471949830     
 C   15.269612521302458        10.511188600926170        12.331358461151810     
 H   15.930547041184033        10.332954519315228        13.194644104565670     
 H   15.100510490091638        11.600901925358437        12.320853567825379     
 C   15.993963790631122        10.106070883494215        11.042922235426646     
 H   16.130888243105417        9.0130573548360999        11.011328522910537     
 H   15.360571014350334        10.345261528884377        10.174159925490546     
 C   17.348542826749927        10.808060710041435        10.925672497343506     
 H   17.972328691567149        10.528120238961725        11.789595719511178     
 H   17.197773812474455        11.895272475394176        11.028144883877275     
 C   18.124191956503434        10.548049160094520        9.6328912684029859     
 H   18.289762901393466        9.4680157872844735        9.4865274503571300     
 H   17.523190058245827        10.874039880395811        8.7718346273095165     
 C   19.465954877613118        11.288721994752585        9.6263385116352413     
 H   20.148595504685062        10.809639474135668        10.343242547904920     
 H   19.307963059376693        12.304926192158993        10.011461522591571     
 C   20.116029970817433        11.368133742305004        8.2451883118200602     
 H   21.097009016718893        11.860304249570731        8.2966321338942954     
 H   19.483559845856899        11.948708663523753        7.5596456685453139     
 H   20.266496216020300        10.371566149415042        7.8123634363484173     
 Cl   6.7268197005662715        5.4331738068360096        28.138591355425369     
         194

 Co   9.1653949427096428        1.3973414289451631        4.4311270316727969     
 N   7.8713389062600374       0.67307585516826174        5.7997396274696191     
 N   7.2078872528210969        1.7176933011156346        3.5669217011856320     
 N   10.226910226476233        2.1957986407432037        6.0798680223150940     
 N   9.9981997615352451        3.2695647599951396        3.7136874719664168     
 N   10.258011912432851      -0.35148162801027921        5.0834572828729785     
 N   9.8286592913548674       0.39831301879943898        2.6738985877805019     
 O   8.1956814973102965       0.33903528708667535        7.0780701172803990     
 C   6.4538253481033587       0.80538820303035896        5.6318714206383813     
 N   6.6341040318336795        2.2150453152331151        2.4405756030872525     
 C   6.1475118290398720        1.3770895331851269        4.3947092303892825     
 O   10.333896677049299        1.5546177143510063        7.2814116972446490     
 C   10.813054783994296        3.3635538130064551        5.9822468180556960     
 N   10.063309818256714        4.0401368237800872        2.6008243361195609     
 C   10.666850349244477        3.9641767396317031        4.6694514121175912     
 O   10.293595208669776      -0.77097992918113945        6.3873324485550338     
 C   10.785876856324590       -1.1664148279266457        4.2096722277869398     
 N   9.8681869965875215       0.66689241328338733        1.3499282779017614     
 C   10.610797423873603      -0.70031097127336939        2.8490301133201843     
 B   9.6828537053629091       0.19762062383289855        7.3670085597855248     
 C   5.4834065984945566       0.33223854346723725        6.6466534282355925     
 H   7.2195174692190527        2.5487665512649444        1.6401784987226473     
 C   5.2685718027323230        2.2184680964384063        2.5191711925766165     
 C   4.9154473911261993        1.6862204848518811        3.7405546127728493     
 C   11.617267354649995        4.0253454548693135        7.0447732051197161     
 H   9.6100212869836170        3.7325224177461416        1.7082478263381276     
 C   10.746762199452537        5.1871968235444159        2.8251729218467645     
 C   11.151713156729368        5.1798239706437075        4.1541137513848101     
 C   11.461822835831345       -2.4424380460084576        4.5638385523068994     
 H   9.3602766377048745        1.4855697396891434       0.94386471100427916     
 C   10.637160565109694      -0.23193978848678881       0.68467561956925338     
 C   11.130512297055443       -1.1387616723191298        1.6139847071318794     
 C   9.9140731243199074      -0.36744310910672168        8.8427802388591505     
 H   4.4550948617281838       0.53752563019676969        6.3335507381385288     
 H   5.5758767493953174      -0.75234363488469047        6.8211327219038465     
 H   5.6524660563044042       0.81906783618282852        7.6202172414371807     
 H   4.6729059748481960        2.6296168380750893        1.7086443053748195     
 H   3.9152331638668758        1.5346410405382875        4.1207297212559446     
 H   11.314099343969678        5.0717050131715782        7.1842848631144260     
 H   11.526770048093654        3.4867146462473535        7.9912470193830210     
 H   12.677921237397319        4.0562462197246409        6.7464607336560611     
 H   10.929612089294290        5.8990234583473447        2.0312492161930562     
 H   11.723248405085595        5.9427878751163430        4.6661914190816454     
 H   12.009252501123909       -2.8498122037113882        3.7110880674973035     
 H   12.155163887774435       -2.2913619209336198        5.4005764167979793     
 H   10.725468757618438       -3.1953127725139154        4.8856859227986904     
 H   10.785551075351426      -0.16273634734766707      -0.38511318810654771     
 H   11.759442689572973       -1.9967987103115008        1.4099452383830351     
 H   10.956565922712789      -0.12161719594743349        9.1030187876847588     
 H   9.8769473475099741       -1.4674865850000232        8.8223614886340691     
 C   8.9781363706665562       0.15129956956008120        9.9516909455953737     
 H   9.4990639263246344        9.5427636570998148E-002   10.919233045820064     
 H   8.7678334449303765        1.2223120856403535        9.7977490779899252     
 C   7.6513936431022600      -0.60924923407423615        10.093142173668980     
 H   7.0356099892826736      -0.46970042628554876        9.1928379035744658     
 H   7.8573008235814479       -1.6916365833936933        10.147861410617473     
 C   6.8676542859720042      -0.18828564201812814        11.342735528071383     
 H   6.6913666092235813       0.89887349372580150        11.322557606862954     
 H   7.4939086943520037      -0.35913652426909815        12.232169856155256     
 C   5.5320021504243062      -0.91669604402550453        11.515450733985755     
 H   4.8801559460643196      -0.69764870435270221        10.654436427608807     
 H   5.6991137543166062       -2.0055341942805760        11.484130495605983     
 C   4.8052704346513284      -0.55465309396081175        12.815758486450479     
 H   4.6378371241727994       0.53349435614400309        12.855598510778368     
 H   5.4612688436325216      -0.77424433203977439        13.672596438302259     
 C   3.4681531166900226       -1.2812458355615508        12.999766091555411     
 H   2.8114734139536619       -1.0653396551027672        12.142388302385553     
 H   3.6318660301425032       -2.3705764247632266        12.970596548225039     
 C   2.7521605097191766      -0.90705147321982182        14.301004484600332     
 H   2.5899494169473058       0.18224061067394531        14.331239118502172     
 H   3.4108252852481606       -1.1207240442167588        15.157038879956112     
 C   1.4120478197959518       -1.6224803472349079        14.499676353160785     
 H   1.5701960433540509       -2.7133122644598999        14.496990310498738     
 H  0.75635393388833594       -1.4239996135719870        13.637120958455592     
 C  0.70189539824069835       -1.2118233768209130        15.793352597731420     
 H  0.54616914308067022      -0.12141426120030305        15.795779657319404     
 H   1.3613178359365290       -1.4094036067155735        16.652076085405614     
 C -0.64007532303261683       -1.9152182177959869        16.004170638677696     
 H  -1.2995444424628921       -1.7084866932808989        15.146348815726922     
 H -0.48880413997014605       -3.0073369530393497        15.991385713432345     
 C  -1.3561497920915091       -1.5265812398809415        17.303704481951332     
 H  -1.4887123383184970      -0.43333861367556581        17.350974737660046     
 H -0.71875127159501850       -1.7803870829409345        18.165744914395326     
 C  -2.7140402794422962       -2.2253023821428686        17.431053411695064     
 H  -3.3591000011055163       -1.9192603367169865        16.592381402519312     
 H  -2.5714962636579952       -3.3099363972327183        17.296989192957863     
 C  -3.4448128913936622       -1.9943331468553229        18.756153631454300     
 H  -3.6185183444145417      -0.91845189210333278        18.923457948687023     
 H  -2.8001336971281363       -2.3239762711287661        19.583880295187079     
 C  -4.7788856785193783       -2.7493160995497874        18.823983740758337     
 H  -5.5079775725813027       -2.2622193917049054        18.159559266358968     
 H  -4.6371763432545938       -3.7571935090404804        18.410528132184105     
 C  -5.3440830968059103       -2.8583166994159930        20.242372226190650     
 H  -6.3434329651961914       -3.3156209141416202        20.243238812649839     
 H  -4.6921767948150057       -3.4799753376100369        20.872896275393352     
 H  -5.4339355830228158       -1.8739157392007584        20.716931051979245     
 Cl   8.4411896805580202        3.1434723046092223       0.11287396895503087     
 Co   5.7696562860978595        7.1039306258330779        23.903890042816148     
 N   7.0843351426264762        7.6543519592174381        22.355314597718678     
 N   7.7701509879652209        7.0344843897949652        24.768282555654515     
 N   4.5448348044601685        6.4369341823990949        22.401301702285423     
 N   5.2127206988031034        5.1476792641159710        24.496154663946541     
 N   4.9576244053622798        8.9017407706832223        23.365870982087795     
 N   4.9418513104912538        7.9527647065425953        25.711501106696460     
 O   6.6525412627081266        8.1596488378069889        21.155442396073237     
 C   8.3825679692740831        7.7419076439144110        22.559091260714055     
 N   8.3983208289655273        6.6350389762958351        25.899809027345000     
 C   8.7678049943113301        7.3152316270316824        23.885366955576163     
 O   4.4759148631568273        6.9833979338801608        21.163602841705654     
 C   3.9545244789662237        5.1444668426694733        22.466963609161713     
 N   5.3181118056193206        4.3423217417532918        25.586557487289220     
 C   4.3429361482509892        4.4830506109512038        23.635585638113341     
 O   4.6448732620002611        9.2564046657104253        22.085420238322698     
 C   4.3552184132185143        9.7803951740859070        24.322440181855509     
 N   4.8449602331015296        7.6261638414212340        27.022066788095312     
 C   4.3760459470968360        9.2109918979352123        25.597824082129534     
 B   5.1757016198740722        8.3295385234231940        21.011542057976175     
 C   9.3387069675584424        8.3090228677612998        21.568005824712525     
 H   7.8440556248782967        6.2824391816668772        26.720919456107662     
 C   9.7491719572604811        6.6528812090733878        25.764156164186744     
 C   10.029741319940753        7.1089919610463506        24.480931893714921     
 C   2.9412934735858158        4.6950862432420468        21.485971538284389     
 H   5.8133897120467806        4.6674349333055991        26.446387725873098     
 C   4.5715132107923573        3.2107473479415845        25.451079924744292     
 C   3.9490932127812819        3.2465868268651454        24.222276006676505     
 C   3.9541552951735035        11.159823916627964        23.974686406510518     
 H   5.3353738142180642        6.7885417320160144        27.396024767799840     
 C   4.2763922966881927        8.6353292183689661        27.751255850541426     
 C   3.9599486302389328        9.6638584700511192        26.889482650167214     
 C   4.8047319845806253        8.9260235280683453        19.578723351453831     
 H   10.354672268174497        8.3671220098463905        21.969299397051746     
 H   9.0113831418667392        9.3196053006656516        21.280381099970707     
 H   9.3519389962558392        7.7091969468612254        20.645894760305893     
 H   10.395011582379498        6.3122106087653691        26.568548202504257     
 H   11.006048931032016        7.2531303882505496        24.037679510804104     
 H   2.7044076293558699        3.6330390717664702        21.607240774264152     
 H   3.2865822874503978        4.8726428949976155        20.457525156992805     
 H   2.0030482261350495        5.2659795988482614        21.602135933174164     
 H   4.5306676334660994        2.4730324389806317        26.240853143594371     
 H   3.2759570061369661        2.5076464380121064        23.809920327513062     
 H   3.4202033625200450        11.620605623921668        24.808781823190742     
 H   3.3056437147465774        11.184049799705443        23.086982025851139     
 H   4.8351709707512951        11.786104693914959        23.749646203227240     
 H   4.1289421308584169        8.5383962793750925        28.820241869544091     
 H   3.5063836429862980        10.612488265021389        27.148958234831976     
 H   3.7498622077198487        8.6703874071366194        19.389121485452918     
 H   4.8301548727378290        10.025936570636276        19.622174611414280     
 C   5.6696010626765023        8.4466367496114945        18.397987187248798     
 H   5.0970262057633295        8.5367823263718137        17.462710068422723     
 H   5.8893566067190086        7.3717777967354783        18.503564762767223     
 C   6.9867967475126909        9.2149803694248291        18.226064118261494     
 H   7.6099468104675916        9.0951758925892996        19.123214781850276     
 H   6.7692831585055133        10.294223985596931        18.155907780711377     
 C   7.7660862480797599        8.7786214149890984        16.982091151582502     
 H   7.9536727388680939        7.6934941431102049        17.023591601973621     
 H   7.1392344483121324        8.9271742921175488        16.089244606223332     
 C   9.0943441894980985        9.5170559467273677        16.800884667989624     
 H   9.7450531758437471        9.3175456770034248        17.667268412962290     
 H   8.9176428006815751        10.604982151171193        16.814767498095343     
 C   9.8276571024320507        9.1411706975454088        15.510440224780879     
 H   10.004580803719204        8.0539564672893729        15.487459270802924     
 H   9.1746599664440005        9.3429650259615293        14.647074486794285     
 C   11.157991970633978        9.8768236358443176        15.325793176857280     
 H   11.810513017266125        9.6792612748740634        16.190827350317573     
 H   10.984542593210696        10.965088230609435        15.337639568166914     
 C   11.884640711080776        9.4888350989976438        14.036545802525941     
 H   12.059182398966817        8.4009901219247531        14.025485215908306     
 H   11.229431098726575        9.6810465474424277        13.172870866488234     
 C   13.216059375411053        10.216657734654023        13.836048262788568     
 H   13.044536830752175        11.305395808745327        13.816116349864220     
 H   13.867689093589222        10.042561859990521        14.706981287195973     
 C   13.937887069740279        9.7887843391270390        12.556606796931593     
 H   14.112407990578250        8.7014958814158820        12.579747252675574     
 H   13.279800814876756        9.9546065566048245        11.690668567599854     
 C   15.266862181216391        10.508997046293858        12.335948239187266     
 H   15.928088592329171        10.328045766398768        13.198387542070575     
 H   15.099226627492833        11.598894083892946        12.327844556350325     
 C   15.989808878198104        10.105603063895041        11.046159188694268     
 H   16.125194619018927        9.0125081209309439        11.012316369966175     
 H   15.356114959457429        10.347349941443751        10.178370559806183     
 C   17.345377282099939        10.805840667706944        10.928679079780148     
 H   17.969809879357559        10.523366897481479        11.791239446652439     
 H   17.196504508620961        11.893067570123579        11.033159377451950     
 C   18.118585970202943        10.546535061681018        9.6342783572597028     
 H   18.282351850651544        9.4664541816724057        9.4864920345203974     
 H   17.516345202267850        10.874169268667838        8.7747470799795853     
 C   19.461449547454098        11.285226860645073        9.6254492480873495     
 H   20.144166304330053        10.805885582887715        10.342127575618502     
 H   19.305586894408595        12.302167258050565        10.009496737492775     
 C   20.110119883400657        11.361641664232861        8.2434166763600505     
 H   21.091640888216194        11.852904724003485        8.2928676117951099     
 H   19.477606005220199        11.941556787406073        7.5573092352531264     
 H   20.259256626603115        10.364184945584322        7.8121984525557862     
 Cl   6.7284504008568042        5.4294001559022940        28.139262002436030     
         194

 Co   9.1627403678080359        1.3987841029876360        4.4263874460273307     
 N   7.8704919341166981       0.67335208084021814        5.7964056838580156     
 N   7.2042725959509140        1.7173086863630287        3.5641691980380266     
 N   10.225522728713528        2.1967494978526698        6.0743812067792451     
 N   9.9944175242293714        3.2718611693792834        3.7091305605720137     
 N   10.256085802294043      -0.35043576434189927        5.0769213414108147     
 N   9.8246810147957238       0.40078373708286580        2.6682847831337515     
 O   8.1962838191419127       0.33892506148889612        7.0742404786003323     
 C   6.4527306117694652       0.80411356785863242        5.6296678743653175     
 N   6.6290888166447326        2.2133038354609291        2.4379351686560438     
 C   6.1449142437332265        1.3755901051709392        4.3927688947910690     
 O   10.334361857707750        1.5548797714091718        7.2753335343538748     
 C   10.811237746811914        3.3647238638720456        5.9770139348297464     
 N   10.059059419763928        4.0427653535000729        2.5964852122496342     
 C   10.664104987937064        3.9658782232597525        4.6646056251646586     
 O   10.293080637574814      -0.77052429678428280        6.3805136246125285     
 C   10.781915020453825       -1.1656659195388714        4.2022430558057833     
 N   9.8639415376062676       0.67050575861948936        1.3445530098014677     
 C   10.605982577794668      -0.69865075641114105        2.8421070176334866     
 B   9.6839293331357581       0.19773410651074880        7.3612525330379368     
 C   5.4835738089454633       0.32864746320603105        6.6445508248129936     
 H   7.2135433213158766        2.5483005177374536        1.6375205813022062     
 C   5.2636250337769361        2.2150728613153383        2.5175518344471803     
 C   4.9120332096218329        1.6829549727265676        3.7393941170607081     
 C   11.616061380124995        4.0258090981410941        7.0395598972330964     
 H   9.6048568894530142        3.7354944803051180        1.7042514748984396     
 C   10.743337468760448        5.1893569318536796        2.8206504461056370     
 C   11.149224937741140        5.1814057827030897        4.1492699304540084     
 C   11.456496972692788       -2.4426984207403812        4.5552418335557494     
 H   9.3559281382040620        1.4894870355576195       0.93922191092023266     
 C   10.631895740158077      -0.22838602100565733       0.67830206414104444     
 C   11.124741039079534       -1.1365215870159415        1.6065260227765661     
 C   9.9181034017665901      -0.36764829263893473        8.8363431236492929     
 H   4.4548654156901533       0.53477867346397479        6.3333743852821067     
 H   5.5760246024127644      -0.75638741820390876        6.8161479836865384     
 H   5.6541005179036707       0.81301634833569048        7.6190116898143172     
 H   4.6669198884734966        2.6252477496125741        1.7073449724956831     
 H   3.9123056508223963        1.5303971653485731        4.1204299234632868     
 H   11.315216298408066        5.0729414447096488        7.1777731573953547     
 H   11.523607111828046        3.4882578031061278        7.9864597424525181     
 H   12.677042299731099        4.0537858241872007        6.7422419681467174     
 H   10.926303410961909        5.9013591439894535        2.0269341851608802     
 H   11.721575584837996        5.9438805150636194        4.6611327558847044     
 H   12.005046876003256       -2.8488883133761567        3.7026662993144197     
 H   12.148450088195363       -2.2936299350780165        5.3934355239149827     
 H   10.719051874648697       -3.1956262978449295        4.8743440989489093     
 H   10.780260412009522      -0.15839169605638923      -0.39137125340545642     
 H   11.752722458527476       -1.9950281849429172        1.4015872693691958     
 H   10.961082167477324      -0.12177511752286121        9.0944816982706325     
 H   9.8809848750583100       -1.4676806197000194        8.8158488928117240     
 C   8.9841895813054649       0.15085020235006769        9.9468952828794777     
 H   9.5064211541038617        9.4434072359165150E-002   10.913703738083386     
 H   8.7737703042086466        1.2219454532336280        9.7937381218582722     
 C   7.6577037512352168      -0.60987223359519682        10.089258009624150     
 H   7.0415632350522284      -0.47064859617129057        9.1891597897287216     
 H   7.8639139483678733       -1.6921846661780777        10.144076925964560     
 C   6.8742544010933369      -0.18897999251510678        11.338910471359487     
 H   6.6979294245696508       0.89817451635483458        11.318836520852461     
 H   7.5005620925100036      -0.35990153867424840        12.228297353212714     
 C   5.5386085292035885      -0.91746316723792043        11.511607050021462     
 H   4.8865065211202658      -0.69816048284391852        10.650846652007338     
 H   5.7056363462305049       -2.0063070462838133        11.479999226671653     
 C   4.8125298843761071      -0.55556338696734309        12.812260605892066     
 H   4.6456871578439989       0.53265360663666927        12.852540156065306     
 H   5.4687613185771005      -0.77579920328314522        13.668756073135215     
 C   3.4751329033083520       -1.2815113361512924        12.996547285662842     
 H   2.8180232275113850       -1.0645222980189726        12.139776715837963     
 H   3.6381271166187528       -2.3709068335193555        12.966475022220866     
 C   2.7603383281159801      -0.90775934978318484        14.298533283216942     
 H   2.5992984966227546       0.18165562976162108        14.329816866185142     
 H   3.4193122727401337       -1.1229017532639656        15.153946908996760     
 C   1.4196309972299597       -1.6220356680957564        14.497332332567320     
 H   1.5766031017783755       -2.7130038694165832        14.493221194382281     
 H  0.76357347134027986       -1.4218161545266559        13.635466769729661     
 C  0.71070550556724843       -1.2121819467340942        15.791927527792851     
 H  0.55644909785055841      -0.12160841231691917        15.795895759416169     
 H   1.3702638266637739       -1.4117855826463113        16.650048520604681     
 C -0.63210454287718087       -1.9141835188133225        16.002337384198078     
 H  -1.2916736760190770       -1.7050847207507489        15.145191672689101     
 H -0.48232720192512191       -3.0064401165161247        15.987580546593621     
 C  -1.3471908471929244       -1.5268728342841180        17.302824980376112     
 H  -1.4777420580820808      -0.43354438577963805        17.352310427766703     
 H -0.71011792856251565       -1.7835663347007786        18.164188503229440     
 C  -2.7063925869019134       -2.2233117390357240        17.429027685629219     
 H  -3.3507094809379301       -1.9147463448308222        16.590752937332763     
 H  -2.5659156453649961       -3.3079638015772654        17.293302338298222     
 C  -3.4370457311947185       -1.9928188114294358        18.754317976145252     
 H  -3.6090633726454513      -0.91687102081944383        18.922752199639184     
 H  -2.7930994448067805       -2.3243239090573051        19.581818112289234     
 C  -4.7723203095328159       -2.7457395300914893        18.821074345831946     
 H  -5.4991652639177531       -2.2590394317540881        18.154003214449141     
 H  -4.6313141044788289       -3.7547140746337333        18.410127605286753     
 C  -5.3409922927215927       -2.8504575048466605        20.238311544258877     
 H  -6.3400984875468263       -3.3083663521180169        20.238181943308199     
 H  -4.6905583036791718       -3.4695828997083638        20.872697328827794     
 H  -5.4326069411856803       -1.8645815788672986        20.709268129649370     
 Cl   8.4354912048983515        3.1465563313576852       0.10970968151252572     
 Co   5.7708702284148830        7.1030964334608981        23.908377989296788     
 N   7.0844803896220627        7.6549953636478643        22.358952028148899     
 N   7.7712915422543505        7.0352884867791374        24.771368916012094     
 N   4.5444429935668076        6.4380001950992458        22.406109991971189     
 N   5.2164501429525858        5.1457320603299754        24.497737033322121     
 N   4.9602013756185661        8.9023193973026853        23.372239476406495     
 N   4.9417159944593774        7.9491501890854961        25.716308658797050     
 O   6.6515699307734391        8.1612062687391571        21.159917274844364     
 C   8.3825871217117349        7.7443999139120088        22.562452662128379     
 N   8.4000448148046054        6.6368420531965286        25.902922647204168     
 C   8.7685231601761089        7.3174383735764019        23.888403446496802     
 O   4.4747657641306899        6.9853041510168001        21.168887862704711     
 C   3.9540869986218530        5.1456773481412279        22.471143737384761     
 N   5.3237920636161000        4.3387411767610766        25.586735381124353     
 C   4.3445688643424907        4.4826510820760026        23.638074247794449     
 O   4.6449701195168833        9.2574483372420193        22.092465376418915     
 C   4.3590978850654283        9.7802656269549217        24.330154734662926     
 N   4.8425604268012750        7.6199827548010282        27.026033009612760     
 C   4.3780846810140295        9.2084267379126761        25.604505656757947     
 B   5.1746513658783941        8.3313712694693276        21.017396174980146     
 C   9.3376600707320350        8.3142550446344163        21.571895569277103     
 H   7.8461987015985803        6.2828116728723975        26.723610705773051     
 C   9.7508425165837345        6.6565366972111564        25.767153786672289     
 C   10.030727613517293        7.1130197285719587        24.483928165295769     
 C   2.9393381220048465        4.6976443568850392        21.491137637786991     
 H   5.8193910938889832        4.6633943244546661        26.446631659060913     
 C   4.5761848834936316        3.2078951175679871        25.451274365920245     
 C   3.9513193150844015        3.2456395290209548        24.223849832913757     
 C   3.9629478758612535        11.161659871473303        23.985114617658766     
 H   5.3325310461150526        6.7816874504133455        27.398833042616531     
 C   4.2748769953734937        8.6286537889241384        27.756520350384523     
 C   3.9613939676991103        9.6594754641259328        26.896513861939344     
 C   4.8027158629838542        8.9285535818069555        19.585177573261529     
 H   10.353111974645413        8.3754744918219917        21.973950467576454     
 H   9.0074418694556151        9.3237136029047090        21.283803167925591     
 H   9.3535061461798659        7.7142729602343545        20.649949667454912     
 H   10.397131067249582        6.3165251921044741        26.571420069520212     
 H   11.006787840043348        7.2583398209254586        24.040559627153417     
 H   2.7018023689465580        3.6357133385720584        21.612074794820128     
 H   3.2837314989086650        4.8755261308480122        20.462435667194004     
 H   2.0016819983792078        5.2692020761735510        21.608668950978469     
 H   4.5365286996550829        2.4689945543505263        26.239918653645312     
 H   3.2769955173141385        2.5075989157267551        23.811897530810885     
 H   3.4259746071667041        11.621067451868056        24.817934821908953     
 H   3.3191530248888150        11.190120662087869        23.094431387442615     
 H   4.8464641445927459        11.786391432645800        23.766778235606033     
 H   4.1252565366320137        8.5297854406125779        28.824960165886740     
 H   3.5090041979885815        10.608325567684490        27.157125587459984     
 H   3.7474069310665401        8.6740949342805163        19.396583094327433     
 H   4.8294556727981908        10.028401280980230        19.628620137211900     
 C   5.6661221796637520        8.4481080524595793        18.403789400707332     
 H   5.0930086084694413        8.5387962899265109        17.468892634352269     
 H   5.8848301453158411        7.3730387526795651        18.509282497872686     
 C   6.9839385121439088        9.2152509841373575        18.231219302401243     
 H   7.6070668261063261        9.0952534380410821        19.128337186741895     
 H   6.7672640956212611        10.294618327547443        18.160721522259482     
 C   7.7629898406664664        8.7780514374075818        16.987433307302084     
 H   7.9496760115234117        7.6927969868751704        17.029001295061352     
 H   7.1364787888767767        8.9270970913479566        16.094433225469444     
 C   9.0918977926150824        9.5155151407728056        16.806540903441356     
 H   9.7424339479531223        9.3153604744361864        17.672917055318575     
 H   8.9159813931513128        10.603553190842661        16.820642327046119     
 C   9.8249140720767087        9.1394630872878402        15.515962543134066     
 H   10.001124172682671        8.0521555870078103        15.492653253769104     
 H   9.1719625160366665        9.3419427773346069        14.652721964295237     
 C   11.155697153844981        9.8743943715535973        15.331369194931066     
 H   11.808463212538438        9.6756049434950526        16.195924450397978     
 H   10.982982457625580        10.962742085107863        15.344292142255762     
 C   11.881541898300647        9.4871934078647033        14.041416326171618     
 H   12.055114495755680        8.3992308497706283        14.029057464890254     
 H   11.226157884638814        9.6809848476520219        13.178235670073528     
 C   13.213549732959210        10.214158611661686        13.841234723057140     
 H   13.043034615676813        11.303050082237773        13.823296687553517     
 H   13.865556633807685        10.037964904875434        14.711437409496643     
 C   13.934233565866899        9.7878398566391986        12.560597146009661     
 H   14.107331195698542        8.7003192748799005        12.581604537112979     
 H   13.275896838630629        9.9561607321373540        11.695348663249879     
 C   15.264111841130326        10.506805491661549        12.340538017222721     
 H   15.925630143474310        10.323137013482306        13.202130979575479     
 H   15.097942764894029        11.596886242427455        12.334835544875270     
 C   15.985653965765087        10.105135244295868        11.049396141961891     
 H   16.119500994932441        9.0119588870257878        11.013304217021812     
 H   15.351658904564523        10.349438354003127        10.182581194121818     
 C   17.342211737449951        10.803620625372453        10.931685662216790     
 H   17.967291067147965        10.518613556001233        11.792883173793699     
 H   17.195235204767467        11.890862664852982        11.038173871026626     
 C   18.112979983902452        10.545020963267515        9.6356654461164180     
 H   18.274940799909619        9.4648925760603380        9.4864566186836647     
 H   17.509500346289876        10.874298656939866        8.7776595326496540     
 C   19.456944217295082        11.281731726537561        9.6245599845394576     
 H   20.139737103975044        10.802131691639763        10.341012603332086     
 H   19.303210729440497        12.299408323942137        10.007531952393979     
 C   20.104209795983881        11.355149586160717        8.2416450409000426     
 H   21.086272759713495        11.845505198436237        8.2891030896959261     
 H   19.471652164583499        11.934404911288395        7.5549728019609388     
 H   20.252017037185929        10.356803741753602        7.8120334687631550     
 Cl   6.7300811011473369        5.4256265049685783        28.139932649446692     
         194

 Co   9.1600857929064290        1.4002267770301089        4.4216478603818645     
 N   7.8696449619733579       0.67362830651217454        5.7930717402464120     
 N   7.2006579390807319        1.7169240716104228        3.5614166948904216     
 N   10.224135230950823        2.1977003549621359        6.0688943912433961     
 N   9.9906352869234958        3.2741575787634267        3.7045736491776111     
 N   10.254159692155234      -0.34938990067351938        5.0703853999486519     
 N   9.8207027382365801       0.40325445536629262        2.6626709784870011     
 O   8.1968861409735307       0.33881483589111694        7.0704108399202665     
 C   6.4516358754355725       0.80283893268690587        5.6274643280922545     
 N   6.6240736014557866        2.2115623556887432        2.4352947342248354     
 C   6.1423166584265809        1.3740906771567514        4.3908285591928546     
 O   10.334827038366200        1.5551418284673375        7.2692553714630996     
 C   10.809420709629531        3.3658939147376365        5.9717810516037977     
 N   10.054809021271144        4.0453938832200578        2.5921460883797072     
 C   10.661359626629652        3.9675797068878018        4.6597598382117269     
 O   10.292566066479852      -0.77006866438742616        6.3736948006700223     
 C   10.777953184583060       -1.1649170111510971        4.1948138838246267     
 N   9.8596960786250136       0.67411910395559149        1.3391777417011743     
 C   10.601167731715734      -0.69699054154891282        2.8351839219467894     
 B   9.6850049609086053       0.19784758918859904        7.3554965062903497     
 C   5.4837410193963700       0.32505638294482486        6.6424482213903957     
 H   7.2075691734127014        2.5478344842099627        1.6348626638817649     
 C   5.2586782648215493        2.2116776261922704        2.5159324763177446     
 C   4.9086190281174664        1.6796894606012540        3.7382336213485665     
 C   11.614855405599997        4.0262727414128747        7.0343465893464767     
 H   9.5996924919224114        3.7384665428640944        1.7002551234587517     
 C   10.739912738068357        5.1915170401629442        2.8161279703645095     
 C   11.146736718752912        5.1829875947624720        4.1444261095232067     
 C   11.451171109554231       -2.4429587954723049        4.5466451148045994     
 H   9.3515796387032477        1.4934043314260956       0.93457911083618606     
 C   10.626630915206460      -0.22483225352452585       0.67192850871283560     
 C   11.118969781103628       -1.1342815017127532        1.5990673384212528     
 C   9.9221336792132711      -0.36785347617114778        8.8299060084394334     
 H   4.4546359696521227       0.53203171673117977        6.3331980324256856     
 H   5.5761724554302114      -0.76043120152312693        6.8111632454692312     
 H   5.6557349795029364       0.80696486048855232        7.6178061381914537     
 H   4.6609338020987972        2.6208786611500594        1.7060456396165464     
 H   3.9093781377779169        1.5261532901588584        4.1201301256706300     
 H   11.316333252846452        5.0741778762477185        7.1712614516762843     
 H   11.520444175562437        3.4898009599649025        7.9816724655220144     
 H   12.676163362064878        4.0513254286497604        6.7380232026373736     
 H   10.922994732629528        5.9036948296315632        2.0226191541287042     
 H   11.719902764590397        5.9449731550108957        4.6560740926877635     
 H   12.000841250882603       -2.8479644230409256        3.6942445311315355     
 H   12.141736288616290       -2.2958979492224132        5.3862946310319861     
 H   10.712634991678957       -3.1959398231759435        4.8630022750991273     
 H   10.774969748667617      -0.15404704476511139      -0.39762931870436513     
 H   11.746002227481981       -1.9932576595743337        1.3932293003553566     
 H   10.965598412241860      -0.12193303909828893        9.0859446088565061     
 H   9.8850224026066478       -1.4678746544000154        8.8093362969893789     
 C   8.9902427919443717       0.15040083514005417        9.9420996201635816     
 H   9.5137783818830890        9.3440508147332152E-002   10.908174430346710     
 H   8.7797071634869184        1.2215788208269025        9.7897271657266174     
 C   7.6640138593681737      -0.61049523311615739        10.085373845579319     
 H   7.0475164808217823      -0.47159676605703243        9.1854816758829774     
 H   7.8705270731542987       -1.6927327489624622        10.140292441311649     
 C   6.8808545162146695      -0.18967434301208541        11.335085414647590     
 H   6.7044922399157212       0.89747553898386767        11.315115434841969     
 H   7.5072154906680026      -0.36066655307939871        12.224424850270170     
 C   5.5452149079828716      -0.91823029045033633        11.507763366057171     
 H   4.8928570961762130      -0.69867226133513471        10.647256876405871     
 H   5.7121589381444045       -2.0070798982870506        11.475867957737321     
 C   4.8197893341008857      -0.55647367997387454        12.808762725333652     
 H   4.6535371915151984       0.53181285712933546        12.849481801352244     
 H   5.4762537935216802      -0.77735407452651617        13.664915707968174     
 C   3.4821126899266814       -1.2817768367410338        12.993328479770275     
 H   2.8245730410691077       -1.0637049409351780        12.137165129290370     
 H   3.6443882030950019       -2.3712372422754844        12.962353496216693     
 C   2.7685161465127841      -0.90846722634654786        14.296062081833554     
 H   2.6086475762982038       0.18107064884929688        14.328394613868115     
 H   3.4277992602321063       -1.1250794623111724        15.150854938037408     
 C   1.4272141746639677       -1.6215909889566049        14.494988311973856     
 H   1.5830101602027000       -2.7126954743732661        14.489452078265826     
 H  0.77079300879222379       -1.4196326954813245        13.633812581003729     
 C  0.71951561289379862       -1.2125405166472754        15.790502457854281     
 H  0.56672905262044659      -0.12180256343353529        15.796011861512936     
 H   1.3792098173910188       -1.4141675585770490        16.648020955803744     
 C -0.62413376272174492       -1.9131488198306579        16.000504129718465     
 H  -1.2838029095752619       -1.7016827482205990        15.144034529651281     
 H -0.47585026388009771       -3.0055432799928998        15.983775379754897     
 C  -1.3382319022943394       -1.5271644286872945        17.301945478800889     
 H  -1.4667717778456646      -0.43375015788371035        17.353646117873364     
 H -0.70148458553001269       -1.7867455864606230        18.162632092063550     
 C  -2.6987448943615311       -2.2213210959285794        17.427001959563377     
 H  -3.3423189607703443       -1.9102323529446577        16.589124472146210     
 H  -2.5603350270719969       -3.3059912059218122        17.289615483638578     
 C  -3.4292785709957752       -1.9913044760035485        18.752482320836201     
 H  -3.5996084008763614      -0.91529014953555499        18.922046450591349     
 H  -2.7860651924854243       -2.3246715469858437        19.579755929391386     
 C  -4.7657549405462527       -2.7421629606331912        18.818164950905558     
 H  -5.4903529552542025       -2.2558594718032703        18.148447162539313     
 H  -4.6254518657030630       -3.7522346402269862        18.409727078389405     
 C  -5.3379014886372742       -2.8425983102773285        20.234250862327102     
 H  -6.3367640098974611       -3.3011117900944136        20.233125073966562     
 H  -4.6889398125433379       -3.4591904618066907        20.872498382262233     
 H  -5.4312782993485440       -1.8552474185338388        20.701605207319496     
 Cl   8.4297927292386809        3.1496403581061481       0.10654539407002059     
 Co   5.7720841707319064        7.1022622410887184        23.912865935777432     
 N   7.0846256366176501        7.6556387680782914        22.362589458579119     
 N   7.7724320965434801        7.0360925837633097        24.774455276369675     
 N   4.5440511826734458        6.4390662077993968        22.410918281656951     
 N   5.2201795871020691        5.1437848565439808        24.499319402697697     
 N   4.9627783458748533        8.9028980239221482        23.378607970725199     
 N   4.9415806784275018        7.9455356716283969        25.721116210897641     
 O   6.6505985988387515        8.1627636996713253        21.164392153615491     
 C   8.3826062741493885        7.7468921839096065        22.565814063542703     
 N   8.4017688006436853        6.6386451300972231        25.906036267063335     
 C   8.7692413260408859        7.3196451201211215        23.891439937417442     
 O   4.4736166651045517        6.9872103681534403        21.174172883703768     
 C   3.9536495182774822        5.1468878536129825        22.475323865607809     
 N   5.3294723216128803        4.3351606117688615        25.586913274959482     
 C   4.3462015804339931        4.4822515532008023        23.640562857475562     
 O   4.6450669770335065        9.2584920087736151        22.099510514515131     
 C   4.3629773569123422        9.7801360798239365        24.337869287470340     
 N   4.8401606205010195        7.6138016681808223        27.029999231130208     
 C   4.3801234149312238        9.2058615778901416        25.611187231386356     
 B   5.1736011118827152        8.3332040155154630        21.023250291984116     
 C   9.3366131739056275        8.3194872215075328        21.575785313841685     
 H   7.8483417783188640        6.2831841640779178        26.726301955438441     
 C   9.7525130759069860        6.6601921853489259        25.770151409157830     
 C   10.031713907093835        7.1170474960975669        24.486924436876613     
 C   2.9373827704238771        4.7002024705280308        21.496303737289594     
 H   5.8253924757311868        4.6593537156037330        26.446875592248730     
 C   4.5808565561949051        3.2050428871943897        25.451468807096195     
 C   3.9535454173875211        3.2446922311767636        24.225423659151005     
 C   3.9717404565490031        11.163495826318641        23.995542828807015     
 H   5.3296882780120418        6.7748331688106758        27.401641317433224     
 C   4.2733616940587948        8.6219783594793107        27.761784850227620     
 C   3.9628393051592878        9.6550924582007447        26.903545073711474     
 C   4.8006997413870840        8.9310836355455638        19.591631795069222     
 H   10.351551681116332        8.3838269737975928        21.978601538101163     
 H   9.0035005970444928        9.3278219051437663        21.287225235880470     
 H   9.3550732961038943        7.7193489736074836        20.654004574603928     
 H   10.399250552119666        6.3208397754435790        26.574291936536170     
 H   11.007526749054678        7.2635492536003667        24.043439743502734     
 H   2.6991971085372461        3.6383876053776469        21.616908815376103     
 H   3.2808807103669317        4.8784093666984099        20.467346177395203     
 H   2.0003157706233661        5.2724245534988405        21.615201968782777     
 H   4.5423897658440655        2.4649566697204208        26.238984163696248     
 H   3.2780340284913110        2.5075513934414042        23.813874734108708     
 H   3.4317458518133632        11.621529279814444        24.827087820627160     
 H   3.3326623350310522        11.196191524470297        23.101880749034091     
 H   4.8577573184341976        11.786678171376639        23.783910267984826     
 H   4.1215709424056115        8.5211746018500616        28.829678462229392     
 H   3.5116247529908651        10.604162870347592        27.165292940087987     
 H   3.7449516544132320        8.6778024614244131        19.404044703201944     
 H   4.8287564728585526        10.030865991324184        19.635065663009520     
 C   5.6626432966510016        8.4495793553076624        18.409591614165866     
 H   5.0889910111755530        8.5408102534812080        17.475075200281815     
 H   5.8803036839126728        7.3742997086236519        18.515000232978149     
 C   6.9810802767751277        9.2155215988498842        18.236374486540996     
 H   7.6041868417450607        9.0953309834928646        19.133459591633518     
 H   6.7652450327370088        10.295012669497954        18.165535263807588     
 C   7.7598934332531728        8.7774814598260651        16.992775463021665     
 H   7.9456792841787296        7.6920998306401360        17.034410988149080     
 H   7.1337231294414210        8.9270198905783662        16.099621844715553     
 C   9.0894513957320662        9.5139743348182435        16.812197138893083     
 H   9.7398147200624976        9.3131752718689498        17.678565697674863     
 H   8.9143199856210504        10.602124230514129        16.826517155996896     
 C   9.8221710417213668        9.1377554770302734        15.521484861487254     
 H   9.9976675416461358        8.0503547067262478        15.497847236735284     
 H   9.1692650656293324        9.3409205287076862        14.658369441796189     
 C   11.153402337055985        9.8719651072628789        15.336945213004853     
 H   11.806413407810750        9.6719486121160418        16.201021550478384     
 H   10.981422322040464        10.960395939606292        15.350944716344609     
 C   11.878443085520518        9.4855517167317629        14.046286849817294     
 H   12.051046592544544        8.3974715776165034        14.032629713872204     
 H   11.222884670551052        9.6809231478616162        13.183600473658823     
 C   13.211040090507369        10.211659488669348        13.846421183325711     
 H   13.041532400601451        11.300704355730218        13.830477025242814     
 H   13.863424174026148        10.033367949760347        14.715893531797315     
 C   13.930580061993519        9.7868953741513582        12.564587495087729     
 H   14.102254400818834        8.6991426683439208        12.583461821550383     
 H   13.271992862384504        9.9577149076698817        11.700028758899903     
 C   15.261361501044261        10.504613937029237        12.345127795258177     
 H   15.923171694619448        10.318228260565844        13.205874417080382     
 H   15.096658902295223        11.594878400961964        12.341826533400216     
 C   15.981499053332071        10.104667424696695        11.052633095229512     
 H   16.113807370845951        9.0114096531206300        11.014292064077450     
 H   15.347202849671618        10.351526766562500        10.186791828437455     
 C   17.339046192799959        10.801400583037962        10.934692244653432     
 H   17.964772254938371        10.513860214520985        11.794526900934960     
 H   17.193965900913973        11.888657759582385        11.043188364601301     
 C   18.107373997601961        10.543506864854013        9.6370525349731349     
 H   18.267529749167696        9.4633309704482702        9.4864212028469321     
 H   17.502655490311898        10.874428045211893        8.7805719853197228     
 C   19.452438887136065        11.278236592430048        9.6236707209915657     
 H   20.135307903620035        10.798377800391810        10.339897631045668     
 H   19.300834564472396        12.296649389833711        10.005567167295183     
 C   20.098299708567104        11.348657508088573        8.2398734054400347     
 H   21.080904631210799        11.838105672868990        8.2853385675967406     
 H   19.465698323946800        11.927253035170716        7.5526363686687512     
 H   20.244777447768744        10.349422537922882        7.8118684849705238     
 Cl   6.7317118014378696        5.4218528540348627        28.140603296457353     
         194

 Co   9.1574312180048238        1.4016694510725818        4.4169082747363984     
 N   7.8687979898300187       0.67390453218413082        5.7897377966348094     
 N   7.1970432822105490        1.7165394568578169        3.5586641917428161     
 N   10.222747733188118        2.1986512120716020        6.0634075757075472     
 N   9.9868530496176220        3.2764539881475701        3.7000167377832081     
 N   10.252233582016427      -0.34834403700513950        5.0638494584864890     
 N   9.8167244616774347       0.40572517364971944        2.6570571738402511     
 O   8.1974884628051470       0.33870461029333770        7.0665812012401998     
 C   6.4505411391016798       0.80156429751517932        5.6252607818191906     
 N   6.6190583862668406        2.2098208759165572        2.4326542997936267     
 C   6.1397190731199354        1.3725912491425636        4.3888882235946411     
 O   10.335292219024650        1.5554038855255030        7.2631772085723245     
 C   10.807603672447149        3.3670639656032275        5.9665481683778481     
 N   10.050558622778357        4.0480224129400435        2.5878069645097805     
 C   10.658614265322239        3.9692811905158512        4.6549140512587952     
 O   10.292051495384888      -0.76961303199056952        6.3668759767275169     
 C   10.773991348712295       -1.1641681027633228        4.1873847118434702     
 N   9.8554506196437615       0.67773244929169352        1.3338024736008807     
 C   10.596352885636799      -0.69533032668668460        2.8282608262600921     
 B   9.6860805886814543       0.19796107186644926        7.3497404795427626     
 C   5.4839082298472768       0.32146530268361867        6.6403456179677969     
 H   7.2015950255095253        2.5473684506824719        1.6322047464613236     
 C   5.2537314958661616        2.2082823910692029        2.5143131181883085     
 C   4.9052048466131000        1.6764239484759405        3.7370731256364249     
 C   11.613649431074997        4.0267363846846562        7.0291332814598579     
 H   9.5945280943918085        3.7414386054230708        1.6962587720190638     
 C   10.736488007376268        5.1936771484722080        2.8116054946233819     
 C   11.144248499764684        5.1845694068218533        4.1395822885924050     
 C   11.445845246415674       -2.4432191702042281        4.5380483960534495     
 H   9.3472311392024352        1.4973216272945715       0.92993631075213956     
 C   10.621366090254844      -0.22127848604339440       0.66555495328462677     
 C   11.113198523127721       -1.1320414164095649        1.5916086540659395     
 C   9.9261639566599538      -0.36805865970336082        8.8234688932295757     
 H   4.4544065236140913       0.52928475999838487        6.3330216795692644     
 H   5.5763203084476585      -0.76447498484234522        6.8061785072519232     
 H   5.6573694411022020       0.80091337264141427        7.6166005865685902     
 H   4.6549477157240986        2.6165095726875442        1.7047463067374100     
 H   3.9064506247334374        1.5219094149691439        4.1198303278779722     
 H   11.317450207284839        5.0754143077857892        7.1647497459572129     
 H   11.517281239296828        3.4913441168236767        7.9768851885915106     
 H   12.675284424398660        4.0488650331123193        6.7338044371280308     
 H   10.919686054297147        5.9060305152736721        2.0183041230965282     
 H   11.718229944342797        5.9460657949581721        4.6510154294908226     
 H   11.996635625761950       -2.8470405327056940        3.6858227629486517     
 H   12.135022489037217       -2.2981659633668099        5.3791537381489896     
 H   10.706218108709217       -3.1962533485069575        4.8516604512493453     
 H   10.769679085325713      -0.14970239347383352      -0.40388738400327384     
 H   11.739281996436484       -1.9914871342057503        1.3848713313415175     
 H   10.970114657006395      -0.12209096067371665        9.0774075194423816     
 H   9.8890599301549855       -1.4680686891000114        8.8028237011670356     
 C   8.9962960025832786       0.14995146793004066        9.9373039574476856     
 H   9.5211356096623145        9.2446943935499140E-002   10.902645122610032     
 H   8.7856440227651884        1.2212121884201768        9.7857162095949644     
 C   7.6703239675011297      -0.61111823263711806        10.081489681534491     
 H   7.0534697265913362      -0.47254493594277425        9.1818035620372331     
 H   7.8771401979407232       -1.6932808317468466        10.136507956658736     
 C   6.8874546313360012      -0.19036869350906405        11.331260357935692     
 H   6.7110550552617907       0.89677656161290076        11.311394348831477     
 H   7.5138688888260026      -0.36143156748454902        12.220552347327628     
 C   5.5518212867621539      -0.91899741366275223        11.503919682092878     
 H   4.8992076712321593      -0.69918403982635102        10.643667100804404     
 H   5.7186815300583032       -2.0078527502902879        11.471736688802991     
 C   4.8270487838256644      -0.55738397298040587        12.805264844775239     
 H   4.6613872251863988       0.53097210762200164        12.846423446639184     
 H   5.4837462684662599      -0.77890894576988701        13.661075342801130     
 C   3.4890924765450113       -1.2820423373307754        12.990109673877706     
 H   2.8311228546268308       -1.0628875838513836        12.134553542742779     
 H   3.6506492895712515       -2.3715676510316133        12.958231970212520     
 C   2.7766939649095876      -0.90917510290991099        14.293590880450166     
 H   2.6179966559736525       0.18048566793697268        14.326972361551086     
 H   3.4362862477240794       -1.1272571713583792        15.147762967078057     
 C   1.4347973520979758       -1.6211463098174534        14.492644291380392     
 H   1.5894172186270248       -2.7123870793299494        14.485682962149369     
 H  0.77801254624416771       -1.4174492364359934        13.632158392277798     
 C  0.72832572022034880       -1.2128990865604565        15.789077387915709     
 H  0.57700900739033478      -0.12199671455015142        15.796127963609701     
 H   1.3881558081182637       -1.4165495345077868        16.645993391002808     
 C -0.61616298256630897       -1.9121141208479935        15.998670875238847     
 H  -1.2759321431314468       -1.6982807756904490        15.142877386613462     
 H -0.46937332583507357       -3.0046464434696749        15.979970212916173     
 C  -1.3292729573957547       -1.5274560230904708        17.301065977225665     
 H  -1.4558014976092484      -0.43395592998778265        17.354981807980021     
 H -0.69285124249750984       -1.7899248382204673        18.161075680897664     
 C  -2.6910972018211483       -2.2193304528214344        17.424976233497532     
 H  -3.3339284406027581       -1.9057183610584933        16.587496006959658     
 H  -2.5547544087789982       -3.3040186102663593        17.285928628978933     
 C  -3.4215114107968314       -1.9897901405776615        18.750646665527150     
 H  -3.5901534291072710      -0.91370927825166615        18.921340701543510     
 H  -2.7790309401640685       -2.3250191849143826        19.577693746493541     
 C  -4.7591895715596904       -2.7385863911748931        18.815255555979167     
 H  -5.4815406465906520       -2.2526795118524530        18.142891110629485     
 H  -4.6195896269272980       -3.7497552058202390        18.409326551492054     
 C  -5.3348106845529566       -2.8347391157079960        20.230190180395326     
 H  -6.3334295322480960       -3.2938572280708098        20.228068204624922     
 H  -4.6873213214075040       -3.4487980239050180        20.872299435696675     
 H  -5.4299496575114086       -1.8459132582003792        20.693942284989621     
 Cl   8.4240942535790104        3.1527243848546109       0.10338110662751544     
 Co   5.7732981130489298        7.1014280487165387        23.917353882258073     
 N   7.0847708836132366        7.6562821725087176        22.366226889009340     
 N   7.7735726508326097        7.0368966807474820        24.777541636727257     
 N   4.5436593717800848        6.4401322204995477        22.415726571342713     
 N   5.2239090312515515        5.1418376527579852        24.500901772073274     
 N   4.9653553161311397        8.9034766505416112        23.384976465043898     
 N   4.9414453623956263        7.9419211541712968        25.725923762998228     
 O   6.6496272669040639        8.1643211306034935        21.168867032386618     
 C   8.3826254265870404        7.7493844539072052        22.569175464957027     
 N   8.4034927864827633        6.6404482069979176        25.909149886922503     
 C   8.7699594919056647        7.3218518666658410        23.894476428338081     
 O   4.4724675660784134        6.9891165852900796        21.179457904702826     
 C   3.9532120379331119        5.1480983590847362        22.479503993830857     
 N   5.3351525796096597        4.3315800467766463        25.587091168794611     
 C   4.3478342965254946        4.4818520243256010        23.643051467156670     
 O   4.6451638345501296        9.2595356803052109        22.106555652611348     
 C   4.3668568287592571        9.7800065326929513        24.345583840277754     
 N   4.8377608142007649        7.6076205815606164        27.033965452647656     
 C   4.3821621488484173        9.2032964178676053        25.617868806014769     
 B   5.1725508578870372        8.3350367615615966        21.029104408988086     
 C   9.3355662770792200        8.3247193983806493        21.579675058406263     
 H   7.8504848550391477        6.2835566552834381        26.728993205103830     
 C   9.7541836352302393        6.6638476734866945        25.773149031643374     
 C   10.032700200670375        7.1210752636231742        24.489920708457461     
 C   2.9354274188429081        4.7027605841710232        21.501469836792193     
 H   5.8313938575733895        4.6553131067528000        26.447119525436548     
 C   4.5855282288961785        3.2021906568207923        25.451663248272148     
 C   3.9557715196906407        3.2437449333325730        24.226997485388253     
 C   3.9805330372367527        11.165331781163980        24.005971039955263     
 H   5.3268455099090311        6.7679788872080069        27.404449592249918     
 C   4.2718463927440959        8.6153029300344830        27.767049350070714     
 C   3.9642846426194658        9.6507094522755583        26.910576285483607     
 C   4.7986836197903138        8.9336136892841740        19.598086016876920     
 H   10.349991387587249        8.3921794557731957        21.983252608625875     
 H   8.9995593246333687        9.3319302073828236        21.290647303835353     
 H   9.3566404460279209        7.7244249869806128        20.658059481752947     
 H   10.401370036989748        6.3251543587826839        26.577163803552128     
 H   11.008265658066010        7.2687586862752749        24.046319859852051     
 H   2.6965918481279347        3.6410618721832351        21.621742835932078     
 H   3.2780299218251989        4.8812926025488075        20.472256687596403     
 H   1.9989495428675244        5.2756470308241292        21.621734986587082     
 H   4.5482508320330490        2.4609187850903154        26.238049673747188     
 H   3.2790725396684830        2.5075038711560529        23.815851937406531     
 H   3.4375170964600228        11.621991107760833        24.836240819345370     
 H   3.3461716451732895        11.202262386852723        23.109330110625571     
 H   4.8690504922756483        11.786964910107480        23.801042300363619     
 H   4.1178853481792084        8.5125637630875470        28.834396758572044     
 H   3.5142453079931486        10.600000173010693        27.173460292715991     
 H   3.7424963777599234        8.6815099885683100        19.411506312076458     
 H   4.8280572729189153        10.033330701668138        19.641511188807140     
 C   5.6591644136382513        8.4510506581557472        18.415393827624399     
 H   5.0849734138816647        8.5428242170359052        17.481257766211364     
 H   5.8757772225095044        7.3755606645677387        18.520717968083609     
 C   6.9782220414063456        9.2157922135624126        18.241529670680745     
 H   7.6013068573837961        9.0954085289446489        19.138581996525136     
 H   6.7632259698527557        10.295407011448466        18.170349005355689     
 C   7.7567970258398793        8.7769114822445484        16.998117618741251     
 H   7.9416825568340466        7.6914026744051016        17.039820681236812     
 H   7.1309674700060661        8.9269426898087740        16.104810463961666     
 C   9.0870049988490500        9.5124335288636832        16.817853374344814     
 H   9.7371954921718729        9.3109900693017114        17.684214340031147     
 H   8.9126585780907881        10.600695270185597        16.832391984947670     
 C   9.8194280113660248        9.1360478667727048        15.527007179840441     
 H   9.9942109106096026        8.0485538264446852        15.503041219701462     
 H   9.1665676152219984        9.3398982800807637        14.664016919297142     
 C   11.151107520266988        9.8695358429721587        15.342521231078640     
 H   11.804363603083063        9.6682922807370311        16.206118650558786     
 H   10.979862186455348        10.958049794104719        15.357597290433457     
 C   11.875344272740389        9.4839100255988225        14.051157373462971     
 H   12.046978689333407        8.3957123054623768        14.036201962854152     
 H   11.219611456463289        9.6808614480712123        13.188965277244117     
 C   13.208530448055527        10.209160365677011        13.851607643594283     
 H   13.040030185526089        11.298358629222664        13.837657362932111     
 H   13.861291714244611        10.028770994645260        14.720349654097985     
 C   13.926926558120140        9.7859508916635178        12.568577844165796     
 H   14.097177605939127        8.6979660618079393        12.585319105987786     
 H   13.268088886138377        9.9592690832024111        11.704708854549928     
 C   15.258611160958196        10.502422382396928        12.349717573293633     
 H   15.920713245764587        10.313319507649384        13.209617854585288     
 H   15.095375039696417        11.592870559496474        12.348817521925161     
 C   15.977344140899053        10.104199605097520        11.055870048497134     
 H   16.108113746759464        9.0108604192154740        11.015279911133087     
 H   15.342746794778714        10.353615179121874        10.191002462753090     
 C   17.335880648149971        10.799180540703473        10.937698827090074     
 H   17.962253442728777        10.509106873040739        11.796170628076220     
 H   17.192696597060479        11.886452854311788        11.048202858175975     
 C   18.101768011301473        10.541992766440510        9.6384396238298518     
 H   18.260118698425771        9.4617693648362025        9.4863857870101995     
 H   17.495810634333925        10.874557433483920        8.7834844379897934     
 C   19.447933556977048        11.274741458322536        9.6227814574436756     
 H   20.130878703265026        10.794623909143858        10.338782658759252     
 H   19.298458399504298        12.293890455725283        10.003602382196387     
 C   20.092389621150328        11.342165430016431        8.2381017699800250     
 H   21.075536502708101        11.830706147301742        8.2815740454975550     
 H   19.459744483310100        11.920101159053036        7.5502999353765636     
 H   20.237537858351558        10.342041334092162        7.8117035011778935     
 Cl   6.7333425017284023        5.4180792031011471        28.141273943468015     
         194

 Co   9.1547766431032169        1.4031121251150545        4.4121686890909322     
 N   7.8679510176866794       0.67418075785608722        5.7864038530232058     
 N   7.1934286253403661        1.7161548421052113        3.5559116885952107     
 N   10.221360235425413        2.1996020691810680        6.0579207601716982     
 N   9.9830708123117464        3.2787503975317134        3.6954598263888054     
 N   10.250307471877617      -0.34729817333675961        5.0573135170243262     
 N   9.8127461851182911       0.40819589193314626        2.6514433691935007     
 O   8.1980907846367650       0.33859438469555847        7.0627515625601331     
 C   6.4494464027677871       0.80028966234345278        5.6230572355461268     
 N   6.6140431710778946        2.2080793961443712        2.4300138653624179     
 C   6.1371214878132907        1.3710918211283756        4.3869478879964277     
 O   10.335757399683100        1.5556659425836687        7.2570990456815494     
 C   10.805786635264765        3.3682340164688185        5.9613152851518985     
 N   10.046308224285571        4.0506509426600292        2.5834678406398539     
 C   10.655868904014826        3.9709826741439005        4.6500682643058635     
 O   10.291536924289925      -0.76915739959371288        6.3600571527850116     
 C   10.770029512841530       -1.1634191943755485        4.1799555398623127     
 N   9.8512051606625075       0.68134579462779565        1.3284272055005870     
 C   10.591538039557866      -0.69367011182445637        2.8213377305733949     
 B   9.6871562164543032       0.19807455454429951        7.3439844527951754     
 C   5.4840754402981844       0.31787422242241242        6.6382430145451989     
 H   7.1956208776063502        2.5469024171549810        1.6295468290408823     
 C   5.2487847269107748        2.2048871559461349        2.5126937600588723     
 C   4.9017906651087326        1.6731584363506267        3.7359126299242833     
 C   11.612443456549999        4.0272000279564368        7.0239199735732383     
 H   9.5893636968612057        3.7444106679820472        1.6922624205793757     
 C   10.733063276684179        5.1958372567814717        2.8070830188822549     
 C   11.141760280776456        5.1861512188812355        4.1347384676616032     
 C   11.440519383277115       -2.4434795449361517        4.5294516773023004     
 H   9.3428826397016227        1.5012389231630476       0.92529351066809307     
 C   10.616101265303227      -0.21772471856226291       0.65918139785641783     
 C   11.107427265151815       -1.1298013311063766        1.5841499697106265     
 C   9.9301942341066365      -0.36826384323557387        8.8170317780197163     
 H   4.4541770775760607       0.52653780326558997        6.3328453267128433     
 H   5.5764681614651064      -0.76851876816156339        6.8011937690346160     
 H   5.6590039027014676       0.79486188479427622        7.6153950349457276     
 H   4.6489616293493992        2.6121404842250291        1.7034469738582734     
 H   3.9035231116889584        1.5176655397794292        4.1195305300853144     
 H   11.318567161723227        5.0766507393238598        7.1582380402381416     
 H   11.514118303031218        3.4928872736824510        7.9720979116610069     
 H   12.674405486732439        4.0464046375748790        6.7295856716186870     
 H   10.916377375964766        5.9083662009157818        2.0139890920643522     
 H   11.716557124095198        5.9471584349054476        4.6459567662938817     
 H   11.992430000641299       -2.8461166423704625        3.6774009947657680     
 H   12.128308689458146       -2.3004339775112062        5.3720128452659930     
 H   10.699801225739478       -3.1965668738379711        4.8403186273995633     
 H   10.764388421983808      -0.14535774218255568      -0.41014544930218255     
 H   11.732561765390988       -1.9897166088371667        1.3765133623276784     
 H   10.974630901770929      -0.12224888224914436        9.0688704300282552     
 H   9.8930974577033233       -1.4682627238000074        8.7963111053446905     
 C   9.0023492132221854       0.14950210072002718        9.9325082947317913     
 H   9.5284928374415419        9.1453379723666142E-002   10.897115814873354     
 H   8.7915808820434584        1.2208455560134512        9.7817052534633113     
 C   7.6766340756340865      -0.61174123215807874        10.077605517489660     
 H   7.0594229723608901      -0.47349310582851606        9.1781254481914889     
 H   7.8837533227271486       -1.6938289145312313        10.132723472005825     
 C   6.8940547464573338      -0.19106304400604268        11.327435301223796     
 H   6.7176178706078602       0.89607758424193373        11.307673262820986     
 H   7.5205222869840016      -0.36219658188969933        12.216679844385085     
 C   5.5584276655414362      -0.91976453687516813        11.500075998128585     
 H   4.9055582462881056      -0.69969581831756733        10.640077325202936     
 H   5.7252041219722019       -2.0086256022935256        11.467605419868661     
 C   4.8343082335504430      -0.55829426598693721        12.801766964216826     
 H   4.6692372588575983       0.53013135811466783        12.843365091926122     
 H   5.4912387434108396      -0.78046381701325784        13.657234977634088     
 C   3.4960722631633407       -1.2823078379205171        12.986890867985137     
 H   2.8376726681845539       -1.0620702267675890        12.131941956195186     
 H   3.6569103760475010       -2.3718980597877422        12.954110444208347     
 C   2.7848717833063916      -0.90988297947327401        14.291119679066778     
 H   2.6273457356491017       0.17990068702464848        14.325550109234056     
 H   3.4447732352160525       -1.1294348804055860        15.144670996118705     
 C   1.4423805295319838       -1.6207016306783020        14.490300270786928     
 H   1.5958242770513493       -2.7120786842866327        14.481913846032912     
 H  0.78523208369611153       -1.4152657773906621        13.630504203551865     
 C  0.73713582754689899       -1.2132576564736377        15.787652317977139     
 H  0.58728896216022308      -0.12219086566676754        15.796244065706468     
 H   1.3971017988455086       -1.4189315104385245        16.643965826201871     
 C -0.60819220241087302       -1.9110794218653291        15.996837620759232     
 H  -1.2680613766876314       -1.6948788031602993        15.141720243575641     
 H -0.46289638779004944       -3.0037496069464500        15.976165046077449     
 C  -1.3203140124971697       -1.5277476174936473        17.300186475650442     
 H  -1.4448312173728322      -0.43416170209185495        17.356317498086682     
 H -0.68421789946500688       -1.7931040899803117        18.159519269731774     
 C  -2.6834495092807660       -2.2173398097142898        17.422950507431686     
 H  -3.3255379204351718       -1.9012043691723288        16.585867541773105     
 H  -2.5491737904859990       -3.3020460146109061        17.282241774319289     
 C  -3.4137442505978877       -1.9882758051517742        18.748811010218098     
 H  -3.5806984573381806      -0.91212840696777731        18.920634952495675     
 H  -2.7719966878427127       -2.3253668228429216        19.575631563595692     
 C  -4.7526242025731271       -2.7350098217165955        18.812346161052780     
 H  -5.4727283379271014       -2.2494995519016352        18.137335058719657     
 H  -4.6137273881515330       -3.7472757714134923        18.408926024594702     
 C  -5.3317198804686381       -2.8268799211386639        20.226129498463550     
 H  -6.3300950545987300       -3.2866026660472065        20.223011335283282     
 H  -4.6857028302716701       -3.4384055860033449        20.872100489131117     
 H  -5.4286210156742731       -1.8365790978669194        20.686279362659750     
 Cl   8.4183957779193399        3.1558084116030733       0.10021681918501030     
 Co   5.7745120553659532        7.1005938563443580        23.921841828738714     
 N   7.0849161306088240        7.6569255769391447        22.369864319439557     
 N   7.7747132051217402        7.0377007777316543        24.780627997084839     
 N   4.5432675608867230        6.4411982331996978        22.420534861028475     
 N   5.2276384754010339        5.1398904489719897        24.502484141448850     
 N   4.9679322863874260        8.9040552771610741        23.391344959362598     
 N   4.9413100463637507        7.9383066367141977        25.730731315098819     
 O   6.6486559349693763        8.1658785615356635        21.173341911157745     
 C   8.3826445790246940        7.7518767239048030        22.572536866371351     
 N   8.4052167723218414        6.6422512838986121        25.912263506781667     
 C   8.7706776577704435        7.3240586132105605        23.897512919258723     
 O   4.4713184670522752        6.9910228024267198        21.184742925701887     
 C   3.9527745575887412        5.1493088645564908        22.483684122053905     
 N   5.3408328376064391        4.3279994817844303        25.587269062629741     
 C   4.3494670126169961        4.4814524954504007        23.645540076837779     
 O   4.6452606920667527        9.2605793518368067        22.113600790707565     
 C   4.3707363006061710        9.7798769855619661        24.353298393085169     
 N   4.8353610079005103        7.6014394949404105        27.037931674165105     
 C   4.3842008827656116        9.2007312578450708        25.624550380643178     
 B   5.1715006038913591        8.3368695076077302        21.034958525992060     
 C   9.3345193802528144        8.3299515752537676        21.583564802970844     
 H   7.8526279317594314        6.2839291464889593        26.731684454769223     
 C   9.7558541945534927        6.6675031616244631        25.776146654128915     
 C   10.033686494246917        7.1251030311487824        24.492916980038306     
 C   2.9334720672619388        4.7053186978140156        21.506635936294796     
 H   5.8373952394155921        4.6512724979018660        26.447363458624366     
 C   4.5901999015974519        3.1993384264471949        25.451857689448101     
 C   3.9579976219937603        3.2427976354883818        24.228571311625501     
 C   3.9893256179245022        11.167167736009318        24.016399251103511     
 H   5.3240027418060203        6.7611246056053371        27.407257867066612     
 C   4.2703310914293979        8.6086275005896553        27.772313849913811     
 C   3.9657299800796433        9.6463264463503702        26.917607497255737     
 C   4.7966674981935435        8.9361437430227824        19.604540238684613     
 H   10.348431094058165        8.4005319377487968        21.987903679150584     
 H   8.9956180522222464        9.3360385096218828        21.294069371790236     
 H   9.3582075959519475        7.7295010003537410        20.662114388901966     
 H   10.403489521859832        6.3294689421217889        26.580035670568087     
 H   11.009004567077341        7.2739681189501830        24.049199976201368     
 H   2.6939865877186229        3.6437361389888232        21.626576856488050     
 H   3.2751791332834657        4.8841758383992051        20.477167197797602     
 H   1.9975833151116826        5.2788695081494188        21.628268004391387     
 H   4.5541118982220326        2.4568809004602103        26.237115183798124     
 H   3.2801110508456555        2.5074563488707020        23.817829140704355     
 H   3.4432883411066819        11.622452935707221        24.845393818063581     
 H   3.3596809553155267        11.208333249235150        23.116779472217047     
 H   4.8803436661170991        11.787251648838319        23.818174332742412     
 H   4.1141997539528052        8.5039529243250307        28.839115054914696     
 H   3.5168658629954321        10.595837475673793        27.181627645343994     
 H   3.7400411011066148        8.6852175157122069        19.418967920950973     
 H   4.8273580729792771        10.035795412012092        19.647956714604760     
 C   5.6556855306255009        8.4525219610038320        18.421196041082933     
 H   5.0809558165877764        8.5448381805906024        17.487440332140910     
 H   5.8712507611063360        7.3768216205118264        18.526435703189073     
 C   6.9753638060375636        9.2160628282749411        18.246684854820497     
 H   7.5984268730225306        9.0954860743964314        19.143704401416759     
 H   6.7612069069685035        10.295801353398977        18.175162746903794     
 C   7.7537006184265866        8.7763415046630318        17.003459774460833     
 H   7.9376858294893644        7.6907055181700681        17.045230374324539     
 H   7.1282118105707104        8.9268654890391819        16.109999083207779     
 C   9.0845586019660320        9.5108927229091211        16.823509609796545     
 H   9.7345762642812499        9.3088048667344729        17.689862982387432     
 H   8.9109971705605240        10.599266309857065        16.838266813898446     
 C   9.8166849810106847        9.1343402565151361        15.532529498193627     
 H   9.9907542795730695        8.0467529461631244        15.508235202667642     
 H   9.1638701648146643        9.3388760314538430        14.669664396798096     
 C   11.148812703477994        9.8671065786814385        15.348097249152428     
 H   11.802313798355375        9.6646359493580221        16.211215750639191     
 H   10.978302050870230        10.955703648603146        15.364249864522305     
 C   11.872245459960258        9.4822683344658802        14.056027897108647     
 H   12.042910786122272        8.3939530333082519        14.039774211836102     
 H   11.216338242375526        9.6807997482808066        13.194330080829412     
 C   13.206020805603684        10.206661242684675        13.856794103862857     
 H   13.038527970450728        11.296012902715109        13.844837700621406     
 H   13.859159254463076        10.024174039530173        14.724805776398657     
 C   13.923273054246760        9.7850064091756792        12.572568193243864     
 H   14.092100811059417        8.6967894552719596        12.587176390425190     
 H   13.264184909892252        9.9608232587349388        11.709388950199951     
 C   15.255860820872130        10.500230827764618        12.354307351329089     
 H   15.918254796909725        10.308410754732922        13.213361292090191     
 H   15.094091177097612        11.590862718030982        12.355808510450109     
 C   15.973189228466035        10.103731785498347        11.059107001764756     
 H   16.102420122672978        9.0103111853103179        11.016267758188725     
 H   15.338290739885808        10.355703591681248        10.195213097068727     
 C   17.332715103499982        10.796960498368982        10.940705409526716     
 H   17.959734630519186        10.504353531560493        11.797814355217479     
 H   17.191427293206985        11.884247949041191        11.053217351750650     
 C   18.096162025000982        10.540478668027008        9.6398267126865687     
 H   18.252707647683849        9.4602077592241347        9.4863503711734669     
 H   17.488965778355951        10.874686821755946        8.7863968906598622     
 C   19.443428226818032        11.271246324215024        9.6218921938957838     
 H   20.126449502910017        10.790870017895905        10.337667686472834     
 H   19.296082234536200        12.291131521616855        10.001637597097591     
 C   20.086479533733552        11.335673351944287        8.2363301345200171     
 H   21.070168374205402        11.823306621734496        8.2778095233983695     
 H   19.453790642673400        11.912949282935358        7.5479635020843761     
 H   20.230298268934369        10.334660130261440        7.8115385173852623     
 Cl   6.7349732020189350        5.4143055521674315        28.141944590478676     
         194

 Co   9.1521220682016100        1.4045547991575273        4.4074291034454660     
 N   7.8671040455433392       0.67445698352804362        5.7830699094116031     
 N   7.1898139684701841        1.7157702273526054        3.5531591854476057     
 N   10.219972737662708        2.2005529262905341        6.0524339446358493     
 N   9.9792885750058726        3.2810468069158567        3.6909029149944024     
 N   10.248381361738810      -0.34625230966837967        5.0507775755621624     
 N   9.8087679085591475       0.41066661021657308        2.6458295645467502     
 O   8.1986931064683812       0.33848415909777924        7.0589219238800665     
 C   6.4483516664338945       0.79901502717172623        5.6208536892730638     
 N   6.6090279558889478        2.2063379163721852        2.4273734309312092     
 C   6.1345239025066451        1.3695923931141878        4.3850075523982133     
 O   10.336222580341550        1.5559279996418343        7.2510208827907752     
 C   10.803969598082382        3.3694040673344090        5.9560824019259497     
 N   10.042057825792787        4.0532794723800141        2.5791287167699268     
 C   10.653123542707414        3.9726841577719498        4.6452224773529318     
 O   10.291022353194963      -0.76870176719685623        6.3532383288425054     
 C   10.766067676970765       -1.1626702859877742        4.1725263678811562     
 N   9.8469597016812536       0.68495913996389768        1.3230519374002936     
 C   10.586723193478932      -0.69200989696222814        2.8144146348866972     
 B   9.6882318442271522       0.19818803722214975        7.3382284260475874     
 C   5.4842426507490911       0.31428314216120623        6.6361404111226001     
 H   7.1896467297031741        2.5464363836274901        1.6268889116204412     
 C   5.2438379579553880        2.2014919208230670        2.5110744019294362     
 C   4.8983764836043662        1.6698929242253131        3.7347521342121421     
 C   11.611237482024999        4.0276636712282183        7.0187066656866195     
 H   9.5841992993306029        3.7473827305410237        1.6882660691396878     
 C   10.729638545992088        5.1979973650907363        2.8025605431411273     
 C   11.139272061788228        5.1877330309406169        4.1298946467308015     
 C   11.435193520138558       -2.4437399196680754        4.5208549585511504     
 H   9.3385341402008084        1.5051562190315237       0.92065071058404646     
 C   10.610836440351610      -0.21417095108113146       0.65280784242820888     
 C   11.101656007175906       -1.1275612458031883        1.5766912853553132     
 C   9.9342245115533174      -0.36846902676778692        8.8105946628098586     
 H   4.4539476315380302       0.52379084653279495        6.3326689738564212     
 H   5.5766160144825534      -0.77256255148078168        6.7962090308173080     
 H   5.6606383643007341       0.78881039694713806        7.6141894833228640     
 H   4.6429755429746997        2.6077713957625144        1.7021476409791370     
 H   3.9005955986444789        1.5134216645897147        4.1192307322926576     
 H   11.319684116161612        5.0778871708619295        7.1517263345190711     
 H   11.510955366765609        3.4944304305412257        7.9673106347305040     
 H   12.673526549066221        4.0439442420374387        6.7253669061093442     
 H   10.913068697632385        5.9107018865578906        2.0096740610321762     
 H   11.714884303847599        5.9482510748527240        4.6408981030969407     
 H   11.988224375520646       -2.8451927520352314        3.6689792265828838     
 H   12.121594889879074       -2.3027019916556029        5.3648719523829964     
 H   10.693384342769736       -3.1968803991689851        4.8289768035497822     
 H   10.759097758641904      -0.14101309089127784      -0.41640351460109126     
 H   11.725841534345491       -1.9879460834685834        1.3681553933138391     
 H   10.979147146535466      -0.12240680382457209        9.0603333406141289     
 H   9.8971349852516592       -1.4684567585000037        8.7897985095223454     
 C   9.0084024238610940       0.14905273351001366        9.9277126320158953     
 H   9.5358500652207692        9.0459815511833130E-002   10.891586507136678     
 H   8.7975177413217303        1.2204789236067255        9.7776942973316565     
 C   7.6829441837670434      -0.61236423167903931        10.073721353444830     
 H   7.0653762181304449      -0.47444127571425793        9.1744473343457447     
 H   7.8903664475135731       -1.6943769973156158        10.128938987352912     
 C   6.9006548615786665      -0.19175739450302132        11.323610244511897     
 H   6.7241806859539306       0.89537860687096682        11.303952176810492     
 H   7.5271756851420015      -0.36296159629484959        12.212807341442542     
 C   5.5650340443207194      -0.92053166008758402        11.496232314164294     
 H   4.9119088213440527      -0.70020759680878353        10.636487549601467     
 H   5.7317267138861014       -2.0093984542967629        11.463474150934330     
 C   4.8415676832752217      -0.55920455899346866        12.798269083658413     
 H   4.6770872925287987       0.52929060860733401        12.840306737213062     
 H   5.4987312183554184      -0.78201868825662868        13.653394612467045     
 C   3.5030520497816702       -1.2825733385102585        12.983672062092570     
 H   2.8442224817422765       -1.0612528696837944        12.129330369647596     
 H   3.6631714625237501       -2.3722284685438710        12.949988918204173     
 C   2.7930496017031952      -0.91059085603663714        14.288648477683388     
 H   2.6366948153245504       0.17931570611232425        14.324127856917029     
 H   3.4532602227080256       -1.1316125894527929        15.141579025159354     
 C   1.4499637069659919       -1.6202569515391505        14.487956250193465     
 H   1.6022313354756741       -2.7117702892433160        14.478144729916457     
 H  0.79245162114805545       -1.4130823183453309        13.628850014825934     
 C  0.74594593487344907       -1.2136162263868189        15.786227248038569     
 H  0.59756891693011127      -0.12238501678338366        15.796360167803233     
 H   1.4060477895727534       -1.4213134863692622        16.641938261400938     
 C -0.60022142225543706       -1.9100447228826645        15.995004366279616     
 H  -1.2601906102438163       -1.6914768306301493        15.140563100537822     
 H -0.45641944974502524       -3.0028527704232251        15.972359879238725     
 C  -1.3113550675985850       -1.5280392118968236        17.299306974075222     
 H  -1.4338609371364159      -0.43436747419592719        17.357653188193339     
 H -0.67558455643250404       -1.7962833417401558        18.157962858565888     
 C  -2.6758018167403832       -2.2153491666071448        17.420924781365844     
 H  -3.3171474002675860       -1.8966903772861645        16.584239076586552     
 H  -2.5435931721930003       -3.3000734189554533        17.278554919659644     
 C  -3.4059770903989444       -1.9867614697258871        18.746975354909051     
 H  -3.5712434855690902      -0.91054753568388835        18.919929203447836     
 H  -2.7649624355213565       -2.3257144607714602        19.573569380697847     
 C  -4.7460588335865648       -2.7314332522582974        18.809436766126389     
 H  -5.4639160292635509       -2.2463195919508179        18.131779006809829     
 H  -4.6078651493757672       -3.7447963370067452        18.408525497697351     
 C  -5.3286290763843205       -2.8190207265693314        20.222068816531777     
 H  -6.3267605769493649       -3.2793481040236028        20.217954465941641     
 H  -4.6840843391358362       -3.4280131481016722        20.871901542565556     
 H  -5.4272923738371368       -1.8272449375334596        20.678616440329876     
 Cl   8.4126973022596712        3.1588924383515362        9.7052531742505166E-002
 Co   5.7757259976829767        7.0997596639721783        23.926329775219358     
 N   7.0850613776044105        7.6575689813695709        22.373501749869778     
 N   7.7758537594108699        7.0385048747158265        24.783714357442417     
 N   4.5428757499933621        6.4422642458998487        22.425343150714241     
 N   5.2313679195505172        5.1379432451859950        24.504066510824430     
 N   4.9705092566437132        8.9046339037805371        23.397713453681302     
 N   4.9411747303318743        7.9346921192570985        25.735538867199409     
 O   6.6476846030346888        8.1674359924678317        21.177816789928873     
 C   8.3826637314623458        7.7543689939024016        22.575898267785675     
 N   8.4069407581609212        6.6440543607993057        25.915377126640834     
 C   8.7713958236352205        7.3262653597552800        23.900549410179362     
 O   4.4701693680261378        6.9929290195633591        21.190027946700944     
 C   3.9523370772443704        5.1505193700282454        22.487864250276953     
 N   5.3465130956032194        4.3244189167922151        25.587446956464873     
 C   4.3510997287084985        4.4810529665751995        23.648028686518892     
 O   4.6453575495833750        9.2616230233684007        22.120645928803782     
 C   4.3746157724530859        9.7797474384309808        24.361012945892586     
 N   4.8329612016002548        7.5952584083202046        27.041897895682553     
 C   4.3862396166828050        9.1981660978225346        25.631231955271591     
 B   5.1704503498956802        8.3387022536538655        21.040812642996030     
 C   9.3334724834264069        8.3351837521268841        21.587454547535422     
 H   7.8547710084797151        6.2843016376944796        26.734375704434612     
 C   9.7575247538767442        6.6711586497622317        25.779144276614460     
 C   10.034672787823457        7.1291307986743897        24.495913251619154     
 C   2.9315167156809694        4.7078768114570071        21.511802035797398     
 H   5.8433966212577957        4.6472318890509330        26.447607391812181     
 C   4.5948715742987254        3.1964861960735975        25.452052130624050     
 C   3.9602237242968799        3.2418503376441912        24.230145137862753     
 C   3.9981181986122523        11.169003690854657        24.026827462251759     
 H   5.3211599737030095        6.7542703240026682        27.410066141883306     
 C   4.2688157901146990        8.6019520711448276        27.777578349756904     
 C   3.9671753175398208        9.6419434404251838        26.924638709027871     
 C   4.7946513765967724        8.9386737967613925        19.610994460492311     
 H   10.346870800529084        8.4088844197243997        21.992554749675293     
 H   8.9916767798111223        9.3401468118609401        21.297491439745119     
 H   9.3597747458759759        7.7345770137268701        20.666169296050981     
 H   10.405609006729916        6.3337835254608938        26.582907537584042     
 H   11.009743476088673        7.2791775516250921        24.052080092550682     
 H   2.6913813273093110        3.6464104057944118        21.631410877044026     
 H   3.2723283447417328        4.8870590742496018        20.482077707998801     
 H   1.9962170873558409        5.2820919854747084        21.634801022195695     
 H   4.5599729644110152        2.4528430158301049        26.236180693849064     
 H   3.2811495620228275        2.5074088265853507        23.819806344002178     
 H   3.4490595857533415        11.622914763653609        24.854546816781788     
 H   3.3731902654577639        11.214404111617577        23.124228833808523     
 H   4.8916368399585499        11.787538387569160        23.835306365121205     
 H   4.1105141597264021        8.4953420855625161        28.843833351257345     
 H   3.5194864179977157        10.591674778336895        27.189794997971998     
 H   3.7375858244533067        8.6889250428561038        19.426429529825487     
 H   4.8266588730396398        10.038260122356046        19.654402240402380     
 C   5.6522066476127506        8.4539932638519151        18.426998254541466     
 H   5.0769382192938881        8.5468521441452996        17.493622898070456     
 H   5.8667242997031686        7.3780825764559133        18.532153438294536     
 C   6.9725055706687824        9.2163334429874677        18.251840038960246     
 H   7.5955468886612652        9.0955636198482139        19.148826806308378     
 H   6.7591878440842512        10.296195695349489        18.179976488451896     
 C   7.7506042110132931        8.7757715270815151        17.008801930180418     
 H   7.9336891021446814        7.6900083619350337        17.050640067412271     
 H   7.1254561511353556        8.9267882882695915        16.115187702453888     
 C   9.0821122050830159        9.5093519169545591        16.829165845248273     
 H   9.7319570363906251        9.3066196641672345        17.695511624743716     
 H   8.9093357630302616        10.597837349528533        16.844141642849223     
 C   9.8139419506553427        9.1326326462575693        15.538051816546815     
 H   9.9872976485365346        8.0449520658815619        15.513429185633820     
 H   9.1611727144073303        9.3378537828269206        14.675311874299048     
 C   11.146517886688997        9.8646773143907200        15.353673267226213     
 H   11.800263993627688        9.6609796179790113        16.216312850719593     
 H   10.976741915285114        10.953357503101573        15.370902438611152     
 C   11.869146647180129        9.4806266433329398        14.060898420754324     
 H   12.038842882911135        8.3921937611541253        14.043346460818050     
 H   11.213065028287765        9.6807380484904026        13.199694884414706     
 C   13.203511163151843        10.204162119692336        13.861980564131429     
 H   13.037025755375366        11.293667176207554        13.852018038310703     
 H   13.857026794681540        10.019577084415086        14.729261898699328     
 C   13.919619550373380        9.7840619266878388        12.576558542321932     
 H   14.087024016179710        8.6956128487359781        12.589033674862595     
 H   13.260280933646126        9.9623774342674682        11.714069045849977     
 C   15.253110480786065        10.498039273132306        12.358897129364545     
 H   15.915796348054863        10.303502001816462        13.217104729595096     
 H   15.092807314498806        11.588854876565492        12.362799498975054     
 C   15.969034316033019        10.103263965899172        11.062343955032377     
 H   16.096726498586488        9.0097619514051601        11.017255605244362     
 H   15.333834684992903        10.357792004240622        10.199423731384362     
 C   17.329549558849990        10.794740456034491        10.943711991963358     
 H   17.957215818309592        10.499600190080246        11.799458082358740     
 H   17.190157989353491        11.882043043770594        11.058231845325325     
 C   18.090556038700491        10.538964569613505        9.6412138015432838     
 H   18.245296596941923        9.4586461536120670        9.4863149553367343     
 H   17.482120922377973        10.874816210027973        8.7893093433299310     
 C   19.438922896659015        11.267751190107511        9.6210029303478919     
 H   20.122020302555008        10.787116126647954        10.336552714186418     
 H   19.293706069568099        12.288372587508428        9.9996728119987957     
 C   20.080569446316776        11.329181273872145        8.2345584990600074     
 H   21.064800245702706        11.815907096167248        8.2740450012991857     
 H   19.447836802036701        11.905797406817678        7.5456270687921885     
 H   20.223058679517184        10.327278926430720        7.8113735335926311     
 Cl   6.7366039023094677        5.4105319012337159        28.142615237489338     
         194

 Co   9.1494674933000031        1.4059974732000002        4.4026895177999998     
 N   7.8662570733999999       0.67473320920000002        5.7797359657999996     
 N   7.1861993116000011        1.7153856125999996        3.5504066823000002     
 N   10.218585239900003        2.2015037834000002        6.0469471291000003     
 N   9.9755063376999971        3.2833432163000000        3.6863460035999998     
 N   10.246455251600000      -0.34520644599999978        5.0442416340999996     
 N   9.8047896320000039       0.41313732849999990        2.6402157598999998     
 O   8.1992954282999992       0.33837393350000000        7.0550922851999998     
 C   6.4472569301000018       0.79774039199999969        5.6186501430000000     
 N   6.6040127407000018        2.2045964365999993        2.4247329965000004     
 C   6.1319263171999996        1.3680929651000000        4.3830672167999998     
 O   10.336687761000000        1.5561900567000000        7.2449427199000000     
 C   10.802152560900000        3.3705741182000000        5.9508495187000001     
 N   10.037807427300001        4.0559080020999998        2.5747895929000002     
 C   10.650378181400001        3.9743856413999992        4.6403766904000001     
 O   10.290507782100001      -0.76824613479999959        6.3464195049000001     
 C   10.762105841100000       -1.1619213775999999        4.1650971958999996     
 N   9.8427142426999996       0.68857248529999981        1.3176766692999999     
 C   10.581908347399997      -0.69034968209999992        2.8074915391999999     
 B   9.6893074720000012       0.19830151990000000        7.3324723993000003     
 C   5.4844098611999978       0.31069206190000004        6.6340378077000022     
 H   7.1836725817999989        2.5459703500999993        1.6242309941999999     
 C   5.2388911890000012        2.1980966856999991        2.5094550438000001     
 C   4.8949623020999997        1.6666274120999995        3.7335916385000005     
 C   11.610031507500000        4.0281273144999989        7.0134933577999998     
 H   9.5790349018000001        3.7503547931000001        1.6842697176999999     
 C   10.726213815300000        5.2001574734000000        2.7980380673999998     
 C   11.136783842800000        5.1893148429999991        4.1250508257999998     
 C   11.429867657000001       -2.4440002943999990        4.5122582398000004     
 H   9.3341856406999959        1.5090735148999999       0.91600791049999997     
 C   10.605571615399993      -0.21061718359999998       0.64643428700000005     
 C   11.095884749200000       -1.1253211605000000        1.5692326009999999     
 C   9.9382547890000001      -0.36867421029999997        8.8041575475999991     
 H   4.4537181854999996       0.52104388980000005        6.3324926210000001     
 H   5.5767638675000004      -0.77660633479999985        6.7912242926000008     
 H   5.6622728258999997       0.78275890910000001        7.6129839317000005     
 H   4.6369894566000003        2.6034023072999992        1.7008483081000003     
 H   3.8976680855999994        1.5091777894000000        4.1189309344999998     
 H   11.320801070600000        5.0791236024000002        7.1452146287999998     
 H   11.507792430500000        3.4959735874000000        7.9625233578000003     
 H   12.672647611400000        4.0414838464999985        6.7211481406000004     
 H   10.909760019300004        5.9130375722000004        2.0053590300000002     
 H   11.713211483600000        5.9493437148000003        4.6358394398999998     
 H   11.984018750399994       -2.8442688616999998        3.6605574584000000     
 H   12.114881090300001       -2.3049700057999996        5.3577310594999998     
 H   10.686967459799996       -3.1971939244999992        4.8176349797000002     
 H   10.753807095299999      -0.13666843960000000      -0.42266157989999997     
 H   11.719121303299996       -1.9861755580999998        1.3597974242999999     
 H   10.983663391300000      -0.12256472539999980        9.0517962512000025     
 H   9.9011725127999970       -1.4686507931999997        8.7832859137000003     
 C   9.0144556345000009       0.14860336630000015        9.9229169692999992     
 H   9.5432072929999965        8.9466251300000132E-002   10.886057199400000     
 H   8.8034546006000003        1.2201122912000000        9.7736833412000035     
 C   7.6892542919000002      -0.61298723119999998        10.069837189399999     
 H   7.0713294638999988      -0.47538944559999974        9.1707692205000004     
 H   7.8969795722999985       -1.6949250801000002        10.125154502700001     
 C   6.9072549766999991      -0.19245174499999995        11.319785187800001     
 H   6.7307435013000001       0.89467962949999991        11.300231090800001     
 H   7.5338290833000006      -0.36372661069999990        12.208934838499999     
 C   5.5716404231000016      -0.92129878329999992        11.492388630200001     
 H   4.9182593963999990      -0.70071937529999984        10.632897774000000     
 H   5.7382493058000001       -2.0101713063000002        11.459342882000000     
 C   4.8488271330000003      -0.56011485200000000        12.794771203100000     
 H   4.6849373261999983       0.52844985910000020        12.837248382500000     
 H   5.5062236932999982      -0.78357355949999952        13.649554247300003     
 C   3.5100318363999996       -1.2828388391000001        12.980453256200001     
 H   2.8507722952999996       -1.0604355125999998        12.126718783100003     
 H   3.6694325489999997       -2.3725588772999999        12.945867392200000     
 C   2.8012274200999991      -0.91129873260000016        14.286177276300000     
 H   2.6460438949999996       0.17873072520000005        14.322705604599999     
 H   3.4617472101999986       -1.1337902984999997        15.138487054200002     
 C   1.4575468843999999       -1.6198122723999990        14.485612229600001     
 H   1.6086383938999986       -2.7114618941999993        14.474375613799999     
 H  0.79967115859999938       -1.4108988592999996        13.627195826100003     
 C  0.75475604219999926       -1.2139747963000000        15.784802178100000     
 H  0.60784887169999946      -0.12257916789999979        15.796476269899999     
 H   1.4149937802999983       -1.4236954623000000        16.639910696600001     
 C -0.59225064210000111       -1.9090100239000001        15.993171111800001     
 H  -1.2523198438000012       -1.6880748580999994        15.139405957500001     
 H -0.44994251170000110       -3.0019559339000002        15.968554712400001     
 C  -1.3023961227000000       -1.5283308063000001        17.298427472499998     
 H  -1.4228906568999997      -0.43457324629999949        17.358988878300000     
 H -0.66695121340000108       -1.7994625935000002        18.156406447399998     
 C  -2.6681541242000009       -2.2133585235000002        17.418899055299999     
 H  -3.3087568800999998       -1.8921763854000000        16.582610611400000     
 H  -2.5380125539000011       -3.2981008233000000        17.274868065000000     
 C  -3.3982099302000006       -1.9852471342999998        18.745139699599999     
 H  -3.5617885137999998      -0.90896666439999951        18.919223454400001     
 H  -2.7579281832000007       -2.3260620986999991        19.571507197799999     
 C  -4.7394934646000015       -2.7278566827999993        18.806527371200001     
 H  -5.4551037206000004       -2.2431396320000001        18.126222954900001     
 H  -4.6020029106000022       -3.7423169025999981        18.408124970799999     
 C  -5.3255382723000020       -2.8111615319999994        20.218008134600002     
 H  -6.3234260992999998       -3.2720935419999995        20.212897596600001     
 H  -4.6824658480000023       -3.4176207101999991        20.871702595999999     
 H  -5.4259637320000014       -1.8179107771999998        20.670953518000001     
 Cl   8.4069988266000006        3.1619764650999991        9.3888244300000021E-002
 Co   5.7769399400000001        7.0989254715999985        23.930817721699999     
 N   7.0852066245999978        7.6582123857999980        22.377139180299999     
 N   7.7769943136999995        7.0393089716999988        24.786800717799998     
 N   4.5424839391000003        6.4433302585999996        22.430151440400003     
 N   5.2350973636999996        5.1359960413999994        24.505648880200006     
 N   4.9730862268999996        8.9052125304000000        23.404081948000002     
 N   4.9410394142999987        7.9310776017999993        25.740346419300000     
 O   6.6467132711000012        8.1689934233999999        21.182291668700000     
 C   8.3826828838999994        7.7568612638999994        22.579259669199999     
 N   8.4086647439999993        6.6458574377000001        25.918490746500002     
 C   8.7721139894999993        7.3284721062999996        23.903585901100001     
 O   4.4690202689999996        6.9948352366999993        21.195312967700001     
 C   3.9518995968999997        5.1517298755000001        22.492044378500001     
 N   5.3521933535999988        4.3208383518000000        25.587624850300003     
 C   4.3527324448000000        4.4806534376999991        23.650517296200000     
 O   4.6454544070999981        9.2626666948999965        22.127691066899999     
 C   4.3784952442999998        9.7796178912999956        24.368727498700000     
 N   4.8305613953000002        7.5890773216999987        27.045864117200001     
 C   4.3882783505999994        9.1956009378000001        25.637913529900000     
 B   5.1694000959000022        8.3405349996999991        21.046666760000001     
 C   9.3324255865999994        8.3404159290000006        21.591344292100004     
 H   7.8569140851999988        6.2846741288999999        26.737066954100001     
 C   9.7591953131999976        6.6748141379000003        25.782141899100001     
 C   10.035659081399999        7.1331585661999979        24.498909523199998     
 C   2.9295613641000000        4.7104349250999995        21.516968135300001     
 H   5.8493980030999984        4.6431912801999999        26.447851324999998     
 C   4.5995432469999988        3.1936339657000001        25.452246571800003     
 C   3.9624498265999994        3.2409030398000001        24.231718964100001     
 C   4.0069107793000018        11.170839645699996        24.037255673400008     
 H   5.3183172055999988        6.7474160423999985        27.412874416699999     
 C   4.2673004888000001        8.5952766416999999        27.782842849600002     
 C   3.9686206549999983        9.6375604344999957        26.931669920800001     
 C   4.7926352550000022        8.9412038505000009        19.617448682300004     
 H   10.345310507000001        8.4172369017000008        21.997205820200001     
 H   8.9877355074000000        9.3442551140999974        21.300913507700002     
 H   9.3613418958000025        7.7396530270999992        20.670224203200000     
 H   10.407728491600000        6.3380981087999988        26.585779404600000     
 H   11.010482385100003        7.2843869843000002        24.054960208899999     
 H   2.6887760668999992        3.6490846725999999        21.636244897600001     
 H   3.2694775561999996        4.8899423100999995        20.486988218200000     
 H   1.9948508595999992        5.2853144627999979        21.641334040000000     
 H   4.5658340305999987        2.4488051311999994        26.235246203900001     
 H   3.2821880731999999        2.5073613042999998        23.821783547300001     
 H   3.4548308304000006        11.623376591599998        24.863699815499999     
 H   3.3866995756000011        11.220474974000004        23.131678195399999     
 H   4.9029300138000007        11.787825126300000        23.852438397499999     
 H   4.1068285654999990        8.4867312467999998        28.848551647599997     
 H   3.5221069729999992        10.587512080999996        27.197962350600001     
 H   3.7351305477999981        8.6926325700000007        19.433891138700002     
 H   4.8259596731000016        10.040724832700000        19.660847766200000     
 C   5.6487277646000003        8.4554645666999999        18.432800468000000     
 H   5.0729206219999998        8.5488661076999968        17.499805464000001     
 H   5.8621978383000002        7.3793435324000001        18.537871173399999     
 C   6.9696473353000004        9.2166040576999961        18.256995223099999     
 H   7.5926669042999997        9.0956411652999964        19.153949211200000     
 H   6.7571687811999990        10.296590037300000        18.184790230000001     
 C   7.7475078035999996        8.7752015494999984        17.014144085900000     
 H   7.9296923747999992        7.6893112056999993        17.056049760499999     
 H   7.1227004916999999        8.9267110874999993        16.120376321700000     
 C   9.0796658081999997        9.5078111109999970        16.834822080700004     
 H   9.7293378085000004        9.3044344615999961        17.701160267100001     
 H   8.9076743554999993        10.596408389200000        16.850016471800000     
 C   9.8111989203000007        9.1309250360000007        15.543574134900002     
 H   9.9838410175000014        8.0431511855999993        15.518623168600000     
 H   9.1584752639999962        9.3368315341999999        14.680959351800000     
 C   11.144223069900001        9.8622480500999998        15.359249285300001     
 H   11.798214188899999        9.6573232866000005        16.221409950799998     
 H   10.975181779699998        10.951011357600001        15.377555012700000     
 C   11.866047834400000        9.4789849521999994        14.065768944400000     
 H   12.034774979700000        8.3904344890000004        14.046918709800000     
 H   11.209791814200003        9.6806763486999969        13.205059688000000     
 C   13.201001520700000        10.201662996700000        13.867167024400000     
 H   13.035523540300003        11.291321449700000        13.859198376000000     
 H   13.854894334900003        10.014980129300000        14.733718021000000     
 C   13.915966046499999        9.7831174441999984        12.580548891399999     
 H   14.081947221300002        8.6944362421999983        12.590890959299999     
 H   13.256376957400001        9.9639316097999959        11.718749141500000     
 C   15.250360140700000        10.495847718499997        12.363486907400000     
 H   15.913337899200002        10.298593248900000        13.220848167100000     
 H   15.091523451900001        11.586847035100000        12.369790487500000     
 C   15.964879403600001        10.102796146299999        11.065580908299999     
 H   16.091032874500002        9.0092127175000041        11.018243452300000     
 H   15.329378630099997        10.359880416799996        10.203634365699999     
 C   17.326384014200002        10.792520413700000        10.946718574400000     
 H   17.954697006099998        10.494846848600000        11.801101809500000     
 H   17.188888685499997        11.879838138499997        11.063246338900001     
 C   18.084950052400000        10.537450471200003        9.6426008904000007     
 H   18.237885546200001        9.4570845479999992        9.4862795395000017     
 H   17.475276066399999        10.874945598300000        8.7922217959999998     
 C   19.434417566499999        11.264256055999999        9.6201136668000000     
 H   20.117591102199999        10.783362235400000        10.335437741900000     
 H   19.291329904600001        12.285613653400000        9.9977080268999998     
 C   20.074659358900000        11.322689195800001        8.2327868635999994     
 H   21.059432117200007        11.808507570600000        8.2702804792000002     
 H   19.441882961400001        11.898645530700000        7.5432906355000009     
 H   20.215819090099998        10.319897722600000        7.8112085497999999     
 Cl   6.7382346026000004        5.4067582503000002        28.143285884499999     
         194

 Co   9.1468129183983962        1.4074401472424731        4.3979499321545337     
 N   7.8654101012566606       0.67500943487195642        5.7764020221883960     
 N   7.1825846547298182        1.7150009978473937        3.5476541791523948     
 N   10.217197742137298        2.2024546405094663        6.0414603135641514     
 N   9.9717241003941215        3.2856396256841434        3.6817890922055971     
 N   10.244529141461191      -0.34416058233161989        5.0377056926378367     
 N   9.8008113554408602       0.41560804678342672        2.6346019552532494     
 O   8.1998977501316173       0.33826370790222077        7.0512626465199331     
 C   6.4461621937661091       0.79646575682827314        5.6164465967269361     
 N   6.5989975255110558        2.2028549568278133        2.4220925620687916     
 C   6.1293287318933540        1.3665935370858122        4.3811268812017863     
 O   10.337152941658450        1.5564521137581657        7.2388645570092249     
 C   10.800335523717617        3.3717441690655909        5.9456166354740505     
 N   10.033557028807214        4.0585365318199855        2.5704504690300736     
 C   10.647632820092587        3.9760871250280485        4.6355309034470684     
 O   10.289993211005038      -0.76779050240314295        6.3396006809574947     
 C   10.758144005229235       -1.1611724692122256        4.1576680239188430     
 N   9.8384687837187457       0.69218583063610195        1.3123014011997063     
 C   10.577093501321063      -0.68868946723777169        2.8005684435133027     
 B   9.6903830997728502       0.19841500257785025        7.3267163725524131     
 C   5.4845770716509046       0.30710098163879385        6.6319352042774042     
 H   7.1776984338968237        2.5455043165725084        1.6215730767795586     
 C   5.2339444200446144        2.1947014505769311        2.5078356856705639     
 C   4.8915481205956333        1.6633618999746860        3.7324311427878589     
 C   11.608825532975002        4.0285909577717796        7.0082800499133802     
 H   9.5738705042693972        3.7533268556589765        1.6802733662603120     
 C   10.722789084607911        5.2023175817092637        2.7935155916588723     
 C   11.134295623811772        5.1908966550593814        4.1202070048691981     
 C   11.424541793861444       -2.4442606691319226        4.5036615210488504     
 H   9.3298371411991834        1.5129908107684760       0.91136511041595347     
 C   10.600306790448377      -0.20706341611886850       0.64006073157179122     
 C   11.090113491224093       -1.1230810751968117        1.5617739166446867     
 C   9.9422850664466829      -0.36887939383221302        8.7977204323901397     
 H   4.4534887394619691       0.51829693306720515        6.3323162681435790     
 H   5.5769117205174474      -0.78065011811921803        6.7862395543826937     
 H   5.6639072874992653       0.77670742125286196        7.6117783800771370     
 H   4.6310033702253008        2.5990332188374841        1.6995489752208637     
 H   3.8947405725555200        1.5049339142102853        4.1186311367073420     
 H   11.321918025038388        5.0803600339380708        7.1387029230809285     
 H   11.504629494234392        3.4975167442587742        7.9577360808694966     
 H   12.671768673733780        4.0390234509625582        6.7169293750906567     
 H   10.906451340967623        5.9153732578421101        2.0010439989678241     
 H   11.711538663352401        5.9504363547472767        4.6307807767030589     
 H   11.979813125279341       -2.8433449713647683        3.6521356902171163     
 H   12.108167290720928       -2.3072380199443963        5.3505901666170033     
 H   10.680550576830257       -3.1975074498310132        4.8062931558502182     
 H   10.748516431958095      -0.13232378830872216      -0.42891964519890868     
 H   11.712401072254501       -1.9844050327314162        1.3514394552861608     
 H   10.988179636064535      -0.12272264697542751        9.0432591617858762     
 H   9.9052100403483347       -1.4688448278999957        8.7767733178776552     
 C   9.0205088451389077       0.14815399908998664        9.9181213065841032     
 H   9.5505645207792238        8.8472687088167135E-002   10.880527891663322     
 H   8.8093914598782703        1.2197456587932745        9.7696723850683505     
 C   7.6955644000329571      -0.61361023072096066        10.065953025355169     
 H   7.0772827096695528      -0.47633761548574155        9.1670911066542562     
 H   7.9035926970864239       -1.6954731628843847        10.121370018047090     
 C   6.9138550918213317      -0.19314609549697859        11.315960131088104     
 H   6.7373063166460696       0.89398065212903299        11.296510004789509     
 H   7.5404824814579996      -0.36449162510515021        12.205062335557457     
 C   5.5782468018792839      -0.92206590651241582        11.488544946235708     
 H   4.9246099714559453      -0.70123115379121614        10.629307998398533     
 H   5.7447718977138988       -2.0109441583032375        11.455211613065670     
 C   4.8560865827247790      -0.56102514500653133        12.791273322541587     
 H   4.6927873598711978       0.52760910959266638        12.834190027786939     
 H   5.5137161682445779      -0.78512843074337035        13.645713882132961     
 C   3.5170116230183290       -1.2831043396897417        12.977234450307432     
 H   2.8573221088577228       -1.0596181555162052        12.124107196552410     
 H   3.6756936354762493       -2.3728892860561288        12.941745866195827     
 C   2.8094052384968031      -0.91200660916336318        14.283706074916612     
 H   2.6553929746754488       0.17814574428767585        14.321283352282970     
 H   3.4702341976919717       -1.1359680075472065        15.135395083240651     
 C   1.4651300618340080       -1.6193675932608476        14.483268209006537     
 H   1.6150454523243232       -2.7111534991566826        14.470606497683542     
 H  0.80689069605194330       -1.4087154002546682        13.625541637374072     
 C  0.76356614952654944       -1.2143333662131812        15.783377108161430     
 H  0.61812882646988765      -0.12277331901661591        15.796592371996766     
 H   1.4239397710272432       -1.4260774382307377        16.637883131799065     
 C -0.58427986194456516       -1.9079753249173357        15.991337857320385     
 H  -1.2444490773561860       -1.6846728855698494        15.138248814462180     
 H -0.44346557365497696       -3.0010590973767752        15.964749545561277     
 C  -1.2934371778014151       -1.5286224007031766        17.297547970924775     
 H  -1.4119203766635835      -0.43477901840407179        17.360324568406661     
 H -0.65831787036749811       -1.8026418452598445        18.154850036234109     
 C  -2.6605064316596185       -2.2113678803928556        17.416873329234154     
 H  -3.3003663599324136       -1.8876623935138355        16.580982146213447     
 H  -2.5324319356070020       -3.2961282276445467        17.271181210340355     
 C  -3.3904427700010569       -1.9837327988741125        18.743304044290948     
 H  -3.5523335420309095      -0.90738579311611067        18.918517705352166     
 H  -2.7508939308786449       -2.3264097366285381        19.569445014902151     
 C  -4.7329280956134383       -2.7242801133417012        18.803617976273614     
 H  -5.4462914119364498       -2.2399596720491823        18.120666902990173     
 H  -4.5961406718242372       -3.7398374681932509        18.407724443902648     
 C  -5.3224474682156835       -2.8033023374306674        20.213947452668226     
 H  -6.3200916216506347       -3.2648389799763962        20.207840727258361     
 H  -4.6808473568641684       -3.4072282722983260        20.871503649434441     
 H  -5.4246350901628659       -1.8085766168665400        20.663290595670126     
 Cl   8.4013003509403301        3.1650604918484619        9.0723956857494875E-002
 Co   5.7781538823170235        7.0980912792278188        23.935305668180639     
 N   7.0853518715955852        7.6588557902304251        22.380776610730219     
 N   7.7781348679891291        7.0401130686841711        24.789887078157580     
 N   4.5420921282066384        6.4443962713001506        22.434959730085765     
 N   5.2388268078494820        5.1340488376140039        24.507231249575582     
 N   4.9756631971562859        8.9057911570194630        23.410450442318702     
 N   4.9409040982681232        7.9274630843429001        25.745153971400590     
 O   6.6457419391653136        8.1705508543321681        21.186766547471127     
 C   8.3827020363376530        7.7593535338975972        22.582621070614323     
 N   8.4103887298390774        6.6476605146006946        25.921604366359169     
 C   8.7728321553647781        7.3306788528447191        23.906622392020640     
 O   4.4678711699738614        6.9967414538366395        21.200597988699059     
 C   3.9514621165556290        5.1529403809717547        22.496224506723049     
 N   5.3578736115967782        4.3172577868077848        25.587802744135132     
 C   4.3543651608915015        4.4802539088247988        23.653005905881109     
 O   4.6455512646166213        9.2637103664315923        22.134736204996216     
 C   4.3823747161469138        9.7794883441690104        24.376442051507414     
 N   4.8281615889997456        7.5828962350797928        27.049830338717449     
 C   4.3903170845171937        9.1930357777774656        25.644595104528410     
 B   5.1683498419043241        8.3423677457461327        21.052520877003971     
 C   9.3313786897735920        8.3456481058731171        21.595234036664586     
 H   7.8590571619202825        6.2850466201055202        26.739758203765390     
 C   9.7608658725232509        6.6784696260377689        25.785139521585542     
 C   10.036645374976541        7.1371863337256061        24.501905794780843     
 C   2.9276060125190306        4.7129930387429919        21.522134234802603     
 H   5.8553993849422010        4.6391506713490669        26.448095258187816     
 C   4.6042149197012723        3.1907817353264027        25.452441012975957     
 C   3.9646759289031190        3.2399557419558089        24.233292790337249     
 C   4.0157033599877519        11.172675600545334        24.047683884548256     
 H   5.3154744374969880        6.7405617607973287        27.415682691516693     
 C   4.2657851874853012        8.5886012122551723        27.788107349443099     
 C   3.9700659924601758        9.6331774285748075        26.938701132572131     
 C   4.7906191334032320        8.9437339042386093        19.623902904107698     
 H   10.343750213470917        8.4255893836756020        22.001856890724710     
 H   8.9837942349888777        9.3483634163390548        21.304335575654886     
 H   9.3629090457240292        7.7447290404731284        20.674279110349019     
 H   10.409847976470084        6.3424126921391037        26.588651271615959     
 H   11.011221294111333        7.2895964169749083        24.057840325249316     
 H   2.6861708064906873        3.6517589394055880        21.641078918155976     
 H   3.2666267676582663        4.8928255459503971        20.491898728401200     
 H   1.9934846318441575        5.2885369401252875        21.647867057804305     
 H   4.5716950967889822        2.4447672465698940        26.234311713950937     
 H   3.2832265843771724        2.5073137820146489        23.823760750597824     
 H   3.4606020750466597        11.623838419546386        24.872852814218209     
 H   3.4002088857422383        11.226545836382430        23.139127556991475     
 H   4.9142231876414515        11.788111865030839        23.869570429878792     
 H   4.1031429712735958        8.4781204080374835        28.853269943942649     
 H   3.5247275280022827        10.583349383663098        27.206129703228005     
 H   3.7326752711466895        8.6963400971438976        19.441352747574516     
 H   4.8252604731603634        10.043189543043955        19.667293291997620     
 C   5.6452488815872499        8.4569358695480847        18.438602681458534     
 H   5.0689030247061115        8.5508800712546940        17.505988029929547     
 H   5.8576713768968318        7.3806044883440869        18.543588908505463     
 C   6.9667890999312183        9.2168746724125246        18.262150407239751     
 H   7.5897869199387342        9.0957187107517790        19.159071616091623     
 H   6.7551497183157467        10.296984379250510        18.189603971548106     
 C   7.7444113961867060        8.7746315719184818        17.019486241619582     
 H   7.9256956474553171        7.6886140494649649        17.061459453587727     
 H   7.1199448322646441        8.9266338867304071        16.125564940946113     
 C   9.0772194113169835        9.5062703050454349        16.840478316151735     
 H   9.7267185806093757        9.3022492590327577        17.706808909456285     
 H   8.9060129479697370        10.594979428871468        16.855891300750777     
 C   9.8084558899446588        9.1292174257424321        15.549096453253188     
 H   9.9803843864634683        8.0413503053184368        15.523817151566179     
 H   9.1557778135926622        9.3358092855730792        14.686606829300953     
 C   11.141928253111004        9.8598187858092796        15.364825303373788     
 H   11.796164384172311        9.6536669552209897        16.226507050880404     
 H   10.973621644114882        10.948665212098428        15.384207586788849     
 C   11.862949021619871        9.4773432610670589        14.070639468045677     
 H   12.030707076488865        8.3886752168458756        14.050490958781950     
 H   11.206518600112240        9.6806146489095912        13.210424491585295     
 C   13.198491878248158        10.199163873707663        13.872353484668572     
 H   13.034021325224641        11.288975723192445        13.866378713689297     
 H   13.852761875118466        10.010383174184913        14.738174143300672     
 C   13.912312542626619        9.7821729617121580        12.584539240478067     
 H   14.076870426420294        8.6932596356640186        12.592748243737404     
 H   13.252472981153876        9.9654857853325236        11.723429237150023     
 C   15.247609800613935        10.493656163867687        12.368076685435456     
 H   15.910879450345140        10.293684495983538        13.224591604604903     
 H   15.090239589301195        11.584839193634508        12.376781476024945     
 C   15.960724491166983        10.102328326700826        11.068817861567622     
 H   16.085339250413515        9.0086634835948480        11.019231299355638     
 H   15.324922575207092        10.361968829359370        10.207845000015636     
 C   17.323218469550014        10.790300371365509        10.949725156836642     
 H   17.952178193890404        10.490093507119754        11.802745536641261     
 H   17.187619381646503        11.877633233229400        11.068260832474676     
 C   18.079344066099509        10.535936372786502        9.6439879792567176     
 H   18.230474495458079        9.4555229423879315        9.4862441236632691     
 H   17.468431210422025        10.875074986572027        8.7951342486700685     
 C   19.429912236340982        11.260760921892487        9.6192244032521081     
 H   20.113161901844990        10.779608344152047        10.334322769613582     
 H   19.288953739631904        12.282854719291572        9.9957432418012040     
 C   20.068749271483224        11.316197117727857        8.2310152281399915     
 H   21.054063988697308        11.801108045032752        8.2665159571008147     
 H   19.435929120763301        11.891493654582321        7.5409542022078133     
 H   20.208579500682813        10.312516518769280        7.8110435660073687     
 Cl   6.7398653028905331        5.4029845993662846        28.143956531510661     
         194

 Co   9.1441583434967892        1.4088828212849460        4.3932103465090675     
 N   7.8645631291133204       0.67528566054391281        5.7730680785767934     
 N   7.1789699978596362        1.7146163830947878        3.5449016760047898     
 N   10.215810244374593        2.2034054976189323        6.0359734980283024     
 N   9.9679418630882477        3.2879360350682867        3.6772321808111941     
 N   10.242603031322384      -0.34311471866323995        5.0311697511756730     
 N   9.7968330788817166       0.41807876506685354        2.6289881506064989     
 O   8.2005000719632335       0.33815348230444153        7.0474330078398664     
 C   6.4450674574322164       0.79519112165654660        5.6142430504538732     
 N   6.5939823103221089        2.2011134770556273        2.4194521276375829     
 C   6.1267311465867085        1.3650941090716244        4.3791865456035719     
 O   10.337618122316901        1.5567141708163312        7.2327863941184507     
 C   10.798518486535235        3.3729142199311815        5.9403837522481018     
 N   10.029306630314430        4.0611650615399704        2.5661113451601465     
 C   10.644887458785176        3.9777886086560978        4.6306851164941367     
 O   10.289478639910076      -0.76733487000628631        6.3327818570149885     
 C   10.754182169358470       -1.1604235608244513        4.1502388519376865     
 N   9.8342233247374917       0.69579917597220398        1.3069261330994129     
 C   10.572278655242128      -0.68702925237554346        2.7936453478266050     
 B   9.6914587275456991       0.19852848525570049        7.3209603458048251     
 C   5.4847442821018113       0.30350990137758765        6.6298326008548054     
 H   7.1717242859936476        2.5450382830450176        1.6189151593591176     
 C   5.2289976510892275        2.1913062154538632        2.5062163275411278     
 C   4.8881339390912668        1.6600963878493724        3.7312706470757178     
 C   11.607619558450002        4.0290546010435611        7.0030667420267614     
 H   9.5687061067387944        3.7562989182179529        1.6762770148206241     
 C   10.719364353915820        5.2044776900185283        2.7889931159177448     
 C   11.131807404823544        5.1924784671187627        4.1153631839383964     
 C   11.419215930722887       -2.4445210438638463        4.4950648022977004     
 H   9.3254886416983691        1.5169081066369521       0.90672231033190687     
 C   10.595041965496760      -0.20350964863773705       0.63368717614358228     
 C   11.084342233248185       -1.1208409898936234        1.5543152322893734     
 C   9.9463153438933638      -0.36908457736442607        8.7912833171802820     
 H   4.4532592934239386       0.51554997633441013        6.3321399152871569     
 H   5.5770595735348945      -0.78469390143843631        6.7812548161653856     
 H   5.6655417490985318       0.77065593340572380        7.6105728284542735     
 H   4.6250172838506014        2.5946641303749693        1.6982496423417273     
 H   3.8918130595110405        1.5006900390205709        4.1183313389146852     
 H   11.323034979476773        5.0815964654761405        7.1321912173618580     
 H   11.501466557968783        3.4990599011175489        7.9529488039389937     
 H   12.670889736067561        4.0365630554251180        6.7127106095813138     
 H   10.903142662635242        5.9177089434842189        1.9967289679356481     
 H   11.709865843104803        5.9515289946945531        4.6257221135061179     
 H   11.975607500158688       -2.8424210810295372        3.6437139220342321     
 H   12.101453491141855       -2.3095060340887930        5.3434492737340067     
 H   10.674133693860515       -3.1978209751620272        4.7949513320004371     
 H   10.743225768616190      -0.12797913701744432      -0.43517771049781739     
 H   11.705680841209004       -1.9826345073628329        1.3430814862723215     
 H   10.992695880829071      -0.12288056855085523        9.0347220723717498     
 H   9.9092475678966707       -1.4690388625999919        8.7702607220553102     
 C   9.0265620557778163       0.14770463187997313        9.9133256438682071     
 H   9.5579217485584511        8.7479122876334123E-002   10.874998583926645     
 H   8.8153283191565421        1.2193790263865487        9.7656614289366956     
 C   7.7018745081659139      -0.61423323024192122        10.062068861310339     
 H   7.0832359554391076      -0.47728578537148342        9.1634129928085120     
 H   7.9102058218728484       -1.6960212456687691        10.117585533394177     
 C   6.9204552069426644      -0.19384044599395722        11.312135074376206     
 H   6.7438691319921400       0.89328167475806608        11.292788918779015     
 H   7.5471358796159995      -0.36525663951030046        12.201189832614913     
 C   5.5848531806585671      -0.92283302972483172        11.484701262271416     
 H   4.9309605465118924      -0.70174293228243234        10.625718222797063     
 H   5.7512944896277984       -2.0117170103064748        11.451080344131338     
 C   4.8633460324495577      -0.56193543801306278        12.787775441983174     
 H   4.7006373935423982       0.52676836008533257        12.831131673073878     
 H   5.5212086431891567      -0.78668330198674119        13.641873516965918     
 C   3.5239914096366585       -1.2833698402794831        12.974015644414864     
 H   2.8638719224154454       -1.0588007984324106        12.121495610004819     
 H   3.6819547219524984       -2.3732196948122577        12.937624340191654     
 C   2.8175830568936067      -0.91271448572672631        14.281234873533222     
 H   2.6647420543508975       0.17756076337535162        14.319861099965943     
 H   3.4787211851839448       -1.1381457165944133        15.132303112281299     
 C   1.4727132392680160       -1.6189229141216961        14.480924188413073     
 H   1.6214525107486479       -2.7108451041133659        14.466837381567087     
 H  0.81411023350388723       -1.4065319412093371        13.623887448648141     
 C  0.77237625685309952       -1.2146919361263624        15.781952038222860     
 H  0.62840878123977584      -0.12296747013323203        15.796708474093531     
 H   1.4328857617544881       -1.4284594141614755        16.635855566998131     
 C -0.57630908178912921       -1.9069406259346711        15.989504602840769     
 H  -1.2365783109123709       -1.6812709130396994        15.137091671424361     
 H -0.43698863560995277       -3.0001622608535503        15.960944378722553     
 C  -1.2844782329028304       -1.5289139951063528        17.296668469349555     
 H  -1.4009500964271673      -0.43498479050814404        17.361660258513318     
 H -0.64968452733499527       -1.8058210970196886        18.153293625068223     
 C  -2.6528587391192358       -2.2093772372857106        17.414847603168312     
 H  -3.2919758397648278       -1.8831484016276712        16.579353681026895     
 H  -2.5268513173140033       -3.2941556319890939        17.267494355680711     
 C  -3.3826756098021136       -1.9822184634482254        18.741468388981900     
 H  -3.5428785702618191      -0.90580492183222172        18.917811956304327     
 H  -2.7438596785572886       -2.3267573745570767        19.567382832004306     
 C  -4.7263627266268760       -2.7207035438834031        18.800708581347223     
 H  -5.4374791032728993       -2.2367797120983650        18.115110851080345     
 H  -4.5902784330484714       -3.7373580337865038        18.407323917005296     
 C  -5.3193566641313659       -2.7954431428613349        20.209886770736453     
 H  -6.3167571440012695       -3.2575844179527924        20.202783857916721     
 H  -4.6792288657283345       -3.3968358343966534        20.871304702868880     
 H  -5.4233064483257296       -1.7992424565330802        20.655627673340252     
 Cl   8.3956018752806614        3.1681445185969248        8.7559669414989744E-002
 Co   5.7793678246340470        7.0972570868556391        23.939793614661284     
 N   7.0854971185911717        7.6594991946608513        22.384414041160440     
 N   7.7792754222782587        7.0409171656683434        24.792973438515158     
 N   4.5417003173132775        6.4454622840003015        22.439768019771531     
 N   5.2425562519989652        5.1321016338280092        24.508813618951162     
 N   4.9782401674125731        8.9063697836389260        23.416818936637405     
 N   4.9407687822362467        7.9238485668858010        25.749961523501181     
 O   6.6447706072306261        8.1721082852643363        21.191241426242254     
 C   8.3827211887753048        7.7618458038951958        22.585982472028647     
 N   8.4121127156781572        6.6494635915013882        25.924717986218337     
 C   8.7735503212295551        7.3328855993894386        23.909658882941280     
 O   4.4667220709477240        6.9986476709732788        21.205883009698116     
 C   3.9510246362112582        5.1541508864435093        22.500404634946097     
 N   5.3635538695935585        4.3136772218155697        25.587980637970265     
 C   4.3559978769830039        4.4798543799495976        23.655494515562221     
 O   4.6456481221332435        9.2647540379631863        22.141781343092433     
 C   4.3862541879938286        9.7793587970380251        24.384156604314832     
 N   4.8257617826994901        7.5767151484595869        27.053796560234897     
 C   4.3923558184343872        9.1904706177549293        25.651276679156823     
 B   5.1672995879086452        8.3442004917922681        21.058374994007941     
 C   9.3303317929471845        8.3508802827462336        21.599123781229164     
 H   7.8612002386405662        6.2854191113110405        26.742449453430780     
 C   9.7625364318465024        6.6821251141755376        25.788137144071086     
 C   10.037631668553081        7.1412141012512134        24.504902066361691     
 C   2.9256506609380613        4.7155511523859834        21.527300334305206     
 H   5.8614007667844046        4.6351100624981338        26.448339191375631     
 C   4.6088865924025457        3.1879295049528054        25.452635454151906     
 C   3.9669020312062386        3.2390084441116183        24.234866616574500     
 C   4.0244959406755010        11.174511555390673        24.058112095696504     
 H   5.3126316693939772        6.7337074791946598        27.418490966333387     
 C   4.2642698861706023        8.5819257828103446        27.793371849286192     
 C   3.9715113299203533        9.6287944226496212        26.945732344344265     
 C   4.7886030118064609        8.9462639579772194        19.630357125915395     
 H   10.342189919941836        8.4339418656512048        22.006507961249419     
 H   8.9798529625777537        9.3524717185781121        21.307757643609769     
 H   9.3644761956480576        7.7498050538462575        20.678334017498035     
 H   10.411967461340168        6.3467272754782087        26.591523138631914     
 H   11.011960203122666        7.2948058496498174        24.060720441598630     
 H   2.6835655460813754        3.6544332062111766        21.645912938711952     
 H   3.2637759791165335        4.8957087818007938        20.496809238602399     
 H   1.9921184040883158        5.2917594174505771        21.654400075608613     
 H   4.5775561629779649        2.4407293619397885        26.233377224001877     
 H   3.2842650955543444        2.5072662597292976        23.825737953895647     
 H   3.4663733196933193        11.624300247492775        24.882005812936416     
 H   3.4137181958844756        11.232616698764858        23.146576918582952     
 H   4.9255163614829023        11.788398603761680        23.886702462257585     
 H   4.0994573770471927        8.4695095692749689        28.857988240285298     
 H   3.5273480830045663        10.579186686326199        27.214297055856008     
 H   3.7302199944933814        8.7000476242877944        19.448814356449031     
 H   4.8245612732207261        10.045654253387909        19.673738817795240     
 C   5.6417699985744996        8.4584071723961678        18.444404894917067     
 H   5.0648854274122233        8.5528940348093911        17.512170595859093     
 H   5.8531449154936643        7.3818654442881737        18.549306643610926     
 C   6.9639308645624372        9.2171452871250512        18.267305591379500     
 H   7.5869069355774688        9.0957962562035615        19.164194020983242     
 H   6.7531306554314945        10.297378721201023        18.194417713096207     
 C   7.7413149887734125        8.7740615943369651        17.024828397339167     
 H   7.9216989201106340        7.6879168932299304        17.066869146675458     
 H   7.1171891728292893        8.9265566859608168        16.130753560192222     
 C   9.0747730144339673        9.5047294990908728        16.846134551603463     
 H   9.7240993527187509        9.3000640564655193        17.712457551812570     
 H   8.9043515404394746        10.593550468542936        16.861766129701554     
 C   9.8057128595893168        9.1275098154848653        15.554618771606377     
 H   9.9769277554269333        8.0395494250368742        15.529011134532357     
 H   9.1530803631853281        9.3347870369461567        14.692254306801905     
 C   11.139633436322008        9.8573895215185612        15.370401321447574     
 H   11.794114579444624        9.6500106238419789        16.231604150960806     
 H   10.972061508529766        10.946319066596855        15.390860160877695     
 C   11.859850208839742        9.4757015699341185        14.075509991691353     
 H   12.026639173277728        8.3869159446917489        14.054063207763898     
 H   11.203245386024479        9.6805529491191873        13.215789295170589     
 C   13.195982235796317        10.196664750715325        13.877539944937144     
 H   13.032519110149279        11.286629996684891        13.873559051378594     
 H   13.850629415336929        10.005786219069826        14.742630265601342     
 C   13.908659038753239        9.7812284792243176        12.588529589556135     
 H   14.071793631540586        8.6920830291280371        12.594605528174808     
 H   13.248569004907749        9.9670399608650531        11.728109332800049     
 C   15.244859460527870        10.491464609235376        12.372666463470912     
 H   15.908421001490279        10.288775743067077        13.228335042109808     
 H   15.088955726702389        11.582831352169018        12.383772464549891     
 C   15.956569578733967        10.101860507101652        11.072054814835242     
 H   16.079645626327025        9.0081142496896902        11.020219146411275     
 H   15.320466520314186        10.364057241918744        10.212055634331271     
 C   17.320052924900022        10.788080329031018        10.952731739273284     
 H   17.949659381680810        10.485340165639506        11.804389263782522     
 H   17.186350077793008        11.875428327958803        11.073275326049352     
 C   18.073738079799018        10.534422274372998        9.6453750681134327     
 H   18.223063444716153        9.4539613367758637        9.4862087078265365     
 H   17.461586354444048        10.875204374844055        8.7980467013401373     
 C   19.425406906181966        11.257265787784974        9.6183351397042163     
 H   20.108732701489981        10.775854452904095        10.333207797327166     
 H   19.286577574663802        12.280095785183146        9.9937784567024082     
 C   20.062839184066448        11.309705039655714        8.2292435926799818     
 H   21.048695860194613        11.793708519465504        8.2627514350016309     
 H   19.429975280126602        11.884341778464641        7.5386177689156257     
 H   20.201339911265627        10.305135314938560        7.8108785822147375     
 Cl   6.7414960031810658        5.3992109484325690        28.144627178521322     
         194

 Co   9.1415037685951823        1.4103254953274187        4.3884707608636013     
 N   7.8637161569699812       0.67556188621586921        5.7697341349651898     
 N   7.1753553409894533        1.7142317683421822        3.5421491728571843     
 N   10.214422746611888        2.2043563547283984        6.0304866824924535     
 N   9.9641596257823721        3.2902324444524300        3.6726752694167915     
 N   10.240676921183574      -0.34206885499486006        5.0246338097135101     
 N   9.7928548023225730       0.42054948335028036        2.6233743459597485     
 O   8.2011023937948515       0.33804325670666230        7.0436033691597997     
 C   6.4439727210983238       0.79391648648482005        5.6120395041808093     
 N   6.5889670951331629        2.1993719972834413        2.4168116932063741     
 C   6.1241335612800638        1.3635946810574364        4.3772462100053584     
 O   10.338083302975351        1.5569762278744970        7.2267082312276756     
 C   10.796701449352851        3.3740842707967724        5.9351508690221522     
 N   10.025056231821644        4.0637935912599561        2.5617722212902199     
 C   10.642142097477763        3.9794900922841472        4.6258393295412050     
 O   10.288964068815114      -0.76687923760942966        6.3259630330724832     
 C   10.750220333487706       -1.1596746524366770        4.1428096799565290     
 N   9.8299778657562378       0.69941252130830611        1.3015508649991192     
 C   10.567463809163195      -0.68536903751331524        2.7867222521399078     
 B   9.6925343553185481       0.19864196793355074        7.3152043190572380     
 C   5.4849114925527189       0.29991882111638141        6.6277299974322075     
 H   7.1657501380904725        2.5445722495175267        1.6162572419386763     
 C   5.2240508821338407        2.1879109803307952        2.5045969694116916     
 C   4.8847197575868995        1.6568308757240586        3.7301101513635762     
 C   11.606413583925004        4.0295182443153417        6.9978534341401417     
 H   9.5635417092081916        3.7592709807769293        1.6722806633809360     
 C   10.715939623223731        5.2066377983277921        2.7844706401766177     
 C   11.129319185835316        5.1940602791781449        4.1105193630075947     
 C   11.413890067584328       -2.4447814185957699        4.4864680835465514     
 H   9.3211401421975566        1.5208254025054282       0.90207951024786037     
 C   10.589777140545143      -0.19995588115660556       0.62731362071537333     
 C   11.078570975272278       -1.1186009045904350        1.5468565479340604     
 C   9.9503456213400465      -0.36928976089663912        8.7848462019704225     
 H   4.4530298473859080       0.51280301960161523        6.3319635624307358     
 H   5.5772074265523424      -0.78873768475765449        6.7762700779480785     
 H   5.6671762106977974       0.76460444555858575        7.6093672768314109     
 H   4.6190311974759020        2.5902950419124542        1.6969503094625906     
 H   3.8888855464665615        1.4964461638308562        4.1180315411220274     
 H   11.324151933915161        5.0828328970142111        7.1256795116427867     
 H   11.498303621703172        3.5006030579763232        7.9481615270084900     
 H   12.670010798401341        4.0341026598876777        6.7084918440719701     
 H   10.899833984302861        5.9200446291263287        1.9924139369034721     
 H   11.708193022857204        5.9526216346418286        4.6206634503091770     
 H   11.971401875038037       -2.8414971906943056        3.6352921538513483     
 H   12.094739691562785       -2.3117740482331892        5.3363083808510101     
 H   10.667716810890775       -3.1981345004930408        4.7836095081506551     
 H   10.737935105274286      -0.12363448572616646      -0.44143577579672610     
 H   11.698960610163509       -1.9808639819942493        1.3347235172584824     
 H   10.997212125593606      -0.12303849012628294        9.0261849829576235     
 H   9.9132850954450085       -1.4692328972999880        8.7637481262329651     
 C   9.0326152664167232       0.14725526466995964        9.9085299811523129     
 H   9.5652789763376784        8.6485558664501125E-002   10.869469276189967     
 H   8.8212651784348122        1.2190123939798232        9.7616504728050426     
 C   7.7081846162988708      -0.61485622976288190        10.058184697265508     
 H   7.0891892012086615      -0.47823395525722523        9.1597348789627677     
 H   7.9168189466592738       -1.6965693284531538        10.113801048741266     
 C   6.9270553220639970      -0.19453479649093586        11.308310017664310     
 H   6.7504319473382095       0.89258269738709906        11.289067832768524     
 H   7.5537892777739986      -0.36602165391545077        12.197317329672371     
 C   5.5914595594378493      -0.92360015293724762        11.480857578307123     
 H   4.9373111215678387      -0.70225471077364865        10.622128447195596     
 H   5.7578170815416971       -2.0124898623097125        11.446949075197008     
 C   4.8706054821743363      -0.56284573101959412        12.784277561424760     
 H   4.7084874272135977       0.52592761057799875        12.828073318360817     
 H   5.5287011181337364      -0.78823817323011203        13.638033151798876     
 C   3.5309711962549879       -1.2836353408692247        12.970796838522295     
 H   2.8704217359731685       -1.0579834413486160        12.118884023457227     
 H   3.6882158084287480       -2.3735501035683866        12.933502814187481     
 C   2.8257608752904106      -0.91342236229008933        14.278763672149834     
 H   2.6740911340263467       0.17697578246302742        14.318438847648913     
 H   3.4872081726759179       -1.1403234256416201        15.129211141321948     
 C   1.4802964167020241       -1.6184782349825446        14.478580167819610     
 H   1.6278595691729725       -2.7105367090700492        14.463068265450630     
 H  0.82132977095583104       -1.4043484821640058        13.622233259922208     
 C  0.78118636417964971       -1.2150505060395436        15.780526968284290     
 H  0.63868873600966414      -0.12316162124984815        15.796824576190298     
 H   1.4418317524817330       -1.4308413900922132        16.633828002197195     
 C -0.56833830163369325       -1.9059059269520067        15.987671348361154     
 H  -1.2287075444685556       -1.6778689405095497        15.135934528386541     
 H -0.43051169756492863       -2.9992654243303254        15.957139211883829     
 C  -1.2755192880042454       -1.5292055895095293        17.295788967774332     
 H  -1.3899798161907511      -0.43519056261221634        17.362995948619979     
 H -0.64105118430249231       -1.8090003487795330        18.151737213902333     
 C  -2.6452110465788534       -2.2073865941785660        17.412821877102466     
 H  -3.2835853195972415       -1.8786344097415066        16.577725215840342     
 H  -2.5212706990210041       -3.2921830363336406        17.263807501021066     
 C  -3.3749084496031698       -1.9807041280223381        18.739632733672849     
 H  -3.5334235984927287      -0.90422405054833288        18.917106207256492     
 H  -2.7368254262359328       -2.3271050124856156        19.565320649106457     
 C  -4.7197973576403127       -2.7171269744251054        18.797799186420836     
 H  -5.4286667946093488       -2.2335997521475472        18.109554799170517     
 H  -4.5844161942727064       -3.7348785993797571        18.406923390107945     
 C  -5.3162658600470474       -2.7875839482920028        20.205826088804677     
 H  -6.3134226663519035       -3.2503298559291891        20.197726988575081     
 H  -4.6776103745925006       -3.3864433964949803        20.871105756303322     
 H  -5.4219778064885942       -1.7899082961996204        20.647964751010381     
 Cl   8.3899033996209909        3.1712285453453872        8.4395381972484598E-002
 Co   5.7805817669510704        7.0964228944834584        23.944281561141924     
 N   7.0856423655867591        7.6601425990912784        22.388051471590657     
 N   7.7804159765673893        7.0417212626525156        24.796059798872740     
 N   4.5413085064199157        6.4465282967004516        22.444576309457293     
 N   5.2462856961484476        5.1301544300420137        24.510395988326739     
 N   4.9808171376688595        8.9069484102583889        23.423187430956105     
 N   4.9406334662043712        7.9202340494287018        25.754769075601772     
 O   6.6437992752959385        8.1736657161965063        21.195716305013381     
 C   8.3827403412129584        7.7643380738927936        22.589343873442971     
 N   8.4138367015172353        6.6512666684020827        25.927831606077500     
 C   8.7742684870943339        7.3350923459341582        23.912695373861922     
 O   4.4655729719215858        7.0005538881099190        21.211168030697177     
 C   3.9505871558668875        5.1553613919152639        22.504584763169145     
 N   5.3692341275903379        4.3100966568233536        25.588158531805394     
 C   4.3576305930745054        4.4794548510743972        23.657983125243330     
 O   4.6457449796498667        9.2657977094947821        22.148826481188649     
 C   4.3901336598407426        9.7792292499070399        24.391871157122246     
 N   4.8233619763992355        7.5705340618393810        27.057762781752345     
 C   4.3943945523515815        9.1879054577323949        25.657958253785232     
 B   5.1662493339129671        8.3460332378384017        21.064229111011915     
 C   9.3292848961207788        8.3561124596193519        21.603013525793745     
 H   7.8633433153608499        6.2857916025165617        26.745140703096173     
 C   9.7642069911697558        6.6857806023133062        25.791134766556628     
 C   10.038617962129623        7.1452418687768215        24.507898337942535     
 C   2.9236953093570919        4.7181092660289758        21.532466433807809     
 H   5.8674021486266073        4.6310694536471999        26.448583124563449     
 C   4.6135582651038192        3.1850772745792080        25.452829895327859     
 C   3.9691281335093582        3.2380611462674271        24.236440442811748     
 C   4.0332885213632510        11.176347510236011        24.068540306844753     
 H   5.3097889012909665        6.7268531975919901        27.421299241150081     
 C   4.2627545848559043        8.5752503533655169        27.798636349129289     
 C   3.9729566673805308        9.6244114167244330        26.952763556116395     
 C   4.7865868902096906        8.9487940117158278        19.636811347723089     
 H   10.340629626412753        8.4422943476268060        22.011159031774127     
 H   8.9759116901666314        9.3565800208171712        21.311179711564652     
 H   9.3660433455720842        7.7548810672193857        20.682388924647054     
 H   10.414086946210253        6.3510418588173136        26.594395005647872     
 H   11.012699112133996        7.3000152823247255        24.063600557947947     
 H   2.6809602856720636        3.6571074730167648        21.650746959267924     
 H   3.2609251905748002        4.8985920176511915        20.501719748803598     
 H   1.9907521763324740        5.2949818947758667        21.660933093412918     
 H   4.5834172291669484        2.4366914773096835        26.232442734052814     
 H   3.2853036067315169        2.5072187374439467        23.827715157193470     
 H   3.4721445643399784        11.624762075439163        24.891158811654627     
 H   3.4272275060267128        11.238687561147284        23.154026280174428     
 H   4.9368095353243531        11.788685342492519        23.903834494636378     
 H   4.0957717828207896        8.4608987305124526        28.862706536627950     
 H   3.5299686380068498        10.575023988989299        27.222464408484011     
 H   3.7277647178400728        8.7037551514316913        19.456275965323545     
 H   4.8238620732810880        10.048118963731863        19.680184343592860     
 C   5.6382911155617492        8.4598784752442526        18.450207108375601     
 H   5.0608678301183350        8.5549079983640883        17.518353161788639     
 H   5.8486184540904960        7.3831264002322614        18.555024378716389     
 C   6.9610726291936551        9.2174159018375796        18.272460775519253     
 H   7.5840269512162033        9.0958738016553440        19.169316425874865     
 H   6.7511115925472422        10.297773063151533        18.199231454644313     
 C   7.7382185813601199        8.7734916167554484        17.030170553058749     
 H   7.9177021927659519        7.6872197369948969        17.072278839763186     
 H   7.1144335133939336        8.9264794851912246        16.135942179438334     
 C   9.0723266175509494        9.5031886931363108        16.851790787055194     
 H   9.7214801248281280        9.2978788538982808        17.718106194168854     
 H   8.9026901329092105        10.592121508214404        16.867640958652331     
 C   9.8029698292339766        9.1258022052272967        15.560141089959563     
 H   9.9734711243904002        8.0377485447553134        15.534205117498537     
 H   9.1503829127779941        9.3337647883192361        14.697901784302859     
 C   11.137338619533013        9.8549602572278410        15.375977339521361     
 H   11.792064774716936        9.6463542924629699        16.236701251041211     
 H   10.970501372944648        10.943972921095282        15.397512734966543     
 C   11.856751396059611        9.4740598788011763        14.080380515337030     
 H   12.022571270066592        8.3851566725376241        14.057635456745848     
 H   11.199972171936716        9.6804912493287816        13.221154098755884     
 C   13.193472593344474        10.194165627722988        13.882726405205718     
 H   13.031016895073918        11.284284270177336        13.880739389067889     
 H   13.848496955555394        10.001189263954739        14.747086387902014     
 C   13.905005534879859        9.7802839967364790        12.592519938634203     
 H   14.066716836660877        8.6909064225920574        12.596462812612213     
 H   13.244665028661624        9.9685941363975807        11.732789428450072     
 C   15.242109120441803        10.489273054603066        12.377256241506368     
 H   15.905962552635417        10.283866990150615        13.232078479614712     
 H   15.087671864103584        11.580823510703526        12.390763453074838     
 C   15.952414666300950        10.101392687502479        11.075291768102865     
 H   16.073952002240539        9.0075650157845342        11.021206993466913     
 H   15.316010465421281        10.366145654478117        10.216266268646908     
 C   17.316887380250034        10.785860286696527        10.955738321709926     
 H   17.947140569471220        10.480586824159261        11.806032990923780     
 H   17.185080773939514        11.873223422688206        11.078289819624027     
 C   18.068132093498527        10.532908175959497        9.6467621569701496     
 H   18.215652393974231        9.4523997311637959        9.4861732919898039     
 H   17.454741498466074        10.875333763116080        8.8009591540102061     
 C   19.420901576022949        11.253770653677462        9.6174458761563244     
 H   20.104303501134972        10.772100561656142        10.332092825040748     
 H   19.284201409695704        12.277336851074718        9.9918136716036123     
 C   20.056929096649672        11.303212961583570        8.2274719572199739     
 H   21.043327731691914        11.786308993898258        8.2589869129024454     
 H   19.424021439489902        11.877189902346963        7.5362813356234382     
 H   20.194100321848438        10.297754111107839        7.8107135984221063     
 Cl   6.7431267034715985        5.3954372974988534        28.145297825531983     
         194

 Co   9.1388491936935772        1.4117681693698916        4.3837311752181352     
 N   7.8628691848266419       0.67583811188782550        5.7664001913535872     
 N   7.1717406841192703        1.7138471535895763        3.5393966697095789     
 N   10.213035248849183        2.2053072118378645        6.0249998669566045     
 N   9.9603773884764983        3.2925288538365733        3.6681183580223884     
 N   10.238750811044767      -0.34102299132648017        5.0180978682513473     
 N   9.7888765257634276       0.42302020163370718        2.6177605413129985     
 O   8.2017047156264677       0.33793303110888306        7.0397737304797330     
 C   6.4428779847644311       0.79264185131309350        5.6098359579077455     
 N   6.5839518799442169        2.1976305175112554        2.4141712587751654     
 C   6.1215359759734183        1.3620952530432486        4.3753058744071449     
 O   10.338548483633801        1.5572382849326625        7.2206300683369005     
 C   10.794884412170468        3.3752543216623634        5.9299179857962026     
 N   10.020805833328858        4.0664221209799418        2.5574330974202932     
 C   10.639396736170349        3.9811915759121965        4.6209935425882733     
 O   10.288449497720149      -0.76642360521257302        6.3191442091299779     
 C   10.746258497616941       -1.1589257440489027        4.1353805079753725     
 N   9.8257324067749856       0.70302586664440814        1.2961755968988256     
 C   10.562648963084261      -0.68370882265108701        2.7797991564532105     
 B   9.6936099830913971       0.19875545061140096        7.3094482923096509     
 C   5.4850787030036257       0.29632774085517521        6.6256273940096087     
 H   7.1597759901872964        2.5441062159900358        1.6135993245182350     
 C   5.2191041131784530        2.1845157452077277        2.5029776112822555     
 C   4.8813055760825330        1.6535653635987451        3.7289496556514345     
 C   11.605207609400004        4.0299818875871232        6.9926401262535229     
 H   9.5583773116775888        3.7622430433359058        1.6682843119412480     
 C   10.712514892531642        5.2087979066370558        2.7799481644354902     
 C   11.126830966847088        5.1956420912375263        4.1056755420767930     
 C   11.408564204445771       -2.4450417933276931        4.4778713647954014     
 H   9.3167916426967441        1.5247426983739041       0.89743671016381388     
 C   10.584512315593527      -0.19640211367547411       0.62094006528716450     
 C   11.072799717296371       -1.1163608192872467        1.5393978635787471     
 C   9.9543758987867292      -0.36949494442885217        8.7784090867605649     
 H   4.4528004013478766       0.51005606286882033        6.3317872095743146     
 H   5.5773552795697894      -0.79278146807687278        6.7712853397307704     
 H   5.6688106722970630       0.75855295771144771        7.6081617252085474     
 H   4.6130451111012034        2.5859259534499390        1.6956509765834542     
 H   3.8859580334220820        1.4922022886411417        4.1177317433293696     
 H   11.325268888353548        5.0840693285522818        7.1191678059237153     
 H   11.495140685437564        3.5021462148350975        7.9433742500779863     
 H   12.669131860735122        4.0316422643502365        6.7042730785626272     
 H   10.896525305970480        5.9223803147684375        1.9880989058712963     
 H   11.706520202609603        5.9537142745891050        4.6156047871122361     
 H   11.967196249917384       -2.8405733003590741        3.6268703856684645     
 H   12.088025891983712       -2.3140420623775859        5.3291674879680135     
 H   10.661299927921036       -3.1984480258240549        4.7722676843008731     
 H   10.732644441932381      -0.11928983443488862      -0.44769384109563481     
 H   11.692240379118012       -1.9790934566256659        1.3263655482446433     
 H   11.001728370358141      -0.12319641170171067        9.0176478935434989     
 H   9.9173226229933462       -1.4694269319999840        8.7572355304106217     
 C   9.0386684770556300       0.14680589745994613        9.9037343184364168     
 H   9.5726362041169040        8.5491994452668113E-002   10.863939968453289     
 H   8.8272020377130822        1.2186457615730975        9.7576395166733896     
 C   7.7144947244318267      -0.61547922928384258        10.054300533220680     
 H   7.0951424469782154      -0.47918212514296704        9.1560567651170235     
 H   7.9234320714456983       -1.6971174112375382        10.110016564088353     
 C   6.9336554371853287      -0.19522914698791449        11.304484960952411     
 H   6.7569947626842790       0.89188372001613214        11.285346746758032     
 H   7.5604426759319985      -0.36678666832060108        12.193444826729829     
 C   5.5980659382171316      -0.92436727614966352        11.477013894342830     
 H   4.9436616966237850      -0.70276648926486496        10.618538671594129     
 H   5.7643396734555958       -2.0132627143129498        11.442817806262678     
 C   4.8778649318991150      -0.56375602402612546        12.780779680866347     
 H   4.7163374608847981       0.52508686107066493        12.825014963647757     
 H   5.5361935930783162      -0.78979304447348286        13.634192786631832     
 C   3.5379509828733178       -1.2839008414589663        12.967578032629726     
 H   2.8769715495308916       -1.0571660842648216        12.116272436909636     
 H   3.6944768949049975       -2.3738805123245155        12.929381288183308     
 C   2.8339386936872142      -0.91413023885345246        14.276292470766446     
 H   2.6834402137017954       0.17639080155070322        14.317016595331884     
 H   3.4956951601678909       -1.1425011346888270        15.126119170362596     
 C   1.4878795941360321       -1.6180335558433931        14.476236147226146     
 H   1.6342666275972972       -2.7102283140267325        14.459299149334173     
 H  0.82854930840777496       -1.4021650231186746        13.620579071196277     
 C  0.78999647150619989       -1.2154090759527247        15.779101898345719     
 H  0.64896869077955233      -0.12335577236646428        15.796940678287063     
 H   1.4507777432089779       -1.4332233660229510        16.631800437396258     
 C -0.56036752147825730       -1.9048712279693423        15.985838093881538     
 H  -1.2208367780247404       -1.6744669679793998        15.134777385348722     
 H -0.42403475951990449       -2.9983685878071005        15.953334045045105     
 C  -1.2665603431056607       -1.5294971839127056        17.294909466199108     
 H  -1.3790095359543348      -0.43539633471628864        17.364331638726636     
 H -0.63241784126998946       -1.8121796005393773        18.150180802736447     
 C  -2.6375633540384706       -2.2053959510714209        17.410796151036621     
 H  -3.2751947994296553       -1.8741204178553423        16.576096750653790     
 H  -2.5156900807280054       -3.2902104406781878        17.260120646361422     
 C  -3.3671412894042261       -1.9791897925964510        18.737797078363798     
 H  -3.5239686267236383      -0.90264317926444404        18.916400458208653     
 H  -2.7297911739145770       -2.3274526504141546        19.563258466208612     
 C  -4.7132319886537504       -2.7135504049668073        18.794889791494445     
 H  -5.4198544859457982       -2.2304197921967299        18.103998747260690     
 H  -4.5785539554969414       -3.7323991649730099        18.406522863210593     
 C  -5.3131750559627298       -2.7797247537226704        20.201765406872902     
 H  -6.3100881887025384       -3.2430752939055854        20.192670119233441     
 H  -4.6759918834566667       -3.3760509585933076        20.870906809737765     
 H  -5.4206491646514587       -1.7805741358661609        20.640301828680506     
 Cl   8.3842049239613203        3.1743125720938501        8.1231094529979453E-002
 Co   5.7817957092680938        7.0955887021112787        23.948769507622565     
 N   7.0857876125823456        7.6607860035217046        22.391688902020878     
 N   7.7815565308565189        7.0425253596366879        24.799146159230322     
 N   4.5409166955265547        6.4475943094006025        22.449384599143055     
 N   5.2500151402979300        5.1282072262560181        24.511978357702315     
 N   4.9833941079251458        8.9075270368778519        23.429555925274805     
 N   4.9404981501724956        7.9166195319716017        25.759576627702359     
 O   6.6428279433612509        8.1752231471286745        21.200191183784508     
 C   8.3827594936506102        7.7668303438903923        22.592705274857295     
 N   8.4155606873563134        6.6530697453027772        25.930945225936668     
 C   8.7749866529591127        7.3372990924788777        23.915731864782561     
 O   4.4644238728954475        7.0024601052465583        21.216453051696234     
 C   3.9501496755225172        5.1565718973870176        22.508764891392193     
 N   5.3749143855871173        4.3065160918311385        25.588336425640524     
 C   4.3592633091660069        4.4790553221991960        23.660471734924439     
 O   4.6458418371664898        9.2668413810263779        22.155871619284866     
 C   4.3940131316876574        9.7790997027760547        24.399585709929660     
 N   4.8209621700989809        7.5643529752191752        27.061729003269793     
 C   4.3964332862687749        9.1853402977098586        25.664639828413645     
 B   5.1651990799172891        8.3478659838845353        21.070083228015886     
 C   9.3282379992943714        8.3613446364924684        21.606903270358323     
 H   7.8654863920811335        6.2861640937220820        26.747831952761562     
 C   9.7658775504930091        6.6894360904510748        25.794132389042172     
 C   10.039604255706163        7.1492696363024288        24.510894609523383     
 C   2.9217399577761229        4.7206673796719683        21.537632533310408     
 H   5.8734035304688099        4.6270288447962669        26.448827057751267     
 C   4.6182299378050926        3.1822250442056106        25.453024336503812     
 C   3.9713542358124778        3.2371138484232365        24.238014269048996     
 C   4.0420811020510010        11.178183465081350        24.078968517993001     
 H   5.3069461331879557        6.7199989159893212        27.424107515966774     
 C   4.2612392835412054        8.5685749239206892        27.803900848972383     
 C   3.9744020048407087        9.6200284107992466        26.959794767888528     
 C   4.7845707686129204        8.9513240654544379        19.643265569530787     
 H   10.339069332883669        8.4506468296024089        22.015810102298840     
 H   8.9719704177555073        9.3606883230562286        21.314601779519535     
 H   9.3676104954961108        7.7599570805925149        20.686443831796073     
 H   10.416206431080335        6.3553564421564186        26.597266872663830     
 H   11.013438021145328        7.3052247149996337        24.066480674297264     
 H   2.6783550252627522        3.6597817398223529        21.655580979823899     
 H   3.2580744020330674        4.9014752535015891        20.506630259004798     
 H   1.9893859485766323        5.2982043721011554        21.667466111217223     
 H   4.5892782953559319        2.4326535926795780        26.231508244103754     
 H   3.2863421179086889        2.5071712151585954        23.829692360491293     
 H   3.4779158089866380        11.625223903385551        24.900311810372838     
 H   3.4407368161689500        11.244758423529710        23.161475641765907     
 H   4.9481027091658039        11.788972081223360        23.920966527015171     
 H   4.0920861885943864        8.4522878917499380        28.867424832970602     
 H   3.5325891930091333        10.570861291652401        27.230631761112015     
 H   3.7253094411867642        8.7074626785755882        19.463737574198060     
 H   4.8231628733414507        10.050583674075817        19.686629869390480     
 C   5.6348122325489989        8.4613497780923375        18.456009321834134     
 H   5.0568502328244467        8.5569219619187855        17.524535727718188     
 H   5.8440919926873276        7.3843873561763482        18.560742113821849     
 C   6.9582143938248731        9.2176865165501081        18.277615959659002     
 H   7.5811469668549387        9.0959513471071283        19.174438830766483     
 H   6.7490925296629891        10.298167405102046        18.204045196192414     
 C   7.7351221739468263        8.7729216391739318        17.035512708778334     
 H   7.9137054654212688        7.6865225807598625        17.077688532850917     
 H   7.1116778539585788        8.9264022844216324        16.141130798684447     
 C   9.0698802206679332        9.5016478871817505        16.857447022506925     
 H   9.7188608969375032        9.2956936513310424        17.723754836525139     
 H   8.9010287253789482        10.590692547885872        16.873515787603104     
 C   9.8002267988786347        9.1240945949697281        15.565663408312750     
 H   9.9700144933538670        8.0359476644737509        15.539399100464715     
 H   9.1476854623706600        9.3327425396923136        14.703549261803811     
 C   11.135043802744017        9.8525309929371208        15.381553357595148     
 H   11.790014969989249        9.6426979610839592        16.241798351121613     
 H   10.968941237359532        10.941626775593710        15.404165309055392     
 C   11.853652583279482        9.4724181876682358        14.085251038982706     
 H   12.018503366855455        8.3833974003834975        14.061207705727796     
 H   11.196698957848954        9.6804295495383776        13.226518902341178     
 C   13.190962950892631        10.191666504730652        13.887912865474290     
 H   13.029514679998556        11.281938543669781        13.887919726757186     
 H   13.846364495773857        9.9965923088396522        14.751542510202684     
 C   13.901352031006480        9.7793395142486386        12.596510287712270     
 H   14.061640041781169        8.6897298160560759        12.598320097049616     
 H   13.240761052415497        9.9701483119301102        11.737469524100097     
 C   15.239358780355738        10.487081499970756        12.381846019541824     
 H   15.903504103780556        10.278958237234155        13.235821917119617     
 H   15.086388001504778        11.578815669238036        12.397754441599783     
 C   15.948259753867932        10.100924867903304        11.078528721370487     
 H   16.068258378154052        9.0070157818793781        11.022194840522550     
 H   15.311554410528377        10.368234067037491        10.220476902962544     
 C   17.313721835600045        10.783640244362038        10.958744904146569     
 H   17.944621757261626        10.475833482679015        11.807676718065041     
 H   17.183811470086020        11.871018517417609        11.083304313198701     
 C   18.062526107198039        10.531394077545993        9.6481492458268665     
 H   18.208241343232306        9.4508381255517282        9.4861378761530712     
 H   17.447896642488100        10.875463151388107        8.8038716066802767     
 C   19.416396245863933        11.250275519569950        9.6165566126084343     
 H   20.099874300779963        10.768346670408190        10.330977852754332     
 H   19.281825244727607        12.274577916966290        9.9898488865048165     
 C   20.051019009232895        11.296720883511428        8.2257003217599642     
 H   21.037959603189215        11.778909468331010        8.2552223908032598     
 H   19.418067598853202        11.870038026229283        7.5339449023312506     
 H   20.186860732431253        10.290372907277119        7.8105486146294760     
 Cl   6.7447574037621312        5.3916636465651377        28.145968472542645     
         194

 Co   9.1361946187919703        1.4132108434123645        4.3789915895726690     
 N   7.8620222126833017       0.67611433755978190        5.7630662477419836     
 N   7.1681260272490883        1.7134625388369704        3.5366441665619739     
 N   10.211647751086478        2.2062580689473306        6.0195130514207555     
 N   9.9565951511706228        3.2948252632207167        3.6635614466279858     
 N   10.236824700905958      -0.33997712765810029        5.0115619267891844     
 N   9.7848982492042840       0.42549091991713400        2.6121467366662481     
 O   8.2023070374580858       0.33782280551110389        7.0359440917996672     
 C   6.4417832484305384       0.79136721614136696        5.6076324116346825     
 N   6.5789366647552709        2.1958890377390694        2.4115308243439570     
 C   6.1189383906667727        1.3605958250290608        4.3733655388089305     
 O   10.339013664292251        1.5575003419908282        7.2145519054461253     
 C   10.793067374988086        3.3764243725279544        5.9246851025702538     
 N   10.016555434836073        4.0690506506999267        2.5530939735503662     
 C   10.636651374862938        3.9828930595402459        4.6161477556353416     
 O   10.287934926625187      -0.76596797281571638        6.3123253851874717     
 C   10.742296661746176       -1.1581768356611284        4.1279513359942159     
 N   9.8214869477937317       0.70663921198051027        1.2908003287985321     
 C   10.557834117005326      -0.68204860778885879        2.7728760607665133     
 B   9.6946856108642443       0.19886893328925120        7.3036922655620637     
 C   5.4852459134545324       0.29273666059396902        6.6235247905870107     
 H   7.1538018422841212        2.5436401824625450        1.6109414070977937     
 C   5.2141573442230662        2.1811205100846598        2.5013582531528198     
 C   4.8778913945781666        1.6502998514734315        3.7277891599392929     
 C   11.604001634875006        4.0304455308589038        6.9874268183669033     
 H   9.5532129141469859        3.7652151058948822        1.6642879605015601     
 C   10.709090161839551        5.2109580149463204        2.7754256886943627     
 C   11.124342747858860        5.1972239032969085        4.1008317211459913     
 C   11.403238341307214       -2.4453021680596168        4.4692746460442514     
 H   9.3124431431959298        1.5286599942423802       0.89279391007976727     
 C   10.579247490641910      -0.19284834619434263       0.61456650985895567     
 C   11.067028459320465       -1.1141207339840584        1.5319391792234338     
 C   9.9584061762334102      -0.36970012796106522        8.7719719715507054     
 H   4.4525709553098460       0.50730910613602531        6.3316108567178935     
 H   5.5775031325872364      -0.79682525139609095        6.7663006015134632     
 H   5.6704451338963286       0.75250146986430955        7.6069561735856839     
 H   4.6070590247265040        2.5815568649874243        1.6943516437043176     
 H   3.8830305203776025        1.4879584134514270        4.1174319455367128     
 H   11.326385842791934        5.0853057600903515        7.1126561002046449     
 H   11.491977749171955        3.5036893716938722        7.9385869731474825     
 H   12.668252923068902        4.0291818688127963        6.7000543130532835     
 H   10.893216627638099        5.9247160004105472        1.9837838748391203     
 H   11.704847382362004        5.9548069145363813        4.6105461239152952     
 H   11.962990624796731       -2.8396494100238430        3.6184486174855803     
 H   12.081312092404639       -2.3163100765219826        5.3220265950850170     
 H   10.654883044951296       -3.1987615511550689        4.7609258604510911     
 H   10.727353778590476      -0.11494518314361078      -0.45395190639454353     
 H   11.685520148072516       -1.9773229312570824        1.3180075792308041     
 H   11.006244615122677      -0.12335433327713838        9.0091108041293726     
 H   9.9213601505416840       -1.4696209666999800        8.7507229345882767     
 C   9.0447216876945369       0.14635653024993261        9.8989386557205208     
 H   9.5799934318961313        8.4498430240835115E-002   10.858410660716613     
 H   8.8331388969913540        1.2182791291663719        9.7536285605417348     
 C   7.7208048325647836      -0.61610222880480314        10.050416369175849     
 H   7.1010956927477693      -0.48013029502870891        9.1523786512712793     
 H   7.9300451962321237       -1.6976654940219227        10.106232079435442     
 C   6.9402555523066614      -0.19592349748489313        11.300659904240515     
 H   6.7635575780303494       0.89118474264516523        11.281625660747540     
 H   7.5670960740899975      -0.36755168272575139        12.189572323787285     
 C   5.6046723169964148      -0.92513439936207942        11.473170210378539     
 H   4.9500122716797321      -0.70327826775608115        10.614948895992661     
 H   5.7708622653694954       -2.0140355663161871        11.438686537328346     
 C   4.8851243816238936      -0.56466631703265691        12.777281800307934     
 H   4.7241874945559976       0.52424611156333112        12.821956608934695     
 H   5.5436860680228959      -0.79134791571685381        13.630352421464790     
 C   3.5449307694916472       -1.2841663420487077        12.964359226737159     
 H   2.8835213630886143       -1.0563487271810270        12.113660850362043     
 H   3.7007379813812467       -2.3742109210806444        12.925259762179135     
 C   2.8421165120840182      -0.91483811541681548        14.273821269383058     
 H   2.6927892933772446       0.17580582063837902        14.315594343014856     
 H   3.5041821476598636       -1.1446788437360338        15.123027199403245     
 C   1.4954627715700402       -1.6175888767042417        14.473892126632682     
 H   1.6406736860216218       -2.7099199189834153        14.455530033217718     
 H  0.83576884585971889       -1.3999815640733433        13.618924882470345     
 C  0.79880657883275008       -1.2157676458659059        15.777676828407149     
 H  0.65924864554944052      -0.12354992348308040        15.797056780383830     
 H   1.4597237339362228       -1.4356053419536887        16.629772872595321     
 C -0.55239674132282135       -1.9038365289866777        15.984004839401923     
 H  -1.2129660115809253       -1.6710649954492498        15.133620242310901     
 H -0.41755782147488030       -2.9974717512838756        15.949528878206381     
 C  -1.2576013982070757       -1.5297887783158821        17.294029964623885     
 H  -1.3680392557179186      -0.43560210682036093        17.365667328833297
[truncated: 874,336 more chars]
