# Supplementary material for: Unraveling the Contributions to Spin–Lattice Relaxation in Kramers Single-Molecule Magnets
Source: J Am Chem Soc. 2022 Dec 9;144(50):22965–75. doi: 10.1021/jacs.2c08876 (PMC9782788; doi:10.1021/jacs.2c08876)
Supplement: Supplementary file 2 — ja2c08876_si_002.zip [file ja2c08876_si_002.zip › phonon_Co/mol-3/mode-1-10/9/Cart_disp.xyz]

         194

 Co   9.1359055060949874        1.4301551782550443        4.4482818392034149     
 N   7.8620319901419462       0.69165814043095386        5.8292019638730439     
 N   7.1780194830058948        1.7498826374348193        3.6046343424237075     
 N   10.210296879498610        2.2393939019387861        6.0883804049271388     
 N   9.9940962713863311        3.2776160381488779        3.7067671188060158     
 N   10.246905957656814      -0.31005992577063279        5.0915489348902589     
 N   9.7516882483173486       0.41520633654145878        2.6892061340605276     
 O   8.1988427327297977       0.35771990657618430        7.1052540667999819     
 C   6.4424701103803708       0.81263589482997645        5.6674421904085479     
 N   6.5951183013653916        2.2247601493210318        2.4727555174997615     
 C   6.1245879366292915        1.3867975487279702        4.4328984855612719     
 O   10.318844817043924        1.6082455376093261        7.2959395163541672     
 C   10.806502172410081        3.4009859601653227        5.9758669796605801     
 N   10.093819036072649        4.0109875077712047        2.5697814698537913     
 C   10.671700786338050        3.9814997236834544        4.6498485896535149     
 O   10.312676834248832      -0.71645849609792212        6.3976726870157465     
 C   10.753450628389260       -1.1338669192599353        4.2128988702321370     
 N   9.7083811873013950       0.63844749969580961        1.3535280127488329     
 C   10.525693566749849      -0.69142592257027846        2.8512634623103628     
 B   9.6914582777111544       0.23868075331260635        7.3836560060645908     
 C   5.4829190074137708       0.30839111814918002        6.6777094749211559     
 H   7.1717514296105671        2.5653761710790364        1.6699086269297581     
 C   5.2297121864261182        2.1955938474341226        2.5487964282379592     
 C   4.8868638921994325        1.6645966423693528        3.7742544201911290     
 C   11.620595342661842        4.0638592850477036        7.0322372097913837     
 H   9.6178678631524157        3.7032862127065456        1.6883912497064468     
 C   10.804505467916581        5.1475250329943467        2.7675457003497521     
 C   11.192010140163660        5.1703064140737514        4.1029151862004145     
 C   11.438716386111583       -2.4072043064920141        4.5604938172860612     
 H   9.2153456488468759        1.4687179327351216       0.94977175160668703     
 C   10.420887108007870      -0.29399459859081251       0.67063043944264622     
 C   10.959335608317097       -1.1791721276106955        1.5977714787640362     
 C   9.9545695338965050      -0.34124988235729248        8.8500319381246140     
 H   4.4516661390826124       0.54270687393219597        6.3949429659928576     
 H   5.5607149320783718      -0.78560247981619724        6.7994856778778443     
 H   5.6808351798230827       0.74625597317868231        7.6692858449067094     
 H   4.6270024072092522        2.5820297218555597        1.7309564909427380     
 H   3.8895808413522261        1.4918474174665792        4.1534656752350196     
 H   11.369369884690107        5.1300549727980114        7.1241365607671936     
 H   11.482238265462360        3.5667929009634971        7.9976290285383342     
 H   12.689506140424383        4.0244058281362722        6.7597583148164464     
 H   11.014817629423328        5.8294377183390180        1.9521631962792743     
 H   11.770775657117111        5.9369089095829279        4.6015828418747020     
 H   12.033849782534977       -2.7782873287456136        3.7206269887972794     
 H   12.088566523448289       -2.2683485359146500        5.4337366171602950     
 H   10.702419868445233       -3.1850632705428050        4.8220283075868045     
 H   10.495954004525537      -0.26122382651045839      -0.41109494853444650     
 H   11.559429322823517       -2.0555393900472136        1.3805195722385020     
 H   10.997181091793797       -7.9101500691184545E-002   9.0940857635410453     
 H   9.9415453375371197       -1.4423865324951060        8.8096862725393805     
 C   9.0325448403657429       0.13241205901749387        9.9913383644295397     
 H   9.5828803622611751        7.9165273234793609E-002   10.942923005104772     
 H   8.7829145991490201        1.1988357417056228        9.8588757229896391     
 C   7.7340433603260248      -0.67354519201512386        10.158635665269660     
 H   7.0955245449346025      -0.55307988731624536        9.2702686055039329     
 H   7.9781949663469431       -1.7491354158479779        10.206847196791870     
 C   6.9607644316669184      -0.27903511574084144        11.424456868925256     
 H   6.7539740338736429       0.80365577548498279        11.407544324134125     
 H   7.6082134982844343      -0.43266398981867660        12.302270679264986     
 C   5.6453855318943349       -1.0409590010366709        11.620781684228813     
 H   4.9803060086486086      -0.84629245197183511        10.763943439359085     
 H   5.8376524672464001       -2.1263160820299793        11.599265678726555     
 C   4.9204438420708145      -0.67867070934729090        12.923005840217108     
 H   4.7565823255243318       0.41011963713449429        12.961621208661121     
 H   5.5760322590807165      -0.89874534900315461        13.779864681166336     
 C   3.5782584311115433       -1.3975388683389112        13.108532555889575     
 H   2.9258059675740737       -1.1815646974883416        12.247592617067042     
 H   3.7341603551559186       -2.4880918286400040        13.086471410237817     
 C   2.8587059359925333       -1.0077790416687442        14.404249385325778     
 H   2.7179322755529380        8.4442501972099959E-002   14.430433521247963     
 H   3.5061655571118671       -1.2314974243771326        15.265963263346206     
 C   1.5020812545349487       -1.6950064538613103        14.596730865942847     
 H   1.6363490108663485       -2.7889317868011032        14.601495371307470     
 H  0.85798166095807649       -1.4871664071095814        13.727446323893407     
 C  0.78867520114389589       -1.2601530090248019        15.881876791720510     
 H  0.66676291581168401      -0.16579787170570612        15.881009980097714     
 H   1.4315827113869626       -1.4754561446353578        16.748483897161094     
 C -0.57700242237741506       -1.9218900102312817        16.079664718664151     
 H  -1.2194193704306868       -1.6943790256956432        15.214074810058490     
 H -0.46056081894434320       -3.0182556515943992        16.067684530336450     
 C  -1.2991648818425547       -1.5116547646269192        17.370559927647058     
 H  -1.3851759647028650      -0.41404668118944121        17.425662367367906     
 H -0.68711712741531361       -1.7998465631752685        18.240357454701616     
 C  -2.6891151457149949       -2.1540247338162324        17.464797728816837     
 H  -3.2989835886780163       -1.8153738313192793        16.612014540053213     
 H  -2.5886962651861505       -3.2427226462381276        17.325295579955373     
 C  -3.4473065419841702       -1.9040639174199459        18.772013258025883     
 H  -3.5956296755089889      -0.82454491617039305        18.938305221625320     
 H  -2.8354011269593440       -2.2537433374023879        19.614853978713523     
 C  -4.8027356055531367       -2.6237361730843789        18.806446541983878     
 H  -5.5011155716329743       -2.1157771042465252        18.125336138529306     
 H  -4.6787336108065407       -3.6341072875250227        18.393911991960113     
 C  -5.4093944608531590       -2.7182098312256282        20.208684212681984     
 H  -6.4213762168354824       -3.1486885595494245        20.182064980406768     
 H  -4.7941131418084790       -3.3557673659537293        20.861272210866332     
 H  -5.4865968654994193       -1.7311942321028169        20.678950703767072     
 Cl   8.3852368690655421        3.1638945862959633       0.10597206724883168     
 Co   5.7519407833098439        7.1071691933515870        23.827591625670014     
 N   7.0475382222763905        7.6888999069987642        22.273406584364938     
 N   7.7414033726426901        7.0821635693475802        24.678394861016788     
 N   4.4681354070619888        6.5192996304798054        22.340484623957373     
 N   5.2802951776059244        5.1229294420243354        24.326751550782777     
 N   4.9924609968639384        8.9528422296722976        23.358327621109613     
 N   4.8718002152880944        7.8404590643989449        25.645176603573105     
 O   6.5918774401824090        8.2230886908524070        21.096345384968323     
 C   8.3426620653123287        7.8173823140487331        22.476458692418774     
 N   8.3725837025795737        6.7231746026199115        25.822163216225043     
 C   8.7358295712023359        7.3888388829586926        23.799847933495737     
 O   4.3846385014363412        7.0944875571341379        21.115840867997527     
 C   3.8705392192766745        5.2340040326668005        22.392689868187730     
 N   5.4492612966289879        4.2676445584763165        25.374520537431568     
 C   4.3360104299439959        4.5126517172974863        23.501086733657246     
 O   4.6233098630052725        9.3359888464905296        22.096594818177742     
 C   4.4151446865341724        9.7917906729547752        24.363975819021753     
 N   4.7126533249909777        7.4222470744440860        26.927708720572738     
 C   4.3700156179045422        9.1305080467945636        25.601572583514301     
 B   5.1159954390483362        8.4274534766221532        20.986129213666302     
 C   9.2805354649508498        8.4483108172816959        21.504942544803296     
 H   7.8248664867701407        6.3202405009560820        26.626533196244285     
 C   9.7239702714848004        6.7827855784064219        25.694369705462648     
 C   9.9993882162040819        7.2337371874499654        24.407913852368750     
 C   2.7858809788282644        4.8398679645114742        21.463867236669024     
 H   5.9616553277734923        4.5691360461613302        26.234981712870542     
 C   4.6704728598538088        3.1586566231992417        25.243923609595051     
 C   3.9637271360640902        3.2577502305463688        24.060488486350657     
 C   4.1693710435777129        11.237317509322962        24.119378249231985     
 H   5.1886421962427693        6.5632928898835941        27.264901407239105     
 C   4.1705693050495904        8.4077477585408928        27.708691651216679     
 C   3.9358066307027944        9.5127769471719201        26.910454901099119     
 C   4.7534867184441261        9.0579480946021942        19.565007587964640     
 H   10.273011501298283        8.6163222265771466        21.946122187395744     
 H   8.8645261260185659        9.4150253521824006        21.173241375511335     
 H   9.3953766045458682        7.8225875089578443        20.602560263077550     
 H   10.374417174264348        6.4700252017200128        26.506104798432247     
 H   10.972831790354991        7.4032261295271971        23.968116047699322     
 H   2.5393706001504581        3.7770299645662933        21.557171513151147     
 H   3.0704676802492621        5.0552837755022022        20.422171696504346     
 H   1.8653127706124202        5.4210233638088638        21.665977179495684     
 H   4.6810676201362540        2.3843542022934936        26.001669615975160     
 H   3.2524972125782043        2.5465992166226608        23.662330267191262     
 H   3.5676936642810131        11.653458758536503        24.932212793529093     
 H   3.6435607548713156        11.407533524534877        23.156209198876720     
 H   5.1285024328003841        11.808454818209730        24.083429219983820     
 H   3.9730716483093218        8.2388863393969114        28.763057916632583     
 H   3.5154574976966217        10.463721661870501        27.218618566198444     
 H   3.6952018215738778        8.8260655067481597        19.364158209269075     
 H   4.8028030508567339        10.156145264610146        19.621038268430858     
 C   5.6213566445160863        8.5673390306715032        18.389130755137078     
 H   5.0608239612084072        8.6696524686662002        17.447870336875841     
 H   5.8179803489907096        7.4882781707910091        18.494820947662660     
 C   6.9569959229442873        9.3071937073571860        18.231484163881781     
 H   7.5551014157956446        9.1949212505885694        19.146046023261405     
 H   6.7629490942874693        10.388420069579306        18.131228499498306     
 C   7.7619138066120197        8.8247225311337303        17.019753702205026     
 H   7.9151590446257734        7.7352773080916402        17.086580264783869     
 H   7.1684436392801487        8.9747542832445522        16.104027578594856     
 C   9.1177548728695026        9.5201180370767755        16.864857740235614     
 H   9.7408303540512549        9.3113856337245284        17.750178977245259     
 H   8.9738517730123295        10.613121386684311        16.861001921342169     
 C   9.8705218609991263        9.1068059480993764        15.596085212833280     
 H   10.026563743987795        8.0162161575211872        15.594042232929288     
 H   9.2380153138869634        9.3064640257684612        14.716772600916121     
 C   11.217090845843535        9.8154012827165520        15.421658237061788     
 H   11.853477604908862        9.6169070208419161        16.298293397701570     
 H   11.063330949973391        10.906699633847856        15.418168152095793     
 C   11.953852306105219        9.4006039871587017        14.145721559755678     
 H   12.110040879842700        8.3100061758006714        14.146430957671166     
 H   11.312135335720139        9.5958915757442682        13.272409283245379     
 C   13.298938363828725        10.105651362892937        13.953158439718861     
 H   13.146212059454159        11.197128933273767        13.938102315022133     
 H   13.943978772804911        9.9168647631558873        14.825661530343773     
 C   14.018001302705802        9.6740025481709200        12.672930770938315     
 H   14.177335488397649        8.5843520807112945        12.689350915208671     
 H   13.363551146058336        9.8555942725555301        11.807035167177382     
 C   15.356557701575207        10.379844812994762        12.459728756653984     
 H   16.016743470044752        10.180503772578220        13.318612922664103     
 H   15.200876059655052        11.471448092100028        12.466894089124882     
 C   16.073710812586931        9.9896751993593504        11.162614750030224     
 H   16.226188062089914        8.8986434329805970        11.124813721884832     
 H   15.429495755834045        10.223919945170968        10.299949183437501     
 C   17.416345626339503        10.714061676002338        11.031448955043311     
 H   18.065231514834508        10.427598316717262        11.874537156922846     
 H   17.250478301278758        11.796940755735287        11.158047608811843     
 C   18.161544163014085        10.492785685934130        9.7132613889356350     
 H   18.356003721038647        9.4190292696315616        9.5500325478661114     
 H   17.520957561476763        10.808990903196694        8.8752865424758465     
 C   19.481018943413183        11.275102106558352        9.6712588964634882     
 H   20.199622313633125        10.815928143400564        10.367775385471749     
 H   19.302120998290068        12.286610149374741        10.062348609693037     
 C   20.089709119319419        11.376279805537523        8.2713009182783903     
 H   21.058476611731912        11.895913220643049        8.2946473974140229     
 H   19.422433357058868        11.940582535362536        7.6039122138082336     
 H   20.255784088121917        10.384311692553700        7.8331452399810448     
 Cl   6.7454046193790420        5.3060920841009889        27.987389068367019     
         194

 Co   9.1365836054552378        1.4289472930022922        4.4460022231332443     
 N   7.8622432443048496       0.69081189386940622        5.8267286639693916     
 N   7.1784284744356004        1.7481577861930784        3.6019229594175224     
 N   10.210711297518680        2.2374993960118466        6.0863087411357819     
 N   9.9931667747020132        3.2779023970564340        3.7057460630457149     
 N   10.246883422353973      -0.31181725178210118        5.0891835698507455     
 N   9.7543433175014815       0.41510288613938584        2.6867566153525009     
 O   8.1988653675083079       0.35675260792237506        7.1027459777199828     
 C   6.4427094513663521       0.81189111968847760        5.6650025880381207     
 N   6.5955630233321223        2.2237519636849803        2.4703543914497734     
 C   6.1249548556578270        1.3858623195465718        4.4304069221232085     
 O   10.319736964241729        1.6056427635638597        7.2933896765314588     
 C   10.806284691834577        3.3994653680670566        5.9746161066125509     
 N   10.091018455634016        4.0132335324876447        2.5700318760061016     
 C   10.670634656091147        3.9811440195692818        4.6493749946908389     
 O   10.311568381641390      -0.71904787803302594        6.3951100279099595     
 C   10.753883389024796       -1.1352696421769386        4.2105087865155308     
 N   9.7150978400713246       0.64095374897601909        1.3517354455763915     
 C   10.528504305782358      -0.69137211054676451        2.8490748661548446     
 B   9.6913507374255961       0.23666179164197604        7.3810968257263614     
 C   5.4829935501030818       0.30850616533672098        6.6755258915600981     
 H   7.1723474872200388        2.5644058800300846        1.6676247452932702     
 C   5.2301711365548123        2.1957189893474163        2.5468293590160616     
 C   4.8872688126944617        1.6646981808558852        3.7722212811065727     
 C   11.620067150903751        4.0620726865203185        7.0313000171918150     
 H   9.6159262150847944        3.7056396417262181        1.6881851731061244     
 C   10.800590885285752        5.1501566550146292        2.7690703187022643     
 C   11.189248825295477        5.1712568355200634        4.1040219681803940     
 C   11.438273949656004       -2.4090441058874132        4.5580820384117580     
 H   9.2212876484395316        1.4707357118433655       0.94808355955135259     
 C   10.430121333377475      -0.28982572784127186       0.66942063182051392     
 C   10.966163065361242       -1.1764795792551608        1.5963445348758345     
 C   9.9537537966516787      -0.34262109875442781        8.8477382185983835     
 H   4.4517687414034812       0.54162372472558618        6.3918204487432151     
 H   5.5615173788494534      -0.78515267256538734        6.7990726086139519     
 H   5.6799070621269285       0.74808111997474813        7.6664707492463737     
 H   4.6275017596787897        2.5830983511277816        1.7294510818006010     
 H   3.8899852035646152        1.4927139360632502        4.1517389381982683     
 H   11.366941443985601        5.1275084042781112        7.1251904641688339     
 H   11.483515973714242        3.5632519352853222        7.9958737450014175     
 H   12.688663213973165        4.0252597290544587        6.7578278061056247     
 H   11.009564748917162        5.8336177110320673        1.9548229879653105     
 H   11.767897448441255        5.9375306498437812        4.6032956717759665     
 H   12.031358230928229       -2.7815864053933330        3.7176235122774153     
 H   12.089882251790876       -2.2701796094089173        5.4299363392772806     
 H   10.701647248012971       -3.1856698032406645        4.8218086411924643     
 H   10.508846659064259      -0.25499605716493545      -0.41167328010272419     
 H   11.567413921847340       -2.0520711984498532        1.3794834648415768     
 H   10.996505206769106       -8.1274661926625302E-002   9.0919712879239931     
 H   9.9395266963002626       -1.4436997455303506        8.8083662545974111     
 C   9.0316403800724547       0.13322162438161919        9.9879172946730641     
 H   9.5808967087981163        7.9680322138053941E-002   10.940079714819532     
 H   8.7839415992215688        1.1998995691803416        9.8546161039001579     
 C   7.7318039069047240      -0.67051729397436766        10.154195741476178     
 H   7.0943147908828719      -0.54919536523043311        9.2652936362537375     
 H   7.9741341966445960       -1.7464248990605791        10.202762562087276     
 C   6.9580889589185722      -0.27470594720379937        11.419223284868993     
 H   6.7528125072449612       0.80820696818573368        11.402178662467419     
 H   7.6044942775352125      -0.42921712086274277        12.297603887226735     
 C   5.6416982764546182       -1.0349759901498374        11.614362031527373     
 H   4.9772036780361777      -0.83901379813824328        10.757391156091131     
 H   5.8326823091740803       -2.1205088432434804        11.592269538890228     
 C   4.9168630066172732      -0.67274291647992635        12.916594108361252     
 H   4.7530000755581154       0.41603614823276958        12.955402567353065     
 H   5.5725418307916801      -0.89298675952799689        13.773349159473019     
 C   3.5748471013759664       -1.3918038668769657        13.102128590905096     
 H   2.9220542839603700       -1.1755082382439246        12.241548925368690     
 H   3.7309239648481225       -2.4823151810730040        13.079441209335926     
 C   2.8558320101979069       -1.0029550262153071        14.398345779874489     
 H   2.7143378565252911        8.9156913133494956E-002   14.425047125415565     
 H   3.5039446397662735       -1.2266120680832759        15.259589452888896     
 C   1.4998545360282012       -1.6912467447882449        14.591174934125705     
 H   1.6349634800180310       -2.7850582921710481        14.595139383432096     
 H  0.85506613584017255       -1.4833530297191022        13.722433799003737     
 C  0.78697924319670109       -1.2578440983885617        15.877023061039484     
 H  0.66381721360609969      -0.16363693651542080        15.876783294587829     
 H   1.4307532648326142       -1.4728681105185899        16.743055237133039     
 C -0.57776483336354434       -1.9212460109147176        16.075340038320942     
 H  -1.2210643940991526       -1.6940638173158611        15.210341367430566     
 H -0.46002990358212609       -3.0174406657096795        16.062728039439627     
 C  -1.2993264438854268       -1.5124885667105732        17.366953304889705     
 H  -1.3870616993127216      -0.41507300944496911        17.422328692914512     
 H -0.68610883171454806       -1.7998273646915051        18.236159904336535     
 C  -2.6880670946392451       -2.1569914233004210        17.462502795140995     
 H  -3.2994722532491156       -1.8192139590233154        16.610544343620550     
 H  -2.5861620796218432       -3.2454915550912213        17.322774204207604     
 C  -3.4448517113949619       -1.9081230782639487        18.770669580104588     
 H  -3.5939376174235398      -0.82876600358187336        18.937351133264055     
 H  -2.8315274797713768       -2.2573592754672687        19.612686639667846     
 C  -4.7995734985054801       -2.6289421985701598        18.806450583444683     
 H  -5.4988149790813257       -2.1221452306341986        18.125380479347839     
 H  -4.6748970757962134       -3.6395177682787718        18.394622640902107     
 C  -5.4052016514255010       -2.7228574162643469        20.209150408777884     
 H  -6.4164787109587076       -3.1548588086719533        20.183606611216430     
 H  -4.7885307771180550       -3.3588600331660428        20.861793730123015     
 H  -5.4835652088244480       -1.7355300593576759        20.678550844478718     
 Cl   8.3863249669422650        3.1637986802361651       0.10536787610139010     
 Co   5.7531907411443521        7.1067570072640072        23.832752930471514     
 N   7.0494216423925709        7.6873655309388260        22.278593214161692     
 N   7.7431829196955553        7.0800208394652016        24.683815153855949     
 N   4.4718528336638892        6.5155011618858145        22.344967964779503     
 N   5.2780352869106277        5.1235827719931182        24.335696417253640     
 N   4.9914922583657413        8.9504607447086837        23.360615337454131     
 N   4.8752621752386895        7.8449899912689975        25.649935094359453     
 O   6.5946192317282888        8.2203839274797872        21.100642699154907     
 C   8.3446631062417129        7.8143562615412963        22.481598741257834     
 N   8.3743877546505949        6.7193087443739152        25.826979592738791     
 C   8.7376437921172201        7.3858205441257585        23.805034831875950     
 O   4.3888575898145241        7.0895049411124305        21.119814472982650     
 C   3.8746072381578407        5.2298903248084603        22.397657593703343     
 N   5.4444078994775387        4.2703042481425006        25.385175753074989     
 C   4.3368465306867963        4.5110518033176117        23.508558261784383     
 O   4.6244170902100095        9.3323227389110031        22.098149630613857     
 C   4.4133122144224632        9.7911820338720368        24.364213403005667     
 N   4.7185487285064296        7.4305885868068824        26.933616490404102     
 C   4.3709287545393156        9.1337626913448364        25.603389630833586     
 B   5.1186656718909198        8.4231075527760453        20.989156090982988     
 C   9.2831299710333059        8.4429160728676109        21.509262632168131     
 H   7.8264688666916333        6.3184621823532776        26.632059884137071     
 C   9.7257315235705590        6.7773870063811001        25.698758315144516     
 C   10.001201759463877        7.2287082563874669        24.412463635910314     
 C   2.7930649980918512        4.8333963125409003        21.466522281600575     
 H   5.9560424615398180        4.5728388078632634        26.245625193477014     
 C   4.6669263792111186        3.1604054903242793        25.254339757705299     
 C   3.9636632705908856        3.2569078710090502        24.069050010238122     
 C   4.1612480303638275        11.233993616141813        24.115272120440387     
 H   5.1951259467106308        6.5724990475094138        27.272300057712151     
 C   4.1754058642371108        8.4171242026988491        27.712399211135843     
 C   3.9374473319176548        9.5190161215383231        26.911515652084162     
 C   4.7554441452719196        9.0521108823970859        19.567629642681407     
 H   10.276626451583368        8.6063679603332890        21.948676369035958     
 H   8.8706865950876370        9.4114868402782790        21.179624982120771     
 H   9.3936748691085761        7.8184407848649515        20.605943460083672     
 H   10.376082740131130        6.4634288470740122        26.510088528740635     
 H   10.974714320092241        7.3972841722658371        23.972458255759356     
 H   2.5468408734879349        3.7706326999679787        21.561125182373591     
 H   3.0804181740467991        5.0470167022320922        20.425412522589131     
 H   1.8717896750617993        5.4142379187584204        21.664745022520897     
 H   4.6753059406594417        2.3875767487388186        26.013348445371403     
 H   3.2539817556092943        2.5446373210065278        23.670302931196698     
 H   3.5620505225869623        11.651954650189678        24.928787144627638     
 H   3.6307176959077498        11.398180597008132        23.154982648702884     
 H   5.1172238118503648        11.807423333614244        24.071879678859627     
 H   3.9797594941688557        8.2512785847670660        28.767332603180954     
 H   3.5157899714617904        10.469911182826976        27.217585755418522     
 H   3.6971982578851841        8.8193938599107522        19.367644855740622     
 H   4.8039608819688970        10.150374243014639        19.623028743319313     
 C   5.6227252005202821        8.5617453074729273        18.391314240780225     
 H   5.0614287942479868        8.6636131506178913        17.450467093232049     
 H   5.8201912234561748        7.4828314388714592        18.496973458949526     
 C   6.9576284935620727        9.3026642248743272        18.232759716842693     
 H   7.5569796902208619        9.1899572463241395        19.146441182658336     
 H   6.7626600786330959        10.383828567965340        18.133906586023389     
 C   7.7611935064614190        8.8222464820520425        17.019473221389774     
 H   7.9158857111344840        7.7329790029720584        17.085053739569677     
 H   7.1661564819011412        8.9723521234573234        16.104845015750112     
 C   9.1158504196360273        9.5195026907729368        16.863355957258833     
 H   9.7402557267736913        9.3110380751183008        17.747728041737997     
 H   8.9705429021367138        10.612285736810096        16.860452648865060     
 C   9.8675557139641690        9.1080119024944075        15.593459658936617     
 H   10.024427607663407        8.0175629089251270        15.590271279712823     
 H   9.2340383113926148        9.3079824011900367        14.714981938460316     
 C   11.213447457046357        9.8177436210857234        15.418537789473698     
 H   11.850714434108419        9.6189278341298206        16.294449225356491     
 H   11.058923491459721        10.908915220035464        15.416137495126003     
 C   11.949462082519958        9.4045230354107670        14.141723928987894     
 H   12.106277584835565        8.3140275914606381        14.141455345277608     
 H   11.307018159644132        9.6001308143920543        13.269041803483111     
 C   13.294041521672288        10.110451944583289        13.948858868952916     
 H   13.140677633496452        11.201838559095078        13.934157118071026     
 H   13.939524550909665        9.9217705314630926        14.821064354876585     
 C   14.012899539895512        9.6794582929723738        12.668311676961400     
 H   14.172566075042766        8.5898562887857306        12.684427917413236     
 H   13.358192436625419        9.8610111394177533        11.802620865893513     
 C   15.351247823531446        10.385644958270024        12.454916664191284     
 H   16.011573191502514        10.186408246394310        13.313724684885898     
 H   15.195408429267300        11.477218039250026        12.462038909043638     
 C   16.068269242137585        9.9953312467063817        11.157763057943713     
 H   16.219430302710421        8.9041718972065684        11.119485208405591     
 H   15.424489899547343        10.230717968752419        10.295133442550627     
 C   17.411847545732527        10.717984612887220        11.027212436011146     
 H   18.059704789397781        10.430960743311399        11.870865389551703     
 H   17.247398820489817        11.801085624873522        11.153307545316251     
 C   18.157714457483380        10.495018925197424        9.7097283640088534     
 H   18.350097812296713        9.4209320335499847        9.5468448974478068     
 H   17.518673486722925        10.812288637951859        8.8711333051520533     
 C   19.478688874567524        11.274559804030433        9.6687016349803141     
 H   20.195520753061469        10.814299848000536        10.366158503293160     
 H   19.301581443605563        12.286560324576005        10.059116580553386     
 C   20.088956631298448        11.373600275050647        8.2693752155444713     
 H   21.058524387005317        11.891542938140896        8.2934290515033222     
 H   19.423405837275926        11.938485685129409        7.6008811348928216     
 H   20.253785838220821        10.381090994056015        7.8320484054719923     
 Cl   6.7450461185400901        5.3111253924109398        27.995183909173669     
         194

 Co   9.1372617048154900        1.4277394077495398        4.4437226070630738     
 N   7.8624544984677520       0.68996564730785848        5.8242553640657393     
 N   7.1788374658653060        1.7464329349513374        3.5992115764113368     
 N   10.211125715538749        2.2356048900849075        6.0842370773444250     
 N   9.9922372780176971        3.2781887559639902        3.7047250072854139     
 N   10.246860887051133      -0.31357457779356951        5.0868182048112329     
 N   9.7569983866856145       0.41499943573731291        2.6843070966444746     
 O   8.1988880022868180       0.35578530926856589        7.1002378886399837     
 C   6.4429487923523343       0.81114634454697876        5.6625629856676936     
 N   6.5960077452988530        2.2227437780489288        2.4679532653997853     
 C   6.1253217746863626        1.3849270903651734        4.4279153586851452     
 O   10.320629111439532        1.6030399895183935        7.2908398367087504     
 C   10.806067211259073        3.3979447759687904        5.9733652335645226     
 N   10.088217875195383        4.0154795572040847        2.5702822821584124     
 C   10.669568525844246        3.9807883154551091        4.6489013997281630     
 O   10.310459929033948      -0.72163725996812977        6.3925473688041725     
 C   10.754316149660335       -1.1366723650939417        4.2081187027989237     
 N   9.7218144928412542       0.64345999825622857        1.3499428784039498     
 C   10.531315044814864      -0.69131829852325055        2.8468862699993265     
 B   9.6912431971400377       0.23464282997134572        7.3785376453881319     
 C   5.4830680927923936       0.30862121252426200        6.6733423081990404     
 H   7.1729435448295105        2.5634355889811329        1.6653408636567824     
 C   5.2306300866835063        2.1958441312607100        2.5448622897941635     
 C   4.8876737331894899        1.6647997193424175        3.7701881420220160     
 C   11.619538959145657        4.0602860879929326        7.0303628245922454     
 H   9.6139845670171731        3.7079930707458910        1.6879790965058021     
 C   10.796676302654923        5.1527882770349125        2.7705949370547769     
 C   11.186487510427295        5.1722072569663764        4.1051287501603735     
 C   11.437831513200425       -2.4108839052828128        4.5556702595374547     
 H   9.2272296480321874        1.4727534909516093       0.94639536749601827     
 C   10.439355558747081      -0.28565685709173128       0.66821082419838163     
 C   10.972990522405388       -1.1737870308996259        1.5949175909876327     
 C   9.9529380594068542      -0.34399231515156320        8.8454444990721530     
 H   4.4518713437243509       0.54054057551897639        6.3886979314935726     
 H   5.5623198256205351      -0.78470286531457745        6.7986595393500595     
 H   5.6789789444307743       0.74990626677081407        7.6636556535860390     
 H   4.6280011121483273        2.5841669804000036        1.7279456726584641     
 H   3.8903895657770038        1.4935804546599214        4.1500122011615179     
 H   11.364513003281097        5.1249618357582110        7.1262443675704743     
 H   11.484793681966124        3.5597109696071474        7.9941184614645007     
 H   12.687820287521944        4.0261136299726443        6.7558972973948022     
 H   11.004311868410996        5.8377977037251165        1.9574827796513470     
 H   11.765019239765399        5.9381523901046345        4.6050085016772311     
 H   12.028866679321480       -2.7848854820410525        3.7146200357575512     
 H   12.091197980133462       -2.2720106829031850        5.4261360613942653     
 H   10.700874627580710       -3.1862763359385244        4.8215889747981242     
 H   10.521739313602982      -0.24876828781941257      -0.41225161167100183     
 H   11.575398520871165       -2.0486030068524923        1.3784473574446519     
 H   10.995829321744417       -8.3447823162066059E-002   9.0898568123069410     
 H   9.9375080550634074       -1.4450129585655953        8.8070462366554434     
 C   9.0307359197791683       0.13403118974574449        9.9844962249165867     
 H   9.5789130553350574        8.0195371041314273E-002   10.937236424534294     
 H   8.7849685992941176        1.2009633966550606        9.8503564848106766     
 C   7.7295644534834222      -0.66748939593361145        10.149755817682694     
 H   7.0931050368311421      -0.54531084314462075        9.2603186670035402     
 H   7.9700734269422489       -1.7437143822731802        10.198677927382683     
 C   6.9554134861702259      -0.27037677866675730        11.413989700812730     
 H   6.7516509806162786       0.81275816088648456        11.396813000800712     
 H   7.6007750567859906      -0.42577025190680895        12.292937095188487     
 C   5.6380110210149015       -1.0289929792630039        11.607942378825932     
 H   4.9741013474237477      -0.83173514430465156        10.750838872823177     
 H   5.8277121511017604       -2.1147016044569811        11.585273399053900     
 C   4.9132821711637327      -0.66681512361256179        12.910182376505396     
 H   4.7494178255918991       0.42195265933104487        12.949183926045009     
 H   5.5690514025026445      -0.88722817005283905        13.766833637779703     
 C   3.5714357716403891       -1.3860688654150202        13.095724625920617     
 H   2.9183026003466663       -1.1694517789995074        12.235505233670338     
 H   3.7276875745403264       -2.4765385335060035        13.072411008434035     
 C   2.8529580844032800      -0.99813101076186983        14.392442174423200     
 H   2.7107434374976442        9.3871324294889966E-002   14.419660729583166     
 H   3.5017237224206803       -1.2217267117894193        15.253215642431586     
 C   1.4976278175214537       -1.6874870357151792        14.585619002308562     
 H   1.6335779491697136       -2.7811847975409929        14.588783395556723     
 H  0.85215061072226872       -1.4795396523286231        13.717421274114066     
 C  0.78528328524950619       -1.2555351877523218        15.872169330358460     
 H  0.66087151140051548      -0.16147600132513548        15.872556609077943     
 H   1.4299238182782661       -1.4702800764018220        16.737626577104983     
 C -0.57852724434967362       -1.9206020115981535        16.071015357977736     
 H  -1.2227094177676183       -1.6937486089360789        15.206607924802642     
 H -0.45949898821990898       -3.0166256798249593        16.057771548542807     
 C  -1.2994880059282992       -1.5133223687942272        17.363346682132352     
 H  -1.3889474339225785      -0.41609933770049701        17.418995018461118     
 H -0.68510053601378240       -1.7998081662077416        18.231962353971454     
 C  -2.6870190435634953       -2.1599581127846093        17.460207861465154     
 H  -3.2999609178202145       -1.8230540867273515        16.609074147187890     
 H  -2.5836278940575355       -3.2482604639443151        17.320252828459836     
 C  -3.4423968808057532       -1.9121822391079513        18.769325902183294     
 H  -3.5922455593380902      -0.83298709099335377        18.936397044902787     
 H  -2.8276538325834095       -2.2609752135321490        19.610519300622169     
 C  -4.7964113914578235       -2.6341482240559411        18.806454624905488     
 H  -5.4965143865296771       -2.1285133570218724        18.125424820166376     
 H  -4.6710605407858869       -3.6449282490325206        18.395333289844103     
 C  -5.4010088419978430       -2.7275050013030655        20.209616604873784     
 H  -6.4115812050819336       -3.1610290577944822        20.185148242026091     
 H  -4.7829484124276309       -3.3619527003783563        20.862315249379698     
 H  -5.4805335521494776       -1.7398658866125352        20.678150985190367     
 Cl   8.3874130648189880        3.1637027741763668       0.10476368495394851     
 Co   5.7544406989788595        7.1063448211764282        23.837914235273011     
 N   7.0513050625087512        7.6858311548788878        22.283779843958445     
 N   7.7449624667484205        7.0778781095828220        24.689235446695111     
 N   4.4755702602657896        6.5117026932918245        22.349451305601633     
 N   5.2757753962153320        5.1242361019619018        24.344641283724503     
 N   4.9905235198675442        8.9480792597450680        23.362903053798650     
 N   4.8787241351892847        7.8495209181390502        25.654693585145797     
 O   6.5973610232741686        8.2176791641071656        21.104940013341491     
 C   8.3466641471710972        7.8113302090338594        22.486738790096897     
 N   8.3761918067216161        6.7154428861279198        25.831795969252539     
 C   8.7394580130321025        7.3828022052928235        23.810221730256163     
 O   4.3930766781927071        7.0845223250907239        21.123788077967774     
 C   3.8786752570390068        5.2257766169501201        22.402625319218956     
 N   5.4395545023260894        4.2729639378086848        25.395830968718411     
 C   4.3376826314295966        4.5094518893377380        23.516029789911521     
 O   4.6255243174147456        9.3286566313314765        22.099704443049969     
 C   4.4114797423107550        9.7905733947892983        24.364450986989578     
 N   4.7244441320218806        7.4389300991696778        26.939524260235462     
 C   4.3718418911740882        9.1370173358951075        25.605206678152872     
 B   5.1213359047335025        8.4187616289299374        20.992182968299673     
 C   9.2857244771157639        8.4375213284535260        21.513582719532966     
 H   7.8280712466131259        6.3166838637504741        26.637586572029857     
 C   9.7274927756563194        6.7719884343557792        25.703146924826385     
 C   10.003015302723673        7.2236793253249685        24.417013419451877     
 C   2.8002490173554380        4.8269246605703264        21.469177326532122     
 H   5.9504295953061428        4.5765415695651965        26.256268674083490     
 C   4.6633798985684285        3.1621543574493174        25.264755905815548     
 C   3.9635994051176811        3.2560655114717316        24.077611534125591     
 C   4.1531250171499421        11.230669722960664        24.111165991648789     
 H   5.2016096971784922        6.5817052051352345        27.279698708185194     
 C   4.1802424234246311        8.4265006468568036        27.716106771055010     
 C   3.9390880331325149        9.5252552959047279        26.912576403069206     
 C   4.7574015720997131        9.0462736701919759        19.570251697398177     
 H   10.280241401868455        8.5964136940894313        21.951230550676172     
 H   8.8768470641567099        9.4079483283741592        21.186008588730203     
 H   9.3919731336712822        7.8142940607720597        20.609326657089792     
 H   10.377748305997912        6.4568324924280116        26.514072259049023     
 H   10.976596849829493        7.3913422150044772        23.976800463819391     
 H   2.5543111468254120        3.7642354353696641        21.565078851596031     
 H   3.0903686678443361        5.0387496289619822        20.428653348673912     
 H   1.8782665795111781        5.4074524737079770        21.663512865546114     
 H   4.6695442611826286        2.3907992951841441        26.025027274767645     
 H   3.2554662986403837        2.5426754253903945        23.678275595202134     
 H   3.5564073808929120        11.650450541842853        24.925361495726182     
 H   3.6178746369441841        11.388827669481389        23.153756098529048     
 H   5.1059451909003455        11.806391849018757        24.060330137735438     
 H   3.9864473400283895        8.2636708301372206        28.771607289729324     
 H   3.5161224452269595        10.476100703783450        27.216552944638600     
 H   3.6991946941964899        8.8127222130733429        19.371131502212169     
 H   4.8051187130810611        10.144603221419130        19.625019218207772     
 C   5.6240937565244780        8.5561515842743532        18.393497726423373     
 H   5.0620336272875663        8.6575738325695806        17.453063849588258     
 H   5.8224020979216391        7.4773847069519084        18.499125970236395     
 C   6.9582610641798590        9.2981347423914666        18.234035269803602     
 H   7.5588579646460801        9.1849932420597113        19.146836342055266     
 H   6.7623710629787226        10.379237066351376        18.136584672548473     
 C   7.7604732063108184        8.8197704329703566        17.019192740574525     
 H   7.9166123776431956        7.7306806978524767        17.083527214355481     
 H   7.1638693245221337        8.9699499636700963        16.105662452905371     
 C   9.1139459664025519        9.5188873444690980        16.861854174282055     
 H   9.7396810994961296        9.3106905165120750        17.745277106230734     
 H   8.9672340312610963        10.611450086935880        16.859903376387951     
 C   9.8645895669292134        9.1092178568894386        15.590834105039953     
 H   10.022291471339017        8.0189096603290686        15.586500326496360     
 H   9.2300613088982679        9.3095007766116140        14.713191276004510     
 C   11.209804068249181        9.8200859594548966        15.415417341885609     
 H   11.847951263307975        9.6209486474177250        16.290605053011415     
 H   11.054516032946051        10.911130806223071        15.414106838156213     
 C   11.945071858934696        9.4084420836628322        14.137726298220109     
 H   12.102514289828431        8.3180490071206048        14.136479732884050     
 H   11.301900983568126        9.6043700530398404        13.265674323720841     
 C   13.289144679515852        10.115252526273643        13.944559298186974     
 H   13.135143207538745        11.206548184916389        13.930211921119920     
 H   13.935070329014421        9.9266762997702980        14.816467179409395     
 C   14.007797777085221        9.6849140377738276        12.663692582984483     
 H   14.167796661687884        8.5953604968601649        12.679504919617804     
 H   13.352833727192504        9.8664280062799783        11.798206564609643     
 C   15.345937945487686        10.391445103545285        12.450104571728586     
 H   16.006402912960276        10.192312720210397        13.308836447107693     
 H   15.189940798879547        11.482987986400026        12.457183728962393     
 C   16.062827671688240        10.000987294053415        11.152911365857202     
 H   16.212672543330925        8.9097003614325381        11.114156694926349     
 H   15.419484043260640        10.237515992333870        10.290317701663751     
 C   17.407349465125552        10.721907549772103        11.022975916978980     
 H   18.054178063961057        10.434323169905536        11.867193622180562     
 H   17.244319339700880        11.805230494011758        11.148567481820658     
 C   18.153884751952678        10.497252164460718        9.7061953390820719     
 H   18.344191903554783        9.4228347974684059        9.5436572470295005     
 H   17.516389411969087        10.815586372707024        8.8669800678282620     
 C   19.476358805721866        11.274017501502517        9.6661443734971382     
 H   20.191419192489811        10.812671552600507        10.364541621114572     
 H   19.301041888921063        12.286510499777268        10.055884551413735     
 C   20.088204143277476        11.370920744563771        8.2674495128105523     
 H   21.058572162278722        11.887172655638743        8.2922107055926215     
 H   19.424378317492980        11.936388834896283        7.5978500559774105     
 H   20.251787588319726        10.377870295558330        7.8309515709629398     
 Cl   6.7446876177011381        5.3161587007208899        28.002978749980318     
         194

 Co   9.1379398041757405        1.4265315224967876        4.4414429909929023     
 N   7.8626657526306545       0.68911940074631084        5.8217820641620870     
 N   7.1792464572950108        1.7447080837095963        3.5965001934051513     
 N   10.211540133558819        2.2337103841579680        6.0821654135530681     
 N   9.9913077813333810        3.2784751148715463        3.7037039515251133     
 N   10.246838351748291      -0.31533190380503784        5.0844528397717195     
 N   9.7596534558697474       0.41489598533523997        2.6818575779364484     
 O   8.1989106370653282       0.35481801061475665        7.0977297995599846     
 C   6.4431881333383156       0.81040156940547992        5.6601233832972655     
 N   6.5964524672655829        2.2217355924128772        2.4655521393497972     
 C   6.1256886937148973        1.3839918611837747        4.4254237952470810     
 O   10.321521258637336        1.6004372154729272        7.2882899968860420     
 C   10.805849730683569        3.3964241838705242        5.9721143605164935     
 N   10.085417294756752        4.0177255819205246        2.5705326883107227     
 C   10.668502395597343        3.9804326113409361        4.6484278047654870     
 O   10.309351476426507      -0.72422664190323371        6.3899847096983846     
 C   10.754748910295872       -1.1380750880109449        4.2057286190823167     
 N   9.7285311456111856       0.64596624753643805        1.3481503112315081     
 C   10.534125783847372      -0.69126448649973671        2.8446976738438083     
 B   9.6911356568544811       0.23262386830071541        7.3759784650499025     
 C   5.4831426354817046       0.30873625971180302        6.6711587248379827     
 H   7.1735396024389821        2.5624652979321811        1.6630569820202943     
 C   5.2310890368122003        2.1959692731740037        2.5428952205722655     
 C   4.8880786536845182        1.6649012578289499        3.7681550029374598     
 C   11.619010767387566        4.0584994894655475        7.0294256319926767     
 H   9.6120429189495535        3.7103464997655635        1.6877730199054797     
 C   10.792761720024094        5.1554198990551949        2.7721195554072890     
 C   11.183726195559110        5.1731576784126885        4.1062355321403521     
 C   11.437389076744847       -2.4127237046782120        4.5532584806631524     
 H   9.2331716476248431        1.4747712700598534       0.94470717544068394     
 C   10.448589784116688      -0.28148798634219063       0.66700101657624933     
 C   10.979817979449532       -1.1710944825440912        1.5934906470994308     
 C   9.9521223221620296      -0.34536353154869859        8.8431507795459225     
 H   4.4519739460452206       0.53945742631236659        6.3855754142439292     
 H   5.5631222723916158      -0.78425305806376755        6.7982464700861680     
 H   5.6780508267346201       0.75173141356687989        7.6608405579257033     
 H   4.6285004646178649        2.5852356096722255        1.7264402635163272     
 H   3.8907939279893924        1.4944469732565924        4.1482854641247666     
 H   11.362084562576591        5.1224152672383099        7.1272982709721147     
 H   11.486071390218006        3.5561700039289725        7.9923631779275839     
 H   12.686977361070726        4.0269675308908308        6.7539667886839796     
 H   10.999058987904830        5.8419776964181658        1.9601425713373832     
 H   11.762141031089545        5.9387741303654886        4.6067213315784965     
 H   12.026375127714729       -2.7881845586887715        3.7116165592376875     
 H   12.092513708476046       -2.2738417563974522        5.4223357835112509     
 H   10.700102007148448       -3.1868828686363839        4.8213693084037841     
 H   10.534631968141706      -0.24254051847388963      -0.41282994323927952     
 H   11.583383119894988       -2.0451348152551319        1.3774112500477267     
 H   10.995153436719727       -8.5620984397506830E-002   9.0877423366898888     
 H   9.9354894138265504       -1.4463261716008400        8.8057262187134739     
 C   9.0298314594858820       0.13484075510986981        9.9810751551601093     
 H   9.5769294018719986        8.0710419944574591E-002   10.934393134249056     
 H   8.7859955993666663        1.2020272241297794        9.8460968657211954     
 C   7.7273250000621214      -0.66446149789285525        10.145315893889212     
 H   7.0918952827794115      -0.54142632105880850        9.2553436977533430     
 H   7.9660126572399008       -1.7410038654857811        10.194593292678089     
 C   6.9527380134218806      -0.26604761012971523        11.408756116756468     
 H   6.7504894539875968       0.81730935358723533        11.391447339134006     
 H   7.5970558360367688      -0.42232338295087513        12.288270303150238     
 C   5.6343237655751848       -1.0230099683761702        11.601522726124491     
 H   4.9709990168113167      -0.82445649047105973        10.744286589555223     
 H   5.8227419930294406       -2.1088943656704822        11.578277259217572     
 C   4.9097013357101922      -0.66088733074519723        12.903770644649541     
 H   4.7458355756256818       0.42786917042932016        12.942965284736953     
 H   5.5655609742136081      -0.88146958057768132        13.760318116086387     
 C   3.5680244419048117       -1.3803338639530744        13.089320660936139     
 H   2.9145509167329626       -1.1633953197550904        12.229461541971986     
 H   3.7244511842325307       -2.4707618859390035        13.065380807532144     
 C   2.8500841586086532      -0.99330699530843258        14.386538568971911     
 H   2.7071490184699973        9.8585735456284962E-002   14.414274333750768     
 H   3.4995028050750867       -1.2168413554955626        15.246841831974276     
 C   1.4954010990147064       -1.6837273266421136        14.580063070491420     
 H   1.6321924183213961       -2.7773113029109378        14.582427407681349     
 H  0.84923508560436489       -1.4757262749381441        13.712408749224396     
 C  0.78358732730231140       -1.2532262771160816        15.867315599677434     
 H  0.65792580919493127      -0.15931506613485016        15.868329923568057     
 H   1.4290943717239180       -1.4676920422850541        16.732197917076931     
 C -0.57928965533580301       -1.9199580122815896        16.066690677634526     
 H  -1.2243544414360841       -1.6934334005562968        15.202874482174716     
 H -0.45896807285769187       -3.0158106939402396        16.052815057645983     
 C  -1.2996495679711715       -1.5141561708778812        17.359740059375000     
 H  -1.3908331685324351      -0.41712566595602496        17.415661344007720     
 H -0.68409224031301674       -1.7997889677239782        18.227764803606373     
 C  -2.6859709924877460       -2.1629248022687975        17.457912927789312     
 H  -3.3004495823913138       -1.8268942144313876        16.607603950755230     
 H  -2.5810937084932282       -3.2510293727974084        17.317731452712067     
 C  -3.4399420502165450       -1.9162413999519541        18.767982224262003     
 H  -3.5905535012526406      -0.83720817840483408        18.935442956541522     
 H  -2.8237801853954423       -2.2645911515970298        19.608351961576492     
 C  -4.7932492844101668       -2.6393542495417219        18.806458666366296     
 H  -5.4942137939780284       -2.1348814834095462        18.125469160984910     
 H  -4.6672240057755596       -3.6503387297862693        18.396043938786097     
 C  -5.3968160325701851       -2.7321525863417842        20.210082800969687     
 H  -6.4066836992051597       -3.1671993069170106        20.186689872835753     
 H  -4.7773660477372069       -3.3650453675906697        20.862836768636384     
 H  -5.4775018954745063       -1.7442017138673942        20.677751125902013     
 Cl   8.3885011626957109        3.1636068681165685       0.10415949380650694     
 Co   5.7556906568133677        7.1059326350888483        23.843075540074512     
 N   7.0531884826249316        7.6842967788189496        22.288966473755199     
 N   7.7467420138012866        7.0757353797004434        24.694655739534269     
 N   4.4792876868676901        6.5079042246978345        22.353934646423767     
 N   5.2735155055200353        5.1248894319306846        24.353586150195362     
 N   4.9895547813693470        8.9456977747814541        23.365190770143172     
 N   4.8821860951398799        7.8540518450091028        25.659452075932141     
 O   6.6001028148200476        8.2149744007345458        21.109237327528074     
 C   8.3486651881004796        7.8083041565264226        22.491878838935957     
 N   8.3779958587926373        6.7115770278819245        25.836612345766287     
 C   8.7412722339469866        7.3797838664598885        23.815408628636376     
 O   4.3972957665708901        7.0795397090690164        21.127761682952897     
 C   3.8827432759201734        5.2216629090917808        22.407593044734568     
 N   5.4347011051746392        4.2756236274748689        25.406486184361832     
 C   4.3385187321723970        4.5078519753578634        23.523501318038658     
 O   4.6266315446194817        9.3249905237519499        22.101259255486081     
 C   4.4096472701990468        9.7899647557065599        24.364688570973492     
 N   4.7303395355373317        7.4472716115324733        26.945432030066826     
 C   4.3727550278088607        9.1402719804453803        25.607023725472157     
 B   5.1240061375760861        8.4144157050838313        20.995209845616358     
 C   9.2883189831982218        8.4321265840394410        21.517902806897801     
 H   7.8296736265346194        6.3149055451476697        26.643113259922643     
 C   9.7292540277420798        6.7665898623304583        25.707535534508253     
 C   10.004828845983468        7.2186503942624700        24.421563202993440     
 C   2.8074330366190248        4.8204530085997526        21.471832371463670     
 H   5.9448167290724685        4.5802443312671306        26.266912154689962     
 C   4.6598334179257375        3.1639032245743555        25.275172053925793     
 C   3.9635355396444765        3.2552231519344135        24.086173058013060     
 C   4.1450020039360567        11.227345829779516        24.107059862857188     
 H   5.2080934476463536        6.5909113627610543        27.287097358658240     
 C   4.1850789826121515        8.4358770910147598        27.719814330974177     
 C   3.9407287343473749        9.5314944702711308        26.913637154054250     
 C   4.7593589989275076        9.0404364579868659        19.572873752114944     
 H   10.283856352153540        8.5864594278455737        21.953784732316382     
 H   8.8830075332257810        9.4044098164700394        21.192392195339636     
 H   9.3902713982339883        7.8101473366791669        20.612709854095915     
 H   10.379413871864696        6.4502361377820110        26.518055989357411     
 H   10.978479379566743        7.3854002577431173        23.981142671879425     
 H   2.5617814201628892        3.7578381707713491        21.569032520818475     
 H   3.1003191616418730        5.0304825556918722        20.431894174758696     
 H   1.8847434839605570        5.4006670286575336        21.662280708571330     
 H   4.6637825817058163        2.3940218416294696        26.036706104163887     
 H   3.2569508416714736        2.5407135297742616        23.686248259207574     
 H   3.5507642391988612        11.648946433496027        24.921935846824727     
 H   3.6050315779806184        11.379474741954645        23.152529548355211     
 H   5.0946665699503262        11.805360364423271        24.048780596611245     
 H   3.9931351858879234        8.2760630755073752        28.775881976277695     
 H   3.5164549189921281        10.482290224739925        27.215520133858679     
 H   3.7011911305077958        8.8060505662359354        19.374618148683712     
 H   4.8062765441932243        10.138832199823623        19.627009693096230     
 C   5.6254623125286738        8.5505578610757773        18.395681212066517     
 H   5.0626384603271459        8.6515345145212699        17.455660605944466     
 H   5.8246129723871034        7.4719379750323576        18.501278481523261     
 C   6.9588936347976444        9.2936052599086079        18.235310822764514     
 H   7.5607362390712973        9.1800292377952832        19.147231501452197     
 H   6.7620820473243484        10.374645564737410        18.139262759073560     
 C   7.7597529061602168        8.8172943838886706        17.018912259759272     
 H   7.9173390441519071        7.7283823927328941        17.082000689141289     
 H   7.1615821671431261        8.9675478038828693        16.106479890060626     
 C   9.1120415131690766        9.5182719981652593        16.860352391305273     
 H   9.7391064722185661        9.3103429579058474        17.742826170723472     
 H   8.9639251603854806        10.610614437061663        16.859354103910842     
 C   9.8616234198942561        9.1104238112844698        15.588208551143287     
 H   10.020155335014627        8.0202564117330084        15.582729373279895     
 H   9.2260843064039193        9.3110191520331913        14.711400613548703     
 C   11.206160679452005        9.8224282978240698        15.412296894297519     
 H   11.845188092507533        9.6229694607056295        16.286760880666336     
 H   11.050108574432382        10.913346392410677        15.412076181186425     
 C   11.940681635349435        9.4123611319148974        14.133728667452326     
 H   12.098750994821295        8.3220704227805697        14.131504120490492     
 H   11.296783807492119        9.6086092916876282        13.262306843958573     
 C   13.284247837359416        10.120053107963995        13.940259727421031     
 H   13.129608781581036        11.211257810737703        13.926266724168814     
 H   13.930616107119175        9.9315820680775051        14.811870003942207     
 C   14.002696014274932        9.6903697825752815        12.659073489007568     
 H   14.163027248333002        8.6008647049346010        12.674581921822369     
 H   13.347475017759587        9.8718448731422015        11.793792263325775     
 C   15.340628067443927        10.397245248820548        12.445292479265886     
 H   16.001232634418038        10.198217194026487        13.303948209329487     
 H   15.184473168491794        11.488757933550025        12.452328548881150     
 C   16.057386101238894        10.006643341400448        11.148059673770691     
 H   16.205914783951428        8.9152288256585077        11.108828181447107     
 H   15.414478186973938        10.244314015915323        10.285501960776877     
 C   17.402851384518577        10.725830486656987        11.018739397946815     
 H   18.048651338524330        10.437685596499673        11.863521854809420     
 H   17.241239858911943        11.809375363149993        11.143827418325067     
 C   18.150055046421972        10.499485403724012        9.7026623141552903     
 H   18.338285994812850        9.4247375613868272        9.5404695966111959     
 H   17.514105337215248        10.818884107462189        8.8628268305044688     
 C   19.474028736876203        11.273475198974598        9.6635871120139640     
 H   20.187317631918155        10.811043257200479        10.362924738935986     
 H   19.300502334236558        12.286460674978530        10.052652522274082     
 C   20.087451655256505        11.368241214076894        8.2655238100766315     
 H   21.058619937552127        11.882802373136592        8.2909923596819191     
 H   19.425350797710038        11.934291984663156        7.5948189770619985     
 H   20.249789338418630        10.374649597060644        7.8298547364538882     
 Cl   6.7443291168621862        5.3211920090308409        28.010773590786965     
         194

 Co   9.1386179035359909        1.4253236372440354        4.4391633749227317     
 N   7.8628770067935569       0.68827315418476309        5.8193087642584347     
 N   7.1796554487247164        1.7429832324678554        3.5937888103989661     
 N   10.211954551578890        2.2318158782310289        6.0800937497617111     
 N   9.9903782846490632        3.2787614737791024        3.7026828957648124     
 N   10.246815816445451      -0.31708922981650622        5.0820874747322069     
 N   9.7623085250538804       0.41479253493316703        2.6794080592284217     
 O   8.1989332718438384       0.35385071196094742        7.0952217104799855     
 C   6.4434274743242970       0.80965679426398107        5.6576837809268383     
 N   6.5968971892323136        2.2207274067768257        2.4631510132998096     
 C   6.1260556127434329        1.3830566320023763        4.4229322318090176     
 O   10.322413405835141        1.5978344414274608        7.2857401570633336     
 C   10.805632250108063        3.3949035917722581        5.9708634874684643     
 N   10.082616714318119        4.0199716066369637        2.5707830944630330     
 C   10.667436265350441        3.9800769072267634        4.6479542098028119     
 O   10.308243023819065      -0.72681602383833754        6.3874220505925976     
 C   10.755181670931409       -1.1394778109279482        4.2033385353657096     
 N   9.7352477983811152       0.64847249681664765        1.3463577440590664     
 C   10.536936522879879      -0.69121067447622275        2.8425090776882902     
 B   9.6910281165689227       0.23060490663008509        7.3734192847116731     
 C   5.4832171781710164       0.30885130689934404        6.6689751414769249     
 H   7.1741356600484538        2.5614950068832290        1.6607731003838064     
 C   5.2315479869408943        2.1960944150872979        2.5409281513503674     
 C   4.8884835741795465        1.6650027963154821        3.7661218638529035     
 C   11.618482575629473        4.0567128909381625        7.0284884393931071     
 H   9.6101012708819322        3.7126999287852365        1.6875669433051574     
 C   10.788847137393265        5.1580515210754774        2.7736441737598017     
 C   11.180964880690928        5.1741080998590006        4.1073423141203316     
 C   11.436946640289266       -2.4145635040736111        4.5508467017888492     
 H   9.2391136472174988        1.4767890491680973       0.94301898338534962     
 C   10.457824009486295      -0.27731911559264999       0.66579120895411703     
 C   10.986645436493678       -1.1684019341885563        1.5920637032112290     
 C   9.9513065849172033      -0.34673474794583398        8.8408570600196903     
 H   4.4520765483660893       0.53837427710575669        6.3824528969942866     
 H   5.5639247191626975      -0.78380325081295776        6.7978334008222756     
 H   5.6771227090384659       0.75355656036294583        7.6580254622653676     
 H   4.6289998170874016        2.5863042389444475        1.7249348543741903     
 H   3.8911982902017810        1.4953134918532633        4.1465587270880153     
 H   11.359656121872085        5.1198686987184097        7.1283521743737550     
 H   11.487349098469888        3.5526290382507977        7.9906078943906671     
 H   12.686134434619506        4.0278214318090173        6.7520362799731570     
 H   10.993806107398663        5.8461576891112150        1.9628023630234195     
 H   11.759262822413689        5.9393958706263419        4.6084341614797610     
 H   12.023883576107981       -2.7914836353364909        3.7086130827178234     
 H   12.093829436818632       -2.2756728298917199        5.4185355056282356     
 H   10.699329386716187       -3.1874894013342439        4.8211496420094440     
 H   10.547524622680429      -0.23631274912836672      -0.41340827480755721     
 H   11.591367718918812       -2.0416666236577710        1.3763751426508015     
 H   10.994477551695038       -8.7794145632947601E-002   9.0856278610728367     
 H   9.9334707725896951       -1.4476393846360847        8.8044062007715045     
 C   9.0289269991925938       0.13565032047399511        9.9776540854036320     
 H   9.5749457484089397        8.1225468847834922E-002   10.931549843963817     
 H   8.7870225994392150        1.2030910516044981        9.8418372466317123     
 C   7.7250855466408197      -0.66143359985209904        10.140875970095728     
 H   7.0906855287276818      -0.53754179897299625        9.2503687285031475     
 H   7.9619518875375537       -1.7382933486983823        10.190508657973496     
 C   6.9500625406735344      -0.26171844159267316        11.403522532700205     
 H   6.7493279273589142       0.82186054628798622        11.386081677467301     
 H   7.5933366152875470      -0.41887651399494130        12.283603511111988     
 C   5.6306365101354681       -1.0170269574893367        11.595103073423051     
 H   4.9678966861988867      -0.81717783663746801        10.737734306287269     
 H   5.8177718349571199       -2.1030871268839832        11.571281119381245     
 C   4.9061205002566517      -0.65495953787783268        12.897358912793687     
 H   4.7422533256594654       0.43378568152759545        12.936746643428897     
 H   5.5620705459245725      -0.87571099110252359        13.753802594393068     
 C   3.5646131121692348       -1.3745988624911289        13.082916695951660     
 H   2.9107992331192589       -1.1573388605106731        12.223417850273634     
 H   3.7212147939247346       -2.4649852383720035        13.058350606630253     
 C   2.8472102328140267      -0.98848297985499545        14.380634963520622     
 H   2.7035545994423504       0.10330014661767997        14.408887937918371     
 H   3.4972818877294936       -1.2119559992017059        15.240468021516966     
 C   1.4931743805079589       -1.6799676175690481        14.574507138674278     
 H   1.6308068874730786       -2.7734378082808826        14.576071419805976     
 H  0.84631956048646106       -1.4719128975476650        13.707396224334726     
 C  0.78189136935511661       -1.2509173664798414        15.862461868996409     
 H  0.65498010698934706      -0.15715413094456485        15.864103238058171     
 H   1.4282649251695696       -1.4651040081682862        16.726769257048876     
 C -0.58005206632193229       -1.9193140129650255        16.062365997291320     
 H  -1.2259994651045498       -1.6931181921765146        15.199141039546792     
 H -0.45843715749547476       -3.0149957080555194        16.047858566749159     
 C  -1.2998111300140438       -1.5149899729615353        17.356133436617647     
 H  -1.3927189031422920      -0.41815199421155286        17.412327669554326     
 H -0.68308394461225119       -1.7997697692402148        18.223567253241292     
 C  -2.6849229414119962       -2.1658914917529861        17.455617994113471     
 H  -3.3009382469624131       -1.8307343421354236        16.606133754322570     
 H  -2.5785595229289209       -3.2537982816505022        17.315210076964298     
 C  -3.4374872196273363       -1.9203005607959567        18.766638546340708     
 H  -3.5888614431671910      -0.84142926581631439        18.934488868180257     
 H  -2.8199065382074755       -2.2682070896619102        19.606184622530815     
 C  -4.7900871773625102       -2.6445602750275032        18.806462707827102     
 H  -5.4919132014263798       -2.1412496097972200        18.125513501803443     
 H  -4.6633874707652332       -3.6557492105400180        18.396754587728090     
 C  -5.3926232231425271       -2.7368001713805024        20.210548997065587     
 H  -6.4017861933283857       -3.1733695560395394        20.188231503645412     
 H  -4.7717836830467837       -3.3681380348029832        20.863358287893067     
 H  -5.4744702387995359       -1.7485375411222535        20.677351266613659     
 Cl   8.3895892605724338        3.1635109620567703       0.10355530265906535     
 Co   5.7569406146478750        7.1055204490012693        23.848236844876009     
 N   7.0550719027411120        7.6827624027590113        22.294153103551949     
 N   7.7485215608541518        7.0735926498180639        24.700076032373431     
 N   4.4830051134695905        6.5041057561038436        22.358417987245897     
 N   5.2712556148247396        5.1255427618994682        24.362531016666225     
 N   4.9885860428711499        8.9433162898178384        23.367478486487691     
 N   4.8856480550904751        7.8585827718791563        25.664210566718484     
 O   6.6028446063659274        8.2122696373619259        21.113534641714658     
 C   8.3506662290298639        7.8052781040189858        22.497018887775017     
 N   8.3797999108636585        6.7077111696359291        25.841428722280035     
 C   8.7430864548618690        7.3767655276269544        23.820595527016593     
 O   4.4015148549490730        7.0745570930473098        21.131735287938021     
 C   3.8868112948013396        5.2175492012334406        22.412560770250185     
 N   5.4298477080231899        4.2782833171410530        25.417141400005253     
 C   4.3393548329151965        4.5062520613779888        23.530972846165795     
 O   4.6277387718242178        9.3213244161724234        22.102814067922196     
 C   4.4078147980873377        9.7893561166238197        24.364926154957402     
 N   4.7362349390527827        7.4556131238952688        26.951339799898189     
 C   4.3736681644436342        9.1435266249956513        25.608840772791442     
 B   5.1266763704186697        8.4100697812377234        20.998236722933040     
 C   9.2909134892806797        8.4267318396253561        21.522222894262637     
 H   7.8312760064561120        6.3131272265448652        26.648639947815429     
 C   9.7310152798278402        6.7611912903051374        25.711924144190117     
 C   10.006642389243265        7.2136214631999716        24.426112986534999     
 C   2.8146170558826116        4.8139813566291787        21.474487416395220     
 H   5.9392038628387933        4.5839470929690638        26.277555635296434     
 C   4.6562869372830473        3.1656520916993931        25.285588202036042     
 C   3.9634716741712719        3.2543807923970949        24.094734581900525     
 C   4.1368789907221704        11.224021936598369        24.102953734065590     
 H   5.2145771981142151        6.6001175203868749        27.294496009131283     
 C   4.1899155417996718        8.4452535351727143        27.723521890893341     
 C   3.9423694355622354        9.5377336446375356        26.914697905039294     
 C   4.7613164257553011        9.0345992457817559        19.575495806831714     
 H   10.287471302438627        8.5765051616017161        21.956338913956596     
 H   8.8891680022948520        9.4008713045659196        21.198775801949068     
 H   9.3885696627966961        7.8060006125862751        20.616093051102037     
 H   10.381079437731477        6.4436397831360104        26.522039719665798     
 H   10.980361909303994        7.3794583004817573        23.985484879939460     
 H   2.5692516935003660        3.7514409061730345        21.572986190040918     
 H   3.1102696554394096        5.0222154824217613        20.435135000843477     
 H   1.8912203884099361        5.3938815836070901        21.661048551596547     
 H   4.6580209022290031        2.3972443880747947        26.048384933560129     
 H   3.2584353847025636        2.5387516341581287        23.694220923213010     
 H   3.5451210975048104        11.647442325149203        24.918510197923272     
 H   3.5921885190170526        11.370121814427902        23.151302998181375     
 H   5.0833879490003078        11.804328879827784        24.037231055487055     
 H   3.9998230317474572        8.2884553208775298        28.780156662826066     
 H   3.5167873927572972        10.488479745696401        27.214487323078757     
 H   3.7031875668191021        8.7993789193985279        19.378104795155259     
 H   4.8074343753053874        10.133061178228116        19.629000167984685     
 C   5.6268308685328696        8.5449641378772032        18.397864697709664     
 H   5.0632432933667255        8.6454951964729609        17.458257362300674     
 H   5.8268238468525677        7.4664912431128077        18.503430992810127     
 C   6.9595262054154299        9.2890757774257473        18.236586375725427     
 H   7.5626145134965155        9.1750652335308533        19.147626660849124     
 H   6.7617930316699750        10.370054063123444        18.141940845598644     
 C   7.7590326060096162        8.8148183348069828        17.018631778944020     
 H   7.9180657106606178        7.7260840876133123        17.080474163927096     
 H   7.1592950097641186        8.9651456440956405        16.107297327215882     
 C   9.1101370599356013        9.5176566518614205        16.858850608328492     
 H   9.7385318449410043        9.3099953992996216        17.740375235216206     
 H   8.9606162895098631        10.609778787187448        16.858804831433734     
 C   9.8586572728593005        9.1116297656795009        15.585582997246624     
 H   10.018019198690236        8.0216031631369500        15.578958420063429     
 H   9.2221073039095707        9.3125375274547686        14.709609951092897     
 C   11.202517290654827        9.8247706361932412        15.409176446709431     
 H   11.842424921707089        9.6249902739935340        16.282916708321256     
 H   11.045701115918712        10.915561978598285        15.410045524216635     
 C   11.936291411764175        9.4162801801669627        14.129731036684541     
 H   12.094987699814160        8.3260918384405365        14.126528508096934     
 H   11.291666631416112        9.6128485303354143        13.258939364196303     
 C   13.279350995202979        10.124853689654350        13.935960156655089     
 H   13.124074355623328        11.215967436559014        13.922321527217706     
 H   13.926161885223928        9.9364878363847104        14.807272828475018     
 C   13.997594251464642        9.6958255273767353        12.654454395030651     
 H   14.158257834978119        8.6063689130090353        12.669658924026937     
 H   13.342116308326670        9.8772617400044247        11.789377962041906     
 C   15.335318189400166        10.403045394095809        12.440480386803188     
 H   15.996062355875802        10.204121667842577        13.299059971551282     
 H   15.179005538104041        11.494527880700023        12.447473368799905     
 C   16.051944530789545        10.012299388747479        11.143207981684180     
 H   16.199157024571932        8.9207572898844791        11.103499667967865     
 H   15.409472330687235        10.251112039496775        10.280686219890001     
 C   17.398353303911602        10.729753423541869        11.014502878914650     
 H   18.043124613087606        10.441048023093810        11.859850087438277     
 H   17.238160378123006        11.813520232288228        11.139087354829474     
 C   18.146225340891267        10.501718642987306        9.6991292892285088     
 H   18.332380086070916        9.4266403253052502        9.5372819461928895     
 H   17.511821262461410        10.822181842217356        8.8586735931806775     
 C   19.471698668030545        11.272932896446681        9.6610298505307899     
 H   20.183216071346500        10.809414961800451        10.361307856757398     
 H   19.299962779552054        12.286410850179793        10.049420493134431     
 C   20.086699167235533        11.365561683590018        8.2635981073427125     
 H   21.058667712825532        11.878432090634439        8.2897740137712184     
 H   19.426323277927093        11.932195134430028        7.5917878981465874     
 H   20.247791088517534        10.371428898562959        7.8287579019448357     
 Cl   6.7439706160232342        5.3262253173407910        28.018568431593614     
         194

 Co   9.1392960028962413        1.4241157519912833        4.4368837588525611     
 N   7.8630882609564603       0.68742690762321546        5.8168354643547824     
 N   7.1800644401544211        1.7412583812261144        3.5910774273927806     
 N   10.212368969598959        2.2299213723040894        6.0780220859703542     
 N   9.9894487879647471        3.2790478326866586        3.7016618400045118     
 N   10.246793281142610      -0.31884655582797455        5.0797221096926943     
 N   9.7649635942380133       0.41468908453109404        2.6769585405203955     
 O   8.1989559066223485       0.35288341330713824        7.0927136213999864     
 C   6.4436668153102783       0.80891201912248223        5.6552441785564111     
 N   6.5973419111990443        2.2197192211407737        2.4607498872498215     
 C   6.1264225317719685        1.3821214028209778        4.4204406683709543     
 O   10.323305553032943        1.5952316673819946        7.2831903172406252     
 C   10.805414769532559        3.3933829996739919        5.9696126144204351     
 N   10.079816133879486        4.0222176313534037        2.5710335006153433     
 C   10.666370135103538        3.9797212031125908        4.6474806148401360     
 O   10.307134571211623      -0.72940540577344148        6.3848593914868106     
 C   10.755614431566945       -1.1408805338449515        4.2009484516491034     
 N   9.7419644511510466       0.65097874609685713        1.3445651768866247     
 C   10.539747261912387      -0.69115686245270880        2.8403204815327721     
 B   9.6909205762833661       0.22858594495945478        7.3708601043734427     
 C   5.4832917208603273       0.30896635408688500        6.6667915581158672     
 H   7.1747317176579255        2.5605247158342772        1.6584892187473186     
 C   5.2320069370695883        2.1962195570005916        2.5389610821284694     
 C   4.8888884946745748        1.6651043348020145        3.7640887247683468     
 C   11.617954383871382        4.0549262924107774        7.0275512467935375     
 H   9.6081596228143109        3.7150533578049090        1.6873608667048350     
 C   10.784932554762435        5.1606831430957598        2.7751687921123138     
 C   11.178203565822745        5.1750585213053135        4.1084490961003111     
 C   11.436504203833687       -2.4164033034690102        4.5484349229145460     
 H   9.2450556468101563        1.4788068282763411       0.94133079133001529     
 C   10.467058234855900      -0.27315024484310935       0.66458140133198473     
 C   10.993472893537822       -1.1657093858330216        1.5906367593230273     
 C   9.9504908476723788      -0.34810596434296937        8.8385633404934598     
 H   4.4521791506869590       0.53729112789914690        6.3793303797446432     
 H   5.5647271659337791      -0.78335344356214787        6.7974203315583832     
 H   5.6761945913423126       0.75538170715901165        7.6552103666050320     
 H   4.6294991695569392        2.5873728682166695        1.7234294452320535     
 H   3.8916026524141696        1.4961800104499345        4.1448319900512649     
 H   11.357227681167579        5.1173221301985086        7.1294060777753954     
 H   11.488626806721770        3.5490880725726228        7.9888526108537503     
 H   12.685291508168287        4.0286753327272038        6.7501057712623354     
 H   10.988553226892497        5.8503376818042634        1.9654621547094557     
 H   11.756384613737833        5.9400176108871960        4.6101469913810265     
 H   12.021392024501232       -2.7947827119842104        3.7056096061979593     
 H   12.095145165161217       -2.2775039033859872        5.4147352277452212     
 H   10.698556766283925       -3.1880959340321033        4.8209299756151029     
 H   10.560417277219152      -0.23008497978284381      -0.41398660637583484     
 H   11.599352317942635       -2.0381984320604105        1.3753390352538766     
 H   10.993801666670347       -8.9967306868388358E-002   9.0835133854557846     
 H   9.9314521313528381       -1.4489525976713293        8.8030861828295350     
 C   9.0280225388993074       0.13645988583812044        9.9742330156471546     
 H   9.5729620949458809        8.1740517751095240E-002   10.928706553678579     
 H   8.7880495995117638        1.2041548790792171        9.8375776275422311     
 C   7.7228460932195189      -0.65840570181134284        10.136436046302245     
 H   7.0894757746759511      -0.53365727688718390        9.2453937592529503     
 H   7.9578911178352065       -1.7355828319109834        10.186424023268902     
 C   6.9473870679251881      -0.25738927305563108        11.398288948643941     
 H   6.7481664007302324       0.82641173898873710        11.380716015800594     
 H   7.5896173945383252      -0.41542964503900742        12.278936719073739     
 C   5.6269492546957514       -1.0110439466025032        11.588683420721610     
 H   4.9647943555864558      -0.80989918280387629        10.731182023019315     
 H   5.8128016768848001       -2.0972798880974843        11.564284979544917     
 C   4.9025396648031103      -0.64903174501046812        12.890947180937831     
 H   4.7386710756932491       0.43970219262587074        12.930528002120841     
 H   5.5585801176355369      -0.86995240162736587        13.747287072699752     
 C   3.5612017824336575       -1.3688638610291834        13.076512730967181     
 H   2.9070475495055552       -1.1512824012662561        12.217374158575282     
 H   3.7179784036169390       -2.4592085908050030        13.051320405728362     
 C   2.8443363070193999      -0.98365896440155820        14.374731358069333     
 H   2.6999601804147035       0.10801455777907498        14.403501542085973     
 H   3.4950609703839000       -1.2070706429078493        15.234094211059656     
 C   1.4909476620012114       -1.6762079084959824        14.568951206857136     
 H   1.6294213566247611       -2.7695643136508270        14.569715431930602     
 H  0.84340403536855724       -1.4680995201571858        13.702383699445056     
 C  0.78019541140792170       -1.2486084558436015        15.857608138315383     
 H  0.65203440478376284      -0.15499319575427953        15.859876552548286     
 H   1.4274354786152215       -1.4625159740515183        16.721340597020820     
 C -0.58081447730806157       -1.9186700136484613        16.058041316948113     
 H  -1.2276444887730156       -1.6928029837967322        15.195407596918868     
 H -0.45790624213325765       -3.0141807221707997        16.042902075852339     
 C  -1.2999726920569159       -1.5158237750451893        17.352526813860294     
 H  -1.3946046377521486      -0.41917832246708076        17.408993995100928     
 H -0.68207564891148553       -1.7997505707564514        18.219369702876211     
 C  -2.6838748903362464       -2.1688581812371743        17.453323060437629     
 H  -3.3014269115335124       -1.8345744698394595        16.604663557889907     
 H  -2.5760253373646131       -3.2565671905035960        17.312688701216530     
 C  -3.4350323890381280       -1.9243597216399593        18.765294868419414     
 H  -3.5871693850817419      -0.84565035322779469        18.933534779818991     
 H  -2.8160328910195083       -2.2718230277267906        19.604017283485142     
 C  -4.7869250703148536       -2.6497663005132841        18.806466749287907     
 H  -5.4896126088747312       -2.1476177361848938        18.125557842621980     
 H  -4.6595509357549059       -3.6611596912937667        18.397465236670087     
 C  -5.3884304137148700       -2.7414477564192210        20.211015193161487     
 H  -6.3968886874516118       -3.1795398051620682        20.189773134455073     
 H  -4.7662013183563596       -3.3712307020152967        20.863879807149750     
 H  -5.4714385821245646       -1.7528733683771125        20.676951407325305     
 Cl   8.3906773584491567        3.1634150559969720       0.10295111151162377     
 Co   5.7581905724823832        7.1051082629136895        23.853398149677510     
 N   7.0569553228572923        7.6812280266990722        22.299339733348702     
 N   7.7503011079070170        7.0714499199356853        24.705496325212593     
 N   4.4867225400714918        6.5003072875098535        22.362901328068030     
 N   5.2689957241294429        5.1261960918682510        24.371475883137087     
 N   4.9876173043729537        8.9409348048542245        23.369766202832210     
 N   4.8891100150410702        7.8631136987492090        25.668969057504832     
 O   6.6055863979118072        8.2095648739893043        21.117831955901242     
 C   8.3526672699592464        7.8022520515115499        22.502158936614080     
 N   8.3816039629346797        6.7038453113899337        25.846245098793784     
 C   8.7449006757767513        7.3737471887940194        23.825782425396806     
 O   4.4057339433272560        7.0695744770256033        21.135708892923144     
 C   3.8908793136825057        5.2134354933751004        22.417528495765797     
 N   5.4249943108717407        4.2809430068072372        25.427796615648674     
 C   4.3401909336579969        4.5046521473981143        23.538444374292936     
 O   4.6288459990289539        9.3176583085928968        22.104368880358308     
 C   4.4059823259756294        9.7887474775410812        24.365163738941316     
 N   4.7421303425682337        7.4639546362580642        26.957247569729553     
 C   4.3745813010784067        9.1467812695459223        25.610657820110728     
 B   5.1293466032612525        8.4057238573916155        21.001263600249725     
 C   9.2935079953631359        8.4213370952112729        21.526542981627472     
 H   7.8328783863776055        6.3113489079420617        26.654166635708215     
 C   9.7327765319135988        6.7557927182798165        25.716312753871986     
 C   10.008455932503061        7.2085925321374731        24.430662770076562     
 C   2.8218010751461984        4.8075097046586048        21.477142461326768     
 H   5.9335909966051190        4.5876498546709978        26.288199115902906     
 C   4.6527404566403563        3.1674009588244312        25.296004350146291     
 C   3.9634078086980673        3.2535384328597763        24.103296105787994     
 C   4.1287559775082849        11.220698043417221        24.098847605273992     
 H   5.2210609485820765        6.6093236780126947        27.301894659604329     
 C   4.1947521009871931        8.4546299793306705        27.727229450812509     
 C   3.9440101367770954        9.5439728190039386        26.915758656024341     
 C   4.7632738525830947        9.0287620335766459        19.578117861548481     
 H   10.291086252723712        8.5665508953578602        21.958893095596810     
 H   8.8953284713639249        9.3973327926617998        21.205159408558501     
 H   9.3868679273594022        7.8018538884933832        20.619476248108160     
 H   10.382745003598261        6.4370434284900089        26.526023449974186     
 H   10.982244439041244        7.3735163432203974        23.989827087999490     
 H   2.5767219668378432        3.7450436415747199        21.576939859263362     
 H   3.1202201492369466        5.0139484091516513        20.438375826928262     
 H   1.8976972928593150        5.3870961385566476        21.659816394621760     
 H   4.6522592227521908        2.4004669345201202        26.060063762956371     
 H   3.2599199277336530        2.5367897385419957        23.702193587218446     
 H   3.5394779558107601        11.645938216802378        24.915084549021820     
 H   3.5793454600534869        11.360768886901157        23.150076448007539     
 H   5.0721093280502885        11.803297395232297        24.025681514362866     
 H   4.0065108776069911        8.3008475662476826        28.784431349374437     
 H   3.5171198665224659        10.494669266652874        27.213454512298835     
 H   3.7051840031304080        8.7927072725611204        19.381591441626806     
 H   4.8085922064175506        10.127290156632609        19.630990642873144     
 C   5.6281994245370646        8.5393704146786273        18.400048183352808     
 H   5.0638481264063051        8.6394558784246502        17.460854118656883     
 H   5.8290347213180320        7.4610445111932568        18.505583504096993     
 C   6.9601587760332153        9.2845462949428885        18.237861928686335     
 H   7.5644927879217336        9.1701012292664252        19.148021820246054     
 H   6.7615040160156017        10.365462561509480        18.144618932123731     
 C   7.7583123058590147        8.8123422857252969        17.018351298128771     
 H   7.9187923771693294        7.7237857824937306        17.078947638712901     
 H   7.1570078523851119        8.9627434843084135        16.108114764371141     
 C   9.1082326067021260        9.5170413055575818        16.857348825351711     
 H   9.7379572176634408        9.3096478406933940        17.737924299708943     
 H   8.9573074186342474        10.608943137313233        16.858255558956625     
 C   9.8556911258243449        9.1128357200745320        15.582957443349960     
 H   10.015883062365846        8.0229499145408898        15.575187466846966     
 H   9.2181303014152220        9.3140559028763459        14.707819288637092     
 C   11.198873901857651        9.8271129745624144        15.406055999121341     
 H   11.839661750906647        9.6270110872814385        16.279072535976177     
 H   11.041293657405042        10.917777564785892        15.408014867246845     
 C   11.931901188178914        9.4201992284190261        14.125733405916758     
 H   12.091224404807026        8.3301132541005032        14.121552895703374     
 H   11.286549455340104        9.6170877689832004        13.255571884434035     
 C   13.274454153046543        10.129654271344702        13.931660585889146     
 H   13.118539929665621        11.220677062380325        13.918376330266600     
 H   13.921707663328684        9.9413936046919158        14.802675653007830     
 C   13.992492488654351        9.7012812721781891        12.649835301053736     
 H   14.153488421623237        8.6118731210834714        12.664735926231502     
 H   13.336757598893753        9.8826786068666479        11.784963660758036     
 C   15.330008311356405        10.408845539371070        12.435668294340488     
 H   15.990892077333564        10.210026141658664        13.294171733773078     
 H   15.173537907716289        11.500297827850021        12.442618188718662     
 C   16.046502960340199        10.017955436094512        11.138356289597668     
 H   16.192399265192439        8.9262857541104488        11.098171154488623     
 H   15.404466474400534        10.257910063078226        10.275870479003126     
 C   17.393855223304627        10.733676360426752        11.010266359882484     
 H   18.037597887650879        10.444410449687947        11.856178320067135     
 H   17.235080897334065        11.817665101426465        11.134347291333881     
 C   18.142395635360565        10.503951882250599        9.6955962643017273     
 H   18.326474177328986        9.4285430892236715        9.5340942957745849     
 H   17.509537187707572        10.825479576972521        8.8545203558568844     
 C   19.469368599184886        11.272390593918763        9.6584725890476157     
 H   20.179114510774841        10.807786666400423        10.359690974578811     
 H   19.299423224867553        12.286361025381057        10.046188463994779     
 C   20.085946679214562        11.362882153103143        8.2616724046087935     
 H   21.058715488098937        11.874061808132286        8.2885556678605177     
 H   19.427295758144151        11.930098284196902        7.5887568192311754     
 H   20.245792838616438        10.368208200065276        7.8276610674357832     
 Cl   6.7436121151842814        5.3312586256507419        28.026363272400264     
         194

 Co   9.1399741022564918        1.4229078667385311        4.4346041427823906     
 N   7.8632995151193628       0.68658066106166771        5.8143621644511301     
 N   7.1804734315841268        1.7395335299843735        3.5883660443865955     
 N   10.212783387619028        2.2280268663771503        6.0759504221789973     
 N   9.9885192912804310        3.2793341915942147        3.7006407842442108     
 N   10.246770745839770      -0.32060388183944288        5.0773567446531809     
 N   9.7676186634221462       0.41458563412902111        2.6745090218123693     
 O   8.1989785414008587       0.35191611465332900        7.0902055323199873     
 C   6.4439061562962605       0.80816724398098339        5.6528045761859840     
 N   6.5977866331657751        2.2187110355047222        2.4583487611998334     
 C   6.1267894508005041        1.3811861736395792        4.4179491049328901     
 O   10.324197700230748        1.5926288933365282        7.2806404774179168     
 C   10.805197288957055        3.3918624075757258        5.9683617413724059     
 N   10.077015553440853        4.0244636560698437        2.5712839067676541     
 C   10.665304004856635        3.9793654989984177        4.6470070198774600     
 O   10.306026118604182      -0.73199478770854531        6.3822967323810227     
 C   10.756047192202482       -1.1422832567619547        4.1985583679324963     
 N   9.7486811039209762       0.65348499537706661        1.3427726097141832     
 C   10.542558000944894      -0.69110305042919484        2.8381318853772539     
 B   9.6908130359978077       0.22656698328882446        7.3683009240352133     
 C   5.4833662635496392       0.30908140127442602        6.6646079747548095     
 H   7.1753277752673963        2.5595544247853255        1.6562053371108307     
 C   5.2324658871982832        2.1963446989138853        2.5369940129065713     
 C   4.8892934151696030        1.6652058732885469        3.7620555856837905     
 C   11.617426192113291        4.0531396938833923        7.0266140541939688     
 H   9.6062179747466914        3.7174067868245819        1.6871547901045127     
 C   10.781017972131606        5.1633147651160431        2.7766934104648264     
 C   11.175442250954562        5.1760089427516256        4.1095558780802905     
 C   11.436061767378108       -2.4182431028644098        4.5460231440402428     
 H   9.2509976464028121        1.4808246073845850       0.93964259927468086     
 C   10.476292460225507      -0.26898137409356876       0.66337159370985233     
 C   11.000300350581968       -1.1630168374774867        1.5892098154348253     
 C   9.9496751104275525      -0.34947718074010470        8.8362696209672293     
 H   4.4522817530078287       0.53620797869253711        6.3762078624950007     
 H   5.5655296127048608      -0.78290363631133797        6.7970072622944908     
 H   5.6752664736461584       0.75720685395507759        7.6523952709446972     
 H   4.6299985220264768        2.5884414974888914        1.7219240360899166     
 H   3.8920070146265582        1.4970465290466055        4.1431052530145136     
 H   11.354799240463075        5.1147755616786084        7.1304599811770357     
 H   11.489904514973652        3.5455471068944480        7.9870973273168335     
 H   12.684448581717069        4.0295292336453903        6.7481752625515128     
 H   10.983300346386331        5.8545176744973126        1.9681219463954920     
 H   11.753506405061978        5.9406393511480493        4.6118598212822910     
 H   12.018900472894483       -2.7980817886319294        3.7026061296780952     
 H   12.096460893503803       -2.2793349768802549        5.4109349498622068     
 H   10.697784145851662       -3.1887024667299633        4.8207103092207628     
 H   10.573309931757874      -0.22385721043732087      -0.41456493794411253     
 H   11.607336916966460       -2.0347302404630496        1.3743029278569514     
 H   10.993125781645658       -9.2140468103829115E-002   9.0813989098387324     
 H   9.9294334901159829       -1.4502658107065740        8.8017661648875674     
 C   9.0271180786060192       0.13726945120224576        9.9708119458906772     
 H   9.5709784414828221        8.2255566654355572E-002   10.925863263393341     
 H   8.7890765995843143        1.2052187065539359        9.8333180084527498     
 C   7.7206066397982180      -0.65537780377058663        10.131996122508761     
 H   7.0882660206242214      -0.52977275480137165        9.2404187900027530     
 H   7.9538303481328594       -1.7328723151235845        10.182339388564309     
 C   6.9447115951768428      -0.25306010451858901        11.393055364587680     
 H   6.7470048741015498       0.83096293168948798        11.375350354133888     
 H   7.5858981737891042      -0.41198277608307360        12.274269927035489     
 C   5.6232619992560346       -1.0050609357156697        11.582263768020169     
 H   4.9616920249740257      -0.80262052897028446        10.724629739751361     
 H   5.8078315188124803       -2.0914726493109854        11.557288839708589     
 C   4.8989588293495698      -0.64310395214310367        12.884535449081975     
 H   4.7350888257270318       0.44561870372414603        12.924309360812785     
 H   5.5550896893465005      -0.86419381215220803        13.740771551006436     
 C   3.5577904526980801       -1.3631288595672379        13.070108765982702     
 H   2.9032958658918515       -1.1452259420218391        12.211330466876930     
 H   3.7147420133091429       -2.4534319432380030        13.044290204826472     
 C   2.8414623812247730      -0.97883494894812095        14.368827752618046     
 H   2.6963657613870566       0.11272896894046998        14.398115146253573     
 H   3.4928400530383064       -1.2021852866139926        15.227720400602346     
 C   1.4887209434944639       -1.6724481994229170        14.563395275039992     
 H   1.6280358257764436       -2.7656908190207719        14.563359444055228     
 H  0.84048851025065330       -1.4642861427667069        13.697371174555386     
 C  0.77849945346072691       -1.2462995452073613        15.852754407634357     
 H  0.64908870257817863      -0.15283226056399421        15.855649867038400     
 H   1.4266060320608733       -1.4599279399347505        16.715911936992764     
 C -0.58157688829419085       -1.9180260143318972        16.053716636604904     
 H  -1.2292895124414811       -1.6924877754169501        15.191674154290943     
 H -0.45737532677104054       -3.0133657362860795        16.037945584955516     
 C  -1.3001342540997882       -1.5166575771288433        17.348920191102941     
 H  -1.3964903723620052      -0.42020465072260871        17.405660320647534     
 H -0.68106735321071987       -1.7997313722726880        18.215172152511130     
 C  -2.6828268392604966       -2.1718248707213630        17.451028126761788     
 H  -3.3019155761046113       -1.8384145975434956        16.603193361457247     
 H  -2.5734911518003059       -3.2593360993566893        17.310167325468761     
 C  -3.4325775584489193       -1.9284188824839621        18.763951190498119     
 H  -3.5854773269962923      -0.84987144063927500        18.932580691457723     
 H  -2.8121592438315410       -2.2754389657916714        19.601849944439465     
 C  -4.7837629632671961       -2.6549723259990650        18.806470790748712     
 H  -5.4873120163230826       -2.1539858625725676        18.125602183440513     
 H  -4.6557144007445794       -3.6665701720475155        18.398175885612080     
 C  -5.3842376042872120       -2.7460953414579397        20.211481389257390     
 H  -6.3919911815748378       -3.1857100542845971        20.191314765264735     
 H  -4.7606189536659356       -3.3743233692276102        20.864401326406433     
 H  -5.4684069254495942       -1.7572091956319718        20.676551548036951     
 Cl   8.3917654563258797        3.1633191499371738       0.10234692036418219     
 Co   5.7594405303168905        7.1046960768261105        23.858559454479010     
 N   7.0588387429734727        7.6796936506391340        22.304526363145456     
 N   7.7520806549598831        7.0693071900533058        24.710916618051751     
 N   4.4904399666733923        6.4965088189158635        22.367384668890161     
 N   5.2667358334341472        5.1268494218370346        24.380420749607946     
 N   4.9866485658747566        8.9385533198906089        23.372053919176729     
 N   4.8925719749916654        7.8676446256192616        25.673727548291176     
 O   6.6083281894576871        8.2068601106166845        21.122129270087825     
 C   8.3546683108886306        7.7992259990041131        22.507298985453140     
 N   8.3834080150057009        6.6999794531439383        25.851061475307532     
 C   8.7467148966916355        7.3707288499610852        23.830969323777019     
 O   4.4099530317054381        7.0645918610038958        21.139682497908268     
 C   3.8949473325636719        5.2093217855167602        22.422496221281410     
 N   5.4201409137202914        4.2836026964734213        25.438451831292099     
 C   4.3410270344007973        4.5030522334182406        23.545915902420074     
 O   4.6299532262336900        9.3139922010133702        22.105923692794420     
 C   4.4041498538639203        9.7881388384583428        24.365401322925226     
 N   4.7480257460836848        7.4722961486208606        26.963155339560917     
 C   4.3754944377131793        9.1500359140961951        25.612474867430009     
 B   5.1320168361038361        8.4013779335455077        21.004290477566411     
 C   9.2961025014455938        8.4159423507971880        21.530863068992307     
 H   7.8344807662990981        6.3095705893392573        26.659693323600997     
 C   9.7345377839993592        6.7503941462544956        25.720701363553854     
 C   10.010269475762856        7.2035636010749746        24.435212553618125     
 C   2.8289850944097852        4.8010380526880319        21.479797506258318     
 H   5.9279781303714447        4.5913526163729310        26.298842596509381     
 C   4.6491939759976662        3.1691498259494693        25.306420498256536     
 C   3.9633439432248627        3.2526960733224581        24.111857629675459     
 C   4.1206329642943995        11.217374150236072        24.094741476482394     
 H   5.2275446990499379        6.6185298356385154        27.309293310077372     
 C   4.1995886601747134        8.4640064234886250        27.730937010731676     
 C   3.9456508379919555        9.5502119933703433        26.916819407009385     
 C   4.7652312794108891        9.0229248213715358        19.580739916265248     
 H   10.294701203008799        8.5565966291140025        21.961447277237021     
 H   8.9014889404329960        9.3937942807576800        21.211543015167937     
 H   9.3851661919221083        7.7977071644004905        20.622859445114283     
 H   10.384410569465043        6.4304470738440083        26.530007180282574     
 H   10.984126968778495        7.3675743859590384        23.994169296059525     
 H   2.5841922401753203        3.7386463769764053        21.580893528485802     
 H   3.1301706430344836        5.0056813358815413        20.441616653013043     
 H   1.9041741973086939        5.3803106935062042        21.658584237646977     
 H   4.6464975432753777        2.4036894809654452        26.071742592352614     
 H   3.2614044707647429        2.5348278429258624        23.710166251223882     
 H   3.5338348141167093        11.644434108455552        24.911658900120365     
 H   3.5665024010899211        11.351415959374414        23.148849897833703     
 H   5.0608307071002692        11.802265910636811        24.014131973238673     
 H   4.0131987234665250        8.3132398116178372        28.788706035922807     
 H   3.5174523402876350        10.500858787609349        27.212421701518913     
 H   3.7071804394417138        8.7860356257237111        19.385078088098354     
 H   4.8097500375297146        10.121519135037103        19.632981117761599     
 C   5.6295679805412604        8.5337766914800515        18.402231668995956     
 H   5.0644529594458847        8.6334165603763395        17.463450875013091     
 H   5.8312455957834972        7.4555977792737060        18.507736015383863     
 C   6.9607913466510016        9.2800168124600297        18.239137481647248     
 H   7.5663710623469509        9.1651372250019971        19.148416979642985     
 H   6.7612150003612284        10.360871059895514        18.147297018648814     
 C   7.7575920057084140        8.8098662366436109        17.018070817313518     
 H   7.9195190436780409        7.7214874773741480        17.077421113498708     
 H   7.1547206950061044        8.9603413245211865        16.108932201526397     
 C   9.1063281534686524        9.5164259592537430        16.855847042374933     
 H   9.7373825903858791        9.3093002820871682        17.735473364201681     
 H   8.9539985477586299        10.608107487439018        16.857706286479520     
 C   9.8527249787893876        9.1140416744695631        15.580331889453296     
 H   10.013746926041458        8.0242966659448314        15.571416513630501     
 H   9.2141532989208734        9.3155742782979214        14.706028626181284     
 C   11.195230513060475        9.8294553129315858        15.402935551533252     
 H   11.836898580106203        9.6290319005693412        16.275228363631101     
 H   11.036886198891374        10.919993150973500        15.405984210277055     
 C   11.927510964593653        9.4241182766710914        14.121735775148974     
 H   12.087461109799889        8.3341346697604699        14.116577283309816     
 H   11.281432279264099        9.6213270076309865        13.252204404671765     
 C   13.269557310890107        10.134454853035056        13.927361015123202     
 H   13.113005503707912        11.225386688201636        13.914431133315492     
 H   13.917253441433438        9.9462993729991211        14.798078477540640     
 C   13.987390725844062        9.7067370169796430        12.645216207076821     
 H   14.148719008268355        8.6173773291579057        12.659812928436068     
 H   13.331398889460836        9.8880954737288711        11.780549359474167     
 C   15.324698433312644        10.414645684646333        12.430856201877790     
 H   15.985721798791326        10.215930615474754        13.289283495994873     
 H   15.168070277328537        11.506067775000020        12.437763008637418     
 C   16.041061389890853        10.023611483441545        11.133504597511157     
 H   16.185641505812942        8.9318142183364202        11.092842641009382     
 H   15.399460618113832        10.264708086659677        10.271054738116252     
 C   17.389357142697655        10.737599297311636        11.006029840850317     
 H   18.032071162214155        10.447772876282084        11.852506552695992     
 H   17.232001416545128        11.821809970564701        11.129607227838290     
 C   18.138565929829859        10.506185121513893        9.6920632393749457     
 H   18.320568268587053        9.4304458531420927        9.5309066453562785     
 H   17.507253112953734        10.828777311727686        8.8503671185330930     
 C   19.467038530339227        11.271848291390846        9.6559153275644416     
 H   20.175012950203186        10.806158371000395        10.358074092400223     
 H   19.298883670183049        12.286311200582320        10.042956434855126     
 C   20.085194191193594        11.360202622616267        8.2597467018748727     
 H   21.058763263372342        11.869691525630135        8.2873373219498170     
 H   19.428268238361209        11.928001433963775        7.5857257403157634     
 H   20.243794588715343        10.364987501567590        7.8265642329267315     
 Cl   6.7432536143453294        5.3362919339606920        28.034158113206914     
         194

 Co   9.1406522016167422        1.4216999814857789        4.4323245267122200     
 N   7.8635107692822652       0.68573441450012007        5.8118888645474787     
 N   7.1808824230138324        1.7378086787426323        3.5856546613804099     
 N   10.213197805639098        2.2261323604502108        6.0738787583876404     
 N   9.9875897945961132        3.2796205505017708        3.6996197284839103     
 N   10.246748210536929      -0.32236120785091127        5.0749913796136683     
 N   9.7702737326062792       0.41448218372694817        2.6720595031043426     
 O   8.1990011761793689       0.35094881599951977        7.0876974432399882     
 C   6.4441454972822418       0.80742246883948454        5.6503649738155559     
 N   6.5982313551325049        2.2177028498686706        2.4559476351498453     
 C   6.1271563698290397        1.3802509444581808        4.4154575414948267     
 O   10.325089847428551        1.5900261192910619        7.2780906375952084     
 C   10.804979808381551        3.3903418154774596        5.9671108683243776     
 N   10.074214973002222        4.0267096807862837        2.5715343129199644     
 C   10.664237874609734        3.9790097948842451        4.6465334249147840     
 O   10.304917665996740      -0.73458416964364914        6.3797340732752357     
 C   10.756479952838019       -1.1436859796789578        4.1961682842158892     
 N   9.7553977566909058       0.65599124465727621        1.3409800425417415     
 C   10.545368739977402      -0.69104923840568100        2.8359432892217358     
 B   9.6907054957122511       0.22454802161819412        7.3657417436969839     
 C   5.4834408062389501       0.30919644846196703        6.6624243913937518     
 H   7.1759238328768680        2.5585841337363737        1.6539214554743427     
 C   5.2329248373269772        2.1964698408271790        2.5350269436846737     
 C   4.8896983356646313        1.6653074117750792        3.7600224465992342     
 C   11.616898000355198        4.0513530953560064        7.0256768615943992     
 H   9.6042763266790701        3.7197602158442544        1.6869487135041903     
 C   10.777103389500777        5.1659463871363256        2.7782180288173386     
 C   11.172680936086380        5.1769593641979377        4.1106626600602691     
 C   11.435619330922529       -2.4200829022598089        4.5436113651659396     
 H   9.2569396459954678        1.4828423864928291       0.93795440721934653     
 C   10.485526685595113      -0.26481250334402812       0.66216178608772003     
 C   11.007127807626112       -1.1603242891219521        1.5877828715466236     
 C   9.9488593731827279      -0.35084839713724009        8.8339759014409989     
 H   4.4523843553286975       0.53512482948592732        6.3730853452453573     
 H   5.5663320594759416      -0.78245382906052807        6.7965941930305993     
 H   5.6743383559500042       0.75903200075114352        7.6495801752843615     
 H   4.6304978744960144        2.5895101267611134        1.7204186269477797     
 H   3.8924113768389468        1.4979130476432765        4.1413785159777632     
 H   11.352370799758569        5.1122289931587073        7.1315138845786761     
 H   11.491182223225534        3.5420061412162731        7.9853420437799176     
 H   12.683605655265849        4.0303831345635759        6.7462447538406902     
 H   10.978047465880165        5.8586976671903619        1.9707817380815285     
 H   11.750628196386122        5.9412610914089035        4.6135726511835564     
 H   12.016408921287733       -2.8013808652796488        3.6996026531582316     
 H   12.097776621846389       -2.2811660503745221        5.4071346719791915     
 H   10.697011525419400       -3.1893089994278228        4.8204906428264227     
 H   10.586202586296599      -0.21762944109179796      -0.41514326951239022     
 H   11.615321515990285       -2.0312620488656887        1.3732668204600262     
 H   10.992449896620968       -9.4313629339269886E-002   9.0792844342216803     
 H   9.9274148488791258       -1.4515790237418187        8.8004461469455979     
 C   9.0262136183127328       0.13807901656637106        9.9673908761342016     
 H   9.5689947880197632        8.2770615557615890E-002   10.923019973108101     
 H   8.7901035996568631        1.2062825340286547        9.8290583893632668     
 C   7.7183671863769163      -0.65234990572983054        10.127556198715279     
 H   7.0870562665724908      -0.52588823271555940        9.2354438207525575     
 H   7.9497695784305122       -1.7301617983361857        10.178254753859717     
 C   6.9420361224284965      -0.24873093598154691        11.387821780531416     
 H   6.7458433474728681       0.83551412439023875        11.369984692467181     
 H   7.5821789530398824      -0.40853590712713977        12.269603134997240     
 C   5.6195747438163179      -0.99907792482883606        11.575844115318729     
 H   4.9585896943615948      -0.79534187513669274        10.718077456483407     
 H   5.8028613607401605       -2.0856654105244865        11.550292699872260     
 C   4.8953779938960293      -0.63717615927573912        12.878123717226121     
 H   4.7315065757608155       0.45153521482242132        12.918090719504729     
 H   5.5515992610574649      -0.85843522267705030        13.734256029313119     
 C   3.5543791229625032       -1.3573938581052922        13.063704800998224     
 H   2.8995441822781478       -1.1391694827774219        12.205286775178578     
 H   3.7115056230013468       -2.4476552956710025        13.037260003924581     
 C   2.8385884554301466      -0.97401093349468382        14.362924147166757     
 H   2.6927713423594097       0.11744338010186499        14.392728750421176     
 H   3.4906191356927132       -1.1972999303201359        15.221346590145036     
 C   1.4864942249877167       -1.6686884903498513        14.557839343222851     
 H   1.6266502949281261       -2.7618173243907167        14.557003456179855     
 H  0.83757298513274947       -1.4604727653762277        13.692358649665715     
 C  0.77680349551353212       -1.2439906345711211        15.847900676953332     
 H  0.64614300037259442      -0.15067132537370889        15.851423181528514     
 H   1.4257765855065250       -1.4573399058179826        16.710483276964712     
 C -0.58233929928032013       -1.9173820150153331        16.049391956261697     
 H  -1.2309345361099469       -1.6921725670371679        15.187940711663019     
 H -0.45684441140882348       -3.0125507504013598        16.032989094058692     
 C  -1.3002958161426605       -1.5174913792124973        17.345313568345588     
 H  -1.3983761069718621      -0.42123097897813661        17.402326646194140     
 H -0.68005905750995421       -1.7997121737889246        18.210974602146049     
 C  -2.6817787881847468       -2.1747915602055512        17.448733193085946     
 H  -3.3024042406757106       -1.8422547252475316        16.601723165024588     
 H  -2.5709569662359981       -3.2621050082097831        17.307645949720992     
 C  -3.4301227278597111       -1.9324780433279647        18.762607512576825     
 H  -3.5837852689108427      -0.85409252805075531        18.931626603096458     
 H  -2.8082855966435738       -2.2790549038565517        19.599682605393788     
 C  -4.7806008562195395       -2.6601783514848463        18.806474832209521     
 H  -5.4850114237714340       -2.1603539889602414        18.125646524259050     
 H  -4.6518778657342521       -3.6719806528012642        18.398886534554073     
 C  -5.3800447948595540       -2.7507429264966583        20.211947585353290     
 H  -6.3870936756980630       -3.1918803034071259        20.192856396074397     
 H  -4.7550365889755115       -3.3774160364399237        20.864922845663116     
 H  -5.4653752687746229       -1.7615450228868308        20.676151688748597     
 Cl   8.3928535542026026        3.1632232438773755       0.10174272921674060     
 Co   5.7606904881513987        7.1042838907385306        23.863720759280508     
 N   7.0607221630896531        7.6781592745791958        22.309712992942210     
 N   7.7538602020127483        7.0671644601709271        24.716336910890913     
 N   4.4941573932752927        6.4927103503218735        22.371868009712294     
 N   5.2644759427388506        5.1275027518058174        24.389365616078809     
 N   4.9856798273765595        8.9361718349269932        23.374341635521247     
 N   4.8960339349422606        7.8721755524893142        25.678486039077519     
 O   6.6110699810035660        8.2041553472440647        21.126426584274409     
 C   8.3566693518180148        7.7961999464966762        22.512439034292203     
 N   8.3852120670767221        6.6961135948979420        25.855877851821280     
 C   8.7485291176065179        7.3677105111281502        23.836156222157232     
 O   4.4141721200836210        7.0596092449821892        21.143656102893392     
 C   3.8990153514448385        5.2052080776584200        22.427463946797026     
 N   5.4152875165688421        4.2862623861396054        25.449107046935520     
 C   4.3418631351435977        4.5014523194383660        23.553387430547211     
 O   4.6310604534384270        9.3103260934338437        22.107478505230532     
 C   4.4023173817522121        9.7875301993756025        24.365638906909140     
 N   4.7539211495991358        7.4806376609836560        26.969063109392280     
 C   4.3764075743479527        9.1532905586464661        25.614291914749295     
 B   5.1346870689464197        8.3970320096993998        21.007317354883096     
 C   9.2986970075280517        8.4105476063831031        21.535183156357142     
 H   7.8360831462205907        6.3077922707364529        26.665220011493783     
 C   9.7362990360851196        6.7449955742291738        25.725089973235722     
 C   10.012083019022652        7.1985346700124770        24.439762337159689     
 C   2.8361691136733720        4.7945664007174580        21.482452551189866     
 H   5.9223652641377695        4.5950553780748642        26.309486077115853     
 C   4.6456474953549751        3.1708986930745069        25.316836646366784     
 C   3.9632800777516586        3.2518537137851395        24.120419153562928     
 C   4.1125099510805141        11.214050257054923        24.090635347690792     
 H   5.2340284495178002        6.6277359932643352        27.316691960550418     
 C   4.2044252193622338        8.4733828676465812        27.734644570650840     
 C   3.9472915392068160        9.5564511677367463        26.917880157994428     
 C   4.7671887062386826        9.0170876091664276        19.583361970982018     
 H   10.298316153293884        8.5466423628701449        21.964001458877235     
 H   8.9076494095020671        9.3902557688535584        21.217926621777369     
 H   9.3834644564848162        7.7935604403075986        20.626242642120406     
 H   10.386076135331825        6.4238507191980077        26.533990910590962     
 H   10.986009498515745        7.3616324286976784        23.998511504119559     
 H   2.5916625135127975        3.7322491123780908        21.584847197708246     
 H   3.1401211368320201        4.9974142626114313        20.444857479097827     
 H   1.9106511017580730        5.3735252484557607        21.657352080672194     
 H   4.6407358637985645        2.4069120274107707        26.083421421748856     
 H   3.2628890137958328        2.5328659473097295        23.718138915229321     
 H   3.5281916724226585        11.642930000108727        24.908233251218910     
 H   3.5536593421263554        11.342063031847671        23.147623347659867     
 H   5.0495520861502499        11.801234426041326        24.002582432114483     
 H   4.0198865693260588        8.3256320569879918        28.792980722471178     
 H   3.5177848140528036        10.507048308565825        27.211388890738988     
 H   3.7091768757530201        8.7793639788863036        19.388564734569901     
 H   4.8109078686418778        10.115748113441594        19.634971592650057     
 C   5.6309365365454562        8.5281829682814774        18.404415154639100     
 H   5.0650577924854643        8.6273772423280288        17.466047631369300     
 H   5.8334564702489615        7.4501510473541561        18.509888526670728     
 C   6.9614239172687871        9.2754873299771692        18.240413034608157     
 H   7.5682493367721690        9.1601732207375690        19.148812139039915     
 H   6.7609259847068550        10.356279558281548        18.149975105173898     
 C   7.7568717055578134        8.8073901875619232        17.017790336498269     
 H   7.9202457101867525        7.7191891722545662        17.075894588284516     
 H   7.1524335376270969        8.9579391647339577        16.109749638681656     
 C   9.1044237002351771        9.5158106129499025        16.854345259398151     
 H   9.7368079631083155        9.3089527234809424        17.733022428694419     
 H   8.9506896768830142        10.607271837564802        16.857157014002411     
 C   9.8497588317544320        9.1152476288645943        15.577706335556632     
 H   10.011610789717068        8.0256434173487712        15.567645560414038     
 H   9.2101762964265248        9.3170926537194987        14.704237963725479     
 C   11.191587124263297        9.8317976513007590        15.399815103945162     
 H   11.834135409305761        9.6310527138572457        16.271384191286021     
 H   11.032478740377703        10.922208737161107        15.403953553307266     
 C   11.923120741008391        9.4280373249231566        14.117738144381191     
 H   12.083697814792755        8.3381560854204366        14.111601670916258     
 H   11.276315103188091        9.6255662462787726        13.248836924909497     
 C   13.264660468733672        10.139255434725408        13.923061444357259     
 H   13.107471077750205        11.230096314022948        13.910485936364386     
 H   13.912799219538194        9.9512051413063265        14.793481302073452     
 C   13.982288963033771        9.7121927617810968        12.640597113099904     
 H   14.143949594913472        8.6228815372323417        12.654889930640635     
 H   13.326040180027919        9.8935123405910943        11.776135058190299     
 C   15.319388555268885        10.420445829921594        12.426044109415090     
 H   15.980551520249088        10.221835089290844        13.284395258216668     
 H   15.162602646940783        11.511837722150018        12.432907828556173     
 C   16.035619819441507        10.029267530788577        11.128652905424646     
 H   16.178883746433446        8.9373426825623898        11.087514127530140     
 H   15.394454761827129        10.271506110241129        10.266238997229376     
 C   17.384859062090680        10.741522234196520        11.001793321818152     
 H   18.026544436777428        10.451135302876221        11.848834785324851     
 H   17.228921935756190        11.825954839702936        11.124867164342698     
 C   18.134736224299154        10.508418360777187        9.6885302144481642     
 H   18.314662359845119        9.4323486170605157        9.5277189949379739     
 H   17.504969038199896        10.832075046482851        8.8462138812092999     
 C   19.464708461493569        11.271305988862927        9.6533580660812675     
 H   20.170911389631531        10.804530075600367        10.356457210221636     
 H   19.298344115498544        12.286261375783582        10.039724405715475     
 C   20.084441703172622        11.357523092129391        8.2578209991409537     
 H   21.058811038645747        11.865321243127982        8.2861189760391145     
 H   19.429240718578264        11.925904583730649        7.5826946614003523     
 H   20.241796338814247        10.361766803069905        7.8254673984176790     
 Cl   6.7428951135063775        5.3413252422706430        28.041952954013563     
         194

 Co   9.1413303009769944        1.4204920962330267        4.4300449106420485     
 N   7.8637220234451677       0.68488816793857232        5.8094155646438264     
 N   7.1812914144435371        1.7360838275008914        3.5829432783742248     
 N   10.213612223659167        2.2242378545232717        6.0718070945962834     
 N   9.9866602979117971        3.2799069094093269        3.6985986727236093     
 N   10.246725675234089      -0.32411853386237960        5.0726260145741549     
 N   9.7729288017904103       0.41437873332487524        2.6696099843963164     
 O   8.1990238109578790       0.34998151734571059        7.0851893541599891     
 C   6.4443848382682232       0.80667769369798570        5.6479253714451287     
 N   6.5986760770992356        2.2166946642326191        2.4535465090998572     
 C   6.1275232888575744        1.3793157152767821        4.4129659780567634     
 O   10.325981994626355        1.5874233452455957        7.2755407977725000     
 C   10.804762327806047        3.3888212233791934        5.9658599952763485     
 N   10.071414392563590        4.0289557055027228        2.5717847190722747     
 C   10.663171744362831        3.9786540907700725        4.6460598299521090     
 O   10.303809213389298      -0.73717355157875308        6.3771714141694478     
 C   10.756912713473556       -1.1450887025959611        4.1937782004992821     
 N   9.7621144094608372       0.65849749393748569        1.3391874753692998     
 C   10.548179479009908      -0.69099542638216704        2.8337546930662176     
 B   9.6905979554266928       0.22252905994756381        7.3631825633587544     
 C   5.4835153489282611       0.30931149564950799        6.6602408080326940     
 H   7.1765198904863396        2.5576138426874215        1.6516375738378548     
 C   5.2333837874556712        2.1965949827404732        2.5330598744627757     
 C   4.8901032561596596        1.6654089502616116        3.7579893075146775     
 C   11.616369808597106        4.0495664968286214        7.0247396689948305     
 H   9.6023346786114487        3.7221136448639274        1.6867426369038681     
 C   10.773188806869948        5.1685780091566080        2.7797426471698512     
 C   11.169919621218195        5.1779097856442506        4.1117694420402486     
 C   11.435176894466951       -2.4219227016552081        4.5411995862916372     
 H   9.2628816455881235        1.4848601656010729       0.93626621516401221     
 C   10.494760910964718      -0.26064363259448753       0.66095197846558773     
 C   11.013955264670258       -1.1576317407664174        1.5863559276584218     
 C   9.9480436359379034      -0.35221961353437548        8.8316821819147684     
 H   4.4524869576495671       0.53404168027931753        6.3699628279957148     
 H   5.5671345062470232      -0.78200402180971829        6.7961811237667069     
 H   5.6734102382538500       0.76085714754720934        7.6467650796240259     
 H   4.6309972269655519        2.5905787560333353        1.7189132178056428     
 H   3.8928157390513354        1.4987795662399475        4.1396517789410119     
 H   11.349942359054063        5.1096824246388071        7.1325677879803164     
 H   11.492459931477416        3.5384651755380983        7.9835867602430008     
 H   12.682762728814630        4.0312370354817624        6.7443142451298685     
 H   10.972794585373999        5.8628776598834111        1.9734415297675647     
 H   11.747749987710266        5.9418828316697567        4.6152854810848210     
 H   12.013917369680984       -2.8046799419273682        3.6965991766383675     
 H   12.099092350188974       -2.2829971238687898        5.4033343940961771     
 H   10.696238904987139       -3.1899155321256827        4.8202709764320826     
 H   10.599095240835322      -0.21140167174627505      -0.41572160108066791     
 H   11.623306115014108       -2.0277938572683283        1.3722307130631011     
 H   10.991774011596277       -9.6486790574710643E-002   9.0771699586046282     
 H   9.9253962076422706       -1.4528922367770634        8.7991261290036284     
 C   9.0253091580194464       0.13888858193049639        9.9639698063777242     
 H   9.5670111345567044        8.3285664460876221E-002   10.920176682822863     
 H   8.7911305997294118        1.2073463615033737        9.8247987702737856     
 C   7.7161277329556155      -0.64932200768907433        10.123116274921797     
 H   7.0858465125207610      -0.52200371062974704        9.2304688515023603     
 H   7.9457088087281651       -1.7274512815487868        10.174170119155123     
 C   6.9393606496801503      -0.24440176744450484        11.382588196475155     
 H   6.7446818208441863       0.84006531709098964        11.364619030800474     
 H   7.5784597322906606      -0.40508903817120595        12.264936342958991     
 C   5.6158874883766012      -0.99309491394200256        11.569424462617288     
 H   4.9554873637491648      -0.78806322130310091        10.711525173215451     
 H   5.7978912026678397       -2.0798581717379876        11.543296560035934     
 C   4.8917971584424889      -0.63124836640837456        12.871711985370265     
 H   4.7279243257945982       0.45745172592069666        12.911872078196673     
 H   5.5481088327684294      -0.85267663320189258        13.727740507619803     
 C   3.5509677932269259       -1.3516588566433467        13.057300836013745     
 H   2.8957924986644441       -1.1331130235330049        12.199243083480226     
 H   3.7082692326935511       -2.4418786481040025        13.030229803022690     
 C   2.8357145296355197      -0.96918691804124657        14.357020541715467     
 H   2.6891769233317628       0.12215779126325998        14.387342354588778     
 H   3.4883982183471196       -1.1924145740262793        15.214972779687725     
 C   1.4842675064809692       -1.6649287812767859        14.552283411405709     
 H   1.6252647640798086       -2.7579438297606615        14.550647468304481     
 H  0.83465746001484564       -1.4566593879857486        13.687346124776045     
 C  0.77510753756633721       -1.2416817239348812        15.843046946272306     
 H  0.64319729816701021      -0.14851039018342357        15.847196496018629     
 H   1.4249471389521768       -1.4547518717012147        16.705054616936657     
 C -0.58310171026644952       -1.9167380156987690        16.045067275918491     
 H  -1.2325795597784126       -1.6918573586573857        15.184207269035094     
 H -0.45631349604660637       -3.0117357645166396        16.028032603161872     
 C  -1.3004573781855329       -1.5183251812961516        17.341706945588236     
 H  -1.4002618415817187      -0.42225730723366450        17.398992971740743     
 H -0.67905076180918866       -1.7996929753051611        18.206777051780968     
 C  -2.6807307371089975       -2.1777582496897394        17.446438259410101     
 H  -3.3028929052468099       -1.8460948529515677        16.600252968591928     
 H  -2.5684227806716908       -3.2648739170628764        17.305124573973224     
 C  -3.4276678972705024       -1.9365372041719675        18.761263834655530     
 H  -3.5820932108253936      -0.85831361546223561        18.930672514735193     
 H  -2.8044119494556066       -2.2826708419214325        19.597515266348111     
 C  -4.7774387491718828       -2.6653843769706271        18.806478873670326     
 H  -5.4827108312197845       -2.1667221153479153        18.125690865077583     
 H  -4.6480413307239248       -3.6773911335550129        18.399597183496066     
 C  -5.3758519854318960       -2.7553905115353770        20.212413781449190     
 H  -6.3821961698212890       -3.1980505525296543        20.194398026884059     
 H  -4.7494542242850883       -3.3805087036522372        20.865444364919799     
 H  -5.4623436120996516       -1.7658808501416901        20.675751829460243     
 Cl   8.3939416520793255        3.1631273378175777       0.10113853806929901     
 Co   5.7619404459859069        7.1038717046509516        23.868882064082008     
 N   7.0626055832058334        7.6766248985192576        22.314899622738963     
 N   7.7556397490656135        7.0650217302885476        24.721757203730071     
 N   4.4978748198771932        6.4889118817278826        22.376351350534424     
 N   5.2622160520435539        5.1281560817746010        24.398310482549668     
 N   4.9847110888783623        8.9337903499633793        23.376629351865770     
 N   4.8994958948928558        7.8767064793593669        25.683244529863863     
 O   6.6138117725494459        8.2014505838714449        21.130723898460992     
 C   8.3586703927473973        7.7931738939892394        22.517579083131263     
 N   8.3870161191477433        6.6922477366519466        25.860694228335024     
 C   8.7503433385214020        7.3646921722952152        23.841343120537445     
 O   4.4183912084618040        7.0546266289604826        21.147629707878515     
 C   3.9030833703260046        5.2010943698000807        22.432431672312639     
 N   5.4104341194173919        4.2889220758057895        25.459762262578941     
 C   4.3426992358863981        4.4998524054584914        23.560858958674348     
 O   4.6321676806431631        9.3066599858543171        22.109033317666647     
 C   4.4004849096405030        9.7869215602928641        24.365876490893051     
 N   4.7598165531145868        7.4889791733464515        26.974970879223644     
 C   4.3773207109827252        9.1565452031967389        25.616108962068580     
 B   5.1373573017890024        8.3926860858532919        21.010344232199781     
 C   9.3012915136105097        8.4051528619690181        21.539503243721978     
 H   7.8376855261420841        6.3060139521336493        26.670746699386569     
 C   9.7380602881708782        6.7395970022038529        25.729478582917590     
 C   10.013896562282449        7.1935057389499786        24.444312120701252     
 C   2.8433531329369588        4.7880947487468841        21.485107596121416     
 H   5.9167523979040952        4.5987581397767983        26.320129557722325     
 C   4.6421010147122850        3.1726475601995450        25.327252794477033     
 C   3.9632162122784540        3.2510113542478214        24.128980677450393     
 C   4.1043869378666287        11.210726363873775        24.086529218899194     
 H   5.2405121999856616        6.6369421508901558        27.324090611023465     
 C   4.2092617785497541        8.4827593118045357        27.738352130570007     
 C   3.9489322404216760        9.5626903421031493        26.918940908979472     
 C   4.7691461330664762        9.0112503969613176        19.585984025698785     
 H   10.301931103578969        8.5366880966262872        21.966555640517448     
 H   8.9138098785711399        9.3867172569494386        21.224310228386802     
 H   9.3817627210475223        7.7894137162147059        20.629625839126529     
 H   10.387741701198609        6.4172543645520070        26.537974640899350     
 H   10.987892028252995        7.3556904714363185        24.002853712179594     
 H   2.5991327868502743        3.7258518477797757        21.588800866930690     
 H   3.1500716306295571        4.9891471893413213        20.448098305182608     
 H   1.9171280062074518        5.3667398034053173        21.656119923697410     
 H   4.6349741843217522        2.4101345738560958        26.095100251145098     
 H   3.2643735568269228        2.5309040516935966        23.726111579234757     
 H   3.5225485307286082        11.641425891761902        24.904807602317454     
 H   3.5408162831627896        11.332710104320928        23.146396797486030     
 H   5.0382734652002306        11.800202941445839        23.991032890990290     
 H   4.0265744151855927        8.3380243023581464        28.797255409019549     
 H   3.5181172878179727        10.513237829522300        27.210356079959066     
 H   3.7111733120643260        8.7726923320488961        19.392051381041444     
 H   4.8120656997540410        10.109977091846087        19.636962067538516     
 C   5.6323050925496521        8.5225892450829015        18.406598640282247     
 H   5.0656626255250439        8.6213379242797199        17.468644387725504     
 H   5.8356673447144258        7.4447043154346053        18.512041037957594     
 C   6.9620564878865725        9.2709578474943104        18.241688587569069     
 H   7.5701276111973863        9.1552092164731391        19.149207298436842     
 H   6.7606369690524808        10.351688056667584        18.152653191698985     
 C   7.7561514054072118        8.8049141384802372        17.017509855683016     
 H   7.9209723766954632        7.7168908671349836        17.074368063070320     
 H   7.1501463802480894        8.9555370049467307        16.110567075836911     
 C   9.1025192470017018        9.5151952666460637        16.852843476421370     
 H   9.7362333358307538        9.3086051648747148        17.730571493187156     
 H   8.9473808060073967        10.606436187690587        16.856607741525302     
 C   9.8467926847194764        9.1164535832596254        15.575080781659969     
 H   10.009474653392678        8.0269901687527128        15.563874607197572     
 H   9.2061992939321762        9.3186110291410760        14.702447301269673     
 C   11.187943735466121        9.8341399896699304        15.396694656357074     
 H   11.831372238505317        9.6330735271451502        16.267540018940942     
 H   11.028071281864033        10.924424323348713        15.401922896337476     
 C   11.918730517423130        9.4319563731752218        14.113740513613406     
 H   12.079934519785620        8.3421775010804033        14.106626058522700     
 H   11.271197927112084        9.6298054849265604        13.245469445147227     
 C   13.259763626577234        10.144056016415762        13.918761873591317     
 H   13.101936651792498        11.234805939844261        13.906540739413281     
 H   13.908344997642947        9.9561109096135318        14.788884126606265     
 C   13.977187200223481        9.7176485065825506        12.635978019122989     
 H   14.139180181558590        8.6283857453067760        12.649966932845201     
 H   13.320681470595002        9.8989292074533175        11.771720756906429     
 C   15.314078677225124        10.426245975196856        12.421232016952391     
 H   15.975381241706852        10.227739563106931        13.279507020438462     
 H   15.157135016553031        11.517607669300016        12.428052648474930     
 C   16.030178248992161        10.034923578135610        11.123801213338135     
 H   16.172125987053949        8.9428711467883595        11.082185614050900     
 H   15.389448905540426        10.278304133822580        10.261423256342502     
 C   17.380360981483705        10.745445171081402        10.997556802785986     
 H   18.021017711340704        10.454497729470358        11.845163017953707     
 H   17.225842454967253        11.830099708841171        11.120127100847107     
 C   18.130906518768452        10.510651600040481        9.6849971895213809     
 H   18.308756451103189        9.4342513809789370        9.5245313445196675     
 H   17.502684963446058        10.835372781238016        8.8420606438855067     
 C   19.462378392647910        11.270763686335011        9.6508008045980933     
 H   20.166809829059876        10.802901780200338        10.354840328043048     
 H   19.297804560814040        12.286211550984845        10.036492376575822     
 C   20.083689215151651        11.354843561642515        8.2558952964070347     
 H   21.058858813919151        11.860950960625829        8.2849006301284138     
 H   19.430213198795322        11.923807733497521        7.5796635824849403     
 H   20.239798088913151        10.358546104572220        7.8243705639086265     
 Cl   6.7425366126674255        5.3463585505805931        28.049747794820210     
         194

 Co   9.1420084003372448        1.4192842109802744        4.4277652945718780     
 N   7.8639332776080710       0.68404192137702469        5.8069422647401741     
 N   7.1817004058732428        1.7343589762591505        3.5802318953680392     
 N   10.214026641679236        2.2223433485963322        6.0697354308049265     
 N   9.9857308012274810        3.2801932683168831        3.6975776169633083     
 N   10.246703139931247      -0.32587585987384793        5.0702606495346423     
 N   9.7755838709745433       0.41427528292280230        2.6671604656882901     
 O   8.1990464457363892       0.34901421869190136        7.0826812650799900     
 C   6.4446241792542045       0.80593291855648685        5.6454857690747016     
 N   6.5991207990659664        2.2156864785965671        2.4511453830498691     
 C   6.1278902078861099        1.3783804860953837        4.4104744146186992     
 O   10.326874141824160        1.5848205712001293        7.2729909579497924     
 C   10.804544847230543        3.3873006312809273        5.9646091222283193     
 N   10.068613812124957        4.0312017302191627        2.5720351252245854     
 C   10.662105614115928        3.9782983866558994        4.6455862349894330     
 O   10.302700760781857      -0.73976293351385691        6.3746087550636608     
 C   10.757345474109094       -1.1464914255129643        4.1913881167826750     
 N   9.7688310622307668       0.66100374321769517        1.3373949081968581     
 C   10.550990218042417      -0.69094161435865309        2.8315660969106995     
 B   9.6904904151411344       0.22051009827693349        7.3606233830205250     
 C   5.4835898916175729       0.30942654283704901        6.6580572246716363     
 H   7.1771159480958113        2.5566435516384698        1.6493536922013670     
 C   5.2338427375843652        2.1967201246537669        2.5310928052408777     
 C   4.8905081766546878        1.6655104887481438        3.7559561684301213     
 C   11.615841616839013        4.0477798983012363        7.0238024763952609     
 H   9.6003930305438292        3.7244670738835999        1.6865365603035456     
 C   10.769274224239119        5.1712096311768905        2.7812672655223634     
 C   11.167158306350013        5.1788602070905627        4.1128762240202281     
 C   11.434734458011372       -2.4237625010506072        4.5387878074173340     
 H   9.2688236451807793        1.4868779447093168       0.93457802310867788     
 C   10.503995136334325      -0.25647476184494689       0.65974217084345543     
 C   11.020782721714403       -1.1549391924108825        1.5849289837702198     
 C   9.9472278986930771      -0.35359082993151086        8.8293884623885379     
 H   4.4525895599704368       0.53295853107270774        6.3668403107460723     
 H   5.5679369530181049      -0.78155421455890839        6.7957680545028145     
 H   5.6724821205576959       0.76268229434327528        7.6439499839636902     
 H   4.6314965794350886        2.5916473853055573        1.7174078086635061     
 H   3.8932201012637244        1.4996460848366187        4.1379250419042606     
 H   11.347513918349559        5.1071358561189069        7.1336216913819559     
 H   11.493737639729298        3.5349242098599234        7.9818314767060841     
 H   12.681919802363410        4.0320909363999489        6.7423837364190460     
 H   10.967541704867832        5.8670576525764604        1.9761013214536010     
 H   11.744871779034412        5.9425045719306100        4.6169983109860855     
 H   12.011425818074235       -2.8079790185750877        3.6935957001185034     
 H   12.100408078531560       -2.2848281973630571        5.3995341162131618     
 H   10.695466284554877       -3.1905220648235422        4.8200513100377425     
 H   10.611987895374044      -0.20517390240075212      -0.41629993264894555     
 H   11.631290714037933       -2.0243256656709674        1.3711946056661761     
 H   10.991098126571588       -9.8659951810151414E-002   9.0750554829875760     
 H   9.9233775664054136       -1.4542054498123083        8.7978061110616590     
 C   9.0244046977261583       0.13969814729462168        9.9605487366212468     
 H   9.5650274810936455        8.3800713364136553E-002   10.917333392537625     
 H   8.7921575998019605        1.2084101889780925        9.8205391511843043     
 C   7.7138882795343138      -0.64629410964831813        10.118676351128313     
 H   7.0846367584690304      -0.51811918854393479        9.2254938822521630     
 H   7.9416480390258180       -1.7247407647613879        10.170085484450530     
 C   6.9366851769318041      -0.24007259890746277        11.377354612418891     
 H   6.7435202942155037       0.84461650979174052        11.359253369133770     
 H   7.5747405115414388      -0.40164216921527207        12.260269550920741     
 C   5.6122002329368845      -0.98711190305516894        11.563004809915848     
 H   4.9523850331367338      -0.78078456746950919        10.704972889947497     
 H   5.7929210445955199       -2.0740509329514887        11.536300420199606     
 C   4.8882163229889484      -0.62532057354101001        12.865300253514409     
 H   4.7243420758283818       0.46336823701897195        12.905653436888617     
 H   5.5446184044793929      -0.84691804372673485        13.721224985926487     
 C   3.5475564634913486       -1.3459238551814012        13.050896871029266     
 H   2.8920408150507404       -1.1270565642885877        12.193199391781874     
 H   3.7050328423857550       -2.4361020005370024        13.023199602120799     
 C   2.8328406038408929      -0.96436290258780943        14.351116936264178     
 H   2.6855825043041159       0.12687220242465500        14.381955958756379     
 H   3.4861773010015265       -1.1875292177324228        15.208598969230414     
 C   1.4820407879742217       -1.6611690722037202        14.546727479588567     
 H   1.6238792332314911       -2.7540703351306064        14.544291480429109     
 H  0.83174193489694181       -1.4528460105952696        13.682333599886375     
 C  0.77341157961914242       -1.2393728132986410        15.838193215591280     
 H  0.64025159596142589      -0.14634945499313826        15.842969810508743     
 H   1.4241176923978287       -1.4521638375844468        16.699625956908601     
 C -0.58386412125257880       -1.9160940163822049        16.040742595575281     
 H  -1.2342245834468784       -1.6915421502776036        15.180473826407169     
 H -0.45578258068438926       -3.0109207786319199        16.023076112265048     
 C  -1.3006189402284052       -1.5191589833798056        17.338100322830883     
 H  -1.4021475761915756      -0.42328363548919246        17.395659297287349     
 H -0.67804246610842300       -1.7996737768213977        18.202579501415887     
 C  -2.6796826860332477       -2.1807249391739281        17.444143325734260     
 H  -3.3033815698179088       -1.8499349806556036        16.598782772159268     
 H  -2.5658885951073835       -3.2676428259159702        17.302603198225455     
 C  -3.4252130666812941       -1.9405963650159701        18.759920156734236     
 H  -3.5804011527399440      -0.86253470287371603        18.929718426373928     
 H  -2.8005383022676393       -2.2862867799863129        19.595347927302438     
 C  -4.7742766421242262       -2.6705904024564080        18.806482915131131     
 H  -5.4804102386681359       -2.1730902417355886        18.125735205896117     
 H  -4.6442047957135983       -3.6828016143087616        18.400307832438063     
 C  -5.3716591760042380       -2.7600380965740952        20.212879977545089     
 H  -6.3772986639445151       -3.2042208016521831        20.195939657693721     
 H  -4.7438718595946643       -3.3836013708645507        20.865965884176482     
 H  -5.4593119554246812       -1.7702166773965491        20.675351970171892     
 Cl   8.3950297499560484        3.1630314317577795       0.10053434692185743     
 Co   5.7631904038204143        7.1034595185633718        23.874043368883505     
 N   7.0644890033220138        7.6750905224593193        22.320086252535717     
 N   7.7574192961184796        7.0628790004061690        24.727177496569233     
 N   4.5015922464790936        6.4851134131338926        22.380834691356554     
 N   5.2599561613482582        5.1288094117433838        24.407255349020531     
 N   4.9837423503801661        8.9314088649997636        23.378917068210288     
 N   4.9029578548434509        7.8812374062294195        25.688003020650207     
 O   6.6165535640953257        8.1987458204988233        21.135021212647576     
 C   8.3606714336767816        7.7901478414818026        22.522719131970323     
 N   8.3888201712187644        6.6883818784059512        25.865510604848772     
 C   8.7521575594362844        7.3616738334622811        23.846530018917658     
 O   4.4226102968399870        7.0496440129387752        21.151603312863639     
 C   3.9071513892071708        5.1969806619417405        22.437399397828251     
 N   5.4055807222659427        4.2915817654719737        25.470417478222362     
 C   4.3435353366291976        4.4982524914786168        23.568330486801486     
 O   4.6332749078478992        9.3029938782747905        22.110588130102759     
 C   4.3986524375287948        9.7863129212101256        24.366114074876965     
 N   4.7657119566300379        7.4973206857092469        26.980878649055004     
 C   4.3782338476174978        9.1597998477470099        25.617926009387865     
 B   5.1400275346315860        8.3883401620071840        21.013371109516466     
 C   9.3038860196929676        8.3997581175549332        21.543823331086813     
 H   7.8392879060635767        6.3042356335308449        26.676273387279355     
 C   9.7398215402566386        6.7341984301785320        25.733867192599458     
 C   10.015710105542244        7.1884768078874801        24.448861904242811     
 C   2.8505371522005456        4.7816230967763103        21.487762641052964     
 H   5.9111395316704201        4.6024609014787314        26.330773038328797     
 C   4.6385545340695948        3.1743964273245830        25.337668942587278     
 C   3.9631523468052494        3.2501689947105028        24.137542201337862     
 C   4.0962639246527432        11.207402470692626        24.082423090107596     
 H   5.2469959504535231        6.6461483085159756        27.331489261496507     
 C   4.2140983377372745        8.4921357559624919        27.742059690489175     
 C   3.9505729416365361        9.5689295164695540        26.920001659964516     
 C   4.7711035598942697        9.0054131847562076        19.588606080415556     
 H   10.305546053864056        8.5267338303824314        21.969109822157659     
 H   8.9199703476402110        9.3831787450453188        21.230693834996234     
 H   9.3800609856102284        7.7852669921218141        20.633009036132652     
 H   10.389407267065391        6.4106580099060064        26.541958371207738     
 H   10.989774557990247        7.3497485141749586        24.007195920239628     
 H   2.6066030601877515        3.7194545831814612        21.592754536153130     
 H   3.1600221244270941        4.9808801160712113        20.451339131267392     
 H   1.9236049106568307        5.3599543583548739        21.654887766722627     
 H   4.6292125048449391        2.4133571203014212        26.106779080541337     
 H   3.2658580998580122        2.5289421560774632        23.734084243240194     
 H   3.5169053890345574        11.639921783415076        24.901381953415999     
 H   3.5279732241992239        11.323357176794184        23.145170247312194     
 H   5.0269948442502113        11.799171456850353        23.979483349866101     
 H   4.0332622610451265        8.3504165477283010        28.801530095567919     
 H   3.5184497615831414        10.519427350478773        27.209323269179144     
 H   3.7131697483756319        8.7660206852114886        19.395538027512991     
 H   4.8132235308662041        10.104206070250580        19.638952542426971     
 C   5.6336736485538479        8.5169955218843274        18.408782125925395     
 H   5.0662674585646235        8.6152986062314092        17.471241144081713     
 H   5.8378782191798901        7.4392575835150554        18.514193549244464     
 C   6.9626890585043579        9.2664283650114498        18.242964140529981     
 H   7.5720058856226045        9.1502452122087110        19.149602457833772     
 H   6.7603479533981075        10.347096555053618        18.155331278224068     
 C   7.7554311052566112        8.8024380893985512        17.017229374867764     
 H   7.9216990432041747        7.7145925620154019        17.072841537856128     
 H   7.1478592228690818        8.9531348451595036        16.111384512992171     
 C   9.1006147937682265        9.5145799203422250        16.851341693444589     
 H   9.7356587085531903        9.3082576062684890        17.728120557679894     
 H   8.9440719351317810        10.605600537816372        16.856058469048193     
 C   9.8438265376845191        9.1176595376546583        15.572455227763305     
 H   10.007338517068288        8.0283369201566526        15.560103653981107     
 H   9.2022222914378293        9.3201294045626533        14.700656638813866     
 C   11.184300346668945        9.8364823280391036        15.393574208768984     
 H   11.828609067704873        9.6350943404330547        16.263695846595862     
 H   11.023663823350363        10.926639909536322        15.399892239367686     
 C   11.914340293837871        9.4358754214272853        14.109742882845623     
 H   12.076171224778484        8.3461989167403701        14.101650446129142     
 H   11.266080751036078        9.6340447235743465        13.242101965384959     
 C   13.254866784420798        10.148856598106114        13.914462302825374     
 H   13.096402225834789        11.239515565665572        13.902595542462173     
 H   13.903890775747701        9.9610166779207372        14.784286951139075     
 C   13.972085437413190        9.7231042513840045        12.631358925146072     
 H   14.134410768203708        8.6338899533812121        12.645043935049769     
 H   13.315322761162086        9.9043460743155407        11.767306455622560     
 C   15.308768799181363        10.432046120472117        12.416419924489691     
 H   15.970210963164615        10.233644036923021        13.274618782660257     
 H   15.151667386165279        11.523377616450016        12.423197468393685     
 C   16.024736678542812        10.040579625482643        11.118949521251624     
 H   16.165368227674453        8.9483996110143309        11.076857100571658     
 H   15.384443049253724        10.285102157404031        10.256607515455626     
 C   17.375862900876729        10.749368107966285        10.993320283753821     
 H   18.015490985903977        10.457860156064495        11.841491250582566     
 H   17.222762974178316        11.834244577979407        11.115387037351514     
 C   18.127076813237746        10.512884839303773        9.6814641645945994     
 H   18.302850542361256        9.4361541448973583        9.5213436941013629     
 H   17.500400888692219        10.838670515993181        8.8379074065617154     
 C   19.460048323802251        11.270221383807092        9.6482435431149174     
 H   20.162708268488217        10.801273484800310        10.353223445864462     
 H   19.297265006129539        12.286161726186108        10.033260347436171     
 C   20.082936727130679        11.352164031155638        8.2539695936731157     
 H   21.058906589192556        11.856580678123677        8.2836822842177131     
 H   19.431185679012376        11.921710883264394        7.5766325035695292     
 H   20.237799839012055        10.355325406074535        7.8232737293995749     
 Cl   6.7421781118284736        5.3513918588905440        28.057542635626859     
         194

 Co   9.1426864996974953        1.4180763257275222        4.4254856785017074     
 N   7.8641445317709735       0.68319567481547694        5.8044689648365217     
 N   7.1821093973029484        1.7326341250174095        3.5775205123618541     
 N   10.214441059699308        2.2204488426693931        6.0676637670135696     
 N   9.9848013045431632        3.2804796272244392        3.6965565612030078     
 N   10.246680604628407      -0.32763318588531631        5.0678952844951288     
 N   9.7782389401586762       0.41417183252072937        2.6647109469802635     
 O   8.1990690805148994       0.34804692003809212        7.0801731759999909     
 C   6.4448635202401867       0.80518814341498801        5.6430461667042744     
 N   6.5995655210326971        2.2146782929605155        2.4487442569998810     
 C   6.1282571269146455        1.3774452569139852        4.4079828511806358     
 O   10.327766289021962        1.5822177971546629        7.2704411181270840     
 C   10.804327366655039        3.3857800391826616        5.9633582491802901     
 N   10.065813231686324        4.0334477549356027        2.5722855313768958     
 C   10.661039483869025        3.9779426825417268        4.6451126400267571     
 O   10.301592308174415      -0.74235231544896085        6.3720460959578737     
 C   10.757778234744631       -1.1478941484299676        4.1889980330660688     
 N   9.7755477150006964       0.66350999249790465        1.3356023410244164     
 C   10.553800957074923      -0.69088780233513913        2.8293775007551814     
 B   9.6903828748555778       0.21849113660630318        7.3580642026822956     
 C   5.4836644343068839       0.30954159002459003        6.6558736413105786     
 H   7.1777120057052830        2.5556732605895180        1.6470698105648791     
 C   5.2343016877130593        2.1968452665670606        2.5291257360189796     
 C   4.8909130971497161        1.6656120272346762        3.7539230293455650     
 C   11.615313425080922        4.0459932997738512        7.0228652837956922     
 H   9.5984513824762079        3.7268205029032728        1.6863304837032234     
 C   10.765359641608290        5.1738412531971738        2.7827918838748760     
 C   11.164396991481830        5.1798106285368757        4.1139830060002076     
 C   11.434292021555791       -2.4256023004460068        4.5363760285430308     
 H   9.2747656447734350        1.4888957238175606       0.93288983105334344     
 C   10.513229361703932      -0.25230589109540624       0.65853236322132314     
 C   11.027610178758549       -1.1522466440553478        1.5835020398820181     
 C   9.9464121614482526      -0.35496204632864620        8.8270947428623074     
 H   4.4526921622913056       0.53187538186609795        6.3637177934964289     
 H   5.5687393997891865      -0.78110440730809849        6.7953549852389221     
 H   5.6715540028615417       0.76450744113934110        7.6411348883033554     
 H   4.6319959319046262        2.5927160145777792        1.7159023995213691     
 H   3.8936244634761130        1.5005126034332896        4.1361983048675102     
 H   11.345085477645053        5.1045892875990058        7.1346755947835963     
 H   11.495015347981180        3.5313832441817485        7.9800761931691673     
 H   12.681076875912192        4.0329448373181354        6.7404532277082234     
 H   10.962288824361666        5.8712376452695096        1.9787611131396372     
 H   11.741993570358556        5.9431263121914641        4.6187111408873509     
 H   12.008934266467486       -2.8112780952228067        3.6905922235986397     
 H   12.101723806874146       -2.2866592708573248        5.3957338383301474     
 H   10.694693664122616       -3.1911285975214021        4.8198316436434023     
 H   10.624880549912767      -0.19894613305522921      -0.41687826421722324     
 H   11.639275313061756       -2.0208574740736069        1.3701584982692510     
 H   10.990422241546899      -0.10083311304559217        9.0729410073705239     
 H   9.9213589251685583       -1.4555186628475529        8.7964860931196913     
 C   9.0235002374328719       0.14050771265874701        9.9571276668647695     
 H   9.5630438276305849        8.4315762267396871E-002   10.914490102252385     
 H   8.7931845998745093        1.2094740164528113        9.8162795320948213     
 C   7.7116488261130129      -0.64326621160756192        10.114236427334831     
 H   7.0834270044173007      -0.51423466645812255        9.2205189130019676     
 H   7.9375872693234708       -1.7220302479739891        10.166000849745936     
 C   6.9340097041834587      -0.23574343037042070        11.372121028362628     
 H   6.7423587675868220       0.84916770249249141        11.353887707467063     
 H   7.5710212907922170      -0.39819530025933825        12.255602758882493     
 C   5.6085129774971678      -0.98112889216833543        11.556585157214407     
 H   4.9492827025243038      -0.77350591363591747        10.698420606679543     
 H   5.7879508865232001       -2.0682436941649898        11.529304280363277     
 C   4.8846354875354070      -0.61939278067364545        12.858888521658553     
 H   4.7207598258621655       0.46928474811724724        12.899434795580561     
 H   5.5411279761903574      -0.84115945425157701        13.714709464233170     
 C   3.5441451337557717       -1.3401888537194557        13.044492906044788     
 H   2.8882891314370367       -1.1210001050441707        12.187155700083522     
 H   3.7017964520779589       -2.4303253529700020        13.016169401218908     
 C   2.8299666780462664      -0.95953888713437219        14.345213330812889     
 H   2.6819880852764690       0.13158661358605001        14.376569562923981     
 H   3.4839563836559329       -1.1826438614385661        15.202225158773103     
 C   1.4798140694674742       -1.6574093631306548        14.541171547771423     
 H   1.6224937023831736       -2.7501968405005512        14.537935492553736     
 H  0.82882640977903788       -1.4490326332047905        13.677321074996705     
 C  0.77171562167194763       -1.2370639026624008        15.833339484910255     
 H  0.63730589375584168      -0.14418851980285294        15.838743124998857     
 H   1.4232882458434803       -1.4495758034676789        16.694197296880546     
 C -0.58462653223870809       -1.9154500170656410        16.036417915232075     
 H  -1.2358696071153441       -1.6912269418978214        15.176740383779245     
 H -0.45525166532217215       -3.0101057927471997        16.018119621368225     
 C  -1.3007805022712773       -1.5199927854634596        17.334493700073530     
 H  -1.4040333108014322      -0.42430996374472035        17.392325622833955     
 H -0.67703417040765734       -1.7996545783376343        18.198381951050806     
 C  -2.6786346349574979       -2.1836916286581163        17.441848392058418     
 H  -3.3038702343890081       -1.8537751083596397        16.597312575726605     
 H  -2.5633544095430758       -3.2704117347690640        17.300081822477686     
 C  -3.4227582360920854       -1.9446555258599729        18.758576478812941     
 H  -3.5787090946544944      -0.86675579028519634        18.928764338012659     
 H  -2.7966646550796721       -2.2899027180511937        19.593180588256761     
 C  -4.7711145350765696       -2.6757964279421893        18.806486956591939     
 H  -5.4781096461164873       -2.1794583681232624        18.125779546714654     
 H  -4.6403682607032710       -3.6882120950625104        18.401018481380056     
 C  -5.3674663665765801       -2.7646856816128138        20.213346173640993     
 H  -6.3724011580677411       -3.2103910507747120        20.197481288503383     
 H  -4.7382894949042402       -3.3866940380768642        20.866487403433165     
 H  -5.4562802987497099       -1.7745525046514083        20.674952110883538     
 Cl   8.3961178478327714        3.1629355256979812        9.9930155774415858E-002
 Co   5.7644403616549225        7.1030473324757928        23.879204673685006     
 N   7.0663724234381942        7.6735561463993811        22.325272882332470     
 N   7.7591988431713448        7.0607362705237895        24.732597789408395     
 N   4.5053096730809941        6.4813149445399025        22.385318032178688     
 N   5.2576962706529615        5.1294627417121674        24.416200215491394     
 N   4.9827736118819690        8.9290273800361497        23.381204784554807     
 N   4.9064198147940461        7.8857683330994721        25.692761511436554     
 O   6.6192953556412055        8.1960410571262035        21.139318526834160     
 C   8.3626724746061640        7.7871217889743658        22.527859180809386     
 N   8.3906242232897856        6.6845160201599558        25.870326981362521     
 C   8.7539717803511685        7.3586554946293461        23.851716917297871     
 O   4.4268293852181699        7.0446613969170686        21.155576917848762     
 C   3.9112194080883369        5.1928669540834003        22.442367123343864     
 N   5.4007273251144934        4.2942414551381578        25.481072693865784     
 C   4.3443714373719979        4.4966525774987431        23.575802014928623     
 O   4.6343821350526353        9.2993277706952640        22.112142942538870     
 C   4.3968199654170856        9.7857042821273854        24.366351658860879     
 N   4.7716073601454889        7.5056621980720424        26.986786418886368     
 C   4.3791469842522712        9.1630544922972827        25.619743056707151     
 B   5.1426977674741696        8.3839942381610761        21.016397986833152     
 C   9.3064805257754237        8.3943633731408482        21.548143418451648     
 H   7.8408902859850693        6.3024573149280414        26.681800075172141     
 C   9.7415827923423990        6.7287998581532111        25.738255802281326     
 C   10.017523648802040        7.1834478768249816        24.453411687784374     
 C   2.8577211714641324        4.7751514448057364        21.490417685984514     
 H   5.9055266654367458        4.6061636631806646        26.341416518935272     
 C   4.6350080534269038        3.1761452944496207        25.348085090697527     
 C   3.9630884813320448        3.2493266351731842        24.146103725225327     
 C   4.0881409114388578        11.204078577511480        24.078316961315998     
 H   5.2534797009213845        6.6553544661417963        27.338887911969554     
 C   4.2189348969247948        8.5015122001204464        27.745767250408338     
 C   3.9522136428513965        9.5751686908359570        26.921062410949560     
 C   4.7730609867220641        8.9995759725510975        19.591228135132322     
 H   10.309161004149141        8.5167795641385737        21.971664003797873     
 H   8.9261308167092821        9.3796402331411990        21.237077441605670     
 H   9.3783592501729363        7.7811202680289213        20.636392233138775     
 H   10.391072832932174        6.4040616552600058        26.545942101516125     
 H   10.991657087727496        7.3438065569135986        24.011538128299662     
 H   2.6140733335252286        3.7130573185831466        21.596708205375574     
 H   3.1699726182246311        4.9726130428011013        20.454579957352173     
 H   1.9300818151062098        5.3531689133044305        21.653655609747840     
 H   4.6234508253681268        2.4165796667467463        26.118457909937579     
 H   3.2673426428891021        2.5269802604613303        23.742056907245630     
 H   3.5112622473405066        11.638417675068251        24.897956304514544     
 H   3.5151301652356581        11.314004249267439        23.143943697138358     
 H   5.0157162233001920        11.798139972254866        23.967933808741908     
 H   4.0399501069046604        8.3628087930984556        28.805804782116290     
 H   3.5187822353483105        10.525616871435249        27.208290458399222     
 H   3.7151661846869382        8.7593490383740793        19.399024673984538     
 H   4.8143813619783682        10.098435048655073        19.640943017315429     
 C   5.6350422045580437        8.5114017986857515        18.410965611568539     
 H   5.0668722916042030        8.6092592881830985        17.473837900437921     
 H   5.8400890936453553        7.4338108515955046        18.516346060531330     
 C   6.9633216291221443        9.2618988825285911        18.244239693490890     
 H   7.5738841600478217        9.1452812079442829        19.149997617230703     
 H   6.7600589377437341        10.342505053439654        18.158009364749152     
 C   7.7547108051060096        8.7999620403168635        17.016948894052515     
 H   7.9224257097128863        7.7122942568958202        17.071315012641936     
 H   7.1455720654900743        8.9507326853722748        16.112201950147426     
 C   9.0987103405347511        9.5139645740383862        16.849839910467811     
 H   9.7350840812756285        9.3079100476622614        17.725669622172632     
 H   8.9407630642561635        10.604764887942155        16.855509196571084     
 C   9.8408603906495635        9.1188654920496894        15.569829673866641     
 H   10.005202380743899        8.0296836715605924        15.556332700764644     
 H   9.1982452889434807        9.3216477799842306        14.698865976358061     
 C   11.180656957871767        9.8388246664082750        15.390453761180893     
 H   11.825845896904431        9.6371151537209592        16.259851674250786     
 H   11.019256364836695        10.928855495723928        15.397861582397896     
 C   11.909950070252609        9.4397944696793505        14.105745252077838     
 H   12.072407929771350        8.3502203324003350        14.096674833735584     
 H   11.260963574960071        9.6382839622221326        13.238734485622690     
 C   13.249969942264363        10.153657179796468        13.910162732059430     
 H   13.090867799877081        11.244225191486883        13.898650345511067     
 H   13.899436553852457        9.9659224462279443        14.779689775671887     
 C   13.966983674602901        9.7285599961854601        12.626739831169157     
 H   14.129641354848825        8.6393941614556464        12.640120937254334     
 H   13.309964051729169        9.9097629411777639        11.762892154338690     
 C   15.303458921137603        10.437846265747380        12.411607832026991     
 H   15.965040684622377        10.239548510739109        13.269730544882052     
 H   15.146199755777527        11.529147563600015        12.418342288312441     
 C   16.019295108093466        10.046235672829674        11.114097829165111     
 H   16.158610468294960        8.9539280752403005        11.071528587092416     
 H   15.379437192967021        10.291900180985483        10.251791774568751     
 C   17.371364820269754        10.753291044851169        10.989083764721656     
 H   18.009964260467253        10.461222582658632        11.837819483211423     
 H   17.219683493389375        11.838389447117642        11.110646973855921     
 C   18.123247107707041        10.515118078567067        9.6779311396678178     
 H   18.296944633619322        9.4380569088157813        9.5181560436830566     
 H   17.498116813938381        10.841968250748346        8.8337541692379222     
 C   19.457718254956589        11.269679081279175        9.6456862816317432     
 H   20.158606707916562        10.799645189400282        10.351606563685873     
 H   19.296725451445035        12.286111901387372        10.030028318296520     
 C   20.082184239109708        11.349484500668762        8.2520438909391949     
 H   21.058954364465961        11.852210395621524        8.2824639383070124     
 H   19.432158159229434        11.919614033031268        7.5736014246541172     
 H   20.235801589110959        10.352104707576849        7.8221768948905224     
 Cl   6.7418196109895216        5.3564251672004950        28.065337476433509     
         194

 Co   9.1433645990577457        1.4168684404747700        4.4232060624315368     
 N   7.8643557859338760       0.68234942825392930        5.8019956649328694     
 N   7.1825183887326531        1.7309092737756684        3.5748091293556685     
 N   10.214855477719377        2.2185543367424536        6.0655921032222126     
 N   9.9838718078588471        3.2807659861319953        3.6955355054427068     
 N   10.246658069325566      -0.32939051189678464        5.0655299194556163     
 N   9.7808940093428092       0.41406838211865638        2.6622614282722372     
 O   8.1990917152934095       0.34707962138428294        7.0776650869199917     
 C   6.4451028612261680       0.80444336827348917        5.6406065643338463     
 N   6.6000102429994270        2.2136701073244640        2.4463431309498929     
 C   6.1286240459431811        1.3765100277325866        4.4054912877425725     
 O   10.328658436219767        1.5796150231091968        7.2678912783043756     
 C   10.804109886079535        3.3842594470843954        5.9621073761322609     
 N   10.063012651247693        4.0356937796520418        2.5725359375292061     
 C   10.659973353622123        3.9775869784275542        4.6446390450640820     
 O   10.300483855566974      -0.74494169738406468        6.3694834368520858     
 C   10.758210995380168       -1.1492968713469709        4.1866079493494617     
 N   9.7822643677706278       0.66601624177811425        1.3338097738519747     
 C   10.556611696107431      -0.69083399031162529        2.8271889045996632     
 B   9.6902753345700194       0.21647217493567286        7.3555050223440661     
 C   5.4837389769961957       0.30965663721213105        6.6536900579495217     
 H   7.1783080633147547        2.5547029695405659        1.6447859289283910     
 C   5.2347606378417533        2.1969704084803547        2.5271586667970816     
 C   4.8913180176447444        1.6657135657212085        3.7518898902610083     
 C   11.614785233322829        4.0442067012464662        7.0219280911961226     
 H   9.5965097344085866        3.7291739319229453        1.6861244071029009     
 C   10.761445058977461        5.1764728752174562        2.7843165022273881     
 C   11.161635676613647        5.1807610499831878        4.1150897879801862     
 C   11.433849585100212       -2.4274420998414059        4.5339642496687276     
 H   9.2807076443660925        1.4909135029258047       0.93120163899800912     
 C   10.522463587073538      -0.24813702034586563       0.65732255559919084     
 C   11.034437635802693       -1.1495540956998129        1.5820750959938163     
 C   9.9455964242034280      -0.35633326272578159        8.8248010233360752     
 H   4.4527947646121753       0.53079223265948816        6.3605952762467863     
 H   5.5695418465602673      -0.78065460005728871        6.7949419159750306     
 H   5.6706258851653875       0.76633258793540704        7.6383197926430197     
 H   4.6324952843741638        2.5937846438500012        1.7143969903792322     
 H   3.8940288256885016        1.5013791220299606        4.1344715678307589     
 H   11.342657036940547        5.1020427190791056        7.1357294981852366     
 H   11.496293056233062        3.5278422785035737        7.9783209096322505     
 H   12.680233949460973        4.0337987382363218        6.7385227189974009     
 H   10.957035943855500        5.8754176379625580        1.9814209048256735     
 H   11.739115361682700        5.9437480524523174        4.6204239707886154     
 H   12.006442714860736       -2.8145771718705261        3.6875887470787756     
 H   12.103039535216730       -2.2884903443515920        5.3919335604471330     
 H   10.693921043690354       -3.1917351302192616        4.8196119772490622     
 H   10.637773204451491      -0.19271836370970630      -0.41745659578550093     
 H   11.647259912085580       -2.0173892824762460        1.3691223908723258     
 H   10.989746356522209      -0.10300627428103293        9.0708265317534718     
 H   9.9193402839317013       -1.4568318758827976        8.7951660751777219     
 C   9.0225957771395837       0.14131727802287233        9.9537065971082921     
 H   9.5610601741675261        8.4830811170657203E-002   10.911646811967147     
 H   8.7942115999470580        1.2105378439275303        9.8120199130053400     
 C   7.7094093726917112      -0.64023831356680572        10.109796503541347     
 H   7.0822172503655700      -0.51035014437231030        9.2155439437517703     
 H   7.9335264996211237       -1.7193197311865902        10.161916215041343     
 C   6.9313342314351125      -0.23141426183337863        11.366887444306366     
 H   6.7411972409581393       0.85371889519324218        11.348522045800356     
 H   7.5673020700429952      -0.39474843130340442        12.250935966844242     
 C   5.6048257220574520      -0.97514588128150193        11.550165504512966     
 H   4.9461803719118729      -0.76622725980232564        10.691868323411589     
 H   5.7829807284508803       -2.0624364553784909        11.522308140526949     
 C   4.8810546520818665      -0.61346498780628089        12.852476789802699     
 H   4.7171775758959482       0.47520125921552253        12.893216154272505     
 H   5.5376375479013209      -0.83540086477641928        13.708193942539852     
 C   3.5407338040201943       -1.3344538522575100        13.038088941060309     
 H   2.8845374478233330       -1.1149436457997537        12.181112008385170     
 H   3.6985600617701633       -2.4245487054030019        13.009139200317017     
 C   2.8270927522516396      -0.95471487168093494        14.339309725361600     
 H   2.6783936662488221       0.13630102474744502        14.371183167091583     
 H   3.4817354663103393       -1.1777585051447095        15.195851348315793     
 C   1.4775873509607269       -1.6536496540575891        14.535615615954281     
 H   1.6211081715348561       -2.7463233458704961        14.531579504678362     
 H  0.82591088466113405       -1.4452192558143113        13.672308550107035     
 C  0.77001966372475272       -1.2347549920261609        15.828485754229229     
 H  0.63436019155025747      -0.14202758461256765        15.834516439488970     
 H   1.4224587992891322       -1.4469877693509110        16.688768636852494     
 C -0.58538894322483737       -1.9148060177490769        16.032093234888869     
 H  -1.2375146307838099       -1.6909117335180390        15.173006941151321     
 H -0.45472074995995504       -3.0092908068624800        16.013163130471405     
 C  -1.3009420643141496       -1.5208265875471136        17.330887077316177     
 H  -1.4059190454112891      -0.42533629200024825        17.388991948380557     
 H -0.67602587470689168       -1.7996353798538709        18.194184400685725     
 C  -2.6775865838817481       -2.1866583181423049        17.439553458382576     
 H  -3.3043588989601074       -1.8576152360636757        16.595842379293945     
 H  -2.5608202239787685       -3.2731806436221573        17.297560446729918     
 C  -3.4203034055028771       -1.9487146867039755        18.757232800891646     
 H  -3.5770170365690448      -0.87097687769667664        18.927810249651394     
 H  -2.7927910078917053       -2.2935186561160741        19.591013249211084     
 C  -4.7679524280289129       -2.6810024534279702        18.806490998052745     
 H  -5.4758090535648387       -2.1858264945109362        18.125823887533187     
 H  -4.6365317256929446       -3.6936225758162591        18.401729130322050     
 C  -5.3632735571489230       -2.7693332666515325        20.213812369736893     
 H  -6.3675036521909671       -3.2165612998972408        20.199022919313045     
 H  -4.7327071302138171       -3.3897867052891777        20.867008922689848     
 H  -5.4532486420747395       -1.7788883319062674        20.674552251595184     
 Cl   8.3972059457094943        3.1628396196381829        9.9325964626974267E-002
 Co   5.7656903194894298        7.1026351463882129        23.884365978486507     
 N   7.0682558435543745        7.6720217703394429        22.330459512129220     
 N   7.7609783902242100        7.0585935406414109        24.738018082247553     
 N   4.5090270996828954        6.4775164759459116        22.389801373000818     
 N   5.2554363799576658        5.1301160716809502        24.425145081962253     
 N   4.9818048733837719        8.9266458950725340        23.383492500899326     
 N   4.9098817747446422        7.8902992599695247        25.697520002222898     
 O   6.6220371471870845        8.1933362937535836        21.143615841020743     
 C   8.3646735155355483        7.7840957364669299        22.532999229648446     
 N   8.3924282753608068        6.6806501619139604        25.875143357876269     
 C   8.7557860012660509        7.3556371557964120        23.856903815678084     
 O   4.4310484735963529        7.0396787808953611        21.159550522833889     
 C   3.9152874269695035        5.1887532462250601        22.447334848859480     
 N   5.3958739279630441        4.2969011448043419        25.491727909509205     
 C   4.3452075381147983        4.4950526635188686        23.583273543055761     
 O   4.6354893622573714        9.2956616631157374        22.113697754974982     
 C   4.3949874933053774        9.7850956430446470        24.366589242844789     
 N   4.7775027636609400        7.5140037104348378        26.992694188717731     
 C   4.3800601208870438        9.1663091368475538        25.621560104026436     
 B   5.1453680003167523        8.3796483143149683        21.019424864149837     
 C   9.3090750318578817        8.3889686287267633        21.552463505816483     
 H   7.8424926659065628        6.3006789963252370        26.687326763064927     
 C   9.7433440444281594        6.7234012861278902        25.742644411963191     
 C   10.019337192061835        7.1784189457624832        24.457961471325937     
 C   2.8649051907277192        4.7686797928351625        21.493072730916062     
 H   5.8999137992030706        4.6098664248825987        26.352059999541744     
 C   4.6314615727842137        3.1778941615746588        25.358501238807776     
 C   3.9630246158588402        3.2484842756358661        24.154665249112796     
 C   4.0800178982249715        11.200754684330331        24.074210832524397     
 H   5.2599634513892459        6.6645606237676160        27.346286562442597     
 C   4.2237714561123161        8.5108886442784026        27.749474810327506     
 C   3.9538543440662566        9.5814078652023618        26.922123161934604     
 C   4.7750184135498577        8.9937387603459875        19.593850189849089     
 H   10.312775954434228        8.5068252978947161        21.974218185438087     
 H   8.9322912857783550        9.3761017212370792        21.243461048215103     
 H   9.3766575147356424        7.7769735439360295        20.639775430144898     
 H   10.392738398798956        6.3974653006140052        26.549925831824510     
 H   10.993539617464748        7.3378645996522387        24.015880336359693     
 H   2.6215436068627058        3.7066600539848320        21.600661874598018     
 H   3.1799231120221676        4.9643459695309904        20.457820783436958     
 H   1.9365587195555887        5.3463834682539879        21.652423452773057     
 H   4.6176891458913136        2.4198022131920718        26.130136739333821     
 H   3.2688271859201921        2.5250183648451974        23.750029571251069     
 H   3.5056191056464563        11.636913566721425        24.894530655613092     
 H   3.5022871062720924        11.304651321740696        23.142717146964522     
 H   5.0044376023501735        11.797108487659379        23.956384267617718     
 H   4.0466379527641942        8.3752010384686102        28.810079468664661     
 H   3.5191147091134791        10.531806392391724        27.207257647619301     
 H   3.7171626209982440        8.7526773915366718        19.402511320456085     
 H   4.8155391930905314        10.092664027059566        19.642933492203888     
 C   5.6364107605622387        8.5058080754871757        18.413149097211686     
 H   5.0674771246437826        8.6032199701347878        17.476434656794130     
 H   5.8422999681108196        7.4283641196759538        18.518498571818196     
 C   6.9639541997399297        9.2573694000457323        18.245515246451802     
 H   7.5757624344730399        9.1403172036798548        19.150392776627633     
 H   6.7597699220893608        10.337913551825688        18.160687451274239     
 C   7.7539905049554090        8.7974859912351775        17.016668413237262     
 H   7.9231523762215970        7.7099959517762375        17.069788487427740     
 H   7.1432849081110668        8.9483305255850478        16.113019387302685     
 C   9.0968058873012758        9.5133492277345475        16.848338127491029     
 H   9.7345094539980650        9.3075624890560356        17.723218686665366     
 H   8.9374541933805478        10.603929238067940        16.854959924093976     
 C   9.8378942436146062        9.1200714464447206        15.567204119969977     
 H   10.003066244419509        8.0310304229645340        15.552561747548179     
 H   9.1942682864491321        9.3231661554058078        14.697075313902255     
 C   11.177013569074591        9.8411670047774482        15.387333313592805     
 H   11.823082726103987        9.6391359670088619        16.256007501905707     
 H   11.014848906323024        10.931071081911536        15.395830925428108     
 C   11.905559846667348        9.4437135179314158        14.101747621310055     
 H   12.068644634764215        8.3542417480603017        14.091699221342024     
 H   11.255846398884064        9.6425232008699187        13.235367005860422     
 C   13.245073100107927        10.158457761486821        13.905863161293487     
 H   13.085333373919374        11.248934817308195        13.894705148559961     
 H   13.894982331957211        9.9708282145351497        14.775092600204697     
 C   13.961881911792611        9.7340157409869139        12.622120737192242     
 H   14.124871941493943        8.6448983695300825        12.635197939458902     
 H   13.304605342296252        9.9151798080399871        11.758477853054822     
 C   15.298149043093844        10.443646411022641        12.406795739564293     
 H   15.959870406080139        10.245452984555198        13.264842307103846     
 H   15.140732125389773        11.534917510750013        12.413487108231196     
 C   16.013853537644120        10.051891720176707        11.109246137078600     
 H   16.151852708915463        8.9594565394662720        11.066200073613174     
 H   15.374431336680319        10.298698204566934        10.246976033681875     
 C   17.366866739662779        10.757213981736051        10.984847245689490     
 H   18.004437535030526        10.464585009252769        11.834147715840281     
 H   17.216604012600438        11.842534316255877        11.105906910360330     
 C   18.119417402176339        10.517351317830361        9.6743981147410363     
 H   18.291038724877392        9.4399596727342026        9.5149683932647520     
 H   17.495832739184543        10.845265985503513        8.8296009319141309     
 C   19.455388186110930        11.269136778751257        9.6431290201485691     
 H   20.154505147344906        10.798016894000254        10.349989681507287     
 H   19.296185896760530        12.286062076588633        10.026796289156866     
 C   20.081431751088736        11.346804970181886        8.2501181882052759     
 H   21.059002139739366        11.847840113119371        8.2812455923963100     
 H   19.433130639446492        11.917517182798141        7.5705703457387052     
 H   20.233803339209860        10.348884009079166        7.8210800603814699     
 Cl   6.7414611101505688        5.3614584755104451        28.073132317240159     
         194

 Co   9.1440426984179961        1.4156605552220178        4.4209264463613662     
 N   7.8645670400967784       0.68150318169238155        5.7995223650292171     
 N   7.1829273801623588        1.7291844225339275        3.5720977463494830     
 N   10.215269895739446        2.2166598308155145        6.0635204394308557     
 N   9.9829423111745310        3.2810523450395510        3.6945144496824063     
 N   10.246635534022726      -0.33114783790825297        5.0631645544161028     
 N   9.7835490785269421       0.41396493171658344        2.6598119095642110     
 O   8.1991143500719179       0.34611232273047371        7.0751569978399926     
 C   6.4453422022121494       0.80369859313199032        5.6381669619634192     
 N   6.6004549649661577        2.2126619216884125        2.4439420048999048     
 C   6.1289909649717167        1.3755747985511881        4.4029997243045091     
 O   10.329550583417570        1.5770122490637304        7.2653414384816672     
 C   10.803892405504032        3.3827388549861293        5.9608565030842318     
 N   10.060212070809060        4.0379398043684818        2.5727863436815168     
 C   10.658907223375222        3.9772312743133811        4.6441654501014060     
 O   10.299375402959532      -0.74753107931916862        6.3669207777462988     
 C   10.758643756015704       -1.1506995942639742        4.1842178656328546     
 N   9.7889810205405574       0.66852249105832373        1.3320172066795333     
 C   10.559422435139938      -0.69078017828811134        2.8250003084441451     
 B   9.6901677942844628       0.21445321326504255        7.3529458420058367     
 C   5.4838135196855067       0.30977168439967201        6.6515064745884640     
 H   7.1789041209242264        2.5537326784916141        1.6425020472919032     
 C   5.2352195879704482        2.1970955503936485        2.5251915975751840     
 C   4.8917229381397727        1.6658151042077409        3.7498567511764520     
 C   11.614257041564738        4.0424201027190803        7.0209908985965530     
 H   9.5945680863409670        3.7315273609426183        1.6859183305025787     
 C   10.757530476346632        5.1791044972377387        2.7858411205799007     
 C   11.158874361745465        5.1817114714294998        4.1161965699601657     
 C   11.433407148644633       -2.4292818992368050        4.5315524707944244     
 H   9.2866496439587483        1.4929312820340486       0.92951344694267479     
 C   10.531697812443143      -0.24396814959632498       0.65611274797705854     
 C   11.041265092846839       -1.1468615473442783        1.5806481521056146     
 C   9.9447806869586017      -0.35770447912291697        8.8225073038098447     
 H   4.4528973669330449       0.52970908345287837        6.3574727589971429     
 H   5.5703442933313490      -0.78020479280647881        6.7945288467111382     
 H   5.6696977674692333       0.76815773473147286        7.6355046969826841     
 H   4.6329946368437014        2.5948532731222231        1.7128915812370953     
 H   3.8944331879008902        1.5022456406266318        4.1327448307940076     
 H   11.340228596236043        5.0994961505592045        7.1367834015868770     
 H   11.497570764484944        3.5243013128253988        7.9765656260953337     
 H   12.679391023009753        4.0346526391545074        6.7365922102865792     
 H   10.951783063349334        5.8795976306556073        1.9840806965117097     
 H   11.736237153006845        5.9443697927131716        4.6221368006898809     
 H   12.003951163253987       -2.8178762485182456        3.6845852705589115     
 H   12.104355263559317       -2.2903214178458597        5.3881332825641177     
 H   10.693148423258091       -3.1923416629171215        4.8193923108547221     
 H   10.650665858990214      -0.18649059436418336      -0.41803492735377856     
 H   11.655244511109403       -2.0139210908788856        1.3680862834754008     
 H   10.989070471497518      -0.10517943551647370        9.0687120561364196     
 H   9.9173216426948461       -1.4581450889180423        8.7938460572357524     
 C   9.0216913168462973       0.14212684338699763        9.9502855273518165     
 H   9.5590765207044672        8.5345860073917520E-002   10.908803521681909     
 H   8.7952386000196086        1.2116016714022491        9.8077602939158588     
 C   7.7071699192704104      -0.63721041552604951        10.105356579747864     
 H   7.0810074963138403      -0.50646562228649794        9.2105689745015731     
 H   7.9294657299187765       -1.7166092143991913        10.157831580336749     
 C   6.9286587586867663      -0.22708509329633655        11.361653860250103     
 H   6.7400357143294576       0.85827008789399306        11.343156384133650     
 H   7.5635828492937742      -0.39130156234747060        12.246269174805994     
 C   5.6011384666177353      -0.96916287039466831        11.543745851811526     
 H   4.9430780412994428      -0.75894860596873392        10.685316040143634     
 H   5.7780105703785605       -2.0566292165919919        11.515312000690622     
 C   4.8774738166283260      -0.60753719493891634        12.846065057946843     
 H   4.7135953259297318       0.48111777031379782        12.886997512964449     
 H   5.5341471196122853      -0.82964227530126156        13.701678420846536     
 C   3.5373224742846170       -1.3287188507955645        13.031684976075830     
 H   2.8807857642096293       -1.1088871865553365        12.175068316686819     
 H   3.6953236714623672       -2.4187720578360015        13.002108999415126     
 C   2.8242188264570127      -0.94989085622749780        14.333406119910311     
 H   2.6747992472211752       0.14101543590884003        14.365796771259184     
 H   3.4795145489647461       -1.1728731488508528        15.189477537858483     
 C   1.4753606324539794       -1.6498899449845235        14.530059684137139     
 H   1.6197226406865386       -2.7424498512404409        14.525223516802988     
 H  0.82299535954323022       -1.4414058784238324        13.667296025217365     
 C  0.76832370577755793       -1.2324460813899207        15.823632023548203     
 H  0.63141448934467326      -0.13986664942228233        15.830289753979086     
 H   1.4216293527347841       -1.4443997352341431        16.683339976824438     
 C -0.58615135421096665       -1.9141620184325128        16.027768554545659     
 H  -1.2391596544522754       -1.6905965251382569        15.169273498523397     
 H -0.45418983459773793       -3.0084758209777598        16.008206639574581     
 C  -1.3011036263570219       -1.5216603896307677        17.327280454558821     
 H  -1.4078047800211457      -0.42636262025577620        17.385658273927163     
 H -0.67501757900612613       -1.7996161813701075        18.189986850320643     
 C  -2.6765385328059983       -2.1896250076264931        17.437258524706735     
 H  -3.3048475635312062       -1.8614553637677118        16.594372182861285     
 H  -2.5582860384144608       -3.2759495524752511        17.295039070982149     
 C  -3.4178485749136684       -1.9527738475479783        18.755889122970352     
 H  -3.5753249784835957      -0.87519796510815695        18.926856161290129     
 H  -2.7889173607037381       -2.2971345941809544        19.588845910165407     
 C  -4.7647903209812554       -2.6862084789137510        18.806495039513550     
 H  -5.4735084610131901       -2.1921946208986101        18.125868228351724     
 H  -4.6326951906826173       -3.6990330565700078        18.402439779264046     
 C  -5.3590807477212650       -2.7739808516902511        20.214278565832792     
 H  -6.3626061463141923       -3.2227315490197697        20.200564550122706     
 H  -4.7271247655233930       -3.3928793725014912        20.867530441946531     
 H  -5.4502169853997682       -1.7832241591611266        20.674152392306830     
 Cl   8.3982940435862172        3.1627437135783847        9.8721773479532690E-002
 Co   5.7669402773239380        7.1022229603006339        23.889527283288004     
 N   7.0701392636705549        7.6704873942795047        22.335646141925974     
 N   7.7627579372770761        7.0564508107590314        24.743438375086715     
 N   4.5127445262847958        6.4737180073519216        22.394284713822952     
 N   5.2531764892623691        5.1307694016497338        24.434089948433115     
 N   4.9808361348855748        8.9242644101089201        23.385780217243845     
 N   4.9133437346952373        7.8948301868395774        25.702278493009242     
 O   6.6247789387329643        8.1906315303809620        21.147913155207327     
 C   8.3666745564649307        7.7810696839594931        22.538139278487510     
 N   8.3942323274318298        6.6767843036679642        25.879959734390017     
 C   8.7576002221809333        7.3526188169634770        23.862090714058297     
 O   4.4352675619745359        7.0346961648736546        21.163524127819013     
 C   3.9193554458506696        5.1846395383667199        22.452302574375093     
 N   5.3910205308115948        4.2995608344705261        25.502383125152630     
 C   4.3460436388575987        4.4934527495389940        23.590745071182898     
 O   4.6365965894621084        9.2919955555362108        22.115252567411098     
 C   4.3931550211936692        9.7844870039619085        24.366826826828703     
 N   4.7833981671763910        7.5223452227976342        26.998601958549095     
 C   4.3809732575218163        9.1695637813978266        25.623377151345721     
 B   5.1480382331593360        8.3753023904688604        21.022451741466522     
 C   9.3116695379403396        8.3835738843126784        21.556783593181319     
 H   7.8440950458280554        6.2989006777224326        26.692853450957713     
 C   9.7451052965139180        6.7180027141025684        25.747033021645059     
 C   10.021150735321632        7.1733900146999847        24.462511254867501     
 C   2.8720892099913056        4.7622081408645895        21.495727775847609     
 H   5.8943009329693963        4.6135691865845319        26.362703480148216     
 C   4.6279150921415226        3.1796430286996968        25.368917386918021     
 C   3.9629607503856357        3.2476419160985475        24.163226773000265     
 C   4.0718948850110861        11.197430791149182        24.070104703732799     
 H   5.2664472018571074        6.6737667813934367        27.353685212915643     
 C   4.2286080152998364        8.5202650884363571        27.753182370246673     
 C   3.9554950452811166        9.5876470395687647        26.923183912919647     
 C   4.7769758403776512        8.9879015481408793        19.596472244565859     
 H   10.316390904719313        8.4968710316508584        21.976772367078301     
 H   8.9384517548474260        9.3725632093329576        21.249844654824535     
 H   9.3749557792983484        7.7728268198431367        20.643158627151021     
 H   10.394403964665740        6.3908689459680046        26.553909562132898     
 H   10.995422147201998        7.3319226423908788        24.020222544419727     
 H   2.6290138802001826        3.7002627893865174        21.604615543820458     
 H   3.1898736058197046        4.9560788962608804        20.461061609521739     
 H   1.9430356240049675        5.3395980232035445        21.651191295798274     
 H   4.6119274664145014        2.4230247596373973        26.141815568730063     
 H   3.2703117289512815        2.5230564692290640        23.758002235256505     
 H   3.4999759639524055        11.635409458374600        24.891105006711637     
 H   3.4894440473085271        11.295298394213953        23.141490596790685     
 H   4.9931589814001542        11.796077003063893        23.944834726493529     
 H   4.0533257986237281        8.3875932838387648        28.814354155213032     
 H   3.5194471828786482        10.537995913348198        27.206224836839379     
 H   3.7191590573095499        8.7460057446992643        19.405997966927632     
 H   4.8166970242026945        10.086893005464058        19.644923967092343     
 C   5.6377793165664345        8.5002143522886016        18.415332582854830     
 H   5.0680819576833622        8.5971806520864789        17.479031413150338     
 H   5.8445108425762839        7.4229173877564039        18.520651083105065     
 C   6.9645867703577151        9.2528399175628717        18.246790799412711     
 H   7.5776407088982571        9.1353531994154249        19.150787936024564     
 H   6.7594809064349874        10.333322050211722        18.163365537799322     
 C   7.7532702048048074        8.7950099421534915        17.016387932422010     
 H   7.9238790427303085        7.7076976466566558        17.068261962213548     
 H   7.1409977507320592        8.9459283657978208        16.113836824457941     
 C   9.0949014340678005        9.5127338814307087        16.846836344514248     
 H   9.7339348267205015        9.3072149304498080        17.720767751158103     
 H   8.9341453225049321        10.603093588193724        16.854410651616867     
 C   9.8349280965796506        9.1212774008397517        15.564578566073314     
 H   10.000930108095119        8.0323771743684738        15.548790794331715     
 H   9.1902912839547835        9.3246845308273834        14.695284651446448     
 C   11.173370180277415        9.8435093431466214        15.384212866004715     
 H   11.820319555303545        9.6411567802967664        16.252163329560627     
 H   11.010441447809354        10.933286668099143        15.393800268458318     
 C   11.901169623082087        9.4476325661834810        14.097749990542271     
 H   12.064881339757079        8.3582631637202685        14.086723608948466     
 H   11.250729222808058        9.6467624395177047        13.231999526098152     
 C   13.240176257951489        10.163258343177175        13.901563590527545     
 H   13.079798947961665        11.253644443129506        13.890759951608853     
 H   13.890528110061966        9.9757339828423550        14.770495424737510     
 C   13.956780148982320        9.7394714857883677        12.617501643215325     
 H   14.120102528139061        8.6504025776045168        12.630274941663467     
 H   13.299246632863335        9.9205966749022103        11.754063551770953     
 C   15.292839165050083        10.449446556297904        12.401983647101593     
 H   15.954700127537901        10.251357458371288        13.259954069325641     
 H   15.135264495002021        11.540687457900011        12.408631928149953     
 C   16.008411967194775        10.057547767523740        11.104394444992089     
 H   16.145094949535967        8.9649850036922416        11.060871560133933     
 H   15.369425480393616        10.305496228148385        10.242160292795001     
 C   17.362368659055804        10.761136918620934        10.980610726657325     
 H   17.998910809593802        10.467947435846906        11.830475948469140     
 H   17.213524531811501        11.846679185394112        11.101166846864738     
 C   18.115587696645633        10.519584557093655        9.6708650898142547     
 H   18.285132816135459        9.4418624366526238        9.5117807428464456     
 H   17.493548664430705        10.848563720258678        8.8254476945903377     
 C   19.453058117265272        11.268594476223340        9.6405717586653950     
 H   20.150403586773248        10.796388598600226        10.348372799328699     
 H   19.295646342076029        12.286012251789897        10.023564260017215     
 C   20.080679263067768        11.344125439695009        8.2481924854713569     
 H   21.059049915012771        11.843469830617220        8.2800272464856093     
 H   19.434103119663547        11.915420332565015        7.5675392668232941     
 H   20.231805089308764        10.345663310581481        7.8199832258724182     
 Cl   6.7411026093116169        5.3664917838203960        28.080927158046809     
         194

 Co   9.1447207977782483        1.4144526699692657        4.4186468302911948     
 N   7.8647782942596809       0.68065693513083392        5.7970490651255648     
 N   7.1833363715920644        1.7274595712921865        3.5693863633432978     
 N   10.215684313759516        2.2147653248885750        6.0614487756394988     
 N   9.9820128144902132        3.2813387039471071        3.6934933939221053     
 N   10.246612998719884      -0.33290516391972136        5.0607991893765902     
 N   9.7862041477110751       0.41386148131451050        2.6573623908561843     
 O   8.1991369848504281       0.34514502407666448        7.0726489087599935     
 C   6.4455815431981307       0.80295381799049159        5.6357273595929920     
 N   6.6008996869328884        2.2116537360523609        2.4415408788499167     
 C   6.1293578840002514        1.3746395693697897        4.4005081608664449     
 O   10.330442730615374        1.5744094750182642        7.2627915986589588     
 C   10.803674924928528        3.3812182628878631        5.9596056300362035     
 N   10.057411490370427        4.0401858290849217        2.5730367498338271     
 C   10.657841093128319        3.9768755701992085        4.6436918551387301     
 O   10.298266950352092      -0.75012046125427245        6.3643581186405118     
 C   10.759076516651241       -1.1521023171809772        4.1818277819162475     
 N   9.7956976733104870       0.67102874033853321        1.3302246395070916     
 C   10.562233174172446      -0.69072636626459738        2.8228117122886269     
 B   9.6900602539989045       0.21243425159441223        7.3503866616676072     
 C   5.4838880623748185       0.30988673158721303        6.6493228912274063     
 H   7.1795001785336980        2.5527623874426624        1.6402181656554153     
 C   5.2356785380991422        2.1972206923069422        2.5232245283532859     
 C   4.8921278586348009        1.6659166426942733        3.7478236120918953     
 C   11.613728849806645        4.0406335041916952        7.0200537059969843     
 H   9.5926264382733457        3.7338807899622908        1.6857122539022562     
 C   10.753615893715804        5.1817361192580211        2.7873657389324129     
 C   11.156113046877280        5.1826618928758128        4.1173033519401452     
 C   11.432964712189055       -2.4311216986322042        4.5291406919201220     
 H   9.2925916435514040        1.4949490611422924       0.92782525488734047     
 C   10.540932037812750      -0.23979927884678437       0.65490294035492624     
 C   11.048092549890983       -1.1441689989887434        1.5792212082174126     
 C   9.9439649497137772      -0.35907569552005236        8.8202135842836142     
 H   4.4529999692539137       0.52862593424626858        6.3543502417475004     
 H   5.5711467401024306      -0.77975498555566891        6.7941157774472458     
 H   5.6687696497730791       0.76998288152753880        7.6326896013223484     
 H   4.6334939893132381        2.5959219023944455        1.7113861720949584     
 H   3.8948375501132788        1.5031121592233028        4.1310180937572571     
 H   11.337800155531538        5.0969495820393043        7.1378373049885173     
 H   11.498848472736826        3.5207603471472240        7.9748103425584169     
 H   12.678548096558535        4.0355065400726939        6.7346617015757566     
 H   10.946530182843167        5.8837776233486565        1.9867404881977462     
 H   11.733358944330989        5.9449915329740248        4.6238496305911454     
 H   12.001459611647238       -2.8211753251659646        3.6815817940390478     
 H   12.105670991901903       -2.2921524913401270        5.3843330046811033     
 H   10.692375802825829       -3.1929481956149810        4.8191726444603820     
 H   10.663558513528937      -0.18026282501866042      -0.41861325892205625     
 H   11.663229110133228       -2.0104528992815247        1.3670501760784757     
 H   10.988394586472829      -0.10735259675191446        9.0665975805193675     
 H   9.9153030014579890       -1.4594583019532870        8.7925260392937830     
 C   9.0207868565530109       0.14293640875112296        9.9468644575953391     
 H   9.5570928672414084        8.5860908977177852E-002   10.905960231396669     
 H   8.7962656000921573        1.2126654988769681        9.8035006748263758     
 C   7.7049304658491087      -0.63418251748529331        10.100916655954380     
 H   7.0797977422621097      -0.50258110020068569        9.2055940052513776     
 H   7.9254049602164294       -1.7138986976117925        10.153746945632156     
 C   6.9259832859384209      -0.22275592475929448        11.356420276193839     
 H   6.7388741877007750       0.86282128059474394        11.337790722466945     
 H   7.5598636285445524      -0.38785469339153678        12.241602382767745     
 C   5.5974512111780186      -0.96317985950783480        11.537326199110085     
 H   4.9399757106870119      -0.75166995213514221        10.678763756875680     
 H   5.7730404123062398       -2.0508219778054930        11.508315860854294     
 C   4.8738929811747855      -0.60160940207155178        12.839653326090987     
 H   4.7100130759635155       0.48703428141207311        12.880778871656393     
 H   5.5306566913232498      -0.82388368582610383        13.695162899153219     
 C   3.5339111445490401       -1.3229838493336190        13.025281011091352     
 H   2.8770340805959256       -1.1028307273109195        12.169024624988467     
 H   3.6920872811545711       -2.4129954102690014        12.995078798513235     
 C   2.8213449006623863      -0.94506684077406056        14.327502514459022     
 H   2.6712048281935279       0.14572984707023501        14.360410375426786     
 H   3.4772936316191525       -1.1679877925569961        15.183103727401173     
 C   1.4731339139472319       -1.6461302359114580        14.524503752319998     
 H   1.6183371098382211       -2.7385763566103858        14.518867528927615     
 H  0.82007983442532639       -1.4375925010333532        13.662283500327694     
 C  0.76662774783036314       -1.2301371707536808        15.818778292867178     
 H  0.62846878713908905      -0.13770571423199701        15.826063068469200     
 H   1.4207999061804357       -1.4418117011173752        16.677911316796383     
 C -0.58691376519709604       -1.9135180191159487        16.023443874202453     
 H  -1.2408046781207411       -1.6902813167584747        15.165540055895471     
 H -0.45365891923552082       -3.0076608350930401        16.003250148677758     
 C  -1.3012651883998942       -1.5224941917144217        17.323673831801468     
 H  -1.4096905146310026      -0.42738894851130410        17.382324599473769     
 H -0.67400928330536047       -1.7995969828863441        18.185789299955566     
 C  -2.6754904817302489       -2.1925916971106814        17.434963591030893     
 H  -3.3053362281023055       -1.8652954914717479        16.592901986428625     
 H  -2.5557518528501535       -3.2787184613283449        17.292517695234380     
 C  -3.4153937443244602       -1.9568330083919809        18.754545445049057     
 H  -3.5736329203981461      -0.87941905251963726        18.925902072928864     
 H  -2.7850437135157708       -2.3007505322458353        19.586678571119730     
 C  -4.7616282139335988       -2.6914145043995323        18.806499080974358     
 H  -5.4712078684615415       -2.1985627472862839        18.125912569170257     
 H  -4.6288586556722908       -3.7044435373237565        18.403150428206040     
 C  -5.3548879382936070       -2.7786284367289693        20.214744761928696     
 H  -6.3577086404374183       -3.2289017981422981        20.202106180932368     
 H  -4.7215424008329689       -3.3959720397138047        20.868051961203214     
 H  -5.4471853287247978       -1.7875599864159857        20.673752533018476     
 Cl   8.3993821414629402        3.1626478075185864        9.8117582332091099E-002
 Co   5.7681902351584453        7.1018107742130541        23.894688588089505     
 N   7.0720226837867353        7.6689530182195664        22.340832771722727     
 N   7.7645374843299413        7.0543080808766527        24.748858667925877     
 N   4.5164619528866963        6.4699195387579316        22.398768054645082     
 N   5.2509165985670734        5.1314227316185166        24.443034814903978     
 N   4.9798673963873776        8.9218829251453045        23.388067933588367     
 N   4.9168056946458325        7.8993611137096300        25.707036983795586     
 O   6.6275207302788441        8.1879267670083422        21.152210469393911     
 C   8.3686755973943150        7.7780436314520562        22.543279327326569     
 N   8.3960363795028510        6.6729184454219688        25.884776110903765     
 C   8.7594144430958174        7.3496004781305420        23.867277612438510     
 O   4.4394866503527188        7.0297135488519480        21.167497732804136     
 C   3.9234234647318358        5.1805258305083806        22.457270299890705     
 N   5.3861671336601447        4.3022205241367111        25.513038340796051     
 C   4.3468797396003991        4.4918528355591194        23.598216599310035     
 O   4.6377038166668445        9.2883294479566825        22.116807379847209     
 C   4.3913225490819601        9.7838783648791683        24.367064410812613     
 N   4.7892935706918420        7.5306867351604296        27.004509728380459     
 C   4.3818863941565898        9.1728184259480976        25.625194198665007     
 B   5.1507084660019187        8.3709564666227525        21.025478618783207     
 C   9.3142640440227975        8.3781791398985934        21.561103680546154     
 H   7.8456974257495480        6.2971223591196290        26.698380138850499     
 C   9.7468665485996784        6.7126041420772475        25.751421631326927     
 C   10.022964278581428        7.1683610836374863        24.467061038409060     
 C   2.8792732292548924        4.7557364888940157        21.498382820779160     
 H   5.8886880667357211        4.6172719482864650        26.373346960754688     
 C   4.6243686114988325        3.1813918958247345        25.379333535028270     
 C   3.9628968849124311        3.2467995565612289        24.171788296887730     
 C   4.0637718717972007        11.194106897968034        24.065998574941201     
 H   5.2729309523249688        6.6829729390192565        27.361083863388686     
 C   4.2334445744873568        8.5296415325943133        27.756889930165837     
 C   3.9571357464959771        9.5938862139351695        26.924244663904691     
 C   4.7789332672054456        8.9820643359357693        19.599094299282626     
 H   10.320005855004400        8.4869167654070008        21.979326548718511     
 H   8.9446122239164971        9.3690246974288378        21.256228261433968     
 H   9.3732540438610563        7.7686800957502449        20.646541824157143     
 H   10.396069530532522        6.3842725913220040        26.557893292441285     
 H   10.997304676939249        7.3259806851295188        24.024564752479762     
 H   2.6364841535376597        3.6938655247882024        21.608569213042902     
 H   3.1998240996172416        4.9478118229907704        20.464302435606523     
 H   1.9495125284543466        5.3328125781531011        21.649959138823490     
 H   4.6061657869376882        2.4262473060827223        26.153494398126305     
 H   3.2717962719823714        2.5210945736129311        23.765974899261941     
 H   3.4943328222583552        11.633905350027774        24.887679357810182     
 H   3.4766009883449613        11.285945466687210        23.140264046616849     
 H   4.9818803604501349        11.795045518468406        23.933285185369336     
 H   4.0600136444832620        8.3999855292089194        28.818628841761402     
 H   3.5197796566438169        10.544185434304673        27.205192026059457     
 H   3.7211554936208562        8.7393340978618568        19.409484613399176     
 H   4.8178548553148577        10.081121983868551        19.646914441980801     
 C   5.6391478725706303        8.4946206290900257        18.417516068497978     
 H   5.0686867907229427        8.5911413340381682        17.481628169506546     
 H   5.8467217170417483        7.4174706558368531        18.522803594391931     
 C   6.9652193409755006        9.2483104350800129        18.248066352373623     
 H   7.5795189833234753        9.1303891951509968        19.151183095421491     
 H   6.7591918907806132        10.328730548597758        18.166043624324406     
 C   7.7525499046542068        8.7925338930718038        17.016107451606761     
 H   7.9246057092390201        7.7053993415370741        17.066735436999352     
 H   7.1387105933530517        8.9435262060105920        16.114654261613200     
 C   9.0929969808343252        9.5121185351268700        16.845334561537467     
 H   9.7333601994429397        9.3068673718435821        17.718316815650841     
 H   8.9308364516293146        10.602257938319509        16.853861379139758     
 C   9.8319619495446950        9.1224833552347828        15.561953012176650     
 H   9.9987939717707288        8.0337239257724153        15.545019841115250     
 H   9.1863142814604348        9.3262029062489606        14.693493988990642     
 C   11.169726791480237        9.8458516815157928        15.381092418416626     
 H   11.817556384503101        9.6431775935846709        16.248319157215548     
 H   11.006033989295686        10.935502254286749        15.391769611488527     
 C   11.896779399496827        9.4515516144355463        14.093752359774488     
 H   12.061118044749945        8.3622845793802352        14.081747996554908     
 H   11.245612046732051        9.6510016781654926        13.228632046335884     
 C   13.235279415795054        10.168058924867527        13.897264019761602     
 H   13.074264522003958        11.258354068950819        13.886814754657747     
 H   13.886073888166720        9.9806397511495604        14.765898249270320     
 C   13.951678386172031        9.7449272305898216        12.612882549238410     
 H   14.115333114784178        8.6559067856789529        12.625351943868035     
 H   13.293887923430418        9.9260135417644335        11.749649250487083     
 C   15.287529287006322        10.455246701573165        12.397171554638895     
 H   15.949529848995665        10.257261932187376        13.255065831547435     
 H   15.129796864614269        11.546457405050010        12.403776748068708     
 C   16.002970396745429        10.063203814870771        11.099542752905577     
 H   16.138337190156470        8.9705134679182112        11.055543046654691     
 H   15.364419624106914        10.312294251729837        10.237344551908125     
 C   17.357870578448829        10.765059855505818        10.976374207625160     
 H   17.993384084157075        10.471309862441041        11.826804181097996     
 H   17.210445051022564        11.850824054532348        11.096426783369145     
 C   18.111757991114928        10.521817796356949        9.6673320648874732     
 H   18.279226907393529        9.4437652005710468        9.5085930924281410     
 H   17.491264589676867        10.851861455013843        8.8212944572665464     
 C   19.450728048419613        11.268052173695422        9.6380144971822208     
 H   20.146302026201592        10.794760303200198        10.346755917150112     
 H   19.295106787391525        12.285962426991160        10.020332230877564     
 C   20.079926775046797        11.341445909208133        8.2462667827374361     
 H   21.059097690286173        11.839099548115067        8.2788089005749086     
 H   19.435075599880605        11.913323482331887        7.5645081879078822     
 H   20.229806839407669        10.342442612083795        7.8188863913633657     
 Cl   6.7407441084726649        5.3715250921303461        28.088721998853455     
         194

 Co   9.1453988971384987        1.4132447847165135        4.4163672142210242     
 N   7.8649895484225842       0.67981068856928617        5.7945757652219125     
 N   7.1837453630217691        1.7257347200504456        3.5666749803371123     
 N   10.216098731779585        2.2128708189616360        6.0593771118481419     
 N   9.9810833178058971        3.2816250628546633        3.6924723381618043     
 N   10.246590463417045      -0.33466248993118969        5.0584338243370777     
 N   9.7888592168952080       0.41375803091243757        2.6549128721481581     
 O   8.1991596196289382       0.34417772542285530        7.0701408196799944     
 C   6.4458208841841129       0.80220904284899275        5.6332877572225648     
 N   6.6013444088996192        2.2106455504163089        2.4391397527999286     
 C   6.1297248030287870        1.3737043401883910        4.3980165974283816     
 O   10.331334877813177        1.5718067009727978        7.2602417588362504     
 C   10.803457444353024        3.3796976707895969        5.9583547569881743     
 N   10.054610909931794        4.0424318538013617        2.5732871559861374     
 C   10.656774962881416        3.9765198660850358        4.6432182601760541     
 O   10.297158497744650      -0.75270984318937628        6.3617954595347239     
 C   10.759509277286778       -1.1535050400979805        4.1794376981996413     
 N   9.8024143260804184       0.67353498961874270        1.3284320723346499     
 C   10.565043913204953      -0.69067255424108343        2.8206231161331088     
 B   9.6899527137133461       0.21041528992378192        7.3478274813293778     
 C   5.4839626050641295       0.31000177877475404        6.6471393078663485     
 H   7.1800962361431697        2.5517920963937106        1.6379342840189275     
 C   5.2361374882278362        2.1973458342202359        2.5212574591313879     
 C   4.8925327791298301        1.6660181811808055        3.7457904730073390     
 C   11.613200658048553        4.0388469056643101        7.0191165133974147     
 H   9.5906847902057244        3.7362342189819637        1.6855061773019340     
 C   10.749701311084975        5.1843677412783045        2.7888903572849255     
 C   11.153351732009098        5.1836123143221249        4.1184101339201247     
 C   11.432522275733476       -2.4329614980276038        4.5267289130458188     
 H   9.2985336431440597        1.4969668402505363       0.92613706283200603     
 C   10.550166263182357      -0.23563040809724373       0.65369313273279395     
 C   11.054920006935129       -1.1414764506332087        1.5777942643292109     
 C   9.9431492124689509      -0.36044691191718770        8.8179198647573838     
 H   4.4531025715747834       0.52754278503965879        6.3512277244978579     
 H   5.5719491868735123      -0.77930517830485901        6.7937027081833534     
 H   5.6678415320769249       0.77180802832360473        7.6298745056620136     
 H   4.6339933417827757        2.5969905316666675        1.7098807629528217     
 H   3.8952419123256674        1.5039786778199737        4.1292913567205058     
 H   11.335371714827032        5.0944030135194041        7.1388912083901577     
 H   11.500126180988708        3.5172193814690491        7.9730550590215001     
 H   12.677705170107314        4.0363604409908804        6.7327311928649340     
 H   10.941277302337001        5.8879576160417058        1.9894002798837824     
 H   11.730480735655133        5.9456132732348781        4.6255624604924099     
 H   11.998968060040490       -2.8244744018136840        3.6785783175191837     
 H   12.106986720244487       -2.2939835648343947        5.3805327267980880     
 H   10.691603182393568       -3.1935547283128409        4.8189529780660418     
 H   10.676451168067659      -0.17403505567313751      -0.41919159049033394     
 H   11.671213709157053       -2.0069847076841638        1.3660140686815505     
 H   10.987718701448140      -0.10952575798735523        9.0644831049023153     
 H   9.9132843602211338       -1.4607715149885316        8.7912060213518153     
 C   9.0198823962597228       0.14374597411524825        9.9434433878388617     
 H   9.5551092137783495        8.6375957880438184E-002   10.903116941111431     
 H   8.7972926001647060        1.2137293263516868        9.7992410557368945     
 C   7.7026910124278078      -0.63115461944453710        10.096476732160898     
 H   7.0785879882103799      -0.49869657811487345        9.2006190360011804     
 H   7.9213441905140822       -1.7111881808243936        10.149662310927562     
 C   6.9233078131900747      -0.21842675622225238        11.351186692137578     
 H   6.7377126610720932       0.86737247329549483        11.332425060800238     
 H   7.5561444077953306      -0.38440782443560290        12.236935590729495     
 C   5.5937639557383019      -0.95719684862100118        11.530906546408644     
 H   4.9368733800745819      -0.74439129830155037        10.672211473607726     
 H   5.7680702542339199       -2.0450147390189937        11.501319721017966     
 C   4.8703121457212442      -0.59568160920418722        12.833241594235131     
 H   4.7064308259972982       0.49295079251034840        12.874560230348337     
 H   5.5271662630342133      -0.81812509635094599        13.688647377459903     
 C   3.5304998148134628       -1.3172488478716735        13.018877046106873     
 H   2.8732823969822219       -1.0967742680665022        12.162980933290115     
 H   3.6888508908467754       -2.4072187627020014        12.988048597611344     
 C   2.8184709748677594      -0.94024282532062342        14.321598909007733     
 H   2.6676104091658810       0.15044425823163002        14.355023979594389     
 H   3.4750727142735593       -1.1631024362631395        15.176729916943863     
 C   1.4709071954404844       -1.6423705268383924        14.518947820502854     
 H   1.6169515789899036       -2.7347028619803306        14.512511541052241     
 H  0.81716430930742245       -1.4337791236428741        13.657270975438024     
 C  0.76493178988316823       -1.2278282601174406        15.813924562186154     
 H  0.62552308493350484      -0.13554477904171169        15.821836382959313     
 H   1.4199704596260876       -1.4392236670006073        16.672482656768327     
 C -0.58767617618322532       -1.9128740197993845        16.019119193859247     
 H  -1.2424497017892069       -1.6899661083786925        15.161806613267547     
 H -0.45312800387330371       -3.0068458492083199        15.998293657780936     
 C  -1.3014267504427663       -1.5233279937980757        17.320067209044115     
 H  -1.4115762492408592      -0.42841527676683200        17.378990925020371     
 H -0.67300098760459481       -1.7995777844025806        18.181591749590485     
 C  -2.6744424306544992       -2.1955583865948700        17.432668657355052     
 H  -3.3058248926734048       -1.8691356191757837        16.591431789995962     
 H  -2.5532176672858458       -3.2814873701814382        17.289996319486612     
 C  -3.4129389137352515       -1.9608921692359835        18.753201767127763     
 H  -3.5719408623126965      -0.88364013993111756        18.924947984567595     
 H  -2.7811700663278036       -2.3043664703107156        19.584511232074057     
 C  -4.7584661068859422       -2.6966205298853132        18.806503122435164     
 H  -5.4689072759098929       -2.2049308736739577        18.125956909988794     
 H  -4.6250221206619635       -3.7098540180775057        18.403861077148033     
 C  -5.3506951288659490       -2.7832760217676880        20.215210958024596     
 H  -6.3528111345606444       -3.2350720472648269        20.203647811742030     
 H  -4.7159600361425449       -3.3990647069261182        20.868573480459897     
 H  -5.4441536720498265       -1.7918958136708449        20.673352673730122     
 Cl   8.4004702393396631        3.1625519014587882        9.7513391184649523E-002
 Co   5.7694401929929535        7.1013985881254751        23.899849892891002     
 N   7.0739061039029156        7.6674186421596282        22.346019401519481     
 N   7.7663170313828065        7.0521653509942732        24.754278960765035     
 N   4.5201793794885967        6.4661210701639416        22.403251395467212     
 N   5.2486567078717767        5.1320760615873002        24.451979681374837     
 N   4.9788986578891814        8.9195014401816888        23.390355649932886     
 N   4.9202676545964277        7.9038920405796826        25.711795474581933     
 O   6.6302625218247240        8.1852220036357224        21.156507783580498     
 C   8.3706766383236992        7.7750175789446194        22.548419376165633     
 N   8.3978404315738722        6.6690525871759734        25.889592487417513     
 C   8.7612286640106998        7.3465821392976078        23.872464510818723     
 O   4.4437057387309018        7.0247309328302405        21.171471337789260     
 C   3.9274914836130019        5.1764121226500404        22.462238025406318     
 N   5.3813137365086954        4.3048802138028952        25.523693556439472     
 C   4.3477158403431986        4.4902529215792457        23.605688127437173     
 O   4.6388110438715806        9.2846633403771559        22.118362192283321     
 C   4.3894900769702518        9.7832697257964298        24.367301994796527     
 N   4.7951889742072940        7.5390282475232251        27.010417498211822     
 C   4.3827995307913623        9.1760730704983686        25.627011245984292     
 B   5.1533786988445023        8.3666105427766446        21.028505496099893     
 C   9.3168585501052537        8.3727843954845085        21.565423767910993     
 H   7.8472998056710415        6.2953440405168246        26.703906826743285     
 C   9.7486278006854388        6.7072055700519266        25.755810241008795     
 C   10.024777821841223        7.1633321525749878        24.471610821950623     
 C   2.8864572485184792        4.7492648369234418        21.501037865710707     
 H   5.8830752005020468        4.6209747099883991        26.383990441361163     
 C   4.6208221308561424        3.1831407629497726        25.389749683138518     
 C   3.9628330194392265        3.2459571970239107        24.180349820775199     
 C   4.0556488585833153        11.190783004786885        24.061892446149603     
 H   5.2794147027928302        6.6921790966450772        27.368482513861732     
 C   4.2382811336748771        8.5390179767522678        27.760597490085004     
 C   3.9587764477108371        9.6001253883015725        26.925305414889735     
 C   4.7808906940332392        8.9762271237306592        19.601716353999397     
 H   10.323620805289485        8.4769624991631449        21.981880730358725     
 H   8.9507726929855700        9.3654861855247180        21.262611868043404     
 H   9.3715523084237624        7.7645333716573530        20.649925021163263     
 H   10.397735096399304        6.3776762366760034        26.561877022749673     
 H   10.999187206676499        7.3200387278681589        24.028906960539796     
 H   2.6439544268751369        3.6874682601898878        21.612522882265345     
 H   3.2097745934147786        4.9395447497206604        20.467543261691304     
 H   1.9559894329037255        5.3260271331026576        21.648726981848704     
 H   4.6004041074608750        2.4294698525280478        26.165173227522548     
 H   3.2732808150134614        2.5191326779967982        23.773947563267377     
 H   3.4886896805643044        11.632401241680949        24.884253708908727     
 H   3.4637579293813956        11.276592539160465        23.139037496443017     
 H   4.9706017395001156        11.794014033872919        23.921735644245146     
 H   4.0667014903427958        8.4123777745790740        28.822903528309773     
 H   3.5201121304089860        10.550374955261148        27.204159215279535     
 H   3.7231519299321620        8.7326624510244475        19.412971259870723     
 H   4.8190126864270217        10.075350962273044        19.648904916869256     
 C   5.6405164285748262        8.4890269058914516        18.419699554141125     
 H   5.0692916237625223        8.5851020159898574        17.484224925862755     
 H   5.8489325915072135        7.4120239239173031        18.524956105678797     
 C   6.9658519115932869        9.2437809525971524        18.249341905334532     
 H   7.5813972577486934        9.1254251908865687        19.151578254818421     
 H   6.7589028751262399        10.324139046983792        18.168721710849493     
 C   7.7518296045036061        8.7900578439901178        17.015826970791508     
 H   7.9253323757477316        7.7031010364174914        17.065208911785160     
 H   7.1364234359740442        8.9411240462233650        16.115471698768456     
 C   9.0910925276008498        9.5115031888230313        16.843832778560689     
 H   9.7327855721653762        9.3065198132373563        17.715865880143578     
 H   8.9275275807536989        10.601422288445294        16.853312106662649     
 C   9.8289958025097377        9.1236893096298139        15.559327458279986     
 H   9.9966578354463405        8.0350706771763551        15.541248887898787     
 H   9.1823372789660862        9.3277212816705379        14.691703326534837     
 C   11.166083402683061        9.8481940198849660        15.377971970828536     
 H   11.814793213702657        9.6451984068725753        16.244474984870472     
 H   11.001626530782016        10.937717840474358        15.389738954518737     
 C   11.892389175911566        9.4554706626876097        14.089754729006703     
 H   12.057354749742810        8.3663059950402019        14.076772384161350     
 H   11.240494870656043        9.6552409168132787        13.225264566573614     
 C   13.230382573638618        10.172859506557881        13.892964448995658     
 H   13.068730096046250        11.263063694772130        13.882869557706639     
 H   13.881619666271476        9.9855455194567657        14.761301073803132     
 C   13.946576623361739        9.7503829753912754        12.608263455261493     
 H   14.110563701429296        8.6614109937533872        12.620428946072600     
 H   13.288529213997501        9.9314304086266567        11.745234949203214     
 C   15.282219408962561        10.461046846848426        12.392359462176195     
 H   15.944359570453427        10.263166406003466        13.250177593769230     
 H   15.124329234226517        11.552227352200008        12.398921567987465     
 C   15.997528826296081        10.068859862217804        11.094691060819066     
 H   16.131579430776977        8.9760419321441827        11.050214533175449     
 H   15.359413767820211        10.319092275311288        10.232528811021250     
 C   17.353372497841853        10.768982792390702        10.972137688592994     
 H   17.987857358720351        10.474672289035178        11.823132413726855     
 H   17.207365570233623        11.854968923670583        11.091686719873554     
 C   18.107928285584226        10.524051035620241        9.6637990399606917     
 H   18.273320998651595        9.4456679644894681        9.5054054420098346     
 H   17.488980514923028        10.855159189769008        8.8171412199427532     
 C   19.448397979573954        11.267509871167505        9.6354572356990467     
 H   20.142200465629937        10.793132007800169        10.345139034971524     
 H   19.294567232707021        12.285912602192424        10.017100201737911     
 C   20.079174287025825        11.338766378721257        8.2443410800035171     
 H   21.059145465559578        11.834729265612914        8.2775905546642079     
 H   19.436048080097660        11.911226632098760        7.5614771089924711     
 H   20.227808589506573        10.339221913586110        7.8177895568543132     
 Cl   6.7403856076337130        5.3765584004402971        28.096516839660104     
         194

 Co   9.1460769964987492        1.4120368994637613        4.4140875981508536     
 N   7.8652008025854867       0.67896444200773853        5.7921024653182602     
 N   7.1841543544514748        1.7240098688087044        3.5639635973309272     
 N   10.216513149799654        2.2109763130346964        6.0573054480567849     
 N   9.9801538211215810        3.2819114217622194        3.6914512824015038     
 N   10.246567928114203      -0.33641981594265802        5.0560684592975642     
 N   9.7915142860793409       0.41365458051036463        2.6524633534401318     
 O   8.1991822544074484       0.34321042676904606        7.0676327305999953     
 C   6.4460602251700942       0.80146426770749390        5.6308481548521367     
 N   6.6017891308663490        2.2096373647802574        2.4367386267499409     
 C   6.1300917220573226        1.3727691110069926        4.3955250339903182     
 O   10.332227025010981        1.5692039269273315        7.2576919190135420     
 C   10.803239963777520        3.3781770786913308        5.9571038839401451     
 N   10.051810329493163        4.0446778785178008        2.5735375621384478     
 C   10.655708832634513        3.9761641619708632        4.6427446652133790     
 O   10.296050045137209      -0.75529922512448022        6.3592328004289369     
 C   10.759942037922315       -1.1549077630149838        4.1770476144830342     
 N   9.8091309788503480       0.67604123889895229        1.3266395051622082     
 C   10.567854652237461      -0.69061874221756958        2.8184345199775906     
 B   9.6898451734277895       0.20839632825315160        7.3452683009911475     
 C   5.4840371477534413       0.31011682596229501        6.6449557245052908     
 H   7.1806922937526414        2.5508218053447584        1.6356504023824394     
 C   5.2365964383565302        2.1974709761335300        2.5192903899094898     
 C   4.8929376996248584        1.6661197196673379        3.7437573339227828     
 C   11.612672466290460        4.0370603071369251        7.0181793207978460     
 H   9.5887431421381031        3.7385876480016362        1.6853001007016115     
 C   10.745786728454144        5.1869993632985869        2.7904149756374377     
 C   11.150590417140915        5.1845627357684370        4.1195169159001033     
 C   11.432079839277897       -2.4348012974230029        4.5243171341715156     
 H   9.3044756427367155        1.4989846193587804       0.92444887077667171     
 C   10.559400488551962      -0.23146153734770311       0.65248332511066165     
 C   11.061747463979273       -1.1387839022776738        1.5763673204410091     
 C   9.9423334752241264      -0.36181812831432308        8.8156261452311533     
 H   4.4532051738956531       0.52645963583304900        6.3481052072482145     
 H   5.5727516336445930      -0.77885537105404923        6.7932896389194619     
 H   5.6669134143807707       0.77363317511967056        7.6270594100016780     
 H   4.6344926942523132        2.5980591609388894        1.7083753538106847     
 H   3.8956462745380560        1.5048451964166449        4.1275646196837545     
 H   11.332943274122526        5.0918564449995030        7.1399451117917980     
 H   11.501403889240590        3.5136784157908743        7.9712997754845833     
 H   12.676862243656096        4.0372143419090669        6.7308006841541124     
 H   10.936024421830835        5.8921376087347550        1.9920600715698187     
 H   11.727602526979277        5.9462350134957322        4.6272752903936754     
 H   11.996476508433739       -2.8277734784614035        3.6755748409993196     
 H   12.108302448587073       -2.2958146383286619        5.3767324489150736     
 H   10.690830561961306       -3.1941612610107004        4.8187333116717008     
 H   10.689343822606384      -0.16780728632761460      -0.41976992205861158     
 H   11.679198308180876       -2.0035165160868034        1.3649779612846256     
 H   10.987042816423449      -0.11169891922279598        9.0623686292852632     
 H   9.9112657189842768       -1.4620847280237763        8.7898860034098458     
 C   9.0189779359664364       0.14455553947937358        9.9400223180823843     
 H   9.5531255603152907        8.6891006783698502E-002   10.900273650826193     
 H   8.7983196002372548        1.2147931538264056        9.7949814366474133     
 C   7.7004515590065061      -0.62812672140378090        10.092036808367414     
 H   7.0773782341586493      -0.49481205602906114        9.1956440667509831     
 H   7.9172834208117342       -1.7084776640369945        10.145577676222969     
 C   6.9206323404417285      -0.21409758768521031        11.345953108081314     
 H   6.7365511344434106       0.87192366599624560        11.327059399133532     
 H   7.5524251870461088      -0.38096095547966907        12.232268798691246     
 C   5.5900767002985852      -0.95121383773416768        11.524486893707204     
 H   4.9337710494621509      -0.73711264446795866        10.665659190339772     
 H   5.7631000961616001       -2.0392075002324948        11.494323581181639     
 C   4.8667313102677037      -0.58975381633682267        12.826829862379277     
 H   4.7028485760310819       0.49886730360862369        12.868341589040281     
 H   5.5236758347451778      -0.81236650687578826        13.682131855766587     
 C   3.5270884850778854       -1.3115138464097278        13.012473081122394     
 H   2.8695307133685182       -1.0907178088220852        12.156937241591763     
 H   3.6856145005389793       -2.4014421151350009        12.981018396709453     
 C   2.8155970490731326      -0.93541880986718617        14.315695303556446     
 H   2.6640159901382341       0.15515866939302503        14.349637583761989     
 H   3.4728517969279658       -1.1582170799692828        15.170356106486553     
 C   1.4686804769337372       -1.6386108177653269        14.513391888685712     
 H   1.6155660481415861       -2.7308293673502755        14.506155553176868     
 H  0.81424878418951863       -1.4299657462523949        13.652258450548354     
 C  0.76323583193597344       -1.2255193494812004        15.809070831505128     
 H  0.62257738272792063      -0.13338384385142638        15.817609697449429     
 H   1.4191410130717395       -1.4366356328838394        16.667053996740275     
 C -0.58843858716935460       -1.9122300204828204        16.014794513516037     
 H  -1.2440947254576726       -1.6896508999989104        15.158073170639623     
 H -0.45259708851108660       -3.0060308633236001        15.993337166884114     
 C  -1.3015883124856387       -1.5241617958817297        17.316460586286762     
 H  -1.4134619838507161      -0.42944160502235990        17.375657250566977     
 H -0.67199269190382926       -1.7995585859188172        18.177394199225404     
 C  -2.6733943795787494       -2.1985250760790582        17.430373723679210     
 H  -3.3063135572445042       -1.8729757468798198        16.589961593563302     
 H  -2.5506834817215385       -3.2842562790345320        17.287474943738843     
 C  -3.4104840831460432       -1.9649513300799863        18.751858089206472     
 H  -3.5702488042272473      -0.88786122734259787        18.923993896206330     
 H  -2.7772964191398364       -2.3079824083755964        19.582343893028380     
 C  -4.7553039998382856       -2.7018265553710941        18.806507163895969     
 H  -5.4666066833582443       -2.2112990000616315        18.126001250807327     
 H  -4.6211855856516371       -3.7152644988312544        18.404571726090030     
 C  -5.3465023194382910       -2.7879236068064066        20.215677154120495     
 H  -6.3479136286838704       -3.2412422963873557        20.205189442551692     
 H  -4.7103776714521217       -3.4021573741384317        20.869094999716584     
 H  -5.4411220153748561       -1.7962316409257040        20.672952814441768     
 Cl   8.4015583372163860        3.1624559953989899        9.6909200037207932E-002
 Co   5.7706901508274608        7.1009864020378952        23.905011197692502     
 N   7.0757895240190960        7.6658842660996891        22.351206031316234     
 N   7.7680965784356717        7.0500226211118946        24.759699253604197     
 N   4.5238968060904972        6.4623226015699506        22.407734736289346     
 N   5.2463968171764810        5.1327293915560830        24.460924547845700     
 N   4.9779299193909843        8.9171199552180749        23.392643366277404     
 N   4.9237296145470228        7.9084229674497362        25.716553965368277     
 O   6.6330043133706029        8.1825172402631008        21.160805097767081     
 C   8.3726776792530817        7.7719915264371826        22.553559425004693     
 N   8.3996444836448934        6.6651867289299780        25.894408863931261     
 C   8.7630428849255839        7.3435638004646728        23.877651409198936     
 O   4.4479248271090848        7.0197483168085339        21.175444942774384     
 C   3.9315595024941685        5.1722984147917002        22.467205750921934     
 N   5.3764603393572461        4.3075399034690793        25.534348772082893     
 C   4.3485519410859990        4.4886530075993711        23.613159655564314     
 O   4.6399182710763167        9.2809972327976293        22.119917004719436     
 C   4.3876576048585427        9.7826610867136914        24.367539578780438     
 N   4.8010843777227450        7.5473697598860205        27.016325268043186     
 C   4.3837126674261349        9.1793277150486414        25.628828293303577     
 B   5.1560489316870859        8.3622646189305385        21.031532373416574     
 C   9.3194530561877116        8.3673896510704253        21.569743855275828     
 H   7.8489021855925341        6.2935657219140202        26.709433514636071     
 C   9.7503890527711974        6.7018069980266057        25.760198850690664     
 C   10.026591365101019        7.1583032215124893        24.476160605492186     
 C   2.8936412677820660        4.7427931849528679        21.503692910642258     
 H   5.8774623342683716        4.6246774716903323        26.394633921967635     
 C   4.6172756502134513        3.1848896300748106        25.400165831248767     
 C   3.9627691539660219        3.2451148374865921        24.188911344662664     
 C   4.0475258453694298        11.187459111605737        24.057786317358001     
 H   5.2858984532606916        6.7013852542708969        27.375881164334775     
 C   4.2431176928623975        8.5483944209102241        27.764305050004172     
 C   3.9604171489256972        9.6063645626679772        26.926366165874782     
 C   4.7828481208610327        8.9703899115255492        19.604338408716163     
 H   10.327235755574572        8.4670082329192873        21.984434911998939     
 H   8.9569331620546411        9.3619476736205982        21.268995474652836     
 H   9.3698505729864685        7.7603866475644603        20.653308218169386     
 H   10.399400662266087        6.3710798820300019        26.565860753058061     
 H   11.001069736413751        7.3140967706067990        24.033249168599831     
 H   2.6514247002126137        3.6810709955915732        21.616476551487789     
 H   3.2197250872123151        4.9312776764505504        20.470784087776089     
 H   1.9624663373531044        5.3192416880522142        21.647494824873920     
 H   4.5946424279840627        2.4326923989733729        26.176852056918790     
 H   3.2747653580445508        2.5171707823806653        23.781920227272817     
 H   3.4830465388702536        11.630897133334125        24.880828060007271     
 H   3.4509148704178298        11.267239611633721        23.137810946269180     
 H   4.9593231185500963        11.792982549277433        23.910186103120953     
 H   4.0733893362023297        8.4247700199492268        28.827178214858144     
 H   3.5204446041741546        10.556564476217622        27.203126404499613     
 H   3.7251483662434679        8.7259908041870400        19.416457906342270     
 H   4.8201705175391849        10.069579940677537        19.650895391757714     
 C   5.6418849845790220        8.4834331826928757        18.421883039784269     
 H   5.0698964568021019        8.5790626979415485        17.486821682218963     
 H   5.8511434659726778        7.4065771919977523        18.527108616965663     
 C   6.9664844822110723        9.2392514701142936        18.250617458295444     
 H   7.5832755321739107        9.1204611866221388        19.151973414215352     
 H   6.7586138594718665        10.319547545369826        18.171399797374576     
 C   7.7511093043530046        8.7875817949084318        17.015546489976256     
 H   7.9260590422564423        7.7008027312979097        17.063682386570967     
 H   7.1341362785950375        8.9387218864361380        16.116289135923715     
 C   9.0891880743673745        9.5108878425191925        16.842330995583907     
 H   9.7322109448878145        9.3061722546311287        17.713414944636316     
 H   8.9242187098780814        10.600586638571079        16.852762834185540     
 C   9.8260296554747821        9.1248952640248451        15.556701904383321     
 H   9.9945216991219503        8.0364174285802967        15.537477934682322     
 H   9.1783602764717376        9.3292396570921152        14.689912664079031     
 C   11.162440013885885        9.8505363582541374        15.374851523240448     
 H   11.812030042902215        9.6472192201604798        16.240630812525392     
 H   10.997219072268345        10.939933426661964        15.387708297548949     
 C   11.887998952326305        9.4593897109396750        14.085757098238920     
 H   12.053591454735676        8.3703274107001686        14.071796771767792     
 H   11.235377694580036        9.6594801554610648        13.221897086811346     
 C   13.225485731482181        10.177660088248233        13.888664878229715     
 H   13.063195670088543        11.267773320593442        13.878924360755533     
 H   13.877165444376230        9.9904512877639711        14.756703898335942     
 C   13.941474860551450        9.7558387201927292        12.603644361284578     
 H   14.105794288074414        8.6669152018278233        12.615505948277168     
 H   13.283170504564584        9.9368472754888799        11.740820647919346     
 C   15.276909530918802        10.466846992123688        12.387547369713497     
 H   15.939189291911189        10.269070879819555        13.245289355991027     
 H   15.118861603838763        11.557997299350006        12.394066387906220     
 C   15.992087255846734        10.074515909564838        11.089839368732555     
 H   16.124821671397481        8.9815703963701523        11.044886019696207     
 H   15.354407911533510        10.325890298892739        10.227713070134374     
 C   17.348874417234878        10.772905729275584        10.967901169560829     
 H   17.982330633283624        10.478034715629315        11.819460646355711     
 H   17.204286089444686        11.859113792808820        11.086946656377961     
 C   18.104098580053520        10.526284274883535        9.6602660150339101     
 H   18.267415089909662        9.4475707284078894        9.5022177915915300     
 H   17.486696440169190        10.858456924524173        8.8129879826189619     
 C   19.446067910728296        11.266967568639586        9.6328999742158725     
 H   20.138098905058278        10.791503712400141        10.343522152792938     
 H   19.294027678022520        12.285862777393685        10.013868172598260     
 C   20.078421799004854        11.336086848234382        8.2424153772695981     
 H   21.059193240832982        11.830358983110761        8.2763722087535054     
 H   19.437020560314718        11.909129781865634        7.5584460300770591     
 H   20.225810339605477        10.336001215088425        7.8166927223452607     
 Cl   6.7400271067947610        5.3815917087502472        28.104311680466754     
         194

 Co   9.1467550958589996        1.4108290142110091        4.4118079820806830     
 N   7.8654120567483892       0.67811819544619079        5.7896291654146088     
 N   7.1845633458811795        1.7222850175669635        3.5612522143247416     
 N   10.216927567819724        2.2090818071077574        6.0552337842654280     
 N   9.9792243244372631        3.2821977806697755        3.6904302266412028     
 N   10.246545392811363      -0.33817714195412640        5.0537030942580516     
 N   9.7941693552634721       0.41355113010829170        2.6500138347321052     
 O   8.1992048891859586       0.34224312811523688        7.0651246415199962     
 C   6.4462995661560756       0.80071949256599506        5.6284085524817096     
 N   6.6022338528330797        2.2086291791442059        2.4343375006999528     
 C   6.1304586410858581        1.3718338818255940        4.3930334705522540     
 O   10.333119172208786        1.5666011528818653        7.2551420791908336     
 C   10.803022483202016        3.3766564865930646        5.9558530108921159     
 N   10.049009749054530        4.0469239032342408        2.5737879682907585     
 C   10.654642702387610        3.9758084578566901        4.6422710702507031     
 O   10.294941592529767      -0.75788860705958405        6.3566701413231490     
 C   10.760374798557852       -1.1563104859319870        4.1746575307664271     
 N   9.8158476316202794       0.67854748817916177        1.3248469379897665     
 C   10.570665391269968      -0.69056493019405563        2.8162459238220725     
 B   9.6897376331422311       0.20637736658252126        7.3427091206529180     
 C   5.4841116904427523       0.31023187314983602        6.6427721411442331     
 H   7.1812883513621122        2.5498515142958067        1.6333665207459516     
 C   5.2370553884852242        2.1975961180468238        2.5173233206875918     
 C   4.8933426201198866        1.6662212581538702        3.7417241948382260     
 C   11.612144274532369        4.0352737086095400        7.0172421281982764     
 H   9.5868014940704835        3.7409410770213092        1.6850940241012893     
 C   10.741872145823315        5.1896309853188693        2.7919395939899503     
 C   11.147829102272732        5.1855131572147499        4.1206236978800828     
 C   11.431637402822318       -2.4366410968184020        4.5219053552972124     
 H   9.3104176423293712        1.5010023984670242       0.92276067872133738     
 C   10.568634713921568      -0.22729266659816250       0.65127351748852924     
 C   11.068574921023419       -1.1360913539221391        1.5749403765528072     
 C   9.9415177379793018      -0.36318934471145847        8.8133324257049228     
 H   4.4533077762165219       0.52537648662643921        6.3449826899985720     
 H   5.5735540804156747      -0.77840556380323933        6.7928765696555695     
 H   5.6659852966846165       0.77545832191573649        7.6242443143413423     
 H   4.6349920467218508        2.5991277902111114        1.7068699446685478     
 H   3.8960506367504446        1.5057117150133159        4.1258378826470041     
 H   11.330514833418022        5.0893098764796028        7.1409990151934384     
 H   11.502681597492472        3.5101374501126994        7.9695444919476675     
 H   12.676019317204878        4.0380682428272534        6.7288701754432898     
 H   10.930771541324669        5.8963176014278043        1.9947198632558549     
 H   11.724724318303423        5.9468567537565855        4.6289881202949399     
 H   11.993984956826990       -2.8310725551091225        3.6725713644794560     
 H   12.109618176929658       -2.2976457118229296        5.3729321710320592     
 H   10.690057941529044       -3.1947677937085603        4.8185136452773607     
 H   10.702236477145107      -0.16157951698209166      -0.42034825362688927     
 H   11.687182907204701       -2.0000483244894425        1.3639418538877004     
 H   10.986366931398759      -0.11387208045823674        9.0602541536682111     
 H   9.9092470777474215       -1.4633979410590210        8.7885659854678764     
 C   9.0180734756731500       0.14536510484349890        9.9366012483259070     
 H   9.5511419068522319        8.7406055686958833E-002   10.897430360540953     
 H   8.7993466003098035        1.2158569813011246        9.7907218175579303     
 C   7.6982121055852053      -0.62509882336302480        10.087596884573932     
 H   7.0761684801069196      -0.49092753394324884        9.1906690975007876     
 H   7.9132226511093871       -1.7057671472495957        10.141493041518375     
 C   6.9179568676933831      -0.20976841914816824        11.340719524025053     
 H   6.7353896078147288       0.87647485869699648        11.321693737466825     
 H   7.5487059662968869      -0.37751408652373525        12.227602006652997     
 C   5.5863894448588685      -0.94523082684733417        11.518067241005763     
 H   4.9306687188497209      -0.72983399063436694        10.659106907071816     
 H   5.7581299380892803       -2.0334002614459958        11.487327441345311     
 C   4.8631504748141632      -0.58382602346945822        12.820418130523421     
 H   4.6992663260648646       0.50478381470689904        12.862122947732225     
 H   5.5201854064561422      -0.80660791740063054        13.675616334073270     
 C   3.5236771553423085       -1.3057788449477823        13.006069116137915     
 H   2.8657790297548145       -1.0846613495776682        12.150893549893411     
 H   3.6823781102311837       -2.3956654675680009        12.973988195807564     
 C   2.8127231232785062      -0.93059479441374893        14.309791698105156     
 H   2.6604215711105872       0.15987308055442004        14.344251187929592     
 H   3.4706308795823722       -1.1533317236754264        15.163982296029243     
 C   1.4664537584269897       -1.6348511086922612        14.507835956868570     
 H   1.6141805172932686       -2.7269558727202199        14.499799565301494     
 H  0.81133325907161480       -1.4261523688619160        13.647245925658684     
 C  0.76153987398877854       -1.2232104388449605        15.804217100824102     
 H  0.61963168052233641      -0.13122290866114106        15.813383011939543     
 H   1.4183115665173911       -1.4340475987670716        16.661625336712220     
 C -0.58920099815548388       -1.9115860211662563        16.010469833172831     
 H  -1.2457397491261384       -1.6893356916191282        15.154339728011699     
 H -0.45206617314886954       -3.0052158774388800        15.988380675987290     
 C  -1.3017498745285110       -1.5249955979653840        17.312853963529410     
 H  -1.4153477184605727      -0.43046793327788785        17.372323576113580     
 H -0.67098439620306360       -1.7995393874350538        18.173196648860323     
 C  -2.6723463285029996       -2.2014917655632464        17.428078790003365     
 H  -3.3068022218156030       -1.8768158745838559        16.588491397130642     
 H  -2.5481492961572312       -3.2870251878876253        17.284953567991074     
 C  -3.4080292525568345       -1.9690104909239889        18.750514411285177     
 H  -3.5685567461417977      -0.89208231475407818        18.923039807845065     
 H  -2.7734227719518691       -2.3115983464404768        19.580176553982703     
 C  -4.7521418927906289       -2.7070325808568754        18.806511205356777     
 H  -5.4643060908065948       -2.2176671264493053        18.126045591625861     
 H  -4.6173490506413097       -3.7206749795850032        18.405282375032023     
 C  -5.3423095100106330       -2.7925711918451253        20.216143350216399     
 H  -6.3430161228070965       -3.2474125455098846        20.206731073361354     
 H  -4.7047953067616977       -3.4052500413507452        20.869616518973267     
 H  -5.4380903586998848       -1.8005674681805632        20.672552955153414     
 Cl   8.4026464350931089        3.1623600893391921        9.6305008889766355E-002
 Co   5.7719401086619690        7.1005742159503162        23.910172502494003     
 N   7.0776729441352764        7.6643498900397509        22.356392661112988     
 N   7.7698761254885378        7.0478798912295151        24.765119546443355     
 N   4.5276142326923976        6.4585241329759606        22.412218077111476     
 N   5.2441369264811843        5.1333827215248666        24.469869414316559     
 N   4.9769611808927872        8.9147384702544592        23.394931082621923     
 N   4.9271915744976180        7.9129538943197888        25.721312456154621     
 O   6.6357461049164828        8.1798124768904810        21.165102411953665     
 C   8.3746787201824660        7.7689654739297458        22.558699473843753     
 N   8.4014485357159145        6.6613208706839826        25.899225240445009     
 C   8.7648571058404663        7.3405454616317378        23.882838307579149     
 O   4.4521439154872677        7.0147657007868274        21.179418547759507     
 C   3.9356275213753347        5.1681847069333600        22.472173476437547     
 N   5.3716069422057968        4.3101995931352635        25.545003987726314     
 C   4.3493880418287993        4.4870530936194966        23.620631183691451     
 O   4.6410254982810528        9.2773311252181028        22.121471817155548     
 C   4.3858251327468345        9.7820524476309512        24.367777162764352     
 N   4.8069797812381960        7.5557112722488160        27.022233037874550     
 C   4.3846258040609083        9.1825823595989124        25.630645340622859     
 B   5.1587191645296686        8.3579186950844306        21.034559250733260     
 C   9.3220475622701695        8.3619949066563404        21.574063942640663     
 H   7.8505045655140275        6.2917874033112167        26.714960202528857     
 C   9.7521503048569578        6.6964084260012848        25.764587460372532     
 C   10.028404908360816        7.1532742904499917        24.480710389033749     
 C   2.9008252870456528        4.7363215329822941        21.506347955573805     
 H   5.8718494680346973        4.6283802333922663        26.405277402574107     
 C   4.6137291695707612        3.1866384971998483        25.410581979359012     
 C   3.9627052884928178        3.2442724779492740        24.197472868550133     
 C   4.0394028321555444        11.184135218424588        24.053680188566403     
 H   5.2923822037285531        6.7105914118967176        27.383279814807821     
 C   4.2479542520499178        8.5577708650681785        27.768012609923336     
 C   3.9620578501405577        9.6126037370343802        26.927426916859826     
 C   4.7848055476888272        8.9645526993204392        19.606960463432930     
 H   10.330850705859657        8.4570539666754296        21.986989093639149     
 H   8.9630936311237139        9.3584091617164784        21.275379081262269     
 H   9.3681488375491764        7.7562399234715684        20.656691415175509     
 H   10.401066228132869        6.3644835273840012        26.569844483366449     
 H   11.002952266151000        7.3081548133454399        24.037591376659865     
 H   2.6588949735500909        3.6746737309932587        21.620430220710229     
 H   3.2296755810098521        4.9230106031804404        20.474024913860870     
 H   1.9689432418024835        5.3124562430017708        21.646262667899137     
 H   4.5888807485072496        2.4359149454186984        26.188530886315032     
 H   3.2762499010756407        2.5152088867645319        23.789892891278253     
 H   3.4774033971762033        11.629393024987300        24.877402411105816     
 H   3.4380718114542641        11.257886684106978        23.136584396095344     
 H   4.9480444976000770        11.791951064681946        23.898636561996764     
 H   4.0800771820618635        8.4371622653193814        28.831452901406514     
 H   3.5207770779393237        10.562753997174097        27.202093593719688     
 H   3.7271448025547742        8.7193191573496325        19.419944552813817     
 H   4.8213283486513481        10.063808919082030        19.652885866646173     
 C   5.6432535405832178        8.4778394594942998        18.424066525427417     
 H   5.0705012898416815        8.5730233798932378        17.489418438575168     
 H   5.8533543404381421        7.4011304600782015        18.529261128252532     
 C   6.9671170528288577        9.2347219876314348        18.251893011256357     
 H   7.5851538065991289        9.1154971823577107        19.152368573612282     
 H   6.7583248438174932        10.314956043755862        18.174077883899663     
 C   7.7503890042024040        8.7851057458267441        17.015266009161007     
 H   7.9267857087651539        7.6985044261783271        17.062155861356771     
 H   7.1318491212160300        8.9363197266489092        16.117106573078971     
 C   9.0872836211339010        9.5102724962153520        16.840829212607126     
 H   9.7316363176102509        9.3058246960249029        17.710964009129054     
 H   8.9209098390024657        10.599750988696863        16.852213561708435     
 C   9.8230635084398266        9.1261012184198762        15.554076350486657     
 H   9.9923855627975602        8.0377641799842365        15.533706981465857     
 H   9.1743832739773890        9.3307580325136925        14.688122001623224     
 C   11.158796625088707        9.8528786966233106        15.371731075652358     
 H   11.809266872101771        9.6492400334483843        16.236786640180313     
 H   10.992811613754677        10.942149012849571        15.385677640579159     
 C   11.883608728741043        9.4633087591917402        14.081759467471135     
 H   12.049828159728539        8.3743488263601353        14.066821159374234     
 H   11.230260518504030        9.6637193941088508        13.218529607049076     
 C   13.220588889325745        10.182460669938587        13.884365307463773     
 H   13.057661244130834        11.272482946414753        13.874979163804428     
 H   13.872711222480984        9.9953570560711764        14.752106722868755     
 C   13.936373097741161        9.7612944649941831        12.599025267307663     
 H   14.101024874719531        8.6724194099022576        12.610582950481733     
 H   13.277811795131667        9.9422641423511031        11.736406346635476     
 C   15.271599652875041        10.472647137398949        12.382735277250797     
 H   15.934019013368951        10.274975353635643        13.240401118212821     
 H   15.113393973451011        11.563767246500005        12.389211207824976     
 C   15.986645685397388        10.080171956911869        11.084987676646044     
 H   16.118063912017984        8.9870988605961220        11.039557506216967     
 H   15.349402055246808        10.332688322474191        10.222897329247500     
 C   17.344376336627903        10.776828666160467        10.963664650528662     
 H   17.976803907846900        10.481397142223452        11.815788878984570     
 H   17.201206608655749        11.863258661947055        11.082206592882370     
 C   18.100268874522818        10.528517514146829        9.6567329901071268     
 H   18.261509181167732        9.4494734923263124        9.4990301411732236     
 H   17.484412365415352        10.861754659279338        8.8088347452951687     
 C   19.443737841882637        11.266425266111670        9.6303427127326984     
 H   20.133997344486623        10.789875417000113        10.341905270614349     
 H   19.293488123338015        12.285812952594949        10.010636143458607     
 C   20.077669310983882        11.333407317747506        8.2404896745356773     
 H   21.059241016106387        11.825988700608610        8.2751538628428047     
 H   19.437993040531776        11.907032931632507        7.5554149511616471     
 H   20.223812089704381        10.332780516590740        7.8155958878362091     
 Cl   6.7396686059558091        5.3866250170601981        28.112106521273404     
         194

 Co   9.1474331952192500        1.4096211289582568        4.4095283660105125     
 N   7.8656233109112916       0.67727194888464315        5.7871558655109565     
 N   7.1849723373108851        1.7205601663252226        3.5585408313185565     
 N   10.217341985839795        2.2071873011808179        6.0531621204740711     
 N   9.9782948277529471        3.2824841395773316        3.6894091708809023     
 N   10.246522857508522      -0.33993446796559473        5.0513377292185382     
 N   9.7968244244476050       0.41344767970621871        2.6475643160240789     
 O   8.1992275239644687       0.34127582946142765        7.0626165524399971     
 C   6.4465389071420569       0.79997471742449622        5.6259689501112824     
 N   6.6026785747998105        2.2076209935081543        2.4319363746499647     
 C   6.1308255601143937        1.3708986526441955        4.3905419071141907     
 O   10.334011319406589        1.5639983788363989        7.2525922393681252     
 C   10.802805002626512        3.3751358944947984        5.9546021378440868     
 N   10.046209168615897        4.0491699279506808        2.5740383744430688     
 C   10.653576572140707        3.9754527537425175        4.6417974752880271     
 O   10.293833139922326      -0.76047798899468799        6.3541074822173620     
 C   10.760807559193390       -1.1577132088489903        4.1722674470498200     
 N   9.8225642843902090       0.68105373745937126        1.3230543708173248     
 C   10.573476130302476      -0.69051111817054167        2.8140573276665544     
 B   9.6896300928566745       0.20435840491189095        7.3401499403146886     
 C   5.4841862331320641       0.31034692033737704        6.6405885577831754     
 H   7.1818844089715839        2.5488812232468550        1.6310826391094637     
 C   5.2375143386139182        2.1977212599601175        2.5153562514656937     
 C   4.8937475406149149        1.6663227966404026        3.7396910557536698     
 C   11.611616082774276        4.0334871100821550        7.0163049355987077     
 H   9.5848598460028622        3.7432945060409817        1.6848879475009668     
 C   10.737957563192486        5.1922626073391518        2.7934642123424624     
 C   11.145067787404550        5.1864635786610620        4.1217304798600622     
 C   11.431194966366737       -2.4384808962138012        4.5194935764229092     
 H   9.3163596419220287        1.5030201775752681       0.92107248666600305     
 C   10.577868939291175      -0.22312379584862185       0.65006370986639694     
 C   11.075402378067563       -1.1333988055666042        1.5735134326646054     
 C   9.9407020007344755      -0.36456056110859386        8.8110387061786906     
 H   4.4534103785373915       0.52429333741982942        6.3418601727489285     
 H   5.5743565271867563      -0.77795575655242943        6.7924635003916771     
 H   5.6650571789884623       0.77728346871180232        7.6214292186810066     
 H   4.6354913991913884        2.6001964194833334        1.7053645355264109     
 H   3.8964549989628336        1.5065782336099869        4.1241111456102528     
 H   11.328086392713516        5.0867633079597017        7.1420529185950787     
 H   11.503959305744354        3.5065964844345245        7.9677892084107507     
 H   12.675176390753657        4.0389221437454399        6.7269396667324672     
 H   10.925518660818502        5.9004975941208526        1.9973796549418912     
 H   11.721846109627567        5.9474784940174397        4.6307009501962053     
 H   11.991493405220242       -2.8343716317568419        3.6695678879595919     
 H   12.110933905272244       -2.2994767853171969        5.3691318931490439     
 H   10.689285321096783       -3.1953743264064198        4.8182939788830206     
 H   10.715129131683829      -0.15535174763656875      -0.42092658519516696     
 H   11.695167506228524       -1.9965801328920818        1.3629057464907752     
 H   10.985691046374070      -0.11604524169367751        9.0581396780511589     
 H   9.9072284365105645       -1.4647111540942657        8.7872459675259069     
 C   9.0171690153798618       0.14617467020762420        9.9331801785694296     
 H   9.5491582533891730        8.7921104590219151E-002   10.894587070255715     
 H   8.8003736003823523        1.2169208087758434        9.7864621984684490     
 C   7.6959726521639036      -0.62207092532226860        10.083156960780448     
 H   7.0749587260551889      -0.48704301185743659        9.1856941282505904     
 H   7.9091618814070399       -1.7030566304621968        10.137408406813782     
 C   6.9152813949450369      -0.20543925061112617        11.335485939968789     
 H   6.7342280811860462       0.88102605139774737        11.316328075800119     
 H   7.5449867455476651      -0.37406721756780142        12.222935214614747     
 C   5.5827021894191518      -0.93924781596050055        11.511647588304323     
 H   4.9275663882372900      -0.72255533680077511        10.652554623803862     
 H   5.7531597800169605       -2.0275930226594969        11.480331301508983     
 C   4.8595696393606227      -0.57789823060209367        12.814006398667566     
 H   4.6956840760986482       0.51070032580517433        12.855904306424168     
 H   5.5166949781671057      -0.80084932792547281        13.669100812379952     
 C   3.5202658256067312       -1.3000438434858368        12.999665151153437     
 H   2.8620273461411108       -1.0786048903332510        12.144849858195059     
 H   3.6791417199233876       -2.3898888200010004        12.966957994905673     
 C   2.8098491974838793      -0.92577077896031179        14.303888092653867     
 H   2.6568271520829403       0.16458749171581505        14.338864792097194     
 H   3.4684099622367790       -1.1484463673815697        15.157608485571933     
 C   1.4642270399202422       -1.6310913996191958        14.502280025051428     
 H   1.6127949864449511       -2.7230823780901647        14.493443577426120     
 H  0.80841773395371097       -1.4223389914714368        13.642233400769014     
 C  0.75984391604158374       -1.2209015282087203        15.799363370143077     
 H  0.61668597831675209      -0.12906197347085574        15.809156326429656     
 H   1.4174821199630430       -1.4314595646503037        16.656196676684164     
 C -0.58996340914161316       -1.9109420218496924        16.006145152829625     
 H  -1.2473847727946041       -1.6890204832393458        15.150606285383775     
 H -0.45153525778665243       -3.0044008915541602        15.983424185090469     
 C  -1.3019114365713833       -1.5258294000490380        17.309247340772057     
 H  -1.4172334530704296      -0.43149426153341575        17.368989901660186     
 H -0.66997610050229794       -1.7995201889512904        18.168999098495242     
 C  -2.6712982774272498       -2.2044584550474351        17.425783856327524     
 H  -3.3072908863867023       -1.8806560022878920        16.587021200697983     
 H  -2.5456151105929234       -3.2897940967407191        17.282432192243306     
 C  -3.4055744219676263       -1.9730696517679918        18.749170733363883     
 H  -3.5668646880563482      -0.89630340216555859        18.922085719483800     
 H  -2.7695491247639024       -2.3152142845053576        19.578009214937026     
 C  -4.7489797857429723       -2.7122386063426562        18.806515246817582     
 H  -5.4620054982549462       -2.2240352528369787        18.126089932444398     
 H  -4.6135125156309833       -3.7260854603387519        18.405993023974016     
 C  -5.3381167005829759       -2.7972187768838439        20.216609546312299     
 H  -6.3381186169303225       -3.2535827946324134        20.208272704171016     
 H  -4.6992129420712736       -3.4083427085630587        20.870138038229950     
 H  -5.4350587020249144       -1.8049032954354223        20.672153095865063     
 Cl   8.4037345329698319        3.1622641832793938        9.5700817742324765E-002
 Co   5.7731900664964764        7.1001620298627364        23.915333807295500     
 N   7.0795563642514567        7.6628155139798126        22.361579290909738     
 N   7.7716556725414030        7.0457371613471365        24.770539839282517     
 N   4.5313316592942989        6.4547256643819706        22.416701417933609     
 N   5.2418770357858886        5.1340360514936494        24.478814280787422     
 N   4.9759924423945900        8.9123569852908453        23.397218798966442     
 N   4.9306535344482132        7.9174848211898414        25.726070946940965     
 O   6.6384878964623626        8.1771077135178611        21.169399726140249     
 C   8.3766797611118484        7.7659394214223099        22.563839522682816     
 N   8.4032525877869357        6.6574550124379872        25.904041616958757     
 C   8.7666713267553504        7.3375271227988037        23.888025205959362     
 O   4.4563630038654507        7.0097830847651199        21.183392152744631     
 C   3.9396955402565008        5.1640709990750198        22.477141201953160     
 N   5.3667535450543475        4.3128592828014476        25.555659203369736     
 C   4.3502241425715997        4.4854531796396220        23.628102711818588     
 O   4.6421327254857889        9.2736650176385762        22.123026629591660     
 C   4.3839926606351254        9.7814438085482127        24.368014746748262     
 N   4.8128751847536471        7.5640527846116115        27.028140807705910     
 C   4.3855389406956808        9.1858370041491852        25.632462387942144     
 B   5.1613893973722522        8.3535727712383228        21.037586128049945     
 C   9.3246420683526274        8.3566001622422554        21.578384030005498     
 H   7.8521069454355201        6.2900090847084122        26.720486890421643     
 C   9.7539115569427182        6.6910098539759639        25.768976070054396     
 C   10.030218451620611        7.1482453593874933        24.485260172575313     
 C   2.9080093063092396        4.7298498810117202        21.509003000505356     
 H   5.8662366018010221        4.6320829950941995        26.415920883180579     
 C   4.6101826889280701        3.1883873643248863        25.420998127469261     
 C   3.9626414230196132        3.2434301184119554        24.206034392437598     
 C   4.0312798189416581        11.180811325243441        24.049574059774805     
 H   5.2988659541964145        6.7197975695225374        27.390678465280864     
 C   4.2527908112374391        8.5671473092261348        27.771720169842503     
 C   3.9636985513554177        9.6188429114007850        26.928487667844870     
 C   4.7867629745166207        8.9587154871153292        19.609582518149701     
 H   10.334465656144744        8.4470997004315720        21.989543275279363     
 H   8.9692541001927850        9.3548706498123586        21.281762687871701     
 H   9.3664471021118825        7.7520931993786757        20.660074612181631     
 H   10.402731793999653        6.3578871727380006        26.573828213674837     
 H   11.004834795888252        7.3022128560840800        24.041933584719896     
 H   2.6663652468875680        3.6682764663949441        21.624383889932673     
 H   3.2396260748073891        4.9147435299103295        20.477265739945654     
 H   1.9754201462518624        5.3056707979513282        21.645030510924354     
 H   4.5831190690304373        2.4391374918640234        26.200209715711274     
 H   3.2777344441067306        2.5132469911483990        23.797865555283689     
 H   3.4717602554821525        11.627888916640474        24.873976762204364     
 H   3.4252287524906984        11.248533756580235        23.135357845921508     
 H   4.9367658766500586        11.790919580086459        23.887087020872571     
 H   4.0867650279213974        8.4495545106895360        28.835727587954885     
 H   3.5211095517044924        10.568943518130572        27.201060782939766     
 H   3.7291412388660801        8.7126475105122250        19.423431199285364     
 H   4.8224861797635112        10.058037897486523        19.654876341534628     
 C   5.6446220965874128        8.4722457362957257        18.426250011070561     
 H   5.0711061228812611        8.5669840618449271        17.492015194931376     
 H   5.8555652149036064        7.3956837281586516        18.531413639539398     
 C   6.9677496234466432        9.2301925051485743        18.253168564217265     
 H   7.5870320810243461        9.1105331780932826        19.152763733009213     
 H   6.7580358281631199        10.310364542141896        18.176755970424747     
 C   7.7496687040518024        8.7826296967450581        17.014985528345754     
 H   7.9275123752738654        7.6962061210587454        17.060629336142579     
 H   7.1295619638370225        8.9339175668616821        16.117924010234230     
 C   9.0853791679004257        9.5096571499115132        16.839327429630345     
 H   9.7310616903326892        9.3054771374186753        17.708513073621788     
 H   8.9176009681268482        10.598915338822646        16.851664289231326     
 C   9.8200973614048692        9.1273071728149073        15.551450796589993     
 H   9.9902494264731700        8.0391109313881781        15.529936028249393     
 H   9.1704062714830421        9.3322764079352698        14.686331339167419     
 C   11.155153236291531        9.8552210349924820        15.368610628064269     
 H   11.806503701301329        9.6512608467362888        16.232942467835233     
 H   10.988404155241007        10.944364599037179        15.383646983609369     
 C   11.879218505155782        9.4672278074438054        14.077761836703353     
 H   12.046064864721405        8.3783702420201003        14.061845546980674     
 H   11.225143342428023        9.6679586327566369        13.215162127286808     
 C   13.215692047169309        10.187261251628939        13.880065736697830     
 H   13.052126818173127        11.277192572236064        13.871033966853320     
 H   13.868257000585739        10.000262824378384        14.747509547401565     
 C   13.931271334930869        9.7667502097956369        12.594406173330746     
 H   14.096255461364649        8.6779236179766936        12.605659952686301     
 H   13.272453085698752        9.9476810092133263        11.731992045351607     
 C   15.266289774831280        10.478447282674212        12.377923184788099     
 H   15.928848734826714        10.280879827451733        13.235512880434616     
 H   15.107926343063259        11.569537193650005        12.384356027743731     
 C   15.981204114948040        10.085828004258902        11.080135984559533     
 H   16.111306152638488        8.9926273248220934        11.034228992737726     
 H   15.344396198960105        10.339486346055642        10.218081588360624     
 C   17.339878256020928        10.780751603045351        10.959428131496496     
 H   17.971277182410173        10.484759568817589        11.812117111613427     
 H   17.198127127866812        11.867403531085291        11.077466529386777     
 C   18.096439168992113        10.530750753410123        9.6531999651803453     
 H   18.255603272425798        9.4513762562447337        9.4958424907549190     
 H   17.482128290661514        10.865052394034505        8.8046815079713774     
 C   19.441407773036975        11.265882963583751        9.6277854512495225     
 H   20.129895783914968        10.788247121600085        10.340288388435763     
 H   19.292948568653511        12.285763127796212        10.007404114318955     
 C   20.076916822962911        11.330727787260630        8.2385639718017583     
 H   21.059288791379792        11.821618418106457        8.2739355169321041     
 H   19.438965520748830        11.904936081399381        7.5523838722462360     
 H   20.221813839803286        10.329559818093056        7.8144990533271566     
 Cl   6.7393101051168562        5.3916583253701482        28.119901362080054     
         194

 Co   9.1481112945795022        1.4084132437055046        4.4072487499403410     
 N   7.8658345650741950       0.67642570232309540        5.7846825656073042     
 N   7.1853813287405908        1.7188353150834816        3.5558294483123709     
 N   10.217756403859864        2.2052927952538788        6.0510904566827142     
 N   9.9773653310686310        3.2827704984848878        3.6883881151206013     
 N   10.246500322205682      -0.34169179397706306        5.0489723641790256     
 N   9.7994794936317380       0.41334422930414577        2.6451147973160527     
 O   8.1992501587429789       0.34030853080761841        7.0601084633599980     
 C   6.4467782481280391       0.79922994228299737        5.6235293477408552     
 N   6.6031232967665412        2.2066128078721023        2.4295352485999766     
 C   6.1311924791429284        1.3699634234627971        4.3880503436761273     
 O   10.334903466604393        1.5613956047909325        7.2500423995454168     
 C   10.802587522051008        3.3736153023965323        5.9533512647960585     
 N   10.043408588177265        4.0514159526671207        2.5742887805953791     
 C   10.652510441893806        3.9750970496283449        4.6413238803253511     
 O   10.292724687314884      -0.76306737092979182        6.3515448231115750     
 C   10.761240319828927       -1.1591159317659934        4.1698773633332138     
 N   9.8292809371601386       0.68355998673958074        1.3212618036448833     
 C   10.576286869334982      -0.69045730614702772        2.8118687315110362     
 B   9.6895225525711162       0.20233944324126063        7.3375907599764592     
 C   5.4842607758213751       0.31046196752491806        6.6384049744221176     
 H   7.1824804665810555        2.5479109321979032        1.6287987574729759     
 C   5.2379732887426131        2.1978464018734112        2.5133891822437961     
 C   4.8941524611099432        1.6664243351269348        3.7376579166691135     
 C   11.611087891016185        4.0317005115547691        7.0153677429991381     
 H   9.5829181979352409        3.7456479350606546        1.6846818709006446     
 C   10.734042980561657        5.1948942293594351        2.7949888306949751     
 C   11.142306472536365        5.1874140001073741        4.1228372618400417     
 C   11.430752529911159       -2.4403206956092007        4.5170817975486068     
 H   9.3223016415146844        1.5050379566835119       0.91938429461066862     
 C   10.587103164660782      -0.21895492509908124       0.64885390224426465     
 C   11.082229835111709       -1.1307062572110695        1.5720864887764037     
 C   9.9398862634896510      -0.36593177750572919        8.8087449866524601     
 H   4.4535129808582612       0.52321018821321963        6.3387376554992860     
 H   5.5751589739578380      -0.77750594930161954        6.7920504311277847     
 H   5.6641290612923081       0.77910861550786825        7.6186141230206719     
 H   4.6359907516609251        2.6012650487555553        1.7038591263842742     
 H   3.8968593611752222        1.5074447522066579        4.1223844085735015     
 H   11.325657952009010        5.0842167394398015        7.1431068219967191     
 H   11.505237013996236        3.5030555187563497        7.9660339248738339     
 H   12.674333464302439        4.0397760446636255        6.7250091580216447     
 H   10.920265780312336        5.9046775868139019        2.0000394466279277     
 H   11.718967900951711        5.9481002342782929        4.6324137800974698     
 H   11.989001853613493       -2.8376707084045614        3.6665644114397278     
 H   12.112249633614830       -2.3013078588114646        5.3653316152660295     
 H   10.688512700664520       -3.1959808591042798        4.8180743124886805     
 H   10.728021786222552      -0.14912397829104584      -0.42150491676344465     
 H   11.703152105252348       -1.9931119412947211        1.3618696390938501     
 H   10.985015161349381      -0.11821840292911827        9.0560252024341068     
 H   9.9052097952737093       -1.4660243671295103        8.7859259495839392     
 C   9.0162645550865754       0.14698423557174953        9.9297591088129540     
 H   9.5471745999261142        8.8436153493479483E-002   10.891743779970477     
 H   8.8014006004549028        1.2179846362505622        9.7822025793789678     
 C   7.6937331987426028      -0.61904302728151239        10.078717036986966     
 H   7.0737489720034592      -0.48315848977162429        9.1807191590003931     
 H   7.9051011117046928       -1.7003461136747979        10.133323772109188     
 C   6.9126059221966907      -0.20111008207408410        11.330252355912526     
 H   6.7330665545573645       0.88557724409849825        11.310962414133414     
 H   7.5412675247984442      -0.37062034861186754        12.218268422576498     
 C   5.5790149339794350      -0.93326480507366705        11.505227935602882     
 H   4.9244640576248599      -0.71527668296718339        10.646002340535908     
 H   5.7481896219446398       -2.0217857838729980        11.473335161672654     
 C   4.8559888039070813      -0.57197043773472911        12.807594666811710     
 H   4.6921018261324319       0.51661683690344962        12.849685665116112     
 H   5.5132045498780702      -0.79509073845031497        13.662585290686636     
 C   3.5168544958711538       -1.2943088420238913        12.993261186168958     
 H   2.8582756625274071       -1.0725484310888340        12.138806166496707     
 H   3.6759053296155915       -2.3841121724340004        12.959927794003782     
 C   2.8069752716892524      -0.92094676350687454        14.297984487202578     
 H   2.6532327330552934       0.16930190287721003        14.333478396264796     
 H   3.4661890448911854       -1.1435610110877130        15.151234675114623     
 C   1.4620003214134947       -1.6273316905461301        14.496724093234285     
 H   1.6114094555966336       -2.7192088834601096        14.487087589550747     
 H  0.80550220883580703       -1.4185256140809577        13.637220875879343     
 C  0.75814795809438895       -1.2185926175724802        15.794509639462051     
 H  0.61374027611116788      -0.12690103828057042        15.804929640919770     
 H   1.4166526734086948       -1.4288715305335358        16.650768016656109     
 C -0.59072582012774255       -1.9102980225331283        16.001820472486415     
 H  -1.2490297964630697       -1.6887052748595637        15.146872842755849     
 H -0.45100434242443532       -3.0035859056694401        15.978467694193647     
 C  -1.3020729986142554       -1.5266632021326920        17.305640718014704     
 H  -1.4191191876802862      -0.43252058978894364        17.365656227206792     
 H -0.66896780480153228       -1.7995009904675270        18.164801548130161     
 C  -2.6702502263515004       -2.2074251445316233        17.423488922651682     
 H  -3.3077795509578016       -1.8844961299919278        16.585551004265319     
 H  -2.5430809250286162       -3.2925630055938129        17.279910816495537     
 C  -3.4031195913784176       -1.9771288126119944        18.747827055442588     
 H  -3.5651726299708986      -0.90052448957703890        18.921131631122531     
 H  -2.7656754775759351       -2.3188302225702380        19.575841875891353     
 C  -4.7458176786953148       -2.7174446318284371        18.806519288278388     
 H  -5.4597049057032976       -2.2304033792246525        18.126134273262931     
 H  -4.6096759806206560       -3.7314959410925006        18.406703672916009     
 C  -5.3339238911553180       -2.8018663619225621        20.217075742408198     
 H  -6.3332211110535477       -3.2597530437549418        20.209814334980678     
 H  -4.6936305773808495       -3.4114353757753721        20.870659557486633     
 H  -5.4320270453499431       -1.8092391226902815        20.671753236576709     
 Cl   8.4048226308465548        3.1621682772195956        9.5096626594883188E-002
 Co   5.7744400243309846        7.0997498437751574        23.920495112097001     
 N   7.0814397843676371        7.6612811379198744        22.366765920706491     
 N   7.7734352195942682        7.0435944314647569        24.775960132121678     
 N   4.5350490858961994        6.4509271957879806        22.421184758755739     
 N   5.2396171450905920        5.1346893814624330        24.487759147258284     
 N   4.9750237038963938        8.9099755003272296        23.399506515310964     
 N   4.9341154943988084        7.9220157480598941        25.730829437727312     
 O   6.6412296880082424        8.1744029501452413        21.173697040326832     
 C   8.3786808020412327        7.7629133689148730        22.568979571521876     
 N   8.4050566398579569        6.6535891541919909        25.908857993472505     
 C   8.7684855476702328        7.3345087839658687        23.893212104339575     
 O   4.4605820922436337        7.0048004687434133        21.187365757729754     
 C   3.9437635591376670        5.1599572912166805        22.482108927468772     
 N   5.3619001479028974        4.3155189724676317        25.566314419013160     
 C   4.3510602433143992        4.4838532656597483        23.635574239945726     
 O   4.6432399526905259        9.2699989100590496        22.124581442027772     
 C   4.3821601885234172        9.7808351694654743        24.368252330732176     
 N   4.8187705882690981        7.5723942969744078        27.034048577537273     
 C   4.3864520773304534        9.1890916486994563        25.634279435261430     
 B   5.1640596302148358        8.3492268473922149        21.040613005366630     
 C   9.3272365744350836        8.3512054178281705        21.582704117370334     
 H   7.8537093253570127        6.2882307661056078        26.726013578314429     
 C   9.7556728090284786        6.6856112819506421        25.773364679736265     
 C   10.032031994880407        7.1432164283249948        24.489809956116872     
 C   2.9151933255728264        4.7233782290411472        21.511658045436903     
 H   5.8606237355673478        4.6357857567961327        26.426564363787055     
 C   4.6066362082853800        3.1901362314499244        25.431414275579510     
 C   3.9625775575464086        3.2425877588746368        24.214595916325067     
 C   4.0231568057277727        11.177487432062293        24.045467930983207     
 H   5.3053497046642759        6.7290037271483580        27.398077115753910     
 C   4.2576273704249594        8.5765237533840892        27.775427729761670     
 C   3.9653392525702778        9.6250820857671879        26.929548418829913     
 C   4.7887204013444142        8.9528782749102209        19.612204572866467     
 H   10.338080606429829        8.4371454341877161        21.992097456919577     
 H   8.9754145692618561        9.3513321379082370        21.288146294481137     
 H   9.3647453666745886        7.7479464752857838        20.663457809187754     
 H   10.404397359866435        6.3512908180920000        26.577811943983225     
 H   11.006717325625502        7.2962708988227201        24.046275792779930     
 H   2.6738355202250452        3.6618792017966291        21.628337559155117     
 H   3.2495765686049261        4.9064764566402195        20.480506566030435     
 H   1.9818970507012412        5.2988853529008848        21.643798353949567     
 H   4.5773573895536241        2.4423600383093489        26.211888545107517     
 H   3.2792189871378206        2.5112850955322661        23.805838219289125     
 H   3.4661171137881017        11.626384808293649        24.870551113302909     
 H   3.4123856935271326        11.239180829053490        23.134131295747672     
 H   4.9254872557000393        11.789888095490973        23.875537479748381     
 H   4.0934528737809313        8.4619467560596906        28.840002274503256     
 H   3.5214420254696615        10.575133039087047        27.200027972159845     
 H   3.7311376751773859        8.7059758636748157        19.426917845756908     
 H   4.8236440108756753        10.052266875891014        19.656866816423086     
 C   5.6459906525916086        8.4666520130971499        18.428433496713708     
 H   5.0717109559208406        8.5609447437966164        17.494611951287585     
 H   5.8577760893690716        7.3902369962391008        18.533566150826264     
 C   6.9683821940644295        9.2256630226657155        18.254444117178178     
 H   7.5889103554495643        9.1055691738288544        19.153158892406140     
 H   6.7577468125087456        10.305773040527930        18.179434056949830     
 C   7.7489484039012018        8.7801536476633721        17.014705047530502     
 H   7.9282390417825770        7.6939078159391636        17.059102810928387     
 H   7.1272748064580149        8.9315154070744551        16.118741447389485     
 C   9.0834747146669503        9.5090418036076745        16.837825646653567     
 H   9.7304870630551257        9.3051295788124495        17.706062138114525     
 H   8.9142920972512325        10.598079688948431        16.851115016754218     
 C   9.8171312143699136        9.1285131272099385        15.548825242693329     
 H   9.9881132901487817        8.0404576827921179        15.526165075032928     
 H   9.1664292689886935        9.3337947833568453        14.684540676711613     
 C   11.151509847494355        9.8575633733616552        15.365490180476179     
 H   11.803740530500885        9.6532816600241915        16.229098295490157     
 H   10.983996696727337        10.946580185224786        15.381616326639579     
 C   11.874828281570522        9.4711468556958689        14.073764205935568     
 H   12.042301569714271        8.3823916576800670        14.056869934587116     
 H   11.220026166352016        9.6721978714044248        13.211794647524538     
 C   13.210795205012873        10.192061833319293        13.875766165931886     
 H   13.046592392215420        11.281902198057377        13.867088769902214     
 H   13.863802778690493        10.005168592685589        14.742912371934377     
 C   13.926169572120580        9.7722059545970907        12.589787079353831     
 H   14.091486048009767        8.6834278260511280        12.600736954890866     
 H   13.267094376265835        9.9530978760755495        11.727577744067737     
 C   15.260979896787520        10.484247427949473        12.373111092325399     
 H   15.923678456284478        10.286784301267822        13.230624642656410     
 H   15.102458712675507        11.575307140800003        12.379500847662488     
 C   15.975762544498695        10.091484051605935        11.075284292473022     
 H   16.104548393258995        8.9981557890480630        11.028900479258484     
 H   15.339390342673402        10.346284369637093        10.213265847473750     
 C   17.335380175413952        10.784674539930235        10.955191612464331     
 H   17.965750456973449        10.488121995411726        11.808445344242285     
 H   17.195047647077871        11.871548400223526        11.072726465891185     
 C   18.092609463461407        10.532983992673415        9.6496669402535638     
 H   18.249697363683865        9.4532790201631549        9.4926548403366127     
 H   17.479844215907676        10.868350128789670        8.8005282706475843     
 C   19.439077704191316        11.265340661055834        9.6252281897663483     
 H   20.125794223343313        10.786618826200057        10.338671506257175     
 H   19.292409013969007        12.285713302997475        10.004172085179304     
 C   20.076164334941943        11.328048256773753        8.2366382690678392     
 H   21.059336566653197        11.817248135604304        8.2727171710214034     
 H   19.439938000965888        11.902839231166253        7.5493527933308240     
 H   20.219815589902190        10.326339119595371        7.8134022188181040     
 Cl   6.7389516042779043        5.3966916336800992        28.127696202886700     
         194

 Co   9.1487893939397527        1.4072053584527524        4.4049691338701704     
 N   7.8660458192370974       0.67557945576154776        5.7822092657036519     
 N   7.1857903201702955        1.7171104638417405        3.5531180653061858     
 N   10.218170821879934        2.2033982893269393        6.0490187928913572     
 N   9.9764358343843131        3.2830568573924439        3.6873670593603007     
 N   10.246477786902840      -0.34344911998853145        5.0466069991395122     
 N   9.8021345628158709       0.41324077890207284        2.6426652786080260     
 O   8.1992727935214891       0.33934123215380924        7.0576003742799989     
 C   6.4470175891140205       0.79848516714149853        5.6210897453704272     
 N   6.6035680187332710        2.2056046222360508        2.4271341225499885     
 C   6.1315593981714640        1.3690281942813984        4.3855587802380631     
 O   10.335795613802196        1.5587928307454664        7.2474925597227084     
 C   10.802370041475504        3.3720947102982661        5.9521003917480293     
 N   10.040608007738633        4.0536619773835598        2.5745391867476899     
 C   10.651444311646904        3.9747413455141718        4.6408502853626761     
 O   10.291616234707442      -0.76565675286489576        6.3489821640057871     
 C   10.761673080464464       -1.1605186546829966        4.1674872796166067     
 N   9.8359975899300700       0.68606623601979033        1.3194692364724416     
 C   10.579097608367491      -0.69040349412351387        2.8096801353555181     
 B   9.6894150122855596       0.20032048157063032        7.3350315796382297     
 C   5.4843353185106869       0.31057701471245902        6.6362213910610599     
 H   7.1830765241905272        2.5469406411489510        1.6265148758364878     
 C   5.2384322388713072        2.1979715437867053        2.5114221130218981     
 C   4.8945573816049714        1.6665258736134672        3.7356247775845568     
 C   11.610559699258092        4.0299139130273840        7.0144305503995694     
 H   9.5809765498676214        3.7480013640803271        1.6844757943003221     
 C   10.730128397930828        5.1975258513797176        2.7965134490474872     
 C   11.139545157668183        5.1883644215536870        4.1239440438200203     
 C   11.430310093455580       -2.4421604950045999        4.5146700186743036     
 H   9.3282436411073402        1.5070557357917560       0.91769610255533429     
 C   10.596337390030387      -0.21478605434954059       0.64764409462213235     
 C   11.089057292155854       -1.1280137088555346        1.5706595448882017     
 C   9.9390705262448247      -0.36730299390286458        8.8064512671262296     
 H   4.4536155831791300       0.52212703900660984        6.3356151382496426     
 H   5.5759614207289188      -0.77705614205080975        6.7916373618638932     
 H   5.6632009435961539       0.78093376230393408        7.6157990273603362     
 H   4.6364901041304627        2.6023336780277773        1.7023537172421372     
 H   3.8972637233876108        1.5083112708033291        4.1206576715367511     
 H   11.323229511304506        5.0816701709199004        7.1441607253983594     
 H   11.506514722248118        3.4995145530781748        7.9642786413369171     
 H   12.673490537851219        4.0406299455818120        6.7230786493108230     
 H   10.915012899806170        5.9088575795069511        2.0026992383139639     
 H   11.716089692275856        5.9487219745391471        4.6341266099987353     
 H   11.986510302006742       -2.8409697850522804        3.6635609349198641     
 H   12.113565361957415       -2.3031389323057319        5.3615313373830142     
 H   10.687740080232258       -3.1965873918021392        4.8178546460943403     
 H   10.740914440761276      -0.14289620894552291      -0.42208324833172228     
 H   11.711136704276171       -1.9896437496973605        1.3608335316969251     
 H   10.984339276324690      -0.12039156416455904        9.0539107268170547     
 H   9.9031911540368522       -1.4673375801647550        8.7846059316419698     
 C   9.0153600947932873       0.14779380093587483        9.9263380390564766     
 H   9.5451909464630553        8.8951202396739801E-002   10.888900489685238     
 H   8.8024276005274515        1.2190484637252812        9.7779429602894847     
 C   7.6914937453213010      -0.61601512924075619        10.074277113193482     
 H   7.0725392179517286      -0.47927396768581204        9.1757441897501977     
 H   7.9010403420023456       -1.6976355968873991        10.129239137404594     
 C   6.9099304494483453      -0.19678091353704202        11.325018771856264     
 H   6.7319050279286818       0.89012843679924902        11.305596752466707     
 H   7.5375483040492224      -0.36717347965593372        12.213601630538248     
 C   5.5753276785397183      -0.92728179418683343        11.498808282901441     
 H   4.9213617270124290      -0.70799802913359156        10.639450057267954     
 H   5.7432194638723200       -2.0159785450864991        11.466339021836328     
 C   4.8524079684535408      -0.56604264486736455        12.801182934955856     
 H   4.6885195761662146       0.52253334800172491        12.843467023808056     
 H   5.5097141215890337      -0.78933214897515724        13.656069768993319     
 C   3.5134431661355769       -1.2885738405619456        12.986857221184479     
 H   2.8545239789137034       -1.0664919718444168        12.132762474798355     
 H   3.6726689393077958       -2.3783355248670000        12.952897593101891     
 C   2.8041013458946260      -0.91612274805343741        14.292080881751289     
 H   2.6496383140276465       0.17401631403860504        14.328092000432397     
 H   3.4639681275455922       -1.1386756547938564        15.144860864657312     
 C   1.4597736029067474       -1.6235719814730647        14.491168161417143     
 H   1.6100239247483161       -2.7153353888300544        14.480731601675373     
 H  0.80258668371790320       -1.4147122366904787        13.632208350989673     
 C  0.75645200014719405       -1.2162837069362402        15.789655908781025     
 H  0.61079457390558367      -0.12474010309028510        15.800702955409886     
 H   1.4158232268543465       -1.4262834964167679        16.645339356628057     
 C -0.59148823111387183       -1.9096540232165642        15.997495792143209     
 H  -1.2506748201315354       -1.6883900664797815        15.143139400127925     
 H -0.45047342706221821       -3.0027709197847203        15.973511203296823     
 C  -1.3022345606571277       -1.5274970042163460        17.302034095257351     
 H  -1.4210049222901431      -0.43354691804447160        17.362322552753394     
 H -0.66795950910076674       -1.7994817919837636        18.160603997765079     
 C  -2.6692021752757507       -2.2103918340158120        17.421193988975840     
 H  -3.3082682155289005       -1.8883362576959639        16.584080807832660     
 H  -2.5405467394643084       -3.2953319144469062        17.277389440747768     
 C  -3.4006647607892093       -1.9811879734559972        18.746483377521294     
 H  -3.5634805718854494      -0.90474557698851921        18.920177542761266     
 H  -2.7618018303879679       -2.3224461606351188        19.573674536845676     
 C  -4.7426555716476582       -2.7226506573142184        18.806523329739196     
 H  -5.4574043131516490       -2.2367715056123263        18.126178614081468     
 H  -4.6058394456103295       -3.7369064218462493        18.407414321858006     
 C  -5.3297310817276600       -2.8065139469612808        20.217541938504102     
 H  -6.3283236051767737       -3.2659232928774706        20.211355965790339     
 H  -4.6880482126904264       -3.4145280429876856        20.871181076743316     
 H  -5.4289953886749727       -1.8135749499451406        20.671353377288355     
 Cl   8.4059107287232777        3.1620723711597973        9.4492435447441597E-002
 Co   5.7756899821654919        7.0993376576875775        23.925656416898498     
 N   7.0833232044838175        7.6597467618599362        22.371952550503245     
 N   7.7752147666471343        7.0414517015823783        24.781380424960837     
 N   4.5387665124980998        6.4471287271939897        22.425668099577873     
 N   5.2373572543952962        5.1353427114312158        24.496704013729143     
 N   4.9740549653981967        8.9075940153636157        23.401794231655483     
 N   4.9375774543494035        7.9265466749299467        25.735587928513656     
 O   6.6439714795541214        8.1716981867726197        21.177994354513416     
 C   8.3806818429706151        7.7598873164074362        22.574119620360939     
 N   8.4068606919289781        6.6497232959459955        25.913674369986254     
 C   8.7702997685851170        7.3314904451329346        23.898399002719788     
 O   4.4648011806218166        6.9998178527217059        21.191339362714878     
 C   3.9478315780188336        5.1558435833583403        22.487076652984388     
 N   5.3570467507514481        4.3181786621338158        25.576969634656582     
 C   4.3518963440571996        4.4822533516798737        23.643045768072863     
 O   4.6443471798952620        9.2663328024795231        22.126136254463887     
 C   4.3803277164117080        9.7802265303827340        24.368489914716086     
 N   4.8246659917845491        7.5807358093372033        27.039956347368637     
 C   4.3873652139652268        9.1923462932497291        25.636096482580715     
 B   5.1667298630574185        8.3448809235461070        21.043639882683316     
 C   9.3298310805175415        8.3458106734140856        21.587024204735169     
 H   7.8553117052785062        6.2864524475028043        26.731540266207215     
 C   9.7574340611142372        6.6802127099253212        25.777753289418133     
 C   10.033845538140202        7.1381874972624964        24.494359739658435     
 C   2.9223773448364132        4.7169065770705734        21.514313090368454     
 H   5.8550108693336727        4.6394885184980668        26.437207844393527     
 C   4.6030897276426890        3.1918850985749621        25.441830423689755     
 C   3.9625136920732040        3.2417453993373186        24.223157440212532     
 C   4.0150337925138873        11.174163538881144        24.041361802191606     
 H   5.3118334551321373        6.7382098847741778        27.405475766226953     
 C   4.2624639296124798        8.5859001975420455        27.779135289680834     
 C   3.9669799537851382        9.6313212601335927        26.930609169814957     
 C   4.7906778281722087        8.9470410627051109        19.614826627583238     
 H   10.341695556714916        8.4271911679438585        21.994651638559787     
 H   8.9815750383309290        9.3477936260041172        21.294529901090570     
 H   9.3630436312372964        7.7437997511928911        20.666841006193877     
 H   10.406062925733218        6.3446944634459994        26.581795674291612     
 H   11.008599855362753        7.2903289415613601        24.050618000839965     
 H   2.6813057935625220        3.6554819371983145        21.632291228377557     
 H   3.2595270624024626        4.8982093833701095        20.483747392115220     
 H   1.9883739551506203        5.2920999078504414        21.642566196974784     
 H   4.5715957100768119        2.4455825847546739        26.223567374503759     
 H   3.2807035301689100        2.5093231999161327        23.813810883294565     
 H   3.4604739720940514        11.624880699946823        24.867125464401454     
 H   3.3995426345635669        11.229827901526747        23.132904745573835     
 H   4.9142086347500200        11.788856610895486        23.863987938624188     
 H   4.1001407196404651        8.4743390014298452        28.844276961051627     
 H   3.5217744992348301        10.581322560043521        27.198995161379923     
 H   3.7331341114886922        8.6993042168374082        19.430404492228455     
 H   4.8248018419878385        10.046495854295507        19.658857291311541     
 C   5.6473592085958044        8.4610582898985758        18.430616982356852     
 H   5.0723157889604202        8.5549054257483075        17.497208707643793     
 H   5.8599869638345359        7.3847902643195509        18.535718662113133     
 C   6.9690147646822149        9.2211335401828549        18.255719670139086     
 H   7.5907886298747815        9.1006051695644246        19.153554051803070     
 H   6.7574577968543723        10.301181538913966        18.182112143474917     
 C   7.7482281037506002        8.7776775985816844        17.014424566715252     
 H   7.9289657082912877        7.6916095108195810        17.057576285714191     
 H   7.1249876490790074        8.9291132472872263        16.119558884544745     
 C   9.0815702614334750        9.5084264573038357        16.836323863676785     
 H   9.7299124357775639        9.3047820202062219        17.703611202607263     
 H   8.9109832263756150        10.597244039074216        16.850565744277109     
 C   9.8141650673349563        9.1297190816049696        15.546199688796666     
 H   9.9859771538243916        8.0418044341960595        15.522394121816465     
 H   9.1624522664943449        9.3353131587784226        14.682750014255806     
 C   11.147866458697177        9.8599057117308266        15.362369732888091     
 H   11.800977359700443        9.6553024733120960        16.225254123145078     
 H   10.979589238213668        10.948795771412394        15.379585669669790     
 C   11.870438057985261        9.4750659039479341        14.069766575167785     
 H   12.038538274707134        8.3864130733400337        14.051894322193558     
 H   11.214908990276010        9.6764371100522109        13.208427167762270     
 C   13.205898362856436        10.196862415009646        13.871466595165943     
 H   13.041057966257711        11.286611823878689        13.863143572951106     
 H   13.859348556795249        10.010074360992794        14.738315196467187     
 C   13.921067809310289        9.7776616993985446        12.585167985376915     
 H   14.086716634654884        8.6889320341255640        12.595813957095434     
 H   13.261735666832918        9.9585147429377727        11.723163442783870     
 C   15.255670018743761        10.490047573224736        12.368298999862700     
 H   15.918508177742240        10.292688775083910        13.225736404878205     
 H   15.096991082287753        11.581077087950002        12.374645667581243     
 C   15.970320974049347        10.097140098952966        11.070432600386511     
 H   16.097790633879498        9.0036842532740344        11.023571965779242     
 H   15.334384486386700        10.353082393218545        10.208450106586874     
 C   17.330882094806977        10.788597476815116        10.950955093432166     
 H   17.960223731536722        10.491484422005863        11.804773576871142     
 H   17.191968166288934        11.875693269361761        11.067986402395594     
 C   18.088779757930705        10.535217231936709        9.6461339153267822     
 H   18.243791454941935        9.4551817840815779        9.4894671899183081     
 H   17.477560141153837        10.871647863544835        8.7963750333237929     
 C   19.436747635345657        11.264798358527916        9.6226709282831742     
 H   20.121692662771654        10.784990530800028        10.337054624078588     
 H   19.291869459284506        12.285663478198737        10.000940056039651     
 C   20.075411846920971        11.325368726286877        8.2347125663339185     
 H   21.059384341926602        11.812877853102153        8.2714988251107009     
 H   19.440910481182943        11.900742380933126        7.5463217144154129     
 H   20.217817340001094        10.323118421097686        7.8123053843090524     
 Cl   6.7385931034389523        5.4017249419900493        28.135491043693349     
         194

 Co   9.1494674933000031        1.4059974732000002        4.4026895177999998     
 N   7.8662570733999999       0.67473320920000002        5.7797359657999996     
 N   7.1861993116000011        1.7153856125999996        3.5504066823000002     
 N   10.218585239900003        2.2015037834000002        6.0469471291000003     
 N   9.9755063376999971        3.2833432163000000        3.6863460035999998     
 N   10.246455251600000      -0.34520644599999978        5.0442416340999996     
 N   9.8047896320000039       0.41313732849999990        2.6402157598999998     
 O   8.1992954282999992       0.33837393350000000        7.0550922851999998     
 C   6.4472569301000018       0.79774039199999969        5.6186501430000000     
 N   6.6040127407000018        2.2045964365999993        2.4247329965000004     
 C   6.1319263171999996        1.3680929651000000        4.3830672167999998     
 O   10.336687761000000        1.5561900567000000        7.2449427199000000     
 C   10.802152560900000        3.3705741182000000        5.9508495187000001     
 N   10.037807427300001        4.0559080020999998        2.5747895929000002     
 C   10.650378181400001        3.9743856413999992        4.6403766904000001     
 O   10.290507782100001      -0.76824613479999959        6.3464195049000001     
 C   10.762105841100000       -1.1619213775999999        4.1650971958999996     
 N   9.8427142426999996       0.68857248529999981        1.3176766692999999     
 C   10.581908347399997      -0.69034968209999992        2.8074915391999999     
 B   9.6893074720000012       0.19830151990000000        7.3324723993000003     
 C   5.4844098611999978       0.31069206190000004        6.6340378077000022     
 H   7.1836725817999989        2.5459703500999993        1.6242309941999999     
 C   5.2388911890000012        2.1980966856999991        2.5094550438000001     
 C   4.8949623020999997        1.6666274120999995        3.7335916385000005     
 C   11.610031507500000        4.0281273144999989        7.0134933577999998     
 H   9.5790349018000001        3.7503547931000001        1.6842697176999999     
 C   10.726213815300000        5.2001574734000000        2.7980380673999998     
 C   11.136783842800000        5.1893148429999991        4.1250508257999998     
 C   11.429867657000001       -2.4440002943999990        4.5122582398000004     
 H   9.3341856406999959        1.5090735148999999       0.91600791049999997     
 C   10.605571615399993      -0.21061718359999998       0.64643428700000005     
 C   11.095884749200000       -1.1253211605000000        1.5692326009999999     
 C   9.9382547890000001      -0.36867421029999997        8.8041575475999991     
 H   4.4537181854999996       0.52104388980000005        6.3324926210000001     
 H   5.5767638675000004      -0.77660633479999985        6.7912242926000008     
 H   5.6622728258999997       0.78275890910000001        7.6129839317000005     
 H   4.6369894566000003        2.6034023072999992        1.7008483081000003     
 H   3.8976680855999994        1.5091777894000000        4.1189309344999998     
 H   11.320801070600000        5.0791236024000002        7.1452146287999998     
 H   11.507792430500000        3.4959735874000000        7.9625233578000003     
 H   12.672647611400000        4.0414838464999985        6.7211481406000004     
 H   10.909760019300004        5.9130375722000004        2.0053590300000002     
 H   11.713211483600000        5.9493437148000003        4.6358394398999998     
 H   11.984018750399994       -2.8442688616999998        3.6605574584000000     
 H   12.114881090300001       -2.3049700057999996        5.3577310594999998     
 H   10.686967459799996       -3.1971939244999992        4.8176349797000002     
 H   10.753807095299999      -0.13666843960000000      -0.42266157989999997     
 H   11.719121303299996       -1.9861755580999998        1.3597974242999999     
 H   10.983663391300000      -0.12256472539999980        9.0517962512000025     
 H   9.9011725127999970       -1.4686507931999997        8.7832859137000003     
 C   9.0144556345000009       0.14860336630000015        9.9229169692999992     
 H   9.5432072929999965        8.9466251300000132E-002   10.886057199400000     
 H   8.8034546006000003        1.2201122912000000        9.7736833412000035     
 C   7.6892542919000002      -0.61298723119999998        10.069837189399999     
 H   7.0713294638999988      -0.47538944559999974        9.1707692205000004     
 H   7.8969795722999985       -1.6949250801000002        10.125154502700001     
 C   6.9072549766999991      -0.19245174499999995        11.319785187800001     
 H   6.7307435013000001       0.89467962949999991        11.300231090800001     
 H   7.5338290833000006      -0.36372661069999990        12.208934838499999     
 C   5.5716404231000016      -0.92129878329999992        11.492388630200001     
 H   4.9182593963999990      -0.70071937529999984        10.632897774000000     
 H   5.7382493058000001       -2.0101713063000002        11.459342882000000     
 C   4.8488271330000003      -0.56011485200000000        12.794771203100000     
 H   4.6849373261999983       0.52844985910000020        12.837248382500000     
 H   5.5062236932999982      -0.78357355949999952        13.649554247300003     
 C   3.5100318363999996       -1.2828388391000001        12.980453256200001     
 H   2.8507722952999996       -1.0604355125999998        12.126718783100003     
 H   3.6694325489999997       -2.3725588772999999        12.945867392200000     
 C   2.8012274200999991      -0.91129873260000016        14.286177276300000     
 H   2.6460438949999996       0.17873072520000005        14.322705604599999     
 H   3.4617472101999986       -1.1337902984999997        15.138487054200002     
 C   1.4575468843999999       -1.6198122723999990        14.485612229600001     
 H   1.6086383938999986       -2.7114618941999993        14.474375613799999     
 H  0.79967115859999938       -1.4108988592999996        13.627195826100003     
 C  0.75475604219999926       -1.2139747963000000        15.784802178100000     
 H  0.60784887169999946      -0.12257916789999979        15.796476269899999     
 H   1.4149937802999983       -1.4236954623000000        16.639910696600001     
 C -0.59225064210000111       -1.9090100239000001        15.993171111800001     
 H  -1.2523198438000012       -1.6880748580999994        15.139405957500001     
 H -0.44994251170000110       -3.0019559339000002        15.968554712400001     
 C  -1.3023961227000000       -1.5283308063000001        17.298427472499998     
 H  -1.4228906568999997      -0.43457324629999949        17.358988878300000     
 H -0.66695121340000108       -1.7994625935000002        18.156406447399998     
 C  -2.6681541242000009       -2.2133585235000002        17.418899055299999     
 H  -3.3087568800999998       -1.8921763854000000        16.582610611400000     
 H  -2.5380125539000011       -3.2981008233000000        17.274868065000000     
 C  -3.3982099302000006       -1.9852471342999998        18.745139699599999     
 H  -3.5617885137999998      -0.90896666439999951        18.919223454400001     
 H  -2.7579281832000007       -2.3260620986999991        19.571507197799999     
 C  -4.7394934646000015       -2.7278566827999993        18.806527371200001     
 H  -5.4551037206000004       -2.2431396320000001        18.126222954900001     
 H  -4.6020029106000022       -3.7423169025999981        18.408124970799999     
 C  -5.3255382723000020       -2.8111615319999994        20.218008134600002     
 H  -6.3234260992999998       -3.2720935419999995        20.212897596600001     
 H  -4.6824658480000023       -3.4176207101999991        20.871702595999999     
 H  -5.4259637320000014       -1.8179107771999998        20.670953518000001     
 Cl   8.4069988266000006        3.1619764650999991        9.3888244300000021E-002
 Co   5.7769399400000001        7.0989254715999985        23.930817721699999     
 N   7.0852066245999978        7.6582123857999980        22.377139180299999     
 N   7.7769943136999995        7.0393089716999988        24.786800717799998     
 N   4.5424839391000003        6.4433302585999996        22.430151440400003     
 N   5.2350973636999996        5.1359960413999994        24.505648880200006     
 N   4.9730862268999996        8.9052125304000000        23.404081948000002     
 N   4.9410394142999987        7.9310776017999993        25.740346419300000     
 O   6.6467132711000012        8.1689934233999999        21.182291668700000     
 C   8.3826828838999994        7.7568612638999994        22.579259669199999     
 N   8.4086647439999993        6.6458574377000001        25.918490746500002     
 C   8.7721139894999993        7.3284721062999996        23.903585901100001     
 O   4.4690202689999996        6.9948352366999993        21.195312967700001     
 C   3.9518995968999997        5.1517298755000001        22.492044378500001     
 N   5.3521933535999988        4.3208383518000000        25.587624850300003     
 C   4.3527324448000000        4.4806534376999991        23.650517296200000     
 O   4.6454544070999981        9.2626666948999965        22.127691066899999     
 C   4.3784952442999998        9.7796178912999956        24.368727498700000     
 N   4.8305613953000002        7.5890773216999987        27.045864117200001     
 C   4.3882783505999994        9.1956009378000001        25.637913529900000     
 B   5.1694000959000022        8.3405349996999991        21.046666760000001     
 C   9.3324255865999994        8.3404159290000006        21.591344292100004     
 H   7.8569140851999988        6.2846741288999999        26.737066954100001     
 C   9.7591953131999976        6.6748141379000003        25.782141899100001     
 C   10.035659081399999        7.1331585661999979        24.498909523199998     
 C   2.9295613641000000        4.7104349250999995        21.516968135300001     
 H   5.8493980030999984        4.6431912801999999        26.447851324999998     
 C   4.5995432469999988        3.1936339657000001        25.452246571800003     
 C   3.9624498265999994        3.2409030398000001        24.231718964100001     
 C   4.0069107793000018        11.170839645699996        24.037255673400008     
 H   5.3183172055999988        6.7474160423999985        27.412874416699999     
 C   4.2673004888000001        8.5952766416999999        27.782842849600002     
 C   3.9686206549999983        9.6375604344999957        26.931669920800001     
 C   4.7926352550000022        8.9412038505000009        19.617448682300004     
 H   10.345310507000001        8.4172369017000008        21.997205820200001     
 H   8.9877355074000000        9.3442551140999974        21.300913507700002     
 H   9.3613418958000025        7.7396530270999992        20.670224203200000     
 H   10.407728491600000        6.3380981087999988        26.585779404600000     
 H   11.010482385100003        7.2843869843000002        24.054960208899999     
 H   2.6887760668999992        3.6490846725999999        21.636244897600001     
 H   3.2694775561999996        4.8899423100999995        20.486988218200000     
 H   1.9948508595999992        5.2853144627999979        21.641334040000000     
 H   4.5658340305999987        2.4488051311999994        26.235246203900001     
 H   3.2821880731999999        2.5073613042999998        23.821783547300001     
 H   3.4548308304000006        11.623376591599998        24.863699815499999     
 H   3.3866995756000011        11.220474974000004        23.131678195399999     
 H   4.9029300138000007        11.787825126300000        23.852438397499999     
 H   4.1068285654999990        8.4867312467999998        28.848551647599997     
 H   3.5221069729999992        10.587512080999996        27.197962350600001     
 H   3.7351305477999981        8.6926325700000007        19.433891138700002     
 H   4.8259596731000016        10.040724832700000        19.660847766200000     
 C   5.6487277646000003        8.4554645666999999        18.432800468000000     
 H   5.0729206219999998        8.5488661076999968        17.499805464000001     
 H   5.8621978383000002        7.3793435324000001        18.537871173399999     
 C   6.9696473353000004        9.2166040576999961        18.256995223099999     
 H   7.5926669042999997        9.0956411652999964        19.153949211200000     
 H   6.7571687811999990        10.296590037300000        18.184790230000001     
 C   7.7475078035999996        8.7752015494999984        17.014144085900000     
 H   7.9296923747999992        7.6893112056999993        17.056049760499999     
 H   7.1227004916999999        8.9267110874999993        16.120376321700000     
 C   9.0796658081999997        9.5078111109999970        16.834822080700004     
 H   9.7293378085000004        9.3044344615999961        17.701160267100001     
 H   8.9076743554999993        10.596408389200000        16.850016471800000     
 C   9.8111989203000007        9.1309250360000007        15.543574134900002     
 H   9.9838410175000014        8.0431511855999993        15.518623168600000     
 H   9.1584752639999962        9.3368315341999999        14.680959351800000     
 C   11.144223069900001        9.8622480500999998        15.359249285300001     
 H   11.798214188899999        9.6573232866000005        16.221409950799998     
 H   10.975181779699998        10.951011357600001        15.377555012700000     
 C   11.866047834400000        9.4789849521999994        14.065768944400000     
 H   12.034774979700000        8.3904344890000004        14.046918709800000     
 H   11.209791814200003        9.6806763486999969        13.205059688000000     
 C   13.201001520700000        10.201662996700000        13.867167024400000     
 H   13.035523540300003        11.291321449700000        13.859198376000000     
 H   13.854894334900003        10.014980129300000        14.733718021000000     
 C   13.915966046499999        9.7831174441999984        12.580548891399999     
 H   14.081947221300002        8.6944362421999983        12.590890959299999     
 H   13.256376957400001        9.9639316097999959        11.718749141500000     
 C   15.250360140700000        10.495847718499997        12.363486907400000     
 H   15.913337899200002        10.298593248900000        13.220848167100000     
 H   15.091523451900001        11.586847035100000        12.369790487500000     
 C   15.964879403600001        10.102796146299999        11.065580908299999     
 H   16.091032874500002        9.0092127175000041        11.018243452300000     
 H   15.329378630099997        10.359880416799996        10.203634365699999     
 C   17.326384014200002        10.792520413700000        10.946718574400000     
 H   17.954697006099998        10.494846848600000        11.801101809500000     
 H   17.188888685499997        11.879838138499997        11.063246338900001     
 C   18.084950052400000        10.537450471200003        9.6426008904000007     
 H   18.237885546200001        9.4570845479999992        9.4862795395000017     
 H   17.475276066399999        10.874945598300000        8.7922217959999998     
 C   19.434417566499999        11.264256055999999        9.6201136668000000     
 H   20.117591102199999        10.783362235400000        10.335437741900000     
 H   19.291329904600001        12.285613653400000        9.9977080268999998     
 C   20.074659358900000        11.322689195800001        8.2327868635999994     
 H   21.059432117200007        11.808507570600000        8.2702804792000002     
 H   19.441882961400001        11.898645530700000        7.5432906355000009     
 H   20.215819090099998        10.319897722600000        7.8112085497999999     
 Cl   6.7382346026000004        5.4067582503000002        28.143285884499999     
         194

 Co   9.1501455926602535        1.4047895879472481        4.4004099017298293     
 N   7.8664683275629024       0.67388696263845227        5.7772626658963473     
 N   7.1866083030297068        1.7136607613582586        3.5476952992938147     
 N   10.218999657920072        2.1996092774730611        6.0448754653086434     
 N   9.9745768410156810        3.2836295752075562        3.6853249478396988     
 N   10.246432716297161      -0.34696377201146811        5.0418762690604870     
 N   9.8074447011841368       0.41303387809792697        2.6377662411919736     
 O   8.1993180630785094       0.33740663484619077        7.0525841961200006     
 C   6.4474962710859831       0.79699561685850084        5.6162105406295728     
 N   6.6044574626667325        2.2035882509639477        2.4223318704500123     
 C   6.1322932362285352        1.3671577359186016        4.3805756533619364     
 O   10.337579908197805        1.5535872826545336        7.2423928800772917     
 C   10.801935080324496        3.3690535261017338        5.9495986456519709     
 N   10.035006846861368        4.0581540268164398        2.5750399990523105     
 C   10.649312051153098        3.9740299372858265        4.6399030954373242     
 O   10.289399329492559      -0.77083551673510342        6.3438568457942131     
 C   10.762538601735537       -1.1633241005170032        4.1627071121833925     
 N   9.8494308954699292       0.69107873458020930        1.3158841021275582     
 C   10.584719086432504      -0.69029587007648596        2.8053029430444818     
 B   9.6891999317144428       0.19628255822936969        7.3299132189617708     
 C   5.4844844038893088       0.31080710908754106        6.6318542243389444     
 H   7.1842686394094706        2.5450000590510475        1.6219471125635121     
 C   5.2393501391286952        2.1982218276132928        2.5074879745781020     
 C   4.8953672225950280        1.6667289505865319        3.7315584994154443     
 C   11.609503315741909        4.0263407159726139        7.0125561652004302     
 H   9.5770932537323787        3.7527082221196730        1.6840636410996777     
 C   10.722299232669171        5.2027890954202825        2.7995626857525124     
 C   11.134022527931817        5.1902652644463112        4.1261576077799793     
 C   11.429425220544422       -2.4458400937953981        4.5098464609256972     
 H   9.3401276402926516        1.5110912940082437       0.91431971844466564     
 C   10.614805840769600      -0.20644831285045936       0.64522447937786775     
 C   11.102712206244146       -1.1226286121444653        1.5678056571117982     
 C   9.9374390517551756      -0.37004542669713536        8.8018638280737687     
 H   4.4538207878208693       0.51996074059339026        6.3293701037503576     
 H   5.5775663142710821      -0.77615652754918996        6.7908112233361084     
 H   5.6613447082038455       0.78458405589606595        7.6101688360396649     
 H   4.6374888090695379        2.6044709365722212        1.6993428989578634     
 H   3.8980724478123880        1.5100443079966710        4.1172041974632485     
 H   11.318372629895494        5.0765770338801000        7.1462685322016402     
 H   11.509070138751882        3.4924326217218251        7.9607680742630835     
 H   12.671804684948782        4.0423377474181850        6.7192176318891779     
 H   10.904507138793837        5.9172175648930496        2.0080188216860364     
 H   11.710333274924144        5.9499654550608536        4.6375522698012643     
 H   11.981527198793245       -2.8475679383477193        3.6575539818801359     
 H   12.116196818642587       -2.3068010792942673        5.3539307816169854     
 H   10.686194839367735       -3.1978004571978591        4.8174153133056601     
 H   10.766699749838722      -0.13044067025447709      -0.42323991146827766     
 H   11.727105902323821       -1.9827073665026391        1.3587613169030748     
 H   10.982987506275311      -0.12473788663544055        9.0496817755829504     
 H   9.8991538715631417       -1.4699640062352444        8.7819658957580309     
 C   9.0135511742067145       0.14941293166412548        9.9194958995435218     
 H   9.5412236395369376        8.9981300203260464E-002   10.883213909114762     
 H   8.8044816006725490        1.2211761186747188        9.7694237221105222     
 C   7.6870148384786994      -0.60995933315924378        10.065397265606517     
 H   7.0701197098482691      -0.47150492351418744        9.1657942512498032     
 H   7.8929188025976513       -1.6922145633126013        10.121069867995407     
 C   6.9045795039516529      -0.18812257646295788        11.314551603743737     
 H   6.7295819746713184       0.89923082220075079        11.294865429133294     
 H   7.5301098625507787      -0.36027974174406607        12.204268046461751     
 C   5.5679531676602849      -0.91531577241316642        11.485968977498560     
 H   4.9151570657875689      -0.69344072146640812        10.626345490732046     
 H   5.7332791477276803       -2.0043640675135013        11.452346742163671     
 C   4.8452462975464599      -0.55418705913263544        12.788359471244144     
 H   4.6813550762337819       0.53436637019827549        12.831029741191944     
 H   5.5027332650109626      -0.77781497002484179        13.643038725606687     
 C   3.5066205066644223       -1.2771038376380546        12.974049291215522     
 H   2.8470206116862959       -1.0543790533555828        12.120675091401651     
 H   3.6661961586922036       -2.3667822297329999        12.938837191298109     
 C   2.7983534943053723      -0.90647471714656291        14.280273670848711     
 H   2.6424494759723527       0.18344513636139506        14.317319208767602     
 H   3.4595262928544050       -1.1289049422061430        15.132113243742692     
 C   1.4553201658932524       -1.6160525633269334        14.480056297782859     
 H   1.6072528630516811       -2.7075883995699441        14.468019625924626     
 H  0.79675563348209555       -1.4070854819095204        13.622183301210333     
 C  0.75306008425280446       -1.2116658856637599        15.779948447418974     
 H  0.60490316949441525      -0.12041823270971447        15.792249584390113     
 H   1.4141643337456502       -1.4211074281832321        16.634482036571946     
 C -0.59301305308613039       -1.9083660245834360        15.988846431456793     
 H  -1.2539648674684669       -1.6877596497202172        15.135672514872077     
 H -0.44941159633778399       -3.0011409480152800        15.963598221503180     
 C  -1.3025576847428724       -1.5291646083836541        17.294820849742646     
 H  -1.4247763915098564      -0.43559957455552739        17.355655203846606     
 H -0.66594291769923541       -1.7994433950162367        18.152208897034917     
 C  -2.6671060731242511       -2.2163252129841884        17.416604121624157     
 H  -3.3092455446710991       -1.8960165131040361        16.581140414967340     
 H  -2.5354783683356938       -3.3008697321530938        17.272346689252231     
 C  -3.3957550996107919       -1.9893062951440024        18.743796021678705     
 H  -3.5600964557145502      -0.91318775181147982        18.918269366038736     
 H  -2.7540545360120334       -2.3296780367648795        19.569339858754322     
 C  -4.7363313575523449       -2.7330627082857801        18.806531412660807     
 H  -5.4528031280483518       -2.2495077583876739        18.126267295718534     
 H  -4.5981663755896749       -3.7477273833537468        18.408835619741993     
 C  -5.3213454628723440       -2.8158091170387181        20.218474330695901     
 H  -6.3185285934232258       -3.2782637911225283        20.214439227409663     
 H  -4.6768834833095783       -3.4207133774123126        20.872224115256682     
 H  -5.4229320753250301       -1.8222466044548591        20.670553658711647     
 Cl   8.4080869244767236        3.1618805590402008        9.3284053152558444E-002
 Co   5.7781898978345083        7.0985132855124196        23.935979026501499     
 N   7.0870900447161782        7.6566780097400597        22.382325810096752     
 N   7.7787738607528647        7.0371662418176193        24.792221010639160     
 N   4.5462013657019007        6.4395317900060096        22.434634781222133     
 N   5.2328374730047029        5.1366493713687831        24.514593746670869     
 N   4.9721174884018025        8.9028310454363844        23.406369664344520     
 N   4.9445013742505939        7.9356085286700520        25.745104910086344     
 O   6.6494550626458810        8.1662886600273801        21.186588982886583     
 C   8.3846839248293836        7.7538352113925626        22.584399718039059     
 N   8.4104687960710205        6.6419915794540048        25.923307123013750     
 C   8.7739282104148817        7.3254537674670646        23.908772799480214     
 O   4.4732393573781826        6.9898526206782927        21.199286572685125     
 C   3.9559676157811658        5.1476161676416599        22.497012104015614     
 N   5.3473399564485495        4.3234980414661841        25.598280065943424     
 C   4.3535685455428004        4.4790535237201246        23.657988824327138     
 O   4.6465616343047342        9.2590005873204699        22.129245879336111     
 C   4.3766627721882916        9.7790092522172571        24.368965082683914     
 N   4.8364567988154512        7.5974188340627942        27.051771887031364     
 C   4.3891914872347719        9.1988555823502711        25.639730577219286     
 B   5.1720703287425858        8.3361890758538912        21.049693637316686     
 C   9.3350200926824574        8.3350211845859157        21.595664379464839     
 H   7.8585164651214914        6.2828958102971955        26.742593641992787     
 C   9.7609565652857579        6.6694155658746794        25.786530508781869     
 C   10.037472624659795        7.1281296351374994        24.503459306741561     
 C   2.9367453833635868        4.7039632731294256        21.519623180231548     
 H   5.8437851368663241        4.6468940419019331        26.458494805606470     
 C   4.5959967663573087        3.1953828328250382        25.462662719910252     
 C   3.9623859611267949        3.2400606802626815        24.240280487987469     
 C   3.9987877660861164        11.167515752518847        24.033149544608410     
 H   5.3248009560678602        6.7566222000258191        27.420273067173046     
 C   4.2721370479875205        8.6046530858579544        27.786550409519169     
 C   3.9702613562148583        9.6437996088663986        26.932730671785045     
 C   4.7945926818277957        8.9353666382948909        19.620070737016771     
 H   10.348925457285086        8.4072826354561432        21.999760001840215     
 H   8.9938959764690711        9.3407166021958776        21.307297114309435     
 H   9.3596401603627086        7.7355063030071074        20.673607400206123     
 H   10.409394057466782        6.3315017541539982        26.589763134908388     
 H   11.012364914837253        7.2784450270386403        24.059302416960033     
 H   2.6962463402374763        3.6426874080016853        21.640198566822445     
 H   3.2794280499975366        4.8816752368298895        20.490229044284781     
 H   2.0013277640493783        5.2785290177495545        21.640101883025217     
 H   4.5600723511231855        2.4520276776453249        26.246925033296243     
 H   3.2836726162310899        2.5053994086838669        23.829756211305437     
 H   3.4491876887059498        11.621872483253172        24.860274166598543     
 H   3.3738565166364354        11.211122046473260        23.130451645226163     
 H   4.8916513928499814        11.786793641704513        23.840888856375809     
 H   4.1135164113595328        8.4991234921701544        28.852826334148368     
 H   3.5224394467651683        10.593701601956472        27.196929539820079     
 H   3.7371269841113040        8.6859609231625932        19.437377785171549     
 H   4.8271175042121648        10.034953811104494        19.662838241088458     
 C   5.6500963206041961        8.4498708435014240        18.434983953643147     
 H   5.0735254550395794        8.5428267896516861        17.502402220356210     
 H   5.8644087127654645        7.3738968004804493        18.540023684686865     
 C   6.9702799059177858        9.2120745752171374        18.258270776060911     
 H   7.5945451787252178        9.0906771610355683        19.154344370596931     
 H   6.7568797655456256        10.291998535686034        18.187468316525084     
 C   7.7467875034493989        8.7727255004183124        17.013863605084747     
 H   7.9304190413087108        7.6870129005804175        17.054523235285806     
 H   7.1204133343209923        8.9243089277127723        16.121193758855256     
 C   9.0777613549665244        9.5071957646961582        16.833320297723223     
 H   9.7287631812224369        9.3040869029937703        17.698709331592738     
 H   8.9043654846243836        10.595572739325785        16.849467199322891     
 C   9.8082327732650452        9.1321309903950318        15.540948581003338     
 H   9.9817048811756113        8.0444979370039391        15.514852215383534     
 H   9.1544982615056476        9.3383499096215772        14.679168689344195     
 C   11.140579681102825        9.8645903884691730        15.356128837711911     
 H   11.795451018099556        9.6593440998879050        16.217565778454919     
 H   10.970774321186328        10.953226943787607        15.375524355730210     
 C   11.861657610814738        9.4829040004520646        14.061771313632216     
 H   12.031011684692865        8.3944559046599672        14.041943097406442     
 H   11.204674638123995        9.6849155873477830        13.201692208237731     
 C   13.196104678543565        10.206463578390354        13.862867453634058     
 H   13.029989114342296        11.296031075521311        13.855253179048894     
 H   13.850440113004757        10.019885897607205        14.729120845532812     
 C   13.910864283689710        9.7885731890014522        12.575929797423084     
 H   14.077177807945120        8.6999404502744326        12.585967961504565     
 H   13.251018247967083        9.9693484766622191        11.714334840216130     
 C   15.245050262656239        10.501647863775258        12.358674814937300     
 H   15.908167620657764        10.304497722716089        13.215959929321794     
 H   15.086055821512248        11.592616982249998        12.364935307418756     
 C   15.959437833150655        10.108452193647032        11.060729216213488     
 H   16.084275115120505        9.0147411817259737        11.012914938820758     
 H   15.324372773813295        10.366678440381447        10.198818624813125     
 C   17.321885933593027        10.796443350584884        10.942482055367835     
 H   17.949170280663274        10.498209275194137        11.797430042128859     
 H   17.185809204711060        11.883983007638232        11.058506275404408     
 C   18.081120346869294        10.539683710463297        9.6390678654732191     
 H   18.231979637458068        9.4589873119184205        9.4830918890816953     
 H   17.472991991646161        10.878243333055165        8.7880685586762066     
 C   19.432087497654340        11.263713753472082        9.6175564053168259     
 H   20.113489541628343        10.781733939999972        10.333820859721412     
 H   19.290790349915497        12.285563828601264        9.9944759977603486     
 C   20.073906870879028        11.320009665313124        8.2308611608660804     
 H   21.059479892473412        11.804137288097847        8.2690621332892995     
 H   19.442855441617059        11.896548680466873        7.5402595565845889     
 H   20.213820840198903        10.316677024102315        7.8101117152909474     
 Cl   6.7378761017610485        5.4117915586099512        28.151080725306649     
         194

 Co   9.1508236920205039        1.4035817026944959        4.3981302856596587     
 N   7.8666795817258048       0.67304071607690463        5.7747893659926950     
 N   7.1870172944594115        1.7119359101165175        3.5449839162876295     
 N   10.219414075940142        2.1977147715461216        6.0428038015172865     
 N   9.9736473443313631        3.2839159341151123        3.6843038920793982     
 N   10.246410180994319      -0.34872109802293649        5.0395109040209736     
 N   9.8100997703682697       0.41293042769585403        2.6353167224839469     
 O   8.1993406978570196       0.33643933619238159        7.0500761070400015     
 C   6.4477356120719644       0.79625084171700200        5.6137709382591447     
 N   6.6049021846334623        2.2025800653278962        2.4199307444000242     
 C   6.1326601552570708        1.3662225067372029        4.3780840899238722     
 O   10.338472055395608        1.5509845086090674        7.2398430402545833     
 C   10.801717599748992        3.3675329340034676        5.9483477726039418     
 N   10.032206266422737        4.0604000515328789        2.5752904052046213     
 C   10.648245920906195        3.9736742331716535        4.6394295004746491     
 O   10.288290876885117      -0.77342489867020736        6.3412941866884251     
 C   10.762971362371074       -1.1647268234340065        4.1603170284667854     
 N   9.8561475482398606       0.69358498386041889        1.3140915349551165     
 C   10.587529825465012      -0.69024205805297212        2.8031143468889637     
 B   9.6890923914288862       0.19426359655873937        7.3273540386235414     
 C   5.4845589465786206       0.31092215627508202        6.6296706409778867     
 H   7.1848646970189423        2.5440297680020953        1.6196632309270240     
 C   5.2398090892573892        2.1983469695265869        2.5055209053562040     
 C   4.8957721430900563        1.6668304890730643        3.7295253603308876     
 C   11.608975123983816        4.0245541174452288        7.0116189726008615     
 H   9.5751516056647592        3.7550616511393455        1.6838575644993552     
 C   10.718384650038342        5.2054207174405649        2.8010873041050246     
 C   11.131261213063635        5.1912156858926242        4.1272643897599579     
 C   11.428982784088843       -2.4476798931907973        4.5074346820513940     
 H   9.3460696398853074        1.5131090731164878       0.91263152638933132     
 C   10.624040066139205      -0.20227944210091872       0.64401467175573546     
 C   11.109539663288290       -1.1199360637889304        1.5663787132235962     
 C   9.9366233145103493      -0.37141664309427075        8.7995701085475382     
 H   4.4539233901417381       0.51887759138678047        6.3262475865007142     
 H   5.5783687610421628      -0.77570672029838017        6.7903981540722169     
 H   5.6604165905076913       0.78640920269213177        7.6073537403793292     
 H   4.6379881615390754        2.6055395658444431        1.6978374898157265     
 H   3.8984768100247766        1.5109108265933422        4.1154774604264981     
 H   11.315944189190990        5.0740304653601989        7.1473224356032805     
 H   11.510347847003764        3.4888916560436503        7.9590127907261667     
 H   12.670961758497562        4.0431916483363715        6.7172871231783562     
 H   10.899254258287671        5.9213975575860989        2.0106786133720727     
 H   11.707455066248290        5.9505871953217078        4.6392650997025298     
 H   11.979035647186494       -2.8508670149954383        3.6545505053602723     
 H   12.117512546985171       -2.3086321527885345        5.3501305037339701     
 H   10.685422218935473       -3.1984069898957186        4.8171956469113200     
 H   10.779592404377446      -0.12421290090895415      -0.42381824303655530     
 H   11.735090501347644       -1.9792391749052785        1.3577252095061498     
 H   10.982311621250620      -0.12691104787088131        9.0475672999658983     
 H   9.8971352303262847       -1.4712772192704890        8.7806458778160614     
 C   9.0126467139134263       0.15022249702825077        9.9160748297870445     
 H   9.5392399860738788        9.0496349106520782E-002   10.880370618829522     
 H   8.8055086007450978        1.2222399461494378        9.7651641030210392     
 C   7.6847753850573977      -0.60693143511848757        10.060957341813033     
 H   7.0689099557965385      -0.46762040142837519        9.1608192819996077     
 H   7.8888580328953042       -1.6895040465252025        10.116985233290814     
 C   6.9019040312033075      -0.18379340792591581        11.309318019687476     
 H   6.7284204480426357       0.90378201490150156        11.289499767466587     
 H   7.5263906418015569      -0.35683287278813225        12.199601254423500     
 C   5.5642659122205682      -0.90933276152633280        11.479549324797119     
 H   4.9120547351751380      -0.68616206763281629        10.619793207464092     
 H   5.7283089896553605       -1.9985568287270024        11.445350602327345     
 C   4.8416654620929194      -0.54825926626527088        12.781947739388290     
 H   4.6777728262675646       0.54028288129655078        12.824811099883888     
 H   5.4992428367219262      -0.77205638054968406        13.636523203913370     
 C   3.5032091769288454       -1.2713688361761089        12.967645326231043     
 H   2.8432689280725922       -1.0483225941111656        12.114631399703299     
 H   3.6629597683844080       -2.3610055821659994        12.931806990396218     
 C   2.7954795685107459      -0.90165070169312578        14.274370065397422     
 H   2.6388550569447058       0.18815954752279007        14.311932812935202     
 H   3.4573053755088119       -1.1240195859122863        15.125739433285382     
 C   1.4530934473865051       -1.6122928542538679        14.474500365965717     
 H   1.6058673322033636       -2.7037149049398890        14.461663638049252     
 H  0.79384010836419172       -1.4032721045190415        13.617170776320663     
 C  0.75136412630560956       -1.2093569750275199        15.775094716737948     
 H  0.60195746728883104      -0.11825729751942915        15.788022898880229     
 H   1.4133348871913018       -1.4185193940664642        16.629053376543894     
 C -0.59377546407225967       -1.9077220252668718        15.984521751113586     
 H  -1.2556098911369327       -1.6874444413404350        15.131939072244153     
 H -0.44888068097556688       -3.0003259621305602        15.958641730606356     
 C  -1.3027192467857447       -1.5299984104673081        17.291214226985293     
 H  -1.4266621261197132      -0.43662590281105534        17.352321529393208     
 H -0.66493462199846987       -1.7994241965324733        18.148011346669836     
 C  -2.6660580220485013       -2.2192919024683770        17.414309187948316     
 H  -3.3097342092421980       -1.8998566408080722        16.579670218534680     
 H  -2.5329441827713861       -3.3036386410061871        17.269825313504462     
 C  -3.3933002690215837       -1.9933654559880052        18.742452343757410     
 H  -3.5584043976291011      -0.91740883922296013        18.917315277677471     
 H  -2.7501808888240662       -2.3332939748297603        19.567172519708645     
 C  -4.7331692505046883       -2.7382687337715614        18.806535454121615     
 H  -5.4505025354967032       -2.2558758847753477        18.126311636537071     
 H  -4.5943298405793485       -3.7531378641074955        18.409546268683989     
 C  -5.3171526534446860       -2.8204567020774367        20.218940526791805     
 H  -6.3136310875464519       -3.2844340402450571        20.215980858219325     
 H  -4.6713011186191551       -3.4238060446246261        20.872745634513365     
 H  -5.4199004186500597       -1.8265824317097181        20.670153799423293     
 Cl   8.4091750223534465        3.1617846529804026        9.2679862005116853E-002
 Co   5.7794398556690156        7.0981010994248397        23.941140331302996     
 N   7.0889734648323586        7.6551436336801215        22.387512439893506     
 N   7.7805534078057308        7.0350235119352407        24.797641303478319     
 N   4.5499187923038011        6.4357333214120187        22.439118122044267     
 N   5.2305775823094072        5.1373027013375658        24.523538613141728     
 N   4.9711487499036053        8.9004495604727705        23.408657380689039     
 N   4.9479633342011891        7.9401394555401046        25.749863400872687     
 O   6.6521968541917600        8.1635838966547585        21.190886297073167     
 C   8.3866849657587661        7.7508091588851258        22.589539766878122     
 N   8.4122728481420417        6.6381257212080094        25.928123499527498     
 C   8.7757424313297658        7.3224354286341304        23.913959697860427     
 O   4.4774584457563655        6.9848700046565853        21.203260177670249     
 C   3.9600356346623324        5.1435024597833197        22.501979829531230     
 N   5.3424865592971003        4.3261577311323682        25.608935281586845     
 C   4.3544046462856008        4.4774536097402500        23.665460352454275     
 O   4.6476688615094703        9.2553344797409434        22.130800691772226     
 C   4.3748303000765825        9.7784006131345169        24.369202666667825     
 N   4.8423522023309022        7.6057603464255896        27.057679656862728     
 C   4.3901046238695454        9.2021102269005439        25.641547624538571     
 B   5.1747405615851685        8.3318431520077834        21.052720514633371     
 C   9.3376145987649153        8.3296264401718307        21.599984466829675     
 H   7.8601188450429849        6.2811174916943919        26.748120329885573     
 C   9.7627178173715166        6.6640169938493585        25.790919118463737     
 C   10.039286167919590        7.1231007040750010        24.508009090283124     
 C   2.9439294026271736        4.6974916211588518        21.522278225163099     
 H   5.8381722706326489        4.6505968036038672        26.469138286212942     
 C   4.5924502857146177        3.1971316999500758        25.473078868020497     
 C   3.9623220956535903        3.2392183207253633        24.248842011874935     
 C   3.9906647528722305        11.164191859337699        24.029043415816808     
 H   5.3312847065357216        6.7658283576516389        27.427671717646088     
 C   4.2769736071750408        8.6140295300159107        27.790257969438333     
 C   3.9719020574297188        9.6500387832328034        26.933791422770089     
 C   4.7965501086555902        8.9295294260897808        19.622692791733542     
 H   10.352540407570173        8.3973283692122855        22.002314183480426     
 H   9.0000564455381440        9.3371780902917578        21.313680720918867     
 H   9.3579384249254165        7.7313595789142147        20.676990597212246     
 H   10.411059623333566        6.3249053995079976        26.593746865216776     
 H   11.014247444574504        7.2725030697772803        24.063644625020068     
 H   2.7037166135749531        3.6362901434033708        21.644152236044885     
 H   3.2893785437950731        4.8734081635597795        20.493469870369566     
 H   2.0078046684987569        5.2717435726991111        21.638869726050434     
 H   4.5543106716463733        2.4552502240906500        26.258603862692485     
 H   3.2851571592621793        2.5034375130677335        23.837728875310876     
 H   3.4435445470118995        11.620368374906347        24.856848517697088     
 H   3.3610134576728696        11.201769118946517        23.129225095052327     
 H   4.8803727718999621        11.785762157109026        23.829339315251616     
 H   4.1202042572190667        8.5115157375403090        28.857101020696739     
 H   3.5227719205303369        10.599891122912945        27.195896729040157     
 H   3.7391234204226103        8.6792892763251857        19.440864431643096     
 H   4.8282753353243280        10.029182789508987        19.664828715976913     
 C   5.6514648766083919        8.4442771203028499        18.437167439286291     
 H   5.0741302880791590        8.5367874716033771        17.504998976712418     
 H   5.8666195872309288        7.3684500685608993        18.542176195973735     
 C   6.9709124765355712        9.2075450927342768        18.259546329021820     
 H   7.5964234531504351        9.0857131567711384        19.154739529993861     
 H   6.7565907498912523        10.287407034072070        18.190146403050171     
 C   7.7460672032987974        8.7702494513366247        17.013583124269498     
 H   7.9311457078174215        7.6847145954608349        17.052996710071611     
 H   7.1181261769419848        8.9219067679255435        16.122011196010515     
 C   9.0758569017330490        9.5065804183923195        16.831818514746441     
 H   9.7281885539448751        9.3037393443875427        17.696258396085476     
 H   8.9010566137487661        10.594737089451570        16.848917926845782     
 C   9.8052666262300878        9.1333369447900630        15.538323027106674     
 H   9.9795687448512211        8.0458446884078807        15.511081262167071     
 H   9.1505212590112990        9.3398682850431545        14.677378026888388     
 C   11.136936292305647        9.8669327268383444        15.353008390123822     
 H   11.792687847299113        9.6613649131758095        16.213721606109839     
 H   10.966366862672659        10.955442529975215        15.373493698760422     
 C   11.857267387229477        9.4868230487041298        14.057773682864433     
 H   12.027248389685729        8.3984773203199339        14.036967485012884     
 H   11.199557462047990        9.6891548259955691        13.198324728475463     
 C   13.191207836387127        10.211264160080706        13.858567882868115     
 H   13.024454688384587        11.300740701342622        13.851307982097786     
 H   13.845985891109512        10.024791665914410        14.724523670065622     
 C   13.905762520879419        9.7940289338029061        12.571310703446168     
 H   14.072408394590237        8.7054446583488687        12.581044963709132     
 H   13.245659538534166        9.9747653435244423        11.709920538932263     
 C   15.239740384612480        10.507448009050520        12.353862722474602     
 H   15.902997342115526        10.310402196532177        13.211071691543589     
 H   15.080588191124495        11.598386929399997        12.360080127337511     
 C   15.953996262701308        10.114108240994064        11.055877524126977     
 H   16.077517355741008        9.0202696459519451        11.007586425341517     
 H   15.319366917526592        10.373476463962898        10.194002883926249     
 C   17.317387852986052        10.800366287469766        10.938245536335669     
 H   17.943643555226547        10.501571701788274        11.793758274757716     
 H   17.182729723922122        11.888127876776467        11.053766211908817     
 C   18.077290641338593        10.541916949726591        9.6355348405464376     
 H   18.226073728716138        9.4608900758368435        9.4799042386633907     
 H   17.470707916892323        10.881541067810330        8.7839153213524153     
 C   19.429757428808681        11.263171450944164        9.6149991438336517     
 H   20.109387981056685        10.780105644599944        10.332203977542825     
 H   19.290250795230996        12.285514003802525        9.9912439686206955     
 C   20.073154382858057        11.317330134826248        8.2289354581321597     
 H   21.059527667746817        11.799767005595696        8.2678437873785970     
 H   19.443827921834114        11.894451830233747        7.5372284776691778     
 H   20.211822590297807        10.313456325604630        7.8090148807818958     
 Cl   6.7375176009220965        5.4168248669199013        28.158875566113299     
         194

 Co   9.1515017913807561        1.4023738174417437        4.3958506695894872     
 N   7.8668908358887082       0.67219446951535688        5.7723160660890427     
 N   7.1874262858891171        1.7102110588747765        3.5422725332814440     
 N   10.219828493960211        2.1958202656191825        6.0407321377259295     
 N   9.9727178476470471        3.2842022930226684        3.6832828363190973     
 N   10.246387645691479      -0.35047842403440482        5.0371455389814610     
 N   9.8127548395524027       0.41282697729378109        2.6328672037759207     
 O   8.1993633326355297       0.33547203753857235        7.0475680179600024     
 C   6.4479749530579467       0.79550606657550316        5.6113313358887176     
 N   6.6053469066001931        2.2015718796918442        2.4175296183500361     
 C   6.1330270742856055        1.3652872775558045        4.3755925264858089     
 O   10.339364202593412        1.5483817345636011        7.2372932004318749     
 C   10.801500119173488        3.3660123419052015        5.9470968995559135     
 N   10.029405685984104        4.0626460762493188        2.5755408113569316     
 C   10.647179790659294        3.9733185290574808        4.6389559055119731     
 O   10.287182424277676      -0.77601428060531119        6.3387315275826381     
 C   10.763404123006611       -1.1661295463510095        4.1579269447501792     
 N   9.8628642010097902       0.69609123314062837        1.3122989677826751     
 C   10.590340564497518      -0.69018824602945816        2.8009257507334455     
 B   9.6889848511433279       0.19224463488810906        7.3247948582853120     
 C   5.4846334892679316       0.31103720346262304        6.6274870576168290     
 H   7.1854607546284139        2.5430594769531436        1.6173793492905362     
 C   5.2402680393860841        2.1984721114398806        2.5035538361343064     
 C   4.8961770635850845        1.6669320275595965        3.7274922212463313     
 C   11.608446932225725        4.0227675189178429        7.0106817800012919     
 H   9.5732099575971379        3.7574150801590185        1.6836514878990330     
 C   10.714470067407513        5.2080523394608482        2.8026119224575372     
 C   11.128499898195450        5.1921661073389362        4.1283711717399374     
 C   11.428540347633264       -2.4495196925861968        4.5050229031770916     
 H   9.3520116394779631        1.5151268522247316       0.91094333433399688     
 C   10.633274291508812      -0.19811057135137811       0.64280486413360316     
 C   11.116367120332436       -1.1172435154333957        1.5649517693353945     
 C   9.9358075772655248      -0.37278785949140608        8.7972763890213077     
 H   4.4540259924626078       0.51779444218017068        6.3231250692510717     
 H   5.5791712078132445      -0.77525691304757027        6.7899850848083245     
 H   5.6594884728115371       0.78823434948819771        7.6045386447189944     
 H   4.6384875140086121        2.6066081951166651        1.6963320806735898     
 H   3.8988811722371652        1.5117773451900132        4.1137507233897468     
 H   11.313515748486484        5.0714838968402987        7.1483763390049209     
 H   11.511625555255646        3.4853506903654754        7.9572575071892500     
 H   12.670118832046343        4.0440455492545571        6.7153566144675336     
 H   10.894001377781505        5.9255775502791481        2.0133384050581089     
 H   11.704576857572434        5.9512089355825610        4.6409779296037943     
 H   11.976544095579746       -2.8541660916431577        3.6515470288404082     
 H   12.118828275327758       -2.3104632262828022        5.3463302258509557     
 H   10.684649598503210       -3.1990135225935785        4.8169759805169798     
 H   10.792485058916169      -0.11798513156343124      -0.42439657460483299     
 H   11.743075100371469       -1.9757709833079178        1.3566891021092247     
 H   10.981635736225931      -0.12908420910632210        9.0454528243488461     
 H   9.8951165890894295       -1.4725904323057337        8.7793258598740938     
 C   9.0117422536201399       0.15103206239237610        9.9126537600305689     
 H   9.5372563326108200        9.1011398009781114E-002   10.877527328544284     
 H   8.8065356008176483        1.2233037736241565        9.7609044839315580     
 C   7.6825359316360968      -0.60390353707773137        10.056517418019551     
 H   7.0677002017448087      -0.46373587934256288        9.1558443127494105     
 H   7.8847972631929570       -1.6867935297378036        10.112900598586220     
 C   6.8992285584549613      -0.17946423938887374        11.304084435631212     
 H   6.7272589214139540       0.90833320760225245        11.284134105799883     
 H   7.5226714210523360      -0.35338600383219837        12.194934462385252     
 C   5.5605786567808515      -0.90334975063949929        11.473129672095679     
 H   4.9089524045627080      -0.67888341379922457        10.613240924196138     
 H   5.7233388315830398       -1.9927495899405034        11.438354462491017     
 C   4.8380846266393780      -0.54233147339790633        12.775536007532434     
 H   4.6741905763013483       0.54619939239482607        12.818592458575832     
 H   5.4957524084328906      -0.76629779107452622        13.630007682220054     
 C   3.4997978471932680       -1.2656338347141634        12.961241361246564     
 H   2.8395172444588885       -1.0422661348667486        12.108587708004947     
 H   3.6597233780766119       -2.3552289345989994        12.924776789494327     
 C   2.7926056427161190      -0.89682668623968853        14.268466459946133     
 H   2.6352606379170589       0.19287395868418505        14.306546417102805     
 H   3.4550844581632183       -1.1191342296184297        15.119365622828072     
 C   1.4508667288797577       -1.6085331451808023        14.468944434148574     
 H   1.6044818013550461       -2.6998414103098338        14.455307650173879     
 H  0.79092458324628778       -1.3994587271285623        13.612158251430992     
 C  0.74966816835841477       -1.2070480643912798        15.770240986056923     
 H  0.59901176508324683      -0.11609636232914383        15.783796213370342     
 H   1.4125054406369537       -1.4159313599496963        16.623624716515838     
 C -0.59453787505838906       -1.9070780259503077        15.980197070770378     
 H  -1.2572549148053982       -1.6871292329606529        15.128205629616227     
 H -0.44834976561334977       -2.9995109762458401        15.953685239709534     
 C  -1.3028808088286168       -1.5308322125509621        17.287607604227940     
 H  -1.4285478607295699      -0.43765223106658324        17.348987854939814     
 H -0.66392632629770421       -1.7994049980487099        18.143813796304755     
 C  -2.6650099709727519       -2.2222585919525653        17.412014254272474     
 H  -3.3102228738132973       -1.9036967685121080        16.578200022102017     
 H  -2.5304099972070788       -3.3064075498592809        17.267303937756694     
 C  -3.3908454384323750       -1.9974246168320078        18.741108665836116     
 H  -3.5567123395436515      -0.92162992663444043        18.916361189316202     
 H  -2.7463072416360990       -2.3369099128946407        19.565005180662972     
 C  -4.7300071434570308       -2.7434747592573423        18.806539495582420     
 H  -5.4482019429450546       -2.2622440111630215        18.126355977355605     
 H  -4.5904933055690211       -3.7585483448612442        18.410256917625983     
 C  -5.3129598440170280       -2.8251042871161549        20.219406722887705     
 H  -6.3087335816696770       -3.2906042893675855        20.217522489028987     
 H  -4.6657187539287310       -3.4268987118369396        20.873267153770048     
 H  -5.4168687619750884       -1.8309182589645774        20.669753940134939     
 Cl   8.4102631202301694        3.1616887469206043        9.2075670857675276E-002
 Co   5.7806898135035238        7.0976889133372607        23.946301636104497     
 N   7.0908568849485389        7.6536092576201833        22.392699069690259     
 N   7.7823329548585960        7.0328807820528612        24.803061596317480     
 N   4.5536362189057016        6.4319348528180287        22.443601462866397     
 N   5.2283176916141105        5.1379560313063495        24.532483479612591     
 N   4.9701800114054091        8.8980680755091548        23.410945097033562     
 N   4.9514252941517842        7.9446703824101572        25.754621891659035     
 O   6.6549386457376398        8.1608791332821387        21.195183611259750     
 C   8.3886860066881503        7.7477831063776890        22.594679815717182     
 N   8.4140769002130629        6.6342598629620131        25.932939876041246     
 C   8.7775566522446482        7.3194170898011954        23.919146596240640     
 O   4.4816775341345485        6.9798873886348787        21.207233782655372     
 C   3.9641036535434986        5.1393887519249803        22.506947555046843     
 N   5.3376331621456501        4.3288174207985524        25.619590497230270     
 C   4.3552407470284002        4.4758536957603763        23.672931880581412     
 O   4.6487760887142073        9.2516683721614168        22.132355504208338     
 C   4.3729978279648742        9.7777919740517785        24.369440250651738     
 N   4.8482476058463533        7.6141018587883860        27.063587426694092     
 C   4.3910177605043179        9.2053648714508149        25.643364671857857     
 B   5.1774107944277521        8.3274972281616755        21.055747391950057     
 C   9.3402091048473714        8.3242316957577458        21.604304554194510     
 H   7.8617212249644775        6.2793391730915875        26.753647017778359     
 C   9.7644790694572769        6.6586184218240367        25.795307728145605     
 C   10.041099711179386        7.1180717730125025        24.512558873824684     
 C   2.9511134218907604        4.6910199691882788        21.524933270094646     
 H   5.8325594043989746        4.6542995653058004        26.479781766819418     
 C   4.5889038050719275        3.1988805670751139        25.483495016130746     
 C   3.9622582301803857        3.2383759611880447        24.257403535762403     
 C   3.9825417396583451        11.160867966156550        24.024937287025210     
 H   5.3377684570035830        6.7750345152774596        27.435070368119135     
 C   4.2818101663625612        8.6234059741738651        27.793965529357500     
 C   3.9735427586445788        9.6562779575992064        26.934852173755132     
 C   4.7985075354833837        8.9236922138846726        19.625314846450308     
 H   10.356155357855258        8.3873741029684297        22.004868365120640     
 H   9.0062169146072151        9.3336395783876362        21.320064327528303     
 H   9.3562366894881226        7.7272128548213228        20.680373794218369     
 H   10.412725189200348        6.3183090448619970        26.597730595525164     
 H   11.016129974311754        7.2665611125159204        24.067986833080102     
 H   2.7111868869124303        3.6298928788050557        21.648105905267329     
 H   3.2993290375926101        4.8651410902896695        20.496710696454347     
 H   2.0142815729481360        5.2649581276486677        21.637637569075647     
 H   4.5485489921695601        2.4584727705359755        26.270282692088728     
 H   3.2866417022932692        2.5014756174516006        23.845701539316313     
 H   3.4379014053178487        11.618864266559521        24.853422868795633     
 H   3.3481703987093039        11.192416191419772        23.127998544878491     
 H   4.8690941509499428        11.784730672513540        23.817789774127426     
 H   4.1268921030786005        8.5239079829104636        28.861375707245109     
 H   3.5231043942955060        10.606080643869420        27.194863918260236     
 H   3.7411198567339161        8.6726176294877764        19.444351078114639     
 H   4.8294331664364920        10.023411767913478        19.666819190865372     
 C   5.6528334326125877        8.4386833971042741        18.439350924929439     
 H   5.0747351211187386        8.5307481535550664        17.507595733068626     
 H   5.8688304616963940        7.3630033366413485        18.544328707260600     
 C   6.9715450471533575        9.2030156102514180        18.260821881982732     
 H   7.5983017275756533        9.0807491525067103        19.155134689390788     
 H   6.7563017342368781        10.282815532458104        18.192824489575255     
 C   7.7453469031481967        8.7677734022549387        17.013302643454246     
 H   7.9318723743261330        7.6824162903412532        17.051470184857418     
 H   7.1158390195629773        8.9195046081383165        16.122828633165771     
 C   9.0739524484995737        9.5059650720884807        16.830316731769663     
 H   9.7276139266673116        9.3033917857813169        17.693807460578213     
 H   8.8977477428731504        10.593901439577355        16.848368654368674     
 C   9.8023004791951323        9.1345428991850941        15.535697473210011     
 H   9.9774326085268328        8.0471914398118205        15.507310308950606     
 H   9.1465442565169504        9.3413866604647300        14.675587364432582     
 C   11.133292903508471        9.8692750652075176        15.349887942535732     
 H   11.789924676498670        9.6633857264637122        16.209877433764763     
 H   10.961959404158989        10.957658116162822        15.371463041790632     
 C   11.852877163644218        9.4907420969561933        14.053776052096648     
 H   12.023485094678595        8.4024987359799006        14.031991872619326     
 H   11.194440285971982        9.6933940646433570        13.194957248713193     
 C   13.186310994230691        10.216064741771060        13.854268312102171     
 H   13.018920262426880        11.305450327163935        13.847362785146681     
 H   13.841531669214266        10.029697434221616        14.719926494598434     
 C   13.900660758069129        9.7994846786043599        12.566691609469252     
 H   14.067638981235355        8.7109488664233030        12.576121965913698     
 H   13.240300829101249        9.9801822103866655        11.705506237648393     
 C   15.234430506568719        10.513248154325781        12.349050630011902     
 H   15.897827063573290        10.316306670348267        13.206183453765384     
 H   15.075120560736742        11.604156876549995        12.355224947256268     
 C   15.948554692251962        10.119764288341097        11.051025832040466     
 H   16.070759596361516        9.0257981101779148        11.002257911862275     
 H   15.314361061239889        10.380274487544350        10.189187143039375     
 C   17.312889772379076        10.804289224354649        10.934009017303504     
 H   17.938116829789823        10.504934128382411        11.790086507386574     
 H   17.179650243133182        11.892272745914703        11.049026148413224     
 C   18.073460935807887        10.544150188989883        9.6320018156196561     
 H   18.220167819974204        9.4627928397552648        9.4767165882450843     
 H   17.468423842138485        10.884838802565495        8.7797620840286221     
 C   19.427427359963023        11.262629148416247        9.6124418823504776     
 H   20.105286420485029        10.778477349199916        10.330587095364237     
 H   19.289711240546492        12.285464179003789        9.9880119394810443     
 C   20.072401894837089        11.314650604339372        8.2270097553982406     
 H   21.059575443020222        11.795396723093543        8.2666254414678964     
 H   19.444800402051172        11.892354980000619        7.5341973987537658     
 H   20.209824340396711        10.310235627106945        7.8079180462728432     
 Cl   6.7371591000831446        5.4218581752298523        28.166670406919945     
         194

 Co   9.1521798907410066        1.4011659321889913        4.3935710535193166     
 N   7.8671020900516107       0.67134822295380925        5.7698427661853904     
 N   7.1878352773188228        1.7084862076330356        3.5395611502752589     
 N   10.220242911980282        2.1939257596922430        6.0386604739345726     
 N   9.9717883509627310        3.2844886519302245        3.6822617805587967     
 N   10.246365110388638      -0.35223575004587315        5.0347801739419475     
 N   9.8154099087365356       0.41272352689170810        2.6304176850678944     
 O   8.1993859674140399       0.33450473888476312        7.0450599288800033     
 C   6.4482142940439280       0.79476129143400431        5.6088917335182904     
 N   6.6057916285669238        2.2005636940557927        2.4151284923000480     
 C   6.1333939933141410        1.3643520483744060        4.3731009630477455     
 O   10.340256349791215        1.5457789605181347        7.2347433606091665     
 C   10.801282638597984        3.3644917498069353        5.9458460265078843     
 N   10.026605105545471        4.0648921009657588        2.5757912175092419     
 C   10.646113660412391        3.9729628249433082        4.6384823105492972     
 O   10.286073971670234      -0.77860366254041513        6.3361688684768511     
 C   10.763836883642149       -1.1675322692680128        4.1555368610335721     
 N   9.8695808537797198       0.69859748242083786        1.3105064006102334     
 C   10.593151303530027      -0.69013443400594421        2.7987371545779274     
 B   9.6888773108577713       0.19022567321747874        7.3222356779470825     
 C   5.4847080319572434       0.31115225065016405        6.6253034742557713     
 H   7.1860568122378856        2.5420891859041919        1.6150954676540483     
 C   5.2407269895147781        2.1985972533531744        2.5015867669124083     
 C   4.8965819840801128        1.6670335660461288        3.7254590821617750     
 C   11.607918740467632        4.0209809203904578        7.0097445874017232     
 H   9.5712683095295166        3.7597685091786910        1.6834454112987105     
 C   10.710555484776684        5.2106839614811307        2.8041365408100494     
 C   11.125738583327268        5.1931165287852483        4.1294779537199169     
 C   11.428097911177684       -2.4513594919815960        4.5026111243027884     
 H   9.3579536390706206        1.5171446313329755       0.90925514227866255     
 C   10.642508516878419      -0.19394170060183746       0.64159505651147086     
 C   11.123194577376580       -1.1145509670778608        1.5635248254471927     
 C   9.9349918400206985      -0.37415907588854147        8.7949826694950755     
 H   4.4541285947834774       0.51671129297356089        6.3200025520014282     
 H   5.5799736545843261      -0.77480710579676038        6.7895720155444321     
 H   5.6585603551153829       0.79005949628426353        7.6017235490586588     
 H   4.6389868664781497        2.6076768243888870        1.6948266715314528     
 H   3.8992855344495543        1.5126438637866841        4.1120239863529955     
 H   11.311087307781978        5.0689373283203976        7.1494302424065612     
 H   11.512903263507528        3.4818097246873005        7.9555022236523332     
 H   12.669275905595123        4.0448994501727435        6.7134261057567111     
 H   10.888748497275339        5.9297575429721965        2.0159981967441452     
 H   11.701698648896578        5.9518306758434152        4.6426907595050597     
 H   11.974052543972997       -2.8574651682908772        3.6485435523205441     
 H   12.120144003670344       -2.3122942997770695        5.3425299479679405     
 H   10.683876978070948       -3.1996200552914380        4.8167563141226397     
 H   10.805377713454892      -0.11175736221790832      -0.42497490617311068     
 H   11.751059699395292       -1.9723027917105569        1.3556529947122995     
 H   10.980959851201241      -0.13125737034176285        9.0433383487317940     
 H   9.8930979478525725       -1.4739036453409784        8.7780058419321243     
 C   9.0108377933268518       0.15184162775650140        9.9092326902740915     
 H   9.5352726791477611        9.1526446913041432E-002   10.874684038259046     
 H   8.8075626008901970        1.2243676010988753        9.7566448648420767     
 C   7.6802964782147951      -0.60087563903697516        10.052077494226067     
 H   7.0664904476930781      -0.45985135725675064        9.1508693434992132     
 H   7.8807364934906099       -1.6840830129504047        10.108815963881627     
 C   6.8965530857066151      -0.17513507085183166        11.298850851574949     
 H   6.7260973947852714       0.91288440030300333        11.278768444133176     
 H   7.5189522003031142      -0.34993913487626455        12.190267670347001     
 C   5.5568914013411348      -0.89736673975266568        11.466710019394238     
 H   4.9058500739502771      -0.67160475996563274        10.606688640928184     
 H   5.7183686735107200       -1.9869423511540043        11.431358322654688     
 C   4.8345037911858375      -0.53640368053054177        12.769124275676578     
 H   4.6706083263351319       0.55211590349310136        12.812373817267776     
 H   5.4922619801438541      -0.76053920159936850        13.623492160526736     
 C   3.4963865174576907       -1.2598988332522179        12.954837396262086     
 H   2.8357655608451848       -1.0362096756223313        12.102544016306595     
 H   3.6564869877688158       -2.3494522870319989        12.917746588592436     
 C   2.7897317169214921      -0.89200267078625139        14.262562854494844     
 H   2.6316662188894120       0.19758836984558006        14.301160021270407     
 H   3.4528635408176251       -1.1142488733245730        15.112991812370762     
 C   1.4486400103730102       -1.6047734361077368        14.463388502331432     
 H   1.6030962705067286       -2.6959679156797787        14.448951662298505     
 H  0.78800905812838395       -1.3956453497380832        13.607145726541322     
 C  0.74797221041121997       -1.2047391537550396        15.765387255375897     
 H  0.59606606287766251      -0.11393542713885851        15.779569527860456     
 H   1.4116759940826056       -1.4133433258329284        16.618196056487783     
 C -0.59530028604451835       -1.9064340266337438        15.975872390427170     
 H  -1.2588999384738639       -1.6868140245808705        15.124472186988303     
 H -0.44781885025113266       -2.9986959903611203        15.948728748812712     
 C  -1.3030423708714891       -1.5316660146346162        17.284000981470587     
 H  -1.4304335953394267      -0.43867855932211114        17.345654180486420     
 H -0.66291803059693855       -1.7993857995649465        18.139616245939674     
 C  -2.6639619198970022       -2.2252252814367539        17.409719320596633     
 H  -3.3107115383843966       -1.9075368962161441        16.576729825669357     
 H  -2.5278758116427711       -3.3091764587123746        17.264782562008925     
 C  -3.3883906078431667       -2.0014837776760106        18.739764987914821     
 H  -3.5550202814582019      -0.92585101404592085        18.915407100954937     
 H  -2.7424335944481322       -2.3405258509595215        19.562837841617295     
 C  -4.7268450364093741       -2.7486807847431232        18.806543537043225     
 H  -5.4459013503934059       -2.2686121375506949        18.126400318174142     
 H  -4.5866567705586947       -3.7639588256149930        18.410967566567976     
 C  -5.3087670345893709       -2.8297518721548736        20.219872918983604     
 H  -6.3038360757929031       -3.2967745384901144        20.219064119838649     
 H  -4.6601363892383070       -3.4299913790492531        20.873788673026731     
 H  -5.4138371053001180       -1.8352540862194364        20.669354080846588     
 Cl   8.4113512181068923        3.1615928408608061        9.1471479710233686E-002
 Co   5.7819397713380312        7.0972767272496808        23.951462940905994     
 N   7.0927403050647193        7.6520748815602451        22.397885699487009     
 N   7.7841125019114612        7.0307380521704825        24.808481889156642     
 N   4.5573536455076029        6.4281363842240387        22.448084803688531     
 N   5.2260578009188148        5.1386093612751322        24.541428346083453     
 N   4.9692112729072120        8.8956865905455409        23.413232813378080     
 N   4.9548872541023794        7.9492013092802098        25.759380382445379     
 O   6.6576804372835197        8.1581743699095188        21.199480925446334     
 C   8.3906870476175328        7.7447570538702530        22.599819864556245     
 N   8.4158809522840841        6.6303940047160177        25.937756252554994     
 C   8.7793708731595324        7.3163987509682613        23.924333494620853     
 O   4.4858966225127315        6.9749047726131712        21.211207387640496     
 C   3.9681716724246647        5.1352750440666401        22.511915280562455     
 N   5.3327797649942008        4.3314771104647365        25.630245712873691     
 C   4.3560768477712006        4.4742537817805017        23.680403408708550     
 O   4.6498833159189434        9.2480022645818902        22.133910316644450     
 C   4.3711653558531651        9.7771833349690400        24.369677834635649     
 N   4.8541430093618043        7.6224433711511814        27.069495196525452     
 C   4.3919308971390905        9.2086195160010877        25.645181719177142     
 B   5.1800810272703357        8.3231513043155676        21.058774269266742     
 C   9.3428036109298294        8.3188369513436609        21.608624641559345     
 H   7.8633236048859700        6.2775608544887831        26.759173705671145     
 C   9.7662403215430373        6.6532198497987158        25.799696337827470     
 C   10.042913254439181        7.1130428419500040        24.517108657366247     
 C   2.9582974411543472        4.6845483172177049        21.527588315026197     
 H   5.8269465381652994        4.6580023270077335        26.490425247425890     
 C   4.5853573244292365        3.2006294342001520        25.493911164240995     
 C   3.9621943647071811        3.2375336016507261        24.265965059649869     
 C   3.9744187264444597        11.157544072975403        24.020831158233612     
 H   5.3442522074714445        6.7842406729032794        27.442469018592178     
 C   4.2866467255500824        8.6327824183318214        27.797673089276667     
 C   3.9751834598594389        9.6625171319656111        26.935912924740176     
 C   4.8004649623111773        8.9178550016795626        19.627936901167079     
 H   10.359770308140344        8.3774198367245720        22.007422546760854     
 H   9.0123773836762862        9.3301010664835164        21.326447934137736     
 H   9.3545349540508287        7.7230661307284301        20.683756991224492     
 H   10.414390755067132        6.3117126902159963        26.601714325833552     
 H   11.018012504049006        7.2606191552545605        24.072329041140133     
 H   2.7186571602499074        3.6234956142067412        21.652059574489773     
 H   3.3092795313901471        4.8568740170195586        20.499951522539131     
 H   2.0207584773975151        5.2581726825982251        21.636405412100864     
 H   4.5427873126927478        2.4616953169813005        26.281961521484970     
 H   3.2881262453243592        2.4995137218354677        23.853674203321749     
 H   3.4322582636237979        11.617360158212696        24.849997219894181     
 H   3.3353273397457381        11.183063263893029        23.126771994704654     
 H   4.8578155299999244        11.783699187918053        23.806240233003233     
 H   4.1335799489381344        8.5363002282806182        28.865650393793480     
 H   3.5234368680606747        10.612270164825896        27.193831107480314     
 H   3.7431162930452220        8.6659459826503689        19.447837724586186     
 H   4.8305909975486552        10.017640746317971        19.668809665753827     
 C   5.6542019886167827        8.4330896739057000        18.441534410572583     
 H   5.0753399541583182        8.5247088355067557        17.510192489424835     
 H   5.8710413361618583        7.3575566047217986        18.546481218547466     
 C   6.9721776177711430        9.1984861277685575        18.262097434943641     
 H   7.6001800020008705        9.0757851482422822        19.155529848787719     
 H   6.7560127185825047        10.278224030844138        18.195502576100338     
 C   7.7446266029975952        8.7652973531732528        17.013022162638993     
 H   7.9325990408348446        7.6801179852216714        17.049943659643226     
 H   7.1135518621839697        8.9171024483510894        16.123646070321030     
 C   9.0720479952660984        9.5053497257846420        16.828814948792882     
 H   9.7270392993897499        9.3030442271750893        17.691356525070947     
 H   8.8944388719975329        10.593065789703138        16.847819381891565     
 C   9.7993343321601749        9.1357488535801252        15.533071919313347     
 H   9.9752964722024426        8.0485381912157621        15.503539355734143     
 H   9.1425672540226035        9.3429050358863073        14.673796701976777     
 C   11.129649514711295        9.8716174035766890        15.346767494947644     
 H   11.787161505698228        9.6654065397516167        16.206033261419684     
 H   10.957551945645319        10.959873702350430        15.369432384820842     
 C   11.848486940058956        9.4946611452082585        14.049778421328865     
 H   12.019721799671460        8.4065201516398655        14.027016260225766     
 H   11.189323109895975        9.6976333032911430        13.191589768950925     
 C   13.181414152074256        10.220865323461412        13.849968741336228     
 H   13.013385836469173        11.310159952985247        13.843417588195573     
 H   13.837077447319022        10.034603202528823        14.715329319131245     
 C   13.895558995258838        9.8049404234058137        12.562072515492336     
 H   14.062869567880472        8.7164530744977391        12.571198968118265     
 H   13.234942119668334        9.9855990772488887        11.701091936364524     
 C   15.229120628524958        10.519048299601044        12.344238537549204     
 H   15.892656785031052        10.322211144164356        13.201295215987178     
 H   15.069652930348990        11.609926823699995        12.350369767175023     
 C   15.943113121802615        10.125420335688130        11.046174139953955     
 H   16.064001836982019        9.0313265744038862        10.996929398383033     
 H   15.309355204953187        10.387072511125801        10.184371402152498     
 C   17.308391691772101        10.808212161239533        10.929772498271339     
 H   17.932590104353096        10.508296554976548        11.786414740015431     
 H   17.176570762344245        11.896417615052938        11.044286084917632     
 C   18.069631230277182        10.546383428253177        9.6284687906928745     
 H   18.214261911232271        9.4646956036736860        9.4735289378267797     
 H   17.466139767384647        10.888136537320662        8.7756088467048308     
 C   19.425097291117360        11.262086845888328        9.6098846208673017     
 H   20.101184859913374        10.776849053799888        10.328970213185650     
 H   19.289171685861987        12.285414354205052        9.9847799103413930     
 C   20.071649406816118        11.311971073852495        8.2250840526643216     
 H   21.059623218293627        11.791026440591390        8.2654070955571957     
 H   19.445772882268226        11.890258129767492        7.5311663198383547     
 H   20.207826090495615        10.307014928609261        7.8068212117637907     
 Cl   6.7368005992441917        5.4268914835398023        28.174465247726594     
         194

 Co   9.1528579901012570        1.3999580469362392        4.3912914374491461     
 N   7.8673133442145131       0.67050197639226150        5.7673694662817390     
 N   7.1882442687485275        1.7067613563912947        3.5368497672690733     
 N   10.220657330000352        2.1920312537653039        6.0365888101432157     
 N   9.9708588542784131        3.2847750108377807        3.6812407247984957     
 N   10.246342575085798      -0.35399307605734154        5.0324148089024350     
 N   9.8180649779206668       0.41262007648963517        2.6279681663598677     
 O   8.1994086021925501       0.33353744023095394        7.0425518398000042     
 C   6.4484536350299093       0.79401651629250547        5.6064521311478632     
 N   6.6062363505336545        2.1995555084197411        2.4127273662500599     
 C   6.1337609123426766        1.3634168191930074        4.3706093996096813     
 O   10.341148496989019        1.5431761864726685        7.2321935207864581     
 C   10.801065158022480        3.3629711577086692        5.9445951534598551     
 N   10.023804525106838        4.0671381256821988        2.5760416236615526     
 C   10.645047530165488        3.9726071208291351        4.6380087155866212     
 O   10.284965519062792      -0.78119304447551896        6.3336062093710632     
 C   10.764269644277686       -1.1689349921850161        4.1531467773169650     
 N   9.8762975065496512       0.70110373170104734        1.3087138334377917     
 C   10.595962042562533      -0.69008062198243025        2.7965485584224092     
 B   9.6887697705722129       0.18820671154684840        7.3196764976088531     
 C   5.4847825746465544       0.31126729783770507        6.6231198908947135     
 H   7.1866528698473564        2.5411188948552401        1.6128115860175605     
 C   5.2411859396434721        2.1987223952664681        2.4996196976905103     
 C   4.8969869045751411        1.6671351045326612        3.7234259430772183     
 C   11.607390548709541        4.0191943218630728        7.0088073948021536     
 H   9.5693266614618970        3.7621219381983639        1.6832393346983883     
 C   10.706640902145855        5.2133155835014131        2.8056611591625620     
 C   11.122977268459085        5.1940669502315613        4.1305847356998964     
 C   11.427655474722105       -2.4531992913769951        4.5001993454284852     
 H   9.3638956386632763        1.5191624104412194       0.90756695022332823     
 C   10.651742742248025      -0.18977282985229685       0.64038524888933845     
 C   11.130022034420726       -1.1118584187223262        1.5620978815589908     
 C   9.9341761027758739      -0.37553029228567686        8.7926889499688450     
 H   4.4542311971043462       0.51562814376695110        6.3168800347517857     
 H   5.5807761013554078      -0.77435729854595048        6.7891589462805397     
 H   5.6576322374192287       0.79188464308032946        7.5989084533983231     
 H   4.6394862189476873        2.6087454536611090        1.6933212623893159     
 H   3.8996898966619429        1.5135103823833551        4.1102972493162451     
 H   11.308658867077474        5.0663907598004974        7.1504841458082016     
 H   11.514180971759410        3.4782687590091257        7.9537469401154173     
 H   12.668432979143905        4.0457533510909300        6.7114955970458885     
 H   10.883495616769173        5.9339375356652457        2.0186579884301814     
 H   11.698820440220723        5.9524524161042685        4.6444035894063243     
 H   11.971560992366248       -2.8607642449385962        3.6455400758006804     
 H   12.121459732012928       -2.3141253732713372        5.3387296700849260     
 H   10.683104357638687       -3.2002265879892979        4.8165366477282996     
 H   10.818270367993614      -0.10552959287238539      -0.42555323774138837     
 H   11.759044298419116       -1.9688346001131962        1.3546168873153743     
 H   10.980283966176552      -0.13343053157720361        9.0412238731147418     
 H   9.8910793066157172       -1.4752168583762231        8.7766858239901548     
 C   9.0099333330335654       0.15265119312062672        9.9058116205176141     
 H   9.5332890256847023        9.2041495816301763E-002   10.871840747973806     
 H   8.8085896009627458        1.2254314285735943        9.7523852457525937     
 C   7.6780570247934943      -0.59784774099621907        10.047637570432585     
 H   7.0652806936413484      -0.45596683517093833        9.1458943742490177     
 H   7.8766757237882628       -1.6813724961630059        10.104731329177033     
 C   6.8938776129582697      -0.17080590231478959        11.293617267518687     
 H   6.7249358681565896       0.91743559300375421        11.273402782466469     
 H   7.5152329795538924      -0.34649226592033072        12.185600878308753     
 C   5.5532041459014181      -0.89138372886583217        11.460290366692798     
 H   4.9027477433378470      -0.66432610613204102        10.600136357660228     
 H   5.7133985154384002       -1.9811351123675054        11.424362182818360     
 C   4.8309229557322970      -0.53047588766317733        12.762712543820722     
 H   4.6670260763689146       0.55803241459137665        12.806155175959720     
 H   5.4887715518548186      -0.75478061212421077        13.616976638833419     
 C   3.4929751877221138       -1.2541638317902724        12.948433431277607     
 H   2.8320138772314811       -1.0301532163779143        12.096500324608243     
 H   3.6532505974610201       -2.3436756394649989        12.910716387690547     
 C   2.7868577911268657      -0.88717865533281415        14.256659249043555     
 H   2.6280717998617651       0.20230278100697507        14.295773625438009     
 H   3.4506426234720315       -1.1093635170307166        15.106618001913452     
 C   1.4464132918662627       -1.6010137270346712        14.457832570514290     
 H   1.6017107396584112       -2.6920944210497231        14.442595674423131     
 H  0.78509353301048013       -1.3918319723476043        13.602133201651652     
 C  0.74627625246402507       -1.2024302431187996        15.760533524694871     
 H  0.59312036067207830      -0.11177449194857321        15.775342842350570     
 H   1.4108465475282572       -1.4107552917161605        16.612767396459727     
 C -0.59606269703064763       -1.9057900273171797        15.971547710083962     
 H  -1.2605449621423297       -1.6864988162010883        15.120738744360379     
 H -0.44728793488891561       -2.9978810044764002        15.943772257915889     
 C  -1.3032039329143614       -1.5324998167182704        17.280394358713234     
 H  -1.4323193299492833      -0.43970488757763909        17.342320506033023
[truncated: 874,336 more chars]
