# Supplementary material for: Unraveling the Contributions to Spin–Lattice Relaxation in Kramers Single-Molecule Magnets
Source: J Am Chem Soc. 2022 Dec 9;144(50):22965–75. doi: 10.1021/jacs.2c08876 (PMC9782788; doi:10.1021/jacs.2c08876)
Supplement: Supplementary file 2 — ja2c08876_si_002.zip [file ja2c08876_si_002.zip › phonon_Co/mol-4/mode-1-10/10/Cart_disp.xyz]

         388

 Co   11.037673671554426        6.0014348294928652        1.2018435488119414     
 N   9.6240058890898101        7.5620288140855347        1.3698669456698382     
 N   12.185927820800792        7.7694192584356303        1.2491302733722982     
 N   9.7590824375886367        5.1987671405709150        2.6809461903195477     
 N   12.324225895917923        5.1771648381204072        2.7641995196553442     
 N   9.5569452757765028        5.1323833481601433       -6.6907889867055509E-002
 N   12.152596146977681        5.0199202660923650      -0.35843359678121378     
 O   8.2717094605928132        7.3850916054944333        1.3729903688585803     
 C   10.023889226441211        8.8069486087668984        1.3485510535785377     
 N   13.484052338530253        8.1480771440373516        1.2104636837905087     
 C   11.470033976357046        8.9243992697491077        1.2983929850147931     
 O   8.3966548168412132        5.2218044441442277        2.5848811844215493     
 C   10.223693182797389        4.5512126564544282        3.7191355512437152     
 N   13.639262940746940        4.9639228103287847        3.0060761904013122     
 C   11.668217475067658        4.5211680917216492        3.7561644585212437     
 O   8.2042061078828148        5.2581719207246653       0.10632420376101473     
 C   9.9339068782540139        4.4495777907385969       -1.1159030344768757     
 N   13.429430676217027        4.7092767928668353      -0.68359577463630161     
 C   11.379174441200419        4.3385734326018239       -1.2443895904628517     
 B   7.8122161295125352        5.9444192570359649        1.3945378453016282     
 C   9.0908465731349839        9.9660013206001175        1.3396668215506178     
 H   14.244282339270624        7.4404958542226476        1.1051230320946528     
 C   13.615265732066064        9.4981433134165236        1.2237415260275091     
 C   12.335341624371775        10.036449272994105        1.2907281280428025     
 C   9.3558659613529400        3.8696012281737522        4.7196108655296660     
 H   14.365410260569503        5.3351801999615587        2.3553666678326159     
 C   13.833953755978204        4.1917237000235694        4.1071734491428211     
 C   12.583140589526895        3.8849054989289349        4.6223755891921892     
 C   8.9859814724821891        3.8282814645718197       -2.0758771395542874     
 H   14.226489983417833        5.1289240592202177      -0.15448363363943146     
 C   13.490830704865276        3.8578206648754785       -1.7317638238040802     
 C   12.182216124707882        3.5920401820301624       -2.1255498496432912     
 C   6.2246662200444209        5.9208766977668459        1.5591718487637647     
 H   8.3390227561520955        9.8698680778260997        2.1359317142155421     
 H   8.5180855487418317        9.9934719748953871       0.40046494214216349     
 H   9.6235856545505456        10.911463702549101        1.4519491180825506     
 H   14.591053692119544        9.9614001283333558        1.1384509021995868     
 H   12.071306110495096        11.083640265131603        1.3244620653511319     
 H   8.6156567296386637        3.2411997808186608        4.1994078982172613     
 H   8.7707263559991695        4.5970226411996657        5.3100364694547864     
 H   9.9536525782747436        3.2565708765320820        5.4063685779528807     
 H   14.823365490601722        3.9044971845314329        4.4459997193651191     
 H   12.369756845886618        3.2787992130826904        5.4914323109494134     
 H   8.1213595962733809        3.4132531379836339       -1.5390155002872996     
 H   9.4787819890253520        3.0514624740145804       -2.6702521117316653     
 H   8.5889738191774008        4.5872751322656509       -2.7697368364115347     
 H   14.442222259423888        3.4819976293121551       -2.0896562145296174     
 H   11.872144717740921        2.9480709053874361       -2.9363954238972494     
 H   5.7533172356159596        6.4873682624611106       0.74066073130242815     
 H   5.8753636479622715        4.8814937631479651        1.4461823138509968     
 C   5.7699347128655232        6.4700781330793014        2.9230399032459302     
 H   5.9915299195661387        7.5473484525091914        2.9800234095267526     
 H   6.3766003533718285        6.0052388460247084        3.7152985941605765     
 C   4.2941623381141980        6.2323947993954061        3.2591497236097515     
 H   3.6519148228554372        6.8086445578938362        2.5750566249938611     
 H   4.0464579551947626        5.1743408070763923        3.0765953441402099     
 C   3.9617970024810321        6.5850596401655901        4.7144067261981251     
 H   4.1681277945895019        7.6518938051997827        4.8969007788667058     
 H   4.6504268923902927        6.0408773270685483        5.3809640823004568     
 C   2.5157498730349568        6.2644114868873846        5.1072714424879102     
 H   1.8268230147879718        6.8507129483042402        4.4789761276310838     
 H   2.2995571525017535        5.2094513461443857        4.8743095850951228     
 C   2.2098872315006299        6.5318370128371894        6.5851872677454093     
 H   2.4131377585227942        7.5890933390636572        6.8195401160442461     
 H   2.9075756501441190        5.9567153579482941        7.2133105744753880     
 C  0.76626417589137452        6.1897582721274933        6.9726343575364957     
 H  0.56096549125013495        5.1341424454838593        6.7318673883443916     
 H   7.4060949486941224E-002   6.7734797153475803        6.3449616668885049     
 C  0.44983765603042369        6.4508144459341432        8.4491154108406548     
 H   1.1375851324973676        5.8695617031925567        9.0815352763528221     
 H  0.65836168484154567        7.5062933252112227        8.6868912469469439     
 C -0.99890211108973948        6.1213695694809447        8.8284396084835368     
 H  -1.2071719792762106        5.0608938297943773        8.6111891780506546     
 H  -1.6828359780833286        6.6939775083252746        8.1810038933505069     
 C  -1.3252272825542786        6.4227451235766058        10.295329965225505     
 H -0.64846973018219123        5.8513386306785282        10.949451913694087     
 H  -1.1068044235782355        7.4826874908102683        10.506319138102381     
 C  -2.7810815872947368        6.1201801509214171        10.671136236244982     
 H  -2.9925244765085637        5.0475836099112295        10.508102188994977     
 H  -3.4521293025489612        6.6637862623293707        9.9821447185265360     
 C  -3.1239463881829739        6.5054346591332211        12.116666706958453     
 H  -2.4359211408855277        5.9879520927458287        12.812278541567721     
 H  -2.9277229942772407        7.5858643041999239        12.263372895605213     
 C  -4.5763160951775772        6.1900967451976046        12.506278615725961     
 H  -4.7531817455863186        5.0868065801764164        12.423919596776955     
 H  -5.2764713819515974        6.6645809451223181        11.772309764980179     
 C  -4.9138475378815718        6.6778973166425146        13.936799290433417     
 H  -4.1507648997733533        6.2722419741161586        14.672086184635523     
 H  -4.8157056239892189        7.8078666752898735        13.994020362360823     
 C  -6.3350480185681386        6.2514717182152451        14.377228671004787     
 H  -7.1069325364334128        6.6864566971000663        13.653762113631247     
 H  -6.4286441840833817        5.1130238720348320        14.298594387907347     
 C  -6.6144436435689116        6.7319615544843883        15.836400341599303     
 H  -7.5819905055506833        6.2557807774388925        16.188016827352165     
 H  -6.7183779726935366        7.9057039126897219        15.907559543139055     
 H  -5.7548909200348115        6.4067986122139438        16.576296144837485     
 Cl   15.715359774977717        5.9934030708059352       0.96863293673657669     
 Co   20.779092014019042        2.0660467823976778        5.6163800046640011     
 N   22.188327631116110        3.6289530763589761        5.4424386690872915     
 N   19.624499973990385        3.8294253025016434        5.5635736107044114     
 N   22.058807516685587        1.2654786650864702        4.1345842928361964     
 N   19.495516056391093        1.2369989539947632        4.0547228462461407     
 N   22.263283644333498        1.1922542322119487        6.8786577666660982     
 N   19.667398030253182        1.0679676374165683        7.1698634274647652     
 O   23.541134495140433        3.4556862523849690        5.4412884974284896     
 C   21.784376785606192        4.8726138742882812        5.4609553054418143     
 N   18.325461421167446        4.2051279641691455        5.6033559092705794     
 C   20.337594304493077        4.9860910164552497        5.5109669220013826     
 O   23.421387704009796        1.2919405964827648        4.2294404074588989     
 C   21.595533091915627       0.61704953091790637        3.0962956958936951     
 N   18.180416000893945        1.0243961034155133        3.8126706236529859     
 C   20.151275264561452       0.58442552727702002        3.0603084211556340     
 O   23.615727373349717        1.3269081536546257        6.7068517703694397     
 C   21.888657411901598       0.50179708471499751        7.9237391003028295     
 N   18.391780655680716       0.75498111340425900        7.4973700722216847     
 C   20.443728575387794       0.38568429045793240        8.0524980570305633     
 B   24.004776259818090        2.0158599028461950        5.4190519601715339     
 C   22.714021946035878        6.0344092591853835        5.4670485736173031     
 H   17.567372962932307        3.4957368633367039        5.7125625467033876     
 C   18.191179812591816        5.5547881010071904        5.5873954637681216     
 C   19.469818461852945        6.0959915971950531        5.5169901270713071     
 C   22.464560233385164       -6.4103130260534685E-002   2.0963475550611999     
 H   17.454398811478349        1.3921411999405486        4.4652934192316565     
 C   17.985447732126971       0.25508289734803663        2.7093327793212634     
 C   19.235996459956574       -4.9934870497632178E-002   2.1927806746162029     
 C   22.837684709457168      -0.12278284825281860        8.8804971817339862     
 H   17.592952278045733        1.1755041720829220        6.9714648240893862     
 C   18.333905652256220       -9.9348482446655326E-002   8.5433063571381211     
 C   19.643836037164707      -0.36455068228380383        8.9332688598281056     
 C   25.592401473301820        1.9979087147213632        5.2536779369083453     
 H   23.466236552808592        5.9379522358200072        4.6711942159799209     
 H   23.286478238737942        6.0661415720071368        6.4063474389294468     
 H   22.178538888359249        6.9780327647214948        5.3521175742895979     
 H   17.214546806217989        6.0160680206575208        5.6734250572052947     
 H   19.731748416019858        7.1436817383177917        5.4805858144803743     
 H   23.201241877162449      -0.69673039052612840        2.6175590204176675     
 H   23.055302581249837       0.66290560593337700        1.5098761453895273     
 H   21.866661770200789      -0.67329797253837831        1.4054983798411986     
 H   16.995888736050269       -3.1522891058971103E-002   2.3704071136809612     
 H   19.449269669775795      -0.65317135107717228        1.3216626813822574     
 H   23.711977883770899      -0.51816319618437368        8.3418159093775710     
 H   22.349399099910741      -0.91664619726437235        9.4591369458658932     
 H   23.219677951340259       0.63090132921905506        9.5909185062606799     
 H   17.383816129285353      -0.47699399635275253        8.9027680690962008     
 H   19.956619285157547       -1.0097535230480774        9.7420553485926717     
 H   26.062349749637320        2.5644388867702022        6.0729882811535658     
 H   25.944710605780195       0.95927197949840126        5.3648178425198045     
 C   26.045720748127511        2.5506894768285076        3.8905377896461024     
 H   25.828103225991885        3.6290493940257140        3.8377848249025761     
 H   25.435281480591176        2.0911670807514677        3.0978415914775055     
 C   27.519845111260508        2.3072785266476283        3.5504467429033144     
 H   28.166121667704886        2.8777374687947130        4.2357366426615775     
 H   27.762229358384300        1.2471658430036683        3.7283536992194026     
 C   27.852211998753958        2.6633949543567859        2.0958770062365111     
 H   27.652338358108693        3.7322771667813388        1.9172694178960534     
 H   27.159406750183436        2.1258316781772288        1.4280296590009771     
 C   29.296330149312894        2.3345814479599727        1.7012417380187259     
 H   29.989146008140622        2.9160254479268959        2.3299424244864038     
 H   29.506306550336745        1.2780391934293280        1.9328722457740630     
 C   29.603722837228982        2.6016040008816539       0.22347986954008803     
 H   29.404892929647740        3.6598531353492678       -1.0588469888778672E-002
 H   28.904057073425960        2.0296354349027799      -0.40538247672460870     
 C   31.046521890642243        2.2539101786041651      -0.16292696412903676     
 H   31.248327838025826        1.1980805440698910        8.0015542340853701E-002
 H   31.740301931608379        2.8365536241239449       0.46406003530934220     
 C   31.364779947393089        2.5110634985792122       -1.6398082908817075     
 H   30.678105769525246        1.9279063548478432       -2.2716133770227631     
 H   31.156138410982130        3.5657964738330330       -1.8807643918463912     
 C   32.814333444463031        2.1816390312391296       -2.0162328071688980     
 H   33.024404098166237        1.1230597266106355       -1.7923441297971843     
 H   33.496581162165008        2.7592687648921452       -1.3717703062527247     
 C   33.141195347358376        2.4745377617993438       -3.4847270025319945     
 H   32.469029040819990        1.8944515316477606       -4.1353687375625210     
 H   32.916494921771324        3.5311803097324734       -3.7036263962955327     
 C   34.599228741713631        2.1789362733370945       -3.8569737802877047     
 H   34.819555707306307        1.1117854101103115       -3.6793484718516534     
 H   35.265286801508580        2.7368016497268224       -3.1765722028825083     
 C   34.938586850611749        2.5458947734070581       -5.3071523416031727     
 H   34.259720229326867        2.0084351299617138       -5.9929208348381264     
 H   34.726917045033730        3.6186070802111781       -5.4707786419697557     
 C   36.394467288034470        2.2470125977913611       -5.6935756053324100     
 H   36.591619157714192        1.1559884064856822       -5.5822980349488418     
 H   37.084144214607782        2.7517192221930524       -4.9794376340602762     
 C   36.722130672278645        2.6971401048067860       -7.1331502059902769     
 H   35.980376222008402        2.2489084216738857       -7.8474910728592953     
 H   36.587879127791531        3.8094390693044522       -7.2239269031285103     
 C   38.151139367953398        2.3091354266893336       -7.5679038554301084     
 H   38.899866923584632        2.7879569493354315       -6.8699094867713679     
 H   38.282866231875857        1.1915440332772487       -7.4538782510935224     
 C   38.419176844580811        2.7435884184203263       -9.0347436122650713     
 H   39.399602372591389        2.3204641412858593       -9.3783593616304302     
 H   38.459864524027552        3.8913642139009501       -9.1457936978105749     
 H   37.600624290028229        2.3562907171576448       -9.7488645461170211     
 Cl   16.102067817530347        2.0424526333893791        5.8552167334228331     
 Co   20.489858497052133        1.8813054881246711        12.429526848137368     
 N   21.898054096211617       0.31726202179349511        12.255284084952397     
 N   19.334167511016943       0.11883685951673438        12.377099998746594     
 N   21.770272205471606        2.6811872444816833        10.948038793272723     
 N   19.206909318202698        2.7109730537782526        10.867791290674598     
 N   21.974343118195641        2.7531613974532116        13.692164832875690     
 N   19.378484942965379        2.8799936779127959        13.983265056611861     
 O   23.251059488221802       0.48942079548875278        12.254165553519980     
 C   21.493171451041970      -0.92608045474736023        12.274241061570187     
 N   18.034824451757700      -0.25577611944401807        12.417451191728711     
 C   20.046294902545291       -1.0384290538566299        12.324417816260164     
 O   23.132842310644293        2.6536228392391141        11.043004540986276     
 C   21.307467770257560        3.3298252361072782        9.9096714091515743     
 N   17.891934781254697        2.9241039266655440        10.625454900930116     
 C   19.863189889408510        3.3633437092934382        9.8735655680342465     
 O   23.326791144384373        2.6176222037084114        13.520524328267920     
 C   21.600275539167178        3.4437137749050954        14.737384813649411     
 N   18.103165297759304        3.1943887292460627        14.310581216213071     
 C   20.155430429526167        3.5614972719661431        14.865969392486555     
 B   23.715679970584354        1.9289896370686088        12.232488617009224     
 C   22.422083172251266       -2.0884800101465233        12.281197198863243     
 H   17.277374486639768       0.45426088775063239        12.526904662532655     
 C   17.899442344403109       -1.6053411983905022        12.401724350374103     
 C   19.177610761418943       -2.1476118908451718        12.330865030711649     
 C   22.176962377415240        4.0099415350106158        8.9094234145360467     
 H   17.165667113844020        2.5570312520310736        11.278168059188580     
 C   17.697564191875703        3.6936551916450138        9.5221761175720019     
 C   18.948350938406151        3.9982203117192792        9.0059384202291213     
 C   22.550208631969383        4.0671615353808201        15.693968178897595     
 H   17.303970355504894        2.7745806280929135        13.784663530584922     
 C   18.046034036936287        4.0489235866484767        15.356384709398338     
 C   19.356192694656077        4.3127419329068735        15.746515346289943     
 C   25.303440980102259        1.9463163224751110        12.067569801928219     
 H   23.172917987415666       -1.9944989412805978        11.483775147620372     
 H   22.996284329742462       -2.1182298762757439        13.219449439223231     
 H   21.885818911553745       -3.0319969618131783        12.169423436388437     
 H   16.922501134802697       -2.0658458017841683        12.488334268847874     
 H   19.438736113743669       -3.1955211370337206        12.294521201301382     
 H   22.915639558250248        4.6401347839539016        9.4301349920485631     
 H   22.765155824802516        3.2822738389850068        8.3217499601747047     
 H   21.579959498527195        4.6210498563037019        8.2197648473435443     
 H   16.708260972303460        3.9807276570993704        9.1829271752283024     
 H   19.161939744157046        4.6015582668568626        8.1349745641812916     
 H   23.421759231520163        4.4669399237386145        15.154715562129558     
 H   22.061805275886719        4.8571817754451709        16.276842482945781     
 H   22.936356887550119        3.3120863600575312        16.399889538295046     
 H   17.096273920559351        4.4276421095815754        15.715634823960656     
 H   19.669466671174213        4.9578750137137604        16.555168595350779     
 H   25.772848059081021        1.3790700532145856        12.886710013650216     
 H   25.655998595349097        2.9847678707003116        12.179671663091206     
 C   25.757473365484632        1.3944788637505536        10.704261351252935     
 H   25.540113548178809       0.31610856019303413        10.650734759123910     
 H   25.147338385066366        1.8544091288209892        9.9115867730664835     
 C   27.231760115105732        1.6382978473323162        10.364916476038156     
 H   27.877844280691587        1.0674371704539833        11.050034539727891     
 H   27.473929170979172        2.6982994835617276        10.543724690501843     
 C   27.564786353597139        1.2832948371675714        8.9101913875391165     
 H   27.365170742437517       0.21450281211887626        8.7307418700992212     
 H   26.872105262106928        1.8212097050283553        8.2425062914062295     
 C   29.008993673033114        1.6125897865585610        8.5160801130854598     
 H   29.701784836438815        1.0308979019977980        9.1445717002903208     
 H   29.218747635518184        2.6690401508914317        8.7483670463272656     
 C   29.316729302388119        1.3464275021246903        7.0381885050593800     
 H   29.117954244558327       0.28829829912963367        6.8034918076494266     
 H   28.617155483709507        1.9187180324439166        6.4095183716971782     
 C   30.759576362830824        1.6943249492781030        6.6520111462632467     
 H   30.961382396440378        2.7500449111670724        6.8954419854853235     
 H   31.453365185245190        1.1113731293329114        7.2786979878810314     
 C   31.077784787439644        1.4378214199181765        5.1749708981122975     
 H   30.391238616313689        2.0214362090500666        4.5434612952204407     
 H   30.868867469040740       0.38325426246999161        4.9335250482424451     
 C   32.527366555093948        1.7670332050028845        4.7984556377337766     
 H   32.737808693409406        2.8254186374821959        5.0228455602533781     
 H   33.209591283391880        1.1888422065022475        5.4424221877754828     
 C   32.853735976006220        1.4748115905060821        3.3296970078747008     
 H   32.181933489450635        2.0558208491466350        2.6795612996036029     
 H   32.628168742708560       0.41851217797568363        3.1102018651689933     
 C   34.311885812969578        1.7694351129216928        2.9572757307018214     
 H   34.533236420630637        2.8361470198127332        3.1357419762253071     
 H   34.977542680063173        1.2103866623787747        3.6369617567042836     
 C   34.650608303411282        1.4034457005487955        1.5067409174431103     
 H   33.972735981038880        1.9426235756599251       0.82162624984697474     
 H   34.437247918545523       0.33140099966283426        1.3420929885365516     
 C   36.106867695176604        1.7002103902793728        1.1205497366656303     
 H   36.305925845041472        2.7904045081770805        1.2331645994729070     
 H   36.795345905840371        1.1935087630245296        1.8338971286390717     
 C   36.434162851739011        1.2514189432537539      -0.31934300258445836     
 H   35.694798342045736        1.7027045393752189       -1.0330833060381059     
 H   36.296695980878269       0.14039665717750308      -0.41180347209713558     
 C   37.864188265599594        1.6351557380300064      -0.75289347031913656     
 H   38.610232209838408        1.1534831279933835       -5.5207841123937146E-002
 H   37.999029277624835        2.7514410915329313      -0.63735910033470600     
 C   38.132725984001517        1.2018276000186678       -2.2198045032477114     
 H   39.114715384949939        1.6193073352725944       -2.5619844982497360     
 H   38.167811053140603        5.5827909431907574E-002  -2.3326154305814617     
 H   37.318667043710931        1.5936701416537802       -2.9337380010351706     
 Cl   15.812651766506701        1.9086114794634976        12.668896267552000     
 Co   10.755491395089095        5.8401303895098717        8.0142312199851489     
 N   9.3425139949718279        4.2788065159581201        8.1831300403118465     
 N   11.904557246154997        4.0728216441167806        8.0613194872667382     
 N   9.4766408690866246        6.6423081064484908        9.4935328634606044     
 N   12.041692422796567        6.6646294459044020        9.5761594775220029     
 N   9.2743107101599467        6.7080924590200928        6.7457447410281759     
 N   11.869904255263236        6.8226536181793902        6.4537401454314702     
 O   7.9900817266349637        4.4549959237575090        8.1863618594249736     
 C   9.7430897246685788        3.0341170945820797        8.1615421579019536     
 N   13.202888954942978        3.6948818078019561        8.0222948710347595     
 C   11.189317388960170        2.9174535174391139        8.1111318154545309     
 O   8.1142002254600616        6.6187366127651179        9.3976302115657244     
 C   9.9412543640569080        7.2898664815121696        10.531712345766007     
 N   13.356756909495752        6.8779278584391470        9.8177846036390335     
 C   11.385796601110776        7.3202903206284757        10.568430880749990     
 O   7.9216044451008774        6.5814432748887786        6.9190404289342711     
 C   9.6506175408834025        7.3911916883230973        5.6966970117400431     
 N   13.146409775379372        7.1345407612558676        6.1285304558275380     
 C   11.095784165491812        7.5036154190208295        5.5680989682787754     
 B   7.5299217677880188        5.8955343124328987        8.2075399603406183     
 C   8.8105951243093887        1.8746042716906344        8.1521892415730299     
 H   13.962627171388469        4.4028451094415102        7.9161127336146118     
 C   13.334843278259884        2.3448845251725801        8.0358652974010116     
 C   12.055238950567096        1.8058838758973250        8.1034875527981534     
 C   9.0734757331055533        7.9710603723094673        11.532513524258592     
 H   14.082816453026174        6.5073670885125559        9.1665896485273883     
 C   13.551557848620215        7.6499733764328877        10.918961957784459     
 C   12.300845895987266        7.9565430904850976        11.434532081808054     
 C   8.7018299093924423        8.0118183581910269        4.7371449606815679     
 H   13.943913653072709        6.7151966214681735        6.6572642580186017     
 C   13.206971624135184        7.9864794475511722        5.0807165978150381     
 C   11.898081441947509        8.2512320312710639        4.6871578764990103     
 C   5.9422442503230322        5.9187596816185328        8.3718414558669334     
 H   8.0596732173376431        1.9691082056384248        8.9494784758294195     
 H   8.2366744339084246        1.8483522283348204        7.2136791969900376     
 H   9.3439036056513967       0.92924241249871131        8.2624030110445297     
 H   14.310851922329524        1.8821627558823490        7.9502344007394328     
 H   11.791735824035845       0.75855275162926183        8.1375365770512396     
 H   8.3332324602127521        8.5996298744874995        11.012550564698785     
 H   8.4883431430694873        7.2433658331112012        12.122635967798818     
 H   9.6712156390442043        8.5839156434742296        12.219525845426292     
 H   14.540954319091783        7.9374263661327360        11.257541846050259     
 H   12.087708112785227        8.5625192748890129        12.303746939046407     
 H   7.8383000029333090        8.4281356265127005        5.2746429477756820     
 H   9.1941929759367547        8.7874910181102077        4.1411543390372030     
 H   8.3032265050790173        7.2522554259614127        4.0450357831137316     
 H   14.158014812419644        8.3632405354698012        4.7228591966638662     
 H   11.587417272304195        8.8953535106416126        3.8766719496774393     
 H   5.4713537296745534        5.3512942980778933        7.5537211299788325     
 H   5.5928091313610002        6.9579533056038594        8.2575263657777409     
 C   5.4868056561447824        5.3710447440265439        9.7360742376484453     
 H   5.7083530938916178        4.2938413988622344        9.7943228050577211     
 H   6.0930232905893034        5.8368030868997671        10.528110677746181     
 C   4.0108032315030888        5.6089075938594766        10.071260530133793     
 H   3.3689381232230837        5.0319148966634231        9.3874565625867614     
 H   3.7630657701492809        6.6667364367608233        9.8874869773362128     
 C   3.6778038512406042        5.2576426413662301        11.526745005359007     
 H   3.8842282376583621        4.1910213664177425        11.710356277066772     
 H   4.3660947841780962        5.8025735891182988        12.193022351367180     
 C   2.2315610969052377        5.5783600632865307        11.918971077946397     
 H   1.5428881294000825        4.9915359182458694        11.290898440646060     
 H   2.0152741272857631        6.6331390694191068        11.685248137841192     
 C   1.9253875472012592        5.3117940109499493        13.397024199469559     
 H   2.1290134254051867        4.2547657866445414        13.632077079778808     
 H   2.6227160711189712        5.8875607267270853        14.024943238857631     
 C  0.48157006744924163        5.6534797847267892        13.784171479960646     
 H  0.27586214053191099        6.7089143511547764        13.542975602256298     
 H -0.21035441227655216        5.0692161884746412        13.156708482588289     
 C  0.16519395012870391        5.3928149434872337        15.260766867022275     
 H  0.85257403923033237        5.9746692227339286        15.893008502149044     
 H  0.37432966458716871        4.3375517043089129        15.498913457223114     
 C  -1.2836985607186859        5.7215072087281227        15.640140294745837     
 H  -1.4926338895446689        6.7817851257631760        15.422663124385021     
 H  -1.9673703675012664        5.1483087741907543        14.992978046569883     
 C  -1.6095944414206462        5.4202710562752854        17.107174770670838     
 H -0.93328840130096968        5.9924191409165211        17.761053748746509     
 H  -1.3902246256885955        4.3606136788861898        17.318402540237457     
 C  -3.0656018196543164        5.7216180960567415        17.483203401566296     
 H  -3.2780607464040026        6.7939004957134967        17.319882400642701     
 H  -3.7362346297079636        5.1771797827656716        16.794575884377355     
 C  -3.4078708826744259        5.3365602964208456        18.928920522367616     
 H  -2.7205143208100173        5.8550799343918527        19.624208404508611     
 H  -3.2103875542766698        4.2565468041335528        19.075999771451414     
 C  -4.8604677677073838        5.6502752651084380        19.318584989757550     
 H  -5.0386782291197552        6.7530490789999567        19.235567010456720     
 H  -5.5598564109494140        5.1745414631504483        18.585087904963281     
 C  -5.1976407707654140        5.1630995612262556        20.749290845415523     
 H  -4.4356901714729275        5.5702792531032754        21.484215843651022     
 H  -5.0978861637296173        4.0337671379304911        20.807337536744008     
 C  -6.6193055179832516        5.5874630525318585        21.189205336195958     
 H  -7.3899750465268159        5.1512559343560644        20.465811113634381     
 H  -6.7142653846633635        6.7253722978160351        21.110019411880458     
 C  -6.8990204237926900        5.1072586369324338        22.648356423821046     
 H  -7.8672089020120346        5.5812285598372089        22.999311281294162     
 H  -7.0008760898391706        3.9341420594243797        22.720058177557686     
 H  -6.0411862645922438        5.4340632442839674        23.388286881211712     
 Cl   15.433159355548460        5.8511784693664808        7.7790329684007586     
         388

 Co   11.037189735131705        5.9976625109482216        1.2053385048563443     
 N   9.6232385442503201        7.5583255230012583        1.3726496778313462     
 N   12.184552877105752        7.7664346040438490        1.2495778771936832     
 N   9.7593259652892055        5.1952841074323688        2.6848419941335706     
 N   12.325007710972027        5.1750971551743872        2.7666089294775769     
 N   9.5564553971426776        5.1307698648071360       -6.4218620403702728E-002
 N   12.151842136923797        5.0207004406827469      -0.35832147711215312     
 O   8.2709897563381709        7.3809620358297119        1.3773464623656513     
 C   10.022552125249151        8.8034167044985541        1.3502314844796108     
 N   13.482598026363741        8.1452287695504850        1.2103727451059831     
 C   11.468521420969193        8.9212941030866517        1.2987553925790534     
 O   8.3969017050441526        5.2178153713820166        2.5893572572254722     
 C   10.225074113652520        4.5477062220167062        3.7224606333915293     
 N   13.640231119879592        4.9618655670123450        3.0074490478762468     
 C   11.669729064699276        4.5183053512105662        3.7585245315101812     
 O   8.2038287171336748        5.2544306872184325       0.11056381093296400     
 C   9.9329765842913122        4.4494803678616668       -1.1143142933130319     
 N   13.428547043761176        4.7101564123434940      -0.68410110950448655     
 C   11.378116438915399        4.3394864018217323       -1.2440989412397092     
 B   7.8119742091969080        5.9402434829091666        1.3989378202815468     
 C   9.0891096071782354        9.9621732977101107        1.3412736690230869     
 H   14.242929782892093        7.4378140011865153        1.1050389404399201     
 C   13.613670611427761        9.4953687601806962        1.2230595041961336     
 C   12.333727164088186        10.033515517034399        1.2901832924256624     
 C   9.3585277189152922        3.8658930610450648        4.7238065620531824     
 H   14.365895047301027        5.3333726911734809        2.3563151404509854     
 C   13.835724565209294        4.1890341861523916        4.1078473132456796     
 C   12.585258710420550        3.8817073987874879        4.6236997357725800     
 C   8.9845748526030800        3.8288368464532287       -2.0741802269065728     
 H   14.225872446951941        5.1292349741142074      -0.15493807777245988     
 C   13.489564034622012        3.8590399178917045       -1.7325859436788764     
 C   12.180830481787487        3.5933738072936543       -2.1259355061861265     
 C   6.2244561013372000        5.9156032201835034        1.5636063871355763     
 H   8.3376998451494906        9.8663299030647948        2.1379430872247651     
 H   8.5159025115697400        9.9890207349206186       0.40232949367505533     
 H   9.6216104901030182        10.907859729441645        1.4528181030484231     
 H   14.589382580058567        9.9587139935866880        1.1372393076646075     
 H   12.069652026095341        11.080704997375024        1.3235641986385753     
 H   8.6152141065117309        3.2409267295077280        4.2048044309113983     
 H   8.7777913727892116        4.5933658292046831        5.3175471528470473     
 H   9.9564444797110063        3.2498639053604781        5.4071982111852366     
 H   14.825353382501635        3.9016585623248612        4.4458556499018629     
 H   12.372535554837286        3.2749029908485561        5.4924096384019432     
 H   8.1214284878897125        3.4113374092394522       -1.5372065558029346     
 H   9.4774915596340854        3.0542356481288513       -2.6709608385400823     
 H   8.5855184989635305        4.5887030436973681       -2.7655985734159581     
 H   14.440833439177693        3.4833153413315472       -2.0908895641831364     
 H   11.870431625118876        2.9495931357830645       -2.9367900435373868     
 H   5.7528284934701617        6.4819263517130548       0.74513809049230673     
 H   5.8759032388091583        4.8760124425505671        1.4502832833284471     
 C   5.7691342897272468        6.4641168683053358        2.9274577901136336     
 H   5.9912670286628318        7.5412201185687318        2.9852121173154149     
 H   6.3749534577832367        5.9984068871834735        3.7198217118625476     
 C   4.2929977182634884        6.2273346439606359        3.2624052186042638     
 H   3.6516220663076653        6.8041464621141436        2.5779814188691681     
 H   4.0445723095950239        5.1695107275075731        3.0794290624831993     
 C   3.9600603280969806        6.5800502788323101        4.7174608443882189     
 H   4.1673349741650263        7.6466451402447939        4.9001742039083709     
 H   4.6478055200507784        6.0351393276701213        5.3843059263404340     
 C   2.5135850124582091        6.2608904798280154        5.1096595477085147     
 H   1.8254717722785734        6.8475943522990281        4.4808792257545296     
 H   2.2964601297266660        5.2060582011721666        4.8769815154853662     
 C   2.2075765725055985        6.5291808391453294        6.5873467152331395     
 H   2.4117951048616542        7.5863172082904748        6.8213062032770342     
 H   2.9046051274119131        5.9536553954358791        7.2158237353666186     
 C  0.76361796548680583        6.1886515133161186        6.9746446510096716     
 H  0.55730877574262827        5.1331790765746668        6.7341690860121721     
 H   7.2071934597594173E-002   6.7728284761052011        6.3466968473290795     
 C  0.44733719803890254        6.4504023773574364        8.4510106175636217     
 H   1.1343277147874993        5.8684457856929289        9.0835835949801815     
 H  0.65708697294946838        7.5056453238056609        8.6886327073095977     
 C  -1.0017889525202524        6.1226911278468972        8.8301233313343594     
 H  -1.2114462182674000        5.0626742042146589        8.6121956747931225     
 H  -1.6848794012091621        6.6965436716990112        8.1829850974329830     
 C  -1.3278147996115646        6.4234277973127751        10.297195227499229     
 H -0.65232146101808164        5.8501335071146023        10.950821430484384     
 H  -1.1074022523543237        7.4826461858647546        10.509229605932262     
 C  -2.7842270765350001        6.1232835191153461        10.672455033217732     
 H  -2.9981962307681354        5.0520168767856681        10.506257038345229     
 H  -3.4539027862965135        6.6703335450629018        9.9853847323452101     
 C  -3.1260315912788252        6.5045769237065603        12.119041356625530     
 H  -2.4403359360712513        5.9822034124585377        12.812323148189336     
 H  -2.9257925513233785        7.5831025675499282        12.269630413009953     
 C  -4.5792805507686980        6.1935647238477243        12.507976213584662     
 H  -4.7614980541770029        5.0935471928525953        12.417822097493106     
 H  -5.2767687304890174        6.6761226373312015        11.779446725241170     
 C  -4.9139963204574926        6.6710045658853891        13.940995024821746     
 H  -4.1563081720796857        6.2540498098753501        14.670435646288746     
 H  -4.8065073732297581        7.7962843728103799        14.007342948777781     
 C  -6.3371288532847325        6.2541880163494827        14.380083891284547     
 H  -7.1031274248867424        6.7013240550950632        13.664280671549685     
 H  -6.4406888432042120        5.1215439932730904        14.290934355821980     
 C  -6.6130958494004659        6.7206400473251682        15.841579798809338     
 H  -7.5839244341781491        6.2580191882969487        16.191180630524556     
 H  -6.7002597938188595        7.8871306295702359        15.924500374552101     
 H  -5.7641848207480715        6.3783417515132470        16.573617815465610     
 Cl   15.715158109378832        5.9913407715206386       0.96870943062474790     
 Co   20.779500903713089        2.0616834644127939        5.6126334899608015     
 N   22.189241587640304        3.6245431405060273        5.4397001617579264     
 N   19.626116844330866        3.8260799727815611        5.5631506420941914     
 N   22.058432587526305        1.2612996116871467        4.1305714730543865     
 N   19.494510217811538        1.2345792530750250        4.0520270183738338     
 N   22.263525401351824        1.1902868434463512        6.8760405216627936     
 N   19.667915685360523        1.0689852527757400        7.1698395825865271     
 O   23.541975283553409        3.4506664648557206        5.4368778190270648     
 C   21.786063915610882        4.8684382860888666        5.4594591672897241     
 N   18.327203370774072        4.2020666967706886        5.6034158031270502     
 C   20.339488783833424        4.9825408738624866        5.5107962782713136     
 O   23.421001795259304        1.2870842287086266        4.2249076299909545     
 C   21.593953822334846       0.61289081292701109        3.0928586146840105     
 N   18.179226928139251        1.0219548741097377        3.8110202721053370     
 C   20.149552009588380       0.58103950719816899        3.0577844028328522     
 O   23.615871390627234        1.3223696454718945        6.7026127248159675     
 C   21.889222882121516       0.50172841309424765        7.9224181455126885     
 N   18.392367086806679       0.75621537584404608        7.4978465656806002     
 C   20.444404826598404       0.38688151539003579        8.0524617020790359     
 B   24.004931784212186        2.0107515942938852        5.4146318200879575     
 C   22.716278834944081        6.0298004034611141        5.4657655163014383     
 H   17.568906057285695        3.4929326306948685        5.7124223480282179     
 C   18.193216006332225        5.5518209609768308        5.5881805552047155     
 C   19.471938271870300        6.0927203523003008        5.5178088709227415     
 C   22.461640024675905       -6.8486555772507951E-002   2.0920134276481401     
 H   17.453686697554431        1.3901254013535211        4.4639718202550736     
 C   17.983469788325621       0.25186500763563480        2.7084935452852004     
 C   19.233684373793746       -5.3751427637750565E-002   2.1913585592103924     
 C   22.838671452409308      -0.12203452780517768        8.8792288155972869     
 H   17.593361033528446        1.1761259603487759        6.9717301527599167     
 C   18.334698927193408       -9.7630894589322559E-002   8.5442112423262149     
 C   19.644682516901472      -0.36274766986961365        8.9339283587117002     
 C   25.592521418586731        1.9914230833802951        5.2492601449579279     
 H   23.468059854133163        5.9336493553140075        4.6694861204709248     
 H   23.289196433331046        6.0606964701467794        6.4048018271079750     
 H   22.181171182706287        6.9737399039954200        5.3517047867401182     
 H   17.216701259882090        6.0132881707446444        5.6747028199700296     
 H   19.734013129648865        7.1403840223969022        5.4818910712563556     
 H   23.201602579199324      -0.69746725405482191        2.6119735636067842     
 H   23.047698752687346       0.65859414547670814        1.5020291230550509     
 H   21.863616971920752      -0.68087211797145941        1.4047350754291388     
 H   16.993701039362755       -3.4920953861022550E-002   2.3703909213719130     
 H   19.446302441652005      -0.65782962301331371        1.3206905009831447     
 H   23.711005600727354      -0.52086825151015492        8.3405264610036927     
 H   22.350043962630203      -0.91282796046615378        9.4610609175475986     
 H   23.223464011503246       0.63278763622310230        9.5863807992526464     
 H   17.384666470991085      -0.47508679786511487        8.9040057947013906     
 H   19.957657671089670       -1.0077002331256735        9.7428267395080397     
 H   26.062818372245452        2.5577828764016921        6.0684877059008873     
 H   25.943930519296185       0.95254119236348123        5.3608260736538140     
 C   26.046501567196135        2.5433371392070820        3.8861002613537972     
 H   25.828147572122290        3.6214754974594285        3.8323649852374473     
 H   25.437097472766617        2.0826781970788941        3.0933206975986303     
 C   27.521072538642482        2.3011137776852468        3.5473706500381486     
 H   28.166275749854641        2.8724243580899773        4.2329314071284987     
 H   27.764443892145085        1.2413341215484848        3.7259317453284329     
 C   27.854011358811260        2.6571084437989465        2.0929679230046854     
 H   27.652870960553258        3.7256489417172718        1.9139467196312507     
 H   27.162299583714265        2.1184855576033672        1.4248973575759281     
 C   29.298654151397251        2.3301916279769741        1.6990871706477897     
 H   29.990461921353589        2.9122809393805511        2.3282525947770836     
 H   29.509873578334908        1.2738563488528618        1.9305004093603599     
 C   29.606116110407534        2.5980991712575712       0.22154625766808361     
 H   29.406097152185353        3.6561787044068046       -1.2142947154339737E-002
 H   28.907209078119664        2.0255691513126406      -0.40763284032337826     
 C   31.049291913355130        2.2522355264789571      -0.16476345066758491     
 H   31.252283005774537        1.1965599728213965        7.7778880913811022E-002
 H   31.742335923797960        2.8353883931077477       0.46253293703887510     
 C   31.367312634778436        2.5102786887452520       -1.6415096777726221     
 H   30.681341741758981        1.9265129277454511       -2.2734986121816250     
 H   31.157451242863022        3.5648130334363812       -1.8821530102940716     
 C   32.817211821099882        2.1825868026221733       -2.0178677115954531     
 H   33.028579815527920        1.1243714831001037       -1.7936337393723252     
 H   33.498700445826756        2.7612100273875377       -1.3735540271400883     
 C   33.143747568845463        2.4752705050493766       -3.4864632532703950     
 H   32.472615889433989        1.8937305021403725       -4.1367832646643947     
 H   32.917371378012753        3.5313540800308498       -3.7060123229357558     
 C   34.602229973357950        2.1817414839802396       -3.8583415428533194     
 H   34.824638938040991        1.1156482071797960       -3.6782819101540709     
 H   35.267165535043148        2.7423377384354812       -3.1794316377083827     
 C   34.940703174796163        2.5456537491517048       -5.3093435301330141     
 H   34.263708162395524        2.0043021251136279       -5.9932742018962202     
 H   34.725790149562044        3.6168479646806189       -5.4760066176762683     
 C   36.397287311932743        2.2502743811667933       -5.6952491701607899     
 H   36.598776592088484        1.1619094566363981       -5.5776225663163999     
 H   37.084821109697387        2.7615434315883998       -4.9855589141772620     
 C   36.722628505589711        2.6919249995614467       -7.1368691606507628     
 H   35.985201983912987        2.2345229870801915       -7.8464111666863312     
 H   36.580835672931954        3.8004180442942297       -7.2350947592220853     
 C   38.153178786485725        2.3116080186698666       -7.5705661106736031     
 H   38.897178419015404        2.8003884832886601       -6.8789613230927991     
 H   38.292962660882061        1.1987774889383862       -7.4477950254388467     
 C   38.418355621676767        2.7343252933943099       -9.0393466583518176     
 H   39.401418833586817        2.3221076561865663       -9.3813468474289081     
 H   38.445435750941179        3.8761478229759025       -9.1601633416000450     
 H   37.608394423636824        2.3329994217297627       -9.7468986936661697     
 Cl   16.102161332018827        2.0405776824349102        5.8546076932516913     
 Co   20.490441219134524        1.8856607391484375        12.425782488725499     
 N   21.899194105441037       0.32172101075882037        12.252562495719776     
 N   19.336013322181095       0.12212856200589765        12.376659796034264     
 N   21.770036039498027        2.6853929320175993        10.944012725694085     
 N   19.206045926057563        2.7133538656593399        10.865101687370867     
 N   21.974744036080857        2.7552181042255510        13.689531488036906     
 N   19.379160390742108        2.8789378898371560        13.983230374641268     
 O   23.252116367290714       0.49454524510431513        12.249770376233982     
 C   21.495131353734870      -0.92187177210499227        12.272739784001679     
 N   18.036810633639814      -0.25282316336181715        12.417465569522276     
 C   20.048466850443027       -1.0349024198587984        12.324233760377156     
 O   23.132595694342079        2.6585610231121586        11.038452902056962     
 C   21.306003691494681        3.3340000905519145        9.9062250202389954     
 N   17.890881833361959        2.9264795643722668        10.623824974983611     
 C   19.861582852558083        3.3667009533137664        9.8710382226125351     
 O   23.327094106830156        2.6222943099779910        13.516260947814523     
 C   21.600972200173821        3.4438668886748407        14.736040879066941     
 N   18.103894612521337        3.1930456357887596        14.311056513407419     
 C   20.156233679529858        3.5603007911628359        14.865918810877227     
 B   23.716002459860135        1.9342155732501785        12.228055938878763     
 C   22.424649604093705       -2.0838077700591975        12.279865869160082     
 H   17.279119795467782       0.45692441979810078        12.526706593841022     
 C   17.901778005207952       -1.6024871279009769        12.402452400635399     
 C   19.180053638502997       -2.1444001640729136        12.331649341311067     
 C   22.174133887579480        4.0143929506700848        8.9050949108992459     
 H   17.165103720471819        2.5589477537745200        11.276862389209152     
 C   17.695692315851918        3.6967953947777632        9.5213542341284025     
 C   18.946132933610841        4.0019819937233150        9.0045178792026643     
 C   22.551281249290913        4.0665543311267784        15.692685553757716     
 H   17.304540350544652        2.7738141962532676        13.784928285950677     
 C   18.046932950394471        4.0470866862260531        15.357295203138420     
 C   19.357133386533274        4.3108889075015293        15.747172033055445     
 C   25.303721089897145        1.9529509055263554        12.063116714436807     
 H   23.175119939879881       -1.9900086989365680        11.482097293329353     
 H   22.999224677395336       -2.1128205911869569        13.217907977857070     
 H   21.888799912641055       -3.0276460802125196        12.168804303844015     
 H   16.924970547707563       -2.0632179237599599        12.489526148635479     
 H   19.441364284001484       -3.1922719453320347        12.295789124461313     
 H   22.915992284132738        4.6410612788012067        9.4245800847011356     
 H   22.757771014857390        3.2866862508407566        8.3139685430759691     
 H   21.576961577240834        4.6285963735335169        8.2189477541763676     
 H   16.706166490193286        3.9840244032194021        9.1829444423068871     
 H   19.159050700134195        4.6061564737440195        8.1339961444622269     
 H   23.421009867174156        4.4695663061816839        15.153440379668082     
 H   22.062541855307384        4.8536967358129131        16.278540520458492     
 H   22.940021219217616        3.3104107584246547        16.395562513775293     
 H   17.097213393276384        4.4255617055324965        15.716888880617622     
 H   19.670574690115505        4.9557750262080722        16.555943989333240     
 H   25.773503931616968        1.3859108073388564        12.882182626727705     
 H   25.655366203346642        2.9916568754452957        12.175596552956646     
 C   25.758378725895401        1.4019330766380260        10.699796923605287     
 H   25.540269582644871       0.32378484873338242        10.645326615502714     
 H   25.149263709018051        1.8629795268549396        9.9070379147231584     
 C   27.233103967415445        1.6445441191807004        10.361776237886248     
 H   27.878124401562008        1.0728518388712842        11.047173711096496     
 H   27.476270883620213        2.7042182642586412        10.541193629256751     
 C   27.566669198787281        1.2896073372541927        8.9072259078121601     
 H   27.365773943545641       0.22115253276293245        8.7274047546492604     
 H   26.875075378141581        1.8285642984769375        8.2393095301959178     
 C   29.011396695716460        1.6169815843206328        8.5138430015111854     
 H   29.703181005381875        1.0346567325929079        9.1428097324308055     
 H   29.222404791387277        2.6732295517118598        8.7458799373809022     
 C   29.319184428893713        1.3498914243784557        7.0361788152514109     
 H   29.119217557935411       0.29192585066315196        6.8018925781819553     
 H   28.620364736689030        1.9227273742917208        6.4071823865073192     
 C   30.762405828259283        1.6959485128891978        6.6500870995800847     
 H   30.965397029938359        2.7515198609037190        6.8930933952910571     
 H   31.455458188912932        1.1125026415312658        7.2770982837319798     
 C   31.080379337247663        1.4385227023572675        5.1731898795966833     
 H   30.394530083203005        2.0227233046025632        4.5414816927044184     
 H   30.870255860363706       0.38414591267149201        4.9320812519953234     
 C   32.530305387194247        1.7660124483927404        4.7967456273370876     
 H   32.742026358998935        2.8240435703030862        5.0214557965857098     
 H   33.211772145167288        1.1868559705171351        5.4405881386117088     
 C   32.856373236850914        1.4739720256657780        3.3278988683809656     
 H   32.185587220823102        2.0563889684493031        2.6780596070684228     
 H   32.629173522333133       0.41821445179689942        3.1077838019905437     
 C   34.314966277241105        1.7665718910806081        2.9558548325367302     
 H   34.538347781519107        2.8322481298570965        3.1367134001990418     
 H   34.979520644955016        1.2048516350448359        3.6340849497840697     
 C   34.652835642960717        1.4035802853463557        1.5045144069259548     
 H   33.976785312441940        1.9465643305069287       0.82120486902462597     
 H   34.436316445513242       0.33302033741969256        1.3368807284897239     
 C   36.109779823232770        1.6969478758104042        1.1188292977473488     
 H   36.313080209379393        2.7845241703982264        1.2377264282592617     
 H   36.796174741568350        1.1837834240133029        1.8277684571671180     
 C   36.434771171827059        1.2565666079560662      -0.32309294439023545     
 H   35.699615303208446        1.7168701067464580       -1.0320643628012005     
 H   36.289923471899350       0.14928652090362793      -0.42291825557227880     
 C   37.866287421279615        1.6328286928535061      -0.75564678324317969     
 H   38.607737389026489        1.1413394593337143       -6.4335309037740290E-002
 H   38.009030040693595        2.7444183733212846      -0.63144228766297061     
 C   38.131939489786440        1.2111800565777346       -2.2244950433603261     
 H   39.116488527427443        1.6180347976389646       -2.5651311570772490     
 H   38.153696574463574        7.1044981205312163E-002  -2.3469846163773886     
 H   37.326247648325385        1.6168239370460911       -2.9318690168034123     
 Cl   15.812928344416367        1.9102923131153229        12.668262852469400     
 Co   10.754828722069639        5.8439045691443781        8.0177659127858902     
 N   9.3415331891482367        4.2825484243302139        8.1859090653162543     
 N   11.902962837947248        4.0757743425559410        8.0618171390234021     
 N   9.4767187846972938        6.6458178689910667        9.4974585070675737     
 N   12.042313108821739        6.6666876939591821        9.5786298805059022     
 N   9.2736647137269497        6.7097628049640878        6.7484607565617667     
 N   11.868996989345074        6.8218251885504202        6.4539029232548968     
 O   7.9891553853232153        4.4592016951696340        8.1907086812737244     
 C   9.7415044263551493        3.0376760602679758        8.1632325030968556     
 N   13.201204763830829        3.6976621437918582        8.0222717606280209     
 C   11.187552500912162        2.9205462356371581        8.1115167676368056     
 O   8.1142821278220580        6.6227791875518616        9.4021281464374393     
 C   9.9424696261840637        7.2933994027815618        10.535067754747706     
 N   13.357562632870964        6.8799725524071897        9.8192310187870824     
 C   11.387141602060238        7.3231604078470518        10.570836737567490     
 O   7.9210692964958342        6.5852844332793392        6.9233035913025578     
 C   9.6495638895892313        7.3913311797519432        5.6983150726530409     
 N   13.145389354525404        7.1335504898980737        6.1280780266361612     
 C   11.094607857067222        7.5026733920347883        5.5684244653848367     
 B   7.5295067193736180        5.8997930759262536        8.2119491945785885     
 C   8.8085824648389206        1.8784824424811026        8.1538294386293781     
 H   13.961069410769046        4.4054397387144348        7.9161385047088810     
 C   13.332981035006888        2.3475875878239512        8.0352363682409624     
 C   12.053341295218742        1.8087810550274588        8.1029641049582448     
 C   9.0759695027102758        7.9748159555989941        11.536723319600663     
 H   14.083143089114865        6.5091271396419286        9.1676359130660199     
 C   13.553160880534206        7.6526578498562428        10.919705476825236     
 C   12.302791271377902        7.9597487581058424        11.435907559182652     
 C   8.7003430573278209        8.0113385913514765        4.7388501138574890     
 H   13.943137090384074        6.7147598352897644        6.6568816073826715     
 C   13.205610111383425        7.9851252232636130        5.0799295292442865     
 C   11.896614741560134        8.2498149330875119        4.6867959443190603     
 C   5.9418673930218810        5.9241321035826067        8.3763018693685876     
 H   8.0580294754657604        1.9727781423515036        8.9514719269079475     
 H   8.2342737413780025        1.8527926618080794        7.2155424715805356     
 H   9.3416241929288280       0.93289147314377574        8.2634088833973038     
 H   14.308902574398049        1.8847505053182316        7.9490927862324616     
 H   11.789771775954053       0.76145848631779878        8.1366442732436770     
 H   8.3326234936371151        8.5999419193331246        11.017949268368845     
 H   8.4952399235810123        7.2470837558756411        12.130176025768876     
 H   9.6738419619469926        8.5906788160855179        12.220356747049978     
 H   14.542775266472194        7.9402483459960989        11.257479766997747     
 H   12.090301913000966        8.5664294810545627        12.304767785519086     
 H   7.8382341285266435        8.4300625746070654        5.2764283778868979     
 H   9.1928442065999167        8.7848507545046974        4.1405346241803427     
 H   8.2997706385550654        7.2509316509083419        4.0490947607530456     
 H   14.156548598338663        8.3617407319863108        4.7216590119306723     
 H   11.585652773078985        8.8937400640495312        3.8762829626885673     
 H   5.4706753246758257        5.3568838055589989        7.5582048509398909     
 H   5.5931886405229507        6.9635430370336664        8.2617194118938535     
 C   5.4858738146775439        5.3770307223002174        9.7404997829810238     
 H   5.7079611462870368        4.2999910974791229        9.7994560099148345     
 H   6.0912673714298382        5.8436138392197794        10.532652550428871     
 C   4.0095186935529350        5.6139835333515027        10.074569792782103     
 H   3.3685063321919295        5.0364658800452524        9.3904206996974224     
 H   3.7610618756968166        6.6715935452077826        9.8904353317094031     
 C   3.6759789293335738        5.2625979276579189        11.529841534861058     
 H   3.8833424518904440        4.1962053221518554        11.713616361528434     
 H   4.3634021197741912        5.8082201246873835        12.196420563568822     
 C   2.2293177790799756        5.5818236120122044        11.921433472624077     
 H   1.5414457308350782        4.9946231461685757        11.292864739368758     
 H   2.0121033914914750        6.6364837999931519        11.688032316219132     
 C   1.9230139849561960        5.3143498948524517        13.399251093316082     
 H   2.1275890943499274        4.2574302424573149        13.633875710634868     
 H   2.6197006562030225        5.8904881984657314        14.027533994484749     
 C  0.47887069389677955        5.6545059465954504        13.786264213247614     
 H  0.27217272415531546        6.7098061729070375        13.545381118248484     
 H -0.21241055127772454        5.0698138982459087        13.158515683908876     
 C  0.16263786970226873        5.3931269133078725        15.262738816596162     
 H  0.84927935055381576        5.9756550354522320        15.895142426076593     
 H  0.37296881607281024        4.3380888485884670        15.500713165591959     
 C  -1.2866333854177516        5.7201231193367166        15.641898323718546     
 H  -1.4969228913224355        6.7799520988100168        15.423755260480769     
 H  -1.9694748658362031        5.1457095685512160        14.995019905626387     
 C  -1.6122513623696137        5.4195188942465204        17.109107140047296     
 H -0.93718697581592114        5.9935177402356956        17.762502496849184     
 H  -1.3909391711391659        4.3605712610618808        17.321368211190585     
 C  -3.0688090679266007        5.7185060726139048        17.484578174142982     
 H  -3.2837435064788023        6.7894742650878221        17.318107558380564     
 H  -3.7380905766825654        5.1706654105323882        16.797853671908488     
 C  -3.4100476339357049        5.3373995313448033        18.931341806734235     
 H  -2.7249873094495163        5.8607583239972598        19.624315860798180     
 H  -3.2086115622778362        4.2592692601168753        19.082285279383843     
 C  -4.8635124404270149        5.6468697926530158        19.320326553079671     
 H  -5.0470076309187677        6.7463967426999591        19.229546352598884     
 H  -5.5602722255719437        5.1631246423579258        18.592245274090118     
 C  -5.1978876737571431        5.1700236289549428        20.753521296209748     
 H  -4.4412751529742813        5.5884267467581115        21.482618081918471     
 H  -5.0888663984481370        4.0453490073339662        20.820653662761806     
 C  -6.6214613397140889        5.5848808056752661        21.192120931756158     
 H  -7.3863054545304756        5.1365835151532604        20.476386440652661     
 H  -6.7263171229851952        6.7170130556602325        21.102447257331438     
 C  -6.8977316650580551        5.1186999522508128        22.653597285119996     
 H  -7.8691699333864333        5.5792199237103484        23.002569453189452     
 H  -6.9829203256222128        3.9528040145731604        22.737033378804803     
 H  -6.0504536935576310        5.4625582363597696        23.385668228006129     
 Cl   15.432779780426037        5.8530914190331567        7.7792484641857209     
         388

 Co   11.036705798708983        5.9938901924035788        1.2088334609007472     
 N   9.6224711994108301        7.5546222319169818        1.3754324099928543     
 N   12.183177933410713        7.7634499496520677        1.2500254810150684     
 N   9.7595694929897725        5.1918010742938234        2.6887377979475930     
 N   12.325789526026131        5.1730294722283672        2.7690183392998100     
 N   9.5559655185088523        5.1291563814541288       -6.1529350940349947E-002
 N   12.151088126869913        5.0214806152731288      -0.35820935744309240     
 O   8.2702700520835304        7.3768324661649896        1.3817025558727223     
 C   10.021215024057090        8.7998848002302079        1.3519119153806838     
 N   13.481143714197227        8.1423803950636167        1.2102818064214578     
 C   11.467008865581342        8.9181889364241957        1.2991178001433139     
 O   8.3971485932470902        5.2138262986198045        2.5938333300293945     
 C   10.226455044507651        4.5441997875789850        3.7257857155393435     
 N   13.641199299012246        4.9598083236959063        3.0088219053511813     
 C   11.671240654330893        4.5154426106994840        3.7608846044991191     
 O   8.2034513263845330        5.2506894537121989       0.11480341810491325     
 C   9.9320462903286124        4.4493829449847375       -1.1127255521491881     
 N   13.427663411305323        4.7110360318201518      -0.68460644437267149     
 C   11.377058436630376        4.3403993710416415       -1.2438082920165665     
 B   7.8117322888812817        5.9360677087823683        1.4033377952614654     
 C   9.0873726412214850        9.9583452748201058        1.3428805164955562     
 H   14.241577226513561        7.4351321481503829        1.1049548487851877     
 C   13.612075490789456        9.4925942069448705        1.2223774823647582     
 C   12.332112703804597        10.030581761074695        1.2896384568085222     
 C   9.3611894764776462        3.8621848939163770        4.7280022585766988     
 H   14.366379834032552        5.3315651823854031        2.3572636130693545     
 C   13.837495374440383        4.1863446722812130        4.1085211773485391     
 C   12.587376831314206        3.8785092986460414        4.6250238823529699     
 C   8.9831682327239708        3.8293922283346378       -2.0724833142588586     
 H   14.225254910486049        5.1295458890081962      -0.15539252190548833     
 C   13.488297364378749        3.8602591709079306       -1.7334080635536724     
 C   12.179444838867092        3.5947074325571462       -2.1263211627289618     
 C   6.2242459826299790        5.9103297426001618        1.5680409255073882     
 H   8.3363769341468856        9.8627917283034900        2.1399544602339877     
 H   8.5137194743976483        9.9845694949458483       0.40419404520794716     
 H   9.6196353256554907        10.904255756334191        1.4536870880142956     
 H   14.587711467997590        9.9560278588400202        1.1360277131296281     
 H   12.067997941695587        11.077769729618444        1.3226663319260186     
 H   8.6147714833847964        3.2406536781967947        4.2102009636055353     
 H   8.7848563895792537        4.5897090172096995        5.3250578362393082     
 H   9.9592363811472691        3.2431569341888737        5.4080278444175924     
 H   14.827341274401549        3.8988199401182895        4.4457115804386067     
 H   12.375314263787956        3.2710067686144213        5.4933869658544721     
 H   8.1214973795060441        3.4094216804952704       -1.5353976113185697     
 H   9.4762011302428171        3.0570088222431222       -2.6716695653484988     
 H   8.5820631787496620        4.5901309551290854       -2.7614603104203814     
 H   14.439444618931500        3.4846330533509398       -2.0921229138366555     
 H   11.868718532496828        2.9511153661786924       -2.9371846631775242     
 H   5.7523397513243637        6.4764844409649998       0.74961544968218530     
 H   5.8764428296560443        4.8705311219531682        1.4543842528058972     
 C   5.7683338665889705        6.4581556035313712        2.9318756769813370     
 H   5.9910041377595249        7.5350917846282721        2.9904008251040772     
 H   6.3733065621946459        5.9915749283422377        3.7243448295645187     
 C   4.2918330984127779        6.2222744885258656        3.2656607135987765     
 H   3.6513293097598933        6.7996483663344520        2.5809062127444751     
 H   4.0426866639952861        5.1646806479387530        3.0822627808261887     
 C   3.9583236537129287        6.5750409174990310        4.7205149625783127     
 H   4.1665421537405516        7.6413964752898043        4.9034476289500351     
 H   4.6451841477112632        6.0294013282716934        5.3876477703804104     
 C   2.5114201518814609        6.2573694727686462        5.1120476529291192     
 H   1.8241205297691747        6.8444757562938161        4.4827823238779754     
 H   2.2933631069515781        5.2026650561999475        4.8796534458756105     
 C   2.2052659135105670        6.5265246654534703        6.5895061627208689     
 H   2.4104524512005145        7.5835410775172916        6.8230722905098222     
 H   2.9016346046797072        5.9505954329234640        7.2183368962578491     
 C  0.76097175508223702        6.1875447545047439        6.9766549444828465     
 H  0.55365206023512148        5.1322157076654733        6.7364707836799518     
 H   7.0082919708247107E-002   6.7721772368628219        6.3484320277696540     
 C  0.44483674004738133        6.4499903087807287        8.4529058242865904     
 H   1.1310702970776310        5.8673298681933010        9.0856319136075392     
 H  0.65581226105739110        7.5049973224000999        8.6903741676722497     
 C  -1.0046757939507656        6.1240126862128497        8.8318070541851839     
 H  -1.2157204572585896        5.0644545786349395        8.6132021715355886     
 H  -1.6869228243349959        6.6991098350727469        8.1849663015154572     
 C  -1.3304023166688506        6.4241104710489454        10.299060489772954     
 H -0.65617319185397216        5.8489283835506756        10.952190947274678     
 H  -1.1080000811304120        7.4826048809192409        10.512140073762144     
 C  -2.7873725657752630        6.1263868873092759        10.673773830190482     
 H  -3.0038679850277070        5.0564501436601068        10.504411887695481     
 H  -3.4556762700440653        6.6768808277964329        9.9886247461638824     
 C  -3.1281167943746762        6.5037191882798986        12.121416006292607     
 H  -2.4447507312569750        5.9764547321712458        12.812367754810948     
 H  -2.9238621083695167        7.5803408308999316        12.275887930414692     
 C  -4.5822450063598197        6.1970327024978440        12.509673811443365     
 H  -4.7698143627676863        5.1002878055287750        12.411724598209258     
 H  -5.2770660790264374        6.6876643295400857        11.786583685502160     
 C  -4.9141451030334142        6.6641118151282637        13.945190759210075     
 H  -4.1618514443860173        6.2358576456345425        14.668785107941970     
 H  -4.7973091224702973        7.7847020703308862        14.020665535194739     
 C  -6.3392096880013256        6.2569043144837204        14.382939111564307     
 H  -7.0993223133400711        6.7161914130900593        13.674799229468123     
 H  -6.4527335023250432        5.1300641145113488        14.283274323736611     
 C  -6.6117480552320202        6.7093185401659490        15.846759256019372     
 H  -7.5858583628056149        6.2602575991550040        16.194344433696948     
 H  -6.6821416149441832        7.8685573464507499        15.941441205965148     
 H  -5.7734787214613306        6.3498848908125494        16.570939486093739     
 Cl   15.714956443779945        5.9892784722353420       0.96878592451291901     
 Co   20.779909793407136        2.0573201464279101        5.6088869752576009     
 N   22.190155544164497        3.6201332046530785        5.4369616544285622     
 N   19.627733714671347        3.8227346430614793        5.5627276734839706     
 N   22.058057658367026        1.2571205582878233        4.1265586532725766     
 N   19.493504379231986        1.2321595521552868        4.0493311905015261     
 N   22.263767158370150        1.1883194546807538        6.8734232766594889     
 N   19.668433340467864        1.0700028681349114        7.1698157377082889     
 O   23.542816071966389        3.4456466773264722        5.4324671406256408     
 C   21.787751045615572        4.8642626978894530        5.4579630291376331     
 N   18.328945320380701        4.1990054293722316        5.6034756969835211     
 C   20.341383263173771        4.9789907312697244        5.5106256345412445     
 O   23.420615886508816        1.2822278609344884        4.2203748525230091     
 C   21.592374552754062       0.60873209493611569        3.0894215334743258     
 N   18.178037855384552        1.0195136448039619        3.8093699205576876     
 C   20.147828754615308       0.57765348711931797        3.0552603845100705     
 O   23.616015407904747        1.3178311372891631        6.6983736792624953     
 C   21.889788352341437       0.50165974147349779        7.9210971907225467     
 N   18.392953517932643       0.75744963828383305        7.4983230591395156     
 C   20.445081077809014       0.38807874032213918        8.0524253471275067     
 B   24.005087308606281        2.0056432857415758        5.4102116800043802     
 C   22.718535723852288        6.0251915477368456        5.4644824589855734     
 H   17.570439151639079        3.4901283980530335        5.7122821493530491     
 C   18.195252200072634        5.5488538209464711        5.5889656466413102     
 C   19.474058081887652        6.0894491074055477        5.5186276147741760     
 C   22.458719815966646       -7.2869981284481203E-002   2.0876793002350800     
 H   17.452974583630514        1.3881096027664939        4.4626502212784906     
 C   17.981491844524275       0.24864711792323296        2.7076543112491374     
 C   19.231372287630919       -5.7567984777868952E-002   2.1899364438045823     
 C   22.839658195361451      -0.12128620735753674        8.8779604494605877     
 H   17.593769789011159        1.1767477486146298        6.9719954814304472     
 C   18.335492202130599       -9.5913306731989792E-002   8.5451161275143086     
 C   19.645528996638234      -0.36094465745542342        8.9345878575952948     
 C   25.592641363871639        1.9849374520392269        5.2448423530075106     
 H   23.469883155457733        5.9293464748080069        4.6677780249619287     
 H   23.291914627924150        6.0552513682864229        6.4032562152865022     
 H   22.183803477053324        6.9694470432693452        5.3512919991906376     
 H   17.218855713546191        6.0105083208317689        5.6759805827347645     
 H   19.736277843277872        7.1370863064760126        5.4831963280323368     
 H   23.201963281236203      -0.69820411758351553        2.6063881067959009     
 H   23.040094924124855       0.65428268502003928        1.4941821007205747     
 H   21.860572173640712      -0.68844626340454051        1.4039717710170789     
 H   16.991513342675244       -3.8319016663073989E-002   2.3703747290628652     
 H   19.443335213528215      -0.66248789494945504        1.3197183205840317     
 H   23.710033317683809      -0.52357330683593628        8.3392370126298143     
 H   22.350688825349668      -0.90900972366793509        9.4629848892293040     
 H   23.227250071666234       0.63467394322714954        9.5818430922446129     
 H   17.385516812696817      -0.47317959937747728        8.9052435203065805     
 H   19.958696057021790       -1.0056469432032695        9.7435981304234058     
 H   26.063286994853588        2.5511268660331821        6.0639871306482096     
 H   25.943150432812175       0.94581040522856119        5.3568343047878244     
 C   26.047282386264762        2.5359848015856565        3.8816627330614919     
 H   25.828191918252696        3.6139016008931426        3.8269451455723185     
 H   25.438913464942058        2.0741893134063210        3.0887998037197550     
 C   27.522299966024459        2.2949490287228653        3.5442945571729831     
 H   28.166429832004397        2.8671112473852416        4.2301261715954199     
 H   27.766658425905870        1.2355024000933015        3.7235097914374626     
 C   27.855810718868561        2.6508219332411072        2.0900588397728601     
 H   27.653403562997823        3.7190207166532048        1.9106240213664483     
 H   27.165192417245091        2.1111394370295056        1.4217650561508792     
 C   29.300978153481605        2.3258018079939755        1.6969326032768535     
 H   29.991777834566559        2.9085364308342063        2.3265627650677634     
 H   29.513440606333074        1.2696735042763954        1.9281285729466568     
 C   29.608509383586085        2.5945943416334885       0.21961264579607920     
 H   29.407301374722966        3.6525042734643414       -1.3697424419900805E-002
 H   28.910361082813363        2.0215028677225018      -0.40988320392214783     
 C   31.052061936068018        2.2505608743537491      -0.16659993720613309     
 H   31.256238173523244        1.1950394015729020        7.5542219486768342E-002
 H   31.744369915987541        2.8342231620915501       0.46100583876840795     
 C   31.369845322163780        2.5094938789112913       -1.6432110646635367     
 H   30.684577713992720        1.9251195006430590       -2.2753838473404868     
 H   31.158764074743917        3.5638295930397295       -1.8835416287417519     
 C   32.820090197736732        2.1835345740052170       -2.0195026160220082     
 H   33.032755532889610        1.1256832395895719       -1.7949233489474659     
 H   33.500819729488505        2.7631512898829307       -1.3753377480274522     
 C   33.146299790332542        2.4760032482994094       -3.4881995040087954     
 H   32.476202738047988        1.8930094726329845       -4.1381977917662685     
 H   32.918247834254188        3.5315278503292262       -3.7083982495759793     
 C   34.605231205002269        2.1845466946233847       -3.8597093054189342     
 H   34.829722168775675        1.1195110042492804       -3.6772153484564880     
 H   35.269044268577723        2.7478738271441401       -3.1822910725342575     
 C   34.942819498980576        2.5454127248963521       -5.3115347186628554     
 H   34.267696095464181        2.0001691202655425       -5.9936275689543139     
 H   34.724663254090359        3.6150888491500601       -5.4812345933827809     
 C   36.400107335831024        2.2535361645422252       -5.6969227349891689     
 H   36.605934026462769        1.1678305067871140       -5.5729470976839579     
 H   37.085498004786999        2.7713676409837471       -4.9916801942942479     
 C   36.723126338900776        2.6867098943161074       -7.1405881153112487     
 H   35.990027745817564        2.2201375524864968       -7.8453312605133663     
 H   36.573792218072370        3.7913970192840072       -7.2462626153156595     
 C   38.155218205018059        2.3140806106504002       -7.5732283659170978     
 H   38.894489914446176        2.8128200172418887       -6.8880131594142311     
 H   38.303059089888272        1.2060109445995237       -7.4417117997841702     
 C   38.417534398772730        2.7250621683682934       -9.0439497044385639     
 H   39.403235294582245        2.3237511710872734       -9.3843343332273861     
 H   38.431006977854800        3.8609314320508550       -9.1745329853895168     
 H   37.616164557245412        2.3097081263018802       -9.7449328412153200     
 Cl   16.102254846507311        2.0387027314804413        5.8539986530805495     
 Co   20.491023941216916        1.8900159901722040        12.422038129313631     
 N   21.900334114670454       0.32617999972414558        12.249840906487156     
 N   19.337859133345248       0.12542026449506094        12.376219593321935     
 N   21.769799873524448        2.6895986195535153        10.939986658115449     
 N   19.205182533912428        2.7157346775404272        10.862412084067138     
 N   21.975144953966076        2.7572748109978904        13.686898143198121     
 N   19.379835838518840        2.8778821017615162        13.983195692670675     
 O   23.253173246359623       0.49966969471987754        12.245375198947983     
 C   21.497091256427773      -0.91766308946262420        12.271238506433169     
 N   18.038796815521930      -0.24987020727961626        12.417479947315840     
 C   20.050638798340760       -1.0313757858609669        12.324049704494147     
 O   23.132349078039866        2.6634992069852030        11.033901263127648     
 C   21.304539612731805        3.3381749449965503        9.9027786313264166     
 N   17.889828885469225        2.9288552020789895        10.622195049037105     
 C   19.859975815707656        3.3700581973340946        9.8685108771908219     
 O   23.327397069275936        2.6269664162475705        13.511997567361128     
 C   21.601668861180460        3.4440200024445859        14.734696944484471     
 N   18.104623927283374        3.1917025423314564        14.311531810601764     
 C   20.157036929533550        3.5591043103595288        14.865868229267900     
 B   23.716324949135917        1.9394415094317479        12.223623260748303     
 C   22.427216035936141       -2.0791355299718712        12.278534539456919     
 H   17.280865104295792       0.45958795184556911        12.526508525149389     
 C   17.904113666012798       -1.5996330574114519        12.403180450896693     
 C   19.182496515587047       -2.1411884373006549        12.332433651910485     
 C   22.171305397743716        4.0188443663295539        8.9007664072624433     
 H   17.164540327099616        2.5608642555179664        11.275556719229723     
 C   17.693820439828130        3.6999355979105126        9.5205323506848014     
 C   18.943914928815534        4.0057436757273512        9.0030973381762092     
 C   22.552353866612442        4.0659471268727376        15.691402928617835     
 H   17.305110345584406        2.7730477644136218        13.785193041316431     
 C   18.047831863852657        4.0452497858036294        15.358205696878503     
 C   19.358074078410468        4.3090358820961860        15.747828719820948     
 C   25.304001199692031        1.9595854885775998        12.058663626945396     
 H   23.177321892344100       -1.9855184565925381        11.480419439038334     
 H   23.002165025048214       -2.1074113060981694        13.216366516490909     
 H   21.891780913728368       -3.0232951986118608        12.168185171299593     
 H   16.927439960612428       -2.0605900457357516        12.490718028423085     
 H   19.443992454259302       -3.1890227536303484        12.297057047621244     
 H   22.916345010015224        4.6419877736485118        9.4190251773537081     
 H   22.750386204912264        3.2910986626965060        8.3061871259772353     
 H   21.573963655954476        4.6361428907633320        8.2181306610091909     
 H   16.704072008083113        3.9873211493394334        9.1829617093854736     
 H   19.156161656111340        4.6107546806311763        8.1330177247431639     
 H   23.420260502828146        4.4721926886247525        15.152165197206603     
 H   22.063278434728048        4.8502116961806543        16.280238557971202     
 H   22.943685550885110        3.3087351567917782        16.391235489255539     
 H   17.098152865993416        4.4234813014834176        15.718142937274591     
 H   19.671682709056793        4.9536750387023840        16.556719383315702     
 H   25.774159804152919        1.3927515614631272        12.877655239805193     
 H   25.654733811344187        2.9985458801902802        12.171521442822085     
 C   25.759284086306170        1.4093872895254984        10.695332495957642     
 H   25.540425617110930       0.33146113727373072        10.639918471881519     
 H   25.151189032969732        1.8715499248888903        9.9024890563798351     
 C   27.234447819725158        1.6507903910290846        10.358635999734339     
 H   27.878404522432430        1.0782665072885851        11.044312882465102     
 H   27.478612596261257        2.7101370449555549        10.538662568011659     
 C   27.568552043977423        1.2959198373408143        8.9042604280852053     
 H   27.366377144653764       0.22780225340698862        8.7240676391992995     
 H   26.878045494176234        1.8359188919255196        8.2361127689856062     
 C   29.013799718399802        1.6213733820827048        8.5116058899369129     
 H   29.704577174324935        1.0384155631880181        9.1410477645712902     
 H   29.226061947256365        2.6774189525322885        8.7433928284345388     
 C   29.321639555399305        1.3533553466322212        7.0341691254434418     
 H   29.120480871312495       0.29555340219667026        6.8002933487144839     
 H   28.623573989668557        1.9267367161395250        6.4048464013174602     
 C   30.765235293687741        1.6975720765002926        6.6481630528969218     
 H   30.969411663436340        2.7529948106403652        6.8907448050967917     
 H   31.457551192580670        1.1136321537296203        7.2754985795829281     
 C   31.082973887055680        1.4392239847963588        5.1714088610810682     
 H   30.397821550092321        2.0240104001550598        4.5395020901883960     
 H   30.871644251686668       0.38503756287299246        4.9306374557482009     
 C   32.533244219294552        1.7649916917825961        4.7950356169403987     
 H   32.746244024588464        2.8226685031239764        5.0200660329180407     
 H   33.213953006942695        1.1848697345320227        5.4387540894479347     
 C   32.859010497695600        1.4731324608254739        3.3261007288872309     
 H   32.189240952195568        2.0569570877519716        2.6765579145332428     
 H   32.630178301957706       0.41791672561811527        3.1053657388120941     
 C   34.318046741512624        1.7637086692395234        2.9544339343716390     
 H   34.543459142407578        2.8283492399014603        3.1376848241727764     
 H   34.981498609846852        1.1993166077108972        3.6312081428638554     
 C   34.655062982510159        1.4037148701439159        1.5022878964087993     
 H   33.980834643844993        1.9505050853539325       0.82078348820227731     
 H   34.435384972480968       0.33463967517655080        1.3316684684428965     
 C   36.112691951288937        1.6936853613414355        1.1171088588290672     
 H   36.320234573717322        2.7786438326193723        1.2422882570456162     
 H   36.797003577296330        1.1740580850020765        1.8216397856951645     
 C   36.435379491915107        1.2617142726583785      -0.32684288619601254     
 H   35.704432264371164        1.7310356741176969       -1.0310454195642953     
 H   36.283150962920438       0.15817638462975275      -0.43403303904742202     
 C   37.868386576959637        1.6305016476770058      -0.75840009616722293     
 H   38.605242568214571        1.1291957906740451       -7.3462776951543435E-002
 H   38.019030803762355        2.7373956551096379      -0.62552547499123534     
 C   38.131152995571370        1.2205325131368012       -2.2291855834729404     
 H   39.118261669904946        1.6167622600053349       -2.5682778159047626     
 H   38.139582095786544        8.6262052978716808E-002  -2.3613538021733156     
 H   37.333828252939838        1.6399777324384022       -2.9300000325716535     
 Cl   15.813204922326031        1.9119731467671479        12.667629437386800     
 Co   10.754166049050186        5.8476787487788844        8.0213006055866334     
 N   9.3405523833246455        4.2862903327023076        8.1886880903206620     
 N   11.901368429739499        4.0787270409951022        8.0623147907800643     
 N   9.4767967003079630        6.6493276315336418        9.5013841506745429     
 N   12.042933794846910        6.6687459420139623        9.5811002834898034     
 N   9.2730187172939509        6.7114331509080838        6.7511767720953584     
 N   11.868089723426912        6.8209967589214511        6.4540657010783233     
 O   7.9882290440114669        4.4634074665817582        8.1950555031224752     
 C   9.7399191280417217        3.0412350259538719        8.1649228482917575     
 N   13.199520572718679        3.7004424797817603        8.0222486502212824     
 C   11.185787612864154        2.9236389538352023        8.1119017198190786     
 O   8.1143640301840563        6.6268217623386061        9.4066260813091525     
 C   9.9436848883112177        7.2969323240509532        10.538423163729405     
 N   13.358368356246176        6.8820172463752316        9.8206774339351313     
 C   11.388486603009698        7.3260304950656279        10.573242594384991     
 O   7.9205341478907902        6.5891255916699007        6.9275667536708445     
 C   9.6485102382950618        7.3914706711807883        5.6999331335660388     
 N   13.144368933671435        7.1325602185402808        6.1276255974447835     
 C   11.093431548642631        7.5017313650487472        5.5687499624908980     
 B   7.5290916709592173        5.9040518394196084        8.2163584288165570     
 C   8.8065698053684507        1.8823606132715709        8.1554696356857264     
 H   13.959511650149622        4.4080343679873595        7.9161642758031503     
 C   13.331118791753894        2.3502906504753223        8.0346074390809115     
 C   12.051443639870387        1.8116782341575925        8.1024406571183381     
 C   9.0784632723149965        7.9785715388885210        11.540933114942732     
 H   14.083469725203557        6.5108871907713004        9.1686821776046497     
 C   13.554763912448195        7.6553423232795987        10.920448995866014     
 C   12.304736646768539        7.9629544257265881        11.437283036557249     
 C   8.6988562052631977        8.0108588245119243        4.7405552670334110     
 H   13.942360527695438        6.7143230491113561        6.6564989567467414     
 C   13.204248598631667        7.9837709989760546        5.0791424606735340     
 C   11.895148041172758        8.2483978349039582        4.6864340121391095     
 C   5.9414905357207290        5.9295045255466796        8.3807622828702399     
 H   8.0563857335938778        1.9764480790645824        8.9534653779864772     
 H   8.2318730488475822        1.8572330952813383        7.2174057461710337     
 H   9.3393447802062575       0.93654053378884017        8.2644147557500780     
 H   14.306953226466572        1.8873382547541140        7.9479511717254896     
 H   11.787807727872259       0.76436422100633572        8.1357519694361162     
 H   8.3320145270614780        8.6002539641787497        11.023347972038906     
 H   8.5021367040925391        7.2508016786400811        12.137716083738935     
 H   9.6764682848497827        8.5974419886968079        12.221187648673663     
 H   14.544596213852605        7.9430703258594626        11.257417687945233     
 H   12.092895713216704        8.5703396872201125        12.305788631991765     
 H   7.8381682541199780        8.4319895227014303        5.2782138079981138     
 H   9.1914954372630788        8.7822104908991871        4.1399149093234833     
 H   8.2963147720311152        7.2496078758552711        4.0531537383923588     
 H   14.155082384257680        8.3602409285028205        4.7204588271974792     
 H   11.583888273853775        8.8921266174574498        3.8758939756996957     
 H   5.4699969196770981        5.3624733130401045        7.5626885719009493     
 H   5.5935681496849003        6.9691327684634734        8.2659124580099661     
 C   5.4849419732103044        5.3830167005738900        9.7449253283136006     
 H   5.7075691986824557        4.3061407960960114        9.8045892147719478     
 H   6.0895114522703730        5.8504245915397908        10.537194423111563     
 C   4.0082341556027803        5.6190594728435288        10.077879055430413     
 H   3.3680745411607753        5.0410168634270809        9.3933848368080852     
 H   3.7590579812443528        6.6764506536547410        9.8933836860825917     
 C   3.6741540074265435        5.2675532139496068        11.532938064363107     
 H   3.8824566661225259        4.2013892778859683        11.716876445990094     
 H   4.3607094553702872        5.8138666602564690        12.199818775770462     
 C   2.2270744612547140        5.5852871607378773        11.923895867301757     
 H   1.5400033322700741        4.9977103740912829        11.294831038091454     
 H   2.0089326556971869        6.6398285305671960        11.690816494597074     
 C   1.9206404227111331        5.3169057787549541        13.401477987162602     
 H   2.1261647632946681        4.2600946982700876        13.635674341490928     
 H   2.6166852412870738        5.8934156702043765        14.030124750111867     
 C  0.47617132034431753        5.6555321084641106        13.788356946534581     
 H  0.26848330777871987        6.7106979946592986        13.547786634240669     
 H -0.21446669027889692        5.0704116080171771        13.160322885229462     
 C  0.16008178927583355        5.3934388831285105        15.264710766170047     
 H  0.84598466187729915        5.9766408481705353        15.897276350004139     
 H  0.37160796755845182        4.3386259928680211        15.502512873960802     
 C  -1.2895682101168173        5.7187390299453105        15.643656352691254     
 H  -1.5012118931002021        6.7781190718568585        15.424847396576519     
 H  -1.9715793641711399        5.1431103629116786        14.997061764682893     
 C  -1.6149082833185815        5.4187667322177564        17.111039509423755     
 H -0.94108555033087271        5.9946163395548693        17.763951244951858     
 H  -1.3916537165897360        4.3605288432375708        17.324333882143712     
 C  -3.0720163161988849        5.7153940491710671        17.485952946719667     
 H  -3.2894262665536020        6.7850480344621467        17.316332716118428     
 H  -3.7399465236571672        5.1641510382991038        16.801131459439620     
 C  -3.4122243851969833        5.3382387662687609        18.933763091100854     
 H  -2.7294602980890157        5.8664367136026678        19.624423317087750     
 H  -3.2068355702790026        4.2619917161001979        19.088570787316272     
 C  -4.8665571131466452        5.6434643201975945        19.322068116401795     
 H  -5.0553370327177793        6.7397444063999608        19.223525694741046     
 H  -5.5606880401944725        5.1517078215654033        18.599402643216955     
 C  -5.1981345767488722        5.1769476966836301        20.757751747003972     
 H  -4.4468601344756351        5.6065742404129475        21.481020320185920     
 H  -5.0798466331666559        4.0569308767374421        20.833969788779608     
 C  -6.6236171614449262        5.5822985588186729        21.195036527316361     
 H  -7.3826358625341344        5.1219110959504572        20.486961767670941     
 H  -6.7383688613070269        6.7086538135044309        21.094875102782414     
 C  -6.8964429063234203        5.1301412675691909        22.658838146418944     
 H  -7.8711309647608312        5.5772112875834878        23.005827625084745     
 H  -6.9649645614052540        3.9714659697219417        22.754008580051920     
 H  -6.0597211225230190        5.4910532284355709        23.383049574800541     
 Cl   15.432400205303614        5.8550043686998325        7.7794639599706823     
         388

 Co   11.036221862286261        5.9901178738589351        1.2123284169451503     
 N   9.6217038545713383        7.5509189408327044        1.3782151421543625     
 N   12.181802989715672        7.7604652952602855        1.2504730848364534     
 N   9.7598130206903413        5.1883180411552781        2.6926336017616159     
 N   12.326571341080234        5.1709617892823463        2.7714277491220427     
 N   9.5554756398750271        5.1275428981011215       -5.8840081476997180E-002
 N   12.150334116816030        5.0222607898635108      -0.35809723777403174     
 O   8.2695503478288899        7.3727028965002681        1.3860586493797933     
 C   10.019877922865030        8.7963528959618635        1.3535923462817570     
 N   13.479689402030715        8.1395320205767501        1.2101908677369324     
 C   11.465496310193489        8.9150837697617416        1.2994802077075742     
 O   8.3973954814500296        5.2098372258575933        2.5983094028333169     
 C   10.227835975362780        4.5406933531412639        3.7291107976871576     
 N   13.642167478144898        4.9577510803794667        3.0101947628261154     
 C   11.672752243962510        4.5125798701884019        3.7632446774880570     
 O   8.2030739356353930        5.2469482202059661       0.11904302527686252     
 C   9.9311159963659108        4.4492855221078074       -1.1111368109853443     
 N   13.426779778849472        4.7119156512968097      -0.68511177924085642     
 C   11.376000434345356        4.3413123402615499       -1.2435176427934240     
 B   7.8114903685656545        5.9318919346555701        1.4077377702413840     
 C   9.0856356752647365        9.9545172519300991        1.3444873639680253     
 H   14.240224670135030        7.4324502951142506        1.1048707571304550     
 C   13.610480370151153        9.4898196537090449        1.2216954605333827     
 C   12.330498243521010        10.027648005114989        1.2890936211913822     
 C   9.3638512340399984        3.8584767267876896        4.7321979551002160     
 H   14.366864620764078        5.3297576735973253        2.3582120856877236     
 C   13.839266183671473        4.1836551584100343        4.1091950414513976     
 C   12.589494952207861        3.8753111985045945        4.6263480289333607     
 C   8.9817616128448616        3.8299476102160468       -2.0707864016111444     
 H   14.224637374020158        5.1298568039021850      -0.15584696603851675     
 C   13.487030694135484        3.8614784239241566       -1.7342301834284684     
 C   12.178059195946698        3.5960410578206381       -2.1267068192717975     
 C   6.2240358639227571        5.9050562650168192        1.5724754638791998     
 H   8.3350540231442825        9.8592535535421852        2.1419658332432108     
 H   8.5115364372255566        9.9801182549710798       0.40605859674083900     
 H   9.6176601612079633        10.900651783226735        1.4545560729801681     
 H   14.586040355936612        9.9533417240933524        1.1348161185946488     
 H   12.066343857295832        11.074834461861863        1.3217684652134620     
 H   8.6143288602578636        3.2403806268858619        4.2155974962996723     
 H   8.7919214063692941        4.5860522052147159        5.3325685196315682     
 H   9.9620282825835318        3.2364499630172698        5.4088574776499483     
 H   14.829329166301463        3.8959813179117178        4.4455675109753505     
 H   12.378092972738624        3.2671105463802870        5.4943642933070018     
 H   8.1215662711223739        3.4075059517510886       -1.5335886668342047     
 H   9.4749107008515487        3.0597819963573931       -2.6723782921569157     
 H   8.5786078585357917        4.5915588665608027       -2.7573220474248048     
 H   14.438055798685305        3.4859507653703319       -2.0933562634901746     
 H   11.867005439874783        2.9526375965743208       -2.9375792828176617     
 H   5.7518510091785657        6.4710425302169439       0.75409280887206387     
 H   5.8769824205029311        4.8650498013557701        1.4584852222833473     
 C   5.7675334434506942        6.4521943387574057        2.9362935638490404     
 H   5.9907412468562180        7.5289634506878134        2.9955895328927400     
 H   6.3716596666060541        5.9847429695010028        3.7288679472664898     
 C   4.2906684785620683        6.2172143330910954        3.2689162085932888     
 H   3.6510365532121218        6.7951502705547604        2.5838310066197820     
 H   4.0408010183955483        5.1598505683699338        3.0850964991691785     
 C   3.9565869793288773        6.5700315561657519        4.7235690807684065     
 H   4.1657493333160760        7.6361478103348155        4.9067210539917001     
 H   4.6425627753717489        6.0236633288732664        5.3909896144203877     
 C   2.5092552913047133        6.2538484657092770        5.1144357581497237     
 H   1.8227692872597763        6.8413571602886041        4.4846854220014212     
 H   2.2902660841764906        5.1992719112277284        4.8823253762658538     
 C   2.2029552545155355        6.5238684917616103        6.5916656102085982     
 H   2.4091097975393749        7.5807649467441092        6.8248383777426094     
 H   2.8986640819475014        5.9475354704110499        7.2208500571490797     
 C  0.75832554467766833        6.1864379956933693        6.9786652379560214     
 H  0.54999534472761480        5.1312523387562807        6.7387724813477323     
 H   6.8093904818900056E-002   6.7715259976204436        6.3501672082102285     
 C  0.44233628205586012        6.4495782402040218        8.4548010310095574     
 H   1.1278128793677624        5.8662139506936732        9.0876802322348986     
 H  0.65453754916531381        7.5043493209945389        8.6921156280349035     
 C  -1.0075626353812785        6.1253342445788022        8.8334907770360065     
 H  -1.2199946962497790        5.0662349530552211        8.6142086682780565     
 H  -1.6889662474608294        6.7016759984464835        8.1869475055979315     
 C  -1.3329898337261366        6.4247931447851148        10.300925752046679     
 H -0.66002492268986257        5.8477232599867488        10.953560464064974     
 H  -1.1085979099065002        7.4825635759737272        10.515050541592023     
 C  -2.7905180550155264        6.1294902555032049        10.675092627163234     
 H  -3.0095397392872791        5.0608834105345455        10.502566737045731     
 H  -3.4574497537916171        6.6834281105299649        9.9918647599825565     
 C  -3.1302019974705275        6.5028614528532378        12.123790655959684     
 H  -2.4491655264426986        5.9707060518839548        12.812412361432562     
 H  -2.9219316654156544        7.5775790942499350        12.282145447819431     
 C  -4.5852094619509405        6.2005006811479637        12.511371409302066     
 H  -4.7781306713583707        5.1070284182049539        12.405627098925411     
 H  -5.2773634275638583        6.6992060217489700        11.793720645763152     
 C  -4.9142938856093359        6.6572190643711373        13.949386493598404     
 H  -4.1673947166923497        6.2176654813937349        14.667134569595195     
 H  -4.7881108717108365        7.7731197678513926        14.033988121611699     
 C  -6.3412905227179186        6.2596206126179581        14.385794331844068     
 H  -7.0955172017934007        6.7310587710850562        13.685317787386561     
 H  -6.4647781614458744        5.1385842357496072        14.275614291651245     
 C  -6.6104002610635746        6.6979970330067298        15.851938713229407     
 H  -7.5877922914330806        6.2624960100130593        16.197508236869339     
 H  -6.6640234360695061        7.8499840633312639        15.958382037378197     
 H  -5.7827726221745905        6.3214280301118526        16.568261156721864     
 Cl   15.714754778181058        5.9872161729500455       0.96886241840109022     
 Co   20.780318683101182        2.0529568284430262        5.6051404605544013     
 N   22.191069500688691        3.6157232688001297        5.4342231470991980     
 N   19.629350585011828        3.8193893133413970        5.5623047048737497     
 N   22.057682729207748        1.2529415048884998        4.1225458334907676     
 N   19.492498540652431        1.2297398512355486        4.0466353626292193     
 N   22.264008915388473        1.1863520659151563        6.8708060316561834     
 N   19.668950995575205        1.0710204834940831        7.1697918928300508     
 O   23.543656860379365        3.4406268897972234        5.4280564622242160     
 C   21.789438175620262        4.8600871096900393        5.4564668909855421     
 N   18.330687269987326        4.1959441619737738        5.6035355908399920     
 C   20.343277742514115        4.9754405886769622        5.5104549908111755     
 O   23.420229977758325        1.2773714931603501        4.2158420750550647     
 C   21.590795283173282       0.60457337694522040        3.0859844522646411     
 N   18.176848782629854        1.0170724154981863        3.8077195690100383     
 C   20.146105499642236       0.57426746704046694        3.0527363661872888     
 O   23.616159425182261        1.3132926291064317        6.6941346337090231     
 C   21.890353822561359       0.50159106985274782        7.9197762359324058     
 N   18.393539949058610       0.75868390072362013        7.4987995525984319     
 C   20.445757329019624       0.38927596525424257        8.0523889921759793     
 B   24.005242833000377        2.0005349771892660        5.4057915399208039     
 C   22.720792612760494        6.0205826920125762        5.4631994016697076     
 H   17.571972245992463        3.4873241654111982        5.7121419506778794     
 C   18.197288393813043        5.5458866809161114        5.5897507380779041     
 C   19.476177891905007        6.0861778625107954        5.5194463586256104     
 C   22.455799607257386       -7.7253406796454469E-002   2.0833451728220198     
 H   17.452262469706596        1.3860938041794664        4.4613286223019077     
 C   17.979513900722925       0.24542922821083113        2.7068150772130739     
 C   19.229060201468087       -6.1384541917987354E-002   2.1885143283987722     
 C   22.840644938313591      -0.12053788690989581        8.8766920833238885     
 H   17.594178544493872        1.1773695368804835        6.9722608101009778     
 C   18.336285477067786       -9.4195718874657025E-002   8.5460210127024023     
 C   19.646375476374999      -0.35914164504123325        8.9352473564788895     
 C   25.592761309156547        1.9784518206981587        5.2404245610570932     
 H   23.471706456782304        5.9250435943020063        4.6660699294529326     
 H   23.294632822517251        6.0498062664260663        6.4017106034650304     
 H   22.186435771400362        6.9651541825432703        5.3508792116411579     
 H   17.221010167210292        6.0077284709188925        5.6772583454995003     
 H   19.738542556906879        7.1337885905551230        5.4845015848083181     
 H   23.202323983273082      -0.69894098111220915        2.6008026499850176     
 H   23.032491095562364       0.64997122456337042        1.4863350783860982     
 H   21.857527375360672      -0.69602040883762162        1.4032084666050189     
 H   16.989325645987730       -4.1717079465125435E-002   2.3703585367538169     
 H   19.440367985404425      -0.66714616688559647        1.3187461401849190     
 H   23.709061034640264      -0.52627836216171753        8.3379475642559360     
 H   22.351333688069129      -0.90519148686971651        9.4649088609110095     
 H   23.231036131829217       0.63656025023119678        9.5773053852365777     
 H   17.386367154402553      -0.47127240088983963        8.9064812459117704     
 H   19.959734442953913       -1.0035936532808658        9.7443695213387720     
 H   26.063755617461723        2.5444708556646720        6.0594865553955310     
 H   25.942370346328165       0.93907961809364104        5.3528425359218339     
 C   26.048063205333385        2.5286324639642315        3.8772252047691871     
 H   25.828236264383101        3.6063277043268571        3.8215253059071896     
 H   25.440729457117499        2.0657004297337473        3.0842789098408798     
 C   27.523527393406432        2.2887842797604838        3.5412184643078173     
 H   28.166583914154153        2.8617981366805063        4.2273209360623403     
 H   27.768872959666655        1.2296706786381180        3.7210878375464924     
 C   27.857610078925862        2.6445354226832678        2.0871497565410344     
 H   27.653936165442389        3.7123924915891378        1.9073013231016456     
 H   27.168085250775921        2.1037933164556444        1.4186327547258304     
 C   29.303302155565962        2.3214119880109765        1.6947780359059170     
 H   29.993093747779525        2.9047919222878615        2.3248729353584432     
 H   29.517007634331236        1.2654906596999289        1.9257567365329535     
 C   29.610902656764637        2.5910895120094057       0.21767903392407481     
 H   29.408505597260582        3.6488298425218781       -1.5251901685461873E-002
 H   28.913513087507067        2.0174365841323629      -0.41213356752091740     
 C   31.054831958780905        2.2488862222285406      -0.16843642374468124     
 H   31.260193341271950        1.1935188303244073        7.3305558059725648E-002
 H   31.746403908177122        2.8330579310753530       0.45947874049794085     
 C   31.372378009549127        2.5087090690773306       -1.6449124515544513     
 H   30.687813686226459        1.9237260735406667       -2.2772690824993487     
 H   31.160076906624809        3.5628461526430777       -1.8849302471894325     
 C   32.822968574373576        2.1844823453882602       -2.0211375204485633     
 H   33.036931250251300        1.1269949960790402       -1.7962129585226068     
 H   33.502939013150261        2.7650925523783232       -1.3771214689148159     
 C   33.148852011819621        2.4767359915494422       -3.4899357547471954     
 H   32.479789586661987        1.8922884431255964       -4.1396123188681422     
 H   32.919124290495624        3.5317016206276026       -3.7107841762162028     
 C   34.608232436646588        2.1873519052665298       -3.8610770679845490     
 H   34.834805399510358        1.1233738013187649       -3.6761487867589056     
 H   35.270923002112291        2.7534099158527989       -3.1851505073601318     
 C   34.944935823164990        2.5451717006409993       -5.3137259071926968     
 H   34.271684028532839        1.9960361154174568       -5.9939809360124077     
 H   34.723536358618674        3.6133297336195014       -5.4864625690892925     
 C   36.402927359729297        2.2567979479176570       -5.6985962998175488     
 H   36.613091460837062        1.1737515569378298       -5.5682716290515160     
 H   37.086174899876610        2.7811918503790944       -4.9978014744112347     
 C   36.723624172211849        2.6814947890707681       -7.1443070699717355     
 H   35.994853507722148        2.2057521178928026       -7.8442513543404013     
 H   36.566748763212793        3.7823759942737842       -7.2574304714092337     
 C   38.157257623550386        2.3165532026309332       -7.5758906211605925     
 H   38.891801409876940        2.8252515511951168       -6.8970649957356622     
 H   38.313155518894476        1.2132444002606615       -7.4356285741294945     
 C   38.416713175868686        2.7157990433422774       -9.0485527505253103     
 H   39.405051755577674        2.3253946859879804       -9.3873218190258658     
 H   38.416578204768420        3.8457150411258079       -9.1889026291789886     
 H   37.623934690854000        2.2864168308739981       -9.7429669887644685     
 Cl   16.102348360995794        2.0368277805259725        5.8533896129094076     
 Co   20.491606663299311        1.8943712411959703        12.418293769901762     
 N   21.901474123899874       0.33063898868947084        12.247119317254537     
 N   19.339704944509400       0.12871196698422421        12.375779390609605     
 N   21.769563707550866        2.6938043070894309        10.935960590536814     
 N   19.204319141767293        2.7181154894215145        10.859722480763407     
 N   21.975545871851292        2.7593315177702298        13.684264798359337     
 N   19.380511286295572        2.8768263136858763        13.983161010700082     
 O   23.254230125428535       0.50479414433543990        12.240980021661985     
 C   21.499051159120675      -0.91345440682025625        12.269737228864660     
 N   18.040782997404044      -0.24691725119741534        12.417494325109406     
 C   20.052810746238496       -1.0278491518631354        12.323865648611140     
 O   23.132102461737652        2.6684373908582470        11.029349624198334     
 C   21.303075533968926        3.3423497994411866        9.8993322424138377     
 N   17.888775937576490        2.9312308397857123        10.620565123090598     
 C   19.858368778857230        3.3734154413544224        9.8659835317691105     
 O   23.327700031721719        2.6316385225171497        13.507734186907731     
 C   21.602365522187100        3.4441731162143312        14.733353009902000     
 N   18.105353242045410        3.1903594488741533        14.312007107796111     
 C   20.157840179537242        3.5579078295562216        14.865817647658572     
 B   23.716647438411702        1.9446674456133175        12.219190582617841     
 C   22.429782467778576       -2.0744632898845450        12.277203209753756     
 H   17.282610413123802       0.46225148389303750        12.526310456457756     
 C   17.906449326817643       -1.5967789869219269        12.403908501157987     
 C   19.184939392671101       -2.1379767105283962        12.333217962509902     
 C   22.168476907907955        4.0232957819890229        8.8964379036256407     
 H   17.163976933727415        2.5627807572614127        11.274251049250294     
 C   17.691948563804345        3.7030758010432616        9.5197104672412021     
 C   18.941696924020228        4.0095053577313875        9.0016767971497522     
 C   22.553426483933976        4.0653399226186968        15.690120303477956     
 H   17.305680340624161        2.7722813325739764        13.785457796682184     
 C   18.048730777310844        4.0434128853812057        15.359116190618588     
 C   19.359014770287665        4.3071828566908419        15.748485406586450     
 C   25.304281309486921        1.9662200716288445        12.054210539453985     
 H   23.179523844808315       -1.9810282142485081        11.478741584747317     
 H   23.005105372701088       -2.1020020210093824        13.214825055124747     
 H   21.894761914815682       -3.0189443170112016        12.167566038755171     
 H   16.929909373517294       -2.0579621677115432        12.491909908210692     
 H   19.446620624517116       -3.1857735619286625        12.298324970781175     
 H   22.916697735897710        4.6429142684958169        9.4134702700062789     
 H   22.743001394967141        3.2955110745522558        8.2984057088784997     
 H   21.570965734668114        4.6436894079931470        8.2173135678420124     
 H   16.701977525972939        3.9906178954594651        9.1829789764640584     
 H   19.153272612088490        4.6153528875183332        8.1320393050240991     
 H   23.419511138482140        4.4748190710678220        15.150890014745126     
 H   22.064015014148712        4.8467266565483955        16.281936595483913     
 H   22.947349882552604        3.3070595551589017        16.386908464735789     
 H   17.099092338710449        4.4214008974343386        15.719396993931557     
 H   19.672790727998080        4.9515750511966958        16.557494777298164     
 H   25.774815676688867        1.3995923155873979        12.873127852882684     
 H   25.654101419341728        3.0054348849352648        12.167446332687526     
 C   25.760189446716939        1.4168415024129708        10.690868068309994     
 H   25.540581651576989       0.33913742581407902        10.634510328260324     
 H   25.153114356921414        1.8801203229228407        9.8979401980365100     
 C   27.235791672034875        1.6570366628774686        10.355495761582432     
 H   27.878684643302847        1.0836811757058860        11.041452053833709     
 H   27.480954308902298        2.7160558256524685        10.536131506766568     
 C   27.570434889167569        1.3022323374274356        8.9012949483582489     
 H   27.366980345761892       0.23445197405104481        8.7207305237493387     
 H   26.881015610210891        1.8432734853741020        8.2329160077752963     
 C   29.016202741083148        1.6257651798447768        8.5093687783626404     
 H   29.705973343267992        1.0421743937831283        9.1392857967117731     
 H   29.229719103125458        2.6816083533527171        8.7409057194881754     
 C   29.324094681904899        1.3568192688859866        7.0321594356354726     
 H   29.121744184689579       0.29918095373018860        6.7986941192470125     
 H   28.626783242648081        1.9307460579873290        6.4025104161276012     
 C   30.768064759116200        1.6991956401113875        6.6462390062137597     
 H   30.973426296934321        2.7544697603770114        6.8883962149025253     
 H   31.459644196248412        1.1147616659279747        7.2738988754338765     
 C   31.085568436863696        1.4399252672354501        5.1696278425654532     
 H   30.401113016981636        2.0252974957075565        4.5375224876723745     
 H   30.873032643009630       0.38592921307449285        4.9291936595010784     
 C   32.536183051394850        1.7639709351724520        4.7933256065437098     
 H   32.750461690177993        2.8212934359448667        5.0186762692503715     
 H   33.216133868718096        1.1828834985469103        5.4369200402841598     
 C   32.861647758540286        1.4722928959851698        3.3243025893934957     
 H   32.192894683568042        2.0575252070546397        2.6750562219980627     
 H   32.631183081582272       0.41761899943933106        3.1029476756336445     
 C   34.321127205784144        1.7608454473984387        2.9530130362065479     
 H   34.548570503296041        2.8244503499458236        3.1386562481465110     
 H   34.983476574738695        1.1937815803769585        3.6283313359436411     
 C   34.657290322059595        1.4038494549414762        1.5000613858916438     
 H   33.984883975248053        1.9544458402009361       0.82036210737992854     
 H   34.434453499448693       0.33625901293340910        1.3264562083960689     
 C   36.115604079345111        1.6904228468724669        1.1153884199107857     
 H   36.327388938055250        2.7727634948405182        1.2468500858319709     
 H   36.797832413024317        1.1643327459908501        1.8155111142232110     
 C   36.435987812003155        1.2668619373606909      -0.33059282800178963     
 H   35.709249225533874        1.7452012414889360       -1.0300264763273899     
 H   36.276378453941525       0.16706624835587761      -0.44514782252256524     
 C   37.870485732639658        1.6281746025005055      -0.76115340909126605     
 H   38.602747747402645        1.1170521220143759       -8.2590244865346579E-002
 H   38.029031566831115        2.7303729368979912      -0.61960866231950007     
 C   38.130366501356292        1.2298849696958678       -2.2338761235855547     
 H   39.120034812382450        1.6154897223717051       -2.5714244747322756     
 H   38.125467617109514       0.10147912475212145       -2.3757229879692425     
 H   37.341408857554292        1.6631315278307133       -2.9281310483398952     
 Cl   15.813481500235696        1.9136539804189729        12.666996022304200     
 Co   10.753503376030730        5.8514529284133907        8.0248352983873765     
 N   9.3395715775010544        4.2900322410744014        8.1914671153250698     
 N   11.899774021531748        4.0816797394342634        8.0628124425367282     
 N   9.4768746159186303        6.6528373940762169        9.5053097942815139     
 N   12.043554480872082        6.6708041900687416        9.5835706864737027     
 N   9.2723727208609539        6.7131034968520789        6.7538927876289492     
 N   11.867182457508751        6.8201683292924811        6.4542284789017499     
 O   7.9873027026997185        4.4676132379938833        8.1994023249712278     
 C   9.7383338297282922        3.0447939916397679        8.1666131934866595     
 N   13.197836381606530        3.7032228157716625        8.0222255398145457     
 C   11.184022724816144        2.9267316720332466        8.1122866720013516     
 O   8.1144459325460527        6.6308643371253506        9.4111240161808656     
 C   9.9449001504383716        7.3004652453203445        10.541778572711106     
 N   13.359174079621390        6.8840619403432743        9.8221238490831784     
 C   11.389831603959159        7.3289005822842039        10.575648451202492     
 O   7.9199989992857462        6.5929667500604614        6.9318299160391303     
 C   9.6474565870008924        7.3916101626096333        5.7015511944790367     
 N   13.143348512817466        7.1315699471824869        6.1271731682534067     
 C   11.092255240218041        7.5007893380627051        5.5690754595969594     
 B   7.5286766225448165        5.9083106029129633        8.2207676630545254     
 C   8.8045571458979808        1.8862387840620392        8.1571098327420746     
 H   13.957953889530199        4.4106289972602841        7.9161900468974196     
 C   13.329256548500901        2.3529937131266929        8.0339785099208605     
 C   12.049545984522032        1.8145754132877263        8.1019172092784295     
 C   9.0809570419197190        7.9823271221780479        11.545142910284802     
 H   14.083796361292247        6.5126472419006731        9.1697284421432812     
 C   13.556366944362184        7.6580267967029547        10.921192514906791     
 C   12.306682022159176        7.9661600933473329        11.438658513931847     
 C   8.6973693531985763        8.0103790576723739        4.7422604202093321     
 H   13.941583965006803        6.7138862629329470        6.6561163061108113     
 C   13.202887085879906        7.9824167746884962        5.0783553921027824     
 C   11.893681340785383        8.2469807367204044        4.6860720799591586     
 C   5.9411136784195770        5.9348769475107526        8.3852226963718941     
 H   8.0547419917219969        1.9801180157776612        8.9554588290650052     
 H   8.2294723563171601        1.8616735287545974        7.2192690207615318     
 H   9.3370653674836870       0.94018959443390460        8.2654206281028504     
 H   14.305003878535096        1.8899260041899966        7.9468095572185184     
 H   11.785843679790467       0.76726995569487255        8.1348596656285537     
 H   8.3314055604858392        8.6005660090243730        11.028746675708968     
 H   8.5090334846040641        7.2545196014045210        12.145256141708995     
 H   9.6790946077525728        8.6042051613080961        12.222018550297348     
 H   14.546417161233016        7.9458923057228255        11.257355608892720     
 H   12.095489513432444        8.5742498933856606        12.306809478464446     
 H   7.8381023797133125        8.4339164707957952        5.2799992381093297     
 H   9.1901466679262409        8.7795702272936769        4.1392951944666230     
 H   8.2928589055071651        7.2482841008022003        4.0572127160316720     
 H   14.153616170176697        8.3587411250193302        4.7192586424642862     
 H   11.582123774628565        8.8905131708653702        3.8755049887108237     
 H   5.4693185146783705        5.3680628205212102        7.5671722928620078     
 H   5.5939476588468509        6.9747224998932804        8.2701055041260787     
 C   5.4840101317430658        5.3890026788475627        9.7493508736461791     
 H   5.7071772510778747        4.3122904947128999        9.8097224196290629     
 H   6.0877555331109079        5.8572353438598022        10.541736295794253     
 C   4.0069496176526256        5.6241354123355549        10.081188318078725     
 H   3.3676427501296211        5.0455678468089102        9.3963489739187462     
 H   3.7570540867918885        6.6813077621017003        9.8963320404557820     
 C   3.6723290855195136        5.2725085002412957        11.536034593865157     
 H   3.8815708803546074        4.2065732336200821        11.720136530451756     
 H   4.3580167909663823        5.8195131958255537        12.203216987972104     
 C   2.2248311434294519        5.5887507094635511        11.926358261979438     
 H   1.5385609337050701        5.0007976020139893        11.296797336814151     
 H   2.0057619199028989        6.6431732611412411        11.693600672975014     
 C   1.9182668604660702        5.3194616626574565        13.403704881009125     
 H   2.1247404322394083        4.2627591540828602        13.637472972346986     
 H   2.6136698263711255        5.8963431419430226        14.032715505738986     
 C  0.47347194679185545        5.6565582703327708        13.790449679821549     
 H  0.26479389140212434        6.7115898164115597        13.550192150232853     
 H -0.21652282928006933        5.0710093177884445        13.162130086550047     
 C  0.15752570884939837        5.3937508529491494        15.266682715743935     
 H  0.84268997320078254        5.9776266608888387        15.899410273931688     
 H  0.37024711904409341        4.3391631371475761        15.504312582329646     
 C  -1.2925030348158830        5.7173549405539035        15.645414381663961     
 H  -1.5055008948779687        6.7762860449036992        15.425939532672269     
 H  -1.9736838625060764        5.1405111572721403        14.999103623739400     
 C  -1.6175652042675492        5.4180145701889924        17.112971878800213     
 H -0.94498412484582417        5.9957149388740429        17.765399993054533     
 H  -1.3923682620403062        4.3604864254132618        17.327299553096839     
 C  -3.0752235644711687        5.7122820257282303        17.487327719296353     
 H  -3.2951090266284018        6.7806218038364721        17.314557873856295     
 H  -3.7418024706317690        5.1576366660658204        16.804409246970753     
 C  -3.4144011364582623        5.3390780011927186        18.936184375467473     
 H  -2.7339332867285147        5.8721151032080749        19.624530773377320     
 H  -3.2050595782801694        4.2647141720835195        19.094856295248700     
 C  -4.8696017858662763        5.6400588477421723        19.323809679723915     
 H  -5.0636664345167919        6.7330920700999632        19.217505036883210     
 H  -5.5611038548170022        5.1402910007728817        18.606560012343792     
 C  -5.1983814797406014        5.1838717644123173        20.761982197798194     
 H  -4.4524451159769880        5.6247217340677835        21.479422558453368     
 H  -5.0708268678851747        4.0685127461409172        20.847285914797407     
 C  -6.6257729831757635        5.5797163119620805        21.197952122876565     
 H  -7.3789662705377941        5.1072386767476541        20.497537094689225     
 H  -6.7504205996288595        6.7002945713486293        21.087302948233390     
 C  -6.8951541475887863        5.1415825828875690        22.664079007717891     
 H  -7.8730919961352299        5.5752026514566273        23.009085796980038     
 H  -6.9470087971882952        3.9901279248707224        22.770983781299034     
 H  -6.0689885514884070        5.5195482205113731        23.380430921594957     
 Cl   15.432020630181190        5.8569173183665084        7.7796794557556446     
         388

 Co   11.035737925863540        5.9863455553142924        1.2158233729895531     
 N   9.6209365097318482        7.5472156497484280        1.3809978743158704     
 N   12.180428046020634        7.7574806408685042        1.2509206886578386     
 N   9.7600565483909083        5.1848350080167318        2.6965294055756384     
 N   12.327353156134338        5.1688941063363263        2.7738371589442754     
 N   9.5549857612412019        5.1259294147481143       -5.6150812013644399E-002
 N   12.149580106762146        5.0230409644538918      -0.35798511810497102     
 O   8.2688306435742494        7.3685733268355467        1.3904147428868643     
 C   10.018540821672969        8.7928209916935192        1.3552727771828301     
 N   13.478235089864203        8.1366836460898817        1.2100999290524070     
 C   11.463983754805636        8.9119786030992856        1.2998426152718345     
 O   8.3976423696529690        5.2058481530953822        2.6027854756372397     
 C   10.229216906217911        4.5371869187035427        3.7324358798349722     
 N   13.643135657277552        4.9556938370630279        3.0115676203010500     
 C   11.674263833594127        4.5097171296773197        3.7656047504769949     
 O   8.2026965448862512        5.2432069866997324       0.12328263244881178     
 C   9.9301857024032092        4.4491880992308772       -1.1095480698215006     
 N   13.425896146393621        4.7127952707734684      -0.68561711410904125     
 C   11.374942432060335        4.3422253094814591       -1.2432269935702813     
 B   7.8112484482500282        5.9277161605287718        1.4121377452213024     
 C   9.0838987093079879        9.9506892290400941        1.3460942114404943     
 H   14.238872113756498        7.4297684420781183        1.1047866654757224     
 C   13.608885249512850        9.4870451004732193        1.2210134387020073     
 C   12.328883783237421        10.024714249155284        1.2885487855742419     
 C   9.3665129916023524        3.8547685596590018        4.7363936516237324     
 H   14.367349407495603        5.3279501648092467        2.3591605583060931     
 C   13.841036992902563        4.1809656445388557        4.1098689055542570     
 C   12.591613073101517        3.8721130983631475        4.6276721755137515     
 C   8.9803549929657507        3.8305029920974558       -2.0690894889634297     
 H   14.224019837554266        5.1301677187961738      -0.15630141017154517     
 C   13.485764023892221        3.8626976769403827       -1.7350523033032643     
 C   12.176673553026303        3.5973746830841300       -2.1270924758146328     
 C   6.2238257452155361        5.8997827874334767        1.5769100022510116     
 H   8.3337311121416775        9.8557153787808804        2.1439772062524334     
 H   8.5093534000534667        9.9756670149963096       0.40792314827373077     
 H   9.6156849967604359        10.897047810119281        1.4554250579460406     
 H   14.584369243875635        9.9506555893466846        1.1336045240596693     
 H   12.064689772896077        11.071899194105283        1.3208705985009055     
 H   8.6138862371309308        3.2401075755749287        4.2209940289938093     
 H   8.7989864231593362        4.5823953932197332        5.3400792030238291     
 H   9.9648201840197945        3.2297429918456655        5.4096871108823041     
 H   14.831317058201376        3.8931426957051465        4.4454234415120952     
 H   12.380871681689294        3.2632143241461522        5.4953416207595307     
 H   8.1216351627387056        3.4055902230069068       -1.5317797223498397     
 H   9.4736202714602822        3.0625551704716640       -2.6730870189653326     
 H   8.5751525383219214        4.5929867779925200       -2.7531837844292277     
 H   14.436666978439110        3.4872684773897240       -2.0945896131436941     
 H   11.865292347252737        2.9541598269699492       -2.9379739024577995     
 H   5.7513622670327678        6.4656006194688880       0.75857016806194255     
 H   5.8775220113498170        4.8595684807583721        1.4625861917607974     
 C   5.7667330203124179        6.4462330739834410        2.9407114507167442     
 H   5.9904783559529111        7.5228351167473537        3.0007782406814023     
 H   6.3700127710174632        5.9779110106597670        3.7333910649684610     
 C   4.2895038587113579        6.2121541776563243        3.2721717035878011     
 H   3.6507437966643499        6.7906521747750688        2.5867558004950890     
 H   4.0389153727958096        5.1550204888011137        3.0879302175121679     
 C   3.9548503049448254        6.5650221948324718        4.7266231989585004     
 H   4.1649565128916013        7.6308991453798258        4.9099944790333643     
 H   4.6399414030322337        6.0179253294748385        5.3943314584603650     
 C   2.5070904307279651        6.2503274586499078        5.1168238633703282     
 H   1.8214180447503776        6.8382385642833921        4.4865885201248670     
 H   2.2871690614014031        5.1958787662555084        4.8849973066560981     
 C   2.2006445955205041        6.5212123180697512        6.5938250576963275     
 H   2.4077671438782349        7.5779888159709259        6.8266044649753974     
 H   2.8956935592152955        5.9444755078986349        7.2233632180403102     
 C  0.75567933427309963        6.1853312368819946        6.9806755314291973     
 H  0.54633862922010801        5.1302889698470873        6.7410741790155129     
 H   6.6104889929552990E-002   6.7708747583780644        6.3519023886508039     
 C  0.43983582406433896        6.4491661716273150        8.4566962377325243     
 H   1.1245554616578941        5.8650980331940454        9.0897285508622581     
 H  0.65326283727323653        7.5037013195889779        8.6938570883975554     
 C  -1.0104494768117915        6.1266558029447546        8.8351744998868291     
 H  -1.2242689352409684        5.0680153274755027        8.6152151650205244     
 H  -1.6910096705866628        6.7042421618202201        8.1889287096804058     
 C  -1.3355773507834228        6.4254758185212850        10.302791014320404     
 H -0.66387665352575298        5.8465181364228229        10.954929980855271     
 H  -1.1091957386825884        7.4825222710282144        10.517961009421905     
 C  -2.7936635442557893        6.1325936236971339        10.676411424135985     
 H  -3.0152114935468508        5.0653166774089842        10.500721586395983     
 H  -3.4592232375391689        6.6899753932634960        9.9951047738012289     
 C  -3.1322872005663789        6.5020037174265761        12.126165305626762     
 H  -2.4535803216284218        5.9649573715966628        12.812456968054176     
 H  -2.9200012224617926        7.5748173575999393        12.288402965224170     
 C  -4.5881739175420622        6.2039686597980834        12.513069007160768     
 H  -4.7864469799490550        5.1137690308811337        12.399529599641562     
 H  -5.2776607761012784        6.7107477139578542        11.800857606024143     
 C  -4.9144426681852567        6.6503263136140118        13.953582227986733     
 H  -4.1729379889986822        6.1994733171529264        14.665484031248418     
 H  -4.7789126209513757        7.7615374653718989        14.047310708028657     
 C  -6.3433713574345116        6.2623369107521958        14.388649552123828     
 H  -7.0917120902467294        6.7459261290800532        13.695836345304999     
 H  -6.4768228205667047        5.1471043569878656        14.267954259565878     
 C  -6.6090524668951289        6.6866755258475106        15.857118170439442     
 H  -7.5897262200605464        6.2647344208711147        16.200672040041731     
 H  -6.6459052571948289        7.8314107802117778        15.975322868791244     
 H  -5.7920665228878496        6.2929711694111550        16.565582827349989     
 Cl   15.714553112582173        5.9851538736647480       0.96893891228926132     
 Co   20.780727572795232        2.0485935104581423        5.6013939458512008     
 N   22.191983457212885        3.6113133329471809        5.4314846397698329     
 N   19.630967455352309        3.8160439836213147        5.5618817362635298     
 N   22.057307800048470        1.2487624514891762        4.1185330137089577     
 N   19.491492702072875        1.2273201503158104        4.0439395347569125     
 N   22.264250672406799        1.1843846771495590        6.8681887866528788     
 N   19.669468650682546        1.0720380988532547        7.1697680479518118     
 O   23.544497648792344        3.4356071022679751        5.4236457838227921     
 C   21.791125305624952        4.8559115214906248        5.4549707528334519     
 N   18.332429219593955        4.1928828945753169        5.6035954846964637     
 C   20.345172221854462        4.9718904460841999        5.5102843470811056     
 O   23.419844069007837        1.2725151253862119        4.2113092975871194     
 C   21.589216013592502       0.60041465895432511        3.0825473710549560     
 N   18.175659709875156        1.0146311861924107        3.8060692174623889     
 C   20.144382244669163       0.57088144696161602        3.0502123478645071     
 O   23.616303442459774        1.3087541209237006        6.6898955881555517     
 C   21.890919292781277       0.50152239823199796        7.9184552811422639     
 N   18.394126380184574       0.75991816316340721        7.4992760460573473     
 C   20.446433580230234       0.39047319018634591        8.0523526372244500     
 B   24.005398357394473        1.9954266686369562        5.4013713998372275     
 C   22.723049501668701        6.0159738362883068        5.4619163443538428     
 H   17.573505340345847        3.4845199327693628        5.7120017520027098     
 C   18.199324587553452        5.5429195408857517        5.5905358295144980     
 C   19.478297701922358        6.0829066176160422        5.5202651024770457     
 C   22.452879398548131       -8.1636832308427734E-002   2.0790110454089601     
 H   17.451550355782679        1.3840780055924389        4.4600070233253248     
 C   17.977535956921578       0.24221133849842930        2.7059758431770109     
 C   19.226748115305259       -6.5201099058105741E-002   2.1870922129929622     
 C   22.841631681265735      -0.11978956646225489        8.8754237171871893     
 H   17.594587299976585        1.1779913251463374        6.9725261387715083     
 C   18.337078752004977       -9.2478131017324258E-002   8.5469258978904978     
 C   19.647221956111764      -0.35733863262704302        8.9359068553624841     
 C   25.592881254441455        1.9719661893570906        5.2360067691066758     
 H   23.473529758106871        5.9207407137960057        4.6643618339439366     
 H   23.297351017110355        6.0443611645657098        6.4001649916435577     
 H   22.189068065747399        6.9608613218171955        5.3504664240916782     
 H   17.223164620874392        6.0049486210060170        5.6785361082642352     
 H   19.740807270535885        7.1304908746342335        5.4858068415842993     
 H   23.202684685309958      -0.69967784464090266        2.5952171931741339     
 H   23.024887266999873       0.64565976410670156        1.4784880560516218     
 H   21.854482577080635      -0.70359455427070272        1.4024451621929590     
 H   16.987137949300216       -4.5115142267176882E-002   2.3703423444447691     
 H   19.437400757280635      -0.67180443882173779        1.3177739597858060     
 H   23.708088751596719      -0.52898341748749889        8.3366581158820559     
 H   22.351978550788594      -0.90137325007149793        9.4668328325927149     
 H   23.234822191992205       0.63844655723524402        9.5727676782285442     
 H   17.387217496108285      -0.46936520240220203        8.9077189715169602     
 H   19.960772828886036       -1.0015403633584619        9.7451409122541381     
 H   26.064224240069855        2.5378148452961620        6.0549859801428525     
 H   25.941590259844155       0.93234883095872101        5.3488507670558434     
 C   26.048844024402008        2.5212801263428060        3.8727876764768818     
 H   25.828280610513509        3.5987538077605712        3.8161054662420608     
 H   25.442545449292940        2.0572115460611742        3.0797580159620046     
 C   27.524754820788409        2.2826195307981023        3.5381423714426514     
 H   28.166737996303908        2.8564850259757706        4.2245157005292615     
 H   27.771087493427441        1.2238389571829347        3.7186658836555222     
 C   27.859409438983164        2.6382489121254284        2.0842406733092091     
 H   27.654468767886954        3.7057642665250707        1.9039786248368429     
 H   27.170978084306746        2.0964471958817827        1.4155004533007816     
 C   29.305626157650316        2.3170221680279779        1.6926234685349808     
 H   29.994409660992496        2.9010474137415168        2.3231831056491230     
 H   29.520574662329398        1.2613078151234625        1.9233849001192505     
 C   29.613295929943188        2.5875846823853230       0.21574542205207042     
 H   29.409709819798195        3.6451554115794145       -1.6806378951022938E-002
 H   28.916665092200766        2.0133703005422237      -0.41438393111968697     
 C   31.057601981493793        2.2472115701033326      -0.17027291028322941     
 H   31.264148509020661        1.1919982590759128        7.1068896632682954E-002
 H   31.748437900366703        2.8318927000591558       0.45795164222747375     
 C   31.374910696934471        2.5079242592433699       -1.6466138384453661     
 H   30.691049658460194        1.9223326464382746       -2.2791543176582105     
 H   31.161389738505704        3.5618627122464264       -1.8863188656371128     
 C   32.825846951010426        2.1854301167713039       -2.0227724248751184     
 H   33.041106967612990        1.1283067525685084       -1.7975025680977474     
 H   33.505058296812010        2.7670338148737161       -1.3789051898021798     
 C   33.151404233306707        2.4774687347994750       -3.4916720054855959     
 H   32.483376435275993        1.8915674136182083       -4.1410268459700168     
 H   32.920000746737060        3.5318753909259790       -3.7131701028564259     
 C   34.611233668290907        2.1901571159096753       -3.8624448305501637     
 H   34.839888630245049        1.1272365983882493       -3.6750822250613231     
 H   35.272801735646865        2.7589460045614578       -3.1880099421860066     
 C   34.947052147349403        2.5449306763856465       -5.3159170957225381     
 H   34.275671961601496        1.9919031105693710       -5.9943343030705014     
 H   34.722409463146988        3.6115706180889422       -5.4916905447958051     
 C   36.405747383627570        2.2600597312930892       -5.7002698646459278     
 H   36.620248895211354        1.1796726070885457       -5.5635961604190731     
 H   37.086851794966222        2.7910160597744418       -5.0039227545282206     
 C   36.724122005522915        2.6762796838254288       -7.1480260246322214     
 H   35.999679269626725        2.1913666832991083       -7.8431714481674364     
 H   36.559705308353216        3.7733549692635617       -7.2685983275028088     
 C   38.159297042082720        2.3190257946114667       -7.5785528764040864     
 H   38.889112905307712        2.8376830851483454       -6.9061168320570943     
 H   38.323251947900687        1.2204778559217990       -7.4295453484748180     
 C   38.415891952964650        2.7065359183162609       -9.0531557966120566     
 H   39.406868216573109        2.3270382008886874       -9.3903093048243438     
 H   38.402149431682041        3.8304986502007603       -9.2032722729684604     
 H   37.631704824462588        2.2631255354461159       -9.7410011363136171     
 Cl   16.102441875484278        2.0349528295715031        5.8527805727382667     
 Co   20.492189385381703        1.8987264922197369        12.414549410489894     
 N   21.902614133129291       0.33509797765479610        12.244397728021916     
 N   19.341550755673552       0.13200366947338749        12.375339187897275     
 N   21.769327541577287        2.6980099946253469        10.931934522958178     
 N   19.203455749622158        2.7204963013026018        10.857032877459678     
 N   21.975946789736511        2.7613882245425692        13.681631453520552     
 N   19.381186734072301        2.8757705256102364        13.983126328729488     
 O   23.255287004497443       0.50991859395100225        12.236584844375985     
 C   21.501011061813575      -0.90924572417788818        12.268235951296150     
 N   18.042769179286157      -0.24396429511521445        12.417508702902969     
 C   20.054982694136232       -1.0243225178653039        12.323681592728132     
 O   23.131855845435435        2.6733755747312915        11.024797985269020     
 C   21.301611455206046        3.3465246538858224        9.8958858535012588     
 N   17.887722989683756        2.9336064774924351        10.618935197144094     
 C   19.856761742006807        3.3767726853747506        9.8634561863473973     
 O   23.328002994167498        2.6363106287867293        13.503470806454336     
 C   21.603062183193742        3.4443262299840764        14.732009075319528     
 N   18.106082556807443        3.1890163554168502        14.312482404990456     
 C   20.158643429540934        3.5567113487529145        14.865767066049244     
 B   23.716969927687483        1.9498933817948871        12.214757904487380     
 C   22.432348899621012       -2.0697910497972187        12.275871880050595     
 H   17.284355721951815       0.46491501594050588        12.526112387766123     
 C   17.908784987622486       -1.5939249164324016        12.404636551419282     
 C   19.187382269755155       -2.1347649837561375        12.334002273109320     
 C   22.165648418072191        4.0277471976484920        8.8921093999888381     
 H   17.163413540355215        2.5646972590048591        11.272945379270865     
 C   17.690076687780561        3.7062160041760110        9.5188885837976009     
 C   18.939478919224921        4.0132670397354229        9.0002562561232970     
 C   22.554499101255505        4.0647327183646551        15.688837678338077     
 H   17.306250335663918        2.7715149007343305        13.785722552047938     
 C   18.049629690769027        4.0415759849587811        15.360026684358671     
 C   19.359955462164859        4.3053298312854986        15.749142093351955     
 C   25.304561419281807        1.9728546546800889        12.049757451962575     
 H   23.181725797272531       -1.9765379719044782        11.477063730456297     
 H   23.008045720353966       -2.0965927359205954        13.213283593758586     
 H   21.897742915902992       -3.0145934354105428        12.166946906210748     
 H   16.932378786422159       -2.0553342896873348        12.493101787998299     
 H   19.449248794774935       -3.1825243702269765        12.299592893941105     
 H   22.917050461780200        4.6438407633431220        9.4079153626588514     
 H   22.735616585022015        3.2999234864080051        8.2906242917797641     
 H   21.567967813381756        4.6512359252229611        8.2164964746748357     
 H   16.699883043862766        3.9939146415794964        9.1829962435426431     
 H   19.150383568065635        4.6199510944054900        8.1310608853050343     
 H   23.418761774136133        4.4774454535108914        15.149614832283648     
 H   22.064751593569376        4.8432416169161367        16.283634632996623     
 H   22.951014214220098        3.3053839535260252        16.382581440216036     
 H   17.100031811427481        4.4193204933852606        15.720651050588526     
 H   19.673898746939368        4.9494750636910085        16.558270171280622     
 H   25.775471549224818        1.4064330697116687        12.868600465960172     
 H   25.653469027339273        3.0123238896802493        12.163371222552964     
 C   25.761094807127705        1.4242957153004432        10.686403640662347     
 H   25.540737686043048       0.34681371435442732        10.629102184639128     
 H   25.155039680873099        1.8886907209567911        9.8933913396931867     
 C   27.237135524344588        1.6632829347258529        10.352355523430525     
 H   27.878964764173269        1.0890958441231868        11.038591225202314     
 H   27.483296021543339        2.7219746063493822        10.533600445521476     
 C   27.572317734357711        1.3085448375140571        8.8983294686312924     
 H   27.367583546870016       0.24110169469510101        8.7173934082993778     
 H   26.883985726245545        1.8506280788226843        8.2297192465649847     
 C   29.018605763766491        1.6301569776068485        8.5071316667883679     
 H   29.707369512211052        1.0459332243782382        9.1375238288522578     
 H   29.233376258994550        2.6857977541731453        8.7384186105418120     
 C   29.326549808410494        1.3602831911397522        7.0301497458275044     
 H   29.123007498066663       0.30280850526370690        6.7970948897795411     
 H   28.629992495627604        1.9347553998351332        6.4001744309377422     
 C   30.770894224544659        1.7008192037224823        6.6443149595305977     
 H   30.977440930432302        2.7559447101136580        6.8860476247082589     
 H   31.461737199916154        1.1158911781263292        7.2722991712848248     
 C   31.088162986671716        1.4406265496745412        5.1678468240498381     
 H   30.404404483870952        2.0265845912600535        4.5355428851563522     
 H   30.874421034332595       0.38682086327599330        4.9277498632539567     
 C   32.539121883495156        1.7629501785623076        4.7916155961470208     
 H   32.754679355767522        2.8199183687657565        5.0172865055827023     
 H   33.218314730493503        1.1808972625617979        5.4350859911203857     
 C   32.864285019384972        1.4714533311448657        3.3225044498997605     
 H   32.196548414940509        2.0580933263573082        2.6735545294628822     
 H   32.632187861206845       0.41732127326054685        3.1005296124551949     
 C   34.324207670055664        1.7579822255573541        2.9515921380414571     
 H   34.553681864184512        2.8205514599901869        3.1396276721202456     
 H   34.985454539630538        1.1882465530430197        3.6254545290234268     
 C   34.659517661609030        1.4039840397390364        1.4978348753744883     
 H   33.988933306651106        1.9583865950479400       0.81994072655757977     
 H   34.433522026416412       0.33787835069026739        1.3212439483492413     
 C   36.118516207401278        1.6871603324034983        1.1136679809925043     
 H   36.334543302393179        2.7668831570616641        1.2514119146183256     
 H   36.798661248752296        1.1546074069796237        1.8093824427512573     
 C   36.436596132091204        1.2720096020630032      -0.33434276980756672     
 H   35.714066186696591        1.7593668088601750       -1.0290075330904846     
 H   36.269605944962613       0.17595611208200246      -0.45626260599770846     
 C   37.872584888319679        1.6258475573240052      -0.76390672201530929     
 H   38.600252926590727        1.1049084533547067       -9.1717712779149724E-002
 H   38.039032329899868        2.7233502186863450      -0.61369184964776480     
 C   38.129580007141215        1.2392374262549344       -2.2385666636981694     
 H   39.121807954859953        1.6142171847380753       -2.5745711335597887     
 H   38.111353138432484       0.11669619652552604       -2.3900921737651695     
 H   37.348989462168745        1.6862853232230242       -2.9262620641081365     
 Cl   15.813758078145360        1.9153348140707982        12.666362607221600     
 Co   10.752840703011277        5.8552271080478970        8.0283699911881179     
 N   9.3385907716774614        4.2937741494464960        8.1942461403294775     
 N   11.898179613323999        4.0846324378734238        8.0633100942933904     
 N   9.4769525315292995        6.6563471566187928        9.5092354378884831     
 N   12.044175166897254        6.6728624381235218        9.5860410894576020     
 N   9.2717267244279569        6.7147738427960739        6.7566088031625409     
 N   11.866275191590589        6.8193398996635120        6.4543912567251764     
 O   7.9863763613879710        4.4718190094060075        8.2037491468199786     
 C   9.7367485314148627        3.0483529573256636        8.1683035386815632     
 N   13.196152190494381        3.7060031517615646        8.0222024294078071     
 C   11.182257836768136        2.9298243902312908        8.1126716241836245     
 O   8.1145278349080492        6.6349069119120943        9.4156219510525805     
 C   9.9461154125655256        7.3039981665897358        10.545133981692805     
 N   13.359979802996602        6.8861066343113171        9.8235702642312273     
 C   11.391176604908621        7.3317706695027800        10.578054308019992     
 O   7.9194638506807022        6.5968079084510229        6.9360930784074171     
 C   9.6464029357067211        7.3917496540384784        5.7031692553920346     
 N   13.142328091963499        7.1305796758246940        6.1267207390620300     
 C   11.091078931793449        7.4998473110766639        5.5694009567030207     
 B   7.5282615741304149        5.9125693664063190        8.2251768972924957     
 C   8.8025444864275109        1.8901169548525074        8.1587500297984228     
 H   13.956396128910775        4.4132236265332088        7.9162158179916888     
 C   13.327394305247905        2.3556967757780640        8.0333495807608095     
 C   12.047648329173677        1.8174725924178601        8.1013937614385227     
 C   9.0834508115244414        7.9860827054675747        11.549352705626873     
 H   14.084122997380939        6.5144072930300450        9.1707747066819110     
 C   13.557969976276173        7.6607112701263098        10.921936033947567     
 C   12.308627397549813        7.9693657609680777        11.440033991306445     
 C   8.6958825011339531        8.0098992908328217        4.7439655733852542     
 H   13.940807402318168        6.7134494767545387        6.6557336554748812     
 C   13.201525573128148        7.9810625504009369        5.0775683235320308     
 C   11.892214640398008        8.2455636385368507        4.6857101477792087     
 C   5.9407368211184259        5.9402493694748264        8.3896831098735465     
 H   8.0530982498501142        1.9837879524907400        8.9574522801435350     
 H   8.2270716637867398        1.8661139622278564        7.2211322953520298     
 H   9.3347859547611183       0.94383865507896902        8.2664265004556245     
 H   14.303054530603619        1.8925137536258791        7.9456679427115464     
 H   11.783879631708675       0.77017569038340949        8.1339673618209911     
 H   8.3307965939102022        8.6008780538699980        11.034145379379028     
 H   8.5159302651155908        7.2582375241689610        12.152796199679054     
 H   9.6817209306553629        8.6109683339193843        12.222849451921034     
 H   14.548238108613427        7.9487142855861883        11.257293529840208     
 H   12.098083313648182        8.5781600995512104        12.307830324937125     
 H   7.8380365053066470        8.4358434188901583        5.2817846682205456     
 H   9.1887978985894030        8.7769299636881648        4.1386754796097627     
 H   8.2894030389832132        7.2469603257491304        4.0612716936709852     
 H   14.152149956095716        8.3572413215358416        4.7180584577310922     
 H   11.580359275403355        8.8888997242732888        3.8751160017219517     
 H   5.4686401096796429        5.3736523280023150        7.5716560138230662     
 H   5.5943271680088005        6.9803122313230874        8.2742985502421931     
 C   5.4830782902758264        5.3949886571212353        9.7537764189787559     
 H   5.7067853034732936        4.3184401933297876        9.8148556244861762     
 H   6.0859996139514427        5.8640460961798135        10.546278168476944     
 C   4.0056650797024709        5.6292113518275810        10.084497580727035     
 H   3.3672109590984669        5.0501188301907387        9.3993131110294090     
 H   3.7550501923394242        6.6861648705486587        9.8992803948289705     
 C   3.6705041636124833        5.2774637865329836        11.539131123367206     
 H   3.8806850945866893        4.2117571893541950        11.723396614913417     
 H   4.3553241265624774        5.8251597313946393        12.206615200173744     
 C   2.2225878256041902        5.5922142581892249        11.928820656657118     
 H   1.5371185351400660        5.0038848299366956        11.298763635536849     
 H   2.0025911841086104        6.6465179917152852        11.696384851352954     
 C   1.9158932982210071        5.3220175465599588        13.405931774855647     
 H   2.1233161011841490        4.2654236098956337        13.639271603203046     
 H   2.6106544114551768        5.8992706136816686        14.035306261366104     
 C  0.47077257323939337        5.6575844322014319        13.792542413108517     
 H  0.26110447502552880        6.7124816381638208        13.552597666225038     
 H -0.21857896828124171        5.0716070275597129        13.163937287870633     
 C  0.15496962842296316        5.3940628227697873        15.268654665317820     
 H  0.83939528452426593        5.9786124736071429        15.901544197859236     
 H  0.36888627052973494        4.3397002814271302        15.506112290698491     
 C  -1.2954378595149487        5.7159708511624974        15.647172410636671     
 H  -1.5097898966557353        6.7744530179505409        15.427031668768016     
 H  -1.9757883608410132        5.1379119516326028        15.001145482795906     
 C  -1.6202221252165168        5.4172624081602274        17.114904248176671     
 H -0.94888269936077574        5.9968135381932166        17.766848741157208     
 H  -1.3930828074908765        4.3604440075889519        17.330265224049967     
 C  -3.0784308127434530        5.7091700022853935        17.488702491873038     
 H  -3.3007917867032019        6.7761955732107975        17.312783031594158     
 H  -3.7436584176063707        5.1511222938325369        16.807687034501885     
 C  -3.4165778877195407        5.3399172361166762        18.938605659834092     
 H  -2.7384062753680141        5.8777934928134821        19.624638229666889     
 H  -3.2032835862813358        4.2674366280668421        19.101141803181132     
 C  -4.8726464585859066        5.6366533752867509        19.325551243046039     
 H  -5.0719958363158035        6.7264397337999657        19.211484379025375     
 H  -5.5615196694395319        5.1288741799803592        18.613717381470625     
 C  -5.1986283827323314        5.1907958321410046        20.766212648592418     
 H  -4.4580300974783418        5.6428692277226196        21.477824796720817     
 H  -5.0618071026036935        4.0800946155443931        20.860602040815206     
 C  -6.6279288049066007        5.5771340651054873        21.200867718436765     
 H  -7.3752966785414529        5.0925662575448509        20.508112421707505     
 H  -6.7624723379506912        6.6919353291928276        21.079730793684366     
 C  -6.8938653888541515        5.1530238982059471        22.669319869016839     
 H  -7.8750530275096278        5.5731940153297668        23.012343968875328     
 H  -6.9290530329713365        4.0087898800195036        22.787958982546151     
 H  -6.0782559804537941        5.5480432125871744        23.377812268389370     
 Cl   15.431641055058767        5.8588302680331843        7.7798949515406068     
         388

 Co   11.035253989440820        5.9825732367696487        1.2193183290339560     
 N   9.6201691648923582        7.5435123586641506        1.3837806064773785     
 N   12.179053102325593        7.7544959864767229        1.2513682924792235     
 N   9.7603000760914771        5.1813519748781864        2.7004252093896608     
 N   12.328134971188442        5.1668264233903063        2.7762465687665081     
 N   9.5544958826073767        5.1243159313951070       -5.3461542550291632E-002
 N   12.148826096708261        5.0238211390442737      -0.35787299843591036     
 O   8.2681109393196088        7.3644437571708243        1.3947708363939353     
 C   10.017203720480909        8.7892890874251730        1.3569532080839033     
 N   13.476780777697689        8.1338352716030133        1.2100089903678815     
 C   11.462471199417784        8.9088734364368296        1.3002050228360948     
 O   8.3978892578559083        5.2018590803331710        2.6072615484411621     
 C   10.230597837073041        4.5336804842658207        3.7357609619827863     
 N   13.644103836410205        4.9536365937465883        3.0129404777759845     
 C   11.675775423225744        4.5068543891662376        3.7679648234659324     
 O   8.2023191541371112        5.2394657531934996       0.12752223962076104     
 C   9.9292554084405094        4.4490906763539479       -1.1079593286576568     
 N   13.425012513937768        4.7136748902501262      -0.68612244897722618     
 C   11.373884429775313        4.3431382787013675       -1.2429363443471388     
 B   7.8110065279344010        5.9235403864019736        1.4165377202012210     
 C   9.0821617433512394        9.9468612061500874        1.3477010589129634     
 H   14.237519557377967        7.4270865890419859        1.1047025738209897     
 C   13.607290128874547        9.4842705472373918        1.2203314168706318     
 C   12.327269322953832        10.021780493195578        1.2880039499571019     
 C   9.3691747491647046        3.8510603925303144        4.7405893481472496     
 H   14.367834194227127        5.3261426560211689        2.3601090309244621     
 C   13.842807802133652        4.1782761306676770        4.1105427696571155     
 C   12.593731193995172        3.8689149982217010        4.6289963220941424     
 C   8.9789483730866415        3.8310583739788648       -2.0673925763157155     
 H   14.223402301088374        5.1304786336901627      -0.15675585430457359     
 C   13.484497353648957        3.8639169299566087       -1.7358744231780603     
 C   12.175287910105910        3.5987083083476219       -2.1274781323574681     
 C   6.2236156265083151        5.8945093098501342        1.5813445406228235     
 H   8.3324082011390725        9.8521772040195756        2.1459885792616564     
 H   8.5071703628813751        9.9712157750215411       0.40978769980662261     
 H   9.6137098323129084        10.893443837011825        1.4562940429119129     
 H   14.582698131814658        9.9479694546000168        1.1323929295246900     
 H   12.063035688496322        11.068963926348703        1.3199727317883490     
 H   8.6134436140039981        3.2398345242639959        4.2263905616879462     
 H   8.8060514399493783        4.5787385812247496        5.3475898864160900     
 H   9.9676120854560573        3.2230360206740616        5.4105167441146600     
 H   14.833304950101290        3.8903040734985748        4.4452793720488391     
 H   12.383650390639962        3.2593181019120174        5.4963189482120605     
 H   8.1217040543550354        3.4036744942627255       -1.5299707778654748     
 H   9.4723298420690138        3.0653283445859349       -2.6737957457737491     
 H   8.5716972181080511        4.5944146894242373       -2.7490455214336511     
 H   14.435278158192917        3.4885861894091166       -2.0958229627972131     
 H   11.863579254630690        2.9556820573655771       -2.9383685220979370     
 H   5.7508735248869698        6.4601587087208330       0.76304752725182112     
 H   5.8780616021967038        4.8540871601609741        1.4666871612382477     
 C   5.7659325971741415        6.4402718092094755        2.9451293375844476     
 H   5.9902154650496042        7.5167067828068941        3.0059669484700646     
 H   6.3683658754288714        5.9710790518185313        3.7379141826704325     
 C   4.2883392388606483        6.2070940222215540        3.2754271985823138     
 H   3.6504510401165779        6.7861540789953771        2.5896805943703960     
 H   4.0370297271960718        5.1501904092322945        3.0907639358551573     
 C   3.9531136305607739        6.5600128334991927        4.7296773171485942     
 H   4.1641636924671266        7.6256504804248371        4.9132679040750293     
 H   4.6373200306927194        6.0121873300764115        5.3976733025003423     
 C   2.5049255701512174        6.2468064515905386        5.1192119685909327     
 H   1.8200668022409792        6.8351199682781800        4.4884916182483128     
 H   2.2840720386263151        5.1924856212832893        4.8876692370463415     
 C   2.1983339365254726        6.5185561443778912        6.5959845051840569     
 H   2.4064244902170953        7.5752126851977435        6.8283705522081846     
 H   2.8927230364830891        5.9414155453862207        7.2258763789315408     
 C  0.75303312386853083        6.1842244780706199        6.9826858249023722     
 H  0.54268191371260122        5.1293256009378947        6.7433758766832934     
 H   6.4115875040205939E-002   6.7702235191356852        6.3536375690913784     
 C  0.43733536607281775        6.4487541030506073        8.4585914444554913     
 H   1.1212980439480258        5.8639821156944176        9.0917768694896157     
 H  0.65198812538115924        7.5030533181834169        8.6955985487602074     
 C  -1.0133363182423045        6.1279773613107080        8.8368582227376518     
 H  -1.2285431742321580        5.0697957018957833        8.6162216617629905     
 H  -1.6930530937124963        6.7068083251939559        8.1909099137628800     
 C  -1.3381648678407088        6.4261584922574544        10.304656276594129     
 H -0.66772838436164339        5.8453130128588962        10.956299497645565     
 H  -1.1097935674586765        7.4824809660827007        10.520871477251786     
 C  -2.7968090334960527        6.1356969918910629        10.677730221108735     
 H  -3.0208832478064229        5.0697499442834228        10.498876435746233     
 H  -3.4609967212867208        6.6965226759970280        9.9983447876199030     
 C  -3.1343724036622302        6.5011459819999153        12.128539955293840     
 H  -2.4579951168141454        5.9592086913093709        12.812501574675791     
 H  -2.9180707795079304        7.5720556209499428        12.294660482628910     
 C  -4.5911383731331830        6.2074366384482031        12.514766605019471     
 H  -4.7947632885397384        5.1205096435573125        12.393432100357716     
 H  -5.2779581246386984        6.7222894061667384        11.807994566285135     
 C  -4.9145914507611783        6.6434335628568864        13.957777962375062     
 H  -4.1784812613050146        6.1812811529121188        14.663833492901642     
 H  -4.7697143701919149        7.7499551628924053        14.060633294445616     
 C  -6.3454521921511047        6.2650532088864335        14.391504772403589     
 H  -7.0879069787000590        6.7607934870750492        13.706354903223437     
 H  -6.4888674796875359        5.1556244782261240        14.260294227480511     
 C  -6.6077046727266833        6.6753540186882905        15.862297627649477     
 H  -7.5916601486880122        6.2669728317291700        16.203835843214122     
 H  -6.6277870783201518        7.8128374970922918        15.992263700204290     
 H  -5.8013604236011096        6.2645143087104582        16.562904497978113     
 Cl   15.714351446983287        5.9830915743794515       0.96901540617743254     
 Co   20.781136462489279        2.0442301924732584        5.5976474311480011     
 N   22.192897413737082        3.6069033970942321        5.4287461324404687     
 N   19.632584325692790        3.8126986539012324        5.5614587676533089     
 N   22.056932870889192        1.2445833980898526        4.1145201939271479     
 N   19.490486863493320        1.2249004493960722        4.0412437068846057     
 N   22.264492429425125        1.1824172883839614        6.8655715416495742     
 N   19.669986305789884        1.0730557142124262        7.1697442030735736     
 O   23.545338437205320        3.4305873147387267        5.4192351054213672     
 C   21.792812435629642        4.8517359332912111        5.4534746146813609     
 N   18.334171169200580        4.1898216271768591        5.6036553785529346     
 C   20.347066701194809        4.9683403034914368        5.5101137033510366     
 O   23.419458160257346        1.2676587576120737        4.2067765201191749     
 C   21.587636744011721       0.59625594096342971        3.0791102898452714     
 N   18.174470637120461        1.0121899568866350        3.8044188659147395     
 C   20.142658989696091       0.56749542688276500        3.0476883295417254     
 O   23.616447459737291        1.3042156127409692        6.6856565426020795     
 C   21.891484763001198       0.50145372661124810        7.9171343263521221     
 N   18.394712811310537       0.76115242560319418        7.4997525395162636     
 C   20.447109831440844       0.39167041511844930        8.0523162822729226     
 B   24.005553881788568        1.9903183600846464        5.3969512597536502     
 C   22.725306390576904        6.0113649805640383        5.4606332870379770     
 H   17.575038434699231        3.4817157001275278        5.7118615533275410     
 C   18.201360781293861        5.5399524008553929        5.5913209209510919     
 C   19.480417511939709        6.0796353727212900        5.5210838463284801     
 C   22.449959189838872       -8.6020257820401000E-002   2.0746769179958999     
 H   17.450838241858762        1.3820622070054116        4.4586854243487419     
 C   17.975558013120228       0.23899344878602746        2.7051366091409474     
 C   19.224436029142431       -6.9017656198224142E-002   2.1856700975871521     
 C   22.842618424217875      -0.11904124601461395        8.8741553510504900     
 H   17.594996055459298        1.1786131134121913        6.9727914674420397     
 C   18.337872026942165       -9.0760543159991491E-002   8.5478307830785916     
 C   19.648068435848529      -0.35553562021285284        8.9365663542460787     
 C   25.593001199726363        1.9654805580160224        5.2315889771562594     
 H   23.475353059431441        5.9164378332900052        4.6626537384349405     
 H   23.300069211703459        6.0389160627053533        6.3986193798220850     
 H   22.191700360094433        6.9565684610911207        5.3500536365421985     
 H   17.225319074538493        6.0021687710931406        5.6798138710289710     
 H   19.743071984164892        7.1271931587133439        5.4871120983602806     
 H   23.203045387346837      -0.70041470816959628        2.5896317363632506     
 H   23.017283438437381       0.64134830365003270        1.4706410337171456     
 H   21.851437778800594      -0.71116869970378382        1.4016818577808992     
 H   16.984950252612702       -4.8513205069228328E-002   2.3703261521357208     
 H   19.434433529156845      -0.67646271075787923        1.3168017793866931     
 H   23.707116468553174      -0.53168847281328024        8.3353686675081775     
 H   22.352623413508056      -0.89755501327327925        9.4687568042744203     
 H   23.238608252155192       0.64033286423929126        9.5682299712205108     
 H   17.388067837814017      -0.46745800391456438        8.9089566971221501     
 H   19.961811214818159      -0.99948707343605803        9.7459123031695043     
 H   26.064692862677990        2.5311588349276519        6.0504854048901748     
 H   25.940810173360145       0.92561804382380097        5.3448589981898529     
 C   26.049624843470632        2.5139277887213805        3.8683501481845770     
 H   25.828324956643915        3.5911799111942857        3.8106856265769320     
 H   25.444361441468381        2.0487226623886006        3.0752371220831294     
 C   27.525982248170383        2.2764547818357213        3.5350662785774856     
 H   28.166892078453667        2.8511719152710349        4.2217104649961827     
 H   27.773302027188226        1.2180072357277512        3.7162439297645520     
 C   27.861208799040469        2.6319624015675891        2.0813315900773834     
 H   27.655001370331519        3.6991360414610037        1.9006559265720402     
 H   27.173870917837576        2.0891010753079216        1.4123681518757327     
 C   29.307950159734670        2.3126323480449793        1.6904689011640446     
 H   29.995725574205462        2.8973029051951720        2.3214932759398028     
 H   29.524141690327561        1.2571249705469960        1.9210130637055474     
 C   29.615689203121740        2.5840798527612403       0.21381181018006601     
 H   29.410914042335808        3.6414809806369512       -1.8360856216584003E-002
 H   28.919817096894469        2.0093040169520848      -0.41663429471845653     
 C   31.060372004206680        2.2455369179781242      -0.17210939682177756     
 H   31.268103676769368        1.1904776878274184        6.8832235205640274E-002
 H   31.750471892556284        2.8307274690429587       0.45642454395700666     
 C   31.377443384319818        2.5071394494094092       -1.6483152253362807     
 H   30.694285630693933        1.9209392193358825       -2.2810395528170724     
 H   31.162702570386596        3.5608792718497746       -1.8877074840847934     
 C   32.828725327647277        2.1863778881543472       -2.0244073293016736     
 H   33.045282684974673        1.1296185090579767       -1.7987921776728881     
 H   33.507177580473758        2.7689750773691091       -1.3806889106895435     
 C   33.153956454793786        2.4782014780495079       -3.4934082562239959     
 H   32.486963283889992        1.8908463841108203       -4.1424413730718905     
 H   32.920877202978488        3.5320491612243554       -3.7155560294966494     
 C   34.614234899935219        2.1929623265528204       -3.8638125931157785     
 H   34.844971860979733        1.1310993954577337       -3.6740156633637402     
 H   35.274680469181433        2.7644820932701166       -3.1908693770118810     
 C   34.949168471533810        2.5446896521302933       -5.3181082842523795     
 H   34.279659894670154        1.9877701057212853       -5.9946876701285943     
 H   34.721282567675296        3.6098115025583835       -5.4969185205023168     
 C   36.408567407525851        2.2633215146685211       -5.7019434294743077     
 H   36.627406329585646        1.1855936572392616       -5.5589206917866312     
 H   37.087528690055834        2.8008402691697896       -5.0100440346452064     
 C   36.724619838833981        2.6710645785800895       -7.1517449792927081     
 H   36.004505031531309        2.1769812487054141       -7.8420915419944714     
 H   36.552661853493639        3.7643339442533392       -7.2797661835963829     
 C   38.161336460615047        2.3214983865919998       -7.5812151316475811     
 H   38.886424400738477        2.8501146191015740       -6.9151686683785254     
 H   38.333348376906891        1.2277113115829366       -7.4234621228201423     
 C   38.415070730060606        2.6972727932902445       -9.0577588426988029     
 H   39.408684677568537        2.3286817157893944       -9.3932967906228217     
 H   38.387720658595669        3.8152822592757127       -9.2176419167579304     
 H   37.639474958071176        2.2398342400182338       -9.7390352838627656     
 Cl   16.102535389972758        2.0330778786170343        5.8521715325671249     
 Co   20.492772107464098        1.9030817432435034        12.410805051078025     
 N   21.903754142358711       0.33955696662012130        12.241676138789297     
 N   19.343396566837704       0.13529537196255079        12.374898985184945     
 N   21.769091375603704        2.7022156821612624        10.927908455379541     
 N   19.202592357477023        2.7228771131836895        10.854343274155948     
 N   21.976347707621727        2.7634449313149085        13.678998108681768     
 N   19.381862181849034        2.8747147375345965        13.983091646758895     
 O   23.256343883566355       0.51504304356656461        12.232189667089985     
 C   21.502970964506478      -0.90503704153552023        12.266734673727640     
 N   18.044755361168274      -0.24101133903301353        12.417523080696533     
 C   20.057154642033968       -1.0207958838674724        12.323497536845123     
 O   23.131609229133222        2.6783137586043360        11.020246346339706     
 C   21.300147376443171        3.3506995083304587        9.8924394645886800     
 N   17.886670041791021        2.9359821151991579        10.617305271197587     
 C   19.855154705156380        3.3801299293950788        9.8609288409256859     
 O   23.328305956613281        2.6409827350563084        13.499207426000940     
 C   21.603758844200382        3.4444793437538217        14.730665140737058     
 N   18.106811871569480        3.1876732619595471        14.312957702184804     
 C   20.159446679544626        3.5555148679496074        14.865716484439917     
 B   23.717292416963268        1.9551193179764568        12.210325226356918     
 C   22.434915331463451       -2.0651188097098925        12.274540550347432     
 H   17.286101030779825       0.46757854798797427        12.525914319074491     
 C   17.911120648427332       -1.5910708459428766        12.405364601680578     
 C   19.189825146839208       -2.1315532569838789        12.334786583708738     
 C   22.162819928236427        4.0321986133079610        8.8877808963520355     
 H   17.162850146983015        2.5666137607483055        11.271639709291435     
 C   17.688204811756776        3.7093562073087605        9.5180667003540016     
 C   18.937260914429611        4.0170287217394591        8.9988357150968401     
 C   22.555571718577035        4.0641255141106143        15.687555053198198     
 H   17.306820330703673        2.7707484688946851        13.785987307413691     
 C   18.050528604227214        4.0397390845363574        15.360937178098753     
 C   19.360896154042056        4.3034768058801545        15.749798780117457     
 C   25.304841529076693        1.9794892377313333        12.045304364471164     
 H   23.183927749736750       -1.9720477295604484        11.475385876165278     
 H   23.010986068006844       -2.0911834508318079        13.211742132392423     
 H   21.900723916990305       -3.0102425538098840        12.166327773666328     
 H   16.934848199327025       -2.0527064116631264        12.494293667785906     
 H   19.451876965032749       -3.1792751785252906        12.300860817101036     
 H   22.917403187662686        4.6447672581904262        9.4023604553114222     
 H   22.728231775076889        3.3043358982637550        8.2828428746810285     
 H   21.564969892095394        4.6587824424527762        8.2156793815076590     
 H   16.697788561752596        3.9972113876995281        9.1830135106212278     
 H   19.147494524042784        4.6245493012926469        8.1300824655859696     
 H   23.418012409790123        4.4800718359539600        15.148339649822169     
 H   22.065488172990040        4.8397565772838789        16.285332670509337     
 H   22.954678545887592        3.3037083518931487        16.378254415696283     
 H   17.100971284144514        4.4172400893361816        15.721905107245492     
 H   19.675006765880660        4.9473750761853204        16.559045565263084     
 H   25.776127421760766        1.4132738238359392        12.864073079037661     
 H   25.652836635336818        3.0192128944252334        12.159296112418405     
 C   25.762000167538474        1.4317499281879154        10.681939213014701     
 H   25.540893720509107       0.35449000289477561        10.623694041017933     
 H   25.156965004824780        1.8972611189907418        9.8888424813498617     
 C   27.238479376654301        1.6695292065742371        10.349215285278616     
 H   27.879244885043690        1.0945105125404875        11.035730396570919     
 H   27.485637734184380        2.7278933870462958        10.531069384276382     
 C   27.574200579547853        1.3148573376006785        8.8953639889043377     
 H   27.368186747978140       0.24775141533915720        8.7140562928494170     
 H   26.886955842280198        1.8579826722712665        8.2265224853546730     
 C   29.021008786449837        1.6345487753689205        8.5048945552140935     
 H   29.708765681154112        1.0496920549733484        9.1357618609927407     
 H   29.237033414863639        2.6899871549935739        8.7359315015954486     
 C   29.329004934916089        1.3637471133935177        7.0281400560195353     
 H   29.124270811443747       0.30643605679722524        6.7954956603120698     
 H   28.633201748607132        1.9387647416829374        6.3978384457478832     
 C   30.773723689973117        1.7024427673335771        6.6423909128474348     
 H   30.981455563930282        2.7574196598503042        6.8836990345139926     
 H   31.463830203583893        1.1170206903246835        7.2706994671357741     
 C   31.090757536479732        1.4413278321136325        5.1660658055342230     
 H   30.407695950760267        2.0278716868125501        4.5335632826403298     
 H   30.875809425655557       0.38771251347749369        4.9263060670068342     
 C   32.542060715595454        1.7619294219521635        4.7899055857503319     
 H   32.758897021357051        2.8185433015866468        5.0158967419150340     
 H   33.220495592268911        1.1789110265766856        5.4332519419566117     
 C   32.866922280229666        1.4706137663045615        3.3207063104060257     
 H   32.200202146312975        2.0586614456599763        2.6720528369277021     
 H   32.633192640831417       0.41702354708176270        3.0981115492767453     
 C   34.327288134327183        1.7551190037162694        2.9501712398763660     
 H   34.558793225072975        2.8166525700345502        3.1405990960939802     
 H   34.987432504522381        1.1827115257090810        3.6225777221032129     
 C   34.661745001158465        1.4041186245365966        1.4956083648573328     
 H   33.992982638054166        1.9623273498949438       0.81951934573523111     
 H   34.432590553384138       0.33949768844712563        1.3160316883024137     
 C   36.121428335457445        1.6838978179345296        1.1119475420742226     
 H   36.341697666731100        2.7610028192828100        1.2559737434046803     
 H   36.799490084480276        1.1448820679683971        1.8032537712793038     
 C   36.437204452179252        1.2771572667653155      -0.33809271161334375     
 H   35.718883147859302        1.7735323762314139       -1.0279885898535794     
 H   36.262833435983701       0.18484597580812731      -0.46737738947285168     
 C   37.874684043999693        1.6235205121475047      -0.76666003493935242     
 H   38.597758105778802        1.0927647846950377      -0.10084518069295287     
 H   38.049033092968628        2.7163275004746983      -0.60777503697602953     
 C   38.128793512926137        1.2485898828140010       -2.2432572038107836     
 H   39.123581097337457        1.6129446471044457       -2.5777177923873018     
 H   38.097238659755455       0.13191326829893066       -2.4044613595610964     
 H   37.356570066783199        1.7094391186153350       -2.9243930798763782     
 Cl   15.814034656055025        1.9170156477226232        12.665729192139001     
 Co   10.752178029991821        5.8590012876824034        8.0319046839888610     
 N   9.3376099658538703        4.2975160578185898        8.1970251653338853     
 N   11.896585205116249        4.0875851363125850        8.0638077460500543     
 N   9.4770304471399687        6.6598569191613679        9.5131610814954524     
 N   12.044795852922425        6.6749206861783019        9.5885114924415031     
 N   9.2710807279949581        6.7164441887400699        6.7593248186961317     
 N   11.865367925672427        6.8185114700345428        6.4545540345486030     
 O   7.9854500200762226        4.4760247808181326        8.2080959686687294     
 C   9.7351632331014333        3.0519119230115597        8.1699938838764652     
 N   13.194467999382232        3.7087834877514667        8.0221793190010686     
 C   11.180492948720127        2.9329171084293351        8.1130565763658993     
 O   8.1146097372700474        6.6389494866988388        9.4201198859242936     
 C   9.9473306746926795        7.3075310878591280        10.548489390674504     
 N   13.360785526371814        6.8881513282793598        9.8250166793792761     
 C   11.392521605858082        7.3346407567213570        10.580460164837492     
 O   7.9189287020756582        6.6006490668415836        6.9403562407757038     
 C   9.6453492844125517        7.3918891454673235        5.7047873163050324     
 N   13.141307671109530        7.1295894044669001        6.1262683098706532     
 C   11.089902623368859        7.4989052840906218        5.5697264538090820     
 B   7.5278465257160141        5.9168281298996739        8.2295861315304641     
 C   8.8005318269570427        1.8939951256429757        8.1603902268547728     
 H   13.954838368291352        4.4158182558061334        7.9162415890859581     
 C   13.325532061994911        2.3583998384294351        8.0327206516007585     
 C   12.045750673825323        1.8203697715479938        8.1008703135986142     
 C   9.0859445811291639        7.9898382887571016        11.553562500968944     
 H   14.084449633469630        6.5161673441594168        9.1718209712205407     
 C   13.559573008190162        7.6633957435496658        10.922679552988344     
 C   12.310572772940450        7.9725714285888234        11.441409468681041     
 C   8.6943956490693317        8.0094195239932713        4.7456707265611753     
 H   13.940030839629532        6.7130126905761305        6.6553510048389510     
 C   13.200164060376389        7.9797083261133785        5.0767812549612783     
 C   11.890747940010634        8.2441465403532987        4.6853482155992578     
 C   5.9403599638172739        5.9456217914388994        8.3941435233752006     
 H   8.0514545079782316        1.9874578892038186        8.9594457312220648     
 H   8.2246709712563177        1.8705543957011153        7.2229955699425279     
 H   9.3325065420385478       0.94748771572403345        8.2674323728083987     
 H   14.301105182672142        1.8951015030617617        7.9445263282045753     
 H   11.781915583626883       0.77308142507194644        8.1330750580134303     
 H   8.3301876273345634        8.6011900987156231        11.039544083049089     
 H   8.5228270456271158        7.2619554469334009        12.160336257649112     
 H   9.6843472535581512        8.6177315065306725        12.223680353544719     
 H   14.550059055993838        7.9515362654495521        11.257231450787694     
 H   12.100677113863920        8.5820703057167602        12.308851171409804     
 H   7.8379706308999815        8.4377703669845232        5.2835700983317615     
 H   9.1874491292525668        8.7742897000826545        4.1380557647529024     
 H   8.2859471724592630        7.2456365506960596        4.0653306713102992     
 H   14.150683742014733        8.3557415180523513        4.7168582729978992     
 H   11.578594776178145        8.8872862776812074        3.8747270147330797     
 H   5.4679617046809152        5.3792418354834206        7.5761397347841246     
 H   5.5947066771707510        6.9859019627528944        8.2784915963583057     
 C   5.4821464488085869        5.4009746353949080        9.7582019643113345     
 H   5.7063933558687134        4.3245898919466761        9.8199888293432895     
 H   6.0842436947919776        5.8708568484998258        10.550820041159636     
 C   4.0043805417523171        5.6342872913196071        10.087806843375345     
 H   3.3667791680673127        5.0546698135725672        9.4022772481400700     
 H   3.7530462978869603        6.6910219789956180        9.9022287492021608     
 C   3.6686792417054530        5.2824190728246725        11.542227652869256     
 H   3.8797993088187712        4.2169411450883079        11.726656699375079     
 H   4.3526314621585724        5.8308062669637239        12.210013412375385     
 C   2.2203445077789281        5.5956778069148978        11.931283051334798     
 H   1.5356761365750617        5.0069720578594019        11.300729934259545     
 H   1.9994204483143223        6.6498627222893303        11.699169029730895     
 C   1.9135197359759442        5.3245734304624621        13.408158668702169     
 H   2.1218917701288897        4.2680880657084064        13.641070234059105     
 H   2.6076389965392281        5.9021980854203138        14.037897016993224     
 C  0.46807319968693134        5.6586105940700921        13.794635146395484     
 H  0.25741505864893321        6.7133734599160819        13.555003182217224     
 H -0.22063510728241409        5.0722047373309804        13.165744489191217     
 C  0.15241354799652798        5.3943747925904253        15.270626614891706     
 H  0.83610059584774932        5.9795982863254462        15.903678121786783     
 H  0.36752542201537652        4.3402374257066842        15.507911999067336     
 C  -1.2983726842140144        5.7145867617710913        15.648930439609378     
 H  -1.5140788984335019        6.7726199909973817        15.428123804863766     
 H  -1.9778928591759497        5.1353127459930645        15.003187341852412     
 C  -1.6228790461654845        5.4165102461314634        17.116836617553130     
 H -0.95278127387572720        5.9979121375123912        17.768297489259883     
 H  -1.3937973529414467        4.3604015897646429        17.333230895003094     
 C  -3.0816380610157372        5.7060579788425558        17.490077264449720     
 H  -3.3064745467780017        6.7717693425851229        17.311008189332025     
 H  -3.7455143645809725        5.1446079215992535        16.810964822033018     
 C  -3.4187546389808197        5.3407564710406339        18.941026944200711     
 H  -2.7428792640075130        5.8834718824188892        19.624745685956459     
 H  -3.2015075942825022        4.2701590840501646        19.107427311113561     
 C  -4.8756911313055378        5.6332479028313287        19.327292806368163     
 H  -5.0803252381148161        6.7197873974999673        19.205463721167540     
 H  -5.5619354840620607        5.1174573591878367        18.620874750597462     
 C  -5.1988752857240605        5.1977198998696919        20.770443099386643     
 H  -4.4636150789796956        5.6610167213774556        21.476227034988266     
 H  -5.0527873373222132        4.0916764849478682        20.873918166833008     
 C  -6.6300846266374389        5.5745518182488940        21.203783313996968     
 H  -7.3716270865451117        5.0778938383420478        20.518687748725785     
 H  -6.7745240762725230        6.6835760870370251        21.072158639135345     
 C  -6.8925766301195175        5.1644652135243261        22.674560730315786     
 H  -7.8770140588840265        5.5711853792029071        23.015602140770621     
 H  -6.9110972687543786        4.0274518351682849        22.804934183793264     
 H  -6.0875234094191821        5.5765382046629757        23.375193615183786     
 Cl   15.431261479936344        5.8607432176998602        7.7801104473255691     
         388

 Co   11.034770053018098        5.9788009182250050        1.2228132850783591     
 N   9.6194018200528681        7.5398090675798741        1.3865633386388867     
 N   12.177678158630554        7.7515113320849416        1.2518158963006087     
 N   9.7605436037920459        5.1778689417396402        2.7043210132036837     
 N   12.328916786242546        5.1647587404442854        2.7786559785887408     
 N   9.5540060039735515        5.1227024480420997       -5.0772273086938852E-002
 N   12.148072086654377        5.0246013136346557      -0.35776087876684964     
 O   8.2673912350649683        7.3603141875061029        1.3991269299010063     
 C   10.015866619288849        8.7857571831568286        1.3586336389849762     
 N   13.475326465531177        8.1309868971161467        1.2099180516833561     
 C   11.460958644029931        8.9057682697743754        1.3005674304003552     
 O   8.3981361460588477        5.1978700075709590        2.6117376212450845     
 C   10.231978767928172        4.5301740498280996        3.7390860441306004     
 N   13.645072015542858        4.9515793504301495        3.0143133352509186     
 C   11.677287012857361        4.5039916486551546        3.7703248964548703     
 O   8.2019417633879712        5.2357245196872659       0.13176184679271030     
 C   9.9283251144778077        4.4489932534770178       -1.1063705874938130     
 N   13.424128881481916        4.7145545097267840      -0.68662778384541112     
 C   11.372826427490292        4.3440512479212767       -1.2426456951239961     
 B   7.8107646076187747        5.9193646122751753        1.4209376951811397     
 C   9.0804247773944891        9.9430331832600825        1.3493079063854325     
 H   14.236167000999435        7.4244047360058536        1.1046184821662570     
 C   13.605695008236244        9.4814959940015662        1.2196493950392564     
 C   12.325654862670243        10.018846737235874        1.2874591143399616     
 C   9.3718365067270586        3.8473522254016266        4.7447850446707660     
 H   14.368318980958652        5.3243351472330911        2.3610575035428312     
 C   13.844578611364742        4.1755866167964992        4.1112166337599749     
 C   12.595849314888827        3.8657168980802541        4.6303204686745323     
 C   8.9775417532075323        3.8316137558602739       -2.0656956636680013     
 H   14.222784764622482        5.1307895485841524      -0.15721029843760204     
 C   13.483230683405694        3.8651361829728348       -1.7366965430528563     
 C   12.173902267185515        3.6000419336111138       -2.1278637889003038     
 C   6.2234055078010941        5.8892358322667926        1.5857790789946353     
 H   8.3310852901364676        9.8486390292582708        2.1479999522708795     
 H   8.5049873257092834        9.9667645350467708       0.41165225133951444     
 H   9.6117346678653810        10.889839863904371        1.4571630278777854     
 H   14.581027019753680        9.9452833198533490        1.1311813349897106     
 H   12.061381604096567        11.066028658592122        1.3190748650757922     
 H   8.6130009908770635        3.2395614729530626        4.2317870943820832     
 H   8.8131164567394187        4.5750817692297669        5.3551005698083509     
 H   9.9704039868923200        3.2163290495024572        5.4113463773470158     
 H   14.835292842001204        3.8874654512920030        4.4451353025855829     
 H   12.386429099590632        3.2554218796778831        5.4972962756645893     
 H   8.1217729459713670        3.4017587655185437       -1.5281618333811098     
 H   9.4710394126777473        3.0681015187002059       -2.6745044725821661     
 H   8.5682418978941808        4.5958426008559545       -2.7449072584380745     
 H   14.433889337946722        3.4899039014285087       -2.0970563124507322     
 H   11.861866162008644        2.9572042877612055       -2.9387631417380744     
 H   5.7503847827411718        6.4547167979727771       0.76752488644169969     
 H   5.8786011930435897        4.8486058395635752        1.4707881307156978     
 C   5.7651321740358652        6.4343105444355100        2.9495472244521510     
 H   5.9899525741462973        7.5105784488664344        3.0111556562587269     
 H   6.3667189798402806        5.9642470929772964        3.7424373003724036     
 C   4.2871746190099378        6.2020338667867838        3.2786826935768261     
 H   3.6501582835688060        6.7816559832156855        2.5926053882457030     
 H   4.0351440815963340        5.1453603296634745        3.0935976541981467     
 C   3.9513769561767220        6.5550034721659136        4.7327314353386871     
 H   4.1633708720426510        7.6204018154698474        4.9165413291166944     
 H   4.6346986583532042        6.0064493306779836        5.4010151465403196     
 C   2.5027607095744697        6.2432854445311694        5.1216000738115373     
 H   1.8187155597315805        6.8320013722729680        4.4903947163717586     
 H   2.2809750158512276        5.1890924763110702        4.8903411674365858     
 C   2.1960232775304411        6.5158999706860321        6.5981439526717871     
 H   2.4050818365559552        7.5724365544245602        6.8301366394409726     
 H   2.8897525137508833        5.9383555828738057        7.2283895398227722     
 C  0.75038691346396214        6.1831177192592452        6.9846961183755472     
 H  0.53902519820509454        5.1283622320287012        6.7456775743510740     
 H   6.2126860150858887E-002   6.7695722798933060        6.3553727495319530     
 C  0.43483490808129655        6.4483420344739004        8.4604866511784582     
 H   1.1180406262381573        5.8628661981947898        9.0938251881169752     
 H  0.65071341348908196        7.5024053167778559        8.6973400091228612     
 C  -1.0162231596728175        6.1292989196766605        8.8385419455884762     
 H  -1.2328174132233474        5.0715760763160649        8.6172281585054584     
 H  -1.6950965168383301        6.7093744885676925        8.1928911178453543     
 C  -1.3407523848979948        6.4268411659936238        10.306521538867853     
 H -0.67158011519753380        5.8441078892949703        10.957669014435861     
 H  -1.1103913962347647        7.4824396611371871        10.523781945081666     
 C  -2.7999545227363156        6.1388003600849919        10.679049018081487     
 H  -3.0265550020659946        5.0741832111578615        10.497031285096485     
 H  -3.4627702050342730        6.7030699587305591        10.001584801438575     
 C  -3.1364576067580812        6.5002882465732545        12.130914604960918     
 H  -2.4624099119998690        5.9534600110220799        12.812546181297405     
 H  -2.9161403365540686        7.5692938842999471        12.300918000033649     
 C  -4.5941028287243038        6.2109046170983229        12.516464202878172     
 H  -4.8030795971304228        5.1272502562334923        12.387334601073867     
 H  -5.2782554731761184        6.7338310983756227        11.815131526546125     
 C  -4.9147402333370991        6.6365408120997600        13.961973696763391     
 H  -4.1840245336113462        6.1630889886713103        14.662182954554867     
 H  -4.7605161194324541        7.7383728604129116        14.073955880862576     
 C  -6.3475330268676977        6.2677695070206711        14.394359992683350     
 H  -7.0841018671533877        6.7756608450700462        13.716873461141873     
 H  -6.5009121388083670        5.1641445994643824        14.252634195395142     
 C  -6.6063568785582376        6.6640325115290713        15.867477084859512     
 H  -7.5935940773154789        6.2692112425872253        16.206999646386514     
 H  -6.6096688994454746        7.7942642139728058        16.009204531617339     
 H  -5.8106543243143687        6.2360574480097606        16.560226168606242     
 Cl   15.714149781384402        5.9810292750941549       0.96909190006560364     
 Co   20.781545352183326        2.0398668744883746        5.5939009164448006     
 N   22.193811370261276        3.6024934612412833        5.4260076251111036     
 N   19.634201196033271        3.8093533241811506        5.5610357990430881     
 N   22.056557941729910        1.2404043446905293        4.1105073741453380     
 N   19.489481024913765        1.2224807484763340        4.0385478790122979     
 N   22.264734186443448        1.1804498996183641        6.8629542966462687     
 N   19.670503960897225        1.0740733295715978        7.1697203581953355     
 O   23.546179225618300        3.4255675272094783        5.4148244270199424     
 C   21.794499565634332        4.8475603450917975        5.4519784765292698     
 N   18.335913118807209        4.1867603597784022        5.6037152724094055     
 C   20.348961180535156        4.9647901608986746        5.5099430596209675     
 O   23.419072251506858        1.2628023898379355        4.2022437426512296     
 C   21.586057474430937       0.59209722297253442        3.0756732086355867     
 N   18.173281564365762        1.0097487275808592        3.8027685143670902     
 C   20.140935734723016       0.56410940680391397        3.0451643112189437     
 O   23.616591477014804        1.2996771045582380        6.6814174970486073     
 C   21.892050233221116       0.50138505499049824        7.9158133715619812     
 N   18.395299242436501       0.76238668804298126        7.5002290329751791     
 C   20.447786082651454       0.39286764005055269        8.0522799273213952     
 B   24.005709406182664        1.9852100515323365        5.3925311196700738     
 C   22.727563279485111        6.0067561248397690        5.4593502297221121     
 H   17.576571529052615        3.4789114674856925        5.7117213546523713     
 C   18.203396975034270        5.5369852608250332        5.5921060123876858     
 C   19.482537321957064        6.0763641278265377        5.5219025901799146     
 C   22.447038981129612       -9.0403683332374252E-002   2.0703427905828402     
 H   17.450126127934844        1.3800464084183841        4.4573638253721599     
 C   17.973580069318881       0.23577555907362563        2.7042973751048844     
 C   19.222123942979604       -7.2834213338342529E-002   2.1842479821813416     
 C   22.843605167170018      -0.11829292556697302        8.8728869849137908     
 H   17.595404810942011        1.1792349016780452        6.9730567961125702     
 C   18.338665301879352       -8.9042955302658724E-002   8.5487356682666853     
 C   19.648914915585294      -0.35373260779866267        8.9372258531296733     
 C   25.593121145011271        1.9589949266749542        5.2271711852058420     
 H   23.477176360756012        5.9121349527840055        4.6609456429259444     
 H   23.302787406296563        6.0334709608449959        6.3970737680006131     
 H   22.194332654441471        6.9522756003650459        5.3496408489927187     
 H   17.227473528202591        5.9993889211802651        5.6810916337937059     
 H   19.745336697793899        7.1238954427924543        5.4884173551362618     
 H   23.203406089383712      -0.70115157169828990        2.5840462795523673     
 H   23.009679609874890       0.63703684319336396        1.4627940113826692     
 H   21.848392980520554      -0.71874284513686482        1.4009185533688391     
 H   16.982762555925188       -5.1911267871279775E-002   2.3703099598266726     
 H   19.431466301033058      -0.68112098269402055        1.3158295989875803     
 H   23.706144185509633      -0.53439352813906149        8.3340792191342992     
 H   22.353268276227517      -0.89373677647506067        9.4706807759561258     
 H   23.242394312318179       0.64221917124333849        9.5636922642124755     
 H   17.388918179519749      -0.46555080542692678        8.9101944227273400     
 H   19.962849600750282      -0.99743378351365419        9.7466836940848705     
 H   26.065161485286122        2.5245028245591419        6.0459848296374963     
 H   25.940030086876135       0.91888725668888083        5.3408672293238633     
 C   26.050405662539259        2.5065754510999549        3.8639126198922717     
 H   25.828369302774320        3.5836060146279998        3.8052657869118036     
 H   25.446177433643822        2.0402337787160274        3.0707162282042542     
 C   27.527209675552356        2.2702900328733397        3.5319901857123202     
 H   28.167046160603423        2.8458588045662991        4.2189052294631040     
 H   27.775516560949011        1.2121755142725679        3.7138219758735818     
 C   27.863008159097770        2.6256758910097497        2.0784225068455577     
 H   27.655533972776084        3.6925078163969371        1.8973332283072375     
 H   27.176763751368402        2.0817549547340599        1.4092358504506839     
 C   29.310274161819027        2.3082425280619807        1.6883143337931081     
 H   29.997041487418432        2.8935583966488272        2.3198034462304826     
 H   29.527708718325723        1.2529421259705296        1.9186412272918441     
 C   29.618082476300287        2.5805750231371576       0.21187819830806159     
 H   29.412118264873421        3.6378065496944880       -1.9915333482145071E-002
 H   28.922969101588169        2.0052377333619460      -0.41888465831722610     
 C   31.063142026919568        2.2438622658529161      -0.17394588336032574     
 H   31.272058844518078        1.1889571165789237        6.6595573778597594E-002
 H   31.752505884745865        2.8295622380267611       0.45489744568653956     
 C   31.379976071705162        2.5063546395754486       -1.6500166122271953     
 H   30.697521602927672        1.9195457922334904       -2.2829247879759342     
 H   31.164015402267488        3.5598958314531228       -1.8890961025324737     
 C   32.831603704284120        2.1873256595373909       -2.0260422337282287     
 H   33.049458402336363        1.1309302655474449       -1.8000817872480290     
 H   33.509296864135507        2.7709163398645016       -1.3824726315769074     
 C   33.156508676280872        2.4789342212995407       -3.4951445069623963     
 H   32.490550132503991        1.8901253546034322       -4.1438559001737643     
 H   32.921753659219924        3.5322229315227314       -3.7179419561368729     
 C   34.617236131579538        2.1957675371959655       -3.8651803556813933     
 H   34.850055091714417        1.1349621925272182       -3.6729491016661577     
 H   35.276559202716008        2.7700181819787755       -3.1937288118377558     
 C   34.951284795718223        2.5444486278749405       -5.3202994727822208     
 H   34.283647827738811        1.9836371008731997       -5.9950410371866880     
 H   34.720155672203610        3.6080523870278247       -5.5021464962088293     
 C   36.411387431424124        2.2665832980439529       -5.7036169943026866     
 H   36.634563763959932        1.1915147073899774       -5.5542452231541892     
 H   37.088205585145445        2.8106644785651369       -5.0161653147621932     
 C   36.725117672145046        2.6658494733347502       -7.1554639339531940     
 H   36.009330793435886        2.1625958141117199       -7.8410116358215074     
 H   36.545618398634062        3.7553129192431167       -7.2909340396899580     
 C   38.163375879147381        2.3239709785725333       -7.5838773868910758     
 H   38.883735896169249        2.8625461530548022       -6.9242205046999574     
 H   38.343444805913101        1.2349447672440741       -7.4173788971654657     
 C   38.414249507156569        2.6880096682642285       -9.0623618887855493     
 H   39.410501138563966        2.3303252306901014       -9.3962842764213015     
 H   38.373291885509289        3.8000658683506652       -9.2320115605474022     
 H   37.647245091679764        2.2165429445903513       -9.7370694314119159     
 Cl   16.102628904461241        2.0312029276625654        5.8515624923959830     
 Co   20.493354829546490        1.9074369942672698        12.407060691666157     
 N   21.904894151588127       0.34401595558544656        12.238954549556677     
 N   19.345242378001856       0.13858707445171406        12.374458782472615     
 N   21.768855209630125        2.7064213696971784        10.923882387800905     
 N   19.201728965331888        2.7252579250647768        10.851653670852217     
 N   21.976748625506946        2.7655016380872484        13.676364763842983     
 N   19.382537629625766        2.8736589494589566        13.983056964788304     
 O   23.257400762635264       0.52016749318212696        12.227794489803987     
 C   21.504930867199377      -0.90082835889315216        12.265233396159131     
 N   18.046741543050388      -0.23805838295081264        12.417537458490099     
 C   20.059326589931700       -1.0172692498696410        12.323313480962115     
 O   23.131362612831008        2.6832519424773800        11.015694707410393     
 C   21.298683297680292        3.3548743627750950        9.8889930756761029     
 N   17.885617093898286        2.9383577529058806        10.615675345251082     
 C   19.853547668305954        3.3834871734154066        9.8584014955039727     
 O   23.328608919059061        2.6456548413258880        13.494944045547543     
 C   21.604455505207024        3.4446324575235669        14.729321206154587     
 N   18.107541186331513        3.1863301685022440        14.313432999379151     
 C   20.160249929548314        3.5543183871463002        14.865665902830589     
 B   23.717614906239049        1.9603452541580264        12.205892548226457     
 C   22.437481763305886       -2.0604465696225667        12.273209220644270     
 H   17.287846339607835       0.47024208003544266        12.525716250382859     
 C   17.913456309232174       -1.5882167754533514        12.406092651941872     
 C   19.192268023923258       -2.1283415302116202        12.335570894308155     
 C   22.159991438400667        4.0366500289674301        8.8834523927152329     
 H   17.162286753610815        2.5685302624917519        11.270334039312006     
 C   17.686332935732992        3.7124964104415099        9.5172448169104022     
 C   18.935042909634305        4.0207904037434954        8.9974151740703849     
 C   22.556644335898564        4.0635183098565735        15.686272428058317     
 H   17.307390325743427        2.7699820370550392        13.786252062779445     
 C   18.051427517685401        4.0379021841139338        15.361847671838836     
 C   19.361836845919253        4.3016237804748112        15.750455466882959     
 C   25.305121638871583        1.9861238207825780        12.040851276979753     
 H   23.186129702200965       -1.9675574872164185        11.473708021874261     
 H   23.013926415659718       -2.0857741657430209        13.210200671026262     
 H   21.903704918077615       -3.0058916722092248        12.165708641121906     
 H   16.937317612231887       -2.0500785336389180        12.495485547573512     
 H   19.454505135290567       -3.1760259868236043        12.302128740260967     
 H   22.917755913545175        4.6456937530377314        9.3968055479639947     
 H   22.720846965131763        3.3087483101195048        8.2750614575822929     
 H   21.561971970809033        4.6663289596825912        8.2148622883404805     
 H   16.695694079642422        4.0005081338195598        9.1830307776998126     
 H   19.144605480019933        4.6291475081798037        8.1291040458669048     
 H   23.417263045444116        4.4826982183970294        15.147064467360693     
 H   22.066224752410704        4.8362715376516201        16.287030708022048     
 H   22.958342877555086        3.3020327502602722        16.373927391176533     
 H   17.101910756861546        4.4151596852871027        15.723159163902460     
 H   19.676114784821948        4.9452750886796322        16.559820959245545     
 H   25.776783294296713        1.4201145779602100        12.859545692115152     
 H   25.652204243334364        3.0261018991702180        12.155221002283843     
 C   25.762905527949243        1.4392041410753877        10.677474785367053     
 H   25.541049754975166       0.36216629143512391        10.618285897396737     
 H   25.158890328776462        1.9058315170246922        9.8842936230065384     
 C   27.239823228964013        1.6757754784226213        10.346075047126709     
 H   27.879525005914111        1.0999251809577884        11.032869567939525     
 H   27.487979446825424        2.7338121677432095        10.528538323031290     
 C   27.576083424737998        1.3211698376873000        8.8923985091773812     
 H   27.368789949086263       0.25440113598321340        8.7107191773994561     
 H   26.889925958314851        1.8653372657198486        8.2233257241443614     
 C   29.023411809133179        1.6389405731309925        8.5026574436398210     
 H   29.710161850097169        1.0534508855684586        9.1339998931332254     
 H   29.240690570732731        2.6941765558140021        8.7334443926490852     
 C   29.331460061421684        1.3672110356472831        7.0261303662115662     
 H   29.125534124820831       0.31006360833074353        6.7938964308445984     
 H   28.636411001586655        1.9427740835307417        6.3955024605580242     
 C   30.776553155401576        1.7040663309446720        6.6404668661642727     
 H   30.985470197428263        2.7588946095869509        6.8813504443197262     
 H   31.465923207251635        1.1181502025230381        7.2690997629867224     
 C   31.093352086287748        1.4420291145527235        5.1642847870186079     
 H   30.410987417649583        2.0291587823650468        4.5315836801243083     
 H   30.877197816978519       0.38860416367899414        4.9248622707597116     
 C   32.544999547695760        1.7609086653420192        4.7881955753536438     
 H   32.763114686946579        2.8171682344075371        5.0145069782473648     
 H   33.222676454044311        1.1769247905915732        5.4314178927928376     
 C   32.869559541074352        1.4697742014642574        3.3189081709122905     
 H   32.203855877685442        2.0592295649626444        2.6705511443925221     
 H   32.634197420455990       0.41672582090297849        3.0956934860982956     
 C   34.330368598598703        1.7522557818751849        2.9487503417112748     
 H   34.563904585961446        2.8127536800789135        3.1415705200677149     
 H   34.989410469414217        1.1771764983751423        3.6197009151829986     
 C   34.663972340707900        1.4042532093341569        1.4933818543401771     
 H   33.997031969457218        1.9662681047419475       0.81909796491288234     
 H   34.431659080351864       0.34111702620398393        1.3108194282555861     
 C   36.124340463513619        1.6806353034655610        1.1102271031559412     
 H   36.348852031069029        2.7551224815039563        1.2605355721910350     
 H   36.800318920208255        1.1351567289571707        1.7971250998073502     
 C   36.437812772267300        1.2823049314676278      -0.34184265341912085     
 H   35.723700109022012        1.7876979436026530       -1.0269696466166740     
 H   36.256060927004782       0.19373583953425216      -0.47849217294799490     
 C   37.876783199679714        1.6211934669710044      -0.76941334786339555     
 H   38.595263284966883        1.0806211160353685      -0.10997264860675601     
 H   38.059033856037388        2.7093047822630516      -0.60185822430429414     
 C   38.128007018711067        1.2579423393730675       -2.2479477439233979     
 H   39.125354239814961        1.6116721094708160       -2.5808644512148153     
 H   38.083124181078425       0.14713034007233528       -2.4188305453570234     
 H   37.364150671397653        1.7325929140076461       -2.9225240956446195     
 Cl   15.814311233964689        1.9186964813744483        12.665095777056401     
 Co   10.751515356972366        5.8627754673169097        8.0354393767896042     
 N   9.3366291600302791        4.3012579661906836        8.1998041903382930     
 N   11.894990796908500        4.0905378347517463        8.0643053978067165     
 N   9.4771083627506361        6.6633666817039439        9.5170867251024234     
 N   12.045416538947597        6.6769789342330812        9.5909818954254025     
 N   9.2704347315619611        6.7181145346840649        6.7620408342297234     
 N   11.864460659754265        6.8176830404055728        6.4547168123720295     
 O   7.9845236787644742        4.4802305522302568        8.2124427905174819     
 C   9.7335779347880056        3.0554708886974558        8.1716842290713672     
 N   13.192783808270082        3.7115638237413693        8.0221562085943319     
 C   11.178728060672119        2.9360098266273797        8.1134415285481722     
 O   8.1146916396320439        6.6429920614855824        9.4246178207960067     
 C   9.9485459368198352        7.3110640091285193        10.551844799656205     
 N   13.361591249747026        6.8901960222474026        9.8264630945273232     
 C   11.393866606807544        7.3375108439399330        10.582866021654993     
 O   7.9183935534706142        6.6044902252321451        6.9446194031439896     
 C   9.6442956331183822        7.3920286368961685        5.7064053772180303     
 N   13.140287250255561        7.1285991331091063        6.1258158806792764     
 C   11.088726314944267        7.4979632571045807        5.5700519509151434     
 B   7.5274314773016133        5.9210868933930287        8.2339953657684326     
 C   8.7985191674865728        1.8978732964334439        8.1620304239111210     
 H   13.953280607671928        4.4184128850790581        7.9162673601802283     
 C   13.323669818741918        2.3611029010808062        8.0320917224407076     
 C   12.043853018476968        1.8232669506781276        8.1003468657587074     
 C   9.0884383507338864        7.9935938720466284        11.557772296311015     
 H   14.084776269558320        6.5179273952887895        9.1728672357591723     
 C   13.561176040104151        7.6660802169730209        10.923423072029122     
 C   12.312518148331087        7.9757770962095682        11.442784946055639     
 C   8.6929087970047103        8.0089397571537191        4.7473758797370973     
 H   13.939254276940897        6.7125759043977213        6.6549683542030209     
 C   13.198802547624631        7.9783541018258202        5.0759941863905267     
 C   11.889281239623259        8.2427294421697450        4.6849862834193070     
 C   5.9399831065161228        5.9509942134029732        8.3986039368768548     
 H   8.0498107661063507        1.9911278259168974        8.9614391823005928     
 H   8.2222702787258974        1.8749948291743743        7.2248588445330260     
 H   9.3302271293159773       0.95113677636909788        8.2684382451611711     
 H   14.299155834740667        1.8976892524976443        7.9433847136976032     
 H   11.779951535545090       0.77598715976048327        8.1321827542058678     
 H   8.3295786607589264        8.6015021435612482        11.044942786719149     
 H   8.5297238261386426        7.2656733696978408        12.167876315619171     
 H   9.6869735764609413        8.6244946791419608        12.224511255168403     
 H   14.551880003374249        7.9543582453129149        11.257169371735181     
 H   12.103270914079658        8.5859805118823100        12.309872017882485     
 H   7.8379047564933160        8.4396973150788881        5.2853555284429774     
 H   9.1861003599157289        8.7716494364771442        4.1374360498960421     
 H   8.2824913059353129        7.2443127756429888        4.0693896489496124     
 H   14.149217527933752        8.3542417145688610        4.7156580882647061     
 H   11.576830276952935        8.8856728310891278        3.8743380277442077     
 H   5.4672832996821876        5.3848313429645263        7.5806234557451830     
 H   5.5950861863327006        6.9914916941827014        8.2826846424744183     
 C   5.4812146073413484        5.4069606136685815        9.7626275096439130     
 H   5.7060014082641324        4.3307395905635646        9.8251220342004046     
 H   6.0824877756325124        5.8776676008198372        10.555361913842326     
 C   4.0030960038021624        5.6393632308116333        10.091116106023655     
 H   3.3663473770361585        5.0592207969543965        9.4052413852507328     
 H   3.7510424034344960        6.6958790874425764        9.9051771035753493     
 C   3.6668543197984227        5.2873743591163604        11.545324182371305     
 H   3.8789135230508531        4.2221251008224208        11.729916783836741     
 H   4.3499387977546675        5.8364528025328095        12.213411624577025     
 C   2.2181011899536665        5.5991413556405716        11.933745446012479     
 H   1.5342337380100577        5.0100592857821091        11.302696232982242     
 H   1.9962497125200342        6.6532074528633744        11.701953208108835     
 C   1.9111461737308810        5.3271293143649645        13.410385562548692     
 H   2.1204674390736304        4.2707525215211790        13.642868864915165     
 H   2.6046235816232799        5.9051255571589598        14.040487772620342     
 C  0.46537382613446926        5.6596367559387524        13.796727879682452     
 H  0.25372564227233768        6.7142652816683439        13.557408698209409     
 H -0.22269124628358647        5.0728024471022488        13.167551690511804     
 C  0.14985746757009277        5.3946867624110642        15.272598564465593     
 H  0.83280590717123271        5.9805840990437495        15.905812045714331     
 H  0.36616457350101811        4.3407745699862383        15.509711707436180     
 C  -1.3013075089130801        5.7132026723796852        15.650688468582088     
 H  -1.5183679002112682        6.7707869640442233        15.429215940959514     
 H  -1.9799973575108865        5.1327135403535271        15.005229200908918     
 C  -1.6255359671144523        5.4157580841026993        17.118768986929588     
 H -0.95667984839067877        5.9990107368315648        17.769746237362558     
 H  -1.3945118983920168        4.3603591719403330        17.336196565956222     
 C  -3.0848453092880215        5.7029459553997190        17.491452037026406     
 H  -3.3121573068528014        6.7673431119594474        17.309233347069888     
 H  -3.7473703115555743        5.1380935493659701        16.814242609564150     
 C  -3.4209313902420981        5.3415957059645915        18.943448228567330     
 H  -2.7473522526470120        5.8891502720242963        19.624853142246028     
 H  -3.1997316022836686        4.2728815400334872        19.113712819045990     
 C  -4.8787358040251680        5.6298424303759074        19.329034369690284     
 H  -5.0886546399138286        6.7131350611999698        19.199443063309705     
 H  -5.5623512986845904        5.1060405383953142        18.628032119724299     
 C  -5.1991221887157897        5.2046439675983791        20.774673550180868     
 H  -4.4692000604810493        5.6791642150322916        21.474629273255715     
 H  -5.0437675720407320        4.1032583543513441        20.887234292850806     
 C  -6.6322404483682762        5.5719695713923016        21.206698909557172     
 H  -7.3679574945487714        5.0632214191392446        20.529263075744066     
 H  -6.7865758145943547        6.6752168448812235        21.064586484586322     
 C  -6.8912878713848826        5.1759065288427042        22.679801591614734     
 H  -7.8789750902584244        5.5691767430760466        23.018860312665911     
 H  -6.8931415045374198        4.0461137903170652        22.821909385040382     
 H  -6.0967908383845701        5.6050331967387770        23.372574961978199     
 Cl   15.430881904813921        5.8626561673665361        7.7803259431105305     
         388

 Co   11.034286116595377        5.9750285996803623        1.2263082411227619     
 N   9.6186344752133763        7.5361057764955977        1.3893460708003949     
 N   12.176303214935515        7.7485266776931594        1.2522635001219937     
 N   9.7607871314926129        5.1743859086010948        2.7082168170177061     
 N   12.329698601296649        5.1626910574982654        2.7810653884109739     
 N   9.5535161253397263        5.1210889646890934       -4.8083003623586071E-002
 N   12.147318076600493        5.0253814882250376      -0.35764875909778898     
 O   8.2666715308103278        7.3561846178413814        1.4034830234080773     
 C   10.014529518096788        8.7822252788884843        1.3603140698860494     
 N   13.473872153364665        8.1281385226292784        1.2098271129988307     
 C   11.459446088642080        8.9026631031119194        1.3009298379646155     
 O   8.3983830342617871        5.1938809348087478        2.6162136940490073     
 C   10.233359698783303        4.5266676153903784        3.7424111262784145     
 N   13.646040194675511        4.9495221071137099        3.0156861927258531     
 C   11.678798602488978        4.5011289081440724        3.7726849694438083     
 O   8.2015643726388294        5.2319832861810323       0.13600145396465957     
 C   9.9273948205151079        4.4488958306000885       -1.1047818463299692     
 N   13.423245249026065        4.7154341292034427      -0.68713311871359606     
 C   11.371768425205271        4.3449642171411851       -1.2423550459008537     
 B   7.8105226873031475        5.9151888381483770        1.4253376701610583     
 C   9.0786878114377405        9.9392051603700757        1.3509147538579016     
 H   14.234814444620904        7.4217228829697213        1.1045343905115244     
 C   13.604099887597942        9.4787214407657405        1.2189673732078807     
 C   12.324040402386654        10.015912981276168        1.2869142787228216     
 C   9.3744982642894126        3.8436440582729392        4.7489807411942824     
 H   14.368803767690176        5.3225276384450133        2.3620059761612007     
 C   13.846349420595832        4.1728971029253206        4.1118904978628334     
 C   12.597967435782483        3.8625187979388076        4.6316446152549231     
 C   8.9761351333284232        3.8321691377416824       -2.0639987510202866     
 H   14.222167228156589        5.1311004634781412      -0.15766474257063046     
 C   13.481964013162429        3.8663554359890608       -1.7375186629276522     
 C   12.172516624265119        3.6013755588746057       -2.1282494454431391     
 C   6.2231953890938732        5.8839623546834501        1.5902136173664470     
 H   8.3297623791338626        9.8451008544969660        2.1500113252801021     
 H   8.5028042885371917        9.9623132950720024       0.41351680287240627     
 H   9.6097595034178536        10.886235890796915        1.4580320128436579     
 H   14.579355907692703        9.9425971851066794        1.1299697404547313     
 H   12.059727519696812        11.063093390835542        1.3181769983632357     
 H   8.6125583677501307        3.2392884216421294        4.2371836270762202     
 H   8.8201814735294608        4.5714249572347834        5.3626112532006109     
 H   9.9731958883285827        3.2096220783308533        5.4121760105793717     
 H   14.837280733901117        3.8846268290854313        4.4449912331223267     
 H   12.389207808541300        3.2515256574437483        5.4982736031171191     
 H   8.1218418375876968        3.3998430367743619       -1.5263528888967448     
 H   9.4697489832864790        3.0708746928144768       -2.6752131993905826     
 H   8.5647865776803105        4.5972705122876718       -2.7407689954424979     
 H   14.432500517700529        3.4912216134479008       -2.0982896621042513     
 H   11.860153069386598        2.9587265181568334       -2.9391577613782118     
 H   5.7498960405953738        6.4492748872247212       0.77200224563157827     
 H   5.8791407838904757        4.8431245189661771        1.4748891001931479     
 C   5.7643317508975889        6.4283492796615453        2.9539651113198544     
 H   5.9896896832429904        7.5044501149259748        3.0163443640473893     
 H   6.3650720842516888        5.9574151341360606        3.7469604180743747     
 C   4.2860099991592282        6.1969737113520136        3.2819381885713383     
 H   3.6498655270210341        6.7771578874359930        2.5955301821210099     
 H   4.0332584359965953        5.1405302500946544        3.0964313725411365     
 C   3.9496402817926706        6.5499941108326336        4.7357855535287809     
 H   4.1625780516181763        7.6151531505148586        4.9198147541583586     
 H   4.6320772860136898        6.0007113312795557        5.4043569905802968     
 C   2.5005958489977216        6.2397644374718002        5.1239881790321418     
 H   1.8173643172221818        6.8288827762677560        4.4922978144952044     
 H   2.2778779930761397        5.1856993313388511        4.8930130978268300     
 C   2.1937126185354097        6.5132437969941721        6.6003034001595164     
 H   2.4037391828948156        7.5696604236513769        6.8319027266737598     
 H   2.8867819910186774        5.9352956203613907        7.2309027007140028     
 C  0.74774070305939344        6.1820109604478706        6.9867064118487230     
 H  0.53536848269758774        5.1273988631195087        6.7479792720188545     
 H   6.0137845261511835E-002   6.7689210406509268        6.3571079299725284     
 C  0.43233445008977534        6.4479299658971936        8.4623818579014252     
 H   1.1147832085282889        5.8617502806951620        9.0958735067443346     
 H  0.64943870159700468        7.5017573153722950        8.6990814694855132     
 C  -1.0191100011033307        6.1306204780426130        8.8402256684392988     
 H  -1.2370916522145368        5.0733564507363456        8.6182346552479263     
 H  -1.6971399399641636        6.7119406519414282        8.1948723219278303     
 C  -1.3433399019552807        6.4275238397297940        10.308386801141578     
 H -0.67543184603342432        5.8429027657310435        10.959038531226158     
 H  -1.1109892250108531        7.4823983561916743        10.526692412911547     
 C  -2.8031000119765790        6.1419037282789217        10.680367815054238     
 H  -3.0322267563255667        5.0786164780323002        10.495186134446737     
 H  -3.4645436887818248        6.7096172414640911        10.004824815257249     
 C  -3.1385428098539325        6.4994305111465929        12.133289254627995     
 H  -2.4668247071855927        5.9477113307347880        12.812590787919019     
 H  -2.9142098936002063        7.5665321476499505        12.307175517438388     
 C  -4.5970672843154254        6.2143725957484426        12.518161800736875     
 H  -4.8113959057211071        5.1339908689096712        12.381237101790020     
 H  -5.2785528217135385        6.7453727905845069        11.822268486807117     
 C  -4.9148890159130207        6.6296480613426345        13.966169431151719     
 H  -4.1895678059176786        6.1448968244305027        14.660532416208090     
 H  -4.7513178686729933        7.7267905579334180        14.087278467279534     
 C  -6.3496138615842908        6.2704858051549088        14.397215212963111     
 H  -7.0802967556067173        6.7905282030650431        13.727392019060311     
 H  -6.5129567979291974        5.1726647207026408        14.244974163309776     
 C  -6.6050090843897920        6.6527110043698521        15.872656542069546     
 H  -7.5955280059429446        6.2714496534452806        16.210163449558905     
 H  -6.5915507205707984        7.7756909308533197        16.026145363030384     
 H  -5.8199482250276287        6.2076005873090638        16.557547839234367     
 Cl   15.713948115785515        5.9789669758088575       0.96916839395377485     
 Co   20.781954241877372        2.0355035565034907        5.5901544017416009     
 N   22.194725326785470        3.5980835253883341        5.4232691177817394     
 N   19.635818066373751        3.8060079944610683        5.5606128304328672     
 N   22.056183012570632        1.2362252912912057        4.1064945543635281     
 N   19.488475186334213        1.2200610475565958        4.0358520511399911     
 N   22.264975943461774        1.1784825108527666        6.8603370516429640     
 N   19.671021616004566        1.0750909449307695        7.1696965133170973     
 O   23.547020014031279        3.4205477396802300        5.4104137486185184     
 C   21.796186695639022        4.8433847568923829        5.4504823383771797     
 N   18.337655068413838        4.1836990923799444        5.6037751662658764     
 C   20.350855659875499        4.9612400183059124        5.5097724158908985     
 O   23.418686342756367        1.2579460220637972        4.1977109651832842     
 C   21.584478204850157       0.58793850498163913        3.0722361274259020     
 N   18.172092491611064        1.0073074982750836        3.8011181628194408     
 C   20.139212479749943       0.56072338672506294        3.0426402928961620     
 O   23.616735494292318        1.2951385963755067        6.6771784514951351     
 C   21.892615703441038       0.50131638336974826        7.9144924167718393     
 N   18.395885673562464       0.76362095048276835        7.5007055264340954     
 C   20.448462333862064       0.39406486498265608        8.0522435723698660     
 B   24.005864930576760        1.9801017429800267        5.3881109795864974     
 C   22.729820168393317        6.0021472691154996        5.4580671724062473     
 H   17.578104623405999        3.4761072348438575        5.7115811559772016     
 C   18.205433168774679        5.5340181207946735        5.5928911038242797     
 C   19.484657131974416        6.0730928829317845        5.5227213340313490     
 C   22.444118772420353       -9.4787108844347517E-002   2.0660086631697800     
 H   17.449414014010927        1.3780306098313566        4.4560422263955770     
 C   17.971602125517531       0.23255766936122380        2.7034581410688214     
 C   19.219811856816772       -7.6650770478460917E-002   2.1828258667755316     
 C   22.844591910122162      -0.11754460511933210        8.8716186187770898     
 H   17.595813566424727        1.1798566899438991        6.9733221247831008     
 C   18.339458576816543       -8.7325367445325958E-002   8.5496405534547790     
 C   19.649761395322059      -0.35192959538447244        8.9378853520132679     
 C   25.593241090296182        1.9525092953338861        5.2227533932554246     
 H   23.478999662080582        5.9078320722780049        4.6592375474169483     
 H   23.305505600889663        6.0280258589846394        6.3955281561791404     
 H   22.196964948788509        6.9479827396389719        5.3492280614432381     
 H   17.229627981866692        5.9966090712673887        5.6823693965584416     
 H   19.747601411422906        7.1205977268715657        5.4897226119122440     
 H   23.203766791420591      -0.70188843522698341        2.5784608227414840     
 H   23.002075781312399       0.63272538273669510        1.4549469890481928     
 H   21.845348182240517      -0.72631699056994592        1.4001552489567792     
 H   16.980574859237674       -5.5309330673331214E-002   2.3702937675176248     
 H   19.428499072909268      -0.68577925463016198        1.3148574185884674     
 H   23.705171902466088      -0.53709858346484285        8.3327897707604208     
 H   22.353913138946982      -0.88991853967684209        9.4726047476378294     
 H   23.246180372481167       0.64410547824738584        9.5591545572044421     
 H   17.389768521225481      -0.46364360693928913        8.9114321483325298     
 H   19.963887986682401      -0.99538049359125036        9.7474550850002366     
 H   26.065630107894258        2.5178468141906318        6.0414842543848177     
 H   25.939250000392125       0.91215646955396079        5.3368754604578728     
 C   26.051186481607882        2.4992231134785299        3.8594750915999665     
 H   25.828413648904725        3.5760321180617143        3.7998459472466748     
 H   25.447993425819263        2.0317448950434538        3.0661953343253785     
 C   27.528437102934333        2.2641252839109582        3.5289140928471543     
 H   28.167200242753179        2.8405456938615634        4.2160999939300252     
 H   27.777731094709797        1.2063437928173844        3.7114000219826120     
 C   27.864807519155072        2.6193893804519104        2.0755134236137325     
 H   27.656066575220649        3.6858795913328701        1.8940105300424348     
 H   27.179656584899231        2.0744088341601983        1.4061035490256351     
 C   29.312598163903381        2.3038527080789821        1.6861597664221719     
 H   29.998357400631402        2.8898138881024824        2.3181136165211624     
 H   29.531275746323889        1.2487592813940633        1.9162693908781410     
 C   29.620475749478839        2.5770701935130749       0.20994458643605721     
 H   29.413322487411033        3.6341321187520248       -2.1469810747706139E-002
 H   28.926121106281872        2.0011714497718067      -0.42113502191599561     
 C   31.065912049632455        2.2421876137277077      -0.17578236989887389     
 H   31.276014012266785        1.1874365453304292        6.4358912351554914E-002
 H   31.754539876935446        2.8283970070105640       0.45337034741607246     
 C   31.382508759090509        2.5055698297414879       -1.6517179991181099     
 H   30.700757575161408        1.9181523651310981       -2.2848100231347961     
 H   31.165328234148383        3.5589123910564715       -1.8904847209801543     
 C   32.834482080920971        2.1882734309204341       -2.0276771381547838     
 H   33.053634119698053        1.1322420220369132       -1.8013713968231697     
 H   33.511416147797256        2.7728576023598945       -1.3842563524642710     
 C   33.159060897767951        2.4796669645495735       -3.4968807577007968     
 H   32.494136981117990        1.8894043250960444       -4.1452704272756389     
 H   32.922630115461359        3.5323967018211078       -3.7203278827770960     
 C   34.620237363223858        2.1985727478391111       -3.8665481182470081     
 H   34.855138322449100        1.1388249895967026       -3.6718825399685748     
 H   35.278437936250583        2.7755542706874348       -3.1965882466636302     
 C   34.953401119902637        2.5442076036195878       -5.3224906613120622     
 H   34.287635760807468        1.9795040960251140       -5.9953944042447818     
 H   34.719028776731925        3.6062932714972655       -5.5073744719153419     
 C   36.414207455322405        2.2698450814193847       -5.7052905591310665     
 H   36.641721198334224        1.1974357575406933       -5.5495697545217473     
 H   37.088882480235057        2.8204886879604842       -5.0222865948791791     
 C   36.725615505456119        2.6606343680894109       -7.1591828886136799     
 H   36.014156555340470        2.1482103795180256       -7.8399317296485425     
 H   36.538574943774485        3.7462918942328938       -7.3021018957835322     
 C   38.165415297679708        2.3264435705530664       -7.5865396421345705     
 H   38.881047391600013        2.8749776870080308       -6.9332723410213886     
 H   38.353541234919305        1.2421782229052116       -7.4112956715107901     
 C   38.413428284252525        2.6787465432382120       -9.0669649348722956     
 H   39.412317599559394        2.3319687455908085       -9.3992717622197794     
 H   38.358863112422910        3.7848494774256176       -9.2463812043368740     
 H   37.655015225288352        2.1932516491624692       -9.7351035789610645     
 Cl   16.102722418949725        2.0293279767080961        5.8509534522248412     
 Co   20.493937551628886        1.9117922452910363        12.403316332254288     
 N   21.906034160817548       0.34847494455077177        12.236232960324058     
 N   19.347088189166012       0.14187877694087733        12.374018579760286     
 N   21.768619043656546        2.7106270572330944        10.919856320222269     
 N   19.200865573186753        2.7276387369458641        10.848964067548488     
 N   21.977149543392162        2.7675583448595877        13.673731419004199     
 N   19.383213077402495        2.8726031613833167        13.983022282817711     
 O   23.258457641704176       0.52529194279768932        12.223399312517987     
 C   21.506890769892280      -0.89661967625078420        12.263732118590623     
 N   18.048727724932501      -0.23510542686861172        12.417551836283662     
 C   20.061498537829436       -1.0137426158718095        12.323129425079106     
 O   23.131115996528795        2.6881901263504244        11.011143068481079     
 C   21.297219218917412        3.3590492172197308        9.8855466867635240     
 N   17.884564146005548        2.9407333906126034        10.614045419304576     
 C   19.851940631455530        3.3868444174357348        9.8558741500822613     
 O   23.328911881504844        2.6503269475954676        13.490680665094148     
 C   21.605152166213664        3.4447855712933122        14.727977271572117     
 N   18.108270501093550        3.1849870750449409        14.313908296573496     
 C   20.161053179552006        3.5531219063429931        14.865615321221261     
 B   23.717937395514831        1.9655711903395960        12.201459870095997     
 C   22.440048195148321       -2.0557743295352404        12.271877890941107     
 H   17.289591648435849       0.47290561208291104        12.525518181691226     
 C   17.915791970037020       -1.5853627049638264        12.406820702203166     
 C   19.194710901007312       -2.1251298034393620        12.336355204907573     
 C   22.157162948564903        4.0411014446269000        8.8791238890784303     
 H   17.161723360238611        2.5704467642351982        11.269028369332577     
 C   17.684461059709207        3.7156366135742589        9.5164229334668011     
 C   18.932824904838998        4.0245520857475308        8.9959946330439280     
 C   22.557716953220098        4.0629111056025327        15.684989802918437     
 H   17.307960320783184        2.7692156052153933        13.786516818145200     
 C   18.052326431143587        4.0360652836915092        15.362758165578921     
 C   19.362777537796447        4.2997707550694670        15.751112153648462     
 C   25.305401748666469        1.9927584038338224        12.036398189488342     
 H   23.188331654665181       -1.9630672448723885        11.472030167583242     
 H   23.016866763312596       -2.0803648806542334        13.208659209660102     
 H   21.906685919164929       -3.0015407906085660        12.165089508577484     
 H   16.939787025136752       -2.0474506556147096        12.496677427361117     
 H   19.457133305548382       -3.1727767951219183        12.303396663420898     
 H   22.918108639427661        4.6466202478850365        9.3912506406165654     
 H   22.713462155186637        3.3131607219752541        8.2672800404835591     
 H   21.558974049522675        4.6738754769124062        8.2140451951733038     
 H   16.693599597532248        4.0038048799395911        9.1830480447783973     
 H   19.141716435997079        4.6337457150669596        8.1281256261478401     
 H   23.416513681098110        4.4853246008400989        15.145789284899214     
 H   22.066961331831369        4.8327864980193613        16.288728745534758     
 H   22.962007209222580        3.3003571486273957        16.369600366656780     
 H   17.102850229578578        4.4130792812380237        15.724413220559427     
 H   19.677222803763236        4.9431751011739440        16.560596353228007     
 H   25.777439166832664        1.4269553320844808        12.855018305192640     
 H   25.651571851331909        3.0329909039152025        12.151145892149284     
 C   25.763810888360013        1.4466583539628601        10.673010357719408     
 H   25.541205789441225       0.36984257997547221        10.612877753775541     
 H   25.160815652728143        1.9144019150586429        9.8797447646632133     
 C   27.241167081273726        1.6820217502710055        10.342934808974801     
 H   27.879805126784532        1.1053398493750892        11.030008739308130     
 H   27.490321159466465        2.7397309484401231        10.526007261786198     
 C   27.577966269928140        1.3274823377739213        8.8894330294504247     
 H   27.369393150194387       0.26105085662726957        8.7073820619494953     
 H   26.892896074349508        1.8726918591684310        8.2201289629340497     
 C   29.025814831816525        1.6433323708930645        8.5004203320655485     
 H   29.711558019040229        1.0572097161635685        9.1322379252737083     
 H   29.244347726601820        2.6983659566344307        8.7309572837027236     
 C   29.333915187927275        1.3706749579010487        7.0241206764035971     
 H   29.126797438197915       0.31369115986426183        6.7922972013771270     
 H   28.639620254566179        1.9467834253785457        6.3931664753681661     
 C   30.779382620830035        1.7056898945557668        6.6385428194811098     
 H   30.989484830926244        2.7603695593235971        6.8790018541254607     
 H   31.468016210919377        1.1192797147213924        7.2675000588376708     
 C   31.095946636095768        1.4427303969918148        5.1625037685029938     
 H   30.414278884538898        2.0304458779175434        4.5296040776082860     
 H   30.878586208301481       0.38949581388049453        4.9234184745125891     
 C   32.547938379796058        1.7598879087318751        4.7864855649569549     
 H   32.767332352536108        2.8157931672284273        5.0131172145796956     
 H   33.224857315819719        1.1749385546064610        5.4295838436290635     
 C   32.872196801919038        1.4689346366239533        3.3171100314185553     
 H   32.207509609057915        2.0597976842653130        2.6690494518573420     
 H   32.635202200080563       0.41642809472419429        3.0932754229198460     
 C   34.333449062870230        1.7493925600341003        2.9473294435461836     
 H   34.569015946849916        2.8088547901232768        3.1425419440414495     
 H   34.991388434306060        1.1716414710412035        3.6168241082627843     
 C   34.666199680257336        1.4043877941317171        1.4911553438230216     
 H   34.001081300860271        1.9702088595889513       0.81867658409053357     
 H   34.430727607319582       0.34273636396084223        1.3056071682087587     
 C   36.127252591569786        1.6773727889965924        1.1085066642376598     
 H   36.356006395406958        2.7492421437251022        1.2650974009773897     
 H   36.801147755936235        1.1254313899459443        1.7909964283353965     
 C   36.438421092355348        1.2874525961699401      -0.34559259522489794     
 H   35.728517070184729        1.8018635109738921       -1.0259507033797688     
 H   36.249288418025870       0.20262570326037699      -0.48960695642313812     
 C   37.878882355359735        1.6188664217945041      -0.77216666078743879     
 H   38.592768464154958        1.0684774473756993      -0.11910011652055916     
 H   38.069034619106141        2.7022820640514049      -0.59594141163255887     
 C   38.127220524495989        1.2672947959321341       -2.2526382840360126     
 H   39.127127382292464        1.6103995718371862       -2.5840111100423284     
 H   38.069009702401395       0.16234741184573989       -2.4331997311529503     
 H   37.371731276012106        1.7557467093999573       -2.9206551114128612     
 Cl   15.814587811874356        1.9203773150262735        12.664462361973801     
 Co   10.750852683952912        5.8665496469514160        8.0389740695903456     
 N   9.3356483542066879        4.3049998745627782        8.2025832153427007     
 N   11.893396388700749        4.0934905331909075        8.0648030495633805     
 N   9.4771862783613052        6.6668764442465189        9.5210123687093926     
 N   12.046037224972769        6.6790371822878614        9.5934522984093018     
 N   9.2697887351289641        6.7197848806280600        6.7647568497633142     
 N   11.863553393836103        6.8168546107766037        6.4548795901954552     
 O   7.9835973374527258        4.4844363236423819        8.2167896123662327     
 C   9.7319926364745761        3.0590298543833518        8.1733745742662691     
 N   13.191099617157933        3.7143441597312714        8.0221330981875933     
 C   11.176963172624111        2.9391025448254240        8.1138264807304452     
 O   8.1147735419940403        6.6470346362723269        9.4291157556677216     
 C   9.9497611989469892        7.3145969303979106        10.555200208637904     
 N   13.362396973122237        6.8922407162154444        9.8279095096753721     
 C   11.395211607757005        7.3403809311585091        10.585271878472494     
 O   7.9178584048655711        6.6083313836227058        6.9488825655122763     
 C   9.6432419818242128        7.3921681283250136        5.7080234381310282     
 N   13.139266829401594        7.1276088617513134        6.1253634514878996     
 C   11.087550006519677        7.4970212301185395        5.5703774480212047     
 B   7.5270164288872126        5.9253456568863845        8.2384046000064028     
 C   8.7965065080161029        1.9017514672239122        8.1636706209674692     
 H   13.951722847052505        4.4210075143519827        7.9162931312744975     
 C   13.321807575488922        2.3638059637321769        8.0314627932806584     
 C   12.041955363128613        1.8261641298082614        8.0998234179187989     
 C   9.0909321203386089        7.9973494553361544        11.561982091653084     
 H   14.085102905647013        6.5196874464181613        9.1739135002978021     
 C   13.562779072018140        7.6687646903963769        10.924166591069898     
 C   12.314463523721724        7.9789827638303130        11.444160423430235     
 C   8.6914219449400871        8.0084599903141687        4.7490810329130193     
 H   13.938477714252262        6.7121391182193131        6.6545857035670908     
 C   13.197441034872870        7.9769998775382618        5.0752071178197751     
 C   11.887814539235883        8.2413123439861913        4.6846243512393571     
 C   5.9396062492149708        5.9563666353670461        8.4030643503785072     
 H   8.0481670242344681        1.9947977626299762        8.9634326333791225     
 H   8.2198695861954754        1.8794352626476332        7.2267221191235240     
 H   9.3279477165934086       0.95478583701416242        8.2694441175139453     
 H   14.297206486809189        1.9002770019335269        7.9422430991906321     
 H   11.777987487463298       0.77889289444902021        8.1312904503983070     
 H   8.3289696941832894        8.6018141884068733        11.050341490389210     
 H   8.5366206066501675        7.2693912924622808        12.175416373589231     
 H   9.6895998993637313        8.6312578517532490        12.225342156792090     
 H   14.553700950754660        7.9571802251762778        11.257107292682669     
 H   12.105864714295398        8.5898907180478581        12.310892864355164     
 H   7.8378388820866505        8.4416242631732530        5.2871409585541933     
 H   9.1847515905788910        8.7690091728716340        4.1368163350391818     
 H   8.2790354394113628        7.2429890005899180        4.0734486265889256     
 H   14.147751313852769        8.3527419110853707        4.7144579035315131     
 H   11.575065777727726        8.8840593844970464        3.8739490407553356     
 H   5.4666048946834600        5.3904208504456319        7.5851071767062415     
 H   5.5954656954946511        6.9970814256125085        8.2868776885905309     
 C   5.4802827658741089        5.4129465919422541        9.7670530549764898     
 H   5.7056094606595513        4.3368892891804531        9.8302552390575180     
 H   6.0807318564730473        5.8844783531398486        10.559903786525018     
 C   4.0018114658520076        5.6444391703036594        10.094425368671965     
 H   3.3659155860050047        5.0637717803362250        9.4082055223613938     
 H   3.7490385089820317        6.7007361958895357        9.9081254579485378     
 C   3.6650293978913928        5.2923296454080493        11.548420711873355     
 H   3.8780277372829346        4.2273090565565337        11.733176868298401     
 H   4.3472461333507626        5.8420993381018942        12.216809836778667     
 C   2.2158578721284043        5.6026049043662454        11.936207840690159     
 H   1.5327913394450536        5.0131465137048155        11.304662531704938     
 H   1.9930789767257460        6.6565521834374195        11.704737386486775     
 C   1.9087726114858181        5.3296851982674669        13.412612456395214     
 H   2.1190431080183711        4.2734169773339525        13.644667495771225     
 H   2.6016081667073312        5.9080530288976050        14.043078528247460     
 C  0.46267445258200718        5.6606629178074135        13.798820612969420     
 H  0.25003622589574215        6.7151571034206050        13.559814214201594     
 H -0.22474738528475885        5.0734001568735163        13.169358891832388     
 C  0.14730138714365759        5.3949987322317021        15.274570514039478     
 H  0.82951121849471610        5.9815699117620538        15.907945969641879     
 H  0.36480372498665964        4.3413117142657933        15.511511415805025     
 C  -1.3042423336121458        5.7118185829882790        15.652446497554795     
 H  -1.5226569019890348        6.7689539370910641        15.430308077055264     
 H  -1.9821018558458232        5.1301143347139897        15.007271059965424     
 C  -1.6281928880634198        5.4150059220739344        17.120701356306046     
 H -0.96057842290563022        6.0001093361507385        17.771194985465232     
 H  -1.3952264438425870        4.3603167541160239        17.339162236909349     
 C  -3.0880525575603053        5.6998339319568823        17.492826809603091     
 H  -3.3178400669276011        6.7629168813337728        17.307458504807755     
 H  -3.7492262585301761        5.1315791771326866        16.817520397095283     
 C  -3.4231081415033771        5.3424349408885492        18.945869512933950     
 H  -2.7518252412865114        5.8948286616297043        19.624960598535598     
 H  -3.1979556102848350        4.2756039960168088        19.119998326978418     
 C  -4.8817804767447992        5.6264369579204851        19.330775933012408     
 H  -5.0969840417128403        6.7064827248999714        19.193422405451866     
 H  -5.5627671133071193        5.0946237176027918        18.635189488851132     
 C  -5.1993690917075188        5.2115680353270664        20.778904000975089     
 H  -4.4747850419824031        5.6973117086871277        21.473031511523164     
 H  -5.0347478067592508        4.1148402237548192        20.900550418868605     
 C  -6.6343962700991135        5.5693873245357084        21.209614505117372     
 H  -7.3642879025524302        5.0485489999364415        20.539838402762346     
 H  -6.7986275529161864        6.6668576027254218        21.057014330037298     
 C  -6.8899991126502487        5.1873478441610823        22.685042452913681     
 H  -7.8809361216328231        5.5671681069491861        23.022118484561204     
 H  -6.8751857403204610        4.0647757454658464        22.838884586287499     
 H  -6.1060582673499573        5.6335281888145792        23.369956308772615     
 Cl   15.430502329691498        5.8645691170332119        7.7805414388954928     
         388

 Co   11.033802180172655        5.9712562811357186        1.2298031971671648     
 N   9.6178671303738863        7.5324024854113203        1.3921288029619028     
 N   12.174928271240475        7.7455420233013781        1.2527111039433789     
 N   9.7610306591931817        5.1709028754625486        2.7121126208317285     
 N   12.330480416350753        5.1606233745522454        2.7834747982332066     
 N   9.5530262467059011        5.1194754813360861       -4.5393734160233304E-002
 N   12.146564066546610        5.0261616628154187      -0.35753663942872826     
 O   8.2659518265556873        7.3520550481766591        1.4078391169151483     
 C   10.013192416904728        8.7786933746201399        1.3619945007871226     
 N   13.472417841198151        8.1252901481424118        1.2097361743143051     
 C   11.457933533254227        8.8995579364494652        1.3012922455288758     
 O   8.3986299224647265        5.1898918620465366        2.6206897668529296     
 C   10.234740629638432        4.5231611809526564        3.7457362084262291     
 N   13.647008373808164        4.9474648637972702        3.0170590502007872     
 C   11.680310192120595        4.4982661676329903        3.7750450424327457     
 O   8.2011869818896894        5.2282420526747995       0.14024106113660884     
 C   9.9264645265524063        4.4487984077231584       -1.1031931051661255     
 N   13.422361616570214        4.7163137486801006      -0.68763845358178100     
 C   11.370710422920251        4.3458771863610943       -1.2420643966777110     
 B   7.8102807669875212        5.9110130640215788        1.4297376451409769     
 C   9.0769508454809920        9.9353771374800708        1.3525216013303707     
 H   14.233461888242372        7.4190410299335880        1.1044502988567917     
 C   13.602504766959639        9.4759468875299131        1.2182853513765053     
 C   12.322425942103065        10.012979225316464        1.2863694431056814     
 C   9.3771600218517648        3.8399358911442514        4.7531764377177996     
 H   14.369288554421702        5.3207201296569355        2.3629544487795697     
 C   13.848120229826922        4.1702075890541419        4.1125643619656920     
 C   12.600085556676138        3.8593206977973606        4.6329687618353139     
 C   8.9747285134493140        3.8327245196230915       -2.0623018383725724     
 H   14.221549691690699        5.1314113783721300      -0.15811918670365888     
 C   13.480697342919166        3.8675746890052869       -1.7383407828024482     
 C   12.171130981344726        3.6027091841380976       -2.1286351019859748     
 C   6.2229852703866522        5.8786888771001076        1.5946481557382588     
 H   8.3284394681312595        9.8415626797356612        2.1520226982893251     
 H   8.5006212513651001        9.9578620550972321       0.41538135440529811     
 H   9.6077843389703279        10.882631917689460        1.4589009978095304     
 H   14.577684795631725        9.9399110503600117        1.1287581459197520     
 H   12.058073435297057        11.060158123078962        1.3172791316506791     
 H   8.6121157446231980        3.2390153703311966        4.2425801597703572     
 H   8.8272464903195011        4.5677681452398007        5.3701219365928718     
 H   9.9759877897648455        3.2029151071592490        5.4130056438117284     
 H   14.839268625801031        3.8817882068788596        4.4448471636590714     
 H   12.391986517491970        3.2476294352096140        5.4992509305696480     
 H   8.1219107292040285        3.3979273080301802       -1.5245439444123798     
 H   9.4684585538952106        3.0736478669287477       -2.6759219261989995     
 H   8.5613312574664402        4.5986984237193900       -2.7366307324469208     
 H   14.431111697454334        3.4925393254672934       -2.0995230117577703     
 H   11.858439976764551        2.9602487485524618       -2.9395523810183497     
 H   5.7494072984495759        6.4438329764766653       0.77647960482145684     
 H   5.8796803747373625        4.8376431983687791        1.4789900696705982     
 C   5.7635313277593125        6.4223880148875798        2.9583829981875578     
 H   5.9894267923396836        7.4983217809855152        3.0215330718360516     
 H   6.3634251886630979        5.9505831752948248        3.7514835357763459     
 C   4.2848453793085186        6.1919135559172434        3.2851936835658511     
 H   3.6495727704732626        6.7726597916563014        2.5984549759963169     
 H   4.0313727903968575        5.1357001705258352        3.0992650908841259     
 C   3.9479036074086187        6.5449847494993545        4.7388396717188748     
 H   4.1617852311937007        7.6099044855598690        4.9230881792000236     
 H   4.6294559136741746        5.9949733318811287        5.4076988346202741     
 C   2.4984309884209739        6.2362434304124310        5.1263762842527463     
 H   1.8160130747127834        6.8257641802625439        4.4942009126186502     
 H   2.2747809703010522        5.1823061863666320        4.8956850282170734     
 C   2.1914019595403782        6.5105876233023130        6.6024628476472458     
 H   2.4023965292336760        7.5668842928781945        6.8336688139065478     
 H   2.8838114682864715        5.9322356578489766        7.2334158616052333     
 C  0.74509449265482475        6.1809042016364959        6.9887167053218979     
 H  0.53171176719008106        5.1264354942103152        6.7502809696866350     
 H   5.8148830372164777E-002   6.7682698014085476        6.3588431104131029     
 C  0.42983399209825418        6.4475178973204859        8.4642770646243939     
 H   1.1115257908184206        5.8606343631955342        9.0979218253716940     
 H  0.64816398970492739        7.5011093139667340        8.7008229298481670     
 C  -1.0219968425338437        6.1319420364085655        8.8419093912901214     
 H  -1.2413658912057264        5.0751368251566271        8.6192411519903924     
 H  -1.6991833630899971        6.7145068153151648        8.1968535260103046     
 C  -1.3459274190125670        6.4282065134659634        10.310252063415303     
 H -0.67928357686931473        5.8416976421671167        10.960408048016452     
 H  -1.1115870537869412        7.4823570512461606        10.529602880741429     
 C  -2.8062455012168419        6.1450070964728507        10.681686612026988     
 H  -3.0378985105851384        5.0830497449067380        10.493340983796987     
 H  -3.4663171725293767        6.7161645241976222        10.008064829075922     
 C  -3.1406280129497839        6.4985727757199321        12.135663904295072     
 H  -2.4712395023713163        5.9419626504474969        12.812635394540633     
 H  -2.9122794506463445        7.5637704109999548        12.313433034843127     
 C  -4.6000317399065462        6.2178405743985623        12.519859398595576     
 H  -4.8197122143117905        5.1407314815858509        12.375139602506172     
 H  -5.2788501702509585        6.7569144827933911        11.829405447068108     
 C  -4.9150377984889424        6.6227553105855090        13.970365165540048     
 H  -4.1951110782240111        6.1267046601896942        14.658881877861313     
 H  -4.7421196179135325        7.7152082554539243        14.100601053696494     
 C  -6.3516946963008838        6.2732021032891474        14.400070433242872     
 H  -7.0764916440600469        6.8053955610600401        13.737910576978749     
 H  -6.5250014570500285        5.1811848419408992        14.237314131224409     
 C  -6.6036612902213463        6.6413894972106329        15.877835999279581     
 H  -7.5974619345704104        6.2736880643033359        16.213327252731297     
 H  -6.5734325416961212        7.7571176477338328        16.043086194443433     
 H  -5.8292421257408877        6.1791437266083662        16.554869509862492     
 Cl   15.713746450186630        5.9769046765235609       0.96924488784194596     
 Co   20.782363131571422        2.0311402385186068        5.5864078870384004     
 N   22.195639283309664        3.5936735895353853        5.4205306104523752     
 N   19.637434936714232        3.8026626647409860        5.5601898618226473     
 N   22.055808083411353        1.2320462378918822        4.1024817345817182     
 N   19.487469347754658        1.2176413466368576        4.0331562232676843     
 N   22.265217700480100        1.1765151220871692        6.8577198066396594     
 N   19.671539271111907        1.0761085602899410        7.1696726684388592     
 O   23.547860802444255        3.4155279521509816        5.4060030702170936     
 C   21.797873825643713        4.8392091686929692        5.4489862002250886     
 N   18.339397018020463        4.1806378249814875        5.6038350601223472     
 C   20.352750139215846        4.9576898757131493        5.5096017721608295     
 O   23.418300434005879        1.2530896542896590        4.1931781877153398     
 C   21.582898935269377       0.58377978699074373        3.0687990462162169     
 N   18.170903418856369        1.0048662689693080        3.7994678112717915     
 C   20.137489224776871       0.55733736664621203        3.0401162745733803     
 O   23.616879511569831        1.2906000881927755        6.6729394059416638     
 C   21.893181173660960       0.50124771174899840        7.9131714619816975     
 N   18.396472104688431       0.76485521292255543        7.5011820198930108     
 C   20.449138585072674       0.39526208991475947        8.0522072174183386     
 B   24.006020454970855        1.9749934344277171        5.3836908395029202     
 C   22.732077057301524        5.9975384133912311        5.4567841150903815     
 H   17.579637717759383        3.4733030022020221        5.7114409573020328     
 C   18.207469362515088        5.5310509807643138        5.5936761952608736     
 C   19.486776941991771        6.0698216380370322        5.5235400778827843     
 C   22.441198563711094       -9.9170534356320783E-002   2.0616745357567199     
 H   17.448701900087009        1.3760148112443291        4.4547206274189941     
 C   17.969624181716185       0.22933977964882196        2.7026189070327580     
 C   19.217499770653944       -8.0467327618579304E-002   2.1814037513697215     
 C   22.845578653074302      -0.11679628467169116        8.8703502526403906     
 H   17.596222321907440        1.1804784782097530        6.9735874534536313     
 C   18.340251851753731       -8.5607779587993205E-002   8.5505454386428728     
 C   19.650607875058824      -0.35012658297028226        8.9385448508968626     
 C   25.593361035581090        1.9460236639928179        5.2183356013050073     
 H   23.480822963405153        5.9035291917720043        4.6575294519079531     
 H   23.308223795482768        6.0225807571242829        6.3939825443576686     
 H   22.199597243135546        6.9436898789128971        5.3488152738937584     
 H   17.231782435530793        5.9938292213545132        5.6836471593231765     
 H   19.749866125051916        7.1173000109506761        5.4910278686882252     
 H   23.204127493457470      -0.70262529875567703        2.5728753659306003     
 H   22.994471952749905       0.62841392228002624        1.4470999667137163     
 H   21.842303383960477      -0.73389113600302702        1.3993919445447192     
 H   16.978387162550163       -5.8707393475382660E-002   2.3702775752085765     
 H   19.425531844785478      -0.69043752656630342        1.3138852381893544     
 H   23.704199619422543      -0.53980363879062421        8.3315003223865425     
 H   22.354558001666444      -0.88610030287862340        9.4745287193195349     
 H   23.249966432644154       0.64599178525143308        9.5546168501964086     
 H   17.390618862931213      -0.46173640845165154        8.9126698739377197     
 H   19.964926372614524      -0.99332720366884653        9.7482264759156028     
 H   26.066098730502393        2.5111908038221218        6.0369836791321401     
 H   25.938469913908115       0.90542568241904076        5.3328836915918822     
 C   26.051967300676505        2.4918707758571044        3.8550375633076617     
 H   25.828457995035130        3.5684582214954284        3.7944261075815460     
 H   25.449809417994704        2.0232560113708806        3.0616744404465033     
 C   27.529664530316307        2.2579605349485767        3.5258379999819884     
 H   28.167354324902934        2.8352325831568277        4.2132947583969464     
 H   27.779945628470582        1.2005120713622011        3.7089780680916418     
 C   27.866606879212373        2.6131028698940710        2.0726043403819068     
 H   27.656599177665214        3.6792513662688031        1.8906878317776321     
 H   27.182549418430060        2.0670627135863371        1.4029712476005862     
 C   29.314922165987738        2.2994628880959835        1.6840051990512355     
 H   29.999673313844369        2.8860693795561376        2.3164237868118422     
 H   29.534842774322051        1.2445764368175969        1.9138975544644379     
 C   29.622869022657390        2.5735653638889922       0.20801097456405282     
 H   29.414526709948646        3.6304576878095611       -2.3024288013267204E-002
 H   28.929273110975572        1.9971051661816679      -0.42338538551476518     
 C   31.068682072345347        2.2405129616024997      -0.17761885643742203     
 H   31.279969180015492        1.1859159740819345        6.2122250924512221E-002
 H   31.756573869125027        2.8272317759943668       0.45184324914560531     
 C   31.385041446475853        2.5047850199075272       -1.6534193860090245     
 H   30.703993547395147        1.9167589380287060       -2.2866952582936579     
 H   31.166641066029275        3.5579289506598197       -1.8918733394278346     
 C   32.837360457557821        2.1892212023034778       -2.0293120425813389     
 H   33.057809837059743        1.1335537785263814       -1.8026610063983104     
 H   33.513535431459005        2.7747988648552870       -1.3860400733516349     
 C   33.161613119255030        2.4803997077996063       -3.4986170084391968     
 H   32.497723829731989        1.8886832955886563       -4.1466849543775126     
 H   32.923506571702795        3.5325704721194842       -3.7227138094173196     
 C   34.623238594868177        2.2013779584822561       -3.8679158808126228     
 H   34.860221553183784        1.1426877866661871       -3.6708159782709924     
 H   35.280316669785151        2.7810903593960936       -3.1994476814895050     
 C   34.955517444087050        2.5439665793642345       -5.3246818498419035     
 H   34.291623693876126        1.9753710911770284       -5.9957477713028755     
 H   34.717901881260239        3.6045341559667068       -5.5126024476218536     
 C   36.417027479220678        2.2731068647948169       -5.7069641239594455     
 H   36.648878632708517        1.2033568076914092       -5.5448942858893053     
 H   37.089559375324669        2.8303128973558316       -5.0284078749961658     
 C   36.726113338767185        2.6554192628440716       -7.1629018432741667     
 H   36.018982317245047        2.1338249449243314       -7.8388518234755775     
 H   36.531531488914908        3.7372708692226713       -7.3132697518771064     
 C   38.167454716212042        2.3289161625335999       -7.5892018973780653     
 H   38.878358887030785        2.8874092209612594       -6.9423241773428206     
 H   38.363637663925509        1.2494116785663492       -7.4052124458561135     
 C   38.412607061348488        2.6694834182121956       -9.0715679809590419     
 H   39.414134060554822        2.3336122604915155       -9.4022592480182574     
 H   38.344434339336530        3.7696330865005701       -9.2607508481263441     
 H   37.662785358896940        2.1699603537345871       -9.7331377265102130     
 Cl   16.102815933438208        2.0274530257536272        5.8503444120536994     
 Co   20.494520273711277        1.9161474963148026        12.399571972842420     
 N   21.907174170046964       0.35293393351609703        12.233511371091437     
 N   19.348934000330164       0.14517047943004063        12.373578377047956     
 N   21.768382877682964        2.7148327447690099        10.915830252643634     
 N   19.200002181041619        2.7300195488269514        10.846274464244757     
 N   21.977550461277382        2.7696150516319271        13.671098074165414     
 N   19.383888525179227        2.8715473733076773        13.982987600847117     
 O   23.259514520773084       0.53041639241325167        12.219004135231989     
 C   21.508850672585183      -0.89241099360841614        12.262230841022113     
 N   18.050713906814618      -0.23215247078641083        12.417566214077226     
 C   20.063670485727172       -1.0102159818739780        12.322945369196098     
 O   23.130869380226578        2.6931283102234689        11.006591429551765     
 C   21.295755140154537        3.3632240716643671        9.8821002978509451     
 N   17.883511198112814        2.9431090283193262        10.612415493358069     
 C   19.850333594605104        3.3902016614560631        9.8533468046605481     
 O   23.329214843950624        2.6549990538650468        13.486417284640751     
 C   21.605848827220303        3.4449386850630574        14.726633336989646     
 N   18.108999815855586        3.1836439815876378        14.314383593767843     
 C   20.161856429555698        3.5519254255396859        14.865564739611933     
 B   23.718259884790616        1.9707971265211657        12.197027191965535     
 C   22.442614626990757       -2.0511020894479142        12.270546561237946     
 H   17.291336957263859       0.47556914413037943        12.525320112999593     
 C   17.918127630841866       -1.5825086344743013        12.407548752464463     
 C   19.197153778091366       -2.1219180766671033        12.337139515506991     
 C   22.154334458729142        4.0455528602863691        8.8747953854416277     
 H   17.161159966866411        2.5723632659786446        11.267722699353149     
 C   17.682589183685423        3.7187768167070083        9.5156010500232018     
 C   18.930606900043689        4.0283137677515670        8.9945740920174728     
 C   22.558789570541627        4.0623039013484910        15.683707177778558     
 H   17.308530315822939        2.7684491733757479        13.786781573510954     
 C   18.053225344601771        4.0342283832690855        15.363668659319003     
 C   19.363718229673644        4.2979177296641229        15.751768840413964     
 C   25.305681858461359        1.9993929868850668        12.031945101996932     
 H   23.190533607129399       -1.9585770025283586        11.470352313292222     
 H   23.019807110965470       -2.0749555955654464        13.207117748293939     
 H   21.909666920252242       -2.9971899090079073        12.164470376033062     
 H   16.942256438041618       -2.0448227775905012        12.497869307148724     
 H   19.459761475806200       -3.1695276034202324        12.304664586580829     
 H   22.918461365310147        4.6475467427323416        9.3856957332691380     
 H   22.706077345241511        3.3175731338310039        8.2594986233848235     
 H   21.555976128236313        4.6814219941422213        8.2132281020061271     
 H   16.691505115422075        4.0071016260596224        9.1830653118569820     
 H   19.138827391974228        4.6383439219541165        8.1271472064287753     
 H   23.415764316752099        4.4879509832831683        15.144514102437736     
 H   22.067697911252033        4.8293014583871026        16.290426783047469     
 H   22.965671540890074        3.2986815469945192        16.365273342137026     
 H   17.103789702295611        4.4109988771889448        15.725667277216395     
 H   19.678330822704527        4.9410751136682558        16.561371747210469     
 H   25.778095039368612        1.4337960862087515        12.850490918270129     
 H   25.650939459329454        3.0398799086601866        12.147070782014723     
 C   25.764716248770782        1.4541125668503325        10.668545930071760     
 H   25.541361823907284       0.37751886851582050        10.607469610154347     
 H   25.162740976679828        1.9229723130925933        9.8751959063198900     
 C   27.242510933583439        1.6882680221193898        10.339794570822894     
 H   27.880085247654950        1.1107545177923901        11.027147910676735     
 H   27.492662872107505        2.7456497291370368        10.523476200541106     
 C   27.579849115118282        1.3337948378605429        8.8864675497234700     
 H   27.369996351302515       0.26770057727132579        8.7040449464995326     
 H   26.895866190384162        1.8800464526170131        8.2169322017237381     
 C   29.028217854499868        1.6477241686551363        8.4981832204912759     
 H   29.712954187983286        1.0609685467586787        9.1304759574141929     
 H   29.248004882470912        2.7025553574548589        8.7284701747563602     
 C   29.336370314432870        1.3741388801548142        7.0221109865956279     
 H   29.128060751574999       0.31731871139778017        6.7906979719096556     
 H   28.642829507545706        1.9507927672263499        6.3908304901783071     
 C   30.782212086258493        1.7073134581668619        6.6366187727979478     
 H   30.993499464424225        2.7618445090602433        6.8766532639311944     
 H   31.470109214587119        1.1204092269197470        7.2659003546886192     
 C   31.098541185903784        1.4434316794309061        5.1607227499873787     
 H   30.417570351428214        2.0317329734700400        4.5276244750922645     
 H   30.879974599624447       0.39038746408199498        4.9219746782654674     
 C   32.550877211896363        1.7588671521217307        4.7847755545602659     
 H   32.771550018125644        2.8144181000493176        5.0117274509120273     
 H   33.227038177595126        1.1729523186213486        5.4277497944652895     
 C   32.874834062763732        1.4680950717836494        3.3153118919248206     
 H   32.211163340430382        2.0603658035679810        2.6675477593221619     
 H   32.636206979705136       0.41613036854541013        3.0908573597413960     
 C   34.336529527141749        1.7465293381930156        2.9459085453810925     
 H   34.574127307738379        2.8049559001676401        3.1435133680151841     
 H   34.993366399197903        1.1661064437072648        3.6139473013425705     
 C   34.668427019806771        1.4045223789292773        1.4889288333058661     
 H   34.005130632263331        1.9741496144359549       0.81825520326818479     
 H   34.429796134287308       0.34435570171770047        1.3003949081619310     
 C   36.130164719625952        1.6741102745276237        1.1067862253193781     
 H   36.363160759744879        2.7433618059462481        1.2696592297637441     
 H   36.801976591664214        1.1157060509347176        1.7848677568634430     
 C   36.439029412443396        1.2926002608722524      -0.34934253703067503     
 H   35.733334031347439        1.8160290783451312       -1.0249317601428636     
 H   36.242515909046958       0.21151556698650184      -0.50072173989828128     
 C   37.880981511039757        1.6165393766180038      -0.77491997371148191     
 H   38.590273643343039        1.0563337787160301      -0.12822758443436230     
 H   38.079035382174901        2.6952593458397587      -0.59002459896082360     
 C   38.126434030280912        1.2766472524912007       -2.2573288241486269     
 H   39.128900524769961        1.6091270342035564       -2.5871577688698415     
 H   38.054895223724365       0.17756448361914451       -2.4475689169488772     
 H   37.379311880626560        1.7789005047922681       -2.9187861271811024     
 Cl   15.814864389784020        1.9220581486780985        12.663828946891201     
 Co   10.750190010933457        5.8703238265859223        8.0425087623910887     
 N   9.3346675483830968        4.3087417829348720        8.2053622403471085     
 N   11.891801980493000        4.0964432316300678        8.0653007013200426     
 N   9.4772641939719744        6.6703862067890949        9.5249380123163618     
 N   12.046657910997940        6.6810954303426415        9.5959227013932011     
 N   9.2691427386959671        6.7214552265720560        6.7674728652969058     
 N   11.862646127917941        6.8160261811476337        6.4550423680188818     
 O   7.9826709961409774        4.4886420950545061        8.2211364342149835     
 C   9.7304073381611467        3.0625888200692479        8.1750649194611711     
 N   13.189415426045784        3.7171244957211735        8.0221099877808548     
 C   11.175198284576101        2.9421952630234682        8.1142114329127182     
 O   8.1148554443560386        6.6510772110590706        9.4336136905394348     
 C   9.9509764610741431        7.3181298516673019        10.558555617619604     
 N   13.363202696497449        6.8942854101834872        9.8293559248234210     
 C   11.396556608706467        7.3432510183770852        10.587677735289994     
 O   7.9173232562605271        6.6121725420132673        6.9531457278805631     
 C   9.6421883305300415        7.3923076197538586        5.7096414990440261     
 N   13.138246408547625        7.1266185903935195        6.1249110222965228     
 C   11.086373698095086        7.4960792031324974        5.5707029451272652     
 B   7.5266013804728118        5.9296044203797393        8.2428138342443713     
 C   8.7944938485456330        1.9056296380143805        8.1653108180238174     
 H   13.950165086433081        4.4236021436249073        7.9163189023687668     
 C   13.319945332235928        2.3665090263835480        8.0308338641206074     
 C   12.040057707780258        1.8290613089383951        8.0992999700788921     
 C   9.0934258899433313        8.0011050386256812        11.566191886995155     
 H   14.085429541735703        6.5214474975475332        9.1749597648364336     
 C   13.564382103932129        7.6714491638197329        10.924910110110675     
 C   12.316408899112361        7.9821884314510587        11.445535900804833     
 C   8.6899350928754657        8.0079802234746165        4.7507861860889404     
 H   13.937701151563626        6.7117023320409039        6.6542030529311607     
 C   13.196079522121112        7.9756456532507025        5.0744200492490226     
 C   11.886347838848508        8.2398952458026393        4.6842624190594062     
 C   5.9392293919138197        5.9617390573311200        8.4075247638801613     
 H   8.0465232823625854        1.9984676993430550        8.9654260844576523     
 H   8.2174688936650551        1.8838756961208922        7.2285853937140221     
 H   9.3256683038708381       0.95843489765922685        8.2704499898667176     
 H   14.295257138877714        1.9028647513694095        7.9411014846836601     
 H   11.776023439381506       0.78179862913755704        8.1303981465907444     
 H   8.3283607276076506        8.6021262332524984        11.055740194059270     
 H   8.5435173871616925        7.2731092152267216        12.182956431559290     
 H   9.6922262222665214        8.6380210243645372        12.226173058415775     
 H   14.555521898135071        7.9600022050396415        11.257045213630155     
 H   12.108458514511137        8.5938009242134079        12.311913710827843     
 H   7.8377730076799850        8.4435512112676179        5.2889263886654092     
 H   9.1834028212420531        8.7663689092661237        4.1361966201823215     
 H   8.2755795728874109        7.2416652255368472        4.0775076042282388     
 H   14.146285099771786        8.3512421076018803        4.7132577187983191     
 H   11.573301278502516        8.8824459379049667        3.8735600537664636     
 H   5.4659264896847324        5.3960103579267367        7.5895908976672999     
 H   5.5958452046566007        7.0026711570423155        8.2910707347066435     
 C   5.4793509244068694        5.4189325702159268        9.7714786003090683     
 H   5.7052175130549703        4.3430389877973408        9.8353884439146331     
 H   6.0789759373135821        5.8912891054598608        10.564445659207708     
 C   4.0005269279018529        5.6495151097956855        10.097734631320277     
 H   3.3654837949738505        5.0683227637180543        9.4111696594720566     
 H   3.7470346145295679        6.7055933043364941        9.9110738123217281     
 C   3.6632044759843625        5.2972849316997372        11.551517241375404     
 H   3.8771419515150165        4.2324930122906466        11.736436952760062     
 H   4.3445534689468577        5.8477458736709798        12.220208048980307     
 C   2.2136145543031427        5.6060684530919183        11.938670235367839     
 H   1.5313489408800494        5.0162337416275218        11.306628830427636     
 H   1.9899082409314579        6.6598969140114637        11.707521564864715     
 C   1.9063990492407552        5.3322410821699693        13.414839350241735     
 H   2.1176187769631114        4.2760814331467252        13.646466126627285     
 H   2.5985927517913825        5.9109805006362510        14.045669283874579     
 C  0.45997507902954515        5.6616890796760737        13.800913346256387     
 H  0.24634680951914661        6.7160489251728661        13.562219730193778     
 H -0.22680352428593126        5.0739978666447847        13.171166093152975     
 C  0.14474530671722241        5.3953107020523401        15.276542463613366     
 H  0.82621652981819949        5.9825557244803571        15.910079893569428     
 H  0.36344287647230122        4.3418488585453474        15.513311124173869     
 C  -1.3071771583112115        5.7104344935968729        15.654204526527502     
 H  -1.5269459037668014        6.7671209101379057        15.431400213151013     
 H  -1.9842063541807597        5.1275151290744514        15.009312919021930     
 C  -1.6308498090123875        5.4142537600451703        17.122633725682505     
 H -0.96447699742058179        6.0012079354699130        17.772643733567907     
 H  -1.3959409892931574        4.3602743362917140        17.342127907862476     
 C  -3.0912598058325895        5.6967219085140446        17.494201582179777     
 H  -3.3235228270024009        6.7584906507080982        17.305683662545619     
 H  -3.7510822055047783        5.1250648048994032        16.820798184626412     
 C  -3.4252848927646555        5.3432741758125069        18.948290797300569     
 H  -2.7562982299260104        5.9005070512351114        19.625068054825167     
 H  -3.1961796182860018        4.2783264520001314        19.126283834910847     
 C  -4.8848251494644295        5.6230314854650629        19.332517496334528     
 H  -5.1053134435118528        6.6998303885999739        19.187401747594031     
 H  -5.5631829279296490        5.0832068968102693        18.642346857977969     
 C  -5.1996159946992480        5.2184921030557536        20.783134451769314     
 H  -4.4803700234837560        5.7154592023419646        21.471433749790613     
 H  -5.0257280414777705        4.1264220931582942        20.913866544886403     
 C  -6.6365520918299508        5.5668050776791160        21.212530100677576     
 H  -7.3606183105560898        5.0338765807336383        20.550413729780630     
 H  -6.8106792912380181        6.6584983605696202        21.049442175488277     
 C  -6.8887103539156138        5.1987891594794604        22.690283314212628     
 H  -7.8828971530072209        5.5651594708223255        23.025376656456498     
 H  -6.8572299761035023        4.0834377006146276        22.855859787534612     
 H  -6.1153256963153453        5.6620231808903805        23.367337655567027     
 Cl   15.430122754569075        5.8664820666998887        7.7807569346804550     
         388

 Co   11.033318243749934        5.9674839625910758        1.2332981532115679     
 N   9.6170997855343963        7.5286991943270438        1.3949115351234109     
 N   12.173553327545436        7.7425573689095968        1.2531587077647639     
 N   9.7612741868937487        5.1674198423240032        2.7160084246457514     
 N   12.331262231404857        5.1585556916062245        2.7858842080554393     
 N   9.5525363680720758        5.1178619979830788       -4.2704464696880523E-002
 N   12.145810056492724        5.0269418374058006      -0.35742451975966760     
 O   8.2652321223010468        7.3479254785119377        1.4121952104222193     
 C   10.011855315712667        8.7751614703517937        1.3636749316881958     
 N   13.470963529031639        8.1224417736555434        1.2096452356297798     
 C   11.456420977866374        8.8964527697870093        1.3016546530931361     
 O   8.3988768106676641        5.1859027892843255        2.6251658396568520     
 C   10.236121560493563        4.5196547465149353        3.7490612905740432     
 N   13.647976552940817        4.9454076204808315        3.0184319076757218     
 C   11.681821781752213        4.4954034271219081        3.7774051154216837     
 O   8.2008095911405476        5.2245008191685658       0.14448066830855810     
 C   9.9255342325897047        4.4487009848462282       -1.1016043640022817     
 N   13.421477984114361        4.7171933681567584      -0.68814378844996593     
 C   11.369652420635228        4.3467901555810027       -1.2417737474545685     
 B   7.8100388466718940        5.9068372898947805        1.4341376201208955     
 C   9.0752138795242434        9.9315491145900641        1.3541284488028398     
 H   14.232109331863841        7.4163591768974557        1.1043662072020590     
 C   13.600909646321336        9.4731723342940874        1.2176033295451298     
 C   12.320811481819476        10.010045469356758        1.2858246074885413     
 C   9.3798217794141188        3.8362277240155640        4.7573721342413160     
 H   14.369773341153227        5.3189126208688577        2.3639029213979388     
 C   13.849891039058011        4.1675180751829632        4.1132382260685514     
 C   12.602203677569793        3.8561225976559141        4.6342929084157038     
 C   8.9733218935702048        3.8332799015045005       -2.0606049257248582     
 H   14.220932155224807        5.1317222932661188      -0.15857363083668730     
 C   13.479430672675901        3.8687939420215129       -1.7391629026772442     
 C   12.169745338424331        3.6040428094015895       -2.1290207585288101     
 C   6.2227751516794312        5.8734153995167651        1.5990826941100706     
 H   8.3271165571286545        9.8380245049743564        2.1540340712985482     
 H   8.4984382141930084        9.9534108151224636       0.41724590593818994     
 H   9.6058091745228005        10.879027944582004        1.4597699827754029     
 H   14.576013683570748        9.9372249156133439        1.1275465513847727     
 H   12.056419350897302        11.057222855322383        1.3163812649381226     
 H   8.6116731214962652        3.2387423190202633        4.2479766924644942     
 H   8.8343115071095433        4.5641113332448171        5.3776326199851328     
 H   9.9787796912011082        3.1962081359876451        5.4138352770440843     
 H   14.841256517700945        3.8789495846722879        4.4447030941958152     
 H   12.394765226442638        3.2437332129754792        5.5002282580221777     
 H   8.1219796208203583        3.3960115792859988       -1.5227349999280149     
 H   9.4671681245039441        3.0764210410430186       -2.6766306530074160     
 H   8.5578759372525717        4.6001263351511072       -2.7324924694513442     
 H   14.429722877208139        3.4938570374866855       -2.1007563614112894     
 H   11.856726884142505        2.9617709789480897       -2.9399470006584871     
 H   5.7489185563037779        6.4383910657286103       0.78095696401133552     
 H   5.8802199655842484        4.8321618777713811        1.4830910391480483     
 C   5.7627309046210362        6.4164267501136152        2.9628008850552616     
 H   5.9891639014363767        7.4921934470450555        3.0267217796247139     
 H   6.3617782930745062        5.9437512164535899        3.7560066534783170     
 C   4.2836807594578081        6.1868534004824722        3.2884491785603633     
 H   3.6492800139254906        6.7681616958766098        2.6013797698716239     
 H   4.0294871447971197        5.1308700909570151        3.1020988092271153     
 C   3.9461669330245672        6.5399753881660754        4.7418937899089686     
 H   4.1609924107692260        7.6046558206048802        4.9263616042416878     
 H   4.6268345413346603        5.9892353324827008        5.4110406786602514     
 C   2.4962661278442257        6.2327224233530618        5.1287643894733508     
 H   1.8146618322033847        6.8226455842573319        4.4961040107420960     
 H   2.2716839475259647        5.1789130413944120        4.8983569586073177     
 C   2.1890913005453467        6.5079314496104530        6.6046222951349751     
 H   2.4010538755725359        7.5641081621050112        6.8354349011393358     
 H   2.8808409455542656        5.9291756953365615        7.2359290224964639     
 C  0.74244828225025594        6.1797974428251212        6.9907269987950729     
 H  0.52805505168257427        5.1254721253011226        6.7525826673544147     
 H   5.6159815482817718E-002   6.7676185621661684        6.3605782908536774     
 C  0.42733353410673297        6.4471058287437790        8.4661722713473608     
 H   1.1082683731085521        5.8595184456959064        9.0999701439990517     
 H  0.64688927781285011        7.5004613125611721        8.7025643902108190     
 C  -1.0248836839643567        6.1332635947745189        8.8435931141409458     
 H  -1.2456401301969158        5.0769171995769078        8.6202476487328603     
 H  -1.7012267862158308        6.7170729786889005        8.1988347300927789     
 C  -1.3485149360698530        6.4288891872021336        10.312117325689027     
 H -0.68313530770520514        5.8404925186031909        10.961777564806749     
 H  -1.1121848825630294        7.4823157463006469        10.532513348571310     
 C  -2.8093909904571053        6.1481104646667797        10.683005408999740     
 H  -3.0435702648447105        5.0874830117811767        10.491495833147239     
 H  -3.4680906562769285        6.7227118069311533        10.011304842894596     
 C  -3.1427132160456352        6.4977150402932704        12.138038553962149     
 H  -2.4756542975570399        5.9362139701602050        12.812680001162247     
 H  -2.9103490076924823        7.5610086743499583        12.319690552247867     
 C  -4.6029961954976679        6.2213085530486820        12.521556996454278     
 H  -4.8280285229024749        5.1474720942620298        12.369042103222325     
 H  -5.2791475187883785        6.7684561750022745        11.836542407329098     
 C  -4.9151865810648632        6.6158625598283827        13.974560899928377     
 H  -4.2006543505303435        6.1085124959488866        14.657231339514539     
 H  -4.7329213671540717        7.7036259529744306        14.113923640113452     
 C  -6.3537755310174768        6.2759184014233851        14.402925653522631     
 H  -7.0726865325133756        6.8202629190550361        13.748429134897187     
 H  -6.5370461161708597        5.1897049631791576        14.229654099139040     
 C  -6.6023134960529006        6.6300679900514137        15.883015456489616     
 H  -7.5993958631978762        6.2759264751613921        16.216491055903688     
 H  -6.5553143628214441        7.7385443646143468        16.060027025856481     
 H  -5.8385360264541477        6.1506868659076694        16.552191180490617     
 Cl   15.713544784587743        5.9748423772382644       0.96932138173011717     
 Co   20.782772021265469        2.0267769205337229        5.5826613723352008     
 N   22.196553239833857        3.5892636536824365        5.4177921031230101     
 N   19.639051807054713        3.7993173350209037        5.5597668932124265     
 N   22.055433154252075        1.2278671844925586        4.0984689147999083     
 N   19.486463509175103        1.2152216457171197        4.0304603953953775     
 N   22.265459457498423        1.1745477333215717        6.8551025616363539     
 N   19.672056926219248        1.0771261756491126        7.1696488235606211     
 O   23.548701590857235        3.4105081646217332        5.4015923918156696     
 C   21.799560955648403        4.8350335804935556        5.4474900620729976     
 N   18.341138967627092        4.1775765575830306        5.6038949539788190     
 C   20.354644618556193        4.9541397331203871        5.5094311284307604     
 O   23.417914525255387        1.2482332865155208        4.1886454102473945     
 C   21.581319665688596       0.57962106899984844        3.0653619650065322     
 N   18.169714346101671        1.0024250396635324        3.7978174597241425     
 C   20.135765969803799       0.55395134656736100        3.0375922562505986     
 O   23.617023528847344        1.2860615800100441        6.6687003603881916     
 C   21.893746643880878       0.50117904012824854        7.9118505071915566     
 N   18.397058535814395       0.76608947536234240        7.5016585133519262     
 C   20.449814836283284       0.39645931484686281        8.0521708624668094     
 B   24.006175979364951        1.9698851258754073        5.3792706994193438     
 C   22.734333946209730        5.9929295576669617        5.4555010577745167     
 H   17.581170812112767        3.4704987695601868        5.7113007586268631     
 C   18.209505556255497        5.5280838407339550        5.5944612866974675     
 C   19.488896752009122        6.0665503931422791        5.5243588217342188     
 C   22.438278355001838      -0.10355395986829405        2.0573404083436602     
 H   17.447989786163092        1.3739990126573018        4.4533990284424112     
 C   17.967646237914835       0.22612188993642013        2.7017796729966950     
 C   19.215187684491116       -8.4283884758697691E-002   2.1799816359639115     
 C   22.846565396026445      -0.11604796422405023        8.8690818865036913     
 H   17.596631077390153        1.1811002664756070        6.9738527821241627     
 C   18.341045126690922       -8.3890191730660424E-002   8.5514503238309665     
 C   19.651454354795590      -0.34832357055609209        8.9392043497804572     
 C   25.593480980865998        1.9395380326517497        5.2139178093545899     
 H   23.482646264729723        5.8992263112660037        4.6558213563989570     
 H   23.310941990075872        6.0171356552639264        6.3924369325361958     
 H   22.202229537482584        6.9393970181868223        5.3484024863442787     
 H   17.233936889194894        5.9910493714416369        5.6849249220879114     
 H   19.752130838680923        7.1140022950297865        5.4923331254642065     
 H   23.204488195494346      -0.70336216228437065        2.5672899091197170     
 H   22.986868124187414       0.62410246182335738        1.4392529443792401     
 H   21.839258585680437      -0.74146528143610813        1.3986286401326593     
 H   16.976199465862649       -6.2105456277434107E-002   2.3702613828995287     
 H   19.422564616661688      -0.69509579850244474        1.3129130577902417     
 H   23.703227336378998      -0.54250869411640545        8.3302108740126641     
 H   22.355202864385909      -0.88228206608040483        9.4764526910012403     
 H   23.253752492807141       0.64787809225548032        9.5500791431883751     
 H   17.391469204636945      -0.45982920996401389        8.9139075995429096     
 H   19.965964758546647      -0.99127391374644258        9.7489978668309707     
 H   26.066567353110525        2.5045347934536117        6.0324831038794615     
 H   25.937689827424105       0.89869489528412072        5.3288919227258926     
 C   26.052748119745132        2.4845184382356789        3.8506000350153564     
 H   25.828502341165535        3.5608843249291429        3.7890062679164171     
 H   25.451625410170145        2.0147671276983070        3.0571535465676281     
 C   27.530891957698284        2.2517957859861957        3.5227619071168230     
 H   28.167508407052690        2.8299194724520920        4.2104895228638677     
 H   27.782160162231367        1.1946803499070175        3.7065561142006715     
 C   27.868406239269678        2.6068163593362321        2.0696952571500811     
 H   27.657131780109779        3.6726231412047361        1.8873651335128296     
 H   27.185442251960886        2.0597165930124754        1.3998389461755374     
 C   29.317246168072092        2.2950730681129849        1.6818506316802992     
 H   30.000989227057339        2.8823248710097924        2.3147339571025221     
 H   29.538409802320214        1.2403935922411304        1.9115257180507346     
 C   29.625262295835942        2.5700605342649094       0.20607736269204840     
 H   29.415730932486259        3.6267832568670979       -2.4578765278828268E-002
 H   28.932425115669275        1.9930388825915288      -0.42563574911353474     
 C   31.071452095058234        2.2388383094772912      -0.17945534297597021     
 H   31.283924347764202        1.1843954028334400        5.9885589497469534E-002
 H   31.758607861314609        2.8260665449781697       0.45031615087513821     
 C   31.387574133861200        2.5040002100735670       -1.6551207728999391     
 H   30.707229519628886        1.9153655109263139       -2.2885804934525198     
 H   31.167953897910170        3.5569455102631680       -1.8932619578755150     
 C   32.840238834194665        2.1901689736865215       -2.0309469470078940     
 H   33.061985554421433        1.1348655350158496       -1.8039506159734513     
 H   33.515654715120753        2.7767401273506800       -1.3878237942389986     
 C   33.164165340742116        2.4811324510496391       -3.5003532591775972     
 H   32.501310678345988        1.8879622660812683       -4.1480994814793863     
 H   32.924383027944224        3.5327442424178606       -3.7250997360575431     
 C   34.626239826512496        2.2041831691254012       -3.8692836433782372     
 H   34.865304783918468        1.1465505837356715       -3.6697494165734099     
 H   35.282195403319726        2.7866264481047525       -3.2023071163153793     
 C   34.957633768271464        2.5437255551088818       -5.3268730383717449     
 H   34.295611626944783        1.9712380863289427       -5.9961011383609693     
 H   34.716774985788554        3.6027750404361480       -5.5178304233283662     
 C   36.419847503118959        2.2763686481702488       -5.7086376887878254     
 H   36.656036067082802        1.2092778578421250       -5.5402188172568634     
 H   37.090236270414280        2.8401371067511789       -5.0345291551131517     
 C   36.726611172078250        2.6502041575987323       -7.1666207979346526     
 H   36.023808079149632        2.1194395103306367       -7.8377719173026126     
 H   36.524488034055331        3.7282498442124488       -7.3244376079706814     
 C   38.169494134744369        2.3313887545141330       -7.5918641526215600     
 H   38.875670382461557        2.8998407549144876       -6.9513760136642517     
 H   38.373734092931720        1.2566451342274867       -7.3991292202014378     
 C   38.411785838444445        2.6602202931861796       -9.0761710270457883     
 H   39.415950521550258        2.3352557753922225       -9.4052467338167371     
 H   38.330005566250151        3.7544166955755229       -9.2751204919158159     
 H   37.670555492505528        2.1466690583067045       -9.7311718740593616     
 Cl   16.102909447926692        2.0255780747991583        5.8497353718825584     
 Co   20.495102995793673        1.9205027473385692        12.395827613430551     
 N   21.908314179276385       0.35739292248142229        12.230789781858817     
 N   19.350779811494316       0.14846218191920391        12.373138174335626     
 N   21.768146711709385        2.7190384323049259        10.911804185064998     
 N   19.199138788896484        2.7324003607080387        10.843584860941029     
 N   21.977951379162597        2.7716717584042665        13.668464729326629     
 N   19.384563972955959        2.8704915852320374        13.982952918876524     
 O   23.260571399841997       0.53554084202881402        12.214608957945989     
 C   21.510810575278082      -0.88820231096604818        12.260729563453603     
 N   18.052700088696731      -0.22919951470420991        12.417580591870792     
 C   20.065842433624908       -1.0066893478761465        12.322761313313091     
 O   23.130622763924364        2.6980664940965129        11.002039790622451     
 C   21.294291061391657        3.3673989261090029        9.8786539089383663     
 N   17.882458250220079        2.9454846660260485        10.610785567411565     
 C   19.848726557754677        3.3935589054763908        9.8508194592388367     
 O   23.329517806396407        2.6596711601346263        13.482153904187356     
 C   21.606545488226946        3.4450917988328027        14.725289402407176     
 N   18.109729130617620        3.1823008881303347        14.314858890962189     
 C   20.162659679559390        3.5507289447363788        14.865514158002606     
 B   23.718582374066397        1.9760230627027351        12.192594513835074     
 C   22.445181058833192       -2.0464298493605879        12.269215231534783     
 H   17.293082266091869       0.47823267617784782        12.525122044307960     
 C   17.920463291646708       -1.5796545639847761        12.408276802725757     
 C   19.199596655175419       -2.1187063498948446        12.337923826106408     
 C   22.151505968893378        4.0500042759458381        8.8704668818048269     
 H   17.160596573494210        2.5742797677220910        11.266417029373720     
 C   17.680717307661634        3.7219170198397578        9.5147791665796007     
 C   18.928388895248382        4.0320754497556033        8.9931535509910159     
 C   22.559862187863157        4.0616966970944501        15.682424552638679     
 H   17.309100310862696        2.7676827415361021        13.787046328876707     
 C   18.054124258059957        4.0323914828466618        15.364579153059086     
 C   19.364658921550838        4.2960647042587796        15.752425527179467     
 C   25.305961968256245        2.0060275699363115        12.027492014505521     
 H   23.192735559593615       -1.9540867601843288        11.468674459001203     
 H   23.022747458618348       -2.0695463104766594        13.205576286927778     
 H   21.912647921339552       -2.9928390274072481        12.163851243488640     
 H   16.944725850946483       -2.0421948995662924        12.499061186936331     
 H   19.462389646064015       -3.1662784117185465        12.305932509740760     
 H   22.918814091192637        4.6484732375796458        9.3801408259217105     
 H   22.698692535296384        3.3219855456867533        8.2517172062860880     
 H   21.552978206949955        4.6889685113720363        8.2124110088389486     
 H   16.689410633311901        4.0103983721796537        9.1830825789355668     
 H   19.135938347951374        4.6429421288412733        8.1261687867097105     
 H   23.415014952406093        4.4905773657262369        15.143238919976259     
 H   22.068434490672697        4.8258164187548438        16.292124820560179     
 H   22.969335872557568        3.2970059453616423        16.360946317617277     
 H   17.104729175012643        4.4089184731398667        15.726921333873362     
 H   19.679438841645815        4.9389751261625685        16.562147141192927     
 H   25.778750911904563        1.4406368403330223        12.845963531347618     
 H   25.650307067326999        3.0467689134051712        12.142995671880163     
 C   25.765621609181547        1.4615667797378049        10.664081502424114     
 H   25.541517858373346       0.38519515705616880        10.602061466533151     
 H   25.164666300631509        1.9315427111265440        9.8706470479765649     
 C   27.243854785893152        1.6945142939677740        10.336654332670985     
 H   27.880365368525371        1.1161691862096910        11.024287082045340     
 H   27.495004584748546        2.7515685098339504        10.520945139296014     
 C   27.581731960308428        1.3401073379471642        8.8835020699965135     
 H   27.370599552410638       0.27435029791538196        8.7007078310495718     
 H   26.898836306418815        1.8874010460655954        8.2137354405134264     
 C   29.030620877183214        1.6521159664172083        8.4959461089170034     
 H   29.714350356926346        1.0647273773537889        9.1287139895546776     
 H   29.251662038340001        2.7067447582752875        8.7259830658099968     
 C   29.338825440938464        1.3776028024085796        7.0201012967876588     
 H   29.129324064952083       0.32094626293129846        6.7890987424421843     
 H   28.646038760525229        1.9548021090741541        6.3884945049884481     
 C   30.785041551686952        1.7089370217779567        6.6346947261147857     
 H   30.997514097922206        2.7633194587968899        6.8743046737369280     
 H   31.472202218254857        1.1215387391181013        7.2643006505395675     
 C   31.101135735711800        1.4441329618699972        5.1589417314717636     
 H   30.420861818317530        2.0330200690225371        4.5256448725762422     
 H   30.881362990947409       0.39127911428349538        4.9205308820183449     
 C   32.553816043996662        1.7578463955115866        4.7830655441635770     
 H   32.775767683715173        2.8130430328702078        5.0103376872443581     
 H   33.229219039370534        1.1709660826362362        5.4259157453015154     
 C   32.877471323608418        1.4672555069433453        3.3135137524310854     
 H   32.214817071802848        2.0609339228706491        2.6660460667869814     
 H   32.637211759329709       0.41583264236662593        3.0884392965629464     
 C   34.339609991413269        1.7436661163519309        2.9444876472160018     
 H   34.579238668626850        2.8010570102120034        3.1444847919889187     
 H   34.995344364089746        1.1605714163733263        3.6110704944223562     
 C   34.670654359356206        1.4046569637268376        1.4867023227887106     
 H   34.009179963666384        1.9780903692829588       0.81783382244583613     
 H   34.428864661255034       0.34597503947455877        1.2951826481151034     
 C   36.133076847682126        1.6708477600586551        1.1050657864010967     
 H   36.370315124082808        2.7374814681673940        1.2742210585500988     
 H   36.802805427392194        1.1059807119234912        1.7787390853914895     
 C   36.439637732531445        1.2977479255745648      -0.35309247883645212     
 H   35.738150992510157        1.8301946457163700       -1.0239128169059581     
 H   36.235743400068046       0.22040543071262669      -0.51183652337342456     
 C   37.883080666719778        1.6142123314415036      -0.77767328663552515     
 H   38.587778822531121        1.0441901100563609      -0.13735505234816545     
 H   38.089036145243661        2.6882366276281120      -0.58410778628908833     
 C   38.125647536065834        1.2859997090502675       -2.2620193642612412     
 H   39.130673667247464        1.6078544965699266       -2.5903044276973546     
 H   38.040780745047336       0.19278155539254913       -2.4619381027448042     
 H   37.386892485241013        1.8020543001845790       -2.9169171429493441     
 Cl   15.815140967693685        1.9237389823299236        12.663195531808601     
 Co   10.749527337914003        5.8740980062204287        8.0460434551918318     
 N   9.3336867425595056        4.3124836913069657        8.2081412653515162     
 N   11.890207572285250        4.0993959300692291        8.0657983530767066     
 N   9.4773421095826418        6.6738959693316700        9.5288636559233328     
 N   12.047278597023112        6.6831536783974208        9.5983931043771022     
 N   9.2684967422629683        6.7231255725160510        6.7701888808304966     
 N   11.861738861999779        6.8151977515186646        6.4552051458423083     
 O   7.9817446548292290        4.4928478664666311        8.2254832560637361     
 C   9.7288220398477190        3.0661477857551440        8.1767552646560748     
 N   13.187731234933636        3.7199048317110757        8.0220868773741181     
 C   11.173433396528093        2.9452879812215125        8.1145963850949911     
 O   8.1149373467180350        6.6551197858458151        9.4381116254111479     
 C   9.9521917232012971        7.3216627729366932        10.561911026601305     
 N   13.364008419872661        6.8963301041515299        9.8308023399714681     
 C   11.397901609655928        7.3461211055956612        10.590083592107494     
 O   7.9167881076554831        6.6160137004038280        6.9574088902488489     
 C   9.6411346792358721        7.3924471111827037        5.7112595599570239     
 N   13.137225987693656        7.1256283190357266        6.1244585931051452     
 C   11.085197389670496        7.4951371761464562        5.5710284422333265     
 B   7.5261863320584110        5.9338631838730942        8.2472230684823398     
 C   8.7924811890751631        1.9095078088048487        8.1669510150801656     
 H   13.948607325813658        4.4261967728978311        7.9163446734630361     
 C   13.318083088982934        2.3692120890349191        8.0302049349605564     
 C   12.038160052431904        1.8319584880685289        8.0987765222389836     
 C   9.0959196595480538        8.0048606219152081        11.570401682337225     
 H   14.085756177824395        6.5232075486769059        9.1760060293750634     
 C   13.565985135846120        7.6741336372430879        10.925653629151453     
 C   12.318354274502997        7.9853940990718035        11.446911378179431     
 C   8.6884482408108425        8.0075004566350660        4.7524913392648624     
 H   13.936924588874991        6.7112655458624957        6.6538204022952305     
 C   13.194718009369353        7.9742914289631441        5.0736329806782710     
 C   11.884881138461132        8.2384781476190856        4.6839004868794554     
 C   5.9388525346126677        5.9671114792951929        8.4119851773818137     
 H   8.0448795404907045        2.0021376360561338        8.9674195355361803     
 H   8.2150682011346330        1.8883161295941511        7.2304486683045202     
 H   9.3233888911482676       0.96208395830429128        8.2714558622194918     
 H   14.293307790946237        1.9054525008052918        7.9399598701766889     
 H   11.774059391299714       0.78470436382609399        8.1295058427831819     
 H   8.3277517610320135        8.6024382780981234        11.061138897729331     
 H   8.5504141676732193        7.2768271379911615        12.190496489529350     
 H   9.6948525451693115        8.6447841969758272        12.227003960039461     
 H   14.557342845515482        7.9628241849030044        11.256983134577643     
 H   12.111052314726875        8.5977111303789577        12.312934557300524     
 H   7.8377071332733195        8.4454781593619828        5.2907118187766251     
 H   9.1820540519052170        8.7637286456606134        4.1355769053254612     
 H   8.2721237063634607        7.2403414504837773        4.0815665818675519     
 H   14.144818885690805        8.3497423041183900        4.7120575340651261     
 H   11.571536779277306        8.8808324913128853        3.8731710667775916     
 H   5.4652480846860048        5.4015998654078423        7.5940746186283583     
 H   5.5962247138185512        7.0082608884721225        8.2952637808227578     
 C   5.4784190829396309        5.4249185484895994        9.7759041456416451     
 H   5.7048255654503901        4.3491886864142293        9.8405216487717464     
 H   6.0772200181541169        5.8980998577798722        10.568987531890398     
 C   3.9992423899516987        5.6545910492877116        10.101043893968587     
 H   3.3650520039426963        5.0728737470998828        9.4141337965827177     
 H   3.7450307200771036        6.7104504127834534        9.9140221666949166     
 C   3.6613795540773322        5.3022402179914261        11.554613770877454     
 H   3.8762561657470984        4.2376769680247595        11.739697037221724     
 H   4.3418608045429536        5.8533924092400644        12.223606261181949     
 C   2.2113712364778806        5.6095320018175920        11.941132630045519     
 H   1.5299065423150453        5.0193209695502281        11.308595129150333     
 H   1.9867375051371698        6.6632416445855087        11.710305743242655     
 C   1.9040254869956921        5.3347969660724717        13.417066244088257     
 H   2.1161944459078521        4.2787458889594978        13.648264757483345     
 H   2.5955773368754342        5.9139079723748971        14.048260039501697     
 C  0.45727570547708307        5.6627152415447339        13.803006079543355     
 H  0.24265739314255105        6.7169407469251272        13.564625246185964     
 H -0.22885966328710364        5.0745955764160522        13.172973294473559     
 C  0.14218922629078723        5.3956226718729789        15.278514413187251     
 H  0.82292184114168287        5.9835415371986604        15.912213817496974     
 H  0.36208202795794281        4.3423860028249015        15.515110832542714     
 C  -1.3101119830102772        5.7090504042054668        15.655962555500212     
 H  -1.5312349055445680        6.7652878831847465        15.432492349246761     
 H  -1.9863108525156965        5.1249159234349140        15.011354778078434     
 C  -1.6335067299613553        5.4135015980164063        17.124566095058963     
 H -0.96837557193553325        6.0023065347890867        17.774092481670582     
 H  -1.3966555347437275        4.3602319184674050        17.345093578815604     
 C  -3.0944670541048738        5.6936098850712078        17.495576354756462     
 H  -3.3292055870772010        6.7540644200824236        17.303908820283485     
 H  -3.7529381524793801        5.1185504326661189        16.824075972157544     
 C  -3.4274616440259345        5.3441134107364654        18.950712081667188     
 H  -2.7607712185655098        5.9061854408405186        19.625175511114737     
 H  -3.1944036262871682        4.2810489079834539        19.132569342843279     
 C  -4.8878698221840606        5.6196260130096416        19.334259059656652     
 H  -5.1136428453108644        6.6931780522999764        19.181381089736195     
 H  -5.5635987425521778        5.0717900760177468        18.649504227104806     
 C  -5.1998628976909780        5.2254161707844409        20.787364902563539     
 H  -4.4859550049851098        5.7336066959968006        21.469835988058062     
 H  -5.0167082761962893        4.1380039625617702        20.927182670904205     
 C  -6.6387079135607880        5.5642228308225228        21.215445696237776     
 H  -7.3569487185597486        5.0192041615308352        20.560989056798910     
 H  -6.8227310295598498        6.6501391184138186        21.041870020939253     
 C  -6.8874215951809790        5.2102304747978385        22.695524175511576     
 H  -7.8848581843816197        5.5631508346954650        23.028634828351787     
 H  -6.8392742118865435        4.1020996557634088        22.872834988781729     
 H  -6.1245931252807333        5.6905181729661818        23.364719002361444     
 Cl   15.429743179446652        5.8683950163665646        7.7809724304654173     
         388

 Co   11.032834307327212        5.9637116440464322        1.2367931092559707     
 N   9.6163324406949062        7.5249959032427665        1.3976942672849191     
 N   12.172178383850396        7.7395727145178155        1.2536063115861491     
 N   9.7615177145943175        5.1639368091854569        2.7199042284597739     
 N   12.332044046458961        5.1564880086602045        2.7882936178776720     
 N   9.5520464894382506        5.1162485146300716       -4.0015195233527756E-002
 N   12.145056046438841        5.0277220119961825      -0.35731240009060689     
 O   8.2645124180464062        7.3437959088472162        1.4165513039292903     
 C   10.010518214520607        8.7716295660834493        1.3653553625892687     
 N   13.469509216865127        8.1195933991686768        1.2095542969452544     
 C   11.454908422478523        8.8933476031245533        1.3020170606573966     
 O   8.3991236988706035        5.1819137165221134        2.6296419124607748     
 C   10.237502491348694        4.5161483120772141        3.7523863727218574     
 N   13.648944732073470        4.9433503771643919        3.0198047651506563     
 C   11.683333371383830        4.4925406866108251        3.7797651884106216     
 O   8.2004322003914076        5.2207595856623330       0.14872027548050737     
 C   9.9246039386270049        4.4486035619692990       -1.1000156228384379     
 N   13.420594351658510        4.7180729876334171      -0.68864912331815087     
 C   11.368594418350208        4.3477031248009119       -1.2414830982314258     
 B   7.8097969263562677        5.9026615157679823        1.4385375951008141     
 C   9.0734769135674931        9.9277210917000591        1.3557352962753089     
 H   14.230756775485309        7.4136773238613234        1.1042821155473264     
 C   13.599314525683031        9.4703977810582618        1.2169213077137544     
 C   12.319197021535889        10.007111713397054        1.2852797718714011     
 C   9.3824835369764710        3.8325195568868762        4.7615678307648324     
 H   14.370258127884751        5.3171051120807800        2.3648513940163083     
 C   13.851661848289101        4.1648285613117846        4.1139120901714099     
 C   12.604321798463449        3.8529244975144672        4.6356170549960947     
 C   8.9719152736910956        3.8338352833859095       -2.0589080130771436     
 H   14.220314618758914        5.1320332081601086      -0.15902807496971574     
 C   13.478164002432637        3.8700131950377390       -1.7399850225520401     
 C   12.168359695503938        3.6053764346650814       -2.1294064150716454     
 C   6.2225650329722093        5.8681419219334234        1.6035172324818823     
 H   8.3257936461260496        9.8344863302130516        2.1560454443077708     
 H   8.4962551770209167        9.9489595751476934       0.41911045747108178     
 H   9.6038340100752730        10.875423971474550        1.4606389677412754     
 H   14.574342571509771        9.9345387808666761        1.1263349568497933     
 H   12.054765266497549        11.054287587565803        1.3154833982255658     
 H   8.6112304983693306        3.2384692677093305        4.2533732251586311     
 H   8.8413765238995854        4.5604545212498344        5.3851433033773937     
 H   9.9815715926373709        3.1895011648160412        5.4146649102764401     
 H   14.843244409600858        3.8761109624657166        4.4445590247325590     
 H   12.397543935393307        3.2398369907413449        5.5012055854747066     
 H   8.1220485124366899        3.3940958505418171       -1.5209260554436499     
 H   9.4658776951126757        3.0791942151572895       -2.6773393798158329     
 H   8.5544206170387014        4.6015542465828245       -2.7283542064557675     
 H   14.428334056961946        3.4951747495060781       -2.1019897110648085     
 H   11.855013791520459        2.9632932093437181       -2.9403416202986246     
 H   5.7484298141579799        6.4329491549805544       0.78543432320121409     
 H   5.8807595564311352        4.8266805571739821        1.4871920086254984     
 C   5.7619304814827599        6.4104654853396497        2.9672187719229650     
 H   5.9889010105330707        7.4860651131045959        3.0319104874133762     
 H   6.3601313974859153        5.9369192576123542        3.7605297711802881     
 C   4.2825161396070985        6.1817932450477020        3.2917046735548756     
 H   3.6489872573777187        6.7636636000969181        2.6043045637469309     
 H   4.0276014991973810        5.1260400113881959        3.1049325275701047     
 C   3.9444302586405153        6.5349660268327954        4.7449479080990624     
 H   4.1601995903447504        7.5994071556498906        4.9296350292833528     
 H   4.6242131689951460        5.9834973330842738        5.4143825227002278     
 C   2.4941012672674781        6.2292014162936926        5.1311524946939553     
 H   1.8133105896939863        6.8195269882521199        4.4980071088655418     
 H   2.2685869247508768        5.1755198964221929        4.9010288889975611     
 C   2.1867806415503153        6.5052752759185939        6.6067817426227045     
 H   2.3997112219113963        7.5613320313318289        6.8372009883721230     
 H   2.8778704228220597        5.9261157328241465        7.2384421833876944     
 C  0.73980207184568725        6.1786906840137465        6.9927372922682487     
 H  0.52439833617506748        5.1245087563919300        6.7548843650221952     
 H   5.4170800593470667E-002   6.7669673229237892        6.3623134712942520     
 C  0.42483307611521176        6.4466937601670722        8.4680674780703278     
 H   1.1050109553986838        5.8584025281962786        9.1020184626264111     
 H  0.64561456592077282        7.4998133111556111        8.7043058505734727     
 C  -1.0277705253948697        6.1345851531404714        8.8452768369917685     
 H  -1.2499143691881054        5.0786975739971894        8.6212541454753282     
 H  -1.7032702093416643        6.7196391420626371        8.2008159341752531     
 C  -1.3511024531271389        6.4295718609383030        10.313982587962752     
 H -0.68698703854109566        5.8392873950392641        10.963147081597045     
 H  -1.1127827113391175        7.4822744413551341        10.535423816401190     
 C  -2.8125364796973682        6.1512138328607087        10.684324205972491     
 H  -3.0492420191042822        5.0919162786556154        10.489650682497489     
 H  -3.4698641400244807        6.7292590896646853        10.014544856713268     
 C  -3.1447984191414862        6.4968573048666096        12.140413203629226     
 H  -2.4800690927427635        5.9304652898729140        12.812724607783860     
 H  -2.9084185647386200        7.5582469376999626        12.325948069652608     
 C  -4.6059606510887887        6.2247765316988017        12.523254594312981     
 H  -4.8363448314931592        5.1542127069382087        12.362944603938477     
 H  -5.2794448673257985        6.7799978672111587        11.843679367590090     
 C  -4.9153353636407848        6.6089698090712572        13.978756634316708     
 H  -4.2061976228366751        6.0903203317080781        14.655580801167762     
 H  -4.7237231163946110        7.6920436504949370        14.127246226530410     
 C  -6.3558563657340699        6.2786346995576228        14.405780873802392     
 H  -7.0688814209667052        6.8351302770500331        13.758947692815624     
 H  -6.5490907752916900        5.1982250844174160        14.221994067053673     
 C  -6.6009657018844550        6.6187464828921936        15.888194913699651     
 H  -7.6013297918253420        6.2781648860194474        16.219654859076080     
 H  -6.5371961839467669        7.7199710814948608        16.076967857269526     
 H  -5.8478299271674068        6.1222300052069718        16.549512851118745     
 Cl   15.713343118988858        5.9727800779529678       0.96939787561828827     
 Co   20.783180910959516        2.0224136025488391        5.5789148576320002     
 N   22.197467196358051        3.5848537178294877        5.4150535957936459     
 N   19.640668677395190        3.7959720053008219        5.5593439246022056     
 N   22.055058225092797        1.2236881310932353        4.0944560950180984     
 N   19.485457670595547        1.2128019447973815        4.0277645675230698     
 N   22.265701214516749        1.1725803445559744        6.8524853166330493     
 N   19.672574581326590        1.0781437910082841        7.1696249786823829     
 O   23.549542379270211        3.4054883770924849        5.3971817134142448     
 C   21.801248085653093        4.8308579922941410        5.4459939239209074     
 N   18.342880917233717        4.1745152901845728        5.6039548478352899     
 C   20.356539097896540        4.9505895905276249        5.5092604847006914     
 O   23.417528616504896        1.2433769187413826        4.1841126327794500     
 C   21.579740396107812       0.57546235100895315        3.0619248837968476     
 N   18.168525273346972       0.99998381035775663        3.7961671081764932     
 C   20.134042714830727       0.55056532648850998        3.0350682379278169     
 O   23.617167546124861        1.2815230718273130        6.6644613148347194     
 C   21.894312114100799       0.50111036850749868        7.9105295524014148     
 N   18.397644966940359       0.76732373780212948        7.5021350068108426     
 C   20.450491087493894       0.39765653977896620        8.0521345075152819     
 B   24.006331503759046        1.9647768173230975        5.3748505593357674     
 C   22.736590835117934        5.9883207019426923        5.4542180004586518     
 H   17.582703906466151        3.4676945369183518        5.7111605599516935     
 C   18.211541749995906        5.5251167007035953        5.5952463781340613     
 C   19.491016562026473        6.0632791482475268        5.5251775655856532     
 C   22.435358146292579      -0.10793738538026731        2.0530062809306000     
 H   17.447277672239174        1.3719832140702743        4.4520774294658283     
 C   17.965668294113485       0.22290400022401829        2.7009404389606320     
 C   19.212875598328289       -8.8100441898816093E-002   2.1785595205581014     
 C   22.847552138978585      -0.11529964377640931        8.8678135203669921     
 H   17.597039832872866        1.1817220547414609        6.9741181107946932     
 C   18.341838401628110       -8.2172603873327671E-002   8.5523552090190602     
 C   19.652300834532351      -0.34652055814190186        8.9398638486640518     
 C   25.593600926150906        1.9330524013106816        5.2095000174041726     
 H   23.484469566054290        5.8949234307600040        4.6541132608899609     
 H   23.313660184668976        6.0116905534035689        6.3908913207147240     
 H   22.204861831829621        6.9351041574607475        5.3479896987947990     
 H   17.236091342858995        5.9882695215287614        5.6862026848526472     
 H   19.754395552309930        7.1107045791088970        5.4936383822401877     
 H   23.204848897531225      -0.70409902581306416        2.5617044523088337     
 H   22.979264295624922       0.61979100136668852        1.4314059220447637     
 H   21.836213787400400      -0.74903942686918923        1.3978653357205995     
 H   16.974011769175135       -6.5503519079485553E-002   2.3702451905904804     
 H   19.419597388537898      -0.69975407043858617        1.3119408773911287     
 H   23.702255053335453      -0.54521374944218681        8.3289214256387858     
 H   22.355847727105370      -0.87846382928218625        9.4783766626829458     
 H   23.257538552970129       0.64976439925952756        9.5455414361803399     
 H   17.392319546342677      -0.45792201147637623        8.9151453251480994     
 H   19.967003144478770      -0.98922062382403875        9.7497692577463368     
 H   26.067035975718660        2.4978787830851017        6.0279825286267830     
 H   25.936909740940099       0.89196410814920069        5.3249001538599021     
 C   26.053528938813756        2.4771661006142538        3.8461625067230512     
 H   25.828546687295940        3.5533104283628569        3.7835864282512883     
 H   25.453441402345586        2.0062782440257338        3.0526326526887528     
 C   27.532119385080257        2.2456310370238142        3.5196858142516572     
 H   28.167662489202446        2.8246063617473567        4.2076842873307889     
 H   27.784374695992152        1.1888486284518340        3.7041341603097013     
 C   27.870205599326979        2.6005298487783928        2.0667861739182558     
 H   27.657664382554344        3.6659949161406691        1.8840424352480269     
 H   27.188335085491715        2.0523704724386138        1.3967066447504886     
 C   29.319570170156450        2.2906832481299864        1.6796960643093630     
 H   30.002305140270305        2.8785803624634476        2.3130441273932019     
 H   29.541976830318376        1.2362107476646640        1.9091538816370315     
 C   29.627655569014493        2.5665557046408267       0.20414375082004402     
 H   29.416935155023872        3.6231088259246347       -2.6133242544389337E-002
 H   28.935577120362979        1.9889725990013898      -0.42788611271230431     
 C   31.074222117771122        2.2371636573520832      -0.18129182951451836     
 H   31.287879515512909        1.1828748315849456        5.7648928070426847E-002
 H   31.760641853504190        2.8249013139619721       0.44878905260467111     
 C   31.390106821246544        2.5032154002396063       -1.6568221597908537     
 H   30.710465491862621        1.9139720838239216       -2.2904657286113816     
 H   31.169266729791062        3.5559620698665162       -1.8946505763231956     
 C   32.843117210831515        2.1911167450695648       -2.0325818514344491     
 H   33.066161271783116        1.1361772915053177       -1.8052402255485920     
 H   33.517773998782502        2.7786813898460725       -1.3896075151263623     
 C   33.166717562229195        2.4818651942996719       -3.5020895099159977     
 H   32.504897526959986        1.8872412365738802       -4.1495140085812601     
 H   32.925259484185659        3.5329180127162370       -3.7274856626977662     
 C   34.629241058156815        2.2069883797685468       -3.8706514059438519     
 H   34.870388014653152        1.1504133808051560       -3.6686828548758270     
 H   35.284074136854294        2.7921625368134113       -3.2051665511412541     
 C   34.959750092455877        2.5434845308535290       -5.3290642269015862     
 H   34.299599560013441        1.9671050814808571       -5.9964545054190630     
 H   34.715648090316868        3.6010159249055889       -5.5230583990348778     
 C   36.422667527017232        2.2796304315456806       -5.7103112536162053     
 H   36.663193501457094        1.2151989079928409       -5.5355433486244205     
 H   37.090913165503892        2.8499613161465263       -5.0406504352301376     
 C   36.727109005389323        2.6449890523533930       -7.1703397525951384     
 H   36.028633841054209        2.1050540757369425       -7.8366920111296476     
 H   36.517444579195754        3.7192288192022263       -7.3356054640642556     
 C   38.171533553276696        2.3338613464946660       -7.5945264078650547     
 H   38.872981877892322        2.9122722888677162       -6.9604278499856838     
 H   38.383830521937924        1.2638785898886244       -7.3930459945467613     
 C   38.410964615540401        2.6509571681601631       -9.0807740731325364     
 H   39.417766982545686        2.3368992902929295       -9.4082342196152151     
 H   38.315576793163778        3.7392003046504754       -9.2894901357052877     
 H   37.678325626114116        2.1233777628788224       -9.7292060216085119     
 Cl   16.103002962415172        2.0237031238446894        5.8491263317114166     
 Co   20.495685717876064        1.9248579983623355        12.392083254018685     
 N   21.909454188505801       0.36185191144674750        12.228068192626198     
 N   19.352625622658469       0.15175388440836718        12.372697971623298     
 N   21.767910545735802        2.7232441198408419        10.907778117486361     
 N   19.198275396751349        2.7347811725891260        10.840895257637298     
 N   21.978352297047817        2.7737284651766059        13.665831384487845     
 N   19.385239420732688        2.8694357971563975        13.982918236905931     
 O   23.261628278910905       0.54066529164437638        12.210213780659991     
 C   21.512770477970985      -0.88399362832368011        12.259228285885094     
 N   18.054686270578848      -0.22624655862200899        12.417594969664355     
 C   20.068014381522641       -1.0031627138783150        12.322577257430082     
 O   23.130376147622151        2.7030046779695573        10.997488151693137     
 C   21.292826982628778        3.3715737805536392        9.8752075200257874     
 N   17.881405302327344        2.9478603037327713        10.609155641465058     
 C   19.847119520904254        3.3969161494967191        9.8482921138171235     
 O   23.329820768842186        2.6643432664042059        13.477890523733960     
 C   21.607242149233585        3.4452449126025479        14.723945467824706     
 N   18.110458445379656        3.1809577946730316        14.315334188156536     
 C   20.163462929563082        3.5495324639330716        14.865463576393278     
 B   23.718904863342178        1.9812489988843047        12.188161835704612     
 C   22.447747490675631       -2.0417576092732617        12.267883901831622     
 H   17.294827574919882       0.48089620822531615        12.524923975616327     
 C   17.922798952451554       -1.5768004934952511        12.409004852987051     
 C   19.202039532259469       -2.1154946231225860        12.338708136705826     
 C   22.148677479057618        4.0544556916053072        8.8661383781680243     
 H   17.160033180122010        2.5761962694655374        11.265111359394291     
 C   17.678845431637850        3.7250572229725072        9.5139572831360013     
 C   18.926170890453076        4.0358371317596387        8.9917330099645607     
 C   22.560934805184687        4.0610894928404093        15.681141927498798     
 H   17.309670305902451        2.7669163096964562        13.787311084242461     
 C   18.055023171518144        4.0305545824242381        15.365489646799169     
 C   19.365599613428035        4.2942116788534355        15.753082213944971     
 C   25.306242078051131        2.0126621529875557        12.023038927014110     
 H   23.194937512057830       -1.9495965178402990        11.466996604710186     
 H   23.025687806271222       -2.0641370253878719        13.204034825561616     
 H   21.915628922426865       -2.9884881458065893        12.163232110944218     
 H   16.947195263851349       -2.0395670215420840        12.500253066723937     
 H   19.465017816321829       -3.1630292200168602        12.307200432900691     
 H   22.919166817075123        4.6493997324269509        9.3745859185742813     
 H   22.691307725351258        3.3263979575425031        8.2439357891873524     
 H   21.549980285663594        4.6965150286018513        8.2115939156717719     
 H   16.687316151201728        4.0136951182996858        9.1830998460141515     
 H   19.133049303928523        4.6475403357284302        8.1251903669906458     
 H   23.414265588060086        4.4932037481693063        15.141963737514780     
 H   22.069171070093361        4.8223313791225859        16.293822858072890     
 H   22.973000204225063        3.2953303437287658        16.356619293097523     
 H   17.105668647729676        4.4068380690907878        15.728175390530328     
 H   19.680546860587103        4.9368751386568803        16.562922535175389     
 H   25.779406784440511        1.4474775944572931        12.841436144425108     
 H   25.649674675324544        3.0536579181501557        12.138920561745604     
 C   25.766526969592316        1.4690209926252771        10.659617074776467     
 H   25.541673892839405       0.39287144559651710        10.596653322911955     
 H   25.166591624583191        1.9401131091604944        9.8660981896332416     
 C   27.245198638202869        1.7007605658161582        10.333514094519078     
 H   27.880645489395793        1.1215838546269918        11.021426253413946     
 H   27.497346297389591        2.7574872905308641        10.518414078050922     
 C   27.583614805498570        1.3464198380337857        8.8805365902695570     
 H   27.371202753518762       0.28100001855943813        8.6973707155996109     
 H   26.901806422453468        1.8947556395141776        8.2105386793031148     
 C   29.033023899866556        1.6565077641792803        8.4937089973427291     
 H   29.715746525869406        1.0684862079488988        9.1269520216951605     
 H   29.255319194209093        2.7109341590957157        8.7234959568636334     
 C   29.341280567444059        1.3810667246623451        7.0180916069796897     
 H   29.130587378329167       0.32457381446481676        6.7874995129747129     
 H   28.649248013504753        1.9588114509219583        6.3861585197985891     
 C   30.787871017115410        1.7105605853890515        6.6327706794316228     
 H   31.001528731420187        2.7647944085335361        6.8719560835426616     
 H   31.474295221922599        1.1226682513164556        7.2627009463905159     
 C   31.103730285519820        1.4448342443090885        5.1571607129561485     
 H   30.424153285206845        2.0343071645750337        4.5236652700602198     
 H   30.882751382270371       0.39217076448499577        4.9190870857712223     
 C   32.556754876096967        1.7568256389014423        4.7813555337668880     
 H   32.779985349304702        2.8116679656910981        5.0089479235766889     
 H   33.231399901145934        1.1689798466511239        5.4240816961377414     
 C   32.880108584453104        1.4664159421030412        3.3117156129373502     
 H   32.218470803175315        2.0615020421733177        2.6645443742518014     
 H   32.638216538954275       0.41553491618784177        3.0860212333844967     
 C   34.342690455684789        1.7408028945108462        2.9430667490509106     
 H   34.584350029515321        2.7971581202563667        3.1454562159626533     
 H   34.997322328981582        1.1550363890393875        3.6081936875021419     
 C   34.672881698905641        1.4047915485243976        1.4844758122715551     
 H   34.013229295069443        1.9820311241299624       0.81741244162348736     
 H   34.427933188222752       0.34759437723141706        1.2899703880682758     
 C   36.135988975738293        1.6675852455896865        1.1033453474828152     
 H   36.377469488420736        2.7316011303885399        1.2787828873364535     
 H   36.803634263120180        1.0962553729122648        1.7726104139195358     
 C   36.440246052619500        1.3028955902768771      -0.35684242064222921     
 H   35.742967953672867        1.8443602130876091       -1.0228938736690529     
 H   36.228970891089133       0.22929529443875152      -0.52295130684856783     
 C   37.885179822399799        1.6118852862650033      -0.78042659955956828     
 H   38.585284001719195        1.0320464413966917      -0.14648252026196859     
 H   38.099036908312421        2.6812139094164653      -0.57819097361735294     
 C   38.124861041850764        1.2953521656093341       -2.2667099043738559     
 H   39.132446809724968        1.6065819589362969       -2.5934510865248681     
 H   38.026666266370306       0.20799862716595374       -2.4763072885407311     
 H   37.394473089855467        1.8252080955768901       -2.9150481587175854     
 Cl   15.815417545603349        1.9254198159817488        12.662562116726001     
 Co   10.748864664894548        5.8778721858549350        8.0495781479925732     
 N   9.3327059367359144        4.3162255996790595        8.2109202903559240     
 N   11.888613164077501        4.1023486285083903        8.0662960048333687     
 N   9.4774200251933109        6.6774057318742459        9.5327892995303021     
 N   12.047899283048285        6.6852119264522010        9.6008635073610016     
 N   9.2678507458299713        6.7247959184600461        6.7729048963640874     
 N   11.860831596081619        6.8143693218896946        6.4553679236657349     
 O   7.9808183135174806        4.4970536378787553        8.2298300779124869     
 C   9.7272367415342895        3.0697067514410401        8.1784456098509768     
 N   13.186047043821487        3.7226851677009778        8.0220637669673796     
 C   11.171668508480085        2.9483806994195567        8.1149813372772659     
 O   8.1150192490800315        6.6591623606325587        9.4426095602828628     
 C   9.9534069853284528        7.3251956942060854        10.565266435583004     
 N   13.364814143247875        6.8983747981195727        9.8322487551195170     
 C   11.399246610605390        7.3489911928142373        10.592489448924995     
 O   7.9162529590504391        6.6198548587943886        6.9616720526171356     
 C   9.6400810279417026        7.3925866026115488        5.7128776208700218     
 N   13.136205566839688        7.1246380476779327        6.1240061639137684     
 C   11.084021081245904        7.4941951491604151        5.5713539393393878     
 B   7.5257712836440103        5.9381219473664490        8.2516323027203100     
 C   8.7904685296046949        1.9133859795953170        8.1685912121365138     
 H   13.947049565194234        4.4287914021707557        7.9163704445573053     
 C   13.316220845729939        2.3719151516862902        8.0295760058005055     
 C   12.036262397083547        1.8348556671986627        8.0982530743990768     
 C   9.0984134291527763        8.0086162052047349        11.574611477679296     
 H   14.086082813913086        6.5249675998062777        9.1770522939136949     
 C   13.567588167760109        7.6768181106664439        10.926397148192230     
 C   12.320299649893634        7.9885997666925483        11.448286855554027     
 C   8.6869613887462211        8.0070206897955138        4.7541964924407836     
 H   13.936148026186356        6.7108287596840865        6.6534377516593004     
 C   13.193356496617595        7.9729372046755858        5.0728459121075193     
 C   11.883414438073757        8.2370610494355319        4.6835385546995054     
 C   5.9384756773115166        5.9724839012592668        8.4164455908834679     
 H   8.0432357986188219        2.0058075727692124        8.9694129866147101     
 H   8.2126675086042127        1.8927565630674101        7.2323119428950182     
 H   9.3211094784256989       0.96573301894935570        8.2724617345722660     
 H   14.291358443014762        1.9080402502411744        7.9388182556697169     
 H   11.772095343217920       0.78761009851463093        8.1286135389756211     
 H   8.3271427944563765        8.6027503229437485        11.066537601399393     
 H   8.5573109481847442        7.2805450607556015        12.198036547499408     
 H   9.6974788680720998        8.6515473695871155        12.227834861663146     
 H   14.559163792895893        7.9656461647663672        11.256921055525130     
 H   12.113646114942613        8.6016213365445076        12.313955403773203     
 H   7.8376412588666540        8.4474051074563477        5.2924972488878410     
 H   9.1807052825683790        8.7610883820551031        4.1349571904686018     
 H   8.2686678398395106        7.2390176754307065        4.0856255595068660     
 H   14.143352671609822        8.3482425006349015        4.7108573493319330     
 H   11.569772280052096        8.8792190447208039        3.8727820797887196     
 H   5.4645696796872771        5.4071893728889480        7.5985583395894167     
 H   5.5966042229805009        7.0138506199019295        8.2994568269388704     
 C   5.4774872414723914        5.4309045267632721        9.7803296909742237     
 H   5.7044336178458090        4.3553383850311178        9.8456548536288597     
 H   6.0754640989946518        5.9049106100998836        10.573529404573090     
 C   3.9979578520015444        5.6596669887797377        10.104353156616897     
 H   3.3646202129115421        5.0774247304817122        9.4170979336933804     
 H   3.7430268256246393        6.7153075212304119        9.9169705210681069     
 C   3.6595546321703019        5.3071955042831140        11.557710300379505     
 H   3.8753703799791803        4.2428609237588724        11.742957121683386     
 H   4.3391681401390487        5.8590389448091491        12.227004473383591     
 C   2.2091279186526189        5.6129955505432649        11.943595024723198     
 H   1.5284641437500412        5.0224081974729353        11.310561427873029     
 H   1.9835667693428816        6.6665863751595538        11.713089921620597     
 C   1.9016519247506292        5.3373528499749741        13.419293137934780     
 H   2.1147701148525928        4.2814103447722713        13.650063388339403     
 H   2.5925619219594855        5.9168354441135422        14.050850795128815     
 C  0.45457633192462099        5.6637414034133950        13.805098812830323     
 H  0.23896797676595552        6.7178325686773883        13.567030762178149     
 H -0.23091580228827602        5.0751932861873206        13.174780495794145     
 C  0.13963314586435202        5.3959346416936169        15.280486362761138     
 H  0.81962715246516626        5.9845273499169638        15.914347741424523     
 H  0.36072117944358434        4.3429231471044565        15.516910540911557     
 C  -1.3130468077093429        5.7076663148140607        15.657720584472919     
 H  -1.5355239073223346        6.7634548562315882        15.433584485342511     
 H  -1.9884153508506333        5.1223167177953757        15.013396637134941     
 C  -1.6361636509103228        5.4127494359876414        17.126498464435421     
 H -0.97227414645048482        6.0034051341082604        17.775541229773257     
 H  -1.3973700801942976        4.3601895006430951        17.348059249768731     
 C  -3.0976743023771580        5.6904978616283701        17.496951127333148     
 H  -3.3348883471520008        6.7496381894567481        17.302133978021349     
 H  -3.7547940994539819        5.1120360604328354        16.827353759688677     
 C  -3.4296383952872129        5.3449526456604231        18.953133366033807     
 H  -2.7652442072050087        5.9118638304459257        19.625282967404306     
 H  -3.1926276342883346        4.2837713639667756        19.138854850775708     
 C  -4.8909144949036909        5.6162205405542194        19.336000622978773     
 H  -5.1219722471098770        6.6865257159999780        19.175360431878360     
 H  -5.5640145571747075        5.0603732552252243        18.656661596231640     
 C  -5.2001098006827071        5.2323402385131281        20.791595353357764     
 H  -4.4915399864864636        5.7517541896516367        21.468238226325511     
 H  -5.0076885109148082        4.1495858319652452        20.940498796922004     
 C  -6.6408637352916253        5.5616405839659304        21.218361291797979     
 H  -7.3532791265634083        5.0045317423280320        20.571564383817190     
 H  -6.8347827678816824        6.6417798762580160        21.034297866390229     
 C  -6.8861328364463450        5.2216717901162175        22.700765036810523     
 H  -7.8868192157560175        5.5611421985686045        23.031893000247081     
 H  -6.8213184476695856        4.1207616109121892        22.889810190028843     
 H  -6.1338605542461204        5.7190131650419840        23.362100349155856     
 Cl   15.429363604324228        5.8703079660332405        7.7811879262503787     
         388

 Co   11.032350370904492        5.9599393255017894        1.2402880653003736     
 N   9.6155650958554144        7.5212926121584900        1.4004769994464272     
 N   12.170803440155357        7.7365880601260333        1.2540539154075341     
 N   9.7617612422948845        5.1604537760469116        2.7238000322737967     
 N   12.332825861513063        5.1544203257141845        2.7907030276999047     
 N   9.5515566108044254        5.1146350312770643       -3.7325925770174975E-002
 N   12.144302036384957        5.0285021865865644      -0.35720028042154622     
 O   8.2637927137917657        7.3396663391824939        1.4209073974363613     
 C   10.009181113328546        8.7680976618151050        1.3670357934903419     
 N   13.468054904698613        8.1167450246818085        1.2094633582607290     
 C   11.453395867090670        8.8902424364620991        1.3023794682216570     
 O   8.3993705870735429        5.1779246437599022        2.6341179852646972     
 C   10.238883422203825        4.5126418776394930        3.7557114548696720     
 N   13.649912911206123        4.9412931338479531        3.0211776226255904     
 C   11.684844961015447        4.4896779460997429        3.7821252613995595     
 O   8.2000548096422676        5.2170183521560993       0.15295988265245664     
 C   9.9236736446643032        4.4485061390923688       -1.0984268816745941     
 N   13.419710719202659        4.7189526071100749      -0.68915445818633569     
 C   11.367536416065187        4.3486160940208203       -1.2411924490082833     
 B   7.8095550060406405        5.8984857416411840        1.4429375700807328     
 C   9.0717399476107445        9.9238930688100524        1.3573421437477780     
 H   14.229404219106778        7.4109954708251911        1.1041980238925937     
 C   13.597719405044728        9.4676232278224361        1.2162392858823790     
 C   12.317582561252300        10.004177957437348        1.2847349362542611     
 C   9.3851452945388250        3.8288113897581888        4.7657635272883496     
 H   14.370742914616276        5.3152976032927013        2.3657998666346773     
 C   13.853432657520191        4.1621390474406059        4.1145859542742693     
 C   12.606439919357104        3.8497263973730207        4.6369412015764855     
 C   8.9705086538119847        3.8343906652673185       -2.0572111004294293     
 H   14.219697082293022        5.1323441230540974      -0.15948251910274416     
 C   13.476897332189374        3.8712324480539650       -1.7408071424268361     
 C   12.166974052583543        3.6067100599285733       -2.1297920716144811     
 C   6.2223549142649883        5.8628684443500809        1.6079517708536941     
 H   8.3244707351234446        9.8309481554517468        2.1580568173169938     
 H   8.4940721398488250        9.9445083351729249       0.42097500900397361     
 H   9.6018588456277456        10.871819998367094        1.4615079527071477     
 H   14.572671459448793        9.9318526461200083        1.1251233623148140     
 H   12.053111182097794        11.051352319809222        1.3145855315130093     
 H   8.6107878752423979        3.2381962163983973        4.2587697578527681     
 H   8.8484415406896257        4.5567977092548508        5.3926539867696537     
 H   9.9843634940736337        3.1827941936444368        5.4154945435087960     
 H   14.845232301500772        3.8732723402591449        4.4444149552693037     
 H   12.400322644343976        3.2359407685072101        5.5021829129272364     
 H   8.1221174040530197        3.3921801217976353       -1.5191171109592849     
 H   9.4645872657214074        3.0819673892715604       -2.6780481066242494     
 H   8.5509652968248311        4.6029821580145418       -2.7242159434601905     
 H   14.426945236715751        3.4964924615254702       -2.1032230607183280     
 H   11.853300698898412        2.9648154397393465       -2.9407362399387624     
 H   5.7479410720121820        6.4275072442324985       0.78991168239109266     
 H   5.8812991472780212        4.8211992365765841        1.4912929781029485     
 C   5.7611300583444836        6.4045042205656841        2.9716366587906684     
 H   5.9886381196297638        7.4799367791641362        3.0370991952020385     
 H   6.3584845018973235        5.9300872987711193        3.7650528888822596     
 C   4.2813515197563881        6.1767330896129318        3.2949601685493883     
 H   3.6486945008299467        6.7591655043172265        2.6072293576222374     
 H   4.0257158535976432        5.1212099318193758        3.1077662459130946     
 C   3.9426935842564639        6.5299566654995163        4.7480020262891562     
 H   4.1594067699202757        7.5941584906949018        4.9329084543250179     
 H   4.6215917966556308        5.9777593336858459        5.4177243667402051     
 C   2.4919364066907304        6.2256804092343234        5.1335405999145598     
 H   1.8119593471845876        6.8164083922469079        4.4999102069889876     
 H   2.2654899019757893        5.1721267514499738        4.9037008193878053     
 C   2.1844699825552834        6.5026191022267339        6.6089411901104338     
 H   2.3983685682502562        7.5585559005586456        6.8389670756049110     
 H   2.8748999000898534        5.9230557703117324        7.2409553442789250     
 C  0.73715586144111855        6.1775839252023719        6.9947475857414236     
 H  0.52074162066756080        5.1235453874827366        6.7571860626899758     
 H   5.2181785704123608E-002   6.7663160836814100        6.3640486517348274     
 C  0.42233261812369061        6.4462816915903645        8.4699626847932947     
 H   1.1017535376888155        5.8572866106966508        9.1040667812537706     
 H  0.64433985402869554        7.4991653097500501        8.7060473109361247     
 C  -1.0306573668253827        6.1359067115064239        8.8469605598425911     
 H  -1.2541886081792948        5.0804779484174700        8.6222606422177943     
 H  -1.7053136324674978        6.7222053054363737        8.2027971382577274     
 C  -1.3536899701844252        6.4302545346744724        10.315847850236477     
 H -0.69083876937698607        5.8380822714753382        10.964516598387339     
 H  -1.1133805401152057        7.4822331364096204        10.538334284231071     
 C  -2.8156819689376316        6.1543172010546376        10.685643002945241     
 H  -3.0549137733638543        5.0963495455300540        10.487805531847741     
 H  -3.4716376237720326        6.7358063723982164        10.017784870531942     
 C  -3.1468836222373375        6.4959995694399488        12.142787853296305     
 H  -2.4844838879284867        5.9247166095856221        12.812769214405474     
 H  -2.9064881217847582        7.5554852010499660        12.332205587057347     
 C  -4.6089251066799095        6.2282445103489215        12.524952192171682     
 H  -4.8446611400838435        5.1609533196143884        12.356847104654630     
 H  -5.2797422158632186        6.7915395594200429        11.850816327851081     
 C  -4.9154841462167056        6.6020770583141317        13.982952368705037     
 H  -4.2117408951430075        6.0721281674672705        14.653930262820985     
 H  -4.7145248656351502        7.6804613480154433        14.140568812947370     
 C  -6.3579372004506629        6.2813509976918604        14.408636094082153     
 H  -7.0650763094200340        6.8499976350450300        13.769466250734062     
 H  -6.5611354344125212        5.2067452056556744        14.214334034968306     
 C  -6.5996179077160093        6.6074249757329744        15.893374370909687     
 H  -7.6032637204528077        6.2804032968775028        16.222818662248471     
 H  -6.5190780050720898        7.7013977983753747        16.093908688682575     
 H  -5.8571238278806668        6.0937731445062751        16.546834521746870     
 Cl   15.713141453389971        5.9707177786676704       0.96947436950645949     
 Co   20.783589800653566        2.0180502845639552        5.5751683429288006     
 N   22.198381152882245        3.5804437819765389        5.4123150884642817     
 N   19.642285547735671        3.7926266755807396        5.5589209559919848     
 N   22.054683295933518        1.2195090776939117        4.0904432752362885     
 N   19.484451832015992        1.2103822438776433        4.0250687396507630     
 N   22.265942971535075        1.1706129557903768        6.8498680716297446     
 N   19.673092236433927        1.0791614063674557        7.1696011338041439     
 O   23.550383167683190        3.4004685895632365        5.3927710350128200     
 C   21.802935215657783        4.8266824040947274        5.4444977857688164     
 N   18.344622866840346        4.1714540227861159        5.6040147416917607     
 C   20.358433577236884        4.9470394479348627        5.5090898409706224     
 O   23.417142707754408        1.2385205509672443        4.1795798553115047     
 C   21.578161126527032       0.57130363301805775        3.0584878025871629     
 N   18.167336200592274       0.99754258105198101        3.7945167566288438     
 C   20.132319459857655       0.54717930640965906        3.0325442196050352     
 O   23.617311563402374        1.2769845636445816        6.6602222692812481     
 C   21.894877584320721       0.50104169688674871        7.9092085976112738     
 N   18.398231398066322       0.76855800024191656        7.5026115002697580     
 C   20.451167338704504       0.39885376471106959        8.0520981525637545     
 B   24.006487028153146        1.9596685087707879        5.3704304192521901     
 C   22.738847724026140        5.9837118462184238        5.4529349431427860     
 H   17.584237000819535        3.4648903042765165        5.7110203612765247     
 C   18.213577943736315        5.5221495606732356        5.5960314695706552     
 C   19.493136372043828        6.0600079033527745        5.5259963094370885     
 C   22.432437937583320      -0.11232081089224058        2.0486721535175403     
 H   17.446565558315257        1.3699674154832469        4.4507558304892454     
 C   17.963690350312138       0.21968611051161646        2.7001012049245685     
 C   19.210563512165457       -9.1916999038934480E-002   2.1771374051522914     
 C   22.848538881930729      -0.11455132332876837        8.8665451542302929     
 H   17.597448588355579        1.1823438430073148        6.9743834394652238     
 C   18.342631676565297       -8.0455016015994904E-002   8.5532600942071539     
 C   19.653147314269116      -0.34471754572771168        8.9405233475476464     
 C   25.593720871435814        1.9265667699696134        5.2050822254537552     
 H   23.486292867378861        5.8906205502540034        4.6524051653809648     
 H   23.316378379262076        6.0062454515432124        6.3893457088932513     
 H   22.207494126176659        6.9308112967346727        5.3475769112453193     
 H   17.238245796523096        5.9854896716158850        5.6874804476173821     
 H   19.756660265938937        7.1074068631880074        5.4949436390161690     
 H   23.205209599568104      -0.70483588934175778        2.5561189954979504     
 H   22.971660467062431       0.61547954091001966        1.4235588997102873     
 H   21.833168989120360      -0.75661357230227022        1.3971020313085394     
 H   16.971824072487621       -6.8901581881537000E-002   2.3702289982814326     
 H   19.416630160414108      -0.70441234237472750        1.3109686969920160     
 H   23.701282770291908      -0.54791880476796806        8.3276319772649074     
 H   22.356492589824832      -0.87464559248396756        9.4803006343646512     
 H   23.261324613133116       0.65165070626357480        9.5410037291723064     
 H   17.393169888048408      -0.45601481298873864        8.9163830507532893     
 H   19.968041530410893      -0.98716733390163491        9.7505406486617030     
 H   26.067504598326792        2.4912227727165916        6.0234819533741044     
 H   25.936129654456089       0.88523332101428054        5.3209083849939116     
 C   26.054309757882379        2.4698137629928283        3.8417249784307463     
 H   25.828591033426349        3.5457365317965714        3.7781665885861595     
 H   25.455257394521027        1.9977893603531605        3.0481117588098776     
 C   27.533346812462231        2.2394662880614327        3.5166097213864913     
 H   28.167816571352201        2.8192932510426210        4.2048790517977102     
 H   27.786589229752938        1.1830169069966507        3.7017122064187311     
 C   27.872004959384281        2.5942433382205534        2.0638770906864301     
 H   27.658196984998909        3.6593666910766021        1.8807197369832243     
 H   27.191227919022541        2.0450243518647526        1.3935743433254397     
 C   29.321894172240803        2.2862934281469878        1.6775414969384266     
 H   30.003621053483275        2.8748358539171028        2.3113542976838817     
 H   29.545543858316538        1.2320279030881975        1.9067820452233284     
 C   29.630048842193045        2.5630508750167444       0.20221013894803960     
 H   29.418139377561484        3.6194343949821710       -2.7687719809950405E-002
 H   28.938729125056678        1.9849063154112510      -0.43013647631107388     
 C   31.076992140484009        2.2354890052268748      -0.18312831605306654     
 H   31.291834683261616        1.1813542603364509        5.5412266643384167E-002
 H   31.762675845693771        2.8237360829457749       0.44726195433420401     
 C   31.392639508631891        2.5024305904056456       -1.6585235466817685     
 H   30.713701464096360        1.9125786567215295       -2.2923509637702435     
 H   31.170579561671953        3.5549786294698649       -1.8960391947708759     
 C   32.845995587468366        2.1920645164526085       -2.0342167558610043     
 H   33.070336989144806        1.1374890479947859       -1.8065298351237329     
 H   33.519893282444251        2.7806226523414654       -1.3913912360137262     
 C   33.169269783716281        2.4825979375497047       -3.5038257606543977     
 H   32.508484375573985        1.8865202070664921       -4.1509285356831347     
 H   32.926135940427095        3.5330917830146134       -3.7298715893379897     
 C   34.632242289801134        2.2097935904116919       -3.8720191685094667     
 H   34.875471245387835        1.1542761778746404       -3.6676162931782446     
 H   35.285952870388869        2.7976986255220702       -3.2080259859671285     
 C   34.961866416640284        2.5432435065981762       -5.3312554154314276     
 H   34.303587493082098        1.9629720766327712       -5.9968078724771567     
 H   34.714521194845176        3.5992568093750301       -5.5282863747413904     
 C   36.425487550915513        2.2828922149211128       -5.7119848184445843     
 H   36.670350935831387        1.2211199581435568       -5.5308678799919786     
 H   37.091590060593504        2.8597855255418736       -5.0467717153471243     
 C   36.727606838700389        2.6397739471080537       -7.1740587072556252     
 H   36.033459602958793        2.0906686411432482       -7.8356121049566827     
 H   36.510401124336177        3.7102077941920033       -7.3467733201578298     
 C   38.173572971809030        2.3363339384751995       -7.5971886631085486     
 H   38.870293373323094        2.9247038228209448       -6.9694796863071149     
 H   38.393926950944135        1.2711120455497620       -7.3869627688920856     
 C   38.410143392636364        2.6416940431341467       -9.0853771192192827     
 H   39.419583443541114        2.3385428051936361       -9.4112217054136931     
 H   38.301148020077399        3.7239839137254278       -9.3038597794947595     
 H   37.686095759722704        2.1000864674509403       -9.7272401691576604     
 Cl   16.103096476903655        2.0218281728902201        5.8485172915402748     
 Co   20.496268439958460        1.9292132493861021        12.388338894606816     
 N   21.910594197735222       0.36631090041207276        12.225346603393577     
 N   19.354471433822621       0.15504558689753045        12.372257768910968     
 N   21.767674379762223        2.7274498073767575        10.903752049907725     
 N   19.197412004606214        2.7371619844702137        10.838205654333569     
 N   21.978753214933032        2.7757851719489453        13.663198039649060     
 N   19.385914868509420        2.8683800090807576        13.982883554935338     
 O   23.262685157979817       0.54578974125993873        12.205818603373991     
 C   21.514730380663888      -0.87978494568131216        12.257727008316584     
 N   18.056672452460962      -0.22329360253980809        12.417609347457921     
 C   20.070186329420377      -0.99963607988048364        12.322393201547074     
 O   23.130129531319934        2.7079428618426014        10.992936512763823     
 C   21.291362903865902        3.3757486349982755        9.8717611311132085     
 N   17.880352354434610        2.9502359414394941        10.607525715518552     
 C   19.845512484053828        3.4002733935170473        9.8457647683954121     
 O   23.330123731287969        2.6690153726737851        13.473627143280563     
 C   21.607938810240228        3.4453980263722932        14.722601533242234     
 N   18.111187760141689        3.1796147012157285        14.315809485350883     
 C   20.164266179566773        3.5483359831297645        14.865412994783949     
 B   23.719227352617963        1.9864749350658744        12.183729157574151     
 C   22.450313922518067       -2.0370853691859359        12.266552572128459     
 H   17.296572883747892       0.48355974027278453        12.524725906924695     
 C   17.925134613256400       -1.5739464230057258        12.409732903248345     
 C   19.204482409343523       -2.1122828963503273        12.339492447305243     
 C   22.145848989221854        4.0589071072647762        8.8618098745312217     
 H   17.159469786749810        2.5781127712089833        11.263805689414861     
 C   17.676973555614065        3.7281974261052562        9.5131353996924020     
 C   18.923952885657769        4.0395988137636749        8.9903124689381038     
 C   22.562007422506220        4.0604822885863685        15.679859302358919     
 H   17.310240300942205        2.7661498778568108        13.787575839608214     
 C   18.055922084976327        4.0287176820018136        15.366400140539254     
 C   19.366540305305232        4.2923586534480922        15.753738900710474     
 C   25.306522187846021        2.0192967360388003        12.018585839522698     
 H   23.197139464522049       -1.9451062754962689        11.465318750419167     
 H   23.028628153924100       -2.0587277402990849        13.202493364195455     
 H   21.918609923514175       -2.9841372642059305        12.162612978399796     
 H   16.949664676756214       -2.0369391435178756        12.501444946511544     
 H   19.467645986579647       -3.1597800283151742        12.308468356060622     
 H   22.919519542957609        4.6503262272742560        9.3690310112268538     
 H   22.683922915406132        3.3308103693982525        8.2361543720886168     
 H   21.546982364377232        4.7040615458316655        8.2107768225045952     
 H   16.685221669091558        4.0169918644197171        9.1831171130927363     
 H   19.130160259905672        4.6521385426155870        8.1242119472715810     
 H   23.413516223714076        4.4958301306123758        15.140688555053304     
 H   22.069907649514022        4.8188463394903271        16.295520895585604     
 H   22.976664535892557        3.2936547420958893        16.352292268577770     
 H   17.106608120446708        4.4047576650417088        15.729429447187297     
 H   19.681654879528391        4.9347751511511921        16.563697929157851     
 H   25.780062656976458        1.4543183485815638        12.836908757502597     
 H   25.649042283322089        3.0605469228951403        12.134845451611042     
 C   25.767432330003086        1.4764752055127495        10.655152647128821     
 H   25.541829927305464       0.40054773413686540        10.591245179290759     
 H   25.168516948534876        1.9486835071944451        9.8615493312899165     
 C   27.246542490512581        1.7070068376645422        10.330373856367171     
 H   27.880925610266214        1.1269985230442927        11.018565424782551     
 H   27.499688010030631        2.7634060712277777        10.515883016805830     
 C   27.585497650688712        1.3527323381204071        8.8775711105426023     
 H   27.371805954626886       0.28764973920349435        8.6940336001496501     
 H   26.904776538488125        1.9021102329627599        8.2073419180928031     
 C   29.035426922549902        1.6608995619413522        8.4914718857684566     
 H   29.717142694812463        1.0722450385440090        9.1251900538356452     
 H   29.258976350078182        2.7151235599161443        8.7210088479172700     
 C   29.343735693949654        1.3845306469161105        7.0160819171717215     
 H   29.131850691706251       0.32820136599833510        6.7859002835072415     
 H   28.652457266484276        1.9628207927697623        6.3838225346087301     
 C   30.790700482543869        1.7121841490001464        6.6308466327484608     
 H   31.005543364918168        2.7662693582701827        6.8696074933483953     
 H   31.476388225590341        1.1237977635148102        7.2611012422414642     
 C   31.106324835327836        1.4455355267481795        5.1553796944405335     
 H   30.427444752096161        2.0355942601275303        4.5216856675441983     
 H   30.884139773593333       0.39306241468649622        4.9176432895240998     
 C   32.559693708197265        1.7558048822912982        4.7796455233701991     
 H   32.784203014894231        2.8102928985119879        5.0075581599090198     
 H   33.233580762921342        1.1669936106660115        5.4222476469739673     
 C   32.882745845297791        1.4655763772627370        3.3099174734436154     
 H   32.222124534547788        2.0620701614759858        2.6630426817166213     
 H   32.639221318578848       0.41523719000905757        3.0836031702060471     
 C   34.345770919956308        1.7379396726697616        2.9416458508858194     
 H   34.589461390403784        2.7932592303007300        3.1464276399363880     
 H   34.999300293873425        1.1495013617054488        3.6053168805819276     
 C   34.675109038455076        1.4049261333219578        1.4822493017543996     
 H   34.017278626472496        1.9859718789769663       0.81699106080113859     
 H   34.427001715190478       0.34921371498827536        1.2847581280214482     
 C   36.138901103794460        1.6643227311207178        1.1016249085645335     
 H   36.384623852758665        2.7257207926096858        1.2833447161228082     
 H   36.804463098848160        1.0865300339010382        1.7664817424475823     
 C   36.440854372707548        1.3080432549791894      -0.36059236244800630     
 H   35.747784914835577        1.8585257804588482       -1.0218749304321475     
 H   36.222198382110221       0.23818515816487637      -0.53406609032371100     
 C   37.887278978079820        1.6095582410885028      -0.78317991248361141     
 H   38.582789180907277        1.0199027727370225      -0.15560998817577174     
 H   38.109037671381174        2.6741911912048191      -0.57227416094561767     
 C   38.124074547635686        1.3047046221684007       -2.2714004444864702     
 H   39.134219952202471        1.6053094213026673       -2.5965977453523812     
 H   38.012551787693283       0.22321569893935836       -2.4906764743366581     
 H   37.402053694469920        1.8483618909692012       -2.9131791744858271     
 Cl   15.815694123513014        1.9271006496335739        12.661928701643401     
 Co   10.748201991875092        5.8816463654894413        8.0531128407933164     
 N   9.3317251309123215        4.3199675080511541        8.2136993153603317     
 N   11.887018755869750        4.1053013269475516        8.0667936565900327     
 N   9.4774979408039801        6.6809154944168210        9.5367149431372713     
 N   12.048519969073455        6.6872701745069811        9.6033339103449009     
 N   9.2672047493969743        6.7264662644040421        6.7756209118976791     
 N   11.859924330163457        6.8135408922607255        6.4555307014891614     
 O   7.9798919722057322        4.5012594092908804        8.2341768997612377     
 C   9.7256514432208601        3.0732657171269357        8.1801359550458788     
 N   13.184362852709338        3.7254655036908799        8.0220406565606410     
 C   11.169903620432077        2.9514734176176010        8.1153662894595389     
 O   8.1151011514420297        6.6632049354193033        9.4471074951545759     
 C   9.9546222474556068        7.3287286154754767        10.568621844564703     
 N   13.365619866623087        6.9004194920876154        9.8336951702675659     
 C   11.400591611554852        7.3518612800328142        10.594895305742495     
 O   7.9157178104453951        6.6236960171849502        6.9659352149854223     
 C   9.6390273766475332        7.3927260940403938        5.7144956817830197     
 N   13.135185145985719        7.1236477763201389        6.1235537347223916     
 C   11.082844772821314        7.4932531221743730        5.5716794364454492     
 B   7.5253562352296095        5.9423807108598048        8.2560415369582785     
 C   8.7884558701342250        1.9172641503857852        8.1702314091928638     
 H   13.945491804574811        4.4313860314436804        7.9163962156515746     
 C   13.314358602476945        2.3746182143376608        8.0289470766404545     
 C   12.034364741735192        1.8377528463287964        8.0977296265591683     
 C   9.1009071987574988        8.0123717884942618        11.578821273021367     
 H   14.086409450001776        6.5267276509356504        9.1780985584523247     
 C   13.569191199674098        7.6795025840897990        10.927140667233006     
 C   12.322245025284271        7.9918054343132940        11.449662332928625     
 C   8.6854745366815997        8.0065409229559634        4.7559016456167056     
 H   13.935371463497720        6.7103919735056783        6.6530551010233712     
 C   13.191994983865834        7.9715829803880265        5.0720588435367668     
 C   11.881947737686383        8.2356439512519781        4.6831766225195546     
 C   5.9380988200103646        5.9778563232233397        8.4209060043851203     
 H   8.0415920567469392        2.0094775094822914        8.9714064376932381     
 H   8.2102668160737906        1.8971969965406692        7.2341752174855163     
 H   9.3188300657031284       0.96938207959442013        8.2734676069250384     
 H   14.289409095083284        1.9106279996770570        7.9376766411627457     
 H   11.770131295136128       0.79051583320316776        8.1277212351680586     
 H   8.3265338278807377        8.6030623677893736        11.071936305069453     
 H   8.5642077286962710        7.2842629835200414        12.205576605469467     
 H   9.7001051909748899        8.6583105421984037        12.228665763286831     
 H   14.560984740276302        7.9684681446297310        11.256858976472616     
 H   12.116239915158353        8.6055315427100556        12.314976250245882     
 H   7.8375753844599885        8.4493320555507125        5.2942826789990569     
 H   9.1793565132315411        8.7584481184495910        4.1343374756117415     
 H   8.2652119733155587        7.2376939003776357        4.0896845371461792     
 H   14.141886457528839        8.3467426971514112        4.7096571645987391     
 H   11.568007780826886        8.8776055981287243        3.8723930927998476     
 H   5.4638912746885495        5.4127788803700527        7.6030420605504752     
 H   5.5969837321424514        7.0194403513317365        8.3036498730549830     
 C   5.4765554000051528        5.4368905050369447        9.7847552363068004     
 H   5.7040416702412280        4.3614880836480054        9.8507880584859748     
 H   6.0737081798351866        5.9117213624198950        10.578071277255781     
 C   3.9966733140513897        5.6647429282717638        10.107662419265207     
 H   3.3641884218803879        5.0819757138635406        9.4200620708040415     
 H   3.7410229311721754        6.7201646296773712        9.9199188754412955     
 C   3.6577297102632720        5.3121507905748029        11.560806829881553     
 H   3.8744845942112618        4.2480448794929853        11.746217206145047     
 H   4.3364754757351438        5.8646854803782347        12.230402685585231     
 C   2.2068846008273568        5.6164590992689387        11.946057419400878     
 H   1.5270217451850372        5.0254954253956416        11.312527726595727     
 H   1.9803960335485935        6.6699311057335979        11.715874099998537     
 C   1.8992783625055663        5.3399087338774773        13.421520031781302     
 H   2.1133457837973335        4.2840748005850440        13.651862019195462     
 H   2.5895465070435368        5.9197629158521883        14.053441550755934     
 C  0.45187695837215897        5.6647675652820553        13.807191546117290     
 H  0.23527856038935996        6.7187243904296494        13.569436278170334     
 H -0.23297194128944840        5.0757909959585881        13.176587697114730     
 C  0.13707706543791684        5.3962466115142558        15.282458312335024     
 H  0.81633246378864976        5.9855131626352680        15.916481665352071     
 H  0.35936033092922592        4.3434602913840106        15.518710249280401     
 C  -1.3159816324084086        5.7062822254226546        15.659478613445629     
 H  -1.5398129091001009        6.7616218292784289        15.434676621438260     
 H  -1.9905198491855698        5.1197175121558383        15.015438496191447     
 C  -1.6388205718592905        5.4119972739588773        17.128430833811880     
 H -0.97617272096543628        6.0045037334274340        17.776989977875932     
 H  -1.3980846256448680        4.3601470828187860        17.351024920721855     
 C  -3.1008815506494418        5.6873858381855333        17.498325899909833     
 H  -3.3405711072268005        6.7452119588310735        17.300359135759216     
 H  -3.7566500464285837        5.1055216881995520        16.830631547219809     
 C  -3.4318151465484918        5.3457918805843807        18.955554650400426     
 H  -2.7697171958445077        5.9175422200513328        19.625390423693876     
 H  -3.1908516422895010        4.2864938199500981        19.145140358708137     
 C  -4.8939591676233221        5.6128150680987980        19.337742186300897     
 H  -5.1303016489088886        6.6798733796999805        19.169339774020525     
 H  -5.5644303717972363        5.0489564344327018        18.663818965358477     
 C  -5.2003567036744363        5.2392643062418154        20.795825804151985     
 H  -4.4971249679878174        5.7699016833064727        21.466640464592960     
 H  -4.9986687456333270        4.1611677013687212        20.953814922939802     
 C  -6.6430195570224635        5.5590583371093372        21.221276887358183     
 H  -7.3496095345670671        4.9898593231252288        20.582139710835470     
 H  -6.8468345062035141        6.6334206341022144        21.026725711841205     
 C  -6.8848440777117101        5.2331131054345956        22.706005898109471     
 H  -7.8887802471304163        5.5591335624417439        23.035151172142374     
 H  -6.8033626834526268        4.1394235660609704        22.906785391275960     
 H  -6.1431279832115084        5.7475081571177853        23.359481695950272     
 Cl   15.428984029201805        5.8722209156999163        7.7814034220353410     
         388

 Co   11.031866434481771        5.9561670069571457        1.2437830213447765     
 N   9.6147977510159244        7.5175893210742126        1.4032597316079352     
 N   12.169428496460316        7.7336034057342520        1.2545015192289193     
 N   9.7620047699954533        5.1569707429083662        2.7276958360878192     
 N   12.333607676567167        5.1523526427681636        2.7931124375221374     
 N   9.5510667321706020        5.1130215479240571       -3.4636656306822201E-002
 N   12.143548026331073        5.0292823611769464      -0.35708816075248551     
 O   8.2630730095371252        7.3355367695177724        1.4252634909434323     
 C   10.007844012136484        8.7645657575467588        1.3687162243914150     
 N   13.466600592532101        8.1138966501949419        1.2093724195762035     
 C   11.451883311702819        8.8871372697996431        1.3027418757859173     
 O   8.3996174752764823        5.1739355709976911        2.6385940580686196     
 C   10.240264353058956        4.5091354432017710        3.7590365370174861     
 N   13.650881090338777        4.9392358905315135        3.0225504801005250     
 C   11.686356550647062        4.4868152055886608        3.7844853343884970     
 O   8.1996774188931258        5.2132771186498665       0.15719948982440590     
 C   9.9227433507016034        4.4484087162154387       -1.0968381405107503     
 N   13.418827086746806        4.7198322265867327      -0.68965979305452063     
 C   11.366478413780165        4.3495290632407295       -1.2409017997851408     
 B   7.8093130857250141        5.8943099675143857        1.4473375450606514     
 C   9.0700029816539960        9.9200650459200475        1.3589489912202470     
 H   14.228051662728246        7.4083136177890587        1.1041139322378610     
 C   13.596124284406425        9.4648486745866087        1.2155572640510035     
 C   12.315968100968711        10.001244201477641        1.2841901006371210     
 C   9.3878070521011772        3.8251032226295010        4.7699592238118660     
 H   14.371227701347800        5.3134900945046235        2.3667483392530464     
 C   13.855203466751281        4.1594495335694281        4.1152598183771278     
 C   12.608558040250760        3.8465282972315737        4.6382653481568754     
 C   8.9691020339328755        3.8349460471487276       -2.0555141877817151     
 H   14.219079545827130        5.1326550379480862      -0.15993696323577258     
 C   13.475630661946109        3.8724517010701911       -1.7416292623016321     
 C   12.165588409663149        3.6080436851920652       -2.1301777281573164     
 C   6.2221447955577673        5.8575949667667384        1.6123863092255060     
 H   8.3231478241208396        9.8274099806904420        2.1600681903262169     
 H   8.4918891026767334        9.9400570951981546       0.42283956053686544     
 H   9.5998836811802182        10.868216025259640        1.4623769376730202     
 H   14.571000347387816        9.9291665113733405        1.1239117677798347     
 H   12.051457097698039        11.048417052052642        1.3136876648004527     
 H   8.6103452521154651        3.2379231650874645        4.2641662905469051     
 H   8.8555065574796679        4.5531408972598673        5.4001646701619146     
 H   9.9871553955098964        3.1760872224728329        5.4163241767411519     
 H   14.847220193400686        3.8704337180525732        4.4442708858060476     
 H   12.403101353294645        3.2320445462730758        5.5031602403797653     
 H   8.1221862956693514        3.3902643930534535       -1.5173081664749200     
 H   9.4632968363301408        3.0847405633858314       -2.6787568334326664     
 H   8.5475099766109608        4.6044100694462591       -2.7200776804646138     
 H   14.425556416469558        3.4978101735448623       -2.1044564103718471     
 H   11.851587606276366        2.9663376701349744       -2.9411308595788999     
 H   5.7474523298663840        6.4220653334844435       0.79438904158097123     
 H   5.8818387381249080        4.8157179159791861        1.4953939475803988     
 C   5.7603296352062072        6.3985429557917195        2.9760545456583718     
 H   5.9883752287264569        7.4738084452236766        3.0422879029907008     
 H   6.3568376063087326        5.9232553399298835        3.7695760065842308     
 C   4.2801868999056785        6.1716729341781615        3.2982156635439006     
 H   3.6484017442821748        6.7546674085375340        2.6101541514975444     
 H   4.0238302079979054        5.1163798522505566        3.1105999642560840     
 C   3.9409569098724120        6.5249473041662371        4.7510561444792501     
 H   4.1586139494958001        7.5889098257399121        4.9361818793666821     
 H   4.6189704243161165        5.9720213342874189        5.4210662107801824     
 C   2.4897715461139822        6.2221594021749542        5.1359287051351643     
 H   1.8106081046751892        6.8132897962416958        4.5018133051124334     
 H   2.2623928792007013        5.1687336064777547        4.9063727497780487     
 C   2.1821593235602519        6.4999629285348748        6.6111006375981640     
 H   2.3970259145891166        7.5557797697854632        6.8407331628376982     
 H   2.8719293773576475        5.9199958077993173        7.2434685051701555     
 C  0.73450965103654975        6.1764771663909972        6.9967578792145986     
 H  0.51708490516005401        5.1225820185735440        6.7594877603577563     
 H   5.0192770814776549E-002   6.7656648444390308        6.3657838321754019     
 C  0.41983216013216940        6.4458696230136576        8.4718578915162617     
 H   1.0984961199789471        5.8561706931970230        9.1061150998811282     
 H  0.64306514213661825        7.4985173083444892        8.7077887712987785     
 C  -1.0335442082558959        6.1372282698723764        8.8486442826934155     
 H  -1.2584628471704842        5.0822583228377516        8.6232671389602622     
 H  -1.7073570555933315        6.7247714688101095        8.2047783423402034     
 C  -1.3562774872417112        6.4309372084106426        10.317713112510202     
 H -0.69469050021287648        5.8368771479114114        10.965886115177636     
 H  -1.1139783688912941        7.4821918314641067        10.541244752060953     
 C  -2.8188274581778945        6.1574205692485666        10.686961799917992     
 H  -3.0605855276234259        5.1007828124044927        10.485960381197991     
 H  -3.4734111075195844        6.7423536551317484        10.021024884350615     
 C  -3.1489688253331889        6.4951418340132872        12.145162502963382     
 H  -2.4888986831142104        5.9189679292983310        12.812813821027088     
 H  -2.9045576788308960        7.5527234643999694        12.338463104462086     
 C  -4.6118895622710312        6.2317124889990421        12.526649790030385     
 H  -4.8529774486745270        5.1676939322905673        12.350749605370781     
 H  -5.2800395644006386        6.8030812516289272        11.857953288112071     
 C  -4.9156329287926273        6.5951843075570054        13.987148103093366     
 H  -4.2172841674493400        6.0539360032264629        14.652279724474210     
 H  -4.7053266148756894        7.6688790455359497        14.153891399364328     
 C  -6.3600180351672559        6.2840672958260981        14.411491314361914     
 H  -7.0612711978733635        6.8648649930400261        13.779984808652499     
 H  -6.5731800935333524        5.2152653268939329        14.206674002882938     
 C  -6.5982701135475637        6.5961034685737552        15.898553828119722     
 H  -7.6051976490802744        6.2826417077355581        16.225982465420866     
 H  -6.5009598261974126        7.6828245152558887        16.110849520095623     
 H  -5.8664177285939259        6.0653162838055774        16.544156192374995     
 Cl   15.712939787791084        5.9686554793823738       0.96955086339463059     
 Co   20.783998690347612        2.0136869665790713        5.5714218282256009     
 N   22.199295109406439        3.5760338461235901        5.4095765811349166     
 N   19.643902418076152        3.7892813458606573        5.5584979873817648     
 N   22.054308366774237        1.2153300242945881        4.0864304554544786     
 N   19.483445993436437        1.2079625429579051        4.0223729117784561     
 N   22.266184728553402        1.1686455670247795        6.8472508266264391     
 N   19.673609891541268        1.0801790217266274        7.1695772889259057     
 O   23.551223956096166        3.3954488020339881        5.3883603566113960     
 C   21.804622345662473        4.8225068158953137        5.4430016476167253     
 N   18.346364816446972        4.1683927553876581        5.6040746355482316     
 C   20.360328056577231        4.9434893053420996        5.5089191972405533     
 O   23.416756799003917        1.2336641831931061        4.1750470778435602     
 C   21.576581856946252       0.56714491502716247        3.0550507213774782     
 N   18.166147127837579       0.99510135174620529        3.7928664050811944     
 C   20.130596204884579       0.54379328633080803        3.0300202012822535     
 O   23.617455580679888        1.2724460554618502        6.6559832237277758     
 C   21.895443054540639       0.50097302526599885        7.9078876428211320     
 N   18.398817829192286       0.76979226268170353        7.5030879937286743     
 C   20.451843589915114       0.40005098964317298        8.0520617976122253     
 B   24.006642552547241        1.9545602002184781        5.3660102791686137     
 C   22.741104612934347        5.9791029904941544        5.4516518858269212     
 H   17.585770095172919        3.4620860716346815        5.7108801626013550     
 C   18.215614137476720        5.5191824206428759        5.5968165610072491     
 C   19.495256182061180        6.0567366584580213        5.5268150532885230     
 C   22.429517728874060      -0.11670423640421385        2.0443380261044801     
 H   17.445853444391339        1.3679516168962196        4.4494342315126625     
 C   17.961712406510788       0.21646822079921463        2.6992619708885055     
 C   19.208251426002629       -9.5733556179052881E-002   2.1757152897464809     
 C   22.849525624882869      -0.11380300288112744        8.8652767880935937     
 H   17.597857343838292        1.1829656312731687        6.9746487681357543     
 C   18.343424951502488       -7.8737428158662137E-002   8.5541649793952477     
 C   19.653993794005881      -0.34291453331352145        8.9411828464312411     
 C   25.593840816720725        1.9200811386285452        5.2006644335033378     
 H   23.488116168703431        5.8863176697480029        4.6506970698719687     
 H   23.319096573855180        6.0008003496828559        6.3878000970717785     
 H   22.210126420523697        6.9265184360085978        5.3471641236958387     
 H   17.240400250187196        5.9827098217030095        5.6887582103821179     
 H   19.758924979567944        7.1041091472671178        5.4962488957921503     
 H   23.205570301604979      -0.70557275287045140        2.5505335386870671     
 H   22.964056638499940       0.61116808045335080        1.4157118773758111     
 H   21.830124190840319      -0.76418771773535132        1.3963387268964795     
 H   16.969636375800107       -7.2299644683588446E-002   2.3702128059723844     
 H   19.413662932290318      -0.70907061431086893        1.3099965165929031     
 H   23.700310487248363      -0.55062386009374942        8.3263425288910291     
 H   22.357137452544297      -0.87082735568574898        9.4822246060463566     
 H   23.265110673296103       0.65353701326762204        9.5364660221642730     
 H   17.394020229754140      -0.45410761450110099        8.9176207763584809     
 H   19.969079916343013      -0.98511404397923108        9.7513120395770692     
 H   26.067973220934928        2.4845667623480816        6.0189813781214268     
 H   25.935349567972079       0.87850253387936050        5.3169166161279220     
 C   26.055090576951006        2.4624614253714028        3.8372874501384411     
 H   25.828635379556754        3.5381626352302855        3.7727467489210307     
 H   25.457073386696464        1.9893004766805871        3.0435908649310024     
 C   27.534574239844208        2.2333015390990512        3.5135336285213259     
 H   28.167970653501957        2.8139801403378852        4.2020738162646314     
 H   27.788803763513723        1.1771851855414672        3.6992902525277613     
 C   27.873804319441582        2.5879568276627141        2.0609680074546044     
 H   27.658729587443474        3.6527384660125355        1.8773970387184216     
 H   27.194120752553371        2.0376782312908910        1.3904420419003909     
 C   29.324218174325157        2.2819036081639892        1.6753869295674904     
 H   30.004936966696242        2.8710913453707581        2.3096644679745615     
 H   29.549110886314701        1.2278450585117313        1.9044102088096251     
 C   29.632442115371592        2.5595460453926617       0.20027652707603522     
 H   29.419343600099097        3.6157599640397078       -2.9242197075511470E-002
 H   28.941881129750382        1.9808400318211119      -0.43238683990984345     
 C   31.079762163196897        2.2338143531016668      -0.18496480259161469     
 H   31.295789851010326        1.1798336890879564        5.3175605216341480E-002
 H   31.764709837883352        2.8225708519295778       0.44573485606373692     
 C   31.395172196017235        2.5016457805716850       -1.6602249335726831     
 H   30.716937436330099        1.9111852296191374       -2.2942361989291054     
 H   31.171892393552849        3.5539951890732131       -1.8974278132185565     
 C   32.848873964105209        2.1930122878356517       -2.0358516602875589     
 H   33.074512706506496        1.1388008044842541       -1.8078194446988736     
 H   33.522012566106000        2.7825639148368579       -1.3931749569010898     
 C   33.171822005203360        2.4833306807997375       -3.5055620113927981     
 H   32.512071224187984        1.8857991775591041       -4.1523430627850084     
 H   32.927012396668530        3.5332655533129893       -3.7322575159782132     
 C   34.635243521445453        2.2125988010548370       -3.8733869310750815     
 H   34.880554476122519        1.1581389749441249       -3.6665497314806617     
 H   35.287831603923436        2.8032347142307290       -3.2108854207930033     
 C   34.963982740824697        2.5430024823428230       -5.3334466039612689     
 H   34.307575426150756        1.9588390717846855       -5.9971612395352505     
 H   34.713394299373491        3.5974976938444714       -5.5335143504479021     
 C   36.428307574813786        2.2861539982965446       -5.7136583832729642     
 H   36.677508370205672        1.2270410082942727       -5.5261924113595366     
 H   37.092266955683115        2.8696097349372209       -5.0528929954641102     
 C   36.728104672011455        2.6345588418627144       -7.1777776619161111     
 H   36.038285364863370        2.0762832065495540       -7.8345321987837186     
 H   36.503357669476600        3.7011867691817808       -7.3579411762514049     
 C   38.175612390341357        2.3388065304557326       -7.5998509183520433     
 H   38.867604868753858        2.9371353567741734       -6.9785315226285469     
 H   38.404023379950338        1.2783455012108995       -7.3808795432374090     
 C   38.409322169732320        2.6324309181081302       -9.0899801653060290     
 H   39.421399904536543        2.3401863200943431       -9.4142091912121728     
 H   38.286719246991019        3.7087675228003802       -9.3182294232842295     
 H   37.693865893331292        2.0767951720230577       -9.7252743167068090     
 Cl   16.103189991392139        2.0199532219357512        5.8479082513691329     
 Co   20.496851162040851        1.9335685004098686        12.384594535194948     
 N   21.911734206964638       0.37076988937739797        12.222625014160958     
 N   19.356317244986773       0.15833728938669375        12.371817566198638     
 N   21.767438213788640        2.7316554949126735        10.899725982329089     
 N   19.196548612461079        2.7395427963513010        10.835516051029838     
 N   21.979154132818252        2.7778418787212846        13.660564694810276     
 N   19.386590316286153        2.8673242210051177        13.982848872964745     
 O   23.263742037048726       0.55091419087550109        12.201423426087993     
 C   21.516690283356787      -0.87557626303894409        12.256225730748076     
 N   18.058658634343075      -0.22034064645760718        12.417623725251485     
 C   20.072358277318113      -0.99610944588265216        12.322209145664065     
 O   23.129882915017721        2.7128810457156458        10.988384873834510     
 C   21.289898825103023        3.3799234894429113        9.8683147422006297     
 N   17.879299406541872        2.9526115791462169        10.605895789572047     
 C   19.843905447203401        3.4036306375373750        9.8432374229736990     
 O   23.330426693733749        2.6736874789433647        13.469363762827168     
 C   21.608635471246867        3.4455511401420389        14.721257598659763     
 N   18.111917074903726        3.1782716077584254        14.316284782545228     
 C   20.165069429570462        3.5471395023264574        14.865362413174621     
 B   23.719549841893745        1.9917008712474440        12.179296479443689     
 C   22.452880354360502       -2.0324131290986096        12.265221242425296     
 H   17.298318192575902       0.48622327232025292        12.524527838233062     
 C   17.927470274061243       -1.5710923525162008        12.410460953509642     
 C   19.206925286427577       -2.1090711695780691        12.340276757904661     
 C   22.143020499386093        4.0633585229242453        8.8574813708944191     
 H   17.158906393377606        2.5800292729524297        11.262500019435432     
 C   17.675101679590281        3.7313376292380056        9.5123135162488008     
 C   18.921734880862459        4.0433604957677112        8.9888919279116486     
 C   22.563080039827749        4.0598750843323268        15.678576677219040     
 H   17.310810295981963        2.7653834460171649        13.787840594973970     
 C   18.056820998434514        4.0268807815793899        15.367310634279336     
 C   19.367480997182426        4.2905056280427480        15.754395587475976     
 C   25.306802297640907        2.0259313190900450        12.014132752031287     
 H   23.199341416986265       -1.9406160331522391        11.463640896128148     
 H   23.031568501576977       -2.0533184552102974        13.200951902829292     
 H   21.921590924601489       -2.9797863826052717        12.161993845855374     
 H   16.952134089661079       -2.0343112654936673        12.502636826299149     
 H   19.470274156837462       -3.1565308366134883        12.309736279220553     
 H   22.919872268840098        4.6512527221215612        9.3634761038794245     
 H   22.676538105461006        3.3352227812540023        8.2283729549898830     
 H   21.543984443090874        4.7116080630614805        8.2099597293374167     
 H   16.683127186981384        4.0202886105397484        9.1831343801713210     
 H   19.127271215882818        4.6567367495027439        8.1232335275525163     
 H   23.412766859368070        4.4984565130554444        15.139413372591825     
 H   22.070644228934686        4.8153612998580684        16.297218933098314     
 H   22.980328867560051        3.2919791404630128        16.347965244058017     
 H   17.107547593163741        4.4026772609926299        15.730683503844263     
 H   19.682762898469683        4.9326751636455040        16.564473323140312     
 H   25.780718529512409        1.4611591027058346        12.832381370580086     
 H   25.648409891319634        3.0674359276401244        12.130770341476483     
 C   25.768337690413855        1.4839294184002219        10.650688219481173     
 H   25.541985961771523       0.40822402267721369        10.585837035669563     
 H   25.170442272486557        1.9572539052283955        9.8570004729465932     
 C   27.247886342822294        1.7132531095129264        10.327233618215262     
 H   27.881205731136635        1.1324131914615936        11.015704596151156     
 H   27.502029722671672        2.7693248519246909        10.513351955560738     
 C   27.587380495878858        1.3590448382070286        8.8746056308156458     
 H   27.372409155735010       0.29429945984755052        8.6906964846996893     
 H   26.907746654522779        1.9094648264113421        8.2041451568824915     
 C   29.037829945233245        1.6652913597034240        8.4892347741941840     
 H   29.718538863755523        1.0760038691391192        9.1234280859761281     
 H   29.262633505947274        2.7193129607365729        8.7185217389709067     
 C   29.346190820455249        1.3879945691698761        7.0140722273637524     
 H   29.133114005083335       0.33182891753185340        6.7843010540397701     
 H   28.655666519463804        1.9668301346175665        6.3814865494188711     
 C   30.793529947972328        1.7138077126112412        6.6289225860652987     
 H   31.009557998416152        2.7677443080068289        6.8672589031541298     
 H   31.478481229258080        1.1249272757131645        7.2595015380924126     
 C   31.108919385135852        1.4462368091872708        5.1535986759249193     
 H   30.430736218985476        2.0368813556800269        4.5197060650281760     
 H   30.885528164916298       0.39395406488799661        4.9161994932769781     
 C   32.562632540297571        1.7547841256811538        4.7779355129735110     
 H   32.788420680483760        2.8089178313328782        5.0061683962413515     
 H   33.235761624696750        1.1650073746808991        5.4204135978101933     
 C   32.885383106142484        1.4647368124224329        3.3081193339498802     
 H   32.225778265920255        2.0626382807786539        2.6615409891814412     
 H   32.640226098203421       0.41493946383027336        3.0811851070275975     
 C   34.348851384227835        1.7350764508286771        2.9402249527207283     
 H   34.594572751292255        2.7893603403450933        3.1473990639101226     
 H   35.001278258765268        1.1439663343715101        3.6024400736617137     
 C   34.677336378004512        1.4050607181195180        1.4800227912372441     
 H   34.021327957875556        1.9899126338239699       0.81656967997878993     
 H   34.426070242158204       0.35083305274513360        1.2795458679746208     
 C   36.141813231850634        1.6610602166517492        1.0999044696462521
[truncated: 2,147,514 more chars]
