# Supplementary material for: Unraveling the Contributions to Spin–Lattice Relaxation in Kramers Single-Molecule Magnets
Source: J Am Chem Soc. 2022 Dec 9;144(50):22965–75. doi: 10.1021/jacs.2c08876 (PMC9782788; doi:10.1021/jacs.2c08876)
Supplement: Supplementary file 2 — ja2c08876_si_002.zip [file ja2c08876_si_002.zip › phonon_Co/mol-4/mode-1-10/11/Cart_disp.xyz]

         388

 Co   11.033259516668029        5.8494334630641402        1.3044793600426343     
 N   9.5874389722463604        7.3969697209550320        1.4243106791378470     
 N   12.126243695560051        7.6610749361807358        1.2568101100953077     
 N   9.7765555116144682        5.0399429287192650        2.7766873328000901     
 N   12.362662923103834        5.0904243663316056        2.8479359607835311     
 N   9.5724442061521344        5.0516194346769536       -1.8405643967671467E-002
 N   12.161551821416809        5.0592747201472408      -0.36516306822160283     
 O   8.2392388692412979        7.1889373683057833        1.4718843825657071     
 C   9.9514281369939575        8.6529292071598949        1.3633717468985636     
 N   13.417151799971112        8.0606748929740579        1.2139338803362218     
 C   11.390314279742922        8.8031701123127544        1.2851338616988115     
 O   8.4151941379899196        5.0300649000788482        2.6851041532560598     
 C   10.273107739463008        4.3993695587913502        3.8036786749940190     
 N   13.681627373694967        4.8770731183699558        3.0677561314809498     
 C   11.721808473187318        4.3998486597437552        3.8268028749698941     
 O   8.2202918300427772        5.0817371586568933       0.19519713618393955     
 C   9.9543757014767014        4.4453996113590835       -1.1131623460246451     
 N   13.442897963384024        4.7649249747790776      -0.68959804241880729     
 C   11.399033693941842        4.3858545005965466       -1.2667571135651945     
 B   7.8141674974303905        5.7420438377691454        1.4897040299739821     
 C   8.9899675196556093        9.7896092161780537        1.3361403228780262     
 H   14.192343640073513        7.3676243893105084        1.1304948303082363     
 C   13.526671316209795        9.4147269859517166        1.1997007566946323     
 C   12.238407163437365        9.9319371640772545        1.2496559079851570     
 C   9.4393020893328874        3.7106233588970010        4.8255402190227343     
 H   14.397955174431845        5.2726766304025698        2.4180030841414735     
 C   13.893052474657811        4.0786359381859283        4.1435942908177870     
 C   12.648617204658528        3.7498778209144858        4.6656310221426969     
 C   9.0042063202658049        3.8563130609291099       -2.0904955208374920     
 H   14.235242480112760        5.1680214249607070      -0.14099608770571320     
 C   13.517176943025476        3.9372794486593685       -1.7573015223955191     
 C   12.213834065194950        3.6699245309656443       -2.1641617967747444     
 C   6.2277804891496542        5.6625203959472152        1.6512060470564427     
 H   8.2465677672292497        9.6994139338790788        2.1406825088267087     
 H   8.4090745858304832        9.7811274750280237       0.40104734322173663     
 H   9.5011699443002779        10.750453657631180        1.4210289349818366     
 H   14.495722170403445        9.8920107387380121        1.1079767005153296     
 H   11.960588266334916        10.976041657261437        1.2609146722633493     
 H   8.6245770755040301        3.1642438216972204        4.3347796106810126     
 H   8.9643354751477204        4.4414361620213585        5.4974037389855717     
 H   10.041902944412774        3.0246953764373279        5.4285861384612826     
 H   14.886829309790473        3.7871236168888029        4.4647781998319811     
 H   12.449488958068711        3.1146763396576302        5.5172967599579223     
 H   8.2165653349784495        3.2921511528327780       -1.5634339609225156     
 H   9.5232399421583054        3.2107347066209058       -2.8124440311353913     
 H   8.4925428014050297        4.6610313310974458       -2.6517291622807551     
 H   14.473775758981040        3.5745569569101669       -2.1146198506058478     
 H   11.912918231425111        3.0367279465005099       -2.9869095999477953     
 H   5.7421596544851230        6.2275644180301875       0.84001512055126903     
 H   5.9115002565183481        4.6148006605452592        1.5178532953457915     
 C   5.7535093889055196        6.1729326344967932        3.0206537495153158     
 H   6.0107620738264051        7.2399029515347335        3.1212900386971483     
 H   6.3202929374925478        5.6559355270284559        3.8108937804422043     
 C   4.2604207031049519        5.9886644883911337        3.3092893104549792     
 H   3.6604054091860663        6.6123530099740426        2.6264308143906523     
 H   3.9651027216779977        4.9480655956718591        3.0891579425553459     
 C   3.9172867836276013        6.3206174056593358        4.7649540703917035     
 H   4.1832685272648948        7.3697825119455596        4.9760914684469322     
 H   4.5621959687148017        5.7202585280326010        5.4289172684957281     
 C   2.4506321327117480        6.0814010022269507        5.1338138188473526     
 H   1.8024306617537327        6.7056766661315432        4.4977999067716654     
 H   2.1766428459376241        5.0387395053823010        4.8991782806655921     
 C   2.1516367407144021        6.3702405914278390        6.6078252469173480     
 H   2.4033270911225282        7.4187806877254951        6.8351596292419785     
 H   2.8229238386769224        5.7669870954453213        7.2389689224550882     
 C  0.69563997730174321        6.0967518332902317        6.9987977194019706     
 H  0.44662540706625631        5.0455306205149020        6.7781997965848468     
 H   2.7534650269825184E-002   6.6968643583909184        6.3606705882619057     
 C  0.39367078061050353        6.3977216878708729        8.4701929876195265     
 H   1.0709594918581056        5.8126589235643511        9.1101321328254699     
 H  0.62893773501822559        7.4525656838557763        8.6846291155755502     
 C  -1.0588260808457735        6.1073306364761333        8.8626002475692474     
 H  -1.2872518805975599        5.0453786340220113        8.6716056198500713     
 H  -1.7340288268374369        6.6766637517928471        8.2030794734309058     
 C  -1.3754569542587378        6.4476189388444878        10.323433306053118     
 H -0.69915915097217385        5.8875847238137755        10.988499054059442     
 H  -1.1507741254846906        7.5117044931482484        10.508536953410772     
 C  -2.8306164687947986        6.1572409372936150        10.708732422861925     
 H  -3.0443030524424577        5.0808751061426563        10.565209590887353     
 H  -3.5013367099203476        6.6900169774857865        10.009388678533490     
 C  -3.1715112673350641        6.5672625795044457        12.149101580492520     
 H  -2.4790932392653939        6.0637862249091672        12.853490007328878     
 H  -2.9807385281805034        7.6527486234320596        12.278071187576279     
 C  -4.6218772938826582        6.2470845913288739        12.543319661910497     
 H  -4.7934731715752683        5.1416580571279322        12.463751389711186     
 H  -5.3271165914003769        6.7165818504717674        11.809633907883871     
 C  -4.9570396002455235        6.7334189538692817        13.974344669366781     
 H  -4.1819558961482128        6.3375412573014174        14.706801128312222     
 H  -4.8735980769125691        7.8674519578019249        14.030140584598771     
 C  -6.3727484232325198        6.2824657712287726        14.420354295232620     
 H  -7.1573705667657501        6.7185354943779760        13.712655998581049     
 H  -6.4527631963255034        5.1450913770181916        14.323984130461866     
 C  -6.6446778578378423        6.7308887655397234        15.884585775719197     
 H  -7.6051618494448112        6.2270060014641508        16.241358948052312     
 H  -6.7668547280199602        7.9031318766880423        15.973319580570603     
 H  -5.7671509868817363        6.4074586650145138        16.606183248069200     
 Cl   15.720975166250586        5.9680977020144041        1.0320811181680558     
 Co   20.796548480019279        2.0388694056507877        5.5621781263706289     
 N   22.190546148206142        3.6155365557798183        5.3789976794554395     
 N   19.632249385322154        3.7982060935101711        5.5536997897431837     
 N   22.065740301236708        1.2557685228202866        4.0595686641769193     
 N   19.497668097065386        1.2239444809964934        4.0277236746329610     
 N   22.297060870750446        1.1941512207490368        6.8138162546465946     
 N   19.706328551454671        1.0683790562257596        7.1618324867367367     
 O   23.544822468280572        3.4508068337608311        5.3514828093152582     
 C   21.780025961872052        4.8570311835825359        5.4090318212504291     
 N   18.330489381598881        4.1620997006616083        5.6119546700124472     
 C   20.334362444938908        4.9606952962209148        5.4884579887033267     
 O   23.429020860903059        1.2891467386896593        4.1355848251150062     
 C   21.583775452179772       0.59986434626393048        3.0351382976641599     
 N   18.178585737368664        1.0111449775392385        3.8081513074624613     
 C   20.137683051706308       0.56754677430077816        3.0254523260286681     
 O   23.645567968478922        1.3212252590562854        6.6131825883348858     
 C   21.943519882393570       0.50164840762721363        7.8652557780320960     
 N   18.439261595459371       0.74725375440554520        7.5146118956358556     
 C   20.503080480722105       0.38495839716538788        8.0251624916822824     
 B   24.017870114278946        2.0144136372488801        5.3243304766516735     
 C   22.702403258771795        6.0253001339046230        5.4030843067584566     
 H   17.580473403068655        3.4473185942348015        5.7372017555661268     
 C   18.183951063895702        5.5114486429199623        5.5982688281965070     
 C   19.456486833773610        6.0637090694358369        5.5089735916561011     
 C   22.430187048112945       -8.4027034409659473E-002   2.0188775751176697     
 H   17.463285517850402        1.3694085989207505        4.4776494277451340     
 C   17.966362077475296       0.23738778168928132        2.7123261735067223     
 C   19.208811426897054       -6.9767097675334427E-002   2.1765095298045263     
 C   22.909188624591987      -0.12414579535495551        8.8034967661577674     
 H   17.626361841943393        1.1579622023450924        7.0015948167353095     
 C   18.406441294032000      -0.11215801868141979        8.5578673176733453     
 C   19.725171200593053      -0.37215805469339042        8.9201259767003602     
 C   25.605180659330422        1.9991292569207963        5.1549140181954849     
 H   23.445028459539902        5.9355052220906419        4.5979025049818745     
 H   23.285935004387493        6.0617353064498509        6.3354966050919455     
 H   22.158805243665757        6.9652679130178878        5.2950380305263920     
 H   17.204817448415422        5.9646798186456964        5.7005526983830794     
 H   19.708623436127208        7.1139090461867616        5.4692048583407784     
 H   23.230450468070639      -0.64507385844978427        2.5169651017354480     
 H   22.934463709876681       0.64190977729909626        1.3656885272244916     
 H   21.831666558028381      -0.75464960148689619        1.3947818974287036     
 H   16.972039483868329       -5.2155013627625355E-002   2.3909247175193475     
 H   19.408255257136432      -0.67736174146608286        1.3054091322780492     
 H   23.786590590416324      -0.49784506339512252        8.2522332741371365     
 H   22.436886867378291      -0.93565181158275068        9.3745221209199610     
 H   23.280730630819885       0.62666211852595333        9.5242345871959468     
 H   17.465154451290324      -0.49561349670735222        8.9343463198270552     
 H   20.057913161655360       -1.0182036814441990        9.7201150307400113     
 H   26.074490556605124        2.5594800437206549        5.9789834642405495     
 H   25.955046185236476       0.95903343077607750        5.2615284948216532     
 C   26.065491653817283        2.5578955826709775        3.7974200132046469     
 H   25.855609833439051        3.6381112797620592        3.7510577424568563     
 H   25.455766281071178        2.1073541510928995        2.9985573967686805     
 C   27.539771708820311        2.3069611696244796        3.4637245229867419     
 H   28.186248724623844        2.8603182028274361        4.1634178668548110     
 H   27.771966559959449        1.2415341397733561        3.6264501100548845     
 C   27.885343150069033        2.6834891618122825        2.0176502568895143     
 H   27.696732482749095        3.7575113987047266        1.8549153065296398     
 H   27.191574121673693        2.1636450118577035        1.3360134584845218     
 C   29.329438301828169        2.3474539989803147        1.6289135863148170     
 H   30.023533065831899        2.9133653063375946        2.2706817900015253     
 H   29.529256605776151        1.2857817290732561        1.8470681336086534     
 C   29.647683306793759        2.6322709977055405       0.15709666673369904     
 H   29.450296594623858        3.6931123867690454       -6.6282287204075599E-002
 H   28.952196078151005        2.0679358398506729      -0.48346834442402942     
 C   31.093444681783875        2.2897220302635932      -0.22123334163147818     
 H   31.299310397673242        1.2357999704067020        2.6043435310152505E-002
 H   31.781289370201478        2.8764689948856654       0.40818001250040548     
 C   31.417379251758064        2.5423398219360118       -1.6976914429195249     
 H   30.751444186234608        1.9352668220052076       -2.3294593110886428     
 H   31.182793956342984        3.5885454351120987       -1.9510149130538585     
 C   32.878790606238177        2.2486223233554266       -2.0556955746456951     
 H   33.126535700932614        1.2091670552592713       -1.7838846783166225     
 H   33.535507219400159        2.8774659498832849       -1.4329559167607466     
 C   33.201497570331121        2.4844461245647542       -3.5363862843255851     
 H   32.577972932649473        1.8213556177415753       -4.1583657785218779     
 H   32.904457758774342        3.5094431738567531       -3.8174409326560412     
 C   34.681729584076152        2.2728137154277235       -3.8797434516552891     
 H   34.998795575090377        1.2609393641966404       -3.5613586364305378     
 H   35.294696806471272        2.9747103322156181       -3.2837269030203333     
 C   34.981039934193404        2.4628509719214624       -5.3758500581887674     
 H   34.396755599701073        1.7218924203130674       -5.9624605477742936     
 H   34.607921101355622        3.4567055475636215       -5.7070879474051734     
 C   36.472914689265565        2.3365384165198360       -5.7319087903332848     
 H   36.883844391681073        1.3757384959082715       -5.3115902902554257     
 H   37.054172044100710        3.1623077514584073       -5.2315832451359441     
 C   36.692060037746501        2.3798908232782456       -7.2693597003759551     
 H   36.171771735396490        1.4797778749987343       -7.7560574718961233     
 H   36.179134713516582        3.3046650897557912       -7.7203783294701820     
 C   38.201374204637467        2.3885122336711566       -7.6467378892074498     
 H   38.708682373326987        3.3438958981643481       -7.2372422520372650     
 H   38.735241716041905        1.4981167155205197       -7.1334557077479381     
 C   38.340909338856449        2.2966485066943543       -9.2008923126888078     
 H   39.455965461450518        2.4283118172159748       -9.4609702120988874     
 H   37.708107114221640        3.1605993858013188       -9.7604017640021947     
 H   37.955045201325461        1.2344920826175367       -9.6208963645577139     
 Cl   16.116071580375220        1.9808784537470792        5.9021705718950530     
 Co   20.512851680695540        1.9124232224966193        12.371226981810816     
 N   21.904953224687628       0.33331851392340300        12.193124776760708     
 N   19.347383612538607       0.15320131770153364        12.367974642882595     
 N   21.784197466203111        2.6919537833130343        10.869784162364988     
 N   19.215112829415705        2.7253549076492143        10.834976438124789     
 N   22.013147414617645        2.7516645544181055        13.626696420473175     
 N   19.422370973676021        2.8768095155465252        13.973884287685257     
 O   23.259469675853861       0.49670770850559681        12.164122729306868     
 C   21.493566963551796      -0.90790277347592097        12.224110795398202     
 N   18.045144583340587      -0.20896704614238976        12.425674993363629     
 C   20.047992939010303       -1.0102154889672914        12.303834462177726     
 O   23.147171336157861        2.6584388393506977        10.947627065869662     
 C   21.303381750953665        3.3486685434987842        9.8453219709801463     
 N   17.896533259917167        2.9402960294470804        10.614318821584398     
 C   19.857118199080563        3.3823425617833962        9.8343082996612132     
 O   23.361684703079483        2.6260743139734868        13.425521344982069     
 C   21.659135846311049        3.4446112127265947        14.677726138874993     
 N   18.155123063062568        3.1988225596278861        14.325353973964310     
 C   20.218648247371700        3.5607916667438184        14.837234282499173     
 B   23.734211461374052        1.9322567348344757        12.137236048299361     
 C   22.415020299905702       -2.0769880837282990        12.218456985346682     
 H   17.295689718919476       0.50674117435401389        12.548668539993633     
 C   17.896766233986227       -1.5582611230641110        12.412695032692147     
 C   19.168567116417023       -2.1122086479366615        12.324627165895977     
 C   22.151552480070460        4.0324968413748241        8.8305374570726052     
 H   17.180115134213011        2.5824146630983247        11.282954377294651     
 C   17.686480887274762        3.7157040068288629        9.5194575244245865     
 C   18.930014974559800        4.0218717134148676        8.9852715369652181     
 C   22.624054609439092        4.0713179067406307        15.616159428487796     
 H   17.342380377385862        2.7894102080740901        13.811187376499550     
 C   18.121765275271155        4.0591243022874162        15.367910435487651     
 C   19.440247565662489        4.3188118176896833        15.731070786774801     
 C   25.321603531487721        1.9462557213433045        11.968518666425952     
 H   23.159507144795125       -1.9866500190847529        11.415084673692771     
 H   22.996314503386134       -2.1156336934585420        13.152226858051423     
 H   21.870736487995732       -3.0163484462684047        12.107849626171152     
 H   16.916946555135812       -2.0101778251858127        12.514743326681968     
 H   19.419366735268682       -3.1627698674174880        12.285653473552719     
 H   22.948244352185142        4.5971209852285906        9.3304506713737148     
 H   22.660933437254794        3.3063574677474072        8.1813875685146087     
 H   21.553640600175775        4.6999997992775917        8.2025434943177284     
 H   16.692875277712073        4.0069536418928493        9.1973117860852600     
 H   19.131084388611445        4.6305692153274522        8.1153602792277635     
 H   23.504180478424999        4.4407297972988333        15.065551171751761     
 H   22.151983422153506        4.8866106579948712        16.183094716410519     
 H   22.991387164052668        3.3215952519153213        16.341091173387660     
 H   17.180309005713781        4.4436439360586286        15.742945544233740     
 H   19.772603858827942        4.9656543082133595        16.530584515079852     
 H   25.790159043527023        1.3849416813671056        12.792341509745448     
 H   25.672259934640692        2.9860018255536187        12.075968288911028     
 C   25.781889206381347        1.3881421692768550        10.610781022432915     
 H   25.572226913294848       0.30790675285908237        10.563931305826719     
 H   25.172043332560264        1.8389453749842191        9.8121721755932239     
 C   27.256005882590348        1.6396790305682811        10.276952252381960     
 H   27.902824186788578        1.0861652086987250        10.976187511321713     
 H   27.487853445778100        2.7050961468774899        10.440179676078440     
 C   27.601299494764454        1.2640579326415231        8.8306313322326488     
 H   27.413099750868856       0.19003824592530161        8.6673884543490409     
 H   26.907116655780708        1.7839752045988917        8.1494561222008173     
 C   29.045123341147303        1.6009040650357622        8.4416612516357397     
 H   29.739638843148278        1.0351417499505917        9.0831190417118570     
 H   29.244502941033161        2.6626267369335044        8.6600198748774826     
 C   29.363042408028125        1.3165407985003452        6.9697306001772192     
 H   29.165955542588073       0.25567088912527003        6.7461759398055685     
 H   28.667191737879840        1.8807819769568683        6.3294606243077514     
 C   30.808576301717192        1.6596051476547704        6.5911274276052696     
 H   31.014184583858803        2.7135798208761130        6.8384134518918378     
 H   31.496727160581397        1.0730116168629278        7.2203568872024588     
 C   31.132161450654078        1.4071078013606761        5.1146101541933042     
 H   30.466159193740808        2.0143015969191049        4.4830208264183797     
 H   30.897428465246524       0.36094142889438086        4.8612478306747722     
 C   32.593524779645001        1.7006337781552130        4.7564147969472428     
 H   32.841481969375486        2.7400547868719491        5.0281767112685856     
 H   33.250199842637905        1.0716682538630147        5.3790896801841184     
 C   32.915945066563978        1.4646838688491572        3.2757180460516993     
 H   32.292851517469494        2.1282930097749775        2.6537958596163373     
 H   32.618145655038532       0.43988564037175959        2.9946144092641989     
 C   34.396354545203188        1.6752055374581174        2.9324167418963301     
 H   34.714266462500255        2.6868388716134648        3.2509599988176063     
 H   35.008754274533324       0.97265304950093279        3.5283888282382709     
 C   34.695460467194785        1.4851067678256094        1.4363044570405026     
 H   34.112045514525263        2.2270556170090381       0.84977798095735912     
 H   34.321026348853565       0.49166462707015623        1.1047865573204583     
 C   36.187671054830894        1.6095701461801355        1.0805042643070035     
 H   36.600086314179791        2.5698090508417053        1.5015129317633411     
 H   36.767972597440448       0.78245245320931445        1.5804588539271063     
 C   36.406510906231027        1.5668410702301998      -0.45711311625356954     
 H   35.887661802157147        2.4688909568024622      -0.94335504496403733     
 H   35.891388183710021       0.64289125805872049      -0.90905598765165152     
 C   37.916409565754968        1.5553985663615000      -0.83393591141840551     
 H   38.422183979902819       0.59787135968262761      -0.42525922546828265     
 H   38.452523748528243        2.4447549536330309      -0.31925018277084261     
 C   38.055799119417983        1.6487842102220396       -2.3882991190367759     
 H   39.171608178715076        1.5144080772349315       -2.6476565737963558     
 H   37.419988583712687       0.78596093393416089       -2.9493002839518070     
 H   37.672093628685339        2.7136965485943914       -2.8075364752533076     
 Cl   15.831169663802857        1.9726845706423823        12.707184934616720     
 Co   10.750127569703317        5.9868367606468835        8.1140544017118472     
 N   9.3037304657579494        4.4400122591668127        8.2385295033804340     
 N   11.843359513734027        4.1764365184731709        8.0714813258325595     
 N   9.4942992969673874        6.7985771797366237        9.5866264079508525     
 N   12.079579561699626        6.7490871695348034        9.6565574534751217     
 N   9.2891043877419772        6.7874209744619138        6.7939103768564459     
 N   11.878303145206717        6.7842374836710242        6.4476072267025426     
 O   7.9555204715191827        4.6478303542079127        8.2843417735956582     
 C   9.6682367602682220        3.1842391351829353        8.1782857808769904     
 N   13.134305521294833        3.7767465286104440        8.0289357932981620     
 C   11.107357525386238        3.0343637535741066        8.1007549177603977     
 O   8.1327302352673971        6.8070658444179903        9.4962373035251861     
 C   9.9907804706165511        7.4386017611908768        10.613987567840036     
 N   13.398626640784396        6.9626841781477253        9.8755873340370748     
 C   11.439288579175587        7.4387615146286965        10.636326529066309     
 O   7.9369610694609039        6.7546405418929734        7.0064908311392395     
 C   9.6702173435676677        7.3939381253530936        5.6990683199033949     
 N   13.159181018171410        7.0795798093154172        6.1225315538137721     
 C   11.114769623253579        7.4560985204865275        5.5457424387647132     
 B   7.5309653247288226        6.0951834774598108        8.3016312756102426     
 C   8.7070415326108286        2.0473924837632831        8.1506665700446383     
 H   13.909235971997193        4.4697625538395043        7.9435262272743499     
 C   13.243669664442040        2.4227861519342238        8.0158234702630029     
 C   11.955318574734896        1.9056631891694236        8.0662801622785203     
 C   9.1574435203333611        8.1257932462485929        11.637336551749010     
 H   14.114622806256735        6.5673758038848300        9.2254396451175360     
 C   13.610575271083805        7.7606417184647931        10.951842142720791     
 C   12.366510508200291        8.0886429309472980        11.474901434333050     
 C   8.7187232517713316        7.9812693686953171        4.7219968341794312     
 H   13.952001328970068        6.6761633529651050        6.6702790369677194     
 C   13.232256932287425        7.9066410068380959        5.0543304364511012     
 C   11.928480561285408        8.1724544668408914        4.6477172232570805     
 C   5.9445468238146111        6.1752682228878486        8.4632643543471708     
 H   7.9665930887695149        2.1347070601541875        8.9583048340346814     
 H   8.1225224106123868        2.0592887115695304        7.2177816291685142     
 H   9.2187063836809493        1.0863261134464866        8.2305853506724844     
 H   14.212678431268206        1.9454063306094018        7.9245727923579814     
 H   11.677362102189202       0.86161232027841517        8.0783966936103671     
 H   8.3375029559188008        8.6664138194281435        11.148603300308658     
 H   8.6897110283582588        7.3941874776717462        12.313752022301035     
 H   9.7592767509659240        8.8164550213973474        12.236055203283266     
 H   14.604494080583063        8.0524693979919491        11.272266811052262     
 H   12.167652775019311        8.7231334130584433        12.327153305085831     
 H   7.9346503865769122        8.5510690232941329        5.2499122537911820     
 H   9.2377267408314463        8.6217239761711966        3.9942690077048311     
 H   8.2015638930404648        7.1747089226036609        4.1667709274068168     
 H   14.188363005034716        8.2697852226369459        4.6962073110495615     
 H   11.626652301576444        8.8045087673506437        3.8244041500449111     
 H   5.4586690541697518        5.6094653486799686        7.6527223984294119     
 H   5.6286167116897934        7.2229661757718695        8.3287285069450405     
 C   5.4700367326505521        5.6665753123500471        9.8333558054362502     
 H   5.7268991657870112        4.5996063607172504        9.9352104445500622     
 H   6.0370082677762475        6.1842013492243915        10.623060461906876     
 C   3.9769388779253587        5.8516802933410474        10.121640831643028     
 H   3.3767640942990185        5.2276164583257678        9.4392337037409284     
 H   3.6820234811199950        6.8922031249211830        9.9005123737147116     
 C   3.6334144922456750        5.5211743897934653        11.577615047472952     
 H   3.8992544758963956        4.4721661709187925        11.789814607596933     
 H   4.2782730652708976        6.1221076182849776        12.241146405204780     
 C   2.1666688999426484        5.7608631568595570        11.945979621314732     
 H   1.5185375973269568        5.1362192423766313        11.310232559716409     
 H   1.8928520463661993        6.8033926763583148        11.710546545322870     
 C   1.8672275085874186        5.4730706469826460        13.420150896697441     
 H   2.1191170566882680        4.4247534404357713        13.648330810584312     
 H   2.5381982612965461        6.0769481545189343        14.051055014188963     
 C  0.41101302158728081        5.7464559612305850        13.810582275238685     
 H  0.16179591452052536        6.7974878341135909        13.589333257026624     
 H -0.25676939662393572        5.1458111460170155        13.172613000518595     
 C  0.10863756171605221        5.4461810993402047        15.282065999178053     
 H  0.78542554009660692        6.0319116296284188        15.921901769086976     
 H  0.34436537240584725        4.3915808069925335        15.497146149752789     
 C  -1.3441290153878702        5.7360290916322541        15.674026509740019     
 H  -1.5730061626856631        6.7977955447951723        15.482653055982434     
 H  -2.0189163949687798        5.1661589726574197        15.014580930612182     
 C  -1.6609305266764189        5.3959837768604579        17.134902116583699     
 H -0.98497882792415503        5.9564255034556162        17.799941498395491     
 H  -1.4358055083582868        4.3320616951736088        17.320260657695524     
 C  -3.1162319956593780        5.6857794953034668        17.520182337160318     
 H  -3.3303281301533700        6.7620743250268731        17.376802176315032     
 H  -3.7868100335001240        5.1528309669056176        16.820856581078434     
 C  -3.4568099903819576        5.2754357428215508        18.960579414806357     
 H  -2.7642870545562310        5.7788224154038241        19.664964257828867     
 H  -3.2658705046023995        4.1899273183361965        19.089240772511040     
 C  -4.9070760751272759        5.5954015505375940        19.355366927331332     
 H  -5.0788193510675539        6.7008802463644654        19.276198150585941     
 H  -5.6125317158863890        5.1260160545002291        18.621780867598076     
 C  -5.2415236397118772        5.1086405875236762        20.786462871737974     
 H  -4.4655116242356767        5.5037234442079850        21.518757714928071     
 H  -5.1587453401020875        3.9742786425041086        20.841624727153153     
 C  -6.6567132892053982        5.5606696271287497        21.233743707961942     
 H  -7.4423847799589566        5.1255933521890968        20.526050993559629     
 H  -6.7359618049520185        6.6985591871143475        21.138421140668392     
 C  -6.9275736514987152        5.1112907357479482        22.698005708826994     
 H  -7.8871631986134521        5.6175319389340697        23.056195684357967     
 H  -7.0519989934459693        3.9381761272219649        22.785532618914779     
 H  -6.0477375443277248        5.4325568387842811        23.419497023961444     
 Cl   15.436829662731013        5.8714387973445143        7.8393930959228104     
         388

 Co   11.032996287989628        5.8532612128409331        1.3028425255255027     
 N   9.5884999732490428        7.4015193845272806        1.4243712246259548     
 N   12.127852958127049        7.6635074979016986        1.2568737220805424     
 N   9.7759253856137445        5.0444011061733018        2.7757960794900853     
 N   12.361522886798641        5.0926937069750249        2.8461585485493544     
 N   9.5711793809995278        5.0540441469981063       -1.8141486799287895E-002
 N   12.160350027640970        5.0580871720348783      -0.36471447498052267     
 O   8.2401426945542333        7.1946155105004941        1.4712957753874216     
 C   9.9537140902742589        8.6570982729718988        1.3643111431336354     
 N   13.419042514732556        8.0621966310403543        1.2136694318244108     
 C   11.392787709185777        8.8061264035221178        1.2861592254288710     
 O   8.4145140601354225        5.0356628045199061        2.6845690776182565     
 C   10.272017942484858        4.4034552792367831        3.8027766009543180     
 N   13.680477331180219        4.8793583596514587        3.0660449919019026     
 C   11.720640512912953        4.4030518908315672        3.8256310271363994     
 O   8.2191101531856372        5.0868176632540489       0.19499309673474258     
 C   9.9524219663528655        4.4455110974511287       -1.1117106392834128     
 N   13.441340966569822        4.7630221851601240      -0.68980326389786695     
 C   11.396982729019749        4.3844034164167196       -1.2653480881869348     
 B   7.8138280087188710        5.7479868346056877        1.4893456957202831     
 C   8.9932745063728294        9.7946007985091512        1.3379234952841248     
 H   14.193588018654838        7.3685861095199838        1.1291421487428246     
 C   13.529505916364304        9.4161232490891305        1.2002207733299008     
 C   12.241639426200498        9.9342290135633924        1.2511646833708991     
 C   9.4377920404962445        3.7148640852321511        4.8244394478715975     
 H   14.396812715470253        5.2739943000924416        2.4158197359443996     
 C   13.891868347954921        4.0816008124066316        4.1424471128368978     
 C   12.647461494795602        3.7534311046737616        4.6647923970755620     
 C   9.0018884579975147        3.8554668629926545       -2.0880676891256176     
 H   14.234187318812122        5.1663774715676718      -0.14212490913542755     
 C   13.514592960874202        3.9345257624864001       -1.7568467573407431     
 C   12.210867525250203        3.6673639387823624       -2.1626168559610073     
 C   6.2274146569871709        5.6701647334548539        1.6510388755136207     
 H   8.2498676056727884        9.7043984663151246        2.1424563421053731     
 H   8.4123420968039593        9.7872934600466213       0.40288277470064982     
 H   9.5053155653652652        10.754900186769621        1.4234439291027448     
 H   14.498817634428272        9.8927940734711104        1.1082888160645632     
 H   11.964470074143170        10.978486319898364        1.2631941752051818     
 H   8.6236884350838281        3.1678185683423594        4.3334075577519622     
 H   8.9617200359803331        4.4455586739852908        5.4955460589012937     
 H   10.040282327542135        3.0295821802704617        5.4283048936682183     
 H   14.885644010730948        3.7901536730643630        4.4636952063453821     
 H   12.448281061410276        3.1189862610947490        5.5169808649600265     
 H   8.2118739396595259        3.2962905233461393       -1.5604040934063896     
 H   9.5197266151103914        3.2055442691048603       -2.8060431619736219     
 H   8.4939090320797792        4.6587714325875735       -2.6534912829917174     
 H   14.470809263756987        3.5712467025496588       -2.1146050184555554     
 H   11.909166463118856        3.0338173248404843       -2.9847785107854055     
 H   5.7422287913958669        6.2351126995036781       0.83952476027870560     
 H   5.9102330169374309        4.6226539950779957        1.5183707157485020     
 C   5.7535302319652430        6.1818286446519535        3.0201909440695500     
 H   6.0095375752100848        7.2491468926429974        3.1194154150272908     
 H   6.3214614126979214        5.6665687341370328        3.8106371388300939     
 C   4.2609431650047043        5.9957908485065774        3.3100378261072301     
 H   3.6596881233217631        6.6176694915903411        2.6267868987961194     
 H   3.9672848377540979        4.9545492766732666        3.0913635309775787     
 C   3.9177756201862213        6.3288301560513691        4.7654808213721189     
 H   4.1817186702066502        7.3786394116532819        4.9754053590095850     
 H   4.5639861425590622        5.7305514685859711        5.4298614532259419     
 C   2.4517231591511606        6.0870305194006029        5.1348748052499849     
 H   1.8022990368960461        6.7098098842349660        4.4987618159380824     
 H   2.1796915384907427        5.0438819524481859        4.9006067762773124     
 C   2.1522386062586820        6.3756642388064471        6.6088527954464800     
 H   2.4024749708314017        7.4245201895192201        6.8361447408148797     
 H   2.8241859065180765        5.7734135460580553        7.2401991659473337     
 C  0.69652497682665604        6.1002953964207194        6.9994998447818721     
 H  0.44868569576794348        5.0489978428541571        6.7781848738406048     
 H   2.7871950341333929E-002   6.7000438869963723        6.3616203226338106     
 C  0.39397866638997836        6.3999642571973290        8.4710343155035499     
 H   1.0710333561802001        5.8143881450461334        9.1107506086291963     
 H  0.62913422061731428        7.4546040645179881        8.6864836825067737     
 C  -1.0587167237884847        6.1093541414923260        8.8625759384657865     
 H  -1.2875221245226820        5.0479347682309106        8.6695912945025686     
 H  -1.7335126075255649        6.6800956029932044        8.2039568985093609     
 C  -1.3755329877308009        6.4470579218172634        10.323893401285462     
 H -0.70047641076856515        5.8845672955930866        10.987916213831470     
 H  -1.1491734691654560        7.5102123380858368        10.511336530475234     
 C  -2.8312852139600584        6.1584912661689337        10.708171410503828     
 H  -3.0473858779053349        5.0836437982055234        10.560509070142984     
 H  -3.5006498232993306        6.6952527244614970        10.011266494351815     
 C  -3.1712182264733109        6.5633134480592235        12.149854486482893     
 H  -2.4813494295321239        6.0542458380137090        12.851474040662435     
 H  -2.9761573085314783        7.6466426708204569        12.283593790382465     
 C  -4.6225636895385254        6.2477031776724301        12.543165207459971     
 H  -4.7997749088665049        5.1456560959565358        12.455662300780627     
 H  -5.3248816794653582        6.7255234974131790        11.814904660999677     
 C  -4.9550287797032473        6.7237501212508182        13.976663134808442     
 H  -4.1859396186358024        6.3160841289013465        14.703414842781610     
 H  -4.8615052035069413        7.8528903911968282        14.041657159903831     
 C  -6.3729442377158936        6.2836323667123342        14.421053234300988     
 H  -7.1510435537024621        6.7317989125090776        13.720229862251998     
 H  -6.4636019048342277        5.1520081230072821        14.315054611248772     
 C  -6.6418183529559496        6.7196208978277374        15.887355961223237     
 H  -7.6059372108775705        6.2306831511209433        16.241855645189695     
 H  -6.7463127113789625        7.8846871953686408        15.986972410112074     
 H  -5.7758318842526499        6.3789688016737882        16.602010563535742     
 Cl   15.720492731088056        5.9673006711686840        1.0289852029846529     
 Co   20.796084546413315        2.0358649565032483        5.5611417055820969     
 N   22.191349178875832        3.6117974459558271        5.3794312216076676     
 N   19.633478785096049        3.7964217242396625        5.5537705121810248     
 N   22.065018732849872        1.2520749765342722        4.0593066258280732     
 N   19.496554656452115        1.2221775037266687        4.0263778053413128     
 N   22.295613766447921        1.1920889825565850        6.8144410852442645     
 N   19.704899680501939        1.0693761006444715        7.1622101888948997     
 O   23.545478858036542        3.4460310171627895        5.3515624153194947     
 C   21.781930633063450        4.8536347299184097        5.4101318573079071     
 N   18.331979933183934        4.1611898464385284        5.6115846258318252     
 C   20.336418517256963        4.9584149396398693        5.4894127916381610     
 O   23.428253294307908        1.2844300638051764        4.1357448267642560     
 C   21.582784064585784       0.59656488750573400        3.0347590863659519     
 N   18.177488177790231        1.0093663045272765        3.8067269217243385     
 C   20.136639407375991       0.56500469187073921        3.0246711124622347     
 O   23.644219955999976        1.3169708956034711        6.6136270018831418     
 C   21.941342229088892       0.50158716986085283        7.8668589893554914     
 N   18.437473979596401       0.74887438479526791        7.5142262979240622     
 C   20.500789136665997       0.38619191676211850        8.0264929149981690     
 B   24.017370945949999        2.0093776419764362        5.3246464107440898     
 C   22.705241082043205        6.0211467344443923        5.4049994627855336     
 H   17.581351475415222        3.4469352750480615        5.7358295964478199     
 C   18.186348695070915        5.5106484757939649        5.5985102514116818     
 C   19.459273225194931        6.0620519509290443        5.5101931622782958     
 C   22.428985498667299       -8.7414264714176487E-002   2.0184169467017865     
 H   17.462129068607883        1.3685294303847129        4.4757100283428768     
 C   17.965338416406532       0.23505464775981727        2.7113372697613864     
 C   19.207858592387201       -7.2592043456567709E-002   2.1759009716393001     
 C   22.906600171787385      -0.12332932755220774        8.8060784207998779     
 H   17.625100119231224        1.1594610890978378        7.0003536457735436     
 C   18.403607786880396      -0.10979995401234881        8.5580441548346773     
 C   19.721950922158399      -0.36997467365872089        8.9214426197403416     
 C   25.604661645313900        1.9925825984697565        5.1554344221807105     
 H   23.447912165527907        5.9313246922711098        4.5998589950227808     
 H   23.288680360698120        6.0565105178673591        6.3374935349623485     
 H   22.162424220247470        6.9616132948769938        5.2974792201650729     
 H   17.207458369969650        5.9644693788334111        5.7004740790889254     
 H   19.712044398750848        7.1120999648724235        5.4710791629237390     
 H   23.229350740562108      -0.64839354858229503        2.5164093408586754     
 H   22.932901824882848       0.63864810827414142        1.3650508857982671     
 H   21.830371520356962      -0.75815616547255138        1.3945544171372684     
 H   16.971044249789912       -5.4521470301244088E-002   2.3898826450183801     
 H   19.407338749644609      -0.68081049388277881        1.3052496293341469     
 H   23.781887672040508      -0.50156602536036643        8.2554229575252798     
 H   22.433157341724378      -0.93088329406861314        9.3806768338489626     
 H   23.281464057008893       0.62876038606465567        9.5230310761411499     
 H   17.461937876895810      -0.49277532320198464        8.9340051328957024     
 H   20.053886853762592       -1.0157278836019890        9.7219834375480119     
 H   26.074352138864867        2.5530719755046221        5.9791831298335225     
 H   25.953749319779650       0.95231457107727358        5.2627011933405710     
 C   26.065283927601421        2.5501829397574287        3.7976383737344146     
 H   25.854278849197097        3.6300842889089560        3.7499742569140135     
 H   25.456558033222617        2.0980559139032544        2.9990007126252465     
 C   27.540002806324296        2.3008122885132556        3.4649845411174049     
 H   28.185396453927652        2.8558760554210640        4.1642285701120709     
 H   27.773694233641475        1.2359840034796883        3.6291233356221402     
 C   27.885485952560582        2.6761979408816687        2.0186525111250386     
 H   27.695045378961638        3.7496214620444901        1.8547103138331580     
 H   27.192858586630006        2.1544082245998184        1.3374819670852955     
 C   29.330106896286761        2.3424205514462990        1.6303754265290762     
 H   30.023129626160305        2.9097538048707152        2.2719549920164490     
 H   29.531676131002342        1.2812117577145934        1.8489865028032209     
 C   29.647878556494071        2.6272328182402633       0.15848221500201409     
 H   29.449230633912666        3.6877749932555930       -6.5052073603871816E-002
 H   28.952941132608455        2.0619545360131393      -0.48181441463782793     
 C   31.093868564939680        2.2862567855554135      -0.22015450929490427     
 H   31.300716437439579        1.2323934278413669        2.6505379234644879E-002
 H   31.781273990461401        2.8733079953313818       0.40944691537038524     
 C   31.417281973925160        2.5399911959342116       -1.6964986722085487     
 H   30.751013237632876        1.9335053715449473       -2.3284522495442110     
 H   31.182774010955836        3.5864245466514939       -1.9488910054411657     
 C   32.878446124786265        2.2462209301326554       -2.0553573406984103     
 H   33.125604838155986        1.2061734453163075       -1.7855972604657913     
 H   33.535680200200154        2.8734973531291206       -1.4316803571227092     
 C   33.201034680669565        2.4846834496765164       -3.5355395709743056     
 H   32.576112586671996        1.8242893839294965       -4.1586304535757836     
 H   32.905936073165627        3.5107038009489155       -3.8141361324782395     
 C   34.680605773602345        2.2709250539663373       -3.8799727306525247     
 H   34.994916812435861        1.2573444635618085       -3.5661915665040111     
 H   35.295105039757708        2.9683509867998370       -3.2812286028393167     
 C   34.981033604198736        2.4667621377403894       -5.3746063608893291     
 H   34.393891764251023        1.7320865509474139       -5.9643369291855786     
 H   34.612744003067846        3.4630415086654405       -5.7005004578399143     
 C   36.471812343102286        2.3353239089588440       -5.7316656959116203     
 H   36.876390564357017        1.3706720415878579       -5.3204502088576549     
 H   37.056347547715674        3.1516025343904870       -5.2250972446991462     
 C   36.694061402784172        2.3905381821093337       -7.2662681803171578     
 H   36.167027721631669        1.5038489677387974       -7.7595492457713169     
 H   36.192528479370750        3.3208827637230014       -7.7067236142466733     
 C   38.200901881335589        2.3870159853025985       -7.6454584427620773     
 H   38.715553096270639        3.3285304846761306       -7.2279274500954021     
 H   38.722719370839812        1.4900215370694938       -7.1433936092605412     
 C   38.344001491238629        2.3097323772546368       -9.1971879237543668     
 H   39.454963768002990        2.4245629483201760       -9.4598271553739437     
 H   37.731266211625559        3.1819212362812528       -9.7440410044820851     
 H   37.945094289369187        1.2672907189166598       -9.6253289211848276     
 Cl   16.115464906721460        1.9820822117747252        5.8992138398003000     
 Co   20.512284743595760        1.9152225868017885        12.370397615715275     
 N   21.905748277493245       0.33697467828223288        12.193511152937672     
 N   19.348568618626679       0.15477479728145696        12.367990707963466     
 N   21.783265037192955        2.6956211439073825        10.869670826331738     
 N   19.213839261709921        2.7270166268367535        10.833927577448550     
 N   22.011608117681760        2.7537961033422005        13.627336496254516     
 N   19.420852119917217        2.8759129355891990        13.974318644160993     
 O   23.260106045541168       0.50146781247031691        12.164229693231524     
 C   21.495507090619206      -0.90460297489712493        12.225116031138292     
 N   18.046614758643557      -0.20835454372527029        12.425278181075447     
 C   20.050079985084786       -1.0080995332139269        12.304679573998840     
 O   23.146208268579969        2.6631362232181628        10.947844300696179     
 C   21.302121973155984        3.3519012325738449        9.8450930539761394     
 N   17.895250388091306        2.9418620620147262        10.613245699605178     
 C   19.855814746746535        3.3847498631792265        9.8337438176581529     
 O   23.360242987590510        2.6303238147298127        13.426008113692966     
 C   21.656889491960495        3.4447194546052646        14.679365138031244     
 N   18.153254489559441        3.1972577746514919        14.325090633271094     
 C   20.216290606483113        3.5596304662016274        14.838620456389213     
 B   23.733607376110349        1.9373193161277520        12.137565998604392     
 C   22.417939875365416       -2.0728904399618844        12.220262666319348     
 H   17.296519266133505       0.50678069207131327        12.547382277428952     
 C   17.899235700311916       -1.5577610563409054        12.412874548837539     
 C   19.171462175751174       -2.1107670833098284        12.325723369736178     
 C   22.149994485101935        4.0358204917160831        8.8301532513089747     
 H   17.178829339822361        2.5830619942884083        11.281409391409918     
 C   17.685163176481023        3.7177417692024202        9.5187715706383571     
 C   18.928713767956808        4.0244508253341245        8.9848843401019582     
 C   22.621434927887137        4.0705028839185990        15.618767240868406     
 H   17.341029871331571        2.7879022972353855        13.810125939569573     
 C   18.118877626812598        4.0567773660830451        15.368244642923269     
 C   19.436985513989363        4.3166552980451991        15.732499701516060     
 C   25.320975513713336        1.9528933344511392        11.969018135709655     
 H   23.162379639390366       -1.9825522228505152        11.416841343098133     
 H   22.999253342356827       -2.1103542175106149        13.154046525743851     
 H   21.874471610260947       -3.0127799904449843        12.110309184137593     
 H   16.919693697024019       -2.0103333459915222        12.514614753577868     
 H   19.422963374450248       -3.1611582391966135        12.287364783100085     
 H   22.946966838370884        4.6001981700121615        9.3298799800600296     
 H   22.658759746687053        3.3095656981650370        8.1806242709988783     
 H   21.551958623806986        4.7035988193587119        8.2025874688018412     
 H   16.691550080331471        4.0089390887732064        9.1966098226209976     
 H   19.129738112365871        4.6337168747910802        8.1153625737563750     
 H   23.499310051733751        4.4446666860638917        15.068734208809172     
 H   22.148211094260830        4.8816541742351269        16.189480142249995     
 H   22.992299981895037        3.3194442056895554        16.339704067113274     
 H   17.177046724173092        4.4407634406856973        15.742834064877053     
 H   19.768555018386547        4.9631653559826914        16.532589113075858     
 H   25.789949366840673        1.3914888540837504        12.792532548018176     
 H   25.670814475673659        2.9928291325559377        12.077078347485477     
 C   25.781573774747280        1.3959132168880124        10.610990611226269     
 H   25.570777279505105       0.31599313176612825        10.562863334870384     
 H   25.172733409137251        1.8482889607100079        9.8125940471235626     
 C   27.256137446525830        1.6458562432548671        10.278210225412861     
 H   27.901855312354147        1.0906434752037888        10.977019034110628     
 H   27.489498944679195        2.7106750944086153        10.442825865554518     
 C   27.601356682896231        1.2713322779544469        8.8316438552710164     
 H   27.411306501555412       0.19791119487903652        8.6672190096865886     
 H   26.908336202131672        1.7931915230689472        8.1509118694507769     
 C   29.045719880424937        1.6058801488739742        8.4431450831339525     
 H   29.739142311755863        1.0386883881480622        9.0844297067812629     
 H   29.246872331626502        2.6671368084518292        8.6619501245036084     
 C   29.363181879251719        1.3214990559353279        6.9711438056133579     
 H   29.164818791063670       0.26092981115900649        6.7474425037302899     
 H   28.667899178150847        1.8866881215790248        6.3311275264873643     
 C   30.808955770201333        1.6629647013470319        6.5922475668550060     
 H   31.015559107985865        2.7168780251273073        6.8389162883772459     
 H   31.496652065482326        1.0760592046847814        7.2216742380873358     
 C   31.132037167301373        1.4093447647276425        5.1158471728736394     
 H   30.465704631758765        2.0159454230781497        4.4840632473424611     
 H   30.897388806759196       0.36294872077466184        4.8634178953060330     
 C   32.593155700517748        1.7029329928874524        4.7568068285898804     
 H   32.840515971166710        2.7429479122233515        5.0265203900501563     
 H   33.250350276451009        1.0755407155098640        5.3804222563999122     
 C   32.915471872880779        1.4643506900916994        3.2766188546491142     
 H   32.290959347441024        2.1252375210462287        2.6535824390805205     
 H   32.619651589046605       0.43851924107317158        2.9979757188809888     
 C   34.395211572863026        1.6770537943902115        2.9322387931715133     
 H   34.710326321295241        2.6904053890677915        3.2461705216617260     
 H   35.009171659701657       0.97900470281088614        3.5309406677413575     
 C   34.695445198555042        1.4811582992593288        1.4375997695434775     
 H   34.109129369253999        2.2167747697885862       0.84794901357949115     
 H   34.325905954305881       0.48527078345664842        1.1114396188344353     
 C   36.186543014904345        1.6108396439161288        1.0807860990066533     
 H   36.592532655060801        2.5749584859296202        1.4926573439351740     
 H   36.770170098588430       0.79327992968884875        1.5870020961907509     
 C   36.408501823594477        1.5562176285836899      -0.45397455237589107     
 H   35.882835590314286        2.4447472033023390      -0.94682251478083557     
 H   35.904881064589517       0.62665639174078436      -0.89530814534906900     
 C   37.915897656427219        1.5570593797684251      -0.83263710228748522     
 H   38.429091570587680       0.61350827943849628      -0.41588412416486853     
 H   38.439849788051831        2.4530665423163791      -0.32923881597730054     
 C   38.058858968432084        1.6357888362709376       -2.3845649283599371     
 H   39.170536681504323        1.5183805025031849       -2.6465196288465380     
 H   37.443265228507052       0.76467135448245283       -2.9328352270792166     
 H   37.662002904051072        2.6808490236396718       -2.8119775673106422     
 Cl   15.830520346847713        1.9711617497352634        12.704637086180883     
 Co   10.749733087953150        5.9832756217245393        8.1125979354262547     
 N   9.3046888363950515        4.4356938803784720        8.2385385552314130     
 N   11.844824992147325        4.1742084731945130        8.0714708856609327     
 N   9.4934942911840192        6.7942734886147926        9.5858973743333085     
 N   12.078305890779644        6.7469225314080639        9.6550079576613648     
 N   9.2877187074298782        6.7851248946338183        6.7942181105986243     
 N   11.876975934791382        6.7853298607674732        6.4480766504624158     
 O   7.9563221929632233        4.6423944040975167        8.2837895997358757     
 C   9.6703941101748097        3.1802919988387885        8.1791389449231406     
 N   13.136050501865091        3.7754336285599219        8.0285806367782548     
 C   11.109690630516926        3.0316109599654015        8.1016587148273764     
 O   8.1318856371390265        6.8016919576220909        9.4958048837989253     
 C   9.9895194274157237        7.4346979184763331        10.613229215718034     
 N   13.397338877595176        6.9604910561303388        9.8741436126652218     
 C   11.437958981221808        7.4357080421472617        10.635337603467995     
 O   7.9356580896378581        6.7498218369333243        7.0063814733972780     
 C   9.6681837021392845        7.3939402949304389        5.7005678154082249     
 N   13.157522035177839        7.0813375855546461        6.1223790697230829     
 C   11.112644041940900        7.4575323384272014        5.5471857623464773     
 B   7.5304980984673815        6.0894597827018204        8.3013359440847303     
 C   8.7102065527252872        2.0426312439501189        8.1523829006774076     
 H   13.910347771347332        4.4690113108925287        7.9421813236856318     
 C   13.246366101879937        2.4215941332475128        8.0161966324598524     
 C   11.958416938178152        1.9035714026359523        8.0676170839645955     
 C   9.1557389005766936        8.1218121858411632        11.636305195716560     
 H   14.113359124683900        6.5661354192455885        9.2235434098266591     
 C   13.609227431874615        7.7577927747865534        10.950941652514752     
 C   12.365172652980275        8.0852436065449336        11.474258444081398     
 C   8.7163917325877645        7.9823170513305515        4.7244593936804593     
 H   13.950820382486565        6.6776782302118498        6.6692456473843338     
 C   13.229631154128054        7.9092787045861908        5.0548626759485469     
 C   11.925493904931139        8.1749762468788472        4.6493273237392261     
 C   5.9440548378388804        6.1678152177884558        8.4631536229248123     
 H   7.9696033533260389        2.1300970541414781        8.9598569672029473     
 H   8.1258293192467672        2.0531823208810538        7.2194397821500891     
 H   9.2226868320569011        1.0821209890441623        8.2331821060438592     
 H   14.215637757889795        1.9448319013089317        7.9247142582700816     
 H   11.681116740199741       0.85936507653449434        8.0804613839748480     
 H   8.3366804645578618        8.6633866670267370        11.147199367198224     
 H   8.6865394146053454        7.3903643182081593        12.311736277545984     
 H   9.7575000182726281        8.8115912251124797        12.236059637014103     
 H   14.603138039888909        8.0495392262623522        11.271468483749649     
 H   12.166249342123345        8.7190129123155220        12.327003833256539     
 H   7.9297669929880668        8.5468493015494271        5.2529342186016228     
 H   9.2342012832498739        8.6273720646626373        4.0009935594145896     
 H   8.2031911571184413        7.1772624727184784        4.1647431478314756     
 H   14.185379381322981        8.2729581847950993        4.6963397205970834     
 H   11.622926050887623        8.8074375579231106        3.8266285530376654     
 H   5.4586248829462640        5.6021463036309695        7.6522560559679418     
 H   5.6272058418353037        7.2153052636932760        8.3293614460027889     
 C   5.4699433373580248        5.6577847622075454        9.8329172723794382     
 H   5.7255799145876605        4.5904678112413881        9.9332992674325578     
 H   6.0380530997574349        6.1736421884281718        10.622854845381532     
 C   3.9773475576540904        5.8446175978589947        10.122431079215875     
 H   3.3759410047140674        5.2223823636244795        9.4396089837938817     
 H   3.6840717011189952        6.8857868989601236        9.9028094582689761     
 C   3.6338090382883914        5.5129530886637914        11.578168074869303     
 H   3.8976173782165757        4.4632928864278529        11.789101775532085     
 H   4.2799714868123528        6.1117774523957289        12.242138414714542     
 C   2.1676701919655161        5.7552015509065795        11.947091588823996     
 H   1.5183127253656090        5.1320723040927998        11.311232152485589     
 H   1.8958024146178893        6.7982247265853992        11.712065803326727     
 C   1.8677619482730476        5.4675626990835138        13.421221455682570     
 H   2.1181875440688547        4.4189185135589835        13.649316754900097     
 H   2.5394087368717186        6.0704062548679874        14.052340181049516     
 C  0.41184150032791683        5.7428333142740557        13.811354468761751     
 H  0.16380980944449908        6.7939509817179120        13.589420890280293     
 H -0.25650478640773894        5.1425791079111640        13.173624975942666     
 C  0.10890930071024961        5.4438247613681945        15.282972992144151     
 H  0.78548827637677654        6.0300353220019982        15.922591029667627     
 H  0.34450273850055491        4.3894164961379065        15.499034223495149     
 C  -1.3440423173534766        5.7339189080956414        15.674090227963017     
 H  -1.5732765508063800        6.7951619968904140        15.480745695498312     
 H  -2.0184435919303407        5.1626672570945482        15.015542645466573     
 C  -1.6610206433625978        5.3964459788024355        17.135448118664517     
 H -0.98629288110794722        5.9593237846478351        17.799445859015716     
 H  -1.4342410096753724        4.3334468765349285        17.323133422775747     
 C  -3.1169077351314090        5.6844594018982937        17.519708162957301     
 H  -3.3333975210407014        6.7592394029355294        17.372181345269279     
 H  -3.7861372102851178        5.1475340354653367        16.822820333774512     
 C  -3.4565397862578595        5.2793312054254740        18.961417754551039     
 H  -2.7665714065084193        5.7883136809586331        19.663033921452424     
 H  -3.2613203650872795        4.1959807486093865        19.094864230390488     
 C  -4.9077903324759120        5.5947397638107139        19.355269393774766     
 H  -5.0851416967691758        6.6968363516962421        19.268145935721645     
 H  -5.6103137652620694        5.1170255041402175        18.627103588593172     
 C  -5.2395763992562836        5.1182876039374925        20.788834721216077     
 H  -4.4696055330988926        5.5251987283075854        21.515432859631670     
 H  -5.1466826160019830        3.9888349366789031        20.853226493650496     
 C  -6.6569987223751284        5.5594270515423121        21.234432384933847     
 H  -7.4360947012910090        5.1122040620946416        20.533614326581649     
 H  -6.7469287222594172        6.6915406004936298        21.129428899679972     
 C  -6.9248572313787795        5.1225304461255510        22.700764105875646     
 H  -7.8881265151577802        5.6137081338523664        23.056609636100067     
 H  -7.0314870840486705        3.9566363789808663        22.799234098094040     
 H  -6.0566774093063387        5.4611271511350665        23.415317863618373     
 Cl   15.436266572249462        5.8723387306122889        7.8365905853316704     
         388

 Co   11.032733059311226        5.8570889626177260        1.3012056910083709     
 N   9.5895609742517252        7.4060690480995293        1.4244317701140625     
 N   12.129462220694046        7.6659400596226623        1.2569373340657768     
 N   9.7752952596130207        5.0488592836273387        2.7749048261800811     
 N   12.360382850493449        5.0949630476184451        2.8443811363151781     
 N   9.5699145558469212        5.0564688593192582       -1.7877329630904319E-002
 N   12.159148233865128        5.0568996239225168      -0.36426588173944252     
 O   8.2410465198671687        7.2002936526952048        1.4707071682091364     
 C   9.9560000435545621        8.6612673387839045        1.3652505393687073     
 N   13.420933229494000        8.0637183691066525        1.2134049833125997     
 C   11.395261138628630        8.8090826947314795        1.2871845891589304     
 O   8.4138339822809272        5.0412607089609640        2.6840340019804536     
 C   10.270928145506707        4.4075409996822152        3.8018745269146170     
 N   13.679327288665471        4.8816436009329607        3.0643338523228549     
 C   11.719472552638585        4.4062551219193802        3.8244591793029046     
 O   8.2179284763284990        5.0918981678512036       0.19478905728554560     
 C   9.9504682312290296        4.4456225835431749       -1.1102589325421806     
 N   13.439783969755620        4.7611193955411695      -0.69000848537692661     
 C   11.394931764097658        4.3829523322368917       -1.2639390628086751     
 B   7.8134885200073523        5.7539298314422309        1.4889873614665838     
 C   8.9965814930900478        9.7995923808402470        1.3397066676902236     
 H   14.194832397236160        7.3695478297294583        1.1277894671774127     
 C   13.532340516518815        9.4175195122265443        1.2007407899651692     
 C   12.244871688963629        9.9365208630495303        1.2526734587566413     
 C   9.4362819916595999        3.7191048115673011        4.8233386767204607     
 H   14.395670256508659        5.2753119697823125        2.4136363877473261     
 C   13.890684221252030        4.0845656866273359        4.1412999348560087     
 C   12.646305784932675        3.7569843884330374        4.6639537720084272     
 C   8.9995705957292245        3.8546206650561987       -2.0856398574137427     
 H   14.233132157511484        5.1647335181746366      -0.14325373056514190     
 C   13.512008978722928        3.9317720763134316       -1.7563919922859672     
 C   12.207900985305455        3.6648033465990801       -2.1610719151472702     
 C   6.2270488248246885        5.6778090709624935        1.6508717039707985     
 H   8.2531674441163254        9.7093829987511704        2.1442301753840378     
 H   8.4156096077774354        9.7934594450652206       0.40471820617956294     
 H   9.5094611864302507        10.759346715908062        1.4258589232236529     
 H   14.501913098453100        9.8935774082042105        1.1086009316137966     
 H   11.968351881951424        10.980930982535293        1.2654736781470144     
 H   8.6227997946636261        3.1713933149874984        4.3320355048229118     
 H   8.9591045968129475        4.4496811859492222        5.4936883788170148     
 H   10.038661710671496        3.0344689841035950        5.4280236488751541     
 H   14.884458711671424        3.7931837292399226        4.4626122128587831     
 H   12.447073164751840        3.1232961825318672        5.5166649699621297     
 H   8.2071825443406041        3.3004298938595005       -1.5573742258902639     
 H   9.5162132880624757        3.2003538315888149       -2.7996422928118521     
 H   8.4952752627545269        4.6565115340777012       -2.6552534037026794     
 H   14.467842768532936        3.5679364481891502       -2.1145901863052630     
 H   11.905414694812601        3.0309067031804586       -2.9826474216230157     
 H   5.7422979283066109        6.2426609809771678       0.83903440000614216     
 H   5.9089657773565127        4.6305073296107331        1.5188881361512123     
 C   5.7535510750249674        6.1907246548071138        3.0197281386237842     
 H   6.0083130765937645        7.2583908337512604        3.1175407913574333     
 H   6.3226298879032941        5.6772019412456105        3.8103804972179840     
 C   4.2614656269044566        6.0029172086220202        3.3107863417594814     
 H   3.6589708374574599        6.6229859732066387        2.6271429832015869     
 H   3.9694669538301981        4.9610329576746732        3.0935691193998109     
 C   3.9182644567448413        6.3370429064434024        4.7660075723525335     
 H   4.1801688131484056        7.3874963113610042        4.9747192495722388     
 H   4.5657763164033218        5.7408444091393402        5.4308056379561558     
 C   2.4528141855905732        6.0926600365742551        5.1359357916526172     
 H   1.8021674120383595        6.7139431023383889        4.4997237251044995     
 H   2.1827402310438617        5.0490243995140709        4.9020352718890328     
 C   2.1528404718029619        6.3810878861850551        6.6098803439756129     
 H   2.4016228505402752        7.4302596913129451        6.8371298523877808     
 H   2.8254479743592302        5.7798399966707885        7.2414294094395792     
 C  0.69740997635156887        6.1038389595512079        7.0002019701617737     
 H  0.45074598446963066        5.0524650651934113        6.7781699510963618     
 H   2.8209250412842675E-002   6.7032234156018262        6.3625700570057147     
 C  0.39428655216945319        6.4022068265237859        8.4718756433875733     
 H   1.0711072205022949        5.8161173665279158        9.1113690844329227     
 H  0.62933070621640308        7.4566424451801989        8.6883382494379955     
 C  -1.0586073667311962        6.1113776465085197        8.8625516293623239     
 H  -1.2877923684478041        5.0504909024398099        8.6675769691550641     
 H  -1.7329963882136932        6.6835274541935625        8.2048343235878143     
 C  -1.3756090212028640        6.4464969047900391        10.324353496517807     
 H -0.70179367056495656        5.8815498673723976        10.987333373603498     
 H  -1.1475728128462215        7.5087201830234243        10.514136107539695     
 C  -2.8319539591253187        6.1597415950442533        10.707610398145732     
 H  -3.0504687033682121        5.0864124902683905        10.555808549398616     
 H  -3.4999629366783132        6.7004884714372075        10.013144310170141     
 C  -3.1709251856115577        6.5593643166140012        12.150607392473267     
 H  -2.4836056197988543        6.0447054511182507        12.849458073995990     
 H  -2.9715760888824532        7.6405367182088542        12.289116393188651     
 C  -4.6232500851943925        6.2483217640159872        12.543010753009446     
 H  -4.8060766461577415        5.1496541347851394        12.447573211850067     
 H  -5.3226467675303386        6.7344651443545906        11.820175414115484     
 C  -4.9530179591609702        6.7140812886323538        13.978981600250103     
 H  -4.1899233411233920        6.2946270005012757        14.700028557250999     
 H  -4.8494123301013126        7.8383288245917324        14.053173735208894     
 C  -6.3731400521992683        6.2847989621958957        14.421752173369358     
 H  -7.1447165406391742        6.7450623306401782        13.727803725922945     
 H  -6.4744406133429528        5.1589248689963725        14.306125092035678     
 C  -6.6389588480740578        6.7083530301157506        15.890126146727278     
 H  -7.6067125723103297        6.2343603007777357        16.242352342327081     
 H  -6.7257706947379639        7.8662425140492385        16.000625239653544     
 H  -5.7845127816235626        6.3504789383330627        16.597837879002281     
 Cl   15.720010295925526        5.9665036403229639        1.0258892878012502     
 Co   20.795620612807351        2.0328605073557089        5.5601052847935657     
 N   22.192152209545526        3.6080583361318364        5.3798647637598958     
 N   19.634708184869940        3.7946373549691539        5.5538412346188659     
 N   22.064297164463035        1.2483814302482579        4.0590445874792271     
 N   19.495441215838845        1.2204105264568441        4.0250319360496647     
 N   22.294166662145400        1.1900267443641330        6.8150659158419353     
 N   19.703470809549206        1.0703731450631837        7.1625878910530627     
 O   23.546135247792513        3.4412552005647479        5.3516420213237321     
 C   21.783835304254847        4.8502382762542826        5.4112318933653860     
 N   18.333470484768991        4.1602799922154476        5.6112145816512031     
 C   20.338474589575014        4.9561345830588239        5.4903675945729944     
 O   23.427485727712753        1.2797133889206935        4.1359048284135058     
 C   21.581792676991792       0.59326542874753740        3.0343798750677440     
 N   18.176390618211798        1.0075876315153145        3.8053025359862152     
 C   20.135595763045679       0.56246260944070037        3.0238898988958014     
 O   23.642871943521030        1.3127165321506569        6.6140714154313978     
 C   21.939164575784215       0.50152593209449214        7.8684622006788860     
 N   18.435686363733431       0.75049501518499062        7.5138407002122696     
 C   20.498497792609893       0.38742543635884913        8.0278233383140538     
 B   24.016871777621052        2.0043416467039923        5.3249623448365062     
 C   22.708078905314615        6.0169933349841607        5.4069146188126114     
 H   17.582229547761788        3.4465519558613211        5.7344574373295139     
 C   18.188746326246132        5.5098483086679666        5.5987516746268566     
 C   19.462059616616248        6.0603948324222525        5.5114127329004905     
 C   22.427783949221652       -9.0801495018693515E-002   2.0179563182859028     
 H   17.460972619365361        1.3676502618486754        4.4737706289406205     
 C   17.964314755337767       0.23272151383035319        2.7103483660160501     
 C   19.206905757877347       -7.5416989237800991E-002   2.1752924134740739     
 C   22.904011718982787      -0.12251285974945997        8.8086600754419901     
 H   17.623838396519055        1.1609599758505833        6.9991124748117786     
 C   18.400774279728797      -0.10744188934327781        8.5582209919960111     
 C   19.718730643723745      -0.36779129262405141        8.9227592627803229     
 C   25.604142631297378        1.9860359400187169        5.1559548261659360     
 H   23.450795871515911        5.9271441624515777        4.6018154850636872     
 H   23.291425717008746        6.0512857292848663        6.3394904648327515     
 H   22.166043196829182        6.9579586767360988        5.2999204098037529     
 H   17.210099291523882        5.9642589390211267        5.7003954597947715     
 H   19.715465361374488        7.1102908835580854        5.4729534675067004     
 H   23.228251013053576      -0.65171323871480580        2.5158535799819028     
 H   22.931339939889014       0.63538643924918659        1.3644132443720425     
 H   21.829076482685544      -0.76166272945820657        1.3943269368458333     
 H   16.970049015711496       -5.6887926974862821E-002   2.3888405725174127     
 H   19.406422242152789      -0.68425924629947454        1.3050901263902444     
 H   23.777184753664692      -0.50528698732561028        8.2586126409134231     
 H   22.429427816070461      -0.92611477655447560        9.3868315467779642     
 H   23.282197483197898       0.63085865360335802        9.5218275650863511     
 H   17.458721302501292      -0.48993714969661700        8.9336639459643497     
 H   20.049860545869823       -1.0132520857597791        9.7238518443560107     
 H   26.074213721124611        2.5466639072885897        5.9793827954264946     
 H   25.952452454322827       0.94559571137846976        5.2638738918594878     
 C   26.065076201385555        2.5424702968438795        3.7978567342641822     
 H   25.852947864955144        3.6220572980558532        3.7488907713711708     
 H   25.457349785374060        2.0887576767136093        2.9994440284818125     
 C   27.540233903828280        2.2946634074020320        3.4662445592480675     
 H   28.184544183231459        2.8514339080146924        4.1650392733693300     
 H   27.775421907323501        1.2304338671860204        3.6317965611893959     
 C   27.885628755052128        2.6689067199510546        2.0196547653605630     
 H   27.693358275174184        3.7417315253842540        1.8545053211366760     
 H   27.194143051586323        2.1451714373419333        1.3389504756860695     
 C   29.330775490745353        2.3373871039122833        1.6318372667433352     
 H   30.022726186488708        2.9061423034038354        2.2732281940313728     
 H   29.534095656228537        1.2766417863559305        1.8509048719977881     
 C   29.648073806194386        2.6221946387749866       0.15986776327032914     
 H   29.448164673201472        3.6824375997421406       -6.3821860003668046E-002
 H   28.953686187065902        2.0559732321756057      -0.48016048485162643     
 C   31.094292448095487        2.2827915408472341      -0.21907567695833036     
 H   31.302122477205916        1.2289868852760319        2.6967323159137253E-002
 H   31.781258610721327        2.8701469957770986       0.41071381824036496     
 C   31.417184696092257        2.5376425699324110       -1.6953059014975724     
 H   30.750582289031147        1.9317439210846867       -2.3274451879997788     
 H   31.182754065568684        3.5843036581908887       -1.9467670978284728     
 C   32.878101643334354        2.2438195369098839       -2.0550191067511254     
 H   33.124673975379352        1.2031798353733441       -1.7873098426149601     
 H   33.535853181000142        2.8695287563749563       -1.4304047974846721     
 C   33.200571791008009        2.4849207747882787       -3.5346928576230265     
 H   32.574252240694527        1.8272231501174176       -4.1588951286296902     
 H   32.907414387556912        3.5119644280410776       -3.8108313323004372     
 C   34.679481963128538        2.2690363925049510       -3.8802020096497603     
 H   34.991038049781338        1.2537495629269766       -3.5710244965774844     
 H   35.295513273044151        2.9619916413840559       -3.2787303026583001     
 C   34.981027274204067        2.4706733035593160       -5.3733626635898908     
 H   34.391027928800973        1.7422806815817606       -5.9662133105968644     
 H   34.617566904780062        3.4693774697672595       -5.6939129682746561     
 C   36.470709996939007        2.3341094013978525       -5.7314226014899559     
 H   36.868936737032968        1.3656055872674444       -5.3293101274598831     
 H   37.058523051330639        3.1408973173225663       -5.2186112442623491     
 C   36.696062767821850        2.4011855409404212       -7.2631766602583596     
 H   36.162283707866841        1.5279200604788608       -7.7630410196465105     
 H   36.205922245224926        3.3371004376902120       -7.6930688990231646     
 C   38.200429558033719        2.3855197369340408       -7.6441789963167048     
 H   38.722423819214292        3.3131650711879130       -7.2186126481535382     
 H   38.710197025637711        1.4819263586184677       -7.1533315107731443     
 C   38.347093643620802        2.3228162478149188       -9.1934835348199258     
 H   39.453962074555463        2.4208140794243773       -9.4586840986489982     
 H   37.754425309029472        3.2032430867611867       -9.7276802449619755     
 H   37.935143377412913        1.3000893552157828       -9.6297614778119431     
 Cl   16.114858233067700        1.9832859698023713        5.8962571077055470     
 Co   20.511717806495984        1.9180219511069574        12.369568249619736     
 N   21.906543330298863       0.34063084264106269        12.193897529114636     
 N   19.349753624714747       0.15634827686138028        12.368006773044337     
 N   21.782332608182799        2.6992885045017307        10.869557490298490     
 N   19.212565694004134        2.7286783460242927        10.832878716772310     
 N   22.010068820745879        2.7559276522662950        13.627976572035857     
 N   19.419333266158418        2.8750163556318724        13.974753000636731     
 O   23.260742415228474       0.50622791643503717        12.164336657156181     
 C   21.497447217686616      -0.90130317631832890        12.226121266878382     
 N   18.048084933946527      -0.20774204130815080        12.424881368787265     
 C   20.052167031159271       -1.0059835774605623        12.305524685819954     
 O   23.145245201002076        2.6678336070856279        10.948061535522696     
 C   21.300862195358299        3.3551339216489056        9.8448641369721326     
 N   17.893967516265448        2.9434280945823721        10.612172577625959     
 C   19.854511294412507        3.3871571645750569        9.8331793356550925     
 O   23.358801272101537        2.6345733154861382        13.426494882403862     
 C   21.654643137609941        3.4448276964839351        14.681004137187493     
 N   18.151385916056313        3.1956929896750976        14.324827292577879     
 C   20.213932965594530        3.5584692656594363        14.840006630279255     
 B   23.733003290846646        1.9423818974210283        12.137895948909424     
 C   22.420859450825130       -2.0687927961954693        12.222068347292014     
 H   17.297348813347529       0.50682020978861253        12.546096014864270     
 C   17.901705166637605       -1.5572609896176999        12.413054064982932     
 C   19.174357235085321       -2.1093255186829953        12.326819573576380     
 C   22.148436490133413        4.0391441420573413        8.8297690455453441     
 H   17.177543545431710        2.5837093254784924        11.279864405525187     
 C   17.683845465687284        3.7197795315759770        9.5180856168521277     
 C   18.927412561353819        4.0270299372533813        8.9844971432386966     
 C   22.618815246335185        4.0696878610965674        15.621375053249016     
 H   17.339679365277277        2.7863943863966809        13.809064502639595     
 C   18.115989978354040        4.0544304298786749        15.368578850358887     
 C   19.433723462316237        4.3144987784007149        15.733928616257321     
 C   25.320347495938950        1.9595309475589742        11.969517604993356     
 H   23.165252133985611       -1.9784544266162776        11.418598012503494     
 H   23.002192181327519       -2.1050747415626878        13.155866193436280     
 H   21.878206732526159       -3.0092115346215640        12.112768742104036     
 H   16.922440838912230       -2.0104888667972314        12.514486180473771     
 H   19.426560013631814       -3.1595466109757391        12.289076092647448     
 H   22.945689324556628        4.6032753547957315        9.3293092887463427     
 H   22.656586056119313        3.3127739285826667        8.1798609734831480     
 H   21.550276647438199        4.7071978394398331        8.2026314432859539     
 H   16.690224882950869        4.0109245356535643        9.1959078591567334     
 H   19.128391836120301        4.6368645342547072        8.1153648682849866     
 H   23.494439625042499        4.4486035748289501        15.071917245866585     
 H   22.144438766368157        4.8766976904753836        16.195865568089467     
 H   22.993212799737403        3.3172931594637896        16.338316960838892     
 H   17.173784442632403        4.4378829453127651        15.742722585520365     
 H   19.764506177945147        4.9606764037520232        16.534593711071867     
 H   25.789739690154320        1.3980360268003951        12.792723586290903     
 H   25.669369016706622        2.9996564395582568        12.078188406059926     
 C   25.781258343113212        1.4036842644991696        10.611200200019624     
 H   25.569327645715362       0.32407951067317409        10.561795363914047     
 H   25.173423485714238        1.8576325464357970        9.8130159186539014     
 C   27.256269010461313        1.6520334559414531        10.279468198443764     
 H   27.900886437919720        1.0951217417088526        10.977850556899542     
 H   27.491144443580293        2.7162540419397412        10.445472055030596     
 C   27.601413871028011        1.2786066232673710        8.8326563783093839     
 H   27.409513252241972       0.20578414383277147        8.6670495650241381     
 H   26.909555748482639        1.8024078415390026        8.1523676167007348     
 C   29.046316419702570        1.6108562327121860        8.4446289146321671     
 H   29.738645780363449        1.0422350263455327        9.0857403718506706     
 H   29.249241722219843        2.6716468799701540        8.6638803741297359     
 C   29.363321350475314        1.3264573133703108        6.9725570110494974     
 H   29.163682039539264       0.26618873319274300        6.7487090676550121     
 H   28.668606618421855        1.8925942662011814        6.3327944286669764     
 C   30.809335238685474        1.6663242550392934        6.5933677061047424     
 H   31.016933632112924        2.7201762293785019        6.8394191248626539     
 H   31.496576970383259        1.0791067925066351        7.2229915889722127     
 C   31.131912883948669        1.4115817280946086        5.1170841915539738     
 H   30.465250069776726        2.0175892492371945        4.4851056682665424     
 H   30.897349148271871       0.36495601265494276        4.8655879599372946     
 C   32.592786621390502        1.7052322076196917        4.7571988602325188     
 H   32.839549972957940        2.7458410375747540        5.0248640688317270     
 H   33.250500710264113        1.0794131771567133        5.3817548326157061     
 C   32.914998679197581        1.4640175113342415        3.2775196632465291     
 H   32.289067177412548        2.1221820323174798        2.6533690185447036     
 H   32.621157523054677       0.43715284177458363        3.0013370284977792     
 C   34.394068600522864        1.6789020513223056        2.9320608444466969     
 H   34.706386180090227        2.6939719065221182        3.2413810445058457     
 H   35.009589044869990       0.98535635612083949        3.5334925072444441     
 C   34.695429929915306        1.4772098306930483        1.4388950820464523     
 H   34.106213223982735        2.2064939225681344       0.84612004620162318     
 H   34.330785559758205       0.47887693984314056        1.1180926803484124     
 C   36.185414974977803        1.6121091416521220        1.0810679337063032     
 H   36.584978995941810        2.5801079210175346        1.4838017561070069     
 H   36.772367599736405       0.80410740616838305        1.5935453384543956     
 C   36.410492740957920        1.5455941869371799      -0.45083598849821260     
 H   35.878009378471432        2.4206034498022158      -0.95028998459763359     
 H   35.918373945469021       0.61042152542284844      -0.88156030304648647     
 C   37.915385747099471        1.5587201931753500      -0.83133829315656493     
 H   38.435999161272534       0.62914519919436485      -0.40650902286145435     
 H   38.427175827575418        2.4613781309997274      -0.33922744918375836     
 C   38.061918817446184        1.6227934623198357       -2.3808307376830982     
 H   39.169465184293571        1.5223529277714383       -2.6453826838967203     
 H   37.466541873301416       0.74338177503074476       -2.9163701702066263     
 H   37.651912179416804        2.6480014986849523       -2.8164186593679768     
 Cl   15.829871029892571        1.9696389288281442        12.702089237745048     
 Co   10.749338606202985        5.9797144828021951        8.1111414691406623     
 N   9.3056472070321554        4.4313755015901313        8.2385476070823902     
 N   11.846290470560625        4.1719804279158543        8.0714604454893042     
 N   9.4926892854006493        6.7899697974929616        9.5851683407157662     
 N   12.077032219859662        6.7447578932813235        9.6534584618476096     
 N   9.2863330271177791        6.7828288148057228        6.7945258443408019     
 N   11.875648724376045        6.7864222378639214        6.4485460742222882     
 O   7.9571239144072639        4.6369584539871216        8.2832374258760932     
 C   9.6725514600813991        3.1763448624946418        8.1799921089692909     
 N   13.137795482435349        3.7741207285093998        8.0282254802583459     
 C   11.112023735647615        3.0288581663566960        8.1025625118943569     
 O   8.1310410390106576        6.7963180708261914        9.4953724640726662     
 C   9.9882583842148946        7.4307940757617885        10.612470863596032     
 N   13.396051114405957        6.9582979341129523        9.8726998912933688     
 C   11.436629383268029        7.4326545696658268        10.634348677869680     
 O   7.9343551098148133        6.7450031319736761        7.0062721156553156     
 C   9.6661500607109012        7.3939424645077843        5.7020673109130557     
 N   13.155863052184268        7.0830953617938750        6.1222265856323945     
 C   11.110518460628221        7.4589661563678753        5.5486290859282423     
 B   7.5300308722059413        6.0837360879438300        8.3010406125592180     
 C   8.7133715728397458        2.0378700041369546        8.1540992313101750     
 H   13.911459570697472        4.4682600679455540        7.9408364200969146     
 C   13.249062539317835        2.4204021145608015        8.0165697946567018     
 C   11.961515301621407        1.9014796161024812        8.0689540056506690     
 C   9.1540342808200243        8.1178311254337334        11.635273839684109     
 H   14.112095443111063        6.5648950346063470        9.2216471745357822     
 C   13.607879592665425        7.7549438311083136        10.950041162308713     
 C   12.363834797760262        8.0818442821425691        11.473615453829746     
 C   8.7140602134041991        7.9833647339657849        4.7269219531814883     
 H   13.949639436003062        6.6791931074585946        6.6682122578009482     
 C   13.227005375968682        7.9119164023342865        5.0553949154459916     
 C   11.922507248576869        8.1774980269168029        4.6509374242213726     
 C   5.9435628518631498        6.1603622126890638        8.4630428915024538     
 H   7.9726136178825637        2.1254870481287687        8.9614091003712133     
 H   8.1291362278811476        2.0470759301925772        7.2210979351316631     
 H   9.2266672804328547        1.0779158646418379        8.2357788614152359     
 H   14.218597084511385        1.9442574720084616        7.9248557241821826     
 H   11.684871378210280       0.85711783279057363        8.0825260743393308     
 H   8.3358579731969211        8.6603595146253305        11.145795434087791     
 H   8.6833678008524320        7.3865411587445724        12.309720532790932     
 H   9.7557232855793323        8.8067274288276121        12.236064070744940     
 H   14.601781999194756        8.0466090545327535        11.270670156447036     
 H   12.164845909227379        8.7148924115725990        12.326854361427248     
 H   7.9248835993992213        8.5426295798047196        5.2559561834120636     
 H   9.2306758256683015        8.6330201531540762        4.0077181111243476     
 H   8.2048184211964177        7.1798160228332950        4.1627153682561344     
 H   14.182395757611244        8.2761311469532508        4.6964721301446053     
 H   11.619199800198800        8.8103663484955792        3.8288529560304196     
 H   5.4585807117227771        5.5948272585819714        7.6517897135064707     
 H   5.6257949719808149        7.2076443516146824        8.3299943850605356     
 C   5.4698499420654976        5.6489942120650429        9.8324787393226263     
 H   5.7242606633883097        4.5813292617655259        9.9313880903150551     
 H   6.0390979317386222        6.1630830276319521        10.622649228856188     
 C   3.9777562373828226        5.8375549023769429        10.123221326788725     
 H   3.3751179151291169        5.2171482689231912        9.4399842638468350     
 H   3.6861199211179954        6.8793706729990642        9.9051065428232405     
 C   3.6342035843311074        5.5047317875341184        11.578721102265655     
 H   3.8959802805367558        4.4544196019369133        11.788388943467240     
 H   4.2816699083538081        6.1014472865064802        12.243130424224303     
 C   2.1686714839883838        5.7495399449536020        11.948203556333260     
 H   1.5180878534042612        5.1279253658089683        11.312231745254767     
 H   1.8987527828695794        6.7930567768124837        11.713585061330583     
 C   1.8682963879586767        5.4620547511843816        13.422292014667697     
 H   2.1172580314494409        4.4130835866821947        13.650302699215882     
 H   2.5406192124468916        6.0638643552170404        14.053625347910067     
 C  0.41266997906855279        5.7392106673175265        13.812126662284816     
 H  0.16582370436847282        6.7904141293222322        13.589508523533961     
 H -0.25624017619154216        5.1393470698053134        13.174636951366736     
 C  0.10918103970444699        5.4414684233961843        15.283879985110248     
 H  0.78555101265694627        6.0281590143755768        15.923280290248279     
 H  0.34464010459526251        4.3872521852832795        15.500922297237510     
 C  -1.3439556193190831        5.7318087245590288        15.674153946186017     
 H  -1.5735469389270968        6.7925284489856557        15.478838335014190     
 H  -2.0179707888919021        5.1591755415316776        15.016504360320964     
 C  -1.6611107600487769        5.3969081807444121        17.135994120745330     
 H -0.98760693429173951        5.9622220658400540        17.798950219635941     
 H  -1.4326765109924580        4.3348320578962483        17.326006187855970     
 C  -3.1175834746034399        5.6831393084931205        17.519233988754287     
 H  -3.3364669119280328        6.7564044808441857        17.367560514223527     
 H  -3.7854643870701117        5.1422371040250558        16.824784086470590     
 C  -3.4562695821337615        5.2832266680293962        18.962256094295721     
 H  -2.7688557584606079        5.7978049465134411        19.661103585075981     
 H  -3.2567702255721596        4.2020341788825766        19.100487688269936     
 C  -4.9085045898245481        5.5940779770838347        19.355171860218199     
 H  -5.0914640424707978        6.6927924570280188        19.260093720857348     
 H  -5.6080958146377498        5.1080349537802059        18.632426309588269     
 C  -5.2376291588006900        5.1279346203513088        20.791206570694175     
 H  -4.4736994419621086        5.5466740124071858        21.512108004335264     
 H  -5.1346198919018784        4.0033912308536976        20.864828260147839     
 C  -6.6572841555448585        5.5581844759558745        21.235121061905748     
 H  -7.4298046226230605        5.0988147720001873        20.541177659603665     
 H  -6.7578956395668168        6.6845220138729129        21.120436658691553     
 C  -6.9221408112588438        5.1337701565031528        22.703522502924294     
 H  -7.8890898317021074        5.6098843287706623        23.057023587842171     
 H  -7.0109751746513727        3.9750966307397682        22.812935577273301     
 H  -6.0656172742849517        5.4896974634858529        23.411138703275299     
 Cl   15.435703481767911        5.8732386638800635        7.8337880747405295     
         388

 Co   11.032469830632824        5.8609167123945189        1.2995688564912393     
 N   9.5906219752544057        7.4106187116717770        1.4244923156021700     
 N   12.131071483261044        7.6683726213436252        1.2570009460510114     
 N   9.7746651336122987        5.0533174610813756        2.7740135728700763     
 N   12.359242814188258        5.0972323882618653        2.8426037240810014     
 N   9.5686497306943146        5.0588935716404109       -1.7613172462520747E-002
 N   12.157946440089288        5.0557120758101544      -0.36381728849836237     
 O   8.2419503451801042        7.2059717948899156        1.4701185610308509     
 C   9.9582859968348636        8.6654364045959102        1.3661899356037790     
 N   13.422823944255445        8.0652401071729489        1.2131405348007887     
 C   11.397734568071485        8.8120389859408412        1.2882099528889899     
 O   8.4131539044264301        5.0468586134020210        2.6834989263426507     
 C   10.269838348528557        4.4116267201276482        3.8009724528749160     
 N   13.678177246150723        4.8839288422144627        3.0626227127438077     
 C   11.718304592364220        4.4094583530071922        3.8232873314694098     
 O   8.2167467994713608        5.0969786724483592       0.19458501783634860     
 C   9.9485144961051954        4.4457340696352210       -1.1088072258009483     
 N   13.438226972941418        4.7592166059222158      -0.69021370685598626     
 C   11.392880799175565        4.3815012480570648       -1.2625300374304154     
 B   7.8131490312958327        5.7598728282787732        1.4886290272128848     
 C   8.9998884798072680        9.8045839631713445        1.3414898400963222     
 H   14.196076775817485        7.3705095499389328        1.1264367856120010     
 C   13.535175116673326        9.4189157753639599        1.2012608066004375     
 C   12.248103951726762        9.9388127125356664        1.2541822341423834     
 C   9.4347719428229553        3.7233455379024512        4.8222379055693239     
 H   14.394527797547067        5.2766296394721843        2.4114530395502523     
 C   13.889500094549140        4.0875305608480392        4.1401527568751195     
 C   12.645150075069749        3.7605376721923132        4.6631151469412924     
 C   8.9972527334609342        3.8537744671197434       -2.0832120257018683     
 H   14.232076996210845        5.1630895647816013      -0.14438255199485622     
 C   13.509424996571655        3.9290183901404632       -1.7559372272311913     
 C   12.204934445360708        3.6622427544157978       -2.1595269743335326     
 C   6.2266829926622060        5.6854534084701331        1.6507045324279763     
 H   8.2564672825598642        9.7143675311872162        2.1460040086627021     
 H   8.4188771187509097        9.7996254300838199       0.40655363765847613     
 H   9.5136068074952362        10.763793245046504        1.4282739173445611     
 H   14.505008562477927        9.8943607429373088        1.1089130471630302     
 H   11.972233689759678        10.983375645172220        1.2677531810888469     
 H   8.6219111542434259        3.1749680616326375        4.3306634518938605     
 H   8.9564891576455619        4.4538036979131546        5.4918306987327359     
 H   10.037041093800859        3.0393557879367288        5.4277424040820899     
 H   14.883273412611901        3.7962137854154827        4.4615292193721841     
 H   12.445865268093405        3.1276061039689855        5.5163490749642339     
 H   8.2024911490216805        3.3045692643728612       -1.5543443583741381     
 H   9.5126999610145599        3.1951633940727695       -2.7932414236500827     
 H   8.4966414934292747        4.6542516355678289       -2.6570155244136417     
 H   14.464876273308883        3.5646261938286421       -2.1145753541549706     
 H   11.901662926506344        3.0279960815204334       -2.9805163324606259     
 H   5.7423670652173548        6.2502092624506584       0.83854403973357872     
 H   5.9076985377755955        4.6383606641434696        1.5194055565539228     
 C   5.7535719180846909        6.1996206649622732        3.0192653331780184     
 H   6.0070885779774450        7.2676347748595234        3.1156661676875759     
 H   6.3237983631086667        5.6878351483541874        3.8101238556058736     
 C   4.2619880888042081        6.0100435687374638        3.3115348574117323     
 H   3.6582535515931562        6.6283024548229363        2.6274990676070544     
 H   3.9716490699062983        4.9675166386760798        3.0957747078220437     
 C   3.9187532933034608        6.3452556568354357        4.7665343233329480     
 H   4.1786189560901601        7.3963532110687256        4.9740331401348925     
 H   4.5675664902475814        5.7511373496927103        5.4317498226863696     
 C   2.4539052120299858        6.0982895537479074        5.1369967780552495     
 H   1.8020357871806729        6.7180763204418117        4.5006856342709156     
 H   2.1857889235969803        5.0541668465799559        4.9034637675007531     
 C   2.1534423373472418        6.3865115335636631        6.6109078925047458     
 H   2.4007707302491488        7.4359991931066709        6.8381149639606820     
 H   2.8267100422003844        5.7862664472835226        7.2426596529318248     
 C  0.69829497587648170        6.1073825226816965        7.0009040955416753     
 H  0.45280627317131789        5.0559322875326664        6.7781550283521197     
 H   2.8546550484351420E-002   6.7064029442072801        6.3635197913776196     
 C  0.39459443794892801        6.4044493958502420        8.4727169712715966     
 H   1.0711810848243897        5.8178465880096981        9.1119875602366509     
 H  0.62952719181549177        7.4586808258424098        8.6901928163692173     
 C  -1.0584980096739074        6.1134011515247124        8.8625273202588613     
 H  -1.2880626123729260        5.0530470366487092        8.6655626438075615     
 H  -1.7324801689018212        6.6869593053939198        8.2057117486662694     
 C  -1.3756850546749271        6.4459358877628148        10.324813591750150     
 H -0.70311093036134786        5.8785324391517086        10.986750533375526     
 H  -1.1459721565269869        7.5072280279610117        10.516935684604157     
 C  -2.8326227042905785        6.1609919239195721        10.707049385787636     
 H  -3.0535515288310893        5.0891811823312576        10.551108028654250     
 H  -3.4992760500572957        6.7057242184129189        10.015022125988466     
 C  -3.1706321447498045        6.5554151851687790        12.151360298463642     
 H  -2.4858618100655847        6.0351650642227925        12.847442107329547     
 H  -2.9669948692334280        7.6344307655972505        12.294638995994838     
 C  -4.6239364808502597        6.2489403503595433        12.542856298558922     
 H  -4.8123783834489782        5.1536521736137422        12.439484122919508     
 H  -5.3204118555953199        6.7434067912960023        11.825446167231290     
 C  -4.9510071386186940        6.7044124560138894        13.981300065691764     
 H  -4.1939070636109808        6.2731698721012048        14.696642271720389     
 H  -4.8373194566956847        7.8237672579866357        14.064690310513955     
 C  -6.3733358666826421        6.2859655576794564        14.422451112437727     
 H  -7.1383895275758871        6.7583257487712798        13.735377589593892     
 H  -6.4852793218516780        5.1658416149854629        14.297195572822586     
 C  -6.6360993431921651        6.6970851624037646        15.892896332231317     
 H  -7.6074879337430898        6.2380374504345282        16.242849039464463     
 H  -6.7052286780969661        7.8477978327298361        16.014278069195012     
 H  -5.7931936789944762        6.3219890749923371        16.593665194468823     
 Cl   15.719527860762998        5.9657066094772437        1.0227933726178473     
 Co   20.795156679201387        2.0298560582081695        5.5590688640050345     
 N   22.192955240215220        3.6043192263078452        5.3802983059121230     
 N   19.635937584643830        3.7928529856986453        5.5539119570567062     
 N   22.063575596076202        1.2446878839622435        4.0587825491303819     
 N   19.494327775225578        1.2186435491870193        4.0236860667580165     
 N   22.292719557842879        1.1879645061716813        6.8156907464396053     
 N   19.702041938596469        1.0713701894818957        7.1629655932112257     
 O   23.546791637548484        3.4364793839667063        5.3517216273279695     
 C   21.785739975446244        4.8468418225901564        5.4123319294228640     
 N   18.334961036354045        4.1593701379923678        5.6108445374705802     
 C   20.340530661893069        4.9538542264777776        5.4913223975078278     
 O   23.426718161117602        1.2749967140362106        4.1360648300627556     
 C   21.580801289397805       0.58996596998934092        3.0340006637695360     
 N   18.175293058633365        1.0058089585033527        3.8038781502480923     
 C   20.134552118715362       0.55992052701066142        3.0231086853293681     
 O   23.641523931042084        1.3084621686978426        6.6145158289796528     
 C   21.936986922479534       0.50146469432813146        7.8700654120022815     
 N   18.433898747870465       0.75211564557471333        7.5134551025004770     
 C   20.496206448553785       0.38865895595557970        8.0291537616299404     
 B   24.016372609292105        1.9993056514315481        5.3252782789289226     
 C   22.710916728586025        6.0128399355239299        5.4088297748396883     
 H   17.583107620108354        3.4461686366745812        5.7330852782112078     
 C   18.191143957421346        5.5090481415419683        5.5989930978420315     
 C   19.464846008037568        6.0587377139154608        5.5126323035226861     
 C   22.426582399776002       -9.4188725323210543E-002   2.0174956898700191     
 H   17.459816170122842        1.3667710933126378        4.4718312295383642     
 C   17.963291094269003       0.23038837990088912        2.7093594622707142     
 C   19.205952923367494       -7.8241935019034259E-002   2.1746838553088477     
 C   22.901423266178188      -0.12169639194671218        8.8112417300841024     
 H   17.622576673806883        1.1624588626033285        6.9978713038500127     
 C   18.397940772577197      -0.10508382467420682        8.5583978291573430     
 C   19.715510365289095      -0.36560791158938188        8.9240759058203061     
 C   25.603623617280860        1.9794892815676770        5.1564752301511616     
 H   23.453679577503916        5.9229636326320456        4.6037719751045936     
 H   23.294171073319369        6.0460609407023735        6.3414873947031536     
 H   22.169662173410892        6.9543040585952047        5.3023615994424329     
 H   17.212740213078110        5.9640484992088423        5.7003168405006175     
 H   19.718886323998127        7.1084818022437473        5.4748277720896610     
 H   23.227151285545045      -0.65503292884731656        2.5152978191051307     
 H   22.929778054895181       0.63212477022423175        1.3637756029458179     
 H   21.827781445014125      -0.76516929344386186        1.3940994565543980     
 H   16.969053781633079       -5.9254383648481554E-002   2.3877985000164452     
 H   19.405505734660967      -0.68770799871617050        1.3049306234463418     
 H   23.772481835288875      -0.50900794929085413        8.2618023243015646     
 H   22.425698290416548      -0.92134625904033807        9.3929862597069675     
 H   23.282930909386902       0.63295692114206037        9.5206240540315541     
 H   17.455504728106774      -0.48709897619124942        8.9333227590329969     
 H   20.045834237977054       -1.0107762879175690        9.7257202511640095     
 H   26.074075303384355        2.5402558390725569        5.9795824610194677     
 H   25.951155588866005       0.93887685167966584        5.2650465903784056     
 C   26.064868475169693        2.5347576539303307        3.7980750947939499     
 H   25.851616880713191        3.6140303072027500        3.7478072858283280     
 H   25.458141537525499        2.0794594395239643        2.9998873443383784     
 C   27.540465001332265        2.2885145262908080        3.4675045773787305     
 H   28.183691912535267        2.8469917606083204        4.1658499766265900     
 H   27.777149581005531        1.2248837308923526        3.6344697867566520     
 C   27.885771557543677        2.6616154990204404        2.0206570195960873     
 H   27.691671171386730        3.7338415887240175        1.8543003284401940     
 H   27.195427516542637        2.1359346500840481        1.3404189842868435     
 C   29.331444085203945        2.3323536563782676        1.6332991069575944     
 H   30.022322746817114        2.9025308019369556        2.2745013960462965     
 H   29.536515181454728        1.2720718149972676        1.8528232411923553     
 C   29.648269055894698        2.6171564593097094       0.16125331153864420     
 H   29.447098712490281        3.6771002062286886       -6.2591646403464263E-002
 H   28.954431241523352        2.0499919283380721      -0.47850655506542500     
 C   31.094716331251295        2.2793262961390544      -0.21799684462175645     
 H   31.303528516972253        1.2255803427106968        2.7429267083629631E-002
 H   31.781243230981254        2.8669859962228155       0.41198072111034467     
 C   31.417087418259353        2.5352939439306104       -1.6941131307865962     
 H   30.750151340429415        1.9299824706244264       -2.3264381264553466     
 H   31.182734120181536        3.5821827697302839       -1.9446431902157797     
 C   32.877757161882450        2.2414181436871128       -2.0546808728038406     
 H   33.123743112602725        1.2001862254303806       -1.7890224247641291     
 H   33.536026161800137        2.8655601596207920       -1.4291292378466347     
 C   33.200108901346454        2.4851580999000409       -3.5338461442717470     
 H   32.572391894717050        1.8301569163053388       -4.1591598036835959     
 H   32.908892701948190        3.5132250551332400       -3.8075265321226350     
 C   34.678358152654731        2.2671477310435648       -3.8804312886469958     
 H   34.987159287126822        1.2501546622921444       -3.5758574266509573     
 H   35.295921506330586        2.9556322959682753       -3.2762320024772831     
 C   34.981020944209398        2.4745844693782431       -5.3721189662904516     
 H   34.388164093350916        1.7524748122161073       -5.9680896920081494     
 H   34.622389806492279        3.4757134308690785       -5.6873254787093970     
 C   36.469607650775728        2.3328948938368606       -5.7311795070682923     
 H   36.861482909708911        1.3605391329470307       -5.3381700460621122     
 H   37.060698554945603        3.1301921002546460       -5.2121252438255521     
 C   36.698064132859521        2.4118328997715088       -7.2600851401995623     
 H   36.157539694102020        1.5519911532189239       -7.7665327935217050     
 H   36.219316011079094        3.3533181116574222       -7.6794141837996550     
 C   38.199957234731848        2.3840234885654827       -7.6428995498713324     
 H   38.729294542157945        3.2977996576996960       -7.2092978462116752     
 H   38.697674680435618        1.4738311801674417       -7.1632694122857474     
 C   38.350185796002982        2.3359001183752013       -9.1897791458854865     
 H   39.452960381107935        2.4170652105285786       -9.4575410419240544     
 H   37.777584406433391        3.2245649372411211       -9.7113194854418659     
 H   37.925192465456639        1.3328879915149061       -9.6341940344390569     
 Cl   16.114251559413937        1.9844897278300171        5.8933003756107949     
 Co   20.511150869396207        1.9208213154121265        12.368738883524195     
 N   21.907338383104481       0.34428700699989256        12.194283905291602     
 N   19.350938630802816       0.15792175644130360        12.368022838125206     
 N   21.781400179172643        2.7029558650960790        10.869444154265240     
 N   19.211292126298350        2.7303400652118319        10.831829856096071     
 N   22.008529523809997        2.7580592011903899        13.628616647817198     
 N   19.417814412399618        2.8741197756745462        13.975187357112468     
 O   23.261378784915781       0.51098802039975733        12.164443621080837     
 C   21.499387344754027      -0.89800337773953287        12.227126502618471     
 N   18.049555109249500      -0.20712953889103131        12.424484556499083     
 C   20.054254077233757       -1.0038676217071978        12.306369797641066     
 O   23.144282133424184        2.6725309909530930        10.948278770349212     
 C   21.299602417560617        3.3583666107239667        9.8446352199681240     
 N   17.892684644439591        2.9449941271500180        10.611099455646739     
 C   19.853207842078479        3.3895644659708868        9.8326148536520304     
 O   23.357359556612561        2.6388228162424641        13.426981651114758     
 C   21.652396783259391        3.4449359383626055        14.682643136343744     
 N   18.149517342553185        3.1941282046987030        14.324563951884663     
 C   20.211575324705944        3.5573080651172457        14.841392804169297     
 B   23.732399205582947        1.9474444787143044        12.138225899214456     
 C   22.423779026284844       -2.0646951524290542        12.223874028264680     
 H   17.298178360561554       0.50685972750591179        12.544809752299587     
 C   17.904174632963294       -1.5567609228944943        12.413233581128324     
 C   19.177252294419471       -2.1078839540561622        12.327915777416580     
 C   22.146878495164888        4.0424677923986003        8.8293848397817136     
 H   17.176257751041060        2.5843566566685761        11.278319419640454     
 C   17.682527754893549        3.7218172939495338        9.5173996630658984     
 C   18.926111354750830        4.0296090491726373        8.9841099463754350     
 C   22.616195564783229        4.0688728382745358        15.623982865629626     
 H   17.338328859222983        2.7848864755579767        13.808003065709618     
 C   18.113102329895483        4.0520834936743038        15.368913057794504     
 C   19.430461410643115        4.3123422587562308        15.735357530998581     
 C   25.319719478164565        1.9661685606668089        11.970017074277060     
 H   23.168124628580856       -1.9743566303820399        11.420354681908856     
 H   23.005131020298212       -2.0997952656147607        13.157685861128709     
 H   21.881941854791371       -3.0056430787981441        12.115228300070479     
 H   16.925187980800438       -2.0106443876029410        12.514357607369671     
 H   19.430156652813380       -3.1579349827548651        12.290787402194812     
 H   22.944411810742370        4.6063525395793024        9.3287385974326575     
 H   22.654412365551572        3.3159821590002960        8.1790976759674177     
 H   21.548594671069409        4.7107968595209533        8.2026754177700685     
 H   16.688899685570263        4.0129099825339214        9.1952058956924709     
 H   19.127045559874727        4.6400121937183343        8.1153671628135982     
 H   23.489569198351251        4.4525404635940085        15.075100282923996     
 H   22.140666438475481        4.8717412067156403        16.202250993928942     
 H   22.994125617579769        3.3151421132380232        16.336929854564509     
 H   17.170522161091714        4.4350024499398337        15.742611106163679     
 H   19.760457337503752        4.9581874515213551        16.536598309067873     
 H   25.789530013467971        1.4045831995170399        12.792914624563631     
 H   25.667923557739588        3.0064837465605758        12.079298464634375     
 C   25.780942911479144        1.4114553121103268        10.611409788812978     
 H   25.567878011925622       0.33216588958021998        10.560727392957711     
 H   25.174113562291229        1.8669761321615861        9.8134377901842402     
 C   27.256400574396796        1.6582106686280391        10.280726171474665     
 H   27.899917563485289        1.0996000082139163        10.978682079688458     
 H   27.492789942481387        2.7218329894708666        10.448118244506674     
 C   27.601471059159788        1.2858809685802948        8.8336689013477514     
 H   27.407720002928528       0.21365709278650638        8.6668801203616859     
 H   26.910775294833602        1.8116241600090579        8.1538233639506945     
 C   29.046912958980208        1.6158323165503978        8.4461127461303800     
 H   29.738149248971038        1.0457816645430029        9.0870510369200783     
 H   29.251611112813187        2.6761569514884784        8.6658106237558616     
 C   29.363460821698908        1.3314155708052935        6.9739702164856361     
 H   29.162545288014861       0.27144765522647951        6.7499756315797335     
 H   28.669314058692862        1.8985004108233379        6.3344613308465885     
 C   30.809714707169611        1.6696838087315549        6.5944878453544788     
 H   31.018308156239982        2.7234744336296961        6.8399219613480620     
 H   31.496501875284189        1.0821543803284888        7.2243089398570897     
 C   31.131788600595964        1.4138186914615747        5.1183212102343090     
 H   30.464795507794687        2.0192330753962393        4.4861480891906229     
 H   30.897309489784544       0.36696330453522374        4.8677580245685563     
 C   32.592417542263249        1.7075314223519311        4.7575908918751564     
 H   32.838583974749163        2.7487341629261568        5.0232077476132977     
 H   33.250651144077217        1.0832856388035625        5.3830874088314999     
 C   32.914525485514382        1.4636843325767837        3.2784204718439440     
 H   32.287175007384072        2.1191265435887310        2.6531555980088868     
 H   32.622663457062750       0.43578644247599563        3.0046983381145691     
 C   34.392925628182709        1.6807503082543997        2.9318828957218805     
 H   34.702446038885213        2.6975384239764448        3.2365915673499654     
 H   35.010006430038324       0.99170800943079296        3.5360443467475302     
 C   34.695414661275564        1.4732613621267678        1.4401903945494272     
 H   34.103297078711471        2.1962130753476825       0.84429107882375520     
 H   34.335665165210528       0.47248309622963275        1.1247457418623896     
 C   36.184286935051254        1.6133786393881153        1.0813497684059530     
 H   36.577425336822820        2.5852573561054495        1.4749461682788398     
 H   36.774565100884381       0.81493488264791725        1.6000885807180403     
 C   36.412483658321371        1.5349707452906700      -0.44769742462053413     
 H   35.873183166628571        2.3964596963020925      -0.95375745441443172     
 H   35.931866826348518       0.59418665910491231      -0.86781246074390384     
 C   37.914873837771722        1.5603810065822750      -0.83003948402564465     
 H   38.442906751957395       0.64478211895023341      -0.39713392155804023     
 H   38.414501867099005        2.4696897196830760      -0.34921608239021623     
 C   38.064978666460284        1.6097980883687337       -2.3770965470062593     
 H   39.168393687082819        1.5263253530396916       -2.6442457389469025     
 H   37.489818518095781       0.72209219557903670       -2.8999051133340359     
 H   37.641821454782537        2.6151539737302327       -2.8208597514253113     
 Cl   15.829221712937429        1.9681161079210250        12.699541389309211     
 Co   10.748944124452819        5.9761533438798509        8.1096850028550698     
 N   9.3066055776692576        4.4270571228017905        8.2385566589333692     
 N   11.847755948973923        4.1697523826371956        8.0714500053176756     
 N   9.4918842796172793        6.7856661063711305        9.5844393070982239     
 N   12.075758548939682        6.7425932551545831        9.6519089660338526     
 N   9.2849473468056800        6.7805327349776263        6.7948335780829794     
 N   11.874321513960711        6.7875146149603705        6.4490154979821614     
 O   7.9579256358513044        4.6315225038767256        8.2826852520163108     
 C   9.6747088099879885        3.1723977261504950        8.1808452730154411     
 N   13.139540463005607        3.7728078284588773        8.0278703237384388     
 C   11.114356840778303        3.0261053727479910        8.1034663089613375     
 O   8.1301964408822869        6.7909441840302911        9.4949400443464071     
 C   9.9869973410140673        7.4268902330472448        10.611712511474030     
 N   13.394763351216737        6.9561048120955657        9.8712561699215140     
 C   11.435299785314250        7.4296010971843920        10.633359752271364     
 O   7.9330521299917685        6.7401844270140270        7.0061627579133541     
 C   9.6641164192825180        7.3939446340851296        5.7035668064178857     
 N   13.154204069190698        7.0848531380331048        6.1220741015417062     
 C   11.108392879315542        7.4603999743085483        5.5500724095100065     
 B   7.5295636459445001        6.0780123931858396        8.3007452810337057     
 C   8.7165365929542045        2.0331087643237904        8.1558155619429424     
 H   13.912571370047614        4.4675088249985784        7.9394915165081974     
 C   13.251758976755733        2.4192100958740901        8.0169429568535513     
 C   11.964613665064663        1.8993878295690099        8.0702909273367425     
 C   9.1523296610633569        8.1138500650263055        11.634242483651658     
 H   14.110831761538225        6.5636546499671056        9.2197509392449053     
 C   13.606531753456235        7.7520948874300739        10.949140672102672     
 C   12.362496942540247        8.0784449577402029        11.472972463578094     
 C   8.7117286942206320        7.9844124166010193        4.7293845126825165     
 H   13.948458489519558        6.6807079847053394        6.6671788682175617     
 C   13.224379597809312        7.9145541000823814        5.0559271549434364     
 C   11.919520592222598        8.1800198069547587        4.6525475247035182     
 C   5.9430708658874192        6.1529092075896710        8.4629321600800953     
 H   7.9756238824390877        2.1208770421160592        8.9629612335394793     
 H   8.1324431365155281        2.0409695395041005        7.2227560881132371     
 H   9.2306477288088065        1.0737107402395136        8.2383756167866107     
 H   14.221556411132974        1.9436830427079914        7.9249971900942837     
 H   11.688626016220821       0.85487058904665281        8.0845907647038118     
 H   8.3350354818359804        8.6573323622239222        11.144391500977358     
 H   8.6801961870995203        7.3827179992809846        12.307704788035879     
 H   9.7539465528860347        8.8018636325427462        12.236068504475776     
 H   14.600425958500603        8.0436788828031567        11.269871829144423     
 H   12.163442476331413        8.7107719108296777        12.326704889597956     
 H   7.9200002058103758        8.5384098580600121        5.2589781482225044     
 H   9.2271503680867291        8.6386682416455169        4.0144426628341066     
 H   8.2064456852743959        7.1823695729481116        4.1606875886807941     
 H   14.179412133899509        8.2793041091114041        4.6966045396921272     
 H   11.615473549509977        8.8132951390680461        3.8310773590231744     
 H   5.4585365404992894        5.5875082135329732        7.6513233710450006     
 H   5.6243841021263252        7.1999834395360889        8.3306273241182840     
 C   5.4697565467729694        5.6402036619225404        9.8320402062658125     
 H   5.7229414121889590        4.5721907122896628        9.9294769131975524     
 H   6.0401427637198104        6.1525238668357325        10.622443612330844     
 C   3.9781649171115547        5.8304922068948901        10.124011574361573     
 H   3.3742948255441658        5.2119141742219028        9.4403595438997883     
 H   3.6881681411169955        6.8729544470380057        9.9074036273775050     
 C   3.6345981303738237        5.4965104864044445        11.579274129662009     
 H   3.8943431828569359        4.4455463174459737        11.787676111402392     
 H   4.2833683298952634        6.0911171206172314        12.244122433734063     
 C   2.1696727760112511        5.7438783390006236        11.949315523842522     
 H   1.5178629814429134        5.1237784275251368        11.313231338023947     
 H   1.9017031511212694        6.7878888270395681        11.715104319334440     
 C   1.8688308276443057        5.4565468032852484        13.423362573652826     
 H   2.1163285188300276        4.4072486598054059        13.651288643531664     
 H   2.5418296880220641        6.0573224555660943        14.054910514770619     
 C  0.41349845780918876        5.7355880203609972        13.812898855807882     
 H  0.16783759929244657        6.7868772769265524        13.589596156787630     
 H -0.25597556597534532        5.1361150316994628        13.175648926790805     
 C  0.10945277869864439        5.4391120854241741        15.284786978076346     
 H  0.78561374893711589        6.0262827067491562        15.923969550828931     
 H  0.34477747068997017        4.3850878744286534        15.502810370979871     
 C  -1.3438689212846897        5.7296985410224162        15.674217664409015     
 H  -1.5738173270478135        6.7898949010808964        15.476930974530068     
 H  -2.0174979858534630        5.1556838259688060        15.017466075175355     
 C  -1.6612008767349560        5.3973703826863888        17.136540122826144     
 H -0.98892098747553170        5.9651203470322738        17.798454580256166     
 H  -1.4311120123095438        4.3362172392575680        17.328878952936194     
 C  -3.1182592140754712        5.6818192150879474        17.518759814551270     
 H  -3.3395363028153642        6.7535695587528428        17.362939683177775     
 H  -3.7847915638551055        5.1369401725847750        16.826747839166668     
 C  -3.4559993780096638        5.2871221306333185        18.963094434040404     
 H  -2.7711401104127962        5.8072962120682501        19.659173248699538     
 H  -3.2522200860570396        4.2080876091557675        19.106111146149384     
 C  -4.9092188471731841        5.5934161903569546        19.355074326661633     
 H  -5.0977863881724206        6.6887485623597955        19.252041505993049     
 H  -5.6058778640134301        5.0990444034201943        18.637749030583365     
 C  -5.2356819183450964        5.1375816367651250        20.793578420172278     
 H  -4.4777933508253254        5.5681492965067862        21.508783149038862     
 H  -5.1225571678017738        4.0179475250284922        20.876430026645178     
 C  -6.6575695887145887        5.5569419003694369        21.235809738877652     
 H  -7.4235145439551129        5.0854254819057321        20.548740992625685     
 H  -6.7688625568742156        6.6775034272521951        21.111444417703133     
 C  -6.9194243911389082        5.1450098668807556        22.706280899972946     
 H  -7.8900531482464347        5.6060605236889591        23.057437539584271     
 H  -6.9904632652540739        3.9935568824986700        22.826637056452562     
 H  -6.0745571392635656        5.5182677758366383        23.406959542932228     
 Cl   15.435140391286360        5.8741385971478373        7.8309855641493886     
         388

 Co   11.032206601954423        5.8647444621713118        1.2979320219741075     
 N   9.5916829762570881        7.4151683752440256        1.4245528610902778     
 N   12.132680745828042        7.6708051830645880        1.2570645580362461     
 N   9.7740350076115750        5.0577756385354125        2.7731223195600720     
 N   12.358102777883065        5.0995017289052846        2.8408263118468247     
 N   9.5673849055417080        5.0613182839615627       -1.7349015294137175E-002
 N   12.156744646313447        5.0545245276977919      -0.36336869525728227     
 O   8.2428541704930378        7.2116499370846263        1.4695299538525657     
 C   9.9605719501151668        8.6696054704079160        1.3671293318388509     
 N   13.424714659016889        8.0667618452392453        1.2128760862889776     
 C   11.400207997514338        8.8149952771502047        1.2892353166190493     
 O   8.4124738265719348        5.0524565178430789        2.6829638507048479     
 C   10.268748551550406        4.4157124405730803        3.8000703788352150     
 N   13.677027203635975        4.8862140834959646        3.0609115731647600     
 C   11.717136632089854        4.4126615840950043        3.8221154836359155     
 O   8.2155651226142208        5.1020591770455148       0.19438097838715163     
 C   9.9465607609813596        4.4458455557272663       -1.1073555190597162     
 N   13.436669976127217        4.7573138163032622      -0.69041892833504581     
 C   11.390829834253474        4.3800501638772369       -1.2611210120521557     
 B   7.8128095425843131        5.7658158251153164        1.4882706929591858     
 C   9.0031954665244882        9.8095755455024420        1.3432730125024208     
 H   14.197321154398809        7.3714712701484073        1.1250841040465891     
 C   13.538009716827835        9.4203120385013737        1.2017808232357059     
 C   12.251336214489893        9.9411045620218044        1.2556910095281255     
 C   9.4332618939863107        3.7275862642376008        4.8211371344181879     
 H   14.393385338585475        5.2779473091620561        2.4092696913531788     
 C   13.888315967846250        4.0904954350687426        4.1390055788942295     
 C   12.643994365206822        3.7640909559515889        4.6622765218741575     
 C   8.9949348711926440        3.8529282691832880       -2.0807841939899938     
 H   14.231021834910207        5.1614456113885652      -0.14551137342457057     
 C   13.506841014420381        3.9262647039674947       -1.7554824621764151     
 C   12.201967905415959        3.6596821622325155       -2.1579820335197955     
 C   6.2263171604997227        5.6930977459777719        1.6505373608851543     
 H   8.2597671210034012        9.7193520636232638        2.1477778419413669     
 H   8.4221446297243858        9.8057914151024193       0.40838906913738932     
 H   9.5177524285602235        10.768239774184945        1.4306889114654693     
 H   14.508104026502755        9.8951440776704089        1.1092251627122636     
 H   11.976115497567932        10.985820307809149        1.2700326840306795     
 H   8.6210225138232239        3.1785428082777765        4.3292913989648101     
 H   8.9538737184781763        4.4579262098770869        5.4899730186484579     
 H   10.035420476930220        3.0442425917698621        5.4274611592890256     
 H   14.882088113552378        3.7992438415910423        4.4604462258855850     
 H   12.444657371434969        3.1319160254061043        5.5160331799663380     
 H   8.1977997537027587        3.3087086348862225       -1.5513144908580123     
 H   9.5091866339666442        3.1899729565567245       -2.7868405544883132     
 H   8.4980077241040242        4.6519917370579567       -2.6587776451246041     
 H   14.461909778084832        3.5613159394681335       -2.1145605220046781     
 H   11.897911158200088        3.0250854598604078       -2.9783852432982365     
 H   5.7424362021280988        6.2577575439241491       0.83805367946101528     
 H   5.9064312981946783        4.6462139986762070        1.5199229769566331     
 C   5.7535927611444144        6.2085166751174334        3.0188025277322525     
 H   6.0058640793611247        7.2768787159677872        3.1137915440177184     
 H   6.3249668383140394        5.6984683554627651        3.8098672139937633     
 C   4.2625105507039605        6.0171699288529066        3.3122833730639831     
 H   3.6575362657288530        6.6336189364392348        2.6278551520125215     
 H   3.9738311859823985        4.9740003196774873        3.0979802962442764     
 C   3.9192421298620808        6.3534684072274690        4.7670610743133626     
 H   4.1770690990319155        7.4052101107764479        4.9733470306975454     
 H   4.5693566640918410        5.7614302902460803        5.4326940074165826     
 C   2.4549962384693984        6.1039190709215605        5.1380577644578818     
 H   1.8019041623229863        6.7222095385452345        4.5016475434373326     
 H   2.1888376161500993        5.0593092936458408        4.9048922631124743     
 C   2.1540442028915217        6.3919351809422711        6.6119354410338778     
 H   2.3999186099580223        7.4417386949003959        6.8391000755335831     
 H   2.8279721100415380        5.7926928978962566        7.2438898964240703     
 C  0.69917997540139454        6.1109260858121850        7.0016062209215768     
 H  0.45486656187300506        5.0593995098719216        6.7781401056078776     
 H   2.8883850555860166E-002   6.7095824728127340        6.3644695257495245     
 C  0.39490232372840284        6.4066919651766980        8.4735582991556218     
 H   1.0712549491464844        5.8195758094914805        9.1126060360403773     
 H  0.62972367741458046        7.4607192065046215        8.6920473833004408     
 C  -1.0583886526166189        6.1154246565409061        8.8625030111553986     
 H  -1.2883328562980481        5.0556031708576095        8.6635483184600570     
 H  -1.7319639495899495        6.6903911565942771        8.2065891737447245     
 C  -1.3757610881469902        6.4453748707355905        10.325273686982495     
 H -0.70442819015773916        5.8755150109310197        10.986167693147554     
 H  -1.1443715002077524        7.5057358728985992        10.519735261668616     
 C  -2.8332914494558388        6.1622422527948917        10.706488373429540     
 H  -3.0566343542939665        5.0919498743941256        10.546407507909882     
 H  -3.4985891634362782        6.7109599653886294        10.016899941806793     
 C  -3.1703391038880513        6.5514660537235567        12.152113204454015     
 H  -2.4881180003323147        6.0256246773273334        12.845426140663102     
 H  -2.9624136495844029        7.6283248129856478        12.300161598801024     
 C  -4.6246228765061268        6.2495589367030995        12.542701844108397     
 H  -4.8186801207402148        5.1576502124423458        12.431395033988949     
 H  -5.3181769436603012        6.7523484382374139        11.830716920347097     
 C  -4.9489963180764178        6.6947436233954258        13.983618531133423     
 H  -4.1978907860985704        6.2517127437011339        14.693255986189778     
 H  -4.8252265832900560        7.8092056913815400        14.076206885819015     
 C  -6.3735316811660159        6.2871321531630180        14.423150051506095     
 H  -7.1320625145125991        6.7715891669023804        13.742951453264840     
 H  -6.4961180303604023        5.1727583609745533        14.288266053609492     
 C  -6.6332398383102733        6.6858172946917787        15.895666517735357     
 H  -7.6082632951758491        6.2417146000913206        16.243345736601849     
 H  -6.6846866614559683        7.8293531514104338        16.027930898736482     
 H  -5.8018745763653898        6.2934992116516115        16.589492509935361     
 Cl   15.719045425600468        5.9649095786315227        1.0196974574344446     
 Co   20.794692745595423        2.0268516090606301        5.5580324432165034     
 N   22.193758270884910        3.6005801164838545        5.3807318480643511     
 N   19.637166984417725        3.7910686164281366        5.5539826794945473     
 N   22.062854027689365        1.2409943376762291        4.0585205107815359     
 N   19.493214334612308        1.2168765719171946        4.0223401974663684     
 N   22.291272453540355        1.1859022679792295        6.8163155770372761     
 N   19.700613067643737        1.0723672339006076        7.1633432953693896     
 O   23.547448027304455        3.4317035673686651        5.3518012333322060     
 C   21.787644646637641        4.8434453689260293        5.4134319654803429     
 N   18.336451587939102        4.1584602837692870        5.6104744932899582     
 C   20.342586734211125        4.9515738698967322        5.4922772004426612     
 O   23.425950594522448        1.2702800391517277        4.1362248317120045     
 C   21.579809901803817       0.58666651123114433        3.0336214524713281     
 N   18.174195499054932        1.0040302854913907        3.8024537645099690     
 C   20.133508474385046       0.55737844458062247        3.0223274717629347     
 O   23.640175918563138        1.3042078052450283        6.6149602425279088     
 C   21.934809269174856       0.50140345656177077        7.8716686233256770     
 N   18.432111132007496       0.75373627596443615        7.5130695047886844     
 C   20.493915104497681       0.38989247555231032        8.0304841849458253     
 B   24.015873440963158        1.9942696561591040        5.3255942130213390     
 C   22.713754551857434        6.0086865360636992        5.4107449308667652     
 H   17.583985692454920        3.4457853174878412        5.7317131190929009     
 C   18.193541588596560        5.5082479744159700        5.5992345210572063     
 C   19.467632399458889        6.0570805954086691        5.5138518741448808     
 C   22.425380850330356       -9.7575955627727556E-002   2.0170350614541359     
 H   17.458659720880320        1.3658919247766004        4.4698918301361070     
 C   17.962267433200239       0.22805524597142507        2.7083705585253779     
 C   19.205000088857641       -8.1066880800267554E-002   2.1740752971436210     
 C   22.898834813373590      -0.12087992414396441        8.8138233847262129     
 H   17.621314951094714        1.1639577493560740        6.9966301328882476     
 C   18.395107265425597      -0.10272576000513584        8.5585746663186750     
 C   19.712290086854441      -0.36342453055471236        8.9253925488602874     
 C   25.603104603264338        1.9729426231166372        5.1569956341363881     
 H   23.456563283491921        5.9187831028125135        4.6057284651454991     
 H   23.296916429629995        6.0408361521198817        6.3434843245735566     
 H   22.173281149992604        6.9506494404543107        5.3048027890811138     
 H   17.215381134632338        5.9638380593965570        5.7002382212064635     
 H   19.722307286621767        7.1066727209294100        5.4767020766726224     
 H   23.226051558036513      -0.65835261897982744        2.5147420582283582     
 H   22.928216169901347       0.62886310119927702        1.3631379615195933     
 H   21.826486407342706      -0.76867585742951694        1.3938719762629628     
 H   16.968058547554666       -6.1620840322100287E-002   2.3867564275154778     
 H   19.404589227169147      -0.69115675113286634        1.3047711205024395     
 H   23.767778916913059      -0.51272891125609799        8.2649920076897079     
 H   22.421968764762635      -0.91657774152620053        9.3991409726359691     
 H   23.283664335575910       0.63505518868076272        9.5194205429767571     
 H   17.452288153712260      -0.48426080268588179        8.9329815721016441     
 H   20.041807930084286       -1.0083004900753592        9.7275886579720101     
 H   26.073936885644098        2.5338477708565241        5.9797821266124398     
 H   25.949858723409179       0.93215799198086202        5.2662192888973225     
 C   26.064660748953827        2.5270450110167819        3.7982934553237175     
 H   25.850285896471238        3.6060033163496472        3.7467238002854852     
 H   25.458933289676942        2.0701612023343192        3.0003306601949444     
 C   27.540696098836250        2.2823656451795840        3.4687645955093935     
 H   28.182839641839077        2.8425496132019488        4.1666606798838490     
 H   27.778877254687558        1.2193335945986850        3.6371430123239077     
 C   27.885914360035226        2.6543242780898262        2.0216592738316113     
 H   27.689984067599276        3.7259516520637814        1.8540953357437120     
 H   27.196711981498950        2.1266978628261626        1.3418874928876174     
 C   29.332112679662536        2.3273202088442519        1.6347609471718536     
 H   30.021919307145517        2.8989193004700757        2.2757745980612203     
 H   29.538934706680923        1.2675018436386050        1.8547416103869228     
 C   29.648464305595009        2.6121182798444322       0.16263885980695925     
 H   29.446032751779086        3.6717628127152362       -6.1361432803260479E-002
 H   28.955176295980802        2.0440106245005385      -0.47685262527922351     
 C   31.095140214407099        2.2758610514308746      -0.21691801228518254     
 H   31.304934556738591        1.2221738001453617        2.7891211008122002E-002
 H   31.781227851241180        2.8638249966685323       0.41324762398032439     
 C   31.416990140426449        2.5329453179288097       -1.6929203600756200     
 H   30.749720391827687        1.9282210201641661       -2.3254310649109144     
 H   31.182714174794384        3.5800618812696792       -1.9425192826030868     
 C   32.877412680430538        2.2390167504643412       -2.0543426388565558     
 H   33.122812249826090        1.1971926154874168       -1.7907350069132979     
 H   33.536199142600132        2.8615915628666277       -1.4278536782085973     
 C   33.199646011684898        2.4853954250118035       -3.5329994309204680     
 H   32.570531548739574        1.8330906824932602       -4.1594244787375017     
 H   32.910371016339475        3.5144856822254025       -3.8042217319448333     
 C   34.677234342180924        2.2652590695821786       -3.8806605676442314     
 H   34.983280524472299        1.2465597616573125       -3.5806903567244306     
 H   35.296329739617022        2.9492729505524942       -3.2737337022962665     
 C   34.981014614214722        2.4784956351971701       -5.3708752689910133     
 H   34.385300257900866        1.7626689428504538       -5.9699660734194344     
 H   34.627212708204503        3.4820493919708975       -5.6807379891441387     
 C   36.468505304612449        2.3316803862758686       -5.7309364126466278     
 H   36.854029082384855        1.3554726786266171       -5.3470299646643404     
 H   37.062874058560567        3.1194868831867257       -5.2056392433887551     
 C   36.700065497897199        2.4224802586025969       -7.2569936201407641     
 H   36.152795680337192        1.5760622459589873       -7.7700245673968986     
 H   36.232709776933262        3.3695357856246329       -7.6657594685761463     
 C   38.199484911429970        2.3825272401969251       -7.6416201034259599     
 H   38.736165265101597        3.2824342442114784       -7.1999830442698123     
 H   38.685152335233525        1.4657360017164158       -7.1732073137983505     
 C   38.353277948385156        2.3489839889354833       -9.1860747569510455     
 H   39.451958687660408        2.4133163416327799       -9.4563979851991089     
 H   37.800743503837310        3.2458867877210551       -9.6949587259217562     
 H   37.915241553500366        1.3656866278140294       -9.6386265910661724     
 Cl   16.113644885760177        1.9856934858576631        5.8903436435160419     
 Co   20.510583932296431        1.9236206797172954        12.367909517428654     
 N   21.908133435910099       0.34794317135872238        12.194670281468566     
 N   19.352123636890884       0.15949523602122692        12.368038903206077     
 N   21.780467750162487        2.7066232256904272        10.869330818231990     
 N   19.210018558592566        2.7320017843993716        10.830780995419833     
 N   22.006990226874112        2.7601907501144844        13.629256723598539     
 N   19.416295558640815        2.8732231957172201        13.975621713588206     
 O   23.262015154603091       0.51574812436447748        12.164550585005495     
 C   21.501327471821437      -0.89470357916073684        12.228131738358561     
 N   18.051025284552470      -0.20651703647391181        12.424087744210903     
 C   20.056341123308240       -1.0017516659538330        12.307214909462180     
 O   23.143319065846292        2.6772283748205581        10.948496005175729     
 C   21.298342639762932        3.3615992997990274        9.8444063029641171     
 N   17.891401772613730        2.9465601597176643        10.610026333667520     
 C   19.851904389744451        3.3919717673667171        9.8320503716489700     
 O   23.355917841123588        2.6430723169987895        13.427468419825656     
 C   21.650150428908837        3.4450441802412759        14.684282135499995     
 N   18.147648769050058        3.1925634197223087        14.324300611191449     
 C   20.209217683817357        3.5561468645750547        14.842778978059338     
 B   23.731795120319244        1.9525070600075807        12.138555849519488     
 C   22.426698601744562       -2.0605975086626396        12.225679709237346     
 H   17.299007907775579       0.50689924522321117        12.543523489734905     
 C   17.906644099288982       -1.5562608561712887        12.413413097273718     
 C   19.180147353753618       -2.1064423894293292        12.329011981256782     
 C   22.145320500196366        4.0457914427398594        8.8290006340180831     
 H   17.174971956650410        2.5850039878586597        11.276774433755721     
 C   17.681210044099810        3.7238550563230906        9.5167137092796690     
 C   18.924810148147838        4.0321881610918942        8.9837227495121752     
 C   22.613575883231274        4.0680578154525042        15.626590678010237     
 H   17.336978353168693        2.7833785647192721        13.806941628779640     
 C   18.110214681436926        4.0497365574699327        15.369247265230122     
 C   19.427199358969990        4.3101857391117466        15.736786445739840     
 C   25.319091460390180        1.9728061737746436        11.970516543560763     
 H   23.170997123176100       -1.9702588341478022        11.422111351314218     
 H   23.008069859268904       -2.0945157896668336        13.159505528821137     
 H   21.885676977056583       -3.0020746229747237        12.117687858036922     
 H   16.927935122688648       -2.0107999084086501        12.514229034265574     
 H   19.433753291994943       -3.1563233545339906        12.292498711742176     
 H   22.943134296928111        4.6094297243628723        9.3281679061189724     
 H   22.652238674983835        3.3191903894179258        8.1783343784516855     
 H   21.546912694700620        4.7143958796020735        8.2027193922541812     
 H   16.687574488189661        4.0148954294142793        9.1945039322282085     
 H   19.125699283629157        4.6431598531819613        8.1153694573422097     
 H   23.484698771660000        4.4564773523590659        15.078283319981409     
 H   22.136894110582805        4.8667847229558969        16.208636419768418     
 H   22.995038435422138        3.3129910670122573        16.335542748290127     
 H   17.167259879551025        4.4321219545669024        15.742499626806993     
 H   19.756408497062353        4.9556984992906878        16.538602907063883     
 H   25.789320336781618        1.4111303722336845        12.793105662836359     
 H   25.666478098772551        3.0133110535628949        12.080408523208822     
 C   25.780627479845077        1.4192263597214843        10.611619377606333     
 H   25.566428378135878       0.34025226848726586        10.559659422001376     
 H   25.174803638868216        1.8763197178873752        9.8138596617145790     
 C   27.256532138332279        1.6643878813146249        10.281984144505568     
 H   27.898948689050862        1.1040782747189801        10.979513602477372     
 H   27.494435441382482        2.7274119370019920        10.450764433982751     
 C   27.601528247291565        1.2931553138932186        8.8346814243861189     
 H   27.405926753615088       0.22153004174024130        8.6667106756992336     
 H   26.911994841184569        1.8208404784791135        8.1552791112006542     
 C   29.047509498257842        1.6208084003886096        8.4475965776285928     
 H   29.737652717578623        1.0493283027404734        9.0883617019894842     
 H   29.253980503406527        2.6806670230068033        8.6677408733819874     
 C   29.363600292922499        1.3363738282402762        6.9753834219217756     
 H   29.161408536490459       0.27670657726021597        6.7512421955044548     
 H   28.670021498963870        1.9044065554454945        6.3361282330262014     
 C   30.810094175653752        1.6730433624238163        6.5956079846042153     
 H   31.019682680367044        2.7267726378808903        6.8404247978334700     
 H   31.496426780185118        1.0852019681503422        7.2256262907419666     
 C   31.131664317243260        1.4160556548285410        5.1195582289146433     
 H   30.464340945812644        2.0208769015552841        4.4871905101147043     
 H   30.897269831297219       0.36897059641550467        4.8699280891998171     
 C   32.592048463135995        1.7098306370841705        4.7579829235177939     
 H   32.837617976540386        2.7516272882775592        5.0215514263948684     
 H   33.250801577890321        1.0871581004504118        5.3844199850472947     
 C   32.914052291831183        1.4633511538193258        3.2793212804413594     
 H   32.285282837355595        2.1160710548599821        2.6529421774730699     
 H   32.624169391070822       0.43442004317740762        3.0080596477313590     
 C   34.391782655842547        1.6825985651864939        2.9317049469970637     
 H   34.698505897680199        2.7011049414307720        3.2318020901940852     
 H   35.010423815206657       0.99805966274074631        3.5385961862506168     
 C   34.695399392635828        1.4693128935604873        1.4414857070524021     
 H   34.100380933440213        2.1859322281272306       0.84246211144588723     
 H   34.340544770662845       0.46608925261612494        1.1313988033763667     
 C   36.183158895124713        1.6146481371241084        1.0816316031056028     
 H   36.569871677703830        2.5904067911933644        1.4660905804506730     
 H   36.776762602032356       0.82576235912745155        1.6066318229816849     
 C   36.414474575684821        1.5243473036441599      -0.44455886074285567     
 H   35.868356954785718        2.3723159428019693      -0.95722492423122985     
 H   35.945359707228015       0.57795179278697639      -0.85406461844132120     
 C   37.914361928443974        1.5620418199892001      -0.82874067489472447     
 H   38.449814342642249       0.66041903870610208      -0.38775882025462610     
 H   38.401827906622593        2.4780013083664243      -0.35920471559667411     
 C   38.068038515474385        1.5968027144176318       -2.3733623563294208     
 H   39.167322189872060        1.5302977783079452       -2.6431087939970848     
 H   37.513095162890153       0.70080261612732864       -2.8834400564614455     
 H   37.631730730148270        2.5823064487755132       -2.8253008434826459     
 Cl   15.828572395982285        1.9665932870139058        12.696993540873375     
 Co   10.748549642702653        5.9725922049575066        8.1082285365694773     
 N   9.3075639483063597        4.4227387440134498        8.2385657107843482     
 N   11.849221427387223        4.1675243373585369        8.0714395651460489     
 N   9.4910792738339094        6.7813624152492995        9.5837102734806816     
 N   12.074484878019700        6.7404286170278427        9.6503594702200974     
 N   9.2835616664935809        6.7782366551495308        6.7951413118251569     
 N   11.872994303545374        6.7886069920568195        6.4494849217420347     
 O   7.9587273572953459        4.6260865537663305        8.2821330781565266     
 C   9.6768661598945762        3.1684505898063482        8.1816984370615931     
 N   13.141285443575866        3.7714949284083552        8.0275151672185299     
 C   11.116689945908991        3.0233525791392855        8.1043701060283180     
 O   8.1293518427539180        6.7855702972343916        9.4945076246201481     
 C   9.9857362978132400        7.4229863903327011        10.610954159352028     
 N   13.393475588027517        6.9539116900781792        9.8698124485496610     
 C   11.433970187360471        7.4265476247029572        10.632370826673048     
 O   7.9317491501687227        6.7353657220543788        7.0060534001713917     
 C   9.6620827778541347        7.3939468036624749        5.7050663019227157     
 N   13.152545086197128        7.0866109142723337        6.1219216174510169     
 C   11.106267298002862        7.4618337922492222        5.5515157330917706     
 B   7.5290964196830590        6.0722886984278492        8.3004499495081934     
 C   8.7197016130686631        2.0283475245106262        8.1575318925757117     
 H   13.913683169397753        4.4667575820516037        7.9381466129194793     
 C   13.254455414193631        2.4180180771873792        8.0173161190504025     
 C   11.967712028507917        1.8972960430355388        8.0716278490228159     
 C   9.1506250413066894        8.1098690046188757        11.633211127619209     
 H   14.109568079965388        6.5624142653278641        9.2178547039540284     
 C   13.605183914247045        7.7492459437518342        10.948240181896633     
 C   12.361159087320233        8.0750456333378384        11.472329473326441     
 C   8.7093971750370649        7.9854600992362537        4.7318470721835455     
 H   13.947277543036055        6.6822228619520843        6.6661454786341761     
 C   13.221753819649940        7.9171917978304762        5.0564593944408811     
 C   11.916533935868328        8.1825415869927145        4.6541576251856638     
 C   5.9425788799116894        6.1454562024902790        8.4628214286577368     
 H   7.9786341469956117        2.1162670361033502        8.9645133667077452     
 H   8.1357500451499103        2.0348631488156244        7.2244142410948111     
 H   9.2346281771847600        1.0695056158371894        8.2409723721579873     
 H   14.224515737754563        1.9431086134075215        7.9251386560063848     
 H   11.692380654231361       0.85262334530273209        8.0866554550682928     
 H   8.3342129904750415        8.6543052098225157        11.142987567866927     
 H   8.6770245733466069        7.3788948398173977        12.305689043280829     
 H   9.7521698201927389        8.7969998362578785        12.236072938206613     
 H   14.599069917806451        8.0407487110735598        11.269073501841810     
 H   12.162039043435449        8.7066514100867547        12.326555417768665     
 H   7.9151168122215294        8.5341901363153063        5.2620001130329452     
 H   9.2236249105051566        8.6443163301369559        4.0211672145438646     
 H   8.2080729493523723        7.1849231230629291        4.1586598091054530     
 H   14.176428510187773        8.2824770712695575        4.6967369492396491     
 H   11.611747298821154        8.8162239296405147        3.8333017620159286     
 H   5.4584923692758016        5.5801891684839751        7.6508570285835296     
 H   5.6229732322718355        7.1923225274574953        8.3312602631760324     
 C   5.4696631514804421        5.6314131117800379        9.8316016732090006     
 H   5.7216221609896092        4.5630521628138005        9.9275657360800498     
 H   6.0411875957009977        6.1419647060395137        10.622237995805500     
 C   3.9785735968402869        5.8234295114128383        10.124801821934422     
 H   3.3734717359592148        5.2066800795206145        9.4407348239527416     
 H   3.6902163611159957        6.8665382210769463        9.9097007119317695     
 C   3.6349926764165401        5.4882891852747715        11.579827157058361     
 H   3.8927060851771160        4.4366730329550341        11.786963279337545     
 H   4.2850667514367187        6.0807869547279827        12.245114443243825     
 C   2.1706740680341188        5.7382167330476461        11.950427491351785     
 H   1.5176381094815656        5.1196314892413053        11.314230930793126     
 H   1.9046535193729595        6.7827208772666516        11.716623577338297     
 C   1.8693652673299348        5.4510388553861162        13.424433132637953     
 H   2.1153990062106143        4.4014137329286172        13.652274587847449     
 H   2.5430401635972371        6.0507805559151473        14.056195681631172     
 C  0.41432693654982478        5.7319653734044680        13.813671049330948     
 H  0.16985149421642029        6.7833404245308735        13.589683790041299     
 H -0.25571095575914854        5.1328829935936122        13.176660902214875     
 C  0.10972451769284179        5.4367557474521639        15.285693971042443     
 H  0.78567648521728561        6.0244063991227348        15.924658811409582     
 H  0.34491483678467783        4.3829235635740265        15.504698444722232     
 C  -1.3437822232502961        5.7275883574858035        15.674281382632016     
 H  -1.5740877151685304        6.7872613531761381        15.475023614045947     
 H  -2.0170251828150239        5.1521921104059354        15.018427790029746     
 C  -1.6612909934211351        5.3978325846283663        17.137086124906961     
 H -0.99023504065932400        5.9680186282244927        17.797958940876391     
 H  -1.4295475136266294        4.3376024206188877        17.331751718016420     
 C  -3.1189349535475022        5.6804991216827734        17.518285640348253     
 H  -3.3426056937026956        6.7507346366614991        17.358318852132022     
 H  -3.7841187406400993        5.1316432411444941        16.828711591862746     
 C  -3.4557291738855658        5.2910175932372407        18.963932773785086     
 H  -2.7734244623649849        5.8167874776230590        19.657242912323095     
 H  -3.2476699465419196        4.2141410394289576        19.111734604028833     
 C  -4.9099331045218211        5.5927544036300754        19.354976793105067     
 H  -5.1041087338740425        6.6847046676915722        19.243989291128752     
 H  -5.6036599133891114        5.0900538530601827        18.643071751578461     
 C  -5.2337346778895020        5.1472286531789413        20.795950269650380     
 H  -4.4818872596885413        5.5896245806063876        21.505458293742457     
 H  -5.1104944437016693        4.0325038192032867        20.888031793142520     
 C  -6.6578550218843189        5.5556993247829993        21.236498415849557     
 H  -7.4172244652871653        5.0720361918112777        20.556304325647702     
 H  -6.7798294741816143        6.6704848406314774        21.102452176714714     
 C  -6.9167079710189725        5.1562495772583583        22.709039297021597     
 H  -7.8910164647907619        5.6022367186072559        23.057851491326375     
 H  -6.9699513558567752        4.0120171342575714        22.840338535631822     
 H  -6.0834970042421794        5.5468380881874246        23.402780382589157     
 Cl   15.434577300804809        5.8750385304156119        7.8281830535582486     
         388

 Co   11.031943373276022        5.8685722119481047        1.2962951874569759     
 N   9.5927439772597705        7.4197180388162742        1.4246134065783853     
 N   12.134290008395039        7.6732377447855518        1.2571281700214807     
 N   9.7734048816108512        5.0622338159894484        2.7722310662500673     
 N   12.356962741577874        5.1017710695487049        2.8390488996126484     
 N   9.5661200803891013        5.0637429962827154       -1.7084858125753600E-002
 N   12.155542852537607        5.0533369795854304      -0.36292010201620212     
 O   8.2437579958059732        7.2173280792793371        1.4689413466742802     
 C   9.9628579033954683        8.6737745362199199        1.3680687280739228     
 N   13.426605373778333        8.0682835833055435        1.2126116377771663     
 C   11.402681426957193        8.8179515683595664        1.2902606803491088     
 O   8.4117937487174377        5.0580544222841359        2.6824287750670446     
 C   10.267658754572256        4.4197981610185124        3.7991683047955140     
 N   13.675877161121225        4.8884993247774675        3.0592004335857124     
 C   11.715968671815489        4.4158648151828164        3.8209436358024207     
 O   8.2143834457570826        5.1071396816426695       0.19417693893795465     
 C   9.9446070258575237        4.4459570418193124       -1.1059038123184839     
 N   13.435112979313015        4.7554110266843077      -0.69062414981410547     
 C   11.388778869331381        4.3785990796974099       -1.2597119866738959     
 B   7.8124700538727936        5.7717588219518587        1.4879123587054865     
 C   9.0065024532417084        9.8145671278335396        1.3450561849085196     
 H   14.198565532980133        7.3724329903578818        1.1237314224811772     
 C   13.540844316982346        9.4217083016387875        1.2023008398709742     
 C   12.254568477253025        9.9433964115079423        1.2571997849138676     
 C   9.4317518451496678        3.7318269905727508        4.8200363632670511     
 H   14.392242879623883        5.2792649788519270        2.4070863431561049     
 C   13.887131841143358        4.0934603092894459        4.1378584009133403     
 C   12.642838655343898        3.7676442397108647        4.6614378968070227     
 C   8.9926170089243538        3.8520820712468322       -2.0783563622781189     
 H   14.229966673609569        5.1598016579955299      -0.14664019485428492     
 C   13.504257032269107        3.9235110177945263       -1.7550276971216392     
 C   12.199001365471211        3.6571215700492332       -2.1564370927060583     
 C   6.2259513283372403        5.7007420834854114        1.6503701893423322     
 H   8.2630669594469381        9.7243365960593096        2.1495516752200317     
 H   8.4254121406978619        9.8119574001210168       0.41022450061630245     
 H   9.5218980496252090        10.772686303323386        1.4331039055863775     
 H   14.511199490527583        9.8959274124035073        1.1095372782614972     
 H   11.979997305376187        10.988264970446078        1.2723121869725120     
 H   8.6201338734030220        3.1821175549229150        4.3279193460357597     
 H   8.9512582793107889        4.4620487218410192        5.4881153385641790     
 H   10.033799860059581        3.0491293956029959        5.4271799144959614     
 H   14.880902814492853        3.8022738977666024        4.4593632323989860     
 H   12.443449474776534        3.1362259468432225        5.5157172849684413     
 H   8.1931083583838369        3.3128480053995837       -1.5482846233418865     
 H   9.5056733069187302        3.1847825190406791       -2.7804396853265434     
 H   8.4993739547787719        4.6497318385480844       -2.6605397658355661     
 H   14.458943282860780        3.5580056851076254       -2.1145456898543857     
 H   11.894159389893833        3.0221748382003826       -2.9762541541358467     
 H   5.7425053390388427        6.2653058253976397       0.83756331918845184     
 H   5.9051640586137601        4.6540673332089444        1.5204403973593437     
 C   5.7536136042041388        6.2174126852725937        3.0183397222864867     
 H   6.0046395807448043        7.2861226570760502        3.1119169203478609     
 H   6.3261353135194121        5.7091015625713419        3.8096105723816533     
 C   4.2630330126037128        6.0242962889683502        3.3130318887162344     
 H   3.6568189798645498        6.6389354180555324        2.6282112364179890     
 H   3.9760133020584982        4.9804840006788940        3.1001858846665091     
 C   3.9197309664207007        6.3616811576195023        4.7675878252937780     
 H   4.1755192419736709        7.4140670104841693        4.9726609212601991     
 H   4.5711468379361015        5.7717232307994504        5.4336381921467964     
 C   2.4560872649088110        6.1095485880952127        5.1391187508605150     
 H   1.8017725374652998        6.7263427566486573        4.5026094526037497     
 H   2.1918863087032179        5.0644517407117258        4.9063207587241946     
 C   2.1546460684358015        6.3973588283208791        6.6129629895630107     
 H   2.3990664896668958        7.4474781966941208        6.8400851871064834     
 H   2.8292341778826922        5.7991193485089907        7.2451201399163159     
 C  0.70006497492630737        6.1144696489426735        7.0023083463014784     
 H  0.45692685057469223        5.0628667322111767        6.7781251828636346     
 H   2.9221150627368915E-002   6.7127620014181879        6.3654192601214294     
 C  0.39521020950787761        6.4089345345031550        8.4743996270396451     
 H   1.0713288134685790        5.8213050309732628        9.1132245118441038     
 H  0.62992016301366915        7.4627575871668324        8.6939019502316626     
 C  -1.0582792955593301        6.1174481615570988        8.8624787020519360     
 H  -1.2886031002231699        5.0581593050665088        8.6615339931125543     
 H  -1.7314477302780775        6.6938230077946352        8.2074665988231796     
 C  -1.3758371216190532        6.4448138537083661        10.325733782214838     
 H -0.70574544995413047        5.8724975827103316        10.985584852919581     
 H  -1.1427708438885178        7.5042437178361867        10.522534838733078     
 C  -2.8339601946210986        6.1634925816702113        10.705927361071444     
 H  -3.0597171797568432        5.0947185664569927        10.541706987165515     
 H  -3.4979022768152608        6.7161957123643399        10.018777757625118     
 C  -3.1700460630262977        6.5475169222783345        12.152866110444389     
 H  -2.4903741905990451        6.0160842904318752        12.843410173996659     
 H  -2.9578324299353778        7.6222188603740451        12.305684201607210     
 C  -4.6253092721619939        6.2501775230466556        12.542547389657871     
 H  -4.8249818580314514        5.1616482512709494        12.423305945058390     
 H  -5.3159420317252826        6.7612900851788256        11.835987673462903     
 C  -4.9469854975341416        6.6850747907769614        13.985936996575084     
 H  -4.2018745085861591        6.2302556153010622        14.689869700659166     
 H  -4.8131337098844273        7.7946441247764433        14.087723461124078     
 C  -6.3737274956493897        6.2882987486465796        14.423848990574465     
 H  -7.1257355014493111        6.7848525850334820        13.750525316935788     
 H  -6.5069567388691274        5.1796751069636437        14.279336534396400     
 C  -6.6303803334283815        6.6745494269797927        15.898436703239398     
 H  -7.6090386566086083        6.2453917497481131        16.243842433739232     
 H  -6.6641446448149697        7.8109084700910323        16.041583728277953     
 H  -5.8105554737363025        6.2650093483108851        16.585319825401900     
 Cl   15.718562990437938        5.9641125477858026        1.0166015422510417     
 Co   20.794228811989459        2.0238471599130907        5.5569960224279713     
 N   22.194561301554604        3.5968410066598633        5.3811653902165792     
 N   19.638396384191616        3.7892842471576280        5.5540534019323875     
 N   22.062132459302532        1.2373007913902150        4.0582584724326898     
 N   19.492100893999037        1.2151095946473700        4.0209943281747211     
 N   22.289825349237834        1.1838400297867777        6.8169404076349460     
 N   19.699184196691004        1.0733642783193198        7.1637209975275526     
 O   23.548104417060426        3.4269277507706235        5.3518808393364434     
 C   21.789549317829039        4.8400489152619031        5.4145320015378218     
 N   18.337942139524156        4.1575504295462062        5.6101044491093361     
 C   20.344642806529180        4.9492935133156859        5.4932320033774955     
 O   23.425183027927297        1.2655633642672448        4.1363848333612543     
 C   21.578818514209829       0.58336705247294784        3.0332422411731197     
 N   18.173097939476499        1.0022516124794287        3.8010293787718461     
 C   20.132464830054730       0.55483636215058363        3.0215462581965014     
 O   23.638827906084192        1.2999534417922141        6.6154046560761648     
 C   21.932631615870179       0.50134221879541008        7.8732718346490724     
 N   18.430323516144526       0.75535690635415886        7.5126839070768918     
 C   20.491623760441577       0.39112599514904089        8.0318146082617119     
 B   24.015374272634212        1.9892336608866601        5.3259101471137553     
 C   22.716592375128844        6.0045331366034675        5.4126600868938421     
 H   17.584863764801490        3.4454019983011008        5.7303409599745949     
 C   18.195939219771773        5.5074478072899717        5.5994759442723803     
 C   19.470418790880206        6.0554234769018773        5.5150714447670754     
 C   22.424179300884710      -0.10096318593224458        2.0165744330382522     
 H   17.457503271637801        1.3650127562405630        4.4679524307338507     
 C   17.961243772131471       0.22572211204196099        2.7073816547800420     
 C   19.204047254347788       -8.3891826581500822E-002   2.1734667389783948     
 C   22.896246360568991      -0.12006345634121664        8.8164050393683251     
 H   17.620053228382545        1.1654566361088194        6.9953889619264817     
 C   18.392273758273998      -0.10036769533606485        8.5587515034800088     
 C   19.709069808419788      -0.36124114952004283        8.9267091919002706     
 C   25.602585589247816        1.9663959646655973        5.1575160381216136     
 H   23.459446989479925        5.9146025729929814        4.6076849551864054     
 H   23.299661785940621        6.0356113635373889        6.3454812544439596     
 H   22.176900126574317        6.9469948223134157        5.3072439787197938     
 H   17.218022056186566        5.9636276195842726        5.7001596019123095     
 H   19.725728249245407        7.1048636396150719        5.4785763812555839     
 H   23.224951830527981      -0.66167230911233821        2.5141862973515861     
 H   22.926654284907514       0.62560143217432218        1.3625003200933687     
 H   21.825191369671288      -0.77218242141517224        1.3936444959715277     
 H   16.967063313476249       -6.3987296995719020E-002   2.3857143550145108     
 H   19.403672719677324      -0.69460550354956219        1.3046116175585369     
 H   23.763075998537243      -0.51644987322134184        8.2681816910778512     
 H   22.418239239108718      -0.91180922401206299        9.4052956855649708     
 H   23.284397761764914       0.63715345621946495        9.5182170319219601     
 H   17.449071579317742      -0.48142262918051415        8.9326403851702914     
 H   20.037781622191517       -1.0058246922331493        9.7294570647800089     
 H   26.073798467903842        2.5274397026404913        5.9799817922054119     
 H   25.948561857952356       0.92543913228205810        5.2673919874162403     
 C   26.064453022737961        2.5193323681032331        3.7985118158534852     
 H   25.848954912229285        3.5979763254965444        3.7456403147426425     
 H   25.459725041828381        2.0608629651446746        3.0007739760515104     
 C   27.540927196340235        2.2762167640683599        3.4700246136400565     
 H   28.181987371142885        2.8381074657955772        4.1674713831411090     
 H   27.780604928369588        1.2137834583050171        3.6398162378911634     
 C   27.886057162526775        2.6470330571592120        2.0226615280671356     
 H   27.688296963811819        3.7180617154035449        1.8538903430472300     
 H   27.197996446455267        2.1174610755682775        1.3433560014883912     
 C   29.332781274121128        2.3222867613102363        1.6362227873861128     
 H   30.021515867473923        2.8953077990031959        2.2770478000761440     
 H   29.541354231907114        1.2629318722799421        1.8566599795814900     
 C   29.648659555295321        2.6070801003791555       0.16402440807527430     
 H   29.444966791067895        3.6664254192017842       -6.0131219203056696E-002
 H   28.955921350438253        2.0380293206630045      -0.47519869549302202     
 C   31.095564097562907        2.2723958067226953      -0.21583917994860863     
 H   31.306340596504928        1.2187672575800266        2.8353154932614380E-002
 H   31.781212471501107        2.8606639971142487       0.41451452685030410     
 C   31.416892862593546        2.5305966919270091       -1.6917275893646437     
 H   30.749289443225955        1.9264595697039057       -2.3244240033664822     
 H   31.182694229407236        3.5779409928090740       -1.9403953749903939     
 C   32.877068198978627        2.2366153572415701       -2.0540044049092714     
 H   33.121881387049463        1.1941990055444534       -1.7924475890624667     
 H   33.536372123400120        2.8576229661124639       -1.4265781185705599     
 C   33.199183122023342        2.4856327501235658       -3.5321527175691889     
 H   32.568671202762104        1.8360244486811814       -4.1596891537914082     
 H   32.911849330730760        3.5157463093175649       -3.8009169317670310     
 C   34.676110531707110        2.2633704081207924       -3.8808898466414665     
 H   34.979401761817783        1.2429648610224804       -3.5855232867979039     
 H   35.296737972903458        2.9429136051367135       -3.2712354021152499     
 C   34.981008284220053        2.4824068010160967       -5.3696315716915750     
 H   34.382436422450809        1.7728630734848005       -5.9718424548307203     
 H   34.632035609916720        3.4883853530727160       -5.6741504995788796     
 C   36.467402958449171        2.3304658787148771       -5.7306933182249633     
 H   36.846575255060806        1.3504062243062036       -5.3558898832665696     
 H   37.065049562175531        3.1087816661188055       -5.1991532429519580     
 C   36.702066862934878        2.4331276174336844       -7.2539021000819668     
 H   36.148051666572371        1.6001333386990506       -7.7735163412720922     
 H   36.246103542787431        3.3857534595918430       -7.6521047533526367     
 C   38.199012588128099        2.3810309918283670       -7.6403406569805874     
 H   38.743035988045243        3.2670688307232609       -7.1906682423279484     
 H   38.672629990031425        1.4576408232653897       -7.1831452153109536     
 C   38.356370100767336        2.3620678594957658       -9.1823703680166062     
 H   39.450956994212881        2.4095674727369811       -9.4552549284741652     
 H   37.823902601241230        3.2672086382009891       -9.6785979664016466     
 H   37.905290641544099        1.3984852641131524       -9.6430591476932861     
 Cl   16.113038212106417        1.9868972438853092        5.8873869114212898     
 Co   20.510016995196654        1.9264200440224646        12.367080151333113     
 N   21.908928488715720       0.35159933571755225        12.195056657645530     
 N   19.353308642978956       0.16106871560115021        12.368054968286947     
 N   21.779535321152331        2.7102905862847759        10.869217482198742     
 N   19.208744990886778        2.7336635035869108        10.829732134743592     
 N   22.005450929938231        2.7623222990385794        13.629896799379880     
 N   19.414776704882016        2.8723266157598935        13.976056070063942     
 O   23.262651524290398       0.52050822832919763        12.164657548930151     
 C   21.503267598888847      -0.89140378058194070        12.229136974098651     
 N   18.052495459855439      -0.20590453405679232        12.423690931922721     
 C   20.058428169382726      -0.99963571020046860        12.308060021283294     
 O   23.142355998268400        2.6819257586880232        10.948713240002247     
 C   21.297082861965251        3.3648319888740881        9.8441773859601103     
 N   17.890118900787872        2.9481261922853101        10.608953211688299     
 C   19.850600937410423        3.3943790687625470        9.8314858896459096     
 O   23.354476125634612        2.6473218177551150        13.427955188536552     
 C   21.647904074558284        3.4451524221199459        14.685921134656244     
 N   18.145780195546926        3.1909986347459145        14.324037270498232     
 C   20.206860042928774        3.5549856640328636        14.844165151949380     
 B   23.731191035055542        1.9575696413008570        12.138885799824521     
 C   22.429618177204276       -2.0564998648962245        12.227485390210012     
 H   17.299837454989607       0.50693876294051043        12.542237227170224     
 C   17.909113565614671       -1.5557607894480832        12.413592613419111     
 C   19.183042413087769       -2.1050008248024961        12.330108185096984     
 C   22.143762505227844        4.0491150930811175        8.8286164282544526     
 H   17.173686162259759        2.5856513190487438        11.275229447870988     
 C   17.679892333306071        3.7258928186966473        9.5160277554934396     
 C   18.923508941544849        4.0347672730111510        8.9833355526489136     
 C   22.610956201679318        4.0672427926304726        15.629198490390847     
 H   17.335627847114399        2.7818706538805675        13.805880191849663     
 C   18.107327032978368        4.0473896212655616        15.369581472665740     
 C   19.423937307296864        4.3080292194672625        15.738215360481099     
 C   25.318463442615794        1.9794437868824786        11.971016012844464     
 H   23.173869617771341       -1.9661610379135646        11.423868020719578     
 H   23.011008698239596       -2.0892363137189065        13.161325196513566     
 H   21.889412099321795       -2.9985061671513034        12.120147416003363     
 H   16.930682264576859       -2.0109554292143597        12.514100461161476     
 H   19.437349931176509       -3.1547117263131161        12.294210021289540     
 H   22.941856783113856        4.6125069091464432        9.3275972148052855     
 H   22.650064984416094        3.3223986198355555        8.1775710809359552     
 H   21.545230718331830        4.7179948996831937        8.2027633667382958     
 H   16.686249290809055        4.0168808762946373        9.1938019687639443     
 H   19.124353007383583        4.6463075126455893        8.1153717518708230     
 H   23.479828344968752        4.4604142411241243        15.081466357038821     
 H   22.133121782690129        4.8618282391961527        16.215021845607890     
 H   22.995951253264504        3.3108400207864914        16.334155642015745     
 H   17.163997598010337        4.4292414591939711        15.742388147450306     
 H   19.752359656620957        4.9532095470600197        16.540607505059889     
 H   25.789110660095268        1.4176775449503294        12.793296701109085     
 H   25.665032639805517        3.0201383605652139        12.081518581783271     
 C   25.780312048211009        1.4269974073326415        10.611828966399687     
 H   25.564978744346135       0.34833864739431175        10.558591451045039     
 H   25.175493715445203        1.8856633036131643        9.8142815332449178     
 C   27.256663702267762        1.6705650940012109        10.283242117536469     
 H   27.897979814616431        1.1085565412240439        10.980345125266286     
 H   27.496080940283576        2.7329908845331174        10.453410623458829     
 C   27.601585435423342        1.3004296592061424        8.8356939474244864     
 H   27.404133504301644       0.22940299069397621        8.6665412310367813     
 H   26.913214387535533        1.8300567969491688        8.1567348584506121     
 C   29.048106037535476        1.6257844842268216        8.4490804091268057     
 H   29.737156186186208        1.0528749409379439        9.0896723670588919     
 H   29.256349893999872        2.6851770945251281        8.6696711230081132     
 C   29.363739764146093        1.3413320856752589        6.9767966273579143     
 H   29.160271784966056       0.28196549929395248        6.7525087594291762     
 H   28.670728939234877        1.9103127000676512        6.3377951352058135     
 C   30.810473644137893        1.6764029161160778        6.5967281238539517     
 H   31.021057204494102        2.7300708421320845        6.8409276343188781     
 H   31.496351685086051        1.0882495559721959        7.2269436416268444     
 C   31.131540033890555        1.4182926181955073        5.1207952475949785     
 H   30.463886383830605        2.0225207277143289        4.4882329310387847     
 H   30.897230172809891       0.37097788829578565        4.8720981538310788     
 C   32.591679384008749        1.7121298518164099        4.7583749551604324     
 H   32.836651978331616        2.7545204136289616        5.0198951051764391     
 H   33.250952011703426        1.0910305620972611        5.3857525612630885     
 C   32.913579098147984        1.4630179750618679        3.2802220890387743     
 H   32.283390667327126        2.1130155661312333        2.6527287569372531     
 H   32.625675325078895       0.43305364387881967        3.0114209573481494     
 C   34.390639683502386        1.6844468221185880        2.9315269982722474     
 H   34.694565756475193        2.7046714588850986        3.2270126130382049     
 H   35.010841200374990        1.0044113160506998        3.5411480257537034     
 C   34.695384123996085        1.4653644249942068        1.4427810195553767     
 H   34.097464788168949        2.1756513809067788       0.84063314406801926     
 H   34.345424376115169       0.45969540900261713        1.1380518648903437     
 C   36.182030855198164        1.6159176348601016        1.0819134378052526     
 H   36.562318018584840        2.5955562262812788        1.4572349926225059     
 H   36.778960103180331       0.83658983560698585        1.6131750652453296     
 C   36.416465493048264        1.5137238619976501      -0.44142029686517714     
 H   35.863530742942856        2.3481721893018461      -0.96069239404802798     
 H   35.958852588107511       0.56171692646904026      -0.84031677613873867     
 C   37.913850019116225        1.5637026333961250      -0.82744186576380419     
 H   38.456721933327110       0.67605595846197075      -0.37838371895121198     
 H   38.389153946146180        2.4863128970497730      -0.36919334880313198     
 C   38.071098364488485        1.5838073404665298       -2.3696281656525819     
 H   39.166250692661308        1.5342702035761986       -2.6419718490472670     
 H   37.536371807684517       0.67951303667562057       -2.8669749995888552     
 H   37.621640005514003        2.5494589238207936       -2.8297419355399809     
 Cl   15.827923079027142        1.9650704661067868        12.694445692437540     
 Co   10.748155160952487        5.9690310660351624        8.1067720702838848     
 N   9.3085223189434618        4.4184203652251091        8.2385747626353254     
 N   11.850686905800520        4.1652962920798782        8.0714291249744203     
 N   9.4902742680505412        6.7770587241274685        9.5829812398631393     
 N   12.073211207099719        6.7382639789011032        9.6488099744063405     
 N   9.2821759861814819        6.7759405753214352        6.7954490455673344     
 N   11.871667093130037        6.7896993691532677        6.4499543455019070     
 O   7.9595290787393864        4.6206506036559345        8.2815809042967441     
 C   9.6790235098011657        3.1645034534622014        8.1825516011077433     
 N   13.143030424146124        3.7701820283578331        8.0271600106986210     
 C   11.119023051039679        3.0205997855305800        8.1052739030952967     
 O   8.1285072446255473        6.7801964104384922        9.4940752048938890     
 C   9.9844752546124127        7.4190825476181574        10.610195807230028     
 N   13.392187824838297        6.9517185680607936        9.8683687271778062     
 C   11.432640589406690        7.4234941522215223        10.631381901074732     
 O   7.9304461703456779        6.7305470170947297        7.0059440424294301     
 C   9.6600491364257515        7.3939489732398203        5.7065657974275465     
 N   13.150886103203558        7.0883686905115626        6.1217691333603286     
 C   11.104141716690183        7.4632676101898960        5.5529590566735347     
 B   7.5286291934216178        6.0665650036698588        8.3001546179826811     
 C   8.7228666331831217        2.0235862846974619        8.1592482232084791     
 H   13.914794968747893        4.4660063391046290        7.9368017093307621     
 C   13.257151851631528        2.4168260585006678        8.0176892812472520     
 C   11.970810391951172        1.8952042565020677        8.0729647707088912     
 C   9.1489204215500202        8.1058879442114460        11.632179771586758     
 H   14.108304398392551        6.5611738806886226        9.2159584686631515     
 C   13.603836075037854        7.7463970000735944        10.947339691690594     
 C   12.359821232100218        8.0716463089354740        11.471686483074787     
 C   8.7070656558534978        7.9865077818714880        4.7343096316845736     
 H   13.946096596552552        6.6837377391988291        6.6651120890507896     
 C   13.219128041490569        7.9198294955785720        5.0569916339383258     
 C   11.913547279514058        8.1850633670306685        4.6557677256678103     
 C   5.9420868939359588        6.1380031973908862        8.4627106972353783     
 H   7.9816444115521366        2.1116570300906408        8.9660654998760112     
 H   8.1390569537842907        2.0287567581271477        7.2260723940763860     
 H   9.2386086255607118        1.0653004914348649        8.2435691275293621     
 H   14.227475064376154        1.9425341841070514        7.9252801219184859     
 H   11.696135292241900       0.85037610155881138        8.0887201454327755     
 H   8.3333904991141008        8.6512780574211074        11.141583634756493     
 H   8.6738529595936953        7.3750716803538099        12.303673298525776     
 H   9.7503930874994431        8.7921360399730109        12.236077371937450     
 H   14.597713877112298        8.0378185393439612        11.268275174539196     
 H   12.160635610539483        8.7025309093438334        12.326405945939372     
 H   7.9102334186326839        8.5299704145705988        5.2650220778433861     
 H   9.2200994529235842        8.6499644186283966        4.0278917662536236     
 H   8.2097002134303487        7.1874766731777457        4.1566320295301118     
 H   14.173444886476037        8.2856500334277090        4.6968693587871710     
 H   11.608021048132333        8.8191527202129816        3.8355261650086829     
 H   5.4584481980523138        5.5728701234349769        7.6503906861220594     
 H   5.6215623624173459        7.1846616153789018        8.3318932022337808     
 C   5.4695697561879149        5.6226225616375354        9.8311631401521886     
 H   5.7203029097902585        4.5539136133379383        9.9256545589625453     
 H   6.0422324276821850        6.1314055452432941        10.622032379280157     
 C   3.9789822765690186        5.8163668159307855        10.125592069507270     
 H   3.3726486463742638        5.2014459848193262        9.4411101040056948     
 H   3.6922645811149959        6.8601219951158869        9.9119977964860340     
 C   3.6353872224592561        5.4800678841450985        11.580380184454713     
 H   3.8910689874972961        4.4277997484640945        11.786250447272700     
 H   4.2867651729781731        6.0704567888387340        12.246106452753585     
 C   2.1716753600569865        5.7325551270946677        11.951539458861049     
 H   1.5174132375202176        5.1154845509574738        11.315230523562306     
 H   1.9076038876246495        6.7775529274937361        11.718142835342153     
 C   1.8698997070155636        5.4455309074869840        13.425503691623081     
 H   2.1144694935912005        4.3955788060518284        13.653260532163234     
 H   2.5442506391724096        6.0442386562642003        14.057480848491723     
 C  0.41515541529046074        5.7283427264479387        13.814443242854013     
 H  0.17186538914039404        6.7798035721351937        13.589771423294968     
 H -0.25544634554295176        5.1296509554877616        13.177672877638946     
 C  0.10999625668703919        5.4343994094801538        15.286600964008541     
 H  0.78573922149745523        6.0225300914963142        15.925348071990232     
 H  0.34505220287938543        4.3807592527193995        15.506586518464593     
 C  -1.3436955252159026        5.7254781739491909        15.674345100855014     
 H  -1.5743581032892473        6.7846278052713798        15.473116253561825     
 H  -2.0165523797765847        5.1487003948430639        15.019389504884137     
 C  -1.6613811101073142        5.3982947865703430        17.137632126987775     
 H -0.99154909384311618        5.9709169094167116        17.797463301496617     
 H  -1.4279830149437149        4.3389876019802065        17.334624483096643     
 C  -3.1196106930195331        5.6791790282776002        17.517811466145240     
 H  -3.3456750845900269        6.7478997145701554        17.353698021086274     
 H  -3.7834459174250932        5.1263463097042132        16.830675344558824     
 C  -3.4554589697614682        5.2949130558411630        18.964771113529768     
 H  -2.7757088143171731        5.8262787431778680        19.655312575946649     
 H  -3.2431198070267997        4.2201944697021476        19.117358061908281     
 C  -4.9106473618704571        5.5920926169031961        19.354879259548497     
 H  -5.1104310795756644        6.6806607730233489        19.235937076264456     
 H  -5.6014419627647918        5.0810633027001719        18.648394472573557     
 C  -5.2317874374339084        5.1568756695927576        20.798322119128482     
 H  -4.4859811685517572        5.6110998647059880        21.502133438446055     
 H  -5.0984317196015647        4.0470601133780812        20.899633559639863     
 C  -6.6581404550540491        5.5544567491965626        21.237187092821458     
 H  -7.4109343866192177        5.0586469017168225        20.563867658669722     
 H  -6.7907963914890139        6.6634662540107605        21.093459935726294     
 C  -6.9139915508990368        5.1674892876359610        22.711797694070246     
 H  -7.8919797813350892        5.5984129135255527        23.058265443068475     
 H  -6.9494394464594773        4.0304773860164733        22.854040014811083     
 H  -6.0924368692207933        5.5754084005382101        23.398601222246082     
 Cl   15.434014210323259        5.8759384636833865        7.8253805429671077     
         388

 Co   11.031680144597621        5.8723999617248985        1.2946583529398441     
 N   9.5938049782624528        7.4242677023885220        1.4246739520664931     
 N   12.135899270962037        7.6756703065065146        1.2571917820067153     
 N   9.7727747556101274        5.0666919934434853        2.7713398129400630     
 N   12.355822705272683        5.1040404101921242        2.8372714873784717     
 N   9.5648552552364947        5.0661677086038672       -1.6820700957370028E-002
 N   12.154341058761768        5.0521494314730679      -0.36247150877512196     
 O   8.2446618211189087        7.2230062214740478        1.4683527394959950     
 C   9.9651438566757697        8.6779436020319256        1.3690081243089947     
 N   13.428496088539777        8.0698053213718399        1.2123471892653552     
 C   11.405154856400046        8.8209078595689281        1.2912860440791680     
 O   8.4111136708629424        5.0636523267251938        2.6818936994292417     
 C   10.266568957594105        4.4238838814639454        3.7982662307558130     
 N   13.674727118606476        4.8907845660589695        3.0574892940066651     
 C   11.714800711541121        4.4190680462706293        3.8197717879689259     
 O   8.2132017688999444        5.1122201862398251       0.19397289948875768     
 C   9.9426532907336895        4.4460685279113585       -1.1044521055772516     
 N   13.433555982498813        4.7535082370653541      -0.69082937129316513     
 C   11.386727904409288        4.3771479955175829       -1.2583029612956362     
 B   7.8121305651612740        5.7777018187884019        1.4875540244517875     
 C   9.0098094399589268        9.8195587101646371        1.3468393573146182     
 H   14.199809911561458        7.3733947105673563        1.1223787409157655     
 C   13.543678917136855        9.4231045647762013        1.2028208565062426     
 C   12.257800740016156        9.9456882609940784        1.2587085602996098     
 C   9.4302417963130232        3.7360677169079008        4.8189355921159143     
 H   14.391100420662291        5.2805826485417988        2.4049029949590315     
 C   13.885947714440467        4.0964251835101502        4.1367112229324512     
 C   12.641682945480971        3.7711975234701400        4.6605992717398879     
 C   8.9902991466560636        3.8512358733103769       -2.0759285305662445     
 H   14.228911512308931        5.1581577046024947      -0.14776901628399924     
 C   13.501673050117834        3.9207573316215578       -1.7545729320668633     
 C   12.196034825526464        3.6545609778659509       -2.1548921518923212     
 C   6.2255854961747570        5.7083864209930510        1.6502030177995100     
 H   8.2663667978904769        9.7293211284953554        2.1513255084986960     
 H   8.4286796516713380        9.8181233851396161       0.41205993209521563     
 H   9.5260436706901945        10.777132832461826        1.4355188997072856     
 H   14.514294954552412        9.8967107471366074        1.1098493938107308     
 H   11.983879113184441        10.990709633083005        1.2745916899143444     
 H   8.6192452329828200        3.1856923015680541        4.3265472931067093     
 H   8.9486428401434033        4.4661712338049515        5.4862576584799001     
 H   10.032179243188942        3.0540161994361297        5.4268986697028971     
 H   14.879717515433329        3.8053039539421620        4.4582802389123870     
 H   12.442241578118097        3.1405358682803408        5.5154013899705454     
 H   8.1884169630649133        3.3169873759129449       -1.5452547558257608     
 H   9.5021599798708145        3.1795920815246337       -2.7740388161647740     
 H   8.5007401854535214        4.6474719400382121       -2.6623018865465284     
 H   14.455976787636729        3.5546954307471172       -2.1145308577040933     
 H   11.890407621587578        3.0192642165403569       -2.9741230649734569     
 H   5.7425744759495867        6.2728541068711303       0.83707295891588840     
 H   5.9038968190328429        4.6619206677416809        1.5209578177620540     
 C   5.7536344472638623        6.2263086954277540        3.0178769168407209     
 H   6.0034150821284840        7.2953665981843141        3.1100422966780039     
 H   6.3273037887247847        5.7197347696799188        3.8093539307695430     
 C   4.2635554745034652        6.0314226490837930        3.3137804043684853     
 H   3.6561016940002466        6.6442518996718301        2.6285673208234566     
 H   3.9781954181345984        4.9869676816803015        3.1023914730887419     
 C   3.9202198029793207        6.3698939080115355        4.7681145762741926     
 H   4.1739693849154262        7.4229239101918916        4.9719748118228519     
 H   4.5729370117803612        5.7820161713528204        5.4345823768770103     
 C   2.4571782913482236        6.1151781052688650        5.1401797372631473     
 H   1.8016409126076132        6.7304759747520801        4.5035713617701658     
 H   2.1949350012563369        5.0695941877776107        4.9077492543359149     
 C   2.1552479339800814        6.4027824756994871        6.6139905380921435     
 H   2.3982143693757694        7.4532176984878467        6.8410702986793845     
 H   2.8304962457238458        5.8055457991217247        7.2463503834085614     
 C  0.70094997445122020        6.1180132120731621        7.0030104716813799     
 H  0.45898713927637941        5.0663339545504309        6.7781102601193925     
 H   2.9558450698877661E-002   6.7159415300236418        6.3663689944933335     
 C  0.39551809528735243        6.4111771038296110        8.4752409549236685     
 H   1.0714026777906738        5.8230342524550451        9.1138429876478302     
 H  0.63011664861275796        7.4647959678290441        8.6957565171628843     
 C  -1.0581699385020413        6.1194716665732924        8.8624543929484734     
 H  -1.2888733441482920        5.0607154392754081        8.6595196677650499     
 H  -1.7309315109662058        6.6972548589949925        8.2083440239016330     
 C  -1.3759131550911163        6.4442528366811409        10.326193877447183     
 H -0.70706270975052177        5.8694801544896427        10.985002012691609     
 H  -1.1411701875692832        7.5027515627737742        10.525334415797539     
 C  -2.8346289397863589        6.1647429105455300        10.705366348713346     
 H  -3.0628000052197204        5.0974872585198598        10.537006466421147     
 H  -3.4972153901942433        6.7214314593400504        10.020655573443443     
 C  -3.1697530221645445        6.5435677908331114        12.153619016434764     
 H  -2.4926303808657755        6.0065439035364170        12.841394207330215     
 H  -2.9532512102863522        7.6161129077624423        12.311206804413395     
 C  -4.6259956678178611        6.2507961093902118        12.542392935207348     
 H  -4.8312835953226880        5.1656462900995530        12.415216856127831     
 H  -5.3137071197902639        6.7702317321202372        11.841258426578710     
 C  -4.9449746769918654        6.6754059581584970        13.988255462016745     
 H  -4.2058582310737487        6.2087984869009913        14.686483415128555     
 H  -4.8010408364787995        7.7800825581713475        14.099240036429139     
 C  -6.3739233101327644        6.2894653441301411        14.424547929642834     
 H  -7.1194084883860240        6.7981160031645835        13.758099180606735     
 H  -6.5177954473778517        5.1865918529527342        14.270407015183306     
 C  -6.6275208285464888        6.6632815592678067        15.901206888743438     
 H  -7.6098140180413685        6.2490688994049055        16.244339130876618     
 H  -6.6436026281739720        7.7924637887716299        16.055236557819423     
 H  -5.8192363711072161        6.2365194849701595        16.581147140868442     
 Cl   15.718080555275408        5.9633155169400824        1.0135056270676390     
 Co   20.793764878383495        2.0208427107655513        5.5559596016394401     
 N   22.195364332224297        3.5931018968358726        5.3815989323688074     
 N   19.639625783965510        3.7874998778871198        5.5541241243702286     
 N   22.061410890915695        1.2336072451042006        4.0579964340838437     
 N   19.490987453385770        1.2133426173775452        4.0196484588830730     
 N   22.288378244935313        1.1817777915943257        6.8175652382326160     
 N   19.697755325738271        1.0743613227380318        7.1640986996857157     
 O   23.548760806816396        3.4221519341725819        5.3519604453406808     
 C   21.791453989020436        4.8366524615977760        5.4156320375952998     
 N   18.339432691109213        4.1566405753231264        5.6097344049287132     
 C   20.346698878847235        4.9470131567346405        5.4941868063123289     
 O   23.424415461332142        1.2608466893827617        4.1365448350105041     
 C   21.577827126615841       0.58006759371475125        3.0328630298749117     
 N   18.172000379898066        1.0004729394674670        3.7996049930337228     
 C   20.131421185724417       0.55229427972054468        3.0207650446300676     
 O   23.637479893605246        1.2956990783393998        6.6158490696244208     
 C   21.930453962565501       0.50128098102904939        7.8748750459724670     
 N   18.428535900281560       0.75697753674388157        7.5122983093650992     
 C   20.489332416385469       0.39235951474577152        8.0331450315775985     
 B   24.014875104305265        1.9841976656142162        5.3262260812061717     
 C   22.719430198400254        6.0003797371432368        5.4145752429209200     
 H   17.585741837148056        3.4450186791143609        5.7289688008562889     
 C   18.198336850946990        5.5066476401639743        5.5997173674875551     
 C   19.473205182301527        6.0537663583950856        5.5162910153892710     
 C   22.422977751439060      -0.10435041623676161        2.0161138046223690     
 H   17.456346822395282        1.3641335877045253        4.4660130313315936     
 C   17.960220111062707       0.22338897811249692        2.7063927510347057     
 C   19.203094419837935       -8.6716772362734104E-002   2.1728581808131686     
 C   22.893657907764393      -0.11924698853846886        8.8189866940104373     
 H   17.618791505670377        1.1669555228615647        6.9941477909647167     
 C   18.389440251122398       -9.8009630666993863E-002   8.5589283406413408     
 C   19.705849529985137      -0.35905776848537330        8.9280258349402519     
 C   25.602066575231294        1.9598493062145574        5.1580364421068392     
 H   23.462330695467930        5.9104220431734493        4.6096414452273118     
 H   23.302407142251248        6.0303865749548962        6.3474781843143617     
 H   22.180519103156030        6.9433402041725216        5.3096851683584747     
 H   17.220662977740798        5.9634171797719882        5.7000809826181555     
 H   19.729149211869046        7.1030545583007338        5.4804506858385444     
 H   23.223852103019450      -0.66499199924484897        2.5136305364748135     
 H   22.925092399913680       0.62233976314936734        1.3618626786671442     
 H   21.823896331999869      -0.77568898540082742        1.3934170156800925     
 H   16.966068079397832       -6.6353753669337753E-002   2.3846722825135434     
 H   19.402756212185501      -0.69805425596625803        1.3044521146146346     
 H   23.758373080161427      -0.52017083518658580        8.2713713744659945     
 H   22.414509713454805      -0.90704070649792545        9.4114503984939724     
 H   23.285131187953919       0.63925172375816730        9.5170135208671631     
 H   17.445855004923228      -0.47858445567514657        8.9322991982389386     
 H   20.033755314298748       -1.0033488943909392        9.7313254715880078     
 H   26.073660050163586        2.5210316344244585        5.9801814577983849     
 H   25.947264992495533       0.91872027258325428        5.2685646859351571     
 C   26.064245296522099        2.5116197251896843        3.7987301763832528     
 H   25.847623927987335        3.5899493346434412        3.7445568291997993     
 H   25.460516793979821        2.0515647279550295        3.0012172919080764     
 C   27.541158293844219        2.2700678829571359        3.4712846317707191     
 H   28.181135100446692        2.8336653183892051        4.1682820863983681     
 H   27.782332602051614        1.2082333220113493        3.6424894634584191     
 C   27.886199965018324        2.6397418362285978        2.0236637823026600     
 H   27.686609860024365        3.7101717787433084        1.8536853503507480     
 H   27.199280911411581        2.1082242883103923        1.3448245100891651     
 C   29.333449868579716        2.3172533137762201        1.6376846276003718     
 H   30.021112427802329        2.8916962975363161        2.2783210020910678     
 H   29.543773757133305        1.2583619009212792        1.8585783487760574     
 C   29.648854804995633        2.6020419209138783       0.16540995634358932     
 H   29.443900830356700        3.6610880256883318       -5.8901005602852920E-002
 H   28.956666404895699        2.0320480168254709      -0.47354476570682058     
 C   31.095987980718711        2.2689305620145155      -0.21476034761203472     
 H   31.307746636271265        1.2153607150146915        2.8815098857106754E-002
 H   31.781197091761033        2.8575029975599655       0.41578142972028387     
 C   31.416795584760646        2.5282480659252085       -1.6905348186536675     
 H   30.748858494624226        1.9246981192436452       -2.3234169418220501     
 H   31.182674284020088        3.5758201043484692       -1.9382714673777011     
 C   32.876723717526723        2.2342139640187986       -2.0536661709619866     
 H   33.120950524272828        1.1912053956014899       -1.7941601712116355     
 H   33.536545104200115        2.8536543693582996       -1.4253025589325228     
 C   33.198720232361786        2.4858700752353280       -3.5313060042179094     
 H   32.566810856784628        1.8389582148691026       -4.1599538288453140     
 H   32.913327645122038        3.5170069364097269       -3.7976121315892288     
 C   34.674986721233303        2.2614817466594062       -3.8811191256387021     
 H   34.975522999163260        1.2393699603876485       -3.5903562168713767     
 H   35.297146206189893        2.9365542597209324       -3.2687371019342333     
 C   34.981001954225384        2.4863179668350237       -5.3683878743921367     
 H   34.379572587000759        1.7830572041191473       -5.9737188362420053     
 H   34.636858511628937        3.4947213141745350       -5.6675630100136214     
 C   36.466300612285892        2.3292513711538851       -5.7304502238032988     
 H   36.839121427736750        1.3453397699857899       -5.3647498018687978     
 H   37.067225065790495        3.0980764490508852       -5.1926672425151610     
 C   36.704068227972549        2.4437749762647720       -7.2508105800231686     
 H   36.143307652807550        1.6242044314391137       -7.7770081151472858     
 H   36.259497308641606        3.4019711335590537       -7.6384500381291280     
 C   38.198540264826228        2.3795347434598093       -7.6390612105352149     
 H   38.749906710988895        3.2517034172350439       -7.1813534403860855     
 H   38.660107644829331        1.4495456448143638       -7.1930831168235567     
 C   38.359462253149516        2.3751517300560478       -9.1786659790821652     
 H   39.449955300765353        2.4058186038411824       -9.4541118717492214     
 H   37.847061698645149        3.2885304886809235       -9.6622372068815352     
 H   37.895339729587825        1.4312839004122755       -9.6474917043203998     
 Cl   16.112431538452654        1.9881010019129552        5.8844301793265368     
 Co   20.509450058096878        1.9292194083276335        12.366250785237572     
 N   21.909723541521338       0.35525550007638207        12.195443033822496     
 N   19.354493649067024       0.16264219518107353        12.368071033367817     
 N   21.778602892142175        2.7139579468791242        10.869104146165492     
 N   19.207471423180994        2.7353252227744500        10.828683274067354     
 N   22.003911633002350        2.7644538479626739        13.630536875161223     
 N   19.413257851123213        2.8714300358025673        13.976490426539680     
 O   23.263287893977704       0.52526833229391778        12.164764512854807     
 C   21.505207725956257      -0.88810398200314467        12.230142209838741     
 N   18.053965635158409      -0.20529203163967283        12.423294119634539     
 C   20.060515215457208      -0.99751975444710406        12.308905133104409     
 O   23.141392930690504        2.6866231425554883        10.948930474828764     
 C   21.295823084167566        3.3680646779491488        9.8439484689561034     
 N   17.888836028962015        2.9496922248529560        10.607880089709079     
 C   19.849297485076395        3.3967863701583774        9.8309214076428493     
 O   23.353034410145639        2.6515713185114409        13.428441957247449     
 C   21.645657720207730        3.4452606639986163        14.687560133812495     
 N   18.143911622043799        3.1894338497695203        14.323773929805016     
 C   20.204502402040188        3.5538244634906730        14.845551325839420     
 B   23.730586949791839        1.9626322225941333        12.139215750129553     
 C   22.432537752663990       -2.0524022211298094        12.229291071182677     
 H   17.300667002203632       0.50697828065780970        12.540950964605543     
 C   17.911583031940360       -1.5552607227248776        12.413772129564503     
 C   19.185937472421916       -2.1035592601756630        12.331204388937184     
 C   22.142204510259319        4.0524387434223765        8.8282322224908238     
 H   17.172400367869109        2.5862986502388274        11.273684461986257     
 C   17.678574622512333        3.7279305810702041        9.5153418017072102     
 C   18.922207734941860        4.0373463849304070        8.9829483557856538     
 C   22.608336520127363        4.0664277698084410        15.631806302771459     
 H   17.334277341060105        2.7803627430418629        13.804818754919685     
 C   18.104439384519811        4.0450426850611914        15.369915680101357     
 C   19.420675255623738        4.3058726998227783        15.739644275222361     
 C   25.317835424841405        1.9860813999903133        11.971515482128167     
 H   23.176742112366586       -1.9620632416793271        11.425624690124939     
 H   23.013947537210289       -2.0839568377709794        13.163144864205995     
 H   21.893147221587011       -2.9949377113278834        12.122606973969805     
 H   16.933429406465066       -2.0111109500200688        12.513971888057377     
 H   19.440946570358076       -3.1531000980922417        12.295921330836904     
 H   22.940579269299597        4.6155840939300132        9.3270265234916003     
 H   22.647891293848353        3.3256068502531848        8.1768077834202249     
 H   21.543548741963040        4.7215939197643140        8.2028073412224085     
 H   16.684924093428453        4.0188663231749944        9.1931000052996819     
 H   19.123006731138013        4.6494551721092163        8.1153740463994346     
 H   23.474957918277500        4.4643511298891827        15.084649394096234     
 H   22.129349454797456        4.8568717554364094        16.221407271447365     
 H   22.996864071106870        3.3086889745607251        16.332768535741362     
 H   17.160735316469648        4.4263609638210397        15.742276668093618     
 H   19.748310816179558        4.9507205948293516        16.542612103055895     
 H   25.788900983408919        1.4242247176669740        12.793487739381813     
 H   25.663587180838483        3.0269656675675329        12.082628640357720     
 C   25.779996616576941        1.4347684549437987        10.612038555193040     
 H   25.563529110556392       0.35642502630135764        10.557523480088703     
 H   25.176183792022190        1.8950068893389531        9.8147034047752566     
 C   27.256795266203245        1.6767423066877969        10.284500090567372     
 H   27.897010940182003        1.1130348077291077        10.981176648055200     
 H   27.497726439184671        2.7385698320642429        10.456056812934909     
 C   27.601642623555119        1.3077040045190662        8.8367064704628540     
 H   27.402340254988200       0.23727593964771115        8.6663717863743290     
 H   26.914433933886500        1.8392731154192243        8.1581906057005718     
 C   29.048702576813110        1.6307605680650334        8.4505642406250185     
 H   29.736659654793794        1.0564215791354141        9.0909830321282996     
 H   29.258719284593212        2.6896871660434529        8.6716013726342389     
 C   29.363879235369687        1.3462903431102418        6.9782098327940538     
 H   29.159135033441654       0.28722442132768899        6.7537753233538984     
 H   28.671436379505888        1.9162188446898076        6.3394620373854256     
 C   30.810853112622034        1.6797624698083393        6.5978482631036890     
 H   31.022431728621164        2.7333690463832792        6.8414304708042861     
 H   31.496276589986980        1.0912971437940495        7.2282609925117214     
 C   31.131415750537855        1.4205295815624734        5.1220322662753128     
 H   30.463431821848566        2.0241645538733737        4.4892753519628661     
 H   30.897190514322567       0.37298518017606658        4.8742682184623405     
 C   32.591310304881496        1.7144290665486492        4.7587669868030700     
 H   32.835685980122840        2.7574135389803645        5.0182387839580098     
 H   33.251102445516530        1.0949030237441104        5.3870851374788824     
 C   32.913105904464786        1.4626847963044101        3.2811228976361893     
 H   32.281498497298649        2.1099600774024845        2.6525153364014362     
 H   32.627181259086967       0.43168724458023167        3.0147822669649393     
 C   34.389496711162231        1.6862950790506821        2.9313490495474310     
 H   34.690625615270179        2.7082379763394253        3.2222231358823246     
 H   35.011258585543324        1.0107629693606530        3.5436998652567899     
 C   34.695368855356350        1.4614159564279265        1.4440763320583516     
 H   34.094548642897685        2.1653705336863265       0.83880417669015139     
 H   34.350303981567492       0.45330156538910932        1.1447049264043208     
 C   36.180902815271622        1.6171871325960949        1.0821952725049024     
 H   36.554764359465857        2.6007056613691937        1.4483794047943388     
 H   36.781157604328314       0.84741731208652016        1.6197183075089745     
 C   36.418456410411714        1.5031004203511400      -0.43828173298749867     
 H   35.858704531100003        2.3240284358017234      -0.96415986386482611     
 H   35.972345468987015       0.54548206015110434      -0.82656893383615615     
 C   37.913338109788477        1.5653634468030500      -0.82614305663288390     
 H   38.463629524011971       0.69169287821783931      -0.36900861764779785     
 H   38.376479985669768        2.4946244857331212      -0.37918198200958986     
 C   38.074158213502585        1.5708119665154279       -2.3658939749757431     
 H   39.165179195450555        1.5382426288444520       -2.6408349040974493     
 H   37.559648452478882       0.65822345722391251       -2.8505099427162652     
 H   37.611549280879736        2.5166113988660741       -2.8341830275973154     
 Cl   15.827273762072000        1.9635476451996676        12.691897844001703     
 Co   10.747760679202321        5.9654699271128182        8.1053156039982923     
 N   9.3094806895805640        4.4141019864367692        8.2385838144863044     
 N   11.852152384213820        4.1630682468012203        8.0714186848027918     
 N   9.4894692622671712        6.7727550330056365        9.5822522062455970     
 N   12.071937536179737        6.7360993407743628        9.6472604785925853     
 N   9.2807903058693828        6.7736444954933397        6.7957567793095128     
 N   11.870339882714703        6.7907917462497167        6.4504237692617803     
 O   7.9603308001834270        4.6152146535455394        8.2810287304369616     
 C   9.6811808597077551        3.1605563171180546        8.1834047651538935     
 N   13.144775404716382        3.7688691283073110        8.0268048541787138     
 C   11.121356156170368        3.0178469919218749        8.1061777001622772     
 O   8.1276626464971784        6.7748225236425927        9.4936427851676299     
 C   9.9832142114115836        7.4151787049036137        10.609437455108026     
 N   13.390900061649075        6.9495254460434071        9.8669250058059532     
 C   11.431310991452911        7.4204406797400875        10.630392975476417     
 O   7.9291431905226331        6.7257283121350815        7.0058346846874677     
 C   9.6580154949973682        7.3939511428171656        5.7080652929323765     
 N   13.149227120209988        7.0901264667507915        6.1216166492696402     
 C   11.102016135377504        7.4647014281305690        5.5544023802552998     
 B   7.5281619671601767        6.0608413089118676        8.2998592864571687     
 C   8.7260316532975803        2.0188250448842977        8.1609645538412465     
 H   13.915906768098035        4.4652550961576534        7.9354568057420449     
 C   13.259848289069426        2.4156340398139564        8.0180624434441015     
 C   11.973908755394428        1.8931124699685964        8.0743016923949646     
 C   9.1472158017933527        8.1019068838040162        11.631148415554307     
 H   14.107040716819714        6.5599334960493811        9.2140622333722746     
 C   13.602488235828664        7.7435480563953547        10.946439201484553     
 C   12.358483376880205        8.0682469845331095        11.471043492823135     
 C   8.7047341366699325        7.9875554645067224        4.7367721911856018     
 H   13.944915650069047        6.6852526164455739        6.6640786994674039     
 C   13.216502263331199        7.9224671933266668        5.0575238734357715     
 C   11.910560623159787        8.1875851470686243        4.6573778261499559     
 C   5.9415949079602282        6.1305501922914942        8.4625999658130198     
 H   7.9846546761086605        2.1070470240779313        8.9676176330442772     
 H   8.1423638624186712        2.0226503674386711        7.2277305470579600     
 H   9.2425890739366636        1.0610953670325407        8.2461658829007387     
 H   14.230434390997743        1.9419597548065812        7.9254215878305869     
 H   11.699889930252439       0.84812885781489056        8.0907848357972565     
 H   8.3325680077531601        8.6482509050197010        11.140179701646060     
 H   8.6706813458407819        7.3712485208902230        12.301657553770724     
 H   9.7486163548061473        8.7872722436881432        12.236081805668286     
 H   14.596357836418145        8.0348883676143643        11.267476847236583     
 H   12.159232177643517        8.6984104086009104        12.326256474110082     
 H   7.9053500250438384        8.5257506928258930        5.2680440426538269     
 H   9.2165739953420136        8.6556125071198373        4.0346163179633816     
 H   8.2113274775083269        7.1900302232925632        4.1546042499547715     
 H   14.170461262764302        8.2888229955858623        4.6970017683346930     
 H   11.604294797443510        8.8220815107854502        3.8377505680014377     
 H   5.4584040268288261        5.5655510783859787        7.6499243436605893     
 H   5.6201514925628562        7.1770007033003083        8.3325261412915275     
 C   5.4694763608953867        5.6138320114950337        9.8307246070953749     
 H   5.7189836585909077        4.5447750638620761        9.9237433818450427     
 H   6.0432772596633733        6.1208463844470744        10.621826762754813     
 C   3.9793909562977507        5.8093041204487328        10.126382317080120     
 H   3.3718255567893132        5.1962118901180379        9.4414853840586499     
 H   3.6943128011139961        6.8537057691548284        9.9142948810402984     
 C   3.6357817685019724        5.4718465830154246        11.580933211851066     
 H   3.8894318898174762        4.4189264639731549        11.785537615207852     
 H   4.2884635945196283        6.0601266229494843        12.247098462263347     
 C   2.1726766520798542        5.7268935211416903        11.952651426370313     
 H   1.5171883655588698        5.1113376126736423        11.316230116331486     
 H   1.9105542558763395        6.7723849777208205        11.719662093346010     
 C   1.8704341467011927        5.4400229595878518        13.426574250608208     
 H   2.1135399809717872        4.3897438791750405        13.654246476479019     
 H   2.5454611147475821        6.0376967566132542        14.058766015352274     
 C  0.41598389403109670        5.7247200794914095        13.815215436377079     
 H  0.17387928406436776        6.7762667197395139        13.589859056548637     
 H -0.25518173532675498        5.1264189173819110        13.178684853063016     
 C  0.11026799568123659        5.4320430715081436        15.287507956974638     
 H  0.78580195777762496        6.0206537838698928        15.926037332570884     
 H  0.34518956897409309        4.3785949418647734        15.508474592206952     
 C  -1.3436088271815090        5.7233679904125774        15.674408819078014     
 H  -1.5746284914099642        6.7819942573666205        15.471208893077703     
 H  -2.0160795767381461        5.1452086792801932        15.020351219738528     
 C  -1.6614712267934930        5.3987569885123206        17.138178129068592     
 H -0.99286314702690848        5.9738151906089314        17.796967662116842     
 H  -1.4264185162608007        4.3403727833415262        17.337497248176867     
 C  -3.1202864324915645        5.6778589348724271        17.517337291942223     
 H  -3.3487444754773588        6.7450647924788116        17.349077190040521     
 H  -3.7827730942100870        5.1210493782639324        16.832639097254901     
 C  -3.4551887656373701        5.2988085184450862        18.965609453274450     
 H  -2.7779931662693618        5.8357700087326760        19.653382239570206     
 H  -3.2385696675116793        4.2262478999753377        19.122981519787729     
 C  -4.9113616192190932        5.5914308301763160        19.354781725991931     
 H  -5.1167534252772873        6.6766168783551256        19.227884861400160     
 H  -5.5992240121404722        5.0720727523401603        18.653717193568653     
 C  -5.2298401969783148        5.1665226860065738        20.800693968606581     
 H  -4.4900750774149731        5.6325751488055884        21.498808583149650     
 H  -5.0863689955014610        4.0616164075528758        20.911235326137206     
 C  -6.6584258882237792        5.5532141736101250        21.237875769793362     
 H  -7.4046443079512692        5.0452576116223682        20.571430991691741     
 H  -6.8017633087964127        6.6564476673900428        21.084467694737874     
 C  -6.9112751307791012        5.1787289980135638        22.714556091118897     
 H  -7.8929430978794164        5.5945891084438486        23.058679394810575     
 H  -6.9289275370621786        4.0489376377753752        22.867741493990344     
 H  -6.1013767341994063        5.6039787128889964        23.394422061903011     
 Cl   15.433451119841708        5.8768383969511602        7.8225780323759677     
         388

 Co   11.031416915919218        5.8762277115016914        1.2930215184227123     
 N   9.5948659792651352        7.4288173659607706        1.4247344975546006     
 N   12.137508533529033        7.6781028682274783        1.2572553939919500     
 N   9.7721446296094037        5.0711501708975222        2.7704485596300583     
 N   12.354682668967490        5.1063097508355444        2.8354940751442950     
 N   9.5635904300838881        5.0685924209250199       -1.6556543788986453E-002
 N   12.153139264985926        5.0509618833607064      -0.36202291553404181     
 O   8.2455656464318441        7.2286843636687586        1.4677641323177095     
 C   9.9674298099560730        8.6821126678439313        1.3699475205440663     
 N   13.430386803301223        8.0713270594381381        1.2120827407535442     
 C   11.407628285842900        8.8238641507782916        1.2923114078092275     
 O   8.4104335930084453        5.0692502311662517        2.6813586237914389     
 C   10.265479160615955        4.4279696019093775        3.7973641567161120     
 N   13.673577076091728        4.8930698073404715        3.0557781544276175     
 C   11.713632751266756        4.4222712773584414        3.8185999401354311     
 O   8.2120200920428044        5.1173006908369807       0.19376886003956070     
 C   9.9406995556098536        4.4461800140034038       -1.1030003988360193     
 N   13.431998985684613        4.7516054474463996      -0.69103459277222479     
 C   11.384676939487196        4.3756969113377551       -1.2568939359173765     
 B   7.8117910764497545        5.7836448156249443        1.4871956901980885     
 C   9.0131164266761470        9.8245502924957346        1.3486225297207171     
 H   14.201054290142782        7.3743564307768308        1.1210260593503536     
 C   13.546513517291366        9.4245008279136151        1.2033408731415109     
 C   12.261033002779287        9.9479801104802164        1.2602173356853521     
 C   9.4287317474763785        3.7403084432430509        4.8178348209647774     
 H   14.389957961700699        5.2819003182316706        2.4027196467619576     
 C   13.884763587737577        4.0993900577308535        4.1355640449515612     
 C   12.640527235618045        3.7747508072294158        4.6597606466727530     
 C   8.9879812843877733        3.8503896753739211       -2.0735006988543701     
 H   14.227856351008292        5.1565137512094594      -0.14889783771371359     
 C   13.499089067966560        3.9180036454485894       -1.7541181670120873     
 C   12.193068285581715        3.6520003856826690       -2.1533472110785841     
 C   6.2252196640122746        5.7160307585006898        1.6500358462566878     
 H   8.2696666363340139        9.7343056609314011        2.1530993417773607     
 H   8.4319471626448141        9.8242893701582155       0.41389536357412882     
 H   9.5301892917551818        10.781579361600267        1.4379338938281938     
 H   14.517390418577239        9.8974940818697057        1.1101615093599642     
 H   11.987760920992695        10.993154295719934        1.2768711928561769     
 H   8.6183565925626198        3.1892670482131931        4.3251752401776580     
 H   8.9460274009760177        4.4702937457688838        5.4843999783956221     
 H   10.030558626318303        3.0589030032692630        5.4266174249098329     
 H   14.878532216373806        3.8083340101177221        4.4571972454257880     
 H   12.441033681459661        3.1448457897174595        5.5150854949726495     
 H   8.1837255677459915        3.3211267464263057       -1.5422248883096350     
 H   9.4986466528228988        3.1744016440085883       -2.7676379470030046     
 H   8.5021064161282691        4.6452120415283398       -2.6640640072574908     
 H   14.453010292412676        3.5513851763866087       -2.1145160255538009     
 H   11.886655853281320        3.0163535948803313       -2.9719919758110671     
 H   5.7426436128603298        6.2804023883446209       0.83658259864332496     
 H   5.9026295794519257        4.6697740022744183        1.5214752381647645     
 C   5.7536552903235867        6.2352047055829143        3.0174141113949551     
 H   6.0021905835121636        7.3046105392925771        3.1081676730081464     
 H   6.3284722639301574        5.7303679767884965        3.8090972891574326     
 C   4.2640779364032175        6.0385490091992367        3.3145289200207366     
 H   3.6553844081359430        6.6495683812881277        2.6289234052289241     
 H   3.9803775342106986        4.9934513626817081        3.1045970615109746     
 C   3.9207086395379402        6.3781066584035688        4.7686413272546071     
 H   4.1724195278571816        7.4317808098996130        4.9712887023855057     
 H   4.5747271856246208        5.7923091119061905        5.4355265616072233     
 C   2.4582693177876358        6.1208076224425181        5.1412407236657796     
 H   1.8015092877499264        6.7346091928555030        4.5045332709365828     
 H   2.1979836938094555        5.0747366348434957        4.9091777499476352     
 C   2.1558497995243613        6.4082061230780951        6.6150180866212756     
 H   2.3973622490846429        7.4589572002815716        6.8420554102522857     
 H   2.8317583135649995        5.8119722497344588        7.2475806269008070     
 C  0.70183497397613304        6.1215567752036506        7.0037125970612815     
 H  0.46104742797806658        5.0698011768896860        6.7780953373751505     
 H   2.9895750770386406E-002   6.7191210586290957        6.3673187288652384     
 C  0.39582598106682726        6.4134196731560671        8.4760822828076918     
 H   1.0714765421127685        5.8247634739368275        9.1144614634515566     
 H  0.63031313421184665        7.4668343484912549        8.6976110840941079     
 C  -1.0580605814447528        6.1214951715894861        8.8624300838450107     
 H  -1.2891435880734139        5.0632715734843075        8.6575053424175472     
 H  -1.7304152916543338        6.7006867101953507        8.2092214489800881     
 C  -1.3759891885631794        6.4436918196539166        10.326653972679527     
 H -0.70837996954691307        5.8664627262689537        10.984419172463637     
 H  -1.1395695312500487        7.5012594077113617        10.528133992862001     
 C  -2.8352976849516187        6.1659932394208496        10.704805336355250     
 H  -3.0658828306825976        5.1002559505827270        10.532305945676779     
 H  -3.4965285035732259        6.7266672063157609        10.022533389261769     
 C  -3.1694599813027913        6.5396186593878891        12.154371922425138     
 H  -2.4948865711325054        5.9970035166409579        12.839378240663772     
 H  -2.9486699906373270        7.6100069551508387        12.316729407219581     
 C  -4.6266820634737282        6.2514146957337680        12.542238480756822     
 H  -4.8375853326139246        5.1696443289281566        12.407127767197270     
 H  -5.3114722078552443        6.7791733790616489        11.846529179694516     
 C  -4.9429638564495892        6.6657371255400335        13.990573927458406     
 H  -4.2098419535613374        6.1873413585009205        14.683097129597945     
 H  -4.7889479630731708        7.7655209915662509        14.110756611734200     
 C  -6.3741191246161382        6.2906319396137018        14.425246868711202     
 H  -7.1130814753227360        6.8113794212956842        13.765673044277682     
 H  -6.5286341558865768        5.1935085989418246        14.261477495970214     
 C  -6.6246613236645970        6.6520136915558199        15.903977074247479     
 H  -7.6105893794741277        6.2527460490616988        16.244835828014001     
 H  -6.6230606115329733        7.7740191074522276        16.068889387360894     
 H  -5.8279172684781297        6.2080296216294339        16.576974456334980     
 Cl   15.717598120112880        5.9625184860943623        1.0104097118842361     
 Co   20.793300944777531        2.0178382616180119        5.5549231808509090     
 N   22.196167362893988        3.5893627870118814        5.3820324745210355     
 N   19.640855183739401        3.7857155086166112        5.5541948468080697     
 N   22.060689322528862        1.2299136988181862        4.0577343957349976     
 N   19.489874012772500        1.2115756401077205        4.0183025895914248     
 N   22.286931140632788        1.1797155534018740        6.8181900688302868     
 N   19.696326454785535        1.0753583671567437        7.1644764018438787     
 O   23.549417196572367        3.4173761175745403        5.3520400513449173     
 C   21.793358660211833        4.8332560079336488        5.4167320736527786     
 N   18.340923242694270        4.1557307211000456        5.6093643607480912     
 C   20.348754951165290        4.9447328001535951        5.4951416092471623     
 O   23.423647894736987        1.2561300144982788        4.1367048366597539     
 C   21.576835739021853       0.57676813495655477        3.0324838185767038     
 N   18.170902820319633       0.99869426645550496        3.7981806072955999     
 C   20.130377541394100       0.54975219729050584        3.0199838310636342     
 O   23.636131881126300        1.2914447148865855        6.6162934831726758     
 C   21.928276309260820       0.50121974326268870        7.8764782572958625     
 N   18.426748284418590       0.75859816713360440        7.5119127116533058     
 C   20.487041072329365       0.39359303434250215        8.0344754548934834     
 B   24.014375935976318        1.9791616703417720        5.3265420152985881     
 C   22.722268021671663        5.9962263376830061        5.4164903989479969     
 H   17.586619909494623        3.4446353599276209        5.7275966417379820     
 C   18.200734482122204        5.5058474730379761        5.5999587907027299     
 C   19.475991573722848        6.0521092398882939        5.5175105860114657     
 C   22.421776201993413      -0.10773764654127863        2.0156531762064853     
 H   17.455190373152760        1.3632544191684879        4.4640736319293373     
 C   17.959196449993943       0.22105584418303287        2.7054038472893698     
 C   19.202141585328082       -8.9541718143967386E-002   2.1722496226479424     
 C   22.891069454959794      -0.11843052073572108        8.8215683486525478     
 H   17.617529782958204        1.1684544096143101        6.9929066200029508     
 C   18.386606743970798       -9.5651565997922863E-002   8.5591051778026745     
 C   19.702629251550484      -0.35687438745070377        8.9293424779802333     
 C   25.601547561214772        1.9533026477635176        5.1585568460920648     
 H   23.465214401455931        5.9062415133539172        4.6115979352682182     
 H   23.305152498561874        6.0251617863724043        6.3494751141847647     
 H   22.184138079737739        6.9396855860316276        5.3121263579971547     
 H   17.223303899295026        5.9632067399597029        5.7000023633240016     
 H   19.732570174492686        7.1012454769863957        5.4823249904215059     
 H   23.222752375510915      -0.66831168937735974        2.5130747755980409     
 H   22.923530514919847       0.61907809412441250        1.3612250372409196     
 H   21.822601294328450      -0.77919554938648261        1.3931895353886574     
 H   16.965072845319416       -6.8720210342956486E-002   2.3836302100125759     
 H   19.401839704693682      -0.70150300838295387        1.3042926116707321     
 H   23.753670161785610      -0.52389179715182965        8.2745610578541378     
 H   22.410780187800889      -0.90227218898378792        9.4176051114229740     
 H   23.285864614142927       0.64134999129686965        9.5158100098123644     
 H   17.442638430528710      -0.47574628216977893        8.9319580113075858     
 H   20.029729006405983       -1.0008730965487294        9.7331938783960084     
 H   26.073521632423329        2.5146235662084258        5.9803811233913571     
 H   25.945968127038707       0.91200141288445036        5.2697373844540749     
 C   26.064037570306233        2.5039070822761351        3.7989485369130205     
 H   25.846292943745382        3.5819223437903385        3.7434733436569565     
 H   25.461308546131264        2.0422664907653845        3.0016606077646424     
 C   27.541389391348204        2.2639190018459119        3.4725446499013821     
 H   28.180282829750499        2.8292231709828335        4.1690927896556271     
 H   27.784060275733644        1.2026831857176814        3.6451626890256748     
 C   27.886342767509870        2.6324506152979836        2.0246660365381843     
 H   27.684922756236912        3.7022818420830723        1.8534803576542660     
 H   27.200565376367898        2.0989875010525072        1.3462930186899391     
 C   29.334118463038308        2.3122198662422044        1.6391464678146310     
 H   30.020708988130732        2.8880847960694367        2.2795942041059916     
 H   29.546193282359500        1.2537919295626165        1.8604967179706247     
 C   29.649050054695945        2.5970037414486011       0.16679550461190437     
 H   29.442834869645509        3.6557506321748798       -5.7670792002649143E-002
 H   28.957411459353150        2.0260667129879373      -0.47189083592061909     
 C   31.096411863874518        2.2654653173063357      -0.21368151527546081     
 H   31.309152676037606        1.2119541724493563        2.9277042781599129E-002
 H   31.781181712020960        2.8543419980056823       0.41704833259026358     
 C   31.416698306927742        2.5258994399234078       -1.6893420479426913     
 H   30.748427546022494        1.9229366687833849       -2.3224098802776179     
 H   31.182654338632936        3.5736992158878640       -1.9361475597650080     
 C   32.876379236074811        2.2318125707960275       -2.0533279370147017     
 H   33.120019661496201        1.1882117856585264       -1.7958727533608045     
 H   33.536718085000103        2.8496857726041354       -1.4240269992944854     
 C   33.198257342700238        2.4861074003470902       -3.5304592908666304     
 H   32.564950510807151        1.8418919810570238       -4.1602185038992205     
 H   32.914805959513323        3.5182675635018894       -3.7943073314114271     
 C   34.673862910759496        2.2595930851980199       -3.8813484046359377     
 H   34.971644236508745        1.2357750597528165       -3.5951891469448500     
 H   35.297554439476336        2.9301949143051518       -3.2662388017532167     
 C   34.980995624230715        2.4902291326539507       -5.3671441770926984     
 H   34.376708751550709        1.7932513347534937       -5.9755952176532903     
 H   34.641681413341153        3.5010572752763540       -5.6609755204483623     
 C   36.465198266122613        2.3280368635928932       -5.7302071293816352     
 H   36.831667600412693        1.3402733156653763       -5.3736097204710269     
 H   37.069400569405460        3.0873712319829649       -5.1861812420783631     
 C   36.706069593010227        2.4544223350958596       -7.2477190599643713     
 H   36.138563639042722        1.6482755241791771       -7.7804998890224804     
 H   36.272891074495774        3.4181888075262643       -7.6247953229056185     
 C   38.198067941524350        2.3780384950912512       -7.6377817640898424     
 H   38.756777433932548        3.2363380037468263       -7.1720386384442225     
 H   38.647585299627238        1.4414504663633378       -7.2030210183361598     
 C   38.362554405531689        2.3882356006163303       -9.1749615901477242     
 H   39.448953607317826        2.4020697349453832       -9.4529688150242759     
 H   37.870220796049061        3.3098523391608574       -9.6458764473614256     
 H   37.885388817631551        1.4640825367113988       -9.6519242609475153     
 Cl   16.111824864798894        1.9893047599406013        5.8814734472317847     
 Co   20.508883120997101        1.9320187726328026        12.365421419142031     
 N   21.910518594326955       0.35891166443521194        12.195829409999460     
 N   19.355678655155092       0.16421567476099685        12.368087098448687     
 N   21.777670463132019        2.7176253074734724        10.868990810132242     
 N   19.206197855475210        2.7369869419619892        10.827634413391113     
 N   22.002372336066465        2.7665853968867689        13.631176950942564     
 N   19.411738997364413        2.8705334558452411        13.976924783015416     
 O   23.263924263665011       0.53002843625863794        12.164871476779464     
 C   21.507147853023667      -0.88480418342434863        12.231147445578831     
 N   18.055435810461379      -0.20467952922255334        12.422897307346357     
 C   20.062602261531694      -0.99540379869373952        12.309750244925521     
 O   23.140429863112612        2.6913205264229534        10.949147709655280     
 C   21.294563306369884        3.3712973670242099        9.8437195519520948     
 N   17.887553157136153        2.9512582574206019        10.606806967729860     
 C   19.847994032742367        3.3991936715542077        9.8303569256397889     
 O   23.351592694656663        2.6558208192677664        13.428928725958345     
 C   21.643411365857180        3.4453689058772867        14.689199132968746     
 N   18.142043048540671        3.1878690647931260        14.323510589111802     
 C   20.202144761151601        3.5526632629484820        14.846937499729462     
 B   23.729982864528136        1.9676948038874096        12.139545700434585     
 C   22.435457328123704       -2.0483045773633943        12.231096752155343     
 H   17.301496549417656       0.50701779837510907        12.539664702040861     
 C   17.914052498266049       -1.5547606560016722        12.413951645709895     
 C   19.188832531756066       -2.1021176955488299        12.332300592777386     
 C   22.140646515290797        4.0557623937636356        8.8278480167271933     
 H   17.171114573478459        2.5869459814289111        11.272139476101524     
 C   17.677256911718594        3.7299683434437609        9.5146558479209808     
 C   18.920906528338868        4.0399254968496638        8.9825611589223922     
 C   22.605716838575407        4.0656127469864094        15.634414115152069     
 H   17.332926835005814        2.7788548322031583        13.803757317989708     
 C   18.101551736061253        4.0426957488568203        15.370249887536975     
 C   19.417413203950616        4.3037161801782933        15.741073189963620     
 C   25.317207407067020        1.9927190130981483        11.972014951411870     
 H   23.179614606961831       -1.9579654454450894        11.427381359530301     
 H   23.016886376180981       -2.0786773618230523        13.164964531898423     
 H   21.896882343852223       -2.9913692555044631        12.125066531936248     
 H   16.936176548353277       -2.0112664708257784        12.513843314953279     
 H   19.444543209539642       -3.1514884698713672        12.297632640384268     
 H   22.939301755485342        4.6186612787135841        9.3264558321779152     
 H   22.645717603280616        3.3288150806708146        8.1760444859044945     
 H   21.541866765594254        4.7251929398454342        8.2028513157065230     
 H   16.683598896047847        4.0208517700553523        9.1923980418354194     
 H   19.121660454892439        4.6526028315728434        8.1153763409280462     
 H   23.470087491586252        4.4682880186542411        15.087832431153645     
 H   22.125577126904780        4.8519152716766660        16.227792697286837     
 H   22.997776888949236        3.3065379283349592        16.331381429466980     
 H   17.157473034928959        4.4234804684481084        15.742165188736932     
 H   19.744261975738162        4.9482316425986834        16.544616701051904     
 H   25.788691306722566        1.4307718903836188        12.793678777654542     
 H   25.662141721871446        3.0337929745698520        12.083738698932169     
 C   25.779681184942874        1.4425395025549559        10.612248143986395     
 H   25.562079476766652       0.36451140520840353        10.556455509132368     
 H   25.176873868599177        1.9043504750647422        9.8151252763055954     
 C   27.256926830138728        1.6829195193743827        10.285758063598275     
 H   27.896042065747576        1.1175130742341715        10.982008170844114     
 H   27.499371938085769        2.7441487795953687        10.458703002410987     
 C   27.601699811686895        1.3149783498319900        8.8377189935012215     
 H   27.400547005674760       0.24514888860144607        8.6662023417118768     
 H   26.915653480237463        1.8484894338892797        8.1596463529505314     
 C   29.049299116090747        1.6357366519032452        8.4520480721232314     
 H   29.736163123401379        1.0599682173328846        9.0922936971977073     
 H   29.261088675186553        2.6941972375617778        8.6735316222603647     
 C   29.364018706593281        1.3512486005452244        6.9796230382301925     
 H   29.157998281917248       0.29248334336142545        6.7550418872786198     
 H   28.672143819776895        1.9221249893119643        6.3411289395650385     
 C   30.811232581106175        1.6831220235006008        6.5989684023534254     
 H   31.023806252748223        2.7366672506344734        6.8419333072896942     
 H   31.496201494887913        1.0943447316159032        7.2295783433965983     
 C   31.131291467185150        1.4227665449294395        5.1232692849556480     
 H   30.462977259866523        2.0258083800324185        4.4903177728869466     
 H   30.897150855835239       0.37499247205634756        4.8764382830936013     
 C   32.590941225754243        1.7167282812808886        4.7591590184457075     
 H   32.834719981914063        2.7603066643317669        5.0165824627395805     
 H   33.251252879329634        1.0987754853909597        5.3884177136946763     
 C   32.912632710781580        1.4623516175469522        3.2820237062336042     
 H   32.279606327270173        2.1069045886737356        2.6523019158656194     
 H   32.628687193095047       0.43032084528164372        3.0181435765817293     
 C   34.388353738822069        1.6881433359827762        2.9311711008226142     
 H   34.686685474065165        2.7118044937937520        3.2174336587264443     
 H   35.011675970711664        1.0171146226706065        3.5462517047598761     
 C   34.695353586716607        1.4574674878616460        1.4453716445613265     
 H   34.091632497626421        2.1550896864658746       0.83697520931228342     
 H   34.355183587019809       0.44690772177560145        1.1513579879182978     
 C   36.179774775345074        1.6184566303320882        1.0824771072045523     
 H   36.547210700346866        2.6058550964571081        1.4395238169661717     
 H   36.783355105476289       0.85824478856605446        1.6262615497726192     
 C   36.420447327775165        1.4924769787046301      -0.43514316910982020     
 H   35.853878319257142        2.2998846823016001      -0.96762733368162424     
 H   35.985838349866512       0.52924719383316821      -0.81282109153357351     
 C   37.912826200460728        1.5670242602099751      -0.82484424750196361     
 H   38.470537114696825       0.70732979797370787      -0.35963351634438373     
 H   38.363806025193355        2.5029360744164699      -0.38917061521604768     
 C   38.077218062516685        1.5578165925643259       -2.3621597842989042     
 H   39.164107698239803        1.5422150541127053       -2.6396979591476315     
 H   37.582925097273247       0.63693387777220456       -2.8340448858436749     
 H   37.601458556245468        2.4837638739113546       -2.8386241196546500     
 Cl   15.826624445116856        1.9620248242925484        12.689349995565868     
 Co   10.747366197452155        5.9619087881904740        8.1038591377126998     
 N   9.3104390602176679        4.4097836076484285        8.2385928663372816     
 N   11.853617862627118        4.1608402015225616        8.0714082446311632     
 N   9.4886642564838013        6.7684513418838055        9.5815231726280530     
 N   12.070663865259757        6.7339347026476224        9.6457109827788283     
 N   9.2794046255572837        6.7713484156652441        6.7960645130516903     
 N   11.869012672299366        6.7918841233461658        6.4508931930216526     
 O   7.9611325216274675        4.6097787034351434        8.2804765565771792     
 C   9.6833382096143445        3.1566091807739078        8.1842579292000437     
 N   13.146520385286641        3.7675562282567885        8.0264496976588049     
 C   11.123689261301056        3.0150941983131694        8.1070814972292577     
 O   8.1268180483688095        6.7694486368466933        9.4932103654413709     
 C   9.9819531682107563        7.4112748621890701        10.608679102986024     
 N   13.389612298459856        6.9473323240260205        9.8654812844340984     
 C   11.429981393499132        7.4173872072586526        10.629404049878101     
 O   7.9278402106995873        6.7209096071754324        7.0057253269455062     
 C   9.6559818535689850        7.3939533123945109        5.7095647884372065     
 N   13.147568137216417        7.0918842429900204        6.1214641651789519     
 C   11.099890554064824        7.4661352460712429        5.5558457038370639     
 B   7.5276947408987356        6.0551176141538772        8.2995639549316564     
 C   8.7291966734120390        2.0140638050711339        8.1626808844740157     
 H   13.917018567448174        4.4645038532106787        7.9341119021533268     
 C   13.262544726507324        2.4144420211272455        8.0184356056409509     
 C   11.977007118837683        1.8910206834351253        8.0756386140810381     
 C   9.1455111820366852        8.0979258233965865        11.630117059521856     
 H   14.105777035246877        6.5586931114101397        9.2121659980813977     
 C   13.601140396619474        7.7406991127171159        10.945538711278514     
 C   12.357145521660190        8.0648476601307433        11.470400502571483     
 C   8.7024026174863653        7.9886031471419567        4.7392347506866308     
 H   13.943734703585545        6.6867674936923187        6.6630453098840174     
 C   13.213876485171827        7.9251048910747617        5.0580561129332162     
 C   11.907573966805518        8.1901069271065801        4.6589879266321024     
 C   5.9411029219844975        6.1230971871921014        8.4624892343906613     
 H   7.9876649406651845        2.1024370180652219        8.9691697662125431     
 H   8.1456707710530516        2.0165439767501945        7.2293887000395340     
 H   9.2465695223126172        1.0568902426302162        8.2487626382721153     
 H   14.233393717619332        1.9413853255061111        7.9255630537426880     
 H   11.703644568262980       0.84588161407096985        8.0928495261617392     
 H   8.3317455163922212        8.6452237526182945        11.138775768535627     
 H   8.6675097320878685        7.3674253614266361        12.299641809015673     
 H   9.7468396221128497        8.7824084474032755        12.236086239399123     
 H   14.595001795723991        8.0319581958847657        11.266678519933970     
 H   12.157828744747553        8.6942899078579892        12.326107002280789     
 H   7.9004666314549929        8.5215309710811855        5.2710660074642686     
 H   9.2130485377604412        8.6612605956112763        4.0413408696731397     
 H   8.2129547415863033        7.1925837734073799        4.1525764703794303     
 H   14.167477639052565        8.2919959577440157        4.6971341778822149     
 H   11.600568546754687        8.8250103013579171        3.8399749709941919     
 H   5.4583598556053392        5.5582320333369797        7.6494580011991182     
 H   5.6187406227083665        7.1693397912217147        8.3331590803492759     
 C   5.4693829656028594        5.6050414613525312        9.8302860740385629     
 H   5.7176644073915570        4.5356365143862130        9.9218322047275400     
 H   6.0443220916445606        6.1102872236508547        10.621621146229469     
 C   3.9797996360264829        5.8022414249666809        10.127172564652968     
 H   3.3710024672043621        5.1909777954167495        9.4418606641116032     
 H   3.6963610211129962        6.8472895431937690        9.9165919655945629     
 C   3.6361763145446888        5.4636252818857516        11.581486239247418     
 H   3.8877947921376563        4.4100531794822153        11.784824783143005     
 H   4.2901620160610836        6.0497964570602356        12.248090471773107     
 C   2.1736779441027214        5.7212319151887128        11.953763393879576     
 H   1.5169634935975220        5.1071906743898108        11.317229709100666     
 H   1.9135046241280296        6.7672170279479049        11.721181351349866     
 C   1.8709685863868217        5.4345150116887195        13.427644809593337     
 H   2.1126104683523739        4.3839089522982517        13.655232420794803     
 H   2.5466715903227550        6.0311548569623072        14.060051182212826     
 C  0.41681237277173266        5.7210974325348802        13.815987629900144     
 H  0.17589317898834150        6.7727298673438341        13.589946689802305     
 H -0.25491712511055820        5.1231868792760595        13.179696828487087     
 C  0.11053973467543399        5.4296867335361334        15.288414949940735     
 H  0.78586469405779458        6.0187774762434723        15.926726593151535     
 H  0.34532693506880074        4.3764306310101464        15.510362665949312     
 C  -1.3435221291471156        5.7212578068759647        15.674472537301012     
 H  -1.5748988795306811        6.7793607094618622        15.469301532593581     
 H  -2.0156067736997070        5.1417169637173217        15.021312934592917     
 C  -1.6615613434796721        5.3992191904542972        17.138724131149406     
 H -0.99417720021070077        5.9767134718011503        17.796472022737067     
 H  -1.4248540175778863        4.3417579647028459        17.340370013257090     
 C  -3.1209621719635954        5.6765388414672531        17.516863117739206     
 H  -3.3518138663646901        6.7422298703874679        17.344456358994769     
 H  -3.7821002709950808        5.1157524468236515        16.834602849950979     
 C  -3.4549185615132725        5.3027039810490084        18.966447793019132     
 H  -2.7802775182215500        5.8452612742874850        19.651451903193763     
 H  -3.2340195279965593        4.2323013302485277        19.128604977667177     
 C  -4.9120758765677293        5.5907690434494368        19.354684192435364     
 H  -5.1230757709789092        6.6725729836869023        19.219832646535863     
 H  -5.5970060615161525        5.0630822019801487        18.659039914563749     
 C  -5.2278929565227203        5.1761697024203901        20.803065818084683     
 H  -4.4941689862781899        5.6540504329051888        21.495483727853248     
 H  -5.0743062714013565        4.0761727017276703        20.922837092634548     
 C  -6.6587113213935094        5.5519715980236874        21.238564446765263     
 H  -7.3983542292833215        5.0318683215279130        20.578994324713758     
 H  -6.8127302261038123        6.6494290807693250        21.075475453749455     
 C  -6.9085587106591655        5.1899687083911665        22.717314488167546     
 H  -7.8939064144237445        5.5907653033621454        23.059093346552679     
 H  -6.9084156276648798        4.0673978895342771        22.881442973169605     
 H  -6.1103165991780202        5.6325490252397827        23.390242901559940     
 Cl   15.432888029360157        5.8777383302189348        7.8197755217848268     
         388

 Co   11.031153687240817        5.8800554612784843        1.2913846839055807     
 N   9.5959269802678158        7.4333670295330183        1.4247950430427083     
 N   12.139117796096031        7.6805354299484412        1.2573190059771846     
 N   9.7715145036086799        5.0756083483515591        2.7695573063200540     
 N   12.353542632662299        5.1085790914789637        2.8337166629101187     
 N   9.5623256049312815        5.0710171332461718       -1.6292386620602881E-002
 N   12.151937471210086        5.0497743352483440      -0.36157432229296171     
 O   8.2464694717447795        7.2343625058634693        1.4671755251394243     
 C   9.9697157632363744        8.6862817336559370        1.3708869167791382     
 N   13.432277518062667        8.0728487975044345        1.2118182922417331     
 C   11.410101715285753        8.8268204419876533        1.2933367715392869     
 O   8.4097535151539500        5.0748481356073087        2.6808235481536355     
 C   10.264389363637804        4.4320553223548105        3.7964620826764115     
 N   13.672427033576980        4.8953550486219735        3.0540670148485698     
 C   11.712464790992390        4.4254745084462535        3.8174280923019364     
 O   8.2108384151856662        5.1223811954341354       0.19356482059036373     
 C   9.9387458204860195        4.4462915000954499       -1.1015486920947870     
 N   13.430441988870411        4.7497026578274459      -0.69123981425128445     
 C   11.382625974565103        4.3742458271579281       -1.2554849105391168     
 B   7.8114515877382349        5.7895878124614875        1.4868373559443893     
 C   9.0164234133933672        9.8295418748268322        1.3504057021268157     
 H   14.202298668724106        7.3753181509863053        1.1196733777849417     
 C   13.549348117445877        9.4258970910510307        1.2038608897767793     
 C   12.264265265542420        9.9502719599663525        1.2617261110710942     
 C   9.4272216986397339        3.7445491695782009        4.8167340498136406     
 H   14.388815502739106        5.2832179879215424        2.4005362985648842     
 C   13.883579461034687        4.1023549319515569        4.1344168669706720     
 C   12.639371525755118        3.7783040909886916        4.6589220216056182     
 C   8.9856634221194831        3.8495434774374657       -2.0710728671424952     
 H   14.226801189707654        5.1548697978164233      -0.15002665914342794     
 C   13.496505085815285        3.9152499592756209       -1.7536634019573114     
 C   12.190101745636968        3.6494397934993867       -2.1518022702648465     
 C   6.2248538318497921        5.7236750960083294        1.6498686747138658     
 H   8.2729664747775509        9.7392901933674487        2.1548731750560250     
 H   8.4352146736182902        9.8304553551768130       0.41573079505304200     
 H   9.5343349128201673        10.786025890738708        1.4403488879491020     
 H   14.520485882602067        9.8982774166028058        1.1104736249091978     
 H   11.991642728800949        10.995598958356862        1.2791506957980094     
 H   8.6174679521424178        3.1928417948583321        4.3238031872486076     
 H   8.9434119618086321        4.4744162577328161        5.4825422983113432     
 H   10.028938009447664        3.0637898071023968        5.4263361801167695     
 H   14.877346917314282        3.8113640662932817        4.4561142519391890     
 H   12.439825784801226        3.1491557111545778        5.5147695999747537     
 H   8.1790341724270679        3.3252661169396669       -1.5391950207935092     
 H   9.4951333257749830        3.1692112064925428       -2.7612370778412347     
 H   8.5034726468030186        4.6429521430184666       -2.6658261279684532     
 H   14.450043797188625        3.5480749220261005       -2.1145011934035085     
 H   11.882904084975065        3.0134429732203061       -2.9698608866486773     
 H   5.7427127497710737        6.2879506698181116       0.83609223837076141     
 H   5.9013623398710076        4.6776273368071557        1.5219926585674750     
 C   5.7536761333833102        6.2441007157380746        3.0169513059491893     
 H   6.0009660848958442        7.3138544804008401        3.1062930493382890     
 H   6.3296407391355300        5.7410011838970734        3.8088406475453227     
 C   4.2646003983029699        6.0456753693146794        3.3152774356729875     
 H   3.6546671222716398        6.6548848629044262        2.6292794896343912     
 H   3.9825596502867988        4.9999350436831147        3.1068026499332073     
 C   3.9211974760965602        6.3863194087956021        4.7691680782350225     
 H   4.1708696707989370        7.4406377096073353        4.9706025929481594     
 H   4.5765173594688804        5.8026020524595596        5.4364707463374371     
 C   2.4593603442270484        6.1264371396161703        5.1423017100684119     
 H   1.8013776628922398        6.7387424109589258        4.5054951801029990     
 H   2.2010323863625745        5.0798790819093806        4.9106062455593555     
 C   2.1564516650686412        6.4136297704567031        6.6160456351504084     
 H   2.3965101287935164        7.4646967020752966        6.8430405218251869     
 H   2.8330203814061536        5.8183987003471929        7.2488108703930525     
 C  0.70271997350104587        6.1251003383341391        7.0044147224411830     
 H  0.46310771667975381        5.0732683992289411        6.7780804146309084     
 H   3.0233050841895155E-002   6.7223005872345505        6.3682684632371434     
 C  0.39613386684630209        6.4156622424825240        8.4769236106917170     
 H   1.0715504064348633        5.8264926954186107        9.1150799392552830     
 H  0.63050961981093534        7.4688727291534658        8.6994656510253296     
 C  -1.0579512243874640        6.1235186766056788        8.8624057747415481     
 H  -1.2894138319985360        5.0658277076932068        8.6554910170700428     
 H  -1.7298990723424621        6.7041185613957079        8.2100988740585432     
 C  -1.3760652220352425        6.4431308026266922        10.327114067911872     
 H -0.70969722934330437        5.8634452980482648        10.983836332235665     
 H  -1.1379688749308141        7.4997672526489492        10.530933569926463     
 C  -2.8359664301168790        6.1672435682961693        10.704244323997154     
 H  -3.0689656561454748        5.1030246426455941        10.527605424932412     
 H  -3.4958416169522084        6.7319029532914723        10.024411205080094     
 C  -3.1691669404410381        6.5356695279426669        12.155124828415511     
 H  -2.4971427613992359        5.9874631297454997        12.837362273997327     
 H  -2.9440887709883019        7.6039010025392360        12.322252010025768     
 C  -4.6273684591295954        6.2520332820773241        12.542084026306298     
 H  -4.8438870699051613        5.1736423677567602        12.399038678266711     
 H  -5.3092372959202256        6.7881150260030605        11.851799932810323     
 C  -4.9409530359073131        6.6560682929215691        13.992892392900067     
 H  -4.2138256760489270        6.1658842301008496        14.679710844067333     
 H  -4.7768550896675430        7.7509594249611551        14.122273187039262     
 C  -6.3743149390995120        6.2917985350972634        14.425945807779572     
 H  -7.1067544622594490        6.8246428394267857        13.773246907948630     
 H  -6.5394728643953020        5.2004253449309150        14.252547976757119     
 C  -6.6218018187827044        6.6407458238438339        15.906747259751517     
 H  -7.6113647409068870        6.2564231987184913        16.245332525151387     
 H  -6.6025185948919756        7.7555744261328252        16.082542216902361     
 H  -5.8365981658490425        6.1795397582887084        16.572801771801522     
 Cl   15.717115684950350        5.9617214552486422        1.0073137967008334     
 Co   20.792837011171564        2.0148338124704726        5.5538867600623769     
 N   22.196970393563682        3.5856236771878907        5.3824660166732636     
 N   19.642084583513292        3.7839311393461026        5.5542655692459100     
 N   22.059967754142026        1.2262201525321719        4.0574723573861515     
 N   19.488760572159233        1.2098086628378959        4.0169567202997767     
 N   22.285484036330267        1.1776533152094222        6.8188148994279567     
 N   19.694897583832802        1.0763554115754559        7.1648541040020417     
 O   23.550073586328338        3.4126003009764987        5.3521196573491547     
 C   21.795263331403230        4.8298595542695226        5.4178321097102575     
 N   18.342413794279324        4.1548208668769648        5.6089943165674683     
 C   20.350811023483345        4.9424524435725488        5.4960964121819966     
 O   23.422880328141837        1.2514133396137959        4.1368648383090036     
 C   21.575844351427865       0.57346867619835828        3.0321046072784958     
 N   18.169805260741196       0.99691559344354308        3.7967562215574766     
 C   20.129333897063784       0.54721011486046689        3.0192026174972009     
 O   23.634783868647354        1.2871903514337713        6.6167378967209318     
 C   21.926098655956142       0.50115850549632801        7.8780814686192580     
 N   18.424960668555624       0.76021879752332711        7.5115271139415132     
 C   20.484749728273261       0.39482655393923272        8.0358058782093700     
 B   24.013876767647371        1.9741256750693281        5.3268579493910044     
 C   22.725105844943073        5.9920729382227744        5.4184055549750738     
 H   17.587497981841189        3.4442520407408810        5.7262244826196760     
 C   18.203132113297418        5.5050473059119778        5.6002002139179048     
 C   19.478777965144168        6.0504521213815021        5.5187301566336604     
 C   22.420574652547764      -0.11112487684579567        2.0151925477906021     
 H   17.454033923910242        1.3623752506324502        4.4621342325270801     
 C   17.958172788925179       0.21872271025356879        2.7044149435440334     
 C   19.201188750818233       -9.2366663925200654E-002   2.1716410644827158     
 C   22.888481002155196      -0.11761405293297331        8.8241500032946600     
 H   17.616268060246036        1.1699532963670554        6.9916654490411858     
 C   18.383773236819199       -9.3293501328851877E-002   8.5592820149640065     
 C   19.699408973115830      -0.35469100641603424        8.9306591210202164     
 C   25.601028547198251        1.9467559893124777        5.1590772500772912     
 H   23.468098107443936        5.9020609835343851        4.6135544253091245     
 H   23.307897854872497        6.0199369977899115        6.3514720440551677     
 H   22.187757056319452        6.9360309678907326        5.3145675476358356     
 H   17.225944820849254        5.9629963001474184        5.6999237440298476     
 H   19.735991137116326        7.0994363956720576        5.4841992950044673     
 H   23.221652648002383      -0.67163137950987051        2.5125190147212688     
 H   22.921968629926013       0.61581642509945778        1.3605873958146950     
 H   21.821306256657031      -0.78270211337213780        1.3929620550972222     
 H   16.964077611240999       -7.1086667016575220E-002   2.3825881375116085     
 H   19.400923197201859      -0.70495176079964972        1.3041331087268295     
 H   23.748967243409798      -0.52761275911707350        8.2777507412422811     
 H   22.407050662146975      -0.89750367146965038        9.4237598243519773     
 H   23.286598040331931       0.64344825883557200        9.5146064987575674     
 H   17.439421856134196      -0.47290810866441135        8.9316168243762331     
 H   20.025702698513214      -0.99839729870651939        9.7350622852040072     
 H   26.073383214683073        2.5082154979923934        5.9805807889843301     
 H   25.944671261581885       0.90528255318564654        5.2709100829729918     
 C   26.063829844090371        2.4961944393625863        3.7991668974427881     
 H   25.844961959503429        3.5738953529372353        3.7423898581141137     
 H   25.462100298282703        2.0329682535757394        3.0021039236212084     
 C   27.541620488852189        2.2577701207346879        3.4738046680320451     
 H   28.179430559054307        2.8247810235764614        4.1699034929128871     
 H   27.785787949415671        1.1971330494240138        3.6478359145929309     
 C   27.886485570001419        2.6251593943673694        2.0256682907737087     
 H   27.683235652449454        3.6943919054228358        1.8532753649577840     
 H   27.201849841324211        2.0897507137946221        1.3477615272907131     
 C   29.334787057496900        2.3071864187081887        1.6406083080288902     
 H   30.020305548459138        2.8844732946025569        2.2808674061209153     
 H   29.548612807585691        1.2492219582039537        1.8624150871651921     
 C   29.649245304396256        2.5919655619833244       0.16818105288021942     
 H   29.441768908934314        3.6504132386614274       -5.6440578402445360E-002
 H   28.958156513810600        2.0200854091504037      -0.47023690613441760     
 C   31.096835747030326        2.2620000725981564      -0.21260268293888690     
 H   31.310558715803943        1.2085476298840212        2.9738986706091503E-002
 H   31.781166332280886        2.8511809984513992       0.41831523546024330     
 C   31.416601029094839        2.5235508139216072       -1.6881492772317150     
 H   30.747996597420766        1.9211752183231245       -2.3214028187331857     
 H   31.182634393245788        3.5715783274272592       -1.9340236521523151     
 C   32.876034754622907        2.2294111775732559       -2.0529897030674169     
 H   33.119088798719574        1.1852181757155626       -1.7975853355099733     
 H   33.536891065800098        2.8457171758499711       -1.4227514396564480     
 C   33.197794453038682        2.4863447254588524       -3.5296125775153513     
 H   32.563090164829681        1.8448257472449450       -4.1604831789531262     
 H   32.916284273904608        3.5195281905940519       -3.7910025312336249     
 C   34.672739100285689        2.2577044237366337       -3.8815776836331732     
 H   34.967765473854222        1.2321801591179844       -3.6000220770183229     
 H   35.297962672762772        2.9238355688893707       -3.2637405015722001     
 C   34.980989294236046        2.4941402984728773       -5.3659004797932601     
 H   34.373844916100651        1.8034454653878405       -5.9774715990645761     
 H   34.646504315053377        3.5073932363781730       -5.6543880308831040     
 C   36.464095919959341        2.3268223560319017       -5.7299640349599708     
 H   36.824213773088644        1.3352068613449628       -5.3824696390732552     
 H   37.071576073020424        3.0766660149150442       -5.1796952416415660     
 C   36.708070958047898        2.4650696939269476       -7.2446275399055740     
 H   36.133819625277901        1.6723466169192402       -7.7839916628976740     
 H   36.286284840349943        3.4344064814934745       -7.6111406076821098     
 C   38.197595618222479        2.3765422467226935       -7.6365023176444700     
 H   38.763648156876201        3.2209725902586093       -7.1627238365023587     
 H   38.635062954425145        1.4333552879123119       -7.2129589198487629     
 C   38.365646557913870        2.4013194711766124       -9.1712572012132849     
 H   39.447951913870305        2.3983208660495845       -9.4518257582993321     
 H   37.893379893452980        3.3311741896407914       -9.6295156878413160     
 H   37.875437905675277        1.4968811730105220       -9.6563568175746290     
 Cl   16.111218191145131        1.9905085179682471        5.8785167151370317     
 Co   20.508316183897325        1.9348181369379716        12.364592053046490     
 N   21.911313647132573       0.36256782879404176        12.196215786176424     
 N   19.356863661243164       0.16578915434092018        12.368103163529558     
 N   21.776738034121866        2.7212926680678207        10.868877474098992     
 N   19.204924287769423        2.7386486611495284        10.826585552714874     
 N   22.000833039130583        2.7687169458108634        13.631817026723905     
 N   19.410220143605613        2.8696368758879149        13.977359139491154     
 O   23.264560633352321       0.53478854022335809        12.164978440704120     
 C   21.509087980091078      -0.88150438484555260        12.232152681318921     
 N   18.056905985764349      -0.20406702680543384        12.422500495058177     
 C   20.064689307606180      -0.99328784294037487        12.310595356746635     
 O   23.139466795534720        2.6960179102904185        10.949364944481797     
 C   21.293303528572199        3.3745300560992706        9.8434906349480880     
 N   17.886270285310296        2.9528242899882478        10.605733845750640     
 C   19.846690580408339        3.4016009729500376        9.8297924436367285     
 O   23.350150979167690        2.6600703200240923        13.429415494669241     
 C   21.641165011506626        3.4454771477559571        14.690838132124995     
 N   18.140174475037544        3.1863042798167318        14.323247248418586     
 C   20.199787120263018        3.5515020624062910        14.848323673619504     
 B   23.729378779264433        1.9727573851806857        12.139875650739617     
 C   22.438376903583418       -2.0442069335969797        12.232902433128009     
 H   17.302326096631685       0.50705731609240834        12.538378439476180     
 C   17.916521964591738       -1.5542605892784667        12.414131161855288     
 C   19.191727591090213       -2.1006761309219968        12.333396796617587     
 C   22.139088520322272        4.0590860441048937        8.8274638109635628     
 H   17.169828779087808        2.5875933126189952        11.270594490216791     
 C   17.675939200924859        3.7320061058173177        9.5139698941347515     
 C   18.919605321735879        4.0425046087689198        8.9821739620591305     
 C   22.603097157023452        4.0647977241643778        15.637021927532679     
 H   17.331576328951520        2.7773469213644537        13.802695881059730     
 C   18.098664087602693        4.0403488126524492        15.370584094972592     
 C   19.414151152277491        4.3015596605338091        15.742502104704879     
 C   25.316579389292635        1.9993566262059830        11.972514420695571     
 H   23.182487101557072       -1.9538676492108518        11.429138028935663     
 H   23.019825215151673       -2.0733978858751252        13.166784199590854     
 H   21.900617466117435       -2.9878007996810427        12.127526089902691     
 H   16.938923690241488       -2.0114219916314879        12.513714741849181     
 H   19.448139848721208       -3.1498768416504928        12.299343949931632     
 H   22.938024241671084        4.6217384634971541        9.3258851408642283     
 H   22.643543912712875        3.3320233110884443        8.1752811883887642     
 H   21.540184789225464        4.7287919599265553        8.2028952901906358     
 H   16.682273698667245        4.0228372169357094        9.1916960783711570     
 H   19.120314178646865        4.6557504910364713        8.1153786354566577     
 H   23.465217064895000        4.4722249074192995        15.091015468211056     
 H   22.121804799012104        4.8469587879169227        16.234178123126313     
 H   22.998689706791605        3.3043868821091933        16.329994323192597     
 H   17.154210753388270        4.4205999730751770        15.742053709380246     
 H   19.740213135296763        4.9457426903680153        16.546621299047910     
 H   25.788481630036216        1.4373190631002635        12.793869815927270     
 H   25.660696262904413        3.0406202815721710        12.084848757506617     
 C   25.779365753308809        1.4503105501661133        10.612457732779749     
 H   25.560629842976908       0.37259778411544942        10.555387538176031     
 H   25.177563945176164        1.9136940607905313        9.8155471478359342     
 C   27.257058394074210        1.6890967320609687        10.287016036629176     
 H   27.895073191313145        1.1219913407392350        10.982839693633029     
 H   27.501017436986864        2.7497277271264942        10.461349191887065     
 C   27.601756999818672        1.3222526951449138        8.8387315165395890     
 H   27.398753756361316       0.25302183755518098        8.6660328970494245     
 H   26.916873026588430        1.8577057523593350        8.1611021002004911     
 C   29.049895655368381        1.6407127357414573        8.4535319036214442     
 H   29.735666592008965        1.0635148555303551        9.0936043622671132     
 H   29.263458065779897        2.6987073090801026        8.6754618718864904     
 C   29.364158177816876        1.3562068579802071        6.9810362436663311     
 H   29.156861530392845       0.29774226539516196        6.7563084512033411     
 H   28.672851260047903        1.9280311339341210        6.3427958417446506     
 C   30.811612049590316        1.6864815771928623        6.6000885416031618     
 H   31.025180776875281        2.7399654548856676        6.8424361437751022     
 H   31.496126399788842        1.0973923194377566        7.2308956942814753     
 C   31.131167183832446        1.4250035082964059        5.1245063036359824     
 H   30.462522697884484        2.0274522061914633        4.4913601938110279     
 H   30.897111197347915       0.37699976393662848        4.8786083477248630     
 C   32.590572146626997        1.7190274960131278        4.7595510500883460     
 H   32.833753983705293        2.7631997896831693        5.0149261415211512     
 H   33.251403313142738        1.1026479470378088        5.3897502899104710     
 C   32.912159517098381        1.4620184387894943        3.2829245148310195     
 H   32.277714157241697        2.1038490999449868        2.6520884953298021     
 H   32.630193127103119       0.42895444598305571        3.0215048861985192     
 C   34.387210766481914        1.6899915929148703        2.9309931520977979     
 H   34.682745332860151        2.7153710112480787        3.2126441815705640     
 H   35.012093355879998        1.0234662759805597        3.5488035442629626     
 C   34.695338318076871        1.4535190192953655        1.4466669570643014     
 H   34.088716352355156        2.1448088392454228       0.83514624193441545     
 H   34.360063192472133       0.44051387816209364        1.1580110494322751     
 C   36.178646735418532        1.6197261280680815        1.0827589419042021     
 H   36.539657041227876        2.6110045315450230        1.4306682291380046     
 H   36.785552606624265       0.86907226504558865        1.6328047920362638     
 C   36.422438245138608        1.4818535370581201      -0.43200460523214174     
 H   35.849052107414288        2.2757409288014769      -0.97109480349842237     
 H   35.999331230746009       0.51301232751523229      -0.79907324923099088     
 C   37.912314291132979        1.5686850736169000      -0.82354543837104333     
 H   38.477444705381686       0.72296671772957655      -0.35025841504096955     
 H   38.351132064716943        2.5112476630998182      -0.39915924842250561     
 C   38.080277911530793        1.5448212186132237       -2.3584255936220653     
 H   39.163036201029044        1.5461874793809587       -2.6385610141978133     
 H   37.606201742067618       0.61564429832049650       -2.8175798289710845     
 H   37.591367831611201        2.4509163489566350       -2.8430652117119846     
 Cl   15.825975128161714        1.9605020033854295        12.686802147130033     
 Co   10.746971715701990        5.9583476492681298        8.1024026714271074     
 N   9.3113974308547700        4.4054652288600877        8.2386019181882606     
 N   11.855083341040418        4.1586121562439029        8.0713978044595365     
 N   9.4878592507004313        6.7641476507619744        9.5807941390105107     
 N   12.069390194339775        6.7317700645208820        9.6441614869650731     
 N   9.2780189452451847        6.7690523358371486        6.7963722467938679     
 N   11.867685461884030        6.7929765004426148        6.4513626167815259     
 O   7.9619342430715081        4.6043427533247483        8.2799243827173949     
 C   9.6854955595209322        3.1526620444297611        8.1851110932461939     
 N   13.148265365856899        3.7662433282062664        8.0260945411388978     
 C   11.126022366431743        3.0123414047044639        8.1079852942962383     
 O   8.1259734502404388        6.7640747500507938        9.4927779457151118     
 C   9.9806921250099290        7.4073710194745264        10.607920750864022     
 N   13.388324535270636        6.9451392020086340        9.8640375630622454     
 C   11.428651795545353        7.4143337347772178        10.628415124279785     
 O   7.9265372308765425        6.7160909022157842        7.0056159692035438     
 C   9.6539482121406017        7.3939554819718563        5.7110642839420365     
 N   13.145909154222847        7.0936420192292493        6.1213116810882626     
 C   11.097764972752145        7.4675690640119168        5.5572890274188280     
 B   7.5272275146372944        6.0493939193958868        8.2992686234061459     
 C   8.7323616935264976        2.0093025652579697        8.1643972151067832     
 H   13.918130366798316        4.4637526102637031        7.9327669985646097     
 C   13.265241163945221        2.4132500024405341        8.0188087678378004     
 C   11.980105482280939        1.8889288969016542        8.0769755357671134     
 C   9.1438065622800160        8.0939447629891568        11.629085703489405     
 H   14.104513353674040        6.5574527267708982        9.2102697627905208     
 C   13.599792557410284        7.7378501690388761        10.944638221072475     
 C   12.355807666440175        8.0614483357283788        11.469757512319831     
 C   8.7000710983027982        7.9896508297771902        4.7416973101876589     
 H   13.942553757102042        6.6882823709390635        6.6620119203006318     
 C   13.211250707012457        7.9277425888228574        5.0585883524306610     
 C   11.904587310451248        8.1926287071445358        4.6605980271142480     
 C   5.9406109360087669        6.1156441820927094        8.4623785029683027     
 H   7.9906752052217094        2.0978270120525124        8.9707218993808091     
 H   8.1489776796874320        2.0104375860617183        7.2310468530211081     
 H   9.2505499706885690        1.0526851182278920        8.2513593936434901     
 H   14.236353044240921        1.9408108962056410        7.9257045196547891     
 H   11.707399206273520       0.84363437032704902        8.0949142165262202     
 H   8.3309230250312805        8.6421966002168862        11.137371835425194     
 H   8.6643381183349568        7.3636022019630483        12.297626064260621     
 H   9.7450628894195539        8.7775446511184079        12.236090673129960     
 H   14.593645755029838        8.0290280241551688        11.265880192631357     
 H   12.156425311851587        8.6901694071150661        12.325957530451499     
 H   7.8955832378661475        8.5173112493364780        5.2740879722747094     
 H   9.2095230801788688        8.6669086841027170        4.0480654213828986     
 H   8.2145820056642798        7.1951373235221965        4.1505486908040901     
 H   14.164494015340830        8.2951689199021672        4.6972665874297368     
 H   11.596842296065866        8.8279390919303857        3.8421993739869467     
 H   5.4583156843818514        5.5509129882879815        7.6489916587376481     
 H   5.6173297528538768        7.1616788791431212        8.3337920194070243     
 C   5.4692895703103312        5.5962509112100287        9.8298475409817510     
 H   5.7163451561922063        4.5264979649103507        9.9199210276100374     
 H   6.0453669236257479        6.0997280628546351        10.621415529704125     
 C   3.9802083157552151        5.7951787294846282        10.127962812225816     
 H   3.3701793776194111        5.1857437007154612        9.4422359441645565     
 H   3.6984092411119960        6.8408733172327096        9.9188890501488274     
 C   3.6365708605874052        5.4554039807560786        11.582039266643770     
 H   3.8861576944578364        4.4011798949912766        11.784111951078160     
 H   4.2918604376025389        6.0394662911709869        12.249082481282869     
 C   2.1746792361255891        5.7155703092357344        11.954875361388840     
 H   1.5167386216361742        5.1030437361059793        11.318229301869845     
 H   1.9164549923797196        6.7620490781749893        11.722700609353723     
 C   1.8715030260724508        5.4290070637895873        13.428715368578464     
 H   2.1116809557329606        4.3780740254214630        13.656218365110586     
 H   2.5478820658979275        6.0246129573113603        14.061336349073379     
 C  0.41764085151236868        5.7174747855783510        13.816759823423210     
 H  0.17790707391231525        6.7691930149481552        13.590034323055974     
 H -0.25465251489436136        5.1199548411702089        13.180708803911157     
 C  0.11081147366963137        5.4273303955641232        15.289321942906831     
 H  0.78592743033796431        6.0169011686170508        15.927415853732187     
 H  0.34546430116350835        4.3742663201555203        15.512250739691673     
 C  -1.3434354311127219        5.7191476233393521        15.674536255524012     
 H  -1.5751692676513978        6.7767271615571039        15.467394172109460     
 H  -2.0151339706612679        5.1382252481544510        15.022274649447308     
 C  -1.6616514601658512        5.3996813923962739        17.139270133230220     
 H -0.99549125339449296        5.9796117529933692        17.795976383357296     
 H  -1.4232895188949719        4.3431431460641656        17.343242778337313     
 C  -3.1216379114356263        5.6752187480620799        17.516388943536189     
 H  -3.3548832572520215        6.7393949482961242        17.339835527949017     
 H  -3.7814274477800747        5.1104555153833706        16.836566602647061     
 C  -3.4546483573891744        5.3065994436529307        18.967286132763814     
 H  -2.7825618701737387        5.8547525398422939        19.649521566817320     
 H  -3.2294693884814394        4.2383547605217178        19.134228435546625     
 C  -4.9127901339163653        5.5901072567225567        19.354586658878798     
 H  -5.1293981166805311        6.6685290890186790        19.211780431671563     
 H  -5.5947881108918329        5.0540916516201371        18.664362635558845     
 C  -5.2259457160671268        5.1858167188342064        20.805437667562785     
 H  -4.4982628951414059        5.6755257170047901        21.492158872556843     
 H  -5.0622435473012519        4.0907289959024649        20.934438859131891     
 C  -6.6589967545632387        5.5507290224372499        21.239253123737168     
 H  -7.3920641506153739        5.0184790314334577        20.586557657735778     
 H  -6.8236971434112110        6.6424104941486082        21.066483212761035     
 C  -6.9058422905392298        5.2012084187687693        22.720072885216197     
 H  -7.8948697309680718        5.5869414982804422        23.059507298294779     
 H  -6.8879037182675811        4.0858581412931789        22.895144452348866     
 H  -6.1192564641566340        5.6611193375905682        23.386063741216866     
 Cl   15.432324938878606        5.8786382634867085        7.8169730111936859     
         388

 Co   11.030890458562416        5.8838832110552772        1.2897478493884489     
 N   9.5969879812704981        7.4379166931052669        1.4248555885308158     
 N   12.140727058663028        7.6829679916694040        1.2573826179624192     
 N   9.7708843776079561        5.0800665258055959        2.7686660530100493     
 N   12.352402596357107        5.1108484321223839        2.8319392506759420     
 N   9.5610607797786749        5.0734418455673245       -1.6028229452219309E-002
 N   12.150735677434245        5.0485867871359824      -0.36112572905188156     
 O   8.2473732970577132        7.2400406480581800        1.4665869179611388     
 C   9.9720017165166777        8.6904507994679427        1.3718263130142101     
 N   13.434168232824112        8.0743705355707327        1.2115538437299220     
 C   11.412575144728608        8.8297767331970149        1.2943621352693464     
 O   8.4090734372994529        5.0804460400483666        2.6802884725158327     
 C   10.263299566659654        4.4361410428002426        3.7955600086367105     
 N   13.671276991062232        4.8976402899034754        3.0523558752695226     
 C   11.711296830718025        4.4286777395340664        3.8162562444684416     
 O   8.2096567383285279        5.1274617000312910       0.19336078114116675     
 C   9.9367920853621836        4.4464029861874961       -1.1000969853535547     
 N   13.428884992056210        4.7477998682084914      -0.69144503573034399     
 C   11.380575009643012        4.3727947429781002       -1.2540758851608571     
 B   7.8111120990267153        5.7955308092980298        1.4864790216906902     
 C   9.0197304001105874        9.8345334571579297        1.3521888745329145     
 H   14.203543047305430        7.3762798711957798        1.1183206962195300     
 C   13.552182717600386        9.4272933541884445        1.2043809064120479     
 C   12.267497528305551        9.9525638094524904        1.2632348864568363     
 C   9.4257116498030893        3.7487898959133505        4.8156332786625038     
 H   14.387673043777514        5.2845356576114133        2.3983529503678103     
 C   13.882395334331797        4.1053198061722602        4.1332696889897829     
 C   12.638215815892192        3.7818573747479673        4.6580833965384834     
 C   8.9833455598511929        3.8486972795010104       -2.0686450354306207     
 H   14.225746028407016        5.1532258444233880      -0.15115548057314226     
 C   13.493921103664011        3.9124962731026525       -1.7532086369025355     
 C   12.187135205692220        3.6468792013161044       -2.1502573294511094     
 C   6.2244879996873088        5.7313194335159681        1.6497015031710436     
 H   8.2762663132210896        9.7442747258034945        2.1566470083346898     
 H   8.4384821845917664        9.8366213401954123       0.41756622653195519     
 H   9.5384805338851528        10.790472419877149        1.4427638820700102     
 H   14.523581346626894        9.8990607513359041        1.1107857404584311     
 H   11.995524536609205        10.998043620993791        1.2814301987398420     
 H   8.6165793117222158        3.1964165415034711        4.3224311343195572     
 H   8.9407965226412447        4.4785387696967485        5.4806846182270643     
 H   10.027317392577025        3.0686766109355301        5.4260549353237053     
 H   14.876161618254759        3.8143941224688418        4.4550312584525900     
 H   12.438617888142790        3.1534656325916961        5.5144537049768569     
 H   8.1743427771081461        3.3294054874530281       -1.5361651532773835     
 H   9.4916199987270691        3.1640207689764979       -2.7548362086794653     
 H   8.5048388774777663        4.6406922445085943       -2.6675882486794151     
 H   14.447077301964573        3.5447646676655920       -2.1144863612532161     
 H   11.879152316668810        3.0105323515602804       -2.9677297974862875     
 H   5.7427818866818177        6.2954989512916022       0.83560187809819797     
 H   5.9000951002900903        4.6854806713398922        1.5225100789701853     
 C   5.7536969764430346        6.2529967258932349        3.0164885005034234     
 H   5.9997415862795238        7.3230984215091040        3.1044184256684315     
 H   6.3308092143409027        5.7516343910056511        3.8085840059332123     
 C   4.2651228602027222        6.0528017294301231        3.3160259513252384     
 H   3.6539498364073366        6.6602013445207238        2.6296355740398587     
 H   3.9847417663628990        5.0064187246845222        3.1090082383554400     
 C   3.9216863126551802        6.3945321591876354        4.7696948292154371     
 H   4.1693198137406924        7.4494946093150576        4.9699164835108123     
 H   4.5783075333131409        5.8128949930129297        5.4374149310676509     
 C   2.4604513706664610        6.1320666567898225        5.1433626964710442     
 H   1.8012460380345532        6.7428756290623486        4.5064570892694160     
 H   2.2040810789156930        5.0850215289752656        4.9120347411710759     
 C   2.1570535306129210        6.4190534178353111        6.6170731836795413     
 H   2.3956580085023900        7.4704362038690224        6.8440256333980880     
 H   2.8342824492473073        5.8248251509599260        7.2500411138852980     
 C  0.70360497302595870        6.1286439014646268        7.0051168478210846     
 H  0.46516800538144099        5.0767356215681962        6.7780654918866654     
 H   3.0570350913403901E-002   6.7254801158400044        6.3692181976090483     
 C  0.39644175262577686        6.4179048118089801        8.4777649385757403     
 H   1.0716242707569581        5.8282219169003930        9.1156984150590095     
 H  0.63070610541002403        7.4709111098156775        8.7013202179565532     
 C  -1.0578418673301755        6.1255421816218725        8.8623814656380873     
 H  -1.2896840759236581        5.0683838419021061        8.6534766917225401     
 H  -1.7293828530305901        6.7075504125960652        8.2109762991369983     
 C  -1.3761412555073056        6.4425697855994679        10.327574163144215     
 H -0.71101448913969567        5.8604278698275767        10.983253492007693     
 H  -1.1363682186115796        7.4982750975865367        10.533733146990924     
 C  -2.8366351752821388        6.1684938971714880        10.703683311639058     
 H  -3.0720484816083520        5.1057933347084621        10.522904904188044     
 H  -3.4951547303311914        6.7371387002671828        10.026289020898419     
 C  -3.1688738995792849        6.5317203964974446        12.155877734405886     
 H  -2.4993989516659663        5.9779227428500414        12.835346307330884     
 H  -2.9395075513392768        7.5977950499276332        12.327774612831954     
 C  -4.6280548547854625        6.2526518684208812        12.541929571855773     
 H  -4.8501888071963979        5.1776404065853638        12.390949589336152     
 H  -5.3070023839852070        6.7970566729444721        11.857070685926129     
 C  -4.9389422153650369        6.6463994603031047        13.995210858341729     
 H  -4.2178093985365166        6.1444271017007788        14.676324558536722     
 H  -4.7647622162619143        7.7363978583560584        14.133789762344323     
 C  -6.3745107535828858        6.2929651305808250        14.426644746847941     
 H  -7.1004274491961610        6.8379062575578864        13.780820771619577     
 H  -6.5503115729040262        5.2073420909200054        14.243618457544025     
 C  -6.6189423139008126        6.6294779561318480        15.909517445255558     
 H  -7.6121401023396462        6.2601003483752837        16.245829222288769     
 H  -6.5819765782509769        7.7371297448134229        16.096195046443832     
 H  -5.8452790632199561        6.1510498949479828        16.568629087268061     
 Cl   15.716633249787821        5.9609244244029220        1.0042178815174305     
 Co   20.792373077565600        2.0118293633229332        5.5528503392738457     
 N   22.197773424233375        3.5818845673638995        5.3828995588254918     
 N   19.643313983287186        3.7821467700755940        5.5543362916837511     
 N   22.059246185755192        1.2225266062461577        4.0572103190373054     
 N   19.487647131545963        1.2080416855680711        4.0156108510081285     
 N   22.284036932027746        1.1755910770169702        6.8194397300256275     
 N   19.693468712880069        1.0773524559941678        7.1652318061602047     
 O   23.550729976084309        3.4078244843784575        5.3521992633533921     
 C   21.797168002594628        4.8264631006053955        5.4189321457677355     
 N   18.343904345864381        4.1539110126538850        5.6086242723868462     
 C   20.352867095801400        4.9401720869915033        5.4970512151168300     
 O   23.422112761546682        1.2466966647293130        4.1370248399582534     
 C   21.574852963833877       0.57016921744016169        3.0317253959802879     
 N   18.168707701162763       0.99513692043158108        3.7953318358193537     
 C   20.128290252733468       0.54466803243042805        3.0184214039307675     
 O   23.633435856168408        1.2829359879809570        6.6171823102691878     
 C   21.923921002651465       0.50109726772996732        7.8796846799426525     
 N   18.423173052692654       0.76183942791304982        7.5111415162297206     
 C   20.482458384217153       0.39606007353596334        8.0371363015252548     
 B   24.013377599318424        1.9690896797968840        5.3271738834834208     
 C   22.727943668214483        5.9879195387625437        5.4203207110021507     
 H   17.588376054187759        3.4438687215541406        5.7248523235013700     
 C   18.205529744472631        5.5042471387859795        5.6004416371330787     
 C   19.481564356565485        6.0487950028747104        5.5199497272558560     
 C   22.419373103102117      -0.11451210715031268        2.0147319193747184     
 H   17.452877474667719        1.3614960820964128        4.4601948331248238     
 C   17.957149127856415       0.21638957632410472        2.7034260397986976     
 C   19.200235916308380       -9.5191609706433949E-002   2.1710325063174896     
 C   22.885892549350594      -0.11679758513022553        8.8267316579367723     
 H   17.615006337533867        1.1714521831198008        6.9904242780794199     
 C   18.380939729667599       -9.0935436659780891E-002   8.5594588521253403     
 C   19.696188694681176      -0.35250762538136471        8.9319757640601978     
 C   25.600509533181729        1.9402093308614381        5.1595976540625168     
 H   23.470981813431941        5.8978804537148530        4.6155109153500309     
 H   23.310643211183123        6.0147122092074188        6.3534689739255699     
 H   22.191376032901164        6.9323763497498385        5.3170087372745156     
 H   17.228585742403482        5.9627858603351340        5.6998451247356936     
 H   19.739412099739965        7.0976273143577195        5.4860735995874279     
 H   23.220552920493851      -0.67495106964238138        2.5119632538444963     
 H   22.920406744932180       0.61255475607450294        1.3599497543884704     
 H   21.820011218985613      -0.78620867735779298        1.3927345748057871     
 H   16.963082377162582       -7.3453123690193953E-002   2.3815460650106410     
 H   19.400006689710040      -0.70840051321634556        1.3039736057829272     
 H   23.744264325033981      -0.53133372108231736        8.2809404246304243     
 H   22.403321136493062      -0.89273515395551284        9.4299145372809789     
 H   23.287331466520936       0.64554652637427434        9.5134029877027704     
 H   17.436205281739678      -0.47006993515904372        8.9312756374448803     
 H   20.021676390620446      -0.99592150086430953        9.7369306920120060     
 H   26.073244796942816        2.5018074297763606        5.9807804545773022     
 H   25.943374396125062       0.89856369348684262        5.2720827814919096     
 C   26.063622117874505        2.4884817964490376        3.7993852579725558     
 H   25.843630975261476        3.5658683620841325        3.7413063725712710     
 H   25.462892050434146        2.0236700163860948        3.0025472394777744     
 C   27.541851586356174        2.2516212396234638        3.4750646861627081     
 H   28.178578288358118        2.8203388761700898        4.1707141961701462     
 H   27.787515623097697        1.1915829131303459        3.6505091401601866     
 C   27.886628372492968        2.6178681734367553        2.0266705450092330     
 H   27.681548548662001        3.6865019687625997        1.8530703722613020     
 H   27.203134306280528        2.0805139265367365        1.3492300358914870     
 C   29.335455651955492        2.3021529711741731        1.6420701482431492     
 H   30.019902108787541        2.8808617931356770        2.2821406081358391     
 H   29.551032332811886        1.2446519868452908        1.8643334563597593     
 C   29.649440554096568        2.5869273825180472       0.16956660114853447     
 H   29.440702948223123        3.6450758451479754       -5.5210364802241577E-002
 H   28.958901568268050        2.0141041053128701      -0.46858297634821611     
 C   31.097259630186130        2.2585348278899766      -0.21152385060231299     
 H   31.311964755570280        1.2051410873186861        3.0200930630583878E-002
 H   31.781150952540813        2.8480199988971160       0.41958213833022301     
 C   31.416503751261935        2.5212021879198065       -1.6869565065207388     
 H   30.747565648819034        1.9194137678628642       -2.3203957571887539     
 H   31.182614447858636        3.5694574389666545       -1.9318997445396222     
 C   32.875690273170996        2.2270097843504848       -2.0526514691201321     
 H   33.118157935942939        1.1822245657725992       -1.7992979176591422     
 H   33.537064046600086        2.8417485790958068       -1.4214758800184106     
 C   33.197331563377126        2.4865820505706147       -3.5287658641640718     
 H   32.561229818852205        1.8477595134328662       -4.1607478540070328     
 H   32.917762588295894        3.5207888176862143       -3.7876977310558226     
 C   34.671615289811882        2.2558157622752475       -3.8818069626304088     
 H   34.963886711199706        1.2285852584831525       -3.6048550070917962     
 H   35.298370906049207        2.9174762234735896       -3.2612422013911835     
 C   34.980982964241370        2.4980514642918044       -5.3646567824938218     
 H   34.370981080650601        1.8136395960221872       -5.9793479804758611     
 H   34.651327216765594        3.5137291974799920       -5.6478005413178449     
 C   36.462993573796062        2.3256078484709097       -5.7297209405383063     
 H   36.816759945764588        1.3301404070245491       -5.3913295576754843     
 H   37.073751576635388        3.0659607978471239       -5.1732092412047690     
 C   36.710072323085576        2.4757170527580352       -7.2415360198467758     
 H   36.129075611513073        1.6964177096593036       -7.7874834367728676     
 H   36.299678606204111        3.4506241554606851       -7.5974858924586011     
 C   38.197123294920608        2.3750459983541354       -7.6352228711990975     
 H   38.770518879819846        3.2056071767703918       -7.1534090345604957     
 H   38.622540609223044        1.4252601094612858       -7.2228968213613660     
 C   38.368738710296043        2.4144033417368949       -9.1675528122788439     
 H   39.446950220422778        2.3945719971537858       -9.4506827015743884     
 H   37.916538990856900        3.3524960401207258       -9.6131549283212063     
 H   37.865486993719003        1.5296798093096451       -9.6607893742017428     
 Cl   16.110611517491371        1.9917122759958932        5.8755599830422787     
 Co   20.507749246797545        1.9376175012431407        12.363762686950949     
 N   21.912108699938191       0.36622399315287163        12.196602162353390     
 N   19.358048667331232       0.16736263392084350        12.368119228610428     
 N   21.775805605111710        2.7249600286621689        10.868764138065744     
 N   19.203650720063639        2.7403103803370676        10.825536692038634     
 N   21.999293742194702        2.7708484947349583        13.632457102505246     
 N   19.408701289846810        2.8687402959305883        13.977793495966891     
 O   23.265197003039628       0.53954864418807824        12.165085404628778     
 C   21.511028107158488      -0.87820458626675657        12.233157917059010     
 N   18.058376161067319      -0.20345452438831435        12.422103682769995     
 C   20.066776353680662      -0.99117188718701033        12.311440468567749     
 O   23.138503727956827        2.7007152941578836        10.949582179308313     
 C   21.292043750774518        3.3777627451743313        9.8432617179440811     
 N   17.884987413484438        2.9543903225558936        10.604660723771419     
 C   19.845387128074311        3.4040082743458679        9.8292279616336682     
 O   23.348709263678717        2.6643198207804177        13.429902263380137     
 C   21.638918657156072        3.4455853896346271        14.692477131281246     
 N   18.138305901534416        3.1847394948403376        14.322983907725371     
 C   20.197429479374431        3.5503408618641004        14.849709847509544     
 B   23.728774694000730        1.9778199664739620        12.140205601044649     
 C   22.441296479043132       -2.0401092898305646        12.234708114100675     
 H   17.303155643845709       0.50709683380970760        12.537092176911498     
 C   17.918991430917426       -1.5537605225552611        12.414310678000680     
 C   19.194622650424364       -2.0992345662951637        12.334493000457789     
 C   22.137530525353750        4.0624096944461527        8.8270796051999323     
 H   17.168542984697158        2.5882406438090788        11.269049504332058     
 C   17.674621490131120        3.7340438681908750        9.5132839403485221     
 C   18.918304115132891        4.0450837206881767        8.9817867651958707     
 C   22.600477475471500        4.0639827013423462        15.639629739913289     
 H   17.330225822897226        2.7758390105257491        13.801634444129753     
 C   18.095776439144135        4.0380018764480781        15.370918302408210     
 C   19.410889100604365        4.2994031408893250        15.743931019446139     
 C   25.315951371518249        2.0059942393138179        11.973013889979274     
 H   23.185359596152317       -1.9497698529766141        11.430894698341024     
 H   23.022764054122366       -2.0681184099271981        13.168603867283283     
 H   21.904352588382647       -2.9842323438576228        12.129985647869134     
 H   16.941670832129695       -2.0115775124371971        12.513586168745082     
 H   19.451736487902771       -3.1482652134296183        12.301055259478996     
 H   22.936746727856825        4.6248156482807250        9.3253144495505431     
 H   22.641370222145135        3.3352315415060736        8.1745178908730338     
 H   21.538502812856674        4.7323909800076756        8.2029392646747503     
 H   16.680948501286640        4.0248226638160673        9.1909941149068928     
 H   19.118967902401295        4.6588981505000984        8.1153809299852693     
 H   23.460346638203752        4.4761617961843578        15.094198505268469     
 H   22.118032471119427        4.8420023041571794        16.240563548965788     
 H   22.999602524633971        3.3022358358834270        16.328607216918211     
 H   17.150948471847581        4.4177194777022457        15.741942230023557     
 H   19.736164294855367        4.9432537381373480        16.548625897043920     
 H   25.788271953349863        1.4438662358169083        12.794060854199996     
 H   25.659250803937375        3.0474475885744901        12.085958816081066     
 C   25.779050321674742        1.4580815977772705        10.612667321573104     
 H   25.559180209187165       0.38068416302249530        10.554319567219695     
 H   25.178254021753151        1.9230376465163204        9.8159690193662730     
 C   27.257189958009693        1.6952739447475547        10.288274009660078     
 H   27.894104316878717        1.1264696072442988        10.983671216421943     
 H   27.502662935887958        2.7553066746576196        10.463995381363143     
 C   27.601814187950449        1.3295270404578376        8.8397440395779565     
 H   27.396960507047876       0.26089478650891590        8.6658634523869722     
 H   26.918092572939393        1.8669220708293905        8.1625578474504490     
 C   29.050492194646015        1.6456888195796691        8.4550157351196571     
 H   29.735170060616550        1.0670614937278253        9.0949150273365209     
 H   29.265827456373238        2.7032173805984274        8.6773921215126162     
 C   29.364297649040470        1.3611651154151898        6.9824494491024707     
 H   29.155724778868443       0.30300118742889848        6.7575750151280625     
 H   28.673558700318910        1.9339372785562774        6.3444627439242636     
 C   30.811991518074457        1.6898411308851238        6.6012086808528982     
 H   31.026555301002343        2.7432636591368622        6.8429389802605112     
 H   31.496051304689772        1.1004399072596103        7.2322130451663522     
 C   31.131042900479741        1.4272404716633722        5.1257433223163176     
 H   30.462068135902445        2.0290960323505081        4.4924026147351093     
 H   30.897071538860587       0.37900705581690947        4.8807784123561246     
 C   32.590203067499743        1.7213267107453671        4.7599430817309836     
 H   32.832787985496516        2.7660929150345721        5.0132698203027219     
 H   33.251553746955842        1.1065204086846581        5.3910828661262649     
 C   32.911686323415182        1.4616852600320365        3.2838253234284345     
 H   32.275821987213220        2.1007936112162375        2.6518750747939852     
 H   32.631699061111192       0.42758804668446770        3.0248661958153096     
 C   34.386067794141752        1.6918398498469644        2.9308152033729815     
 H   34.678805191655137        2.7189375287024058        3.2078547044146837     
 H   35.012510741048331        1.0298179292905132        3.5513553837660492     
 C   34.695323049437128        1.4495705507290850        1.4479622695672763     
 H   34.085800207083892        2.1345279920249709       0.83331727455654747     
 H   34.364942797924456       0.43412003454858583        1.1646641109462521     
 C   36.177518695491983        1.6209956258040745        1.0830407766038519     
 H   36.532103382108886        2.6161539666329379        1.4218126413098375     
 H   36.787750107772240       0.87989974152512296        1.6393480342999085     
 C   36.424429162502058        1.4712300954116102      -0.42886604135446327     
 H   35.844225895571427        2.2515971753013537      -0.97456227331522050     
 H   36.012824111625513       0.49677746119729627      -0.78532540692840835     
 C   37.911802381805231        1.5703458870238249      -0.82224662924012304     
 H   38.484352296066540       0.73860363748544522      -0.34088331373755543     
 H   38.338458104240530        2.5195592517831669      -0.40914788162896343     
 C   38.083337760544893        1.5318258446621218       -2.3546914029452268     
 H   39.161964703818292        1.5501599046492121       -2.6374240692479956     
 H   37.629478386861983       0.59435471886878843       -2.8011147720984941     
 H   37.581277106976934        2.4180688240019155       -2.8475063037693191     
 Cl   15.825325811206570        1.9589791824783103        12.684254298694196     
 Co   10.746577233951824        5.9547865103457855        8.1009462051415149     
 N   9.3123558014918721        4.4011468500717470        8.2386109700392378     
 N   11.856548819453716        4.1563841109652442        8.0713873642879079     
 N   9.4870542449170614        6.7598439596401434        9.5800651053929684     
 N   12.068116523419794        6.7296054263941416        9.6426119911513162     
 N   9.2766332649330856        6.7667562560090531        6.7966799805360454     
 N   11.866358251468695        6.7940688775390630        6.4518320405413991     
 O   7.9627359645155495        4.5989068032143523        8.2793722088576125     
 C   9.6876529094275217        3.1487149080856147        8.1859642572923441     
 N   13.150010346427157        3.7649304281557443        8.0257393846189888     
 C   11.128355471562431        3.0095886110957588        8.1088890913632188     
 O   8.1251288521120699        6.7587008632548944        9.4923455259888510     
 C   9.9794310818091017        7.4034671767599827        10.607162398742020     
 N   13.387036772081416        6.9429460799912484        9.8625938416903924     
 C   11.427322197591574        7.4112802622957830        10.627426198681471     
 O   7.9252342510534977        6.7112721972561351        7.0055066114615823     
 C   9.6519145707122185        7.3939576515492016        5.7125637794468673     
 N   13.144250171229276        7.0953997954684782        6.1211591969975743     
 C   11.095639391439466        7.4690028819525898        5.5587323510005922     
 B   7.5267602883758533        6.0436702246378964        8.2989732918806336     
 C   8.7355267136409545        2.0045413254448055        8.1661135457395506     
 H   13.919242166148456        4.4630013673167284        7.9314220949758925     
 C   13.267937601383119        2.4120579837538232        8.0191819300346516     
 C   11.983203845724193        1.8868371103681829        8.0783124574531868     
 C   9.1421019425233485        8.0899637025817270        11.628054347456956     
 H   14.103249672101203        6.5562123421316567        9.2083735274996457     
 C   13.598444718201094        7.7350012253606364        10.943737730866436     
 C   12.354469811220161        8.0580490113260144        11.469114522068178     
 C   8.6977395791192329        7.9906985124124246        4.7441598696886871     
 H   13.941372810618537        6.6897972481858075        6.6609785307172462     
 C   13.208624928853085        7.9303802865709523        5.0591205919281057     
 C   11.901600654096978        8.1951504871824898        4.6622081275963936     
 C   5.9401189500330362        6.1081911769933166        8.4622677715459442     
 H   7.9936854697782334        2.0932170060398030        8.9722740325490751     
 H   8.1522845883218125        2.0043311953732417        7.2327050060026821     
 H   9.2545304190645226        1.0484799938255678        8.2539561490148667     
 H   14.239312370862512        1.9402364669051710        7.9258459855668901     
 H   11.711153844284059       0.84138712658312831        8.0969789068907012     
 H   8.3301005336703398        8.6391694478154797        11.135967902314761     
 H   8.6611665045820434        7.3597790424994614        12.295610319505569     
 H   9.7432861567262581        8.7726808548335402        12.236095106860796     
 H   14.592289714335685        8.0260978524255719        11.265081865328744     
 H   12.155021878955621        8.6860489063721449        12.325808058622206     
 H   7.8906998442773011        8.5130915275917722        5.2771099370851502     
 H   9.2059976225972964        8.6725567725941559        4.0547899730926567     
 H   8.2162092697422580        7.1976908736370140        4.1485209112287489     
 H   14.161510391629093        8.2983418820603205        4.6973989969772587     
 H   11.593116045377043        8.8308678825028526        3.8444237769797009     
 H   5.4582715131583637        5.5435939432389834        7.6485253162761770     
 H   5.6159188829993871        7.1540179670645276        8.3344249584647727     
 C   5.4691961750178040        5.5874603610675262        9.8294090079249372     
 H   5.7150259049928565        4.5173594154344885        9.9180098504925347     
 H   6.0464117556069361        6.0891689020584154        10.621209913178781     
 C   3.9806169954839472        5.7881160340025763        10.128753059798665     
 H   3.3693562880344601        5.1805096060141729        9.4426112242175098     
 H   3.7004574611109962        6.8344570912716502        9.9211861347030919     
 C   3.6369654066301211        5.4471826796264047        11.582592294040124     
 H   3.8845205967780165        4.3923066105003370        11.783399119013312     
 H   4.2935588591439942        6.0291361252817381        12.250074490792629     
 C   2.1756805281484568        5.7099087032827569        11.955987328898104     
 H   1.5165137496748262        5.0988967978221478        11.319228894639025     
 H   1.9194053606314097        6.7568811284020729        11.724219867357579     
 C   1.8720374657580798        5.4234991158904551        13.429785927563593     
 H   2.1107514431135468        4.3722390985446742        13.657204309426371     
 H   2.5490925414731005        6.0180710576604142        14.062621515933930     
 C  0.41846933025300465        5.7138521386218217        13.817532016946275     
 H  0.17992096883628897        6.7656561625524754        13.590121956309643     
 H -0.25438790467816458        5.1167228030643583        13.181720779335228     
 C  0.11108321266382877        5.4249740575921130        15.290228935872928     
 H  0.78599016661813392        6.0150248609906303        15.928105114312837     
 H  0.34560166725821601        4.3721020093008933        15.514138813434034     
 C  -1.3433487330783285        5.7170374398027395        15.674599973747011     
 H  -1.5754396557721146        6.7740936136523446        15.465486811625338     
 H  -2.0146611676228288        5.1347335325915795        15.023236364301699     
 C  -1.6617415768520303        5.4001435943382514        17.139816135311037     
 H -0.99680530657828526        5.9825100341855890        17.795480743977521     
 H  -1.4217250202120575        4.3445283274254853        17.346115543417540     
 C  -3.1223136509076572        5.6738986546569068        17.515914769333175     
 H  -3.3579526481393529        6.7365600262047804        17.335214696903268     
 H  -3.7807546245650685        5.1051585839430897        16.838530355343138     
 C  -3.4543781532650764        5.3104949062568529        18.968124472508496     
 H  -2.7848462221259269        5.8642438053971029        19.647591230440877     
 H  -3.2249192489663194        4.2444081907949078        19.139851893426073     
 C  -4.9135043912650014        5.5894454699956775        19.354489125322232     
 H  -5.1357204623821540        6.6644851943504557        19.203728216807267     
 H  -5.5925701602675142        5.0451011012601263        18.669685356553941     
 C  -5.2239984756115332        5.1954637352480226        20.807809517040887     
 H  -4.5023568040046218        5.6970010011043906        21.488834017260441     
 H  -5.0501808232011474        4.1052852900772603        20.946040625629234     
 C  -6.6592821877329689        5.5494864468508132        21.239941800709069     
 H  -7.3857740719474263        5.0050897413390034        20.594120990757794     
 H  -6.8346640607186098        6.6353919075278904        21.057490971772616     
 C  -6.9031258704192933        5.2124481291463711        22.722831282264845     
 H  -7.8958330475123990        5.5831176931987381        23.059921250036883     
 H  -6.8673918088702832        4.1043183930520808        22.908845931528127     
 H  -6.1281963291352479        5.6896896499413545        23.381884580873795     
 Cl   15.431761848397056        5.8795381967544831        7.8141705006025459     
         388

 Co   11.030627229884015        5.8877109608320701        1.2881110148713173     
 N   9.5980489822731805        7.4424663566775155        1.4249161340189236     
 N   12.142336321230026        7.6854005533903678        1.2574462299476539     
 N   9.7702542516072324        5.0845247032596328        2.7677747997000450     
 N   12.351262560051914        5.1131177727658033        2.8301618384417653     
 N   9.5597959546260682        5.0758665578884772       -1.5764072283835733E-002
 N   12.149533883658405        5.0473992390236200      -0.36067713581080141     
 O   8.2482771223706486        7.2457187902528908        1.4659983107828536     
 C   9.9742876697969791        8.6946198652799467        1.3727657092492818     
 N   13.436058947585556        8.0758922736370291        1.2112893952181110     
 C   11.415048574171461        8.8327330244063784        1.2953874989994059     
 O   8.4083933594449576        5.0860439444894245        2.6797533968780298     
 C   10.262209769681503        4.4402267632456756        3.7946579345970095     
 N   13.670126948547484        4.8999255311849783        3.0506447356904749     
 C   11.710128870443658        4.4318809706218785        3.8150843966349468     
 O   8.2084750614713879        5.1325422046284466       0.19315674169196978     
 C   9.9348383502383477        4.4465144722795413       -1.0986452786123224     
 N   13.427327995242008        4.7458970785895378      -0.69165025720940365     
 C   11.378524044720919        4.3713436587982732       -1.2526668597825974     
 B   7.8107726103151958        5.8014738061345721        1.4861206874369912     
 C   9.0230373868278058        9.8395250394890272        1.3539720469390131     
 H   14.204787425886755        7.3772415914052543        1.1169680146541181     
 C   13.555017317754897        9.4286896173258583        1.2049009230473162     
 C   12.270729791068684        9.9548556589386283        1.2647436618425785     
 C   9.4242016009664464        3.7530306222485006        4.8145325075113670     
 H   14.386530584815922        5.2858533273012851        2.3961696021707368     
 C   13.881211207628906        4.1082846803929645        4.1321225110088937     
 C   12.637060106029265        3.7854106585072431        4.6572447714713485     
 C   8.9810276975829026        3.8478510815645546       -2.0662172037187463     
 H   14.224690867106379        5.1515818910303528      -0.15228430200285661     
 C   13.491337121512737        3.9097425869296840       -1.7527538718477595     
 C   12.184168665747473        3.6443186091328221       -2.1487123886373722     
 C   6.2241221675248264        5.7389637710236077        1.6495343316282214     
 H   8.2795661516646266        9.7492592582395403        2.1584208416133541     
 H   8.4417496955652407        9.8427873252140117       0.41940165801086832     
 H   9.5426261549501401        10.794918949015591        1.4451788761909183     
 H   14.526676810651722        9.8998440860690042        1.1110978560076648     
 H   11.999406344417459        11.000488283630718        1.2837097016816745     
 H   8.6156906713020138        3.1999912881486101        4.3210590813905068     
 H   8.9381810834738591        4.4826612816606799        5.4788269381427863     
 H   10.025696775706386        3.0735634147686639        5.4257736905306411     
 H   14.874976319195234        3.8174241786444014        4.4539482649659901     
 H   12.437409991484355        3.1577755540288148        5.5141378099789611     
 H   8.1696513817892225        3.3335448579663893       -1.5331352857612577     
 H   9.4881066716791533        3.1588303314604524       -2.7484353395176959     
 H   8.5062051081525158        4.6384323459987220       -2.6693503693903775     
 H   14.444110806740522        3.5414544133050838       -2.1144715291029237     
 H   11.875400548362554        3.0076217299002548       -2.9655987083238977     
 H   5.7428510235925616        6.3030472327650928       0.83511151782563453     
 H   5.8988278607091731        4.6933340058726296        1.5230274993728958     
 C   5.7537178195027581        6.2618927360483951        3.0160256950576576     
 H   5.9985170876632035        7.3323423626173669        3.1025438019985740     
 H   6.3319776895462754        5.7622675981142280        3.8083273643211020     
 C   4.2656453221024746        6.0599280895455658        3.3167744669774897     
 H   3.6532325505430334        6.6655178261370214        2.6299916584453262     
 H   3.9869238824389992        5.0129024056859288        3.1112138267776728     
 C   3.9221751492138002        6.4027449095796687        4.7702215801958516     
 H   4.1677699566824469        7.4583515090227790        4.9692303740734660     
 H   4.5800977071574005        5.8231879335662997        5.4383591157978639     
 C   2.4615423971058736        6.1376961739634748        5.1444236828736765     
 H   1.8011144131768666        6.7470088471657714        4.5074189984358330     
 H   2.2071297714688121        5.0901639760411506        4.9134632367827962     
 C   2.1576553961572009        6.4244770652139191        6.6181007322086733     
 H   2.3948058882112635        7.4761757056627474        6.8450107449709892     
 H   2.8355445170884614        5.8312516015726601        7.2512713573775436     
 C  0.70448997255087165        6.1321874645951153        7.0058189732009861     
 H  0.46722829408312816        5.0802028439074505        6.7780505691424233     
 H   3.0907650984912646E-002   6.7286596444454583        6.3701679319809523     
 C  0.39674963840525168        6.4201473811354370        8.4786062664597637     
 H   1.0716981350790526        5.8299511383821754        9.1163168908627359     
 H  0.63090259100911283        7.4729494904778884        8.7031747848877750     
 C  -1.0577325102728867        6.1275656866380652        8.8623571565346246     
 H  -1.2899543198487800        5.0709399761110063        8.6514623663750356     
 H  -1.7288666337187184        6.7109822637964234        8.2118537242154517     
 C  -1.3762172889793687        6.4420087685722436        10.328034258376558     
 H -0.71233174893608697        5.8574104416068877        10.982670651779721     
 H  -1.1347675622923450        7.4967829425241241        10.536532724055386     
 C  -2.8373039204473991        6.1697442260468076        10.703122299280961     
 H  -3.0751313070712292        5.1085620267713292        10.518204383443676     
 H  -3.4944678437101739        6.7423744472428933        10.028166836716744     
 C  -3.1685808587175317        6.5277712650522224        12.156630640396260     
 H  -2.5016551419326962        5.9683823559545832        12.833330340664439     
 H  -2.9349263316902516        7.5916890973160305        12.333297215638140     
 C  -4.6287412504413288        6.2532704547644373        12.541775117405248     
 H  -4.8564905444876345        5.1816384454139666        12.382860500405593     
 H  -5.3047674720501883        6.8059983198858838        11.862341439041936     
 C  -4.9369313948227607        6.6367306276846412        13.997529323783390     
 H  -4.2217931210241053        6.1229699733007079        14.672938273006110     
 H  -4.7526693428562865        7.7218362917509626        14.145306337649384     
 C  -6.3747065680662605        6.2941317260643865        14.427343685916309     
 H  -7.0941004361328730        6.8511696756889879        13.788394635290524     
 H  -6.5611502814127514        5.2142588369090959        14.234688938330933     
 C  -6.6160828090189199        6.6182100884198611        15.912287630759598     
 H  -7.6129154637724064        6.2637774980320762        16.246325919426155     
 H  -6.5614345616099792        7.7186850634940214        16.109847875985302     
 H  -5.8539599605908688        6.1225600316072573        16.564456402734603     
 Cl   15.716150814625291        5.9601273935572019        1.0011219663340278     
 Co   20.791909143959636        2.0088249141753938        5.5518139184853146     
 N   22.198576454903066        3.5781454575399088        5.3833331009777199     
 N   19.644543383061077        3.7803624008050853        5.5544070141215922     
 N   22.058524617368356        1.2188330599601434        4.0569482806884603     
 N   19.486533690932692        1.2062747082982466        4.0142649817164804     
 N   22.282589827725221        1.1735288388245184        6.8200645606232975     
 N   19.692039841927333        1.0783495004128798        7.1656095083183686     
 O   23.551386365840280        3.4030486677804159        5.3522788693576286     
 C   21.799072673786025        4.8230666469412693        5.4200321818252144     
 N   18.345394897449435        4.1530011584308042        5.6082542282062242     
 C   20.354923168119452        4.9378917304104579        5.4980060180516634     
 O   23.421345194951531        1.2419799898448300        4.1371848416075032     
 C   21.573861576239885       0.56686975868196521        3.0313461846820799     
 N   18.167610141584330       0.99335824741961920        3.7939074500812309     
 C   20.127246608403155       0.54212595000038910        3.0176401903643342     
 O   23.632087843689462        1.2786816245281427        6.6176267238174429     
 C   21.921743349346787       0.50103602996360663        7.8812878912660480     
 N   18.421385436829684       0.76346005830277253        7.5107559185179280     
 C   20.480167040161049       0.39729359313269397        8.0384667248411414     
 B   24.012878430989478        1.9640536845244401        5.3274898175758372     
 C   22.730781491485896        5.9837661393023129        5.4222358670292286     
 H   17.589254126534325        3.4434854023674006        5.7234801643830631     
 C   18.207927375647849        5.5034469716599812        5.6006830603482536     
 C   19.484350747986806        6.0471378843679187        5.5211692978780507     
 C   22.418171553656471      -0.11789933745482971        2.0142712909588352     
 H   17.451721025425201        1.3606169135603752        4.4582554337225666     
 C   17.956125466787650       0.21405644239464067        2.7024371360533612     
 C   19.199283081798526       -9.8016555487667217E-002   2.1704239481522634     
 C   22.883304096545995      -0.11598111732747776        8.8293133125788827     
 H   17.613744614821698        1.1729510698725463        6.9891831071176549     
 C   18.378106222515999       -8.8577371990709891E-002   8.5596356892866723     
 C   19.692968416246526      -0.35032424434669518        8.9332924071001791     
 C   25.599990519165207        1.9336626724103982        5.1601180580477424     
 H   23.473865519419945        5.8936999238953209        4.6174674053909373     
 H   23.313388567493750        6.0094874206249269        6.3554659037959729     
 H   22.194995009482877        6.9287217316089444        5.3194499269131965     
 H   17.231226663957713        5.9625754205228487        5.6997665054415396     
 H   19.742833062363605        7.0958182330433814        5.4879479041703894     
 H   23.219453192985320      -0.67827075977489215        2.5114074929677237     
 H   22.918844859938346       0.60929308704954810        1.3593121129622459     
 H   21.818716181314194      -0.78971524134344817        1.3925070945143518     
 H   16.962087143084165       -7.5819580363812672E-002   2.3805039925096736     
 H   19.399090182218217      -0.71184926563304141        1.3038141028390247     
 H   23.739561406658165      -0.53505468304756121        8.2841301080185676     
 H   22.399591610839146      -0.88796663644137541        9.4360692502099806     
 H   23.288064892709944       0.64764479391297669        9.5121994766479734     
 H   17.432988707345164      -0.46723176165367614        8.9309344505135275     
 H   20.017650082727677      -0.99344570302209956        9.7387990988200066     
 H   26.073106379202560        2.4953993615603278        5.9809801201702752     
 H   25.942077530668236       0.89184483378803869        5.2732554800108264     
 C   26.063414391658643        2.4807691535354888        3.7996036185023234     
 H   25.842299991019523        3.5578413712310293        3.7402228870284282     
 H   25.463683802585585        2.0143717791964497        3.0029905553343403     
 C   27.542082683860158        2.2454723585122398        3.4763247042933707     
 H   28.177726017661925        2.8158967287637178        4.1715248994274061     
 H   27.789243296779727        1.1860327768366781        3.6531823657274423     
 C   27.886771174984517        2.6105769525061411        2.0276727992447570     
 H   27.679861444874547        3.6786120321023632        1.8528653795648200     
 H   27.204418771236842        2.0712771392788514        1.3506985444922608     
 C   29.336124246414084        2.2971195236401574        1.6435319884574084     
 H   30.019498669115947        2.8772502916687972        2.2834138101507628     
 H   29.553451858038077        1.2400820154866281        1.8662518255543268     
 C   29.649635803796880        2.5818892030527705       0.17095214941684952     
 H   29.439636987511928        3.6397384516345230       -5.3980151202037800E-002
 H   28.959646622725497        2.0081228014753365      -0.46692904656201467     
 C   31.097683513341938        2.2550695831817968      -0.21044501826573908     
 H   31.313370795336617        1.2017345447533510        3.0662874555076252E-002
 H   31.781135572800739        2.8448589993428324       0.42084904120020278     
 C   31.416406473429031        2.5188535619180059       -1.6857637358097626     
 H   30.747134700217305        1.9176523174026037       -2.3193886956443217     
 H   31.182594502471488        3.5673365505060493       -1.9297758369269293     
 C   32.875345791719084        2.2246083911277132       -2.0523132351728472     
 H   33.117227073166312        1.1792309558296357       -1.8010104998083110     
 H   33.537237027400082        2.8377799823416425       -1.4202003203803735     
 C   33.196868673715571        2.4868193756823773       -3.5279191508127927     
 H   32.559369472874728        1.8506932796207873       -4.1610125290609385     
 H   32.919240902687172        3.5220494447783763       -3.7843929308780209     
 C   34.670491479338075        2.2539271008138613       -3.8820362416276444     
 H   34.960007948545183        1.2249903578483206       -3.6096879371652695     
 H   35.298779139335643        2.9111168780578089       -3.2587439012101664     
 C   34.980976634246701        2.5019626301107314       -5.3634130851943835     
 H   34.368117245200544        1.8238337266565336       -5.9812243618871470     
 H   34.656150118477811        3.5200651585818110       -5.6412130517525867     
 C   36.461891227632783        2.3243933409099182       -5.7294778461166418     
 H   36.809306118440531        1.3250739527041355       -5.4001894762777134     
 H   37.075927080250352        3.0552555807792037       -5.1667232407679720     
 C   36.712073688123247        2.4863644115891228       -7.2384444997879784     
 H   36.124331597748252        1.7204888023993667       -7.7909752106480612     
 H   36.313072372058286        3.4668418294278953       -7.5838311772350915     
 C   38.196650971618730        2.3735497499855778       -7.6339434247537250     
 H   38.777389602763499        3.1902417632821742       -7.1440942326186327     
 H   38.610018264020951        1.4171649310102599       -7.2328347228739691     
 C   38.371830862678223        2.4274872122971773       -9.1638484233444029     
 H   39.445948526975251        2.3908231282579870       -9.4495396448494429     
 H   37.939698088260819        3.3738178906006597       -9.5967941688010967     
 H   37.855536081762729        1.5624784456087684       -9.6652219308288583     
 Cl   16.110004843837611        1.9929160340235392        5.8726032509475266     
 Co   20.507182309697768        1.9404168655483098        12.362933320855408     
 N   21.912903752743809       0.36988015751170145        12.196988538530354     
 N   19.359233673419300       0.16893611350076682        12.368135293691298     
 N   21.774873176101554        2.7286273892565172        10.868650802032494     
 N   19.202377152357855        2.7419720995246069        10.824487831362395     
 N   21.997754445258817        2.7729800436590528        13.633097178286587     
 N   19.407182436088011        2.8678437159732622        13.978227852442629     
 O   23.265833372726934       0.54430874815279839        12.165192368553434     
 C   21.512968234225898      -0.87490478768796054        12.234163152799102     
 N   18.059846336370292      -0.20284202197119486        12.421706870481813     
 C   20.068863399755148      -0.98905593143364579        12.312285580388863     
 O   23.137540660378935        2.7054126780253491        10.949799414134830     
 C   21.290783972976833        3.3809954342493920        9.8430328009400743     
 N   17.883704541658577        2.9559563551235395        10.603587601792199     
 C   19.844083675740279        3.4064155757416983        9.8286634796306060     
 O   23.347267548189741        2.6685693215367436        13.430389032091034     
 C   21.636672302805518        3.4456936315132976        14.694116130437497     
 N   18.136437328031288        3.1831747098639429        14.322720567032155     
 C   20.195071838485848        3.5491796613219093        14.851096021399586     
 B   23.728170608737031        1.9828825477672383        12.140535551349680     
 C   22.444216054502846       -2.0360116460641495        12.236513795073341     
 H   17.303985191059734       0.50713635152700698        12.535805914346817     
 C   17.921460897243115       -1.5532604558320555        12.414490194146072     
 C   19.197517709758511       -2.0977930016683306        12.335589204297989     
 C   22.135972530385224        4.0657333447874109        8.8266953994363018     
 H   17.167257190306508        2.5888879749991625        11.267504518447327     
 C   17.673303779337381        3.7360816305644318        9.5125979865622927     
 C   18.917002908529899        4.0476628326074335        8.9813995683326091     
 C   22.597857793919545        4.0631676785203146        15.642237552293899     
 H   17.328875316842936        2.7743310996870449        13.800573007199775     
 C   18.092888790685578        4.0356549402437079        15.371252509843828     
 C   19.407627048931239        4.2972466212448408        15.745359934187400     
 C   25.315323353743864        2.0126318524216527        11.973513359262977     
 H   23.188232090747562       -1.9456720567423764        11.432651367746386     
 H   23.025702893093058       -2.0628389339792710        13.170423534975711     
 H   21.908087710647859       -2.9806638880342025        12.132445205835575     
 H   16.944417974017906       -2.0117330332429066        12.513457595640984     
 H   19.455333127084337       -3.1466535852087443        12.302766569026360     
 H   22.935469214042570        4.6278928330642959        9.3247437582368562     
 H   22.639196531577397        3.3384397719237033        8.1737545933573035     
 H   21.536820836487884        4.7359900000887958        8.2029832391588631     
 H   16.679623303906038        4.0268081106964244        9.1902921514426303     
 H   19.117621626155721        4.6620458099637254        8.1153832245138808     
 H   23.455476211512504        4.4800986849494162        15.097381542325881     
 H   22.114260143226755        4.8370458203974351        16.246948974805260     
 H   23.000515342476337        3.3000847896576611        16.327220110643829     
 H   17.147686190306892        4.4148389823293144        15.741830750666871     
 H   19.732115454413968        4.9407647859066799        16.550630495039925     
 H   25.788062276663513        1.4504134085335529        12.794251892472724     
 H   25.657805344970342        3.0542748955768091        12.087068874655515     
 C   25.778734890040674        1.4658526453884277        10.612876910366458     
 H   25.557730575397422       0.38877054192954119        10.553251596263360     
 H   25.178944098330142        1.9323812322421094        9.8163908908966118     
 C   27.257321521945176        1.7014511574341407        10.289531982690979     
 H   27.893135442444287        1.1309478737493626        10.984502739210857     
 H   27.504308434789053        2.7608856221887450        10.466641570839220     
 C   27.601871376082229        1.3368013857707617        8.8407565626163240     
 H   27.395167257734432       0.26876773546265081        8.6656940077245217     
 H   26.919312119290360        1.8761383892994459        8.1640135947004087     
 C   29.051088733923649        1.6506649034178809        8.4564995666178699     
 H   29.734673529224136        1.0706081319252958        9.0962256924059286     
 H   29.268196846966578        2.7077274521167523        8.6793223711387419     
 C   29.364437120264064        1.3661233728501727        6.9838626545386093     
 H   29.154588027344040       0.30826010946263493        6.7588415790527847     
 H   28.674266140589918        1.9398434231784341        6.3461296461038756     
 C   30.812370986558594        1.6932006845773853        6.6023288201026347     
 H   31.027929825129402        2.7465618633880564        6.8434418167459192     
 H   31.495976209590705        1.1034874950814639        7.2335303960512292     
 C   31.130918617127037        1.4294774350303383        5.1269803409966519     
 H   30.461613573920403        2.0307398585095529        4.4934450356591897     
 H   30.897031880373262       0.38101434769719045        4.8829484769873854     
 C   32.589833988372497        1.7236259254776065        4.7603351133736211     
 H   32.831821987287746        2.7689860403859745        5.0116134990842927     
 H   33.251704180768947        1.1103928703315074        5.3924154423420587     
 C   32.911213129731983        1.4613520812745786        3.2847261320258494     
 H   32.273929817184751        2.0977381224874887        2.6516616542581684     
 H   32.633204995119264       0.42622164738587975        3.0282275054320995     
 C   34.384924821801590        1.6936881067790586        2.9306372546481647     
 H   34.674865050450123        2.7225040461567325        3.2030652272588034     
 H   35.012928126216664        1.0361695826004667        3.5539072232691358     
 C   34.695307780797393        1.4456220821628045        1.4492575820702511     
 H   34.082884061812628        2.1242471448045190       0.83148830717867950     
 H   34.369822403376773       0.42772619093507802        1.1713171724602292     
 C   36.176390655565434        1.6222651235400678        1.0833226113035017     
 H   36.524549722989896        2.6213034017208523        1.4129570534816707     
 H   36.789947608920215       0.89072721800465726        1.6458912765635532     
 C   36.426420079865501        1.4606066537651001      -0.42572747747678474     
 H   35.839399683728573        2.2274534218012305      -0.97802974313201863     
 H   36.026316992505009       0.48054259487936024      -0.77157756462582583     
 C   37.911290472477482        1.5720067004307501      -0.82094782010920275     
 H   38.491259886751401       0.75424055724131378      -0.33150821243414130     
 H   38.325784143764118        2.5278708404665151      -0.41913651483542130     
 C   38.086397609558993        1.5188304707110198       -2.3509572122683879     
 H   39.160893206607540        1.5541323299174654       -2.6362871242981778     
 H   37.652755031656348       0.57306513941708037       -2.7846497152259038     
 H   37.571186382342667        2.3852212990471959       -2.8519473958266537     
 Cl   15.824676494251428        1.9574563615711911        12.681706450258361     
 Co   10.746182752201658        5.9512253714234413        8.0994897388559224     
 N   9.3133141721289743        4.3968284712834063        8.2386200218902168     
 N   11.858014297867015        4.1541560656865855        8.0713769241162794     
 N   9.4862492391336932        6.7555402685183124        9.5793360717754261     
 N   12.066842852499812        6.7274407882674021        9.6410624953375610     
 N   9.2752475846209865        6.7644601761809566        6.7969877142782229     
 N   11.865031041053358        6.7951612546355120        6.4523014643012715     
 O   7.9635376859595901        4.5934708531039572        8.2788200349978300     
 C   9.6898102593341111        3.1447677717414679        8.1868174213384943     
 N   13.151755326997415        3.7636175281052222        8.0253842280990817     
 C   11.130688576693119        3.0068358174870533        8.1097928884301975     
 O   8.1242842539836992        6.7533269764589949        9.4919131062625919     
 C   9.9781700386082726        7.3995633340454381        10.606404046620018     
 N   13.385749008892196        6.9407529579738618        9.8611501203185377     
 C   11.425992599637794        7.4082267898143481        10.626437273083155     
 O   7.9239312712304519        6.7064534922964869        7.0053972537196199     
 C   9.6498809292838352        7.3939598211265469        5.7140632749516973     
 N   13.142591188235706        7.0971575717077080        6.1210067129068859     
 C   11.093513810126787        7.4704366998932636        5.5601756745823572     
 B   7.5262930621144122        6.0379465298799060        8.2986779603551213     
 C   8.7386917337554131        1.9997800856316412        8.1678298763723198     
 H   13.920353965498595        4.4622501243697528        7.9300771913871744     
 C   13.270634038821017        2.4108659650671118        8.0195550922315011     
 C   11.986302209167448        1.8847453238347118        8.0796493791392603     
 C   9.1403973227666793        8.0859826421742991        11.627022991424505     
 H   14.101985990528366        6.5549719574924152        9.2064772922087688     
 C   13.597096878991904        7.7321522816823967        10.942837240660396     
 C   12.353131956000146        8.0546496869236499        11.468471531816526     
 C   8.6954080599356658        7.9917461950476589        4.7466224291897161     
 H   13.940191864135034        6.6913121254325523        6.6599451411338597     
 C   13.205999150693714        7.9330179843190480        5.0596528314255504     
 C   11.898613997742707        8.1976722672204456        4.6638182280785401     
 C   5.9396269640573056        6.1007381718939238        8.4621570401235857     
 H   7.9966957343347573        2.0886070000270940        8.9738261657173410     
 H   8.1555914969561929        1.9982248046847650        7.2343631589842570     
 H   9.2585108674404744        1.0442748694232433        8.2565529043862416     
 H   14.242271697484101        1.9396620376047009        7.9259874514789912     
 H   11.714908482294598       0.83913988283920748        8.0990435972551840     
 H   8.3292780423094008        8.6361422954140714        11.134563969204327     
 H   8.6579948908291300        7.3559558830358744        12.293594574750518     
 H   9.7415094240329605        8.7678170585486743        12.236099540591633     
 H   14.590933673641532        8.0231676806959733        11.264283538026131     
 H   12.153618446059655        8.6819284056292219        12.325658586792915     
 H   7.8858164506884556        8.5088718058470647        5.2801319018955910     
 H   9.2024721650157240        8.6782048610855966        4.0615145248024156     
 H   8.2178365338202344        7.2002444237518306        4.1464931316534077     
 H   14.158526767917358        8.3015148442184739        4.6975314065247806     
 H   11.589389794688220        8.8337966730753195        3.8466481799724552     
 H   5.4582273419348759        5.5362748981899852        7.6480589738147069     
 H   5.6145080131448974        7.1463570549859341        8.3350578975225194     
 C   5.4691027797252767        5.5786698109250237        9.8289704748681253     
 H   5.7137066537935057        4.5082208659586254        9.9160986733750303     
 H   6.0474565875881234        6.0786097412621958        10.621004296653437     
 C   3.9810256752126789        5.7810533385205236        10.129543307371513     
 H   3.3685331984495095        5.1752755113128837        9.4429865042704630     
 H   3.7025056811099963        6.8280408653105917        9.9234832192573563     
 C   3.6373599526728375        5.4389613784967317        11.583145321436476     
 H   3.8828834990981971        4.3834333260093974        11.782686286948467     
 H   4.2952572806854494        6.0188059593924894        12.251066500302391     
 C   2.1766818201713245        5.7042470973297785        11.957099296407366     
 H   1.5162888777134784        5.0947498595383163        11.320228487408205     
 H   1.9223557288830997        6.7517131786291573        11.725739125361436     
 C   1.8725719054437089        5.4179911679913229        13.430856486548722     
 H   2.1098219304941335        4.3664041716678863        13.658190253742156     
 H   2.5503030170482730        6.0115291580094672        14.063906682794482     
 C  0.41929780899364061        5.7102294916652925        13.818304210469341     
 H  0.18193486376026269        6.7621193101567956        13.590209589563312     
 H -0.25412329446196780        5.1134907649585077        13.182732754759297     
 C  0.11135495165802617        5.4226177196201029        15.291135928839026     
 H  0.78605290289830365        6.0131485533642088        15.928794374893489     
 H  0.34573903335292366        4.3699376984462663        15.516026887176395     
 C  -1.3432620350439348        5.7149272562661269        15.674663691970009     
 H  -1.5757100438928315        6.7714600657475863        15.463579451141216     
 H  -2.0141883645843901        5.1312418170287089        15.024198079156090     
 C  -1.6618316935382091        5.4006057962802281        17.140362137391850     
 H -0.99811935976207744        5.9854083153778079        17.794985104597746     
 H  -1.4201605215291433        4.3459135087868050        17.348988308497763     
 C  -3.1229893903796886        5.6725785612517337        17.515440595130158     
 H  -3.3610220390266843        6.7337251041134367        17.330593865857516     
 H  -3.7800818013500623        5.0998616525028089        16.840494108039216     
 C  -3.4541079491409787        5.3143903688607752        18.968962812253178     
 H  -2.7871305740781156        5.8737350709519109        19.645660894064434     
 H  -3.2203691094511995        4.2504616210680979        19.145475351305521     
 C  -4.9142186486136374        5.5887836832687974        19.354391591765665     
 H  -5.1420428080837759        6.6604412996822324        19.195676001942971     
 H  -5.5903522096431946        5.0361105509001147        18.675008077549037     
 C  -5.2220512351559387        5.2051107516618389        20.810181366518986     
 H  -4.5064507128678377        5.7184762852039910        21.485509161964035     
 H  -5.0381180991010428        4.1198415842520548        20.957642392126576     
 C  -6.6595676209026990        5.5482438712643756        21.240630477680973     
 H  -7.3794839932794778        4.9917004512445482        20.601684323779814     
 H  -6.8456309780260094        6.6283733209071727        21.048498730784196     
 C  -6.9004094502993576        5.2236878395239739        22.725589679313497     
 H  -7.8967963640567262        5.5792938881170349        23.060335201778983     
 H  -6.8468798994729845        4.1227786448109818        22.922547410707391     
 H  -6.1371361941138609        5.7182599622921400        23.377705420530724     
 Cl   15.431198757915505        5.8804381300222577        7.8113679900114050     
         388

 Co   11.030364001205612        5.8915387106088630        1.2864741803541855     
 N   9.5991099832758628        7.4470160202497633        1.4249766795070311     
 N   12.143945583797024        7.6878331151113306        1.2575098419328885     
 N   9.7696241256065086        5.0889828807136688        2.7668835463900403     
 N   12.350122523746723        5.1153871134092235        2.8283844262075890     
 N   9.5585311294734616        5.0782912702096290       -1.5499915115452160E-002
 N   12.148332089882565        5.0462116909112584      -0.36022854256972126     
 O   8.2491809476835840        7.2513969324476015        1.4654097036045681     
 C   9.9765736230772806        8.6987889310919524        1.3737051054843537     
 N   13.437949662347000        8.0774140117033255        1.2110249467062999     
 C   11.417522003614316        8.8356893156157401        1.2964128627294653     
 O   8.4077132815904605        5.0916418489304816        2.6792183212402270     
 C   10.261119972703353        4.4443124836911077        3.7937558605573085     
 N   13.668976906032736        4.9022107724664803        3.0489335961114277     
 C   11.708960910169292        4.4350842017096905        3.8139125488014520     
 O   8.2072933846142497        5.1376227092256022       0.19295270224277281     
 C   9.9328846151145136        4.4466259583715875       -1.0971935718710903     
 N   13.425770998427806        4.7439942889705842      -0.69185547868846331     
 C   11.376473079798826        4.3698925746184463       -1.2512578344043377     
 B   7.8104331216036762        5.8074168029711153        1.4857623531832920     
 C   9.0263443735450259        9.8445166218201248        1.3557552193451117     
 H   14.206031804468079        7.3782033116147288        1.1156153330887064     
 C   13.557851917909407        9.4300858804632721        1.2054209396825846     
 C   12.273962053831815        9.9571475084247645        1.2662524372283206     
 C   9.4226915521298018        3.7572713485836506        4.8134317363602301     
 H   14.385388125854330        5.2871709969911569        2.3939862539736629     
 C   13.880027080926014        4.1112495546136678        4.1309753330280037     
 C   12.635904396166339        3.7889639422665189        4.6564061464042137     
 C   8.9787098353146124        3.8470048836280992       -2.0637893720068714     
 H   14.223635705805739        5.1499379376373176      -0.15341312343257094     
 C   13.488753139361464        3.9069889007567156       -1.7522991067929836     
 C   12.181202125802724        3.6417580169495398       -2.1471674478236351     
 C   6.2237563353623431        5.7466081085312473        1.6493671600853992     
 H   8.2828659901081654        9.7542437906755879        2.1601946748920189     
 H   8.4450172065387168        9.8489533102326110       0.42123708948978150     
 H   9.5467717760151256        10.799365478154032        1.4475938703118265     
 H   14.529772274676549        9.9006274208021026        1.1114099715568984     
 H   12.003288152225712        11.002932946267647        1.2859892046235071     
 H   8.6148020308818136        3.2035660347937491        4.3196870284614555     
 H   8.9355656443064735        4.4867837936246122        5.4769692580585074     
 H   10.024076158835747        3.0784502186017977        5.4254924457375768     
 H   14.873791020135711        3.8204542348199615        4.4528652714793910     
 H   12.436202094825919        3.1620854754659331        5.5138219149810652     
 H   8.1649599864703006        3.3376842284797501       -1.5301054182451319     
 H   9.4845933446312376        3.1536398939444070       -2.7420344703559261     
 H   8.5075713388272636        4.6361724474888497       -2.6711124901013399     
 H   14.441144311516469        3.5381441589445757       -2.1144566969526313     
 H   11.871648780056297        3.0047111082402296       -2.9634676191615079     
 H   5.7429201605033056        6.3105955142385834       0.83462115755307109     
 H   5.8975606211282559        4.7011873404053661        1.5235449197756061     
 C   5.7537386625624816        6.2707887462035554        3.0155628896118922     
 H   5.9972925890468831        7.3415863037256308        3.1006691783287166     
 H   6.3331461647516480        5.7729008052228048        3.8080707227089921     
 C   4.2661677840022270        6.0670544496610095        3.3175229826297405     
 H   3.6525152646787298        6.6708343077533190        2.6303477428507938     
 H   3.9891059985150989        5.0193860866873363        3.1134194151999055     
 C   3.9226639857724197        6.4109576599717020        4.7707483311762662     
 H   4.1662200996242023        7.4672084087305013        4.9685442646361189     
 H   4.5818878810016601        5.8334808741196698        5.4393033005280778     
 C   2.4626334235452862        6.1433256911371279        5.1454846692763088     
 H   1.8009827883191800        6.7511420652691942        4.5083809076022492     
 H   2.2101784640219306        5.0953064231070355        4.9148917323945165     
 C   2.1582572617014808        6.4299007125925272        6.6191282807378062     
 H   2.3939537679201370        7.4819152074564723        6.8459958565438903     
 H   2.8368065849296151        5.8376780521853942        7.2525016008697891     
 C  0.70537497207578448        6.1357310277256039        7.0065210985808877     
 H  0.46928858278481533        5.0836700662467056        6.7780356463981812     
 H   3.1244951056421392E-002   6.7318391730509122        6.3711176663528573     
 C  0.39705752418472651        6.4223899504618931        8.4794475943437870     
 H   1.0717719994011474        5.8316803598639577        9.1169353666664623     
 H  0.63109907660820153        7.4749878711401001        8.7050293518189967     
 C  -1.0576231532155980        6.1295891916542589        8.8623328474311620     
 H  -1.2902245637739020        5.0734961103199057        8.6494480410275330     
 H  -1.7283504144068464        6.7144141149967806        8.2127311492939068     
 C  -1.3762933224514318        6.4414477515450193        10.328494353608903     
 H -0.71364900873247827        5.8543930133861988        10.982087811551748     
 H  -1.1331669059731104        7.4952907874617116        10.539332301119847     
 C  -2.8379726656126589        6.1709945549221263        10.702561286922865     
 H  -3.0782141325341064        5.1113307188341963        10.513503862699309     
 H  -3.4937809570891565        6.7476101942186038        10.030044652535071     
 C  -3.1682878178557781        6.5238221336070001        12.157383546386633     
 H  -2.5039113321994266        5.9588419690591241        12.831314373997996     
 H  -2.9303451120412265        7.5855831447044269        12.338819818444327     
 C  -4.6294276460971959        6.2538890411079935        12.541620662954724     
 H  -4.8627922817788702        5.1856364842425702        12.374771411475034     
 H  -5.3025325601151696        6.8149399668272954        11.867612192157742     
 C  -4.9349205742804845        6.6270617950661768        13.999847789225051     
 H  -4.2257768435116949        6.1015128449006371        14.669551987475501     
 H  -4.7405764694506578        7.7072747251458660        14.156822912954446     
 C  -6.3749023825496343        6.2952983215479472        14.428042624984679     
 H  -7.0877734230695859        6.8644330938200895        13.795968498961471     
 H  -6.5719889899214765        5.2211755828981863        14.225759419117839     
 C  -6.6132233041370281        6.6069422207078752        15.915057816263639     
 H  -7.6136908252051656        6.2674546476888686        16.246822616563538     
 H  -6.5408925449689805        7.7002403821746190        16.123500705526773     
 H  -5.8626408579617824        6.0940701682665317        16.560283718201141     
 Cl   15.715668379462763        5.9593303627114818       0.99802605115062504     
 Co   20.791445210353672        2.0058204650278544        5.5507774976967834     
 N   22.199379485572759        3.5744063477159176        5.3837666431299480     
 N   19.645772782834971        3.7785780315345767        5.5544777365594324     
 N   22.057803048981523        1.2151395136741290        4.0566862423396142     
 N   19.485420250319425        1.2045077310284218        4.0129191124248322     
 N   22.281142723422700        1.1714666006320666        6.8206893912209674     
 N   19.690610970974600        1.0793465448315918        7.1659872104765316     
 O   23.552042755596251        3.3982728511823743        5.3523584753618660     
 C   21.800977344977422        4.8196701932771422        5.4211322178826924     
 N   18.346885449034492        4.1520913042077243        5.6078841840256013     
 C   20.356979240437507        4.9356113738294116        5.4989608209864969     
 O   23.420577628356376        1.2372633149603471        4.1373448432567530     
 C   21.572870188645897       0.56357029992376861        3.0309669733838720     
 N   18.166512582005897       0.99157957440765732        3.7924830643431076     
 C   20.126202964072839       0.53958386757035015        3.0168589767979008     
 O   23.630739831210516        1.2744272610753284        6.6180711373656989     
 C   21.919565696042106       0.50097479219724594        7.8828911025894435     
 N   18.419597820966718       0.76508068869249535        7.5103703208061354     
 C   20.477875696104942       0.39852711272942454        8.0397971481570281     
 B   24.012379262660531        1.9590176892519962        5.3278057516682535     
 C   22.733619314757306        5.9796127398420813        5.4241510230563055     
 H   17.590132198880891        3.4431020831806607        5.7221080052647570     
 C   18.210325006823062        5.5026468045339829        5.6009244835634284     
 C   19.487137139408127        6.0454807658611269        5.5223888685002454     
 C   22.416970004210821      -0.12128656775934674        2.0138106625429515     
 H   17.450564576182682        1.3597377450243378        4.4563160343203103     
 C   17.955101805718883       0.21172330846517659        2.7014482323080253     
 C   19.198330247288673      -0.10084150126890050        2.1698153899870367     
 C   22.880715643741397      -0.11516464952472998        8.8318949672209950     
 H   17.612482892109526        1.1744499566252915        6.9879419361558890     
 C   18.375272715364400       -8.6219307321638905E-002   8.5598125264480043     
 C   19.689748137811872      -0.34814086331202565        8.9346090501401623     
 C   25.599471505148685        1.9271160139593584        5.1606384620329679     
 H   23.476749225407950        5.8895193940757888        4.6194238954318436     
 H   23.316133923804376        6.0042626320424342        6.3574628336663759     
 H   22.198613986064586        6.9250671134680495        5.3218911165518765     
 H   17.233867585511941        5.9623649807105643        5.6996878861473856     
 H   19.746254024987245        7.0940091517290442        5.4898222087533499     
 H   23.218353465476788      -0.68159044990740292        2.5108517320909516     
 H   22.917282974944509       0.60603141802459337        1.3586744715360213     
 H   21.817421143642775      -0.79322180532910336        1.3922796142229166     
 H   16.961091909005749       -7.8186037037431405E-002   2.3794619200087066     
 H   19.398173674726394      -0.71529801804973725        1.3036545998951221     
 H   23.734858488282349      -0.53877564501280506        8.2873197914067109     
 H   22.395862085185232      -0.88319811892723787        9.4422239631389822     
 H   23.288798318898948       0.64974306145167904        9.5109959655931764     
 H   17.429772132950646      -0.46439358814830850        8.9305932635821748     
 H   20.013623774834908      -0.99096990517988959        9.7406675056280054     
 H   26.072967961462304        2.4889912933442950        5.9811797857632474     
 H   25.940780665211413       0.88512597408923488        5.2744281785297442     
 C   26.063206665442777        2.4730565106219400        3.7998219790320911     
 H   25.840969006777570        3.5498143803779265        3.7391394014855854     
 H   25.464475554737025        2.0050735420068047        3.0034338711909063     
 C   27.542313781364143        2.2393234774010158        3.4775847224240337     
 H   28.176873746965732        2.8114545813573462        4.1723356026846652     
 H   27.790970970461753        1.1804826405430102        3.6558555912946979     
 C   27.886913977476066        2.6032857315755269        2.0286750534802813     
 H   27.678174341087093        3.6707220954421267        1.8526603868683380     
 H   27.205703236193155        2.0620403520209662        1.3521670530930348     
 C   29.336792840872675        2.2920860761061417        1.6449938286716677     
 H   30.019095229444350        2.8736387902019174        2.2846870121656866     
 H   29.555871383264272        1.2355120441279652        1.8681701947488940     
 C   29.649831053497191        2.5768510235874933       0.17233769768516458     
 H   29.438571026800737        3.6344010581210711       -5.2749937601834024E-002
 H   28.960391677182947        2.0021414976378029      -0.46527511677581318     
 C   31.098107396497742        2.2516043384736175      -0.20936618592916517     
 H   31.314776835102954        1.1983280021880158        3.1124818479568626E-002
 H   31.781120193060666        2.8416979997885492       0.42211594407018249     
 C   31.416309195596128        2.5165049359162053       -1.6845709650987863     
 H   30.746703751615573        1.9158908669423433       -2.3183816340998895     
 H   31.182574557084340        3.5652156620454445       -1.9276519293142362     
 C   32.875001310267180        2.2222069979049421       -2.0519750012255629     
 H   33.116296210389677        1.1762373458866722       -1.8027230819574800     
 H   33.537410008200069        2.8338113855874782       -1.4189247607423361     
 C   33.196405784054015        2.4870567007941395       -3.5270724374615132     
 H   32.557509126897251        1.8536270458087087       -4.1612772041148451     
 H   32.920719217078457        3.5233100718705388       -3.7810881307002187     
 C   34.669367668864268        2.2520384393524751       -3.8822655206248800     
 H   34.956129185890667        1.2213954572134884       -3.6145208672387423     
 H   35.299187372622079        2.9047575326420279       -3.2562456010291498     
 C   34.980970304252033        2.5058737959296580       -5.3621693878949452     
 H   34.365253409750494        1.8340278572908804       -5.9831007432984320     
 H   34.660973020190035        3.5264011196836300       -5.6346255621873276     
 C   36.460788881469504        2.3231788333489263       -5.7292347516949782     
 H   36.801852291116482        1.3200074983837220       -5.4090493948799416     
 H   37.078102583865316        3.0445503637112834       -5.1602372403311749     
 C   36.714075053160926        2.4970117704202108       -7.2353529797291802     
 H   36.119587583983432        1.7445598951394301       -7.7944669845232557     
 H   36.326466137912455        3.4830595033951059       -7.5701764620115828     
 C   38.196178648316859        2.3720535016170197       -7.6326639783083525     
 H   38.784260325707152        3.1748763497939572       -7.1347794306767689     
 H   38.597495918818858        1.4090697525592339       -7.2427726243865722     
 C   38.374923015060403        2.4405710828574594       -9.1601440344099636     
 H   39.444946833527723        2.3870742593621883       -9.4483965881244991     
 H   37.962857185664738        3.3951397410805937       -9.5804334092809871     
 H   37.845585169806462        1.5952770819078914       -9.6696544874559720     
 Cl   16.109398170183848        1.9941197920511853        5.8696465188527736     
 Co   20.506615372597992        1.9432162298534787        12.362103954759867     
 N   21.913698805549426       0.37353632187053132        12.197374914707318     
 N   19.360418679507369       0.17050959308069014        12.368151358772169     
 N   21.773940747091398        2.7322947498508654        10.868537465999244     
 N   19.201103584652067        2.7436338187121465        10.823438970686155     
 N   21.996215148322936        2.7751115925831478        13.633737254067928     
 N   19.405663582329208        2.8669471360159360        13.978662208918365     
 O   23.266469742414241       0.54906885211751855        12.165299332478090     
 C   21.514908361293308      -0.87160498910916440        12.235168388539192     
 N   18.061316511673262      -0.20222951955407537        12.421310058193633     
 C   20.070950445829634      -0.98693997568028125        12.313130692209976     
 O   23.136577592801043        2.7101100618928142        10.950016648961348     
 C   21.289524195179151        3.3842281233244531        9.8428038839360656     
 N   17.882421669832720        2.9575223876911858        10.602514479812980     
 C   19.842780223406251        3.4088228771375282        9.8280989976275457     
 O   23.345825832700768        2.6728188222930691        13.430875800801932     
 C   21.634425948454968        3.4458018733919680        14.695755129593746     
 N   18.134568754528161        3.1816099248875487        14.322457226338939     
 C   20.192714197597262        3.5480184607797183        14.852482195289628     
 B   23.727566523473328        1.9879451290605146        12.140865501654712     
 C   22.447135629962563       -2.0319140022977349        12.238319476046007     
 H   17.304814738273759       0.50717586924430624        12.534519651782135     
 C   17.923930363568804       -1.5527603891088499        12.414669710291466     
 C   19.200412769092662       -2.0963514370414975        12.336685408138191     
 C   22.134414535416703        4.0690569951286699        8.8263111936726713     
 H   17.165971395915857        2.5895353061892465        11.265959532562594     
 C   17.671986068543642        3.7381193929379886        9.5119120327760633     
 C   18.915701701926910        4.0502419445266895        8.9810123714693475     
 C   22.595238112367589        4.0623526556982830        15.644845364674509     
 H   17.327524810788642        2.7728231888483403        13.799511570269798     
 C   18.090001142227020        4.0333080040393368        15.371586717279445     
 C   19.404364997258117        4.2950901016003566        15.746788848928659     
 C   25.314695335969478        2.0192694655294874        11.974012828546678     
 H   23.191104585342806       -1.9415742605081387        11.434408037151746     
 H   23.028641732063750       -2.0575594580313439        13.172243202668140     
 H   21.911822832913071       -2.9770954322107821        12.134904763802018     
 H   16.947165115906113       -2.0118885540486158        12.513329022536885     
 H   19.458929766265904       -3.1450419569878698        12.304477878573724     
 H   22.934191700228311        4.6309700178478659        9.3241730669231710     
 H   22.637022841009657        3.3416480023413326        8.1729912958415731     
 H   21.535138860119094        4.7395890201699160        8.2030272136429776     
 H   16.678298106525432        4.0287935575767824        9.1895901879783679     
 H   19.116275349910151        4.6651934694273525        8.1153855190424942     
 H   23.450605784821253        4.4840355737144737        15.100564579383294     
 H   22.110487815334078        4.8320893366376918        16.253334400644736     
 H   23.001428160318707        3.2979337434318952        16.325833004369446     
 H   17.144423908766200        4.4119584869563830        15.741719271310185     
 H   19.728066613972572        4.9382758336760118        16.552635093035931     
 H   25.787852599977160        1.4569605812501978        12.794442930745452     
 H   25.656359886003308        3.0611022025791281        12.088178933229962     
 C   25.778419458406606        1.4736236929995852        10.613086499159811     
 H   25.556280941607682       0.39685692083658708        10.552183625307023     
 H   25.179634174907129        1.9417248179678985        9.8168127624269506     
 C   27.257453085880659        1.7076283701207264        10.290789955721882     
 H   27.892166568009859        1.1354261402544263        10.985334261999771     
 H   27.505953933690147        2.7664645697198704        10.469287760315298     
 C   27.601928564214006        1.3440757310836855        8.8417690856546916     
 H   27.393374008420988       0.27664068441638573        8.6655245630620694     
 H   26.920531665641324        1.8853547077695012        8.1654693419503683     
 C   29.051685273201286        1.6556409872560927        8.4579833981160828     
 H   29.734176997831721        1.0741547701227663        9.0975363574753363     
 H   29.270566237559922        2.7122375236350771        8.6812526207648677     
 C   29.364576591487655        1.3710816302851554        6.9852758599747489     
 H   29.153451275819638       0.31351903149637145        6.7601081429775061     
 H   28.674973580860925        1.9457495678005905        6.3477965482834877     
 C   30.812750455042735        1.6965602382696467        6.6034489593523711     
 H   31.029304349256460        2.7498600676392506        6.8439446532313273     
 H   31.495901114491634        1.1065350829033176        7.2348477469361070     
 C   31.130794333774332        1.4317143983973044        5.1282173596769871     
 H   30.461159011938364        2.0323836846685976        4.4944874565832711     
 H   30.896992221885935       0.38302163957747137        4.8851185416186471     
 C   32.589464909245244        1.7259251402098459        4.7607271450162596     
 H   32.830855989078970        2.7718791657373769        5.0099571778658634     
 H   33.251854614582051        1.1142653319783566        5.3937480185578535     
 C   32.910739936048785        1.4610189025171207        3.2856269406232648     
 H   32.272037647156274        2.0946826337587399        2.6514482337223515     
 H   32.634710929127337       0.42485524808729175        3.0315888150488894     
 C   34.383781849461435        1.6955363637111527        2.9304593059233484     
 H   34.670924909245116        2.7260705636110591        3.1982757501029226     
 H   35.013345511384998        1.0425212359104199        3.5564590627722219     
 C   34.695292512157650        1.4416736135965240        1.4505528945732260     
 H   34.079967916541371        2.1139662975840672       0.82965933980081163     
 H   34.374702008829097       0.42133234732157021        1.1779702339742062     
 C   36.175262615638893        1.6235346212760611        1.0836044460031515     
 H   36.516996063870906        2.6264528368087672        1.4041014656535036     
 H   36.792145110068191       0.90155469448419157        1.6524345188271978     
 C   36.428410997228951        1.4499832121185903      -0.42258891359910628     
 H   35.834573471885712        2.2033096683011073      -0.98149721294881676     
 H   36.039809873384506       0.46430772856142422      -0.75782972232324319     
 C   37.910778563149741        1.5736675138376750      -0.81964901097828247     
 H   38.498167477436262       0.76987747699718234      -0.32213311113072718     
 H   38.313110183287705        2.5361824291498638      -0.42912514804187918     
 C   38.089457458573094        1.5058350967599179       -2.3472230215915491     
 H   39.159821709396780        1.5581047551857190       -2.6351501793483600     
 H   37.676031676450719       0.55177555996537242       -2.7681846583533134     
 H   37.561095657708407        2.3523737740924764       -2.8563884878839887     
 Cl   15.824027177296285        1.9559335406640719        12.679158601822524     
 Co   10.745788270451492        5.9476642325010971        8.0980332725703317     
 N   9.3142725427660764        4.3925100924950655        8.2386290737411958     
 N   11.859479776280313        4.1519280204079267        8.0713664839446526     
 N   9.4854442333503233        6.7512365773964813        9.5786070381578838     
 N   12.065569181579832        6.7252761501406617        9.6395129995238040     
 N   9.2738619043088875        6.7621640963528611        6.7972954480204004     
 N   11.863703830638023        6.7962536317319611        6.4527708880611447     
 O   7.9643394074036307        4.5880349029935612        8.2782678611380458     
 C   9.6919676092407006        3.1408206353973211        8.1876705853846463     
 N   13.153500307567674        3.7623046280546997        8.0250290715791728     
 C   11.133021681823807        3.0040830238783482        8.1106966854971780     
 O   8.1234396558553303        6.7479530896630955        9.4914806865363328     
 C   9.9769089954074452        7.3956594913308944        10.605645694498017     
 N   13.384461245702976        6.9385598359564753        9.8597063989466847     
 C   11.424663001684015        7.4051733173329133        10.625448347484840     
 O   7.9226282914074071        6.7016347873368378        7.0052878959776583     
 C   9.6478472878554520        7.3939619907038923        5.7155627704565273     
 N   13.140932205242136        7.0989153479469369        6.1208542288161967     
 C   11.091388228814109        7.4718705178339375        5.5616189981641213     
 B   7.5258258358529710        6.0322228351219156        8.2983826288296090     
 C   8.7418567538698717        1.9950188458184770        8.1695462070050873     
 H   13.921465764848737        4.4614988814227781        7.9287322877984572     
 C   13.273330476258916        2.4096739463804004        8.0199282544283506     
 C   11.989400572610704        1.8826535373012405        8.0809863008253338     
 C   9.1386927030100118        8.0820015817668693        11.625991635392054     
 H   14.100722308955529        6.5537315728531738        9.2045810569178919     
 C   13.595749039782714        7.7293033380041569        10.941936750454357     
 C   12.351794100780133        8.0512503625212837        11.467828541564872     
 C   8.6930765407520987        7.9927938776828933        4.7490849886907442     
 H   13.939010917651531        6.6928270026792971        6.6589117515504741     
 C   13.203373372534344        7.9356556820671429        5.0601850709229952     
 C   11.895627341388437        8.2001940472584014        4.6654283285606857     
 C   5.9391349780815750        6.0932851667945318        8.4620463087012272     
 H   7.9997059988912822        2.0839969940143845        8.9753782988856070     
 H   8.1588984055905751        1.9921184139962886        7.2360213119658310     
 H   9.2624913158164262        1.0400697450209191        8.2591496597576182     
 H   14.245231024105690        1.9390876083042308        7.9261289173910923     
 H   11.718663120305139       0.83689263909528677        8.1011082876196649     
 H   8.3284555509484601        8.6331151430126649        11.133160036093896     
 H   8.6548232770762183        7.3521327235722866        12.291578829995466     
 H   9.7397326913396647        8.7629532622638067        12.236103974322470     
 H   14.589577632947378        8.0202375089663764        11.263485210723518     
 H   12.152215013163691        8.6778079048863006        12.325509114963623     
 H   7.8809330570996101        8.5046520841023590        5.2831538667060318     
 H   9.1989467074341515        8.6838529495770374        4.0682390765121736     
 H   8.2194637978982108        7.2027979738666481        4.1444653520780674     
 H   14.155543144205623        8.3046878063766254        4.6976638160723025     
 H   11.585663543999397        8.8367254636477881        3.8488725829652100     
 H   5.4581831707113881        5.5289558531409870        7.6475926313532359     
 H   5.6130971432904078        7.1386961429073414        8.3356908365802678     
 C   5.4690093844327485        5.5698792607825212        9.8285319418113133     
 H   5.7123874025941550        4.4990823164827631        9.9141874962575276     
 H   6.0485014195693116        6.0680505804659761        10.620798680128093     
 C   3.9814343549414111        5.7739906430384709        10.130333554944363     
 H   3.3677101088645585        5.1700414166115953        9.4433617843234163     
 H   3.7045539011089965        6.8216246393495323        9.9257803038116208     
 C   3.6377544987155539        5.4307400773670578        11.583698348832828     
 H   3.8812464014183772        4.3745600415184578        11.781973454883619     
 H   4.2969557022269038        6.0084757935032407        12.252058509812151     
 C   2.1776831121941918        5.6985854913768010        11.958211263916629     
 H   1.5160640057521306        5.0906029212544839        11.321228080177384     
 H   1.9253060971347897        6.7465452288562417        11.727258383365292     
 C   1.8731063451293379        5.4124832200921906        13.431927045533849     
 H   2.1088924178747201        4.3605692447910975        13.659176198057940     
 H   2.5515134926234455        6.0049872583585202        14.065191849655033     
 C  0.42012628773427657        5.7066068447087632        13.819076403992407     
 H  0.18394875868423644        6.7585824577611158        13.590297222816980     
 H -0.25385868424577102        5.1102587268526571        13.183744730183367     
 C  0.11162669065222357        5.4202613816480927        15.292042921805123     
 H  0.78611563917847327        6.0112722457377883        15.929483635474140     
 H  0.34587639944763127        4.3677733875916402        15.517914960918755     
 C  -1.3431753370095414        5.7128170727295142        15.674727410193009     
 H  -1.5759804320135484        6.7688265178428280        15.461672090657094     
 H  -2.0137155615459510        5.1277501014658373        15.025159794010481     
 C  -1.6619218102243882        5.4010679982222047        17.140908139472668     
 H -0.99943341294586974        5.9883065965700268        17.794489465217971     
 H  -1.4185960228462289        4.3472986901481239        17.351861073577986     
 C  -3.1236651298517195        5.6712584678465596        17.514966420927141     
 H  -3.3640914299140157        6.7308901820220930        17.325973034811764     
 H  -3.7794089781350562        5.0945647210625280        16.842457860735294     
 C  -3.4538377450168807        5.3182858314646975        18.969801151997860     
 H  -2.7894149260303038        5.8832263365067199        19.643730557687991     
 H  -3.2158189699360795        4.2565150513412879        19.151098809184969     
 C  -4.9149329059622735        5.5881218965419182        19.354294058209099     
 H  -5.1483651537853978        6.6563974050140091        19.187623787078675     
 H  -5.5881342590188749        5.0271200005401031        18.680330798544134     
 C  -5.2201039947003451        5.2147577680756552        20.812553215997088     
 H  -4.5105446217310545        5.7399515693035923        21.482184306667634     
 H  -5.0260553750009382        4.1343978784268494        20.969244158623919     
 C  -6.6598530540724292        5.5470012956779380        21.241319154652874     
 H  -7.3731939146115302        4.9783111611500939        20.609247656801834     
 H  -6.8565978953334081        6.6213547342864549        21.039506489795777     
 C  -6.8976930301794219        5.2349275499015766        22.728348076362149     
 H  -7.8977596806010535        5.5754700830353316        23.060749153521083     
 H  -6.8263679900756857        4.1412388965698836        22.936248889886652     
 H  -6.1460760590924748        5.7468302746429263        23.373526260187649     
 Cl   15.430635667433954        5.8813380632900314        7.8085654794202650     
         388

 Co   11.030100772527211        5.8953664603856559        1.2848373458370539     
 N   9.6001709842785452        7.4515656838220119        1.4250372249951389     
 N   12.145554846364021        7.6902656768322943        1.2575734539181231     
 N   9.7689939996057849        5.0934410581677056        2.7659922930800360     
 N   12.348982487441532        5.1176564540526437        2.8266070139734123     
 N   9.5572663043208532        5.0807159825307817       -1.5235757947068586E-002
 N   12.147130296106724        5.0450241427988960      -0.35977994932864110     
 O   8.2500847729965194        7.2570750746423123        1.4648210964262829     
 C   9.9788595763575838        8.7029579969039581        1.3746445017194255     
 N   13.439840377108444        8.0789357497696237        1.2107604981944888     
 C   11.419995433057169        8.8386456068251018        1.2974382264595246     
 O   8.4070332037359652        5.0972397533715395        2.6786832456024237     
 C   10.260030175725204        4.4483982041365397        3.7928537865176075     
 N   13.667826863517988        4.9044960137479823        3.0472224565323800     
 C   11.707792949894927        4.4382874327975035        3.8127407009679573     
 O   8.2061117077571115        5.1427032138227569       0.19274866279357583     
 C   9.9309308799906777        4.4467374444636336       -1.0957418651298581     
 N   13.424214001613604        4.7420914993516297      -0.69206070016752297     
 C   11.374422114876735        4.3684414904386184       -1.2498488090260778     
 B   7.8100936328921566        5.8133597998076576        1.4854040189295930     
 C   9.0296513602622461        9.8495082041512223        1.3575383917512105     
 H   14.207276183049403        7.3791650318242032        1.1142626515232945     
 C   13.560686518063918        9.4314821436006859        1.2059409563178529     
 C   12.277194316594947        9.9594393579109024        1.2677612126140627     
 C   9.4211815032931572        3.7615120749188007        4.8123309652090933     
 H   14.384245666892738        5.2884886666810278        2.3918029057765895     
 C   13.878842954223124        4.1142144288343712        4.1298281550471145     
 C   12.634748686303412        3.7925172260257942        4.6555675213370789     
 C   8.9763919730463222        3.8461586856916434       -2.0613615402949970     
 H   14.222580544505101        5.1482939842442823      -0.15454194486228529     
 C   13.486169157210190        3.9042352145837471       -1.7518443417382077     
 C   12.178235585857976        3.6391974247662580       -2.1456225070098980     
 C   6.2233905031998606        5.7542524460388860        1.6491999885425772     
 H   8.2861658285517024        9.7592283231116337        2.1619685081706836     
 H   8.4482847175121929        9.8551192952512086       0.42307252096869469     
 H   9.5509173970801111        10.803812007292471        1.4500088644327347     
 H   14.532867738701377        9.9014107555352027        1.1117220871061317     
 H   12.007169960033966        11.005377608904574        1.2882687075653396     
 H   8.6139133904616116        3.2071407814388881        4.3183149755324051     
 H   8.9329502051390879        4.4909063055885445        5.4751115779742285     
 H   10.022455541965108        3.0833370224349310        5.4252112009445126     
 H   14.872605721076187        3.8234842909955211        4.4517822779927920     
 H   12.434994198167482        3.1663953969030514        5.5135060199831685     
 H   8.1602685911513770        3.3418235989931113       -1.5270755507290061     
 H   9.4810800175833219        3.1484494564283616       -2.7356336011941567     
 H   8.5089375695020113        4.6339125489789774       -2.6728746108123018     
 H   14.438177816292418        3.5348339045840671       -2.1144418648023389     
 H   11.867897011750042        3.0018004865802039       -2.9613365299991181     
 H   5.7429892974140495        6.3181437957120741       0.83413079728050765     
 H   5.8962933815473377        4.7090406749381035        1.5240623401783167     
 C   5.7537595056222059        6.2796847563587157        3.0151000841661264     
 H   5.9960680904305628        7.3508302448338938        3.0987945546588591     
 H   6.3343146399570207        5.7835340123313825        3.8078140810968817     
 C   4.2666902459019793        6.0741808097764523        3.3182714982819919     
 H   3.6517979788144266        6.6761507893696175        2.6307038272562608     
 H   3.9912881145911991        5.0258697676887429        3.1156250036221382     
 C   3.9231528223310397        6.4191704103637353        4.7712750821566816     
 H   4.1646702425659576        7.4760653084382227        4.9678581551987726     
 H   4.5836780548459197        5.8437738146730398        5.4402474852582916     
 C   2.4637244499846989        6.1489552083107801        5.1465456556789411     
 H   1.8008511634614934        6.7552752833726171        4.5093428167686662     
 H   2.2132271565750496        5.1004488701729205        4.9163202280062368     
 C   2.1588591272457611        6.4353243599711352        6.6201558292669391     
 H   2.3931016476290101        7.4876547092501973        6.8469809681167915     
 H   2.8380686527707693        5.8441045027981282        7.2537318443620347     
 C  0.70625997160069731        6.1392745908560924        7.0072232239607892     
 H  0.47134887148650251        5.0871372885859607        6.7780207236539383     
 H   3.1582251127930137E-002   6.7350187016563661        6.3720674007247622     
 C  0.39736540996420133        6.4246325197883491        8.4802889222278104     
 H   1.0718458637232422        5.8334095813457401        9.1175538424701887     
 H  0.63129556220729022        7.4770262518023110        8.7068839187502203     
 C  -1.0575137961583094        6.1316126966704516        8.8623085383276994     
 H  -1.2904948076990239        5.0760522445288050        8.6474337156800285     
 H  -1.7278341950949747        6.7178459661971388        8.2136085743723619     
 C  -1.3763693559234949        6.4408867345177949        10.328954448841246     
 H -0.71496626852886958        5.8513755851655098        10.981504971323778     
 H  -1.1315662496538761        7.4937986323992991        10.542131878184309     
 C  -2.8386414107779192        6.1722448837974460        10.702000274564769     
 H  -3.0812969579969836        5.1140994108970634        10.508803341954941     
 H  -3.4930940704681390        6.7528459411943142        10.031922468353397     
 C  -3.1679947769940249        6.5198730021617770        12.158136452377008     
 H  -2.5061675224661570        5.9493015821636659        12.829298407331551     
 H  -2.9257638923922014        7.5794771920928241        12.344342421250511     
 C  -4.6301140417530631        6.2545076274515496        12.541466208504199     
 H  -4.8690940190701069        5.1896345230711738        12.366682322544474     
 H  -5.3002976481801500        6.8238816137687071        11.872882945273549     
 C  -4.9329097537382083        6.6173929624477124        14.002166254666712     
 H  -4.2297605659992836        6.0800557165005662        14.666165701944889     
 H  -4.7284835960450300        7.6927131585407702        14.168339488259507     
 C  -6.3750981970330081        6.2964649170315088        14.428741564053048     
 H  -7.0814464100062979        6.8776965119511901        13.803542362632420     
 H  -6.5828276984302008        5.2280923288872767        14.216829899904747     
 C  -6.6103637992551354        6.5956743529958892        15.917828001767679     
 H  -7.6144661866379248        6.2711317973456611        16.247319313700924     
 H  -6.5203505283279828        7.6817957008552167        16.137153535068244     
 H  -5.8713217553326960        6.0655803049258052        16.556111033667683     
 Cl   15.715185944300233        5.9585333318657616       0.99493013596722224     
 Co   20.790981276747708        2.0028160158803154        5.5497410769082514     
 N   22.200182516242453        3.5706672378919269        5.3842001852821761     
 N   19.647002182608862        3.7767936622640685        5.5545484589972736     
 N   22.057081480594686        1.2114459673881146        4.0564242039907681     
 N   19.484306809706155        1.2027407537585970        4.0115732431331841     
 N   22.279695619120179        1.1694043624396147        6.8213142218186382     
 N   19.689182100021867        1.0803435892503039        7.1663649126346947     
 O   23.552699145352225        3.3934970345843327        5.3524380813661034     
 C   21.802882016168819        4.8162737396130160        5.4222322539401713     
 N   18.348376000619545        4.1511814499846436        5.6075141398449793     
 C   20.359035312755562        4.9333310172483662        5.4999156239213312     
 O   23.419810061761225        1.2325466400758640        4.1375048449060028     
 C   21.571878801051909       0.56027084116557213        3.0305877620856640     
 N   18.165415022427464       0.98980090139569543        3.7910586786049847     
 C   20.125159319742522       0.53704178514031131        3.0160777632314670     
 O   23.629391818731570        1.2701728976225142        6.6185155509139548     
 C   21.917388042737429       0.50091355443088526        7.8844943139128381     
 N   18.417810205103748       0.76670131908221806        7.5099847230943420     
 C   20.475584352048838       0.39976063232615516        8.0411275714729129     
 B   24.011880094331584        1.9539816939795520        5.3281216857606699     
 C   22.736457138028715        5.9754593403818506        5.4260661790833824     
 H   17.591010271227457        3.4427187639939203        5.7207358461464510     
 C   18.212722637998276        5.5018466374079855        5.6011659067786033     
 C   19.489923530829444        6.0438236473543352        5.5236084391224409     
 C   22.415768454765175      -0.12467379806386375        2.0133500341270678     
 H   17.449408126940160        1.3588585764883003        4.4543766349180540     
 C   17.954078144650119       0.20939017453571251        2.7004593285626890     
 C   19.197377412778820      -0.10366644705013378        2.1692068318218105     
 C   22.878127190936798      -0.11434818172198220        8.8344766218631072     
 H   17.611221169397357        1.1759488433780370        6.9867007651941240     
 C   18.372439208212800       -8.3861242652567919E-002   8.5599893636093380     
 C   19.686527859377218      -0.34595748227735612        8.9359256931801436     
 C   25.598952491132163        1.9205693555083185        5.1611588660181935     
 H   23.479632931395955        5.8853388642562567        4.6213803854727500     
 H   23.318879280115002        5.9990378434599414        6.3594597635367780     
 H   22.202232962646299        6.9214124953271554        5.3243323061905565     
 H   17.236508507066169        5.9621545408982799        5.6996092668532317     
 H   19.749674987610884        7.0922000704147061        5.4916965133363114     
 H   23.217253737968257      -0.68491014003991368        2.5102959712141790     
 H   22.915721089950676       0.60276974899963853        1.3580368301097967     
 H   21.816126105971357      -0.79672836931475854        1.3920521339314815     
 H   16.960096674927332       -8.0552493711050138E-002   2.3784198475077392     
 H   19.397257167234574      -0.71874677046643309        1.3034950969512198     
 H   23.730155569906533      -0.54249660697804902        8.2905094747948542     
 H   22.392132559531316      -0.87842960141310034        9.4483786760679838     
 H   23.289531745087952       0.65184132899038139        9.5097924545383794     
 H   17.426555558556128      -0.46155541464294092        8.9302520766508220     
 H   20.009597466942139      -0.98849410733767973        9.7425359124360043     
 H   26.072829543722047        2.4825832251282622        5.9813794513562195     
 H   25.939483799754591       0.87840711439043095        5.2756008770486611     
 C   26.062998939226912        2.4653438677083912        3.8000403395618587     
 H   25.839638022535620        3.5417873895248237        3.7380559159427427     
 H   25.465267306888467        1.9957753048171596        3.0038771870474723     
 C   27.542544878868128        2.2331745962897918        3.4788447405546967     
 H   28.176021476269540        2.8070124339509741        4.1731463059419251     
 H   27.792698644143783        1.1749325042493424        3.6585288168619536     
 C   27.887056779967615        2.5959945106449127        2.0296773077158057     
 H   27.676487237299636        3.6628321587818906        1.8524553941718560     
 H   27.206987701149473        2.0528035647630811        1.3536355616938087     
 C   29.337461435331267        2.2870526285721260        1.6464556688859266     
 H   30.018691789772756        2.8700272887350380        2.2859602141806104     
 H   29.558290908490463        1.2309420727693023        1.8700885639434612     
 C   29.650026303197503        2.5718128441222161       0.17372324595347963     
 H   29.437505066089543        3.6290636646076186       -5.1519724001630240E-002
 H   28.961136731640398        1.9961601938002691      -0.46362118698961169     
 C   31.098531279653550        2.2481390937654377      -0.20828735359259126     
 H   31.316182874869291        1.1949214596226807        3.1586762404061004E-002
 H   31.781104813320592        2.8385370002342660       0.42338284694016221     
 C   31.416211917763224        2.5141563099144046       -1.6833781943878099     
 H   30.746272803013841        1.9141294164820830       -2.3173745725554573     
 H   31.182554611697189        3.5630947735848393       -1.9255280217015434     
 C   32.874656828815269        2.2198056046821706       -2.0516367672782780     
 H   33.115365347613050        1.1732437359437085       -1.8044356641066488     
 H   33.537582989000065        2.8298427888333140       -1.4176492011042987     
 C   33.195942894392459        2.4872940259059018       -3.5262257241102342     
 H   32.555648780919782        1.8565608119966299       -4.1615418791687508     
 H   32.922197531469742        3.5245706989627013       -3.7777833305224164     
 C   34.668243858390461        2.2501497778910888       -3.8824947996221155     
 H   34.952250423236144        1.2178005565786565       -3.6193537973122156     
 H   35.299595605908515        2.8983981872262472       -3.2537473008481332     
 C   34.980963974257364        2.5097849617485850       -5.3609256905955069     
 H   34.362389574300437        1.8442219879252271       -5.9849771247097170     
 H   34.665795921902252        3.5327370807854486       -5.6280380726220693     
 C   36.459686535306226        2.3219643257879343       -5.7289916572733137     
 H   36.794398463792426        1.3149410440633083       -5.4179093134821708     
 H   37.080278087480288        3.0338451466433631       -5.1537512398943770     
 C   36.716076418198604        2.5076591292512984       -7.2322614596703829     
 H   36.114843570218603        1.7686309878794932       -7.7979587583984493     
 H   36.339859903766623        3.4992771773623161       -7.5565217467880732     
 C   38.195706325014989        2.3705572532484620       -7.6313845318629800     
 H   38.791131048650804        3.1595109363057396       -7.1254646287349059     
 H   38.584973573616757        1.4009745741082078       -7.2527105258991753     
 C   38.378015167442577        2.4536549534177419       -9.1564396454755226     
 H   39.443945140080196        2.3833253904663896       -9.4472535313995554     
 H   37.986016283068658        3.4164615915605276       -9.5640726497608775     
 H   37.835634257850188        1.6280757182070147       -9.6740870440830857     
 Cl   16.108791496530088        1.9953235500788313        5.8666897867580214     
 Co   20.506048435498215        1.9460155941586479        12.361274588664326     
 N   21.914493858355044       0.37719248622936113        12.197761290884282     
 N   19.361603685595441       0.17208307266061346        12.368167423853038     
 N   21.773008318081242        2.7359621104452136        10.868424129965996     
 N   19.199830016946283        2.7452955378996857        10.822390110009916     
 N   21.994675851387054        2.7772431415072423        13.634377329849270     
 N   19.404144728570408        2.8660505560586094        13.979096565394103     
 O   23.267106112101548       0.55382895608223870        12.165406296402747     
 C   21.516848488360719      -0.86830519053036836        12.236173624279282     
 N   18.062786686976231      -0.20161701713695587        12.420913245905451     
 C   20.073037491904117      -0.98482401992691671        12.313975804031090     
 O   23.135614525223147        2.7148074457602793        10.950233883787865     
 C   21.288264417381466        3.3874608123995138        9.8425749669320588     
 N   17.881138798006862        2.9590884202588317        10.601441357833760     
 C   19.841476771072223        3.4112301785333585        9.8275345156244853     
 O   23.344384117211792        2.6770683230493946        13.431362569512828     
 C   21.632179594104414        3.4459101152706384        14.697394128749997     
 N   18.132700181025033        3.1800451399111545        14.322193885645724     
 C   20.190356556708675        3.5468572602375277        14.853868369179668     
 B   23.726962438209625        1.9930077103537909        12.141195451959744     
 C   22.450055205422277       -2.0278163585313198        12.240125157018673     
 H   17.305644285487787       0.50721538696160551        12.533233389217454     
 C   17.926399829894493       -1.5522603223856444        12.414849226436859     
 C   19.203307828426809       -2.0949098724146644        12.337781611978393     
 C   22.132856540448177        4.0723806454699290        8.8259269879090425     
 H   17.164685601525203        2.5901826373793302        11.264414546677861     
 C   17.670668357749904        3.7401571553115454        9.5112260789898357     
 C   18.914400495323921        4.0528210564459464        8.9806251746060877     
 C   22.592618430815634        4.0615376328762514        15.647453177055120     
 H   17.326174304734348        2.7713152780096357        13.798450133339820     
 C   18.087113493768463        4.0309610678349657        15.371920924715063     
 C   19.401102945584991        4.2929335819558725        15.748217763669919     
 C   25.314067318195093        2.0259070786373221        11.974512297830382     
 H   23.193977079938048       -1.9374764642739011        11.436164706557108     
 H   23.031580571034443       -2.0522799820834168        13.174062870360569     
 H   21.915557955178286       -2.9735269763873617        12.137364321768461     
 H   16.949912257794324       -2.0120440748543253        12.513200449432787     
 H   19.462526405447470       -3.1434303287669954        12.306189188121088     
 H   22.932914186414056        4.6340472026314368        9.3236023756094859     
 H   22.634849150441916        3.3448562327589624        8.1722279983258428     
 H   21.533456883750304        4.7431880402510362        8.2030711881270904     
 H   16.676972909144830        4.0307790044571403        9.1888882245141037     
 H   19.114929073664577        4.6683411288909804        8.1153878135711057     
 H   23.445735358130005        4.4879724624795321        15.103747616440705     
 H   22.106715487441402        4.8271328528779485        16.259719826484208     
 H   23.002340978161072        3.2957826972061293        16.324445898095064     
 H   17.141161627225511        4.4090779915834517        15.741607791953497     
 H   19.724017773531173        4.9357868814453436        16.554639691031941     
 H   25.787642923290811        1.4635077539668426        12.794633969018179     
 H   25.654914427036271        3.0679295095814472        12.089288991804411     
 C   25.778104026772539        1.4813947406107424        10.613296087953167     
 H   25.554831307817938       0.40494329974363297        10.551115654350687     
 H   25.180324251484116        1.9510684036936874        9.8172346339572893     
 C   27.257584649816138        1.7138055828073124        10.292047928752783     
 H   27.891197693575428        1.1399044067594901        10.986165784788685     
 H   27.507599432591245        2.7720435172509963        10.471933949791376     
 C   27.601985752345783        1.3513500763966093        8.8427816086930591     
 H   27.391580759107548       0.28451363337012064        8.6653551183996171     
 H   26.921751211992291        1.8945710262395568        8.1669250892003262     
 C   29.052281812478920        1.6606170710943047        8.4594672296142956     
 H   29.733680466439306        1.0777014083202365        9.0988470225447422     
 H   29.272935628153263        2.7167475951534019        8.6831828703909935     
 C   29.364716062711249        1.3760398877201381        6.9866890654108875     
 H   29.152314524295232       0.31877795353010796        6.7613747069022274     
 H   28.675681021131936        1.9516557124227472        6.3494634504631007     
 C   30.813129923526876        1.6999197919619080        6.6045690986021075     
 H   31.030678873383522        2.7531582718904453        6.8444474897167353     
 H   31.495826019392563        1.1095826707251712        7.2361650978209839     
 C   31.130670050421628        1.4339513617642707        5.1294543783573214     
 H   30.460704449956324        2.0340275108276424        4.4955298775073516     
 H   30.896952563398610       0.38502893145775235        4.8872886062499088     
 C   32.589095830117991        1.7282243549420853        4.7611191766588972     
 H   32.829889990870193        2.7747722910887798        5.0083008566474341     
 H   33.252005048395155        1.1181377936252059        5.3950805947736473     
 C   32.910266742365586        1.4606857237596629        3.2865277492206797     
 H   32.270145477127798        2.0916271450299910        2.6512348131865346     
 H   32.636216863135409       0.42348884878870374        3.0349501246656798     
 C   34.382638877121273        1.6973846206432470        2.9302813571985320     
 H   34.666984768040102        2.7296370810653858        3.1934862729470423     
 H   35.013762896553331        1.0488728892203734        3.5590109022753085     
 C   34.695277243517914        1.4377251450302437        1.4518482070762009     
 H   34.077051771270106        2.1036854503636153       0.82783037242294366     
 H   34.379581614281420       0.41493850370806240        1.1846232954881832     
 C   36.174134575712344        1.6248041190120543        1.0838862807028014
[truncated: 2,147,514 more chars]
