# Supplementary material for: Unraveling the Contributions to Spin–Lattice Relaxation in Kramers Single-Molecule Magnets
Source: J Am Chem Soc. 2022 Dec 9;144(50):22965–75. doi: 10.1021/jacs.2c08876 (PMC9782788; doi:10.1021/jacs.2c08876)
Supplement: Supplementary file 2 — ja2c08876_si_002.zip [file ja2c08876_si_002.zip › phonon_Co/mol-4/mode-1-10/12/Cart_disp.xyz]

         388

 Co   11.007286253630481        5.9390126421909795        1.2337734836841436     
 N   9.5403903029641448        7.4385601675057993        1.4327238179290187     
 N   12.093023979273465        7.7564051252890804        1.2721157803199248     
 N   9.7910898839338785        5.0785792856387175        2.7460367144729636     
 N   12.352917779754131        5.1562323694024492        2.7388109710690660     
 N   9.5291098914924728        5.0019175315683881        3.1185623851298638E-003
 N   12.116255023326181        5.0345582904837194      -0.37351632511431748     
 O   8.1969457914570842        7.2036452391572787        1.4601738621641196     
 C   9.8873871015031494        8.7005756221703674        1.4029936961383660     
 N   13.373111214506736        8.1906179292210783        1.1954018728718052     
 C   11.327418650213351        8.8798944203324286        1.3213766330730974     
 O   8.4242381055183859        5.0572230320294826        2.6904502515500188     
 C   10.314318232427484        4.4419255003560192        3.7633173502797379     
 N   13.684890792168176        5.0075434433689514        2.9380414068554828     
 C   11.760572005870449        4.4783711428501478        3.7566739500354815     
 O   8.1788632010805511        5.0659007811716750       0.21198732946670723     
 C   9.9055643738729451        4.3747683983107573       -1.0800791367845122     
 N   13.397721391608723        4.7816602850756862      -0.73476150535065932     
 C   11.349854058192312        4.3346943869676444       -1.2509312879866199     
 B   7.7910188113831369        5.7454113097233828        1.5044746742548500     
 C   8.9089975700957424        9.8222155404153995        1.4098230649593659     
 H   14.160932079317091        7.5145601605937165        1.0743454330670252     
 C   13.446415797466592        9.5460904802071873        1.1805615939219332     
 C   12.144165606696989        10.029615453622830        1.2716297614207070     
 C   9.5138609151295448        3.7216335415596986        4.7932184885900373     
 H   14.374589220525854        5.4097125823404477        2.2654829885927112     
 C   13.951547990119003        4.2556839820337444        4.0400780524111717     
 C   12.733353808612266        3.8937517841524252        4.5985861209370116     
 C   8.9595572580579308        3.7561533413943820       -2.0430732684907156     
 H   14.191907494532542        5.2259456944229017      -0.21995376700043931     
 C   13.467782911240571        3.9524400763745047       -1.8002453587926697     
 C   12.160835467005313        3.6382359245323466       -2.1652387213936732     
 C   6.2080525527371186        5.6691125178524544        1.6899176488201564     
 H   8.1552147649304452        9.6804574617399677        2.1988289863459896     
 H   8.3417257827800277        9.8457046002905724       0.46691412344205518     
 H   9.4028124015235548        10.787039357245055        1.5428419305394938     
 H   14.400354821283852        10.049827656595930        1.0628240104964237     
 H   11.839397478995618        11.066529031216566        1.2938773289077647     
 H   8.7026067343792057        3.1635371103385235        4.3102522003204404     
 H   9.0320923261468025        4.4272683720470232        5.4864168780260849     
 H   10.145557862277739        3.0417902086699020        5.3757155503690557     
 H   14.964792873395842        4.0202256455258167        4.3502685190958044     
 H   12.577533162622812        3.2874744678063839        5.4811938133865983     
 H   8.1389705013869644        3.2606319874544187       -1.5080095379154506     
 H   9.4713870742739577        3.0473354974166624       -2.6998989459607872     
 H   8.4982960084626100        4.5302686019017706       -2.6751081953062767     
 H   14.425209812914250        3.6254821283828180       -2.1908534149465106     
 H   11.857332993991577        2.9951723245309885       -2.9786404491853586     
 H   5.7099432844719482        6.1846055549307861       0.85171476522281542     
 H   5.8925273948397781        4.6135133106489592        1.6233597877955193     
 C   5.7493383772952749        6.2617638997112275        3.0329919223574358     
 H   5.9911379315699591        7.3365272500552798        3.0613194018021628     
 H   6.3376630312869064        5.8067018192053608        3.8453381164898763     
 C   4.2644331572787397        6.0696158729590586        3.3545035767111115     
 H   3.6475885298290995        6.6380130975651621        2.6401014253493660     
 H   3.9896841785288055        5.0118694331231488        3.2044422625683904     
 C   3.9226743755881204        6.4843167138444437        4.7910051097899906     
 H   4.1593039301693020        7.5512409254062502        4.9364013491452674     
 H   4.5857480858177473        5.9447249084679212        5.4868184156802835     
 C   2.4639248662336977        6.2234096925582572        5.1768272464306966     
 H   1.7995643669629964        6.8097336212428141        4.5224603231138207     
 H   2.2158646001889113        5.1680707103828878        4.9766898829366832     
 C   2.1563479121596085        6.5483426443234736        6.6424138856154737     
 H   2.3810637831234578        7.6085067005490314        6.8416732646528589     
 H   2.8390615552247689        5.9797353593120723        7.2927475883655797     
 C  0.70527621272720797        6.2481281340432124        7.0321735678969173     
 H  0.47864083376208433        5.1916761028894687        6.8148187626589882     
 H   2.6903483761269963E-002   6.8306910352645094        6.3885222250531806     
 C  0.39075808284922159        6.5454996991987455        8.5017825026388056     
 H   1.0731188698529495        5.9708139602070114        9.1462604739671658     
 H  0.60816855680105475        7.6036449979453025        8.7183605813442053     
 C  -1.0608985783935860        6.2328384676332247        8.8810509477637751     
 H  -1.2795238616320448        5.1754865296012085        8.6601901501354046     
 H  -1.7379787512741043        6.8123881377937376        8.2332345424040927     
 C  -1.3877937254057131        6.5275869484805442        10.348893274155104     
 H -0.71668321760685127        5.9450121532479141        10.998221942046518     
 H  -1.1624131537487696        7.5832900652035207        10.570885643215096     
 C  -2.8468785588319996        6.2285415210499426        10.714150362285537     
 H  -3.0736127041528931        5.1726894131021774        10.493124594773855     
 H  -3.5092017307057839        6.8149009327236154        10.057810122873313     
 C  -3.1848066576160168        6.5313168740102885        12.177911203743644     
 H  -2.5190431247077489        5.9478675317799690        12.832883065955192     
 H  -2.9536404160618992        7.5869324178317470        12.396838473286065     
 C  -4.6466274173766600        6.2402834246526435        12.548634993659913     
 H  -4.8799239467205844        5.1852981215862002        12.325086158684826     
 H  -5.3188939518828953        6.8349738839305054        11.908220573676576     
 C  -4.9543527572694357        6.5328331585428518        14.021695904057612     
 H  -4.2686354690925024        5.9501018595980151        14.657653528229527     
 H  -4.7296807626227642        7.5899045792602582        14.243762894600874     
 C  -6.4047267021533294        6.2240325285008167        14.427413445203390     
 H  -7.0921255236597673        6.8513236980205514        13.834908573835316     
 H  -6.6375255947339387        5.1784177290929438        14.160340346699343     
 C  -6.6413849124575908        6.4489172301278659        15.926273643709767     
 H  -7.6653644601348923        6.1891477163343067        16.231578004166156     
 H  -6.4759242255790079        7.4995220146556072        16.208787170334194     
 H  -5.9600371623658379        5.8348043162941732        16.532520210507720     
 Cl   15.679255055389444        6.1308497879370671       0.87284943402151405     
 Co   20.824686937915569        1.9587076103140277        5.5534922958859019     
 N   22.281170049399758        3.4707544009627838        5.3864074633658712     
 N   19.733363932125961        3.7779471546684760        5.5482931659636163     
 N   22.053081985589390        1.1190089570809214        4.0471405944046337     
 N   19.484904605264383        1.1909076450667357        4.0383139682923126     
 N   22.301434444372475        1.0516232289411602        6.8066998607370994     
 N   19.714323252597971        1.0962523494796528        7.1805125341648974     
 O   23.625633778712647        3.2416600685551109        5.3489607393086613     
 C   21.931090859844584        4.7318994426081966        5.4209448543324168     
 N   18.451271710687855        4.2041145022626631        5.6249137828526248     
 C   20.491949352717132        4.9057213614529802        5.5059022970522120     
 O   23.418150675408647        1.0956492863461060        4.1134128305458111     
 C   21.535031828755184       0.47754525190387065        3.0304689644297040     
 N   18.155353796808189        1.0344873764086961        3.8309269366928276     
 C   20.087697878671822       0.50946372192781764        3.0291435899759018     
 O   23.651784377681995        1.1036914817453312        6.5933204843331872     
 C   21.921235661453380       0.42330498729684318        7.8880126364917551     
 N   18.431000751271302       0.84341680047913681        7.5362379379408759     
 C   20.476537751462089       0.39166636619180129        8.0581717507393300     
 B   24.040925725481650        1.7883973686493519        5.3050294585161399     
 C   22.905716480463038        5.8570189710451084        5.4133429354844820     
 H   17.665440856871573        3.5235643677003283        5.7308609362767422     
 C   18.369251483770622        5.5595165387112768        5.6460648361491570     
 C   19.667916003789390        6.0509450177808475        5.5604857802675935     
 C   22.344072423764356      -0.24534587505975841        2.0098502800744606     
 H   17.459616511376201        1.4352651442132369        4.4986028189856713     
 C   17.899977944234710       0.27607815521288342        2.7326486725447348     
 C   19.124094651046295       -8.3297617954021130E-002   2.1844446398641160     
 C   22.861196241405878      -0.20302384072686736        8.8523138162188477     
 H   17.638584960094434        1.2801343033589379        7.0137055446198584     
 C   18.356134922551526        1.1185671919667226E-002   8.5993651210507007     
 C   19.661147759977190      -0.30539808119013517        8.9682501461184909     
 C   25.624229419600347        1.7206752691367961        5.1232987531265684     
 H   23.672627194816634        5.7070729513802041        4.6376015074979078     
 H   23.457012784806167        5.8975532812868066        6.3659226142256786     
 H   22.409483069991481        6.8185521857872491        5.2591687166572081     
 H   17.412266306345863        6.0572030336733595        5.7650395336254681     
 H   19.966225160704258        7.0896375514971774        5.5437355380869713     
 H   23.132462440199888      -0.82652604404925134        2.5042268361239524     
 H   22.858064708499679       0.45972840798174447        1.3401122923940023     
 H   21.714152220559708      -0.90550326578202678        1.4047481109393978     
 H   16.890381977898645        3.5454398690914907E-002   2.4154240666589168     
 H   19.288434745954724      -0.69432975138594755        1.3073517104505170     
 H   23.701647874843392      -0.66696039634716020        8.3218626579365829     
 H   22.350571767025610      -0.93985076627774089        9.4785558244125863     
 H   23.291833121514468       0.56219552908670589        9.5160874626360688     
 H   17.396808434373813      -0.31776232486350187        8.9834627746513931     
 H   19.961323204434489      -0.95262150898100895        9.7796564943911513     
 H   26.117911470809101        2.2373929707782465        5.9630812926017009     
 H   25.945028552112266       0.66662784364937488        5.1885980460675647     
 C   26.081504676101197        2.3177736493830405        3.7816741860205427     
 H   25.838415147161484        3.3924590824550633        3.7561745283668766     
 H   25.493430367302430        1.8639703529775014        2.9683832091543727     
 C   27.565823253144526        2.1270995951797551        3.4579708110478933     
 H   28.183501271115716        2.6949047522191223        4.1720534602360519     
 H   27.841135659995960        1.0691711133346151        3.6060923154401978     
 C   27.904687556827525        2.5436810152518228        2.0215155883493781     
 H   27.669465739769393        3.6112457183029223        1.8781403984978853     
 H   27.239360638599337        2.0061659977924373        1.3261694204371639     
 C   29.361854237652665        2.2805450152969446        1.6326238297278877     
 H   30.028717370817471        2.8646549949593791        2.2864139482513961     
 H   29.608207588832034        1.2244230580806004        1.8308188462503039     
 C   29.666575539118110        2.6067731196213706       0.16700538886527586     
 H   29.445403328522112        3.6681464890440267       -3.0140540887798235E-002
 H   28.980188225939475        2.0416936090292501      -0.48268807779759093     
 C   31.115365456150695        2.3014654099327805      -0.22602752044294566     
 H   31.338333912755004        1.2438021330416442       -1.0581406199203711E-002
 H   31.797408878150623        2.8805056693499189       0.41702397120711199     
 C   31.427295097242531        2.5994752990928216       -1.6957676787287914     
 H   30.741387313673052        2.0278621481980705       -2.3394100408688634     
 H   31.213253223791980        3.6587310902016492       -1.9107466916679448     
 C   32.877003864924554        2.2819968973636158       -2.0776415649748414     
 H   33.092441599849820        1.2237155325156768       -1.8577055433661767     
 H   33.557056267253600        2.8589563681626271       -1.4304456585266483     
 C   33.202353796319215        2.5762971317762964       -3.5456815658158263     
 H   32.530519887825733        1.9937211841438587       -4.1942014310551139     
 H   32.977378444841627        3.6320572978414010       -3.7678600840574581     
 C   34.661093215937228        2.2765872092551254       -3.9107476200950804     
 H   34.887837449222502        1.2211088236667711       -3.6879361589176076     
 H   35.322794989862707        2.8641842562015754       -3.2549347946277090     
 C   34.999958575743150        2.5770504633974007       -5.3745856086808983     
 H   34.337609708076208        1.9896176237808800       -6.0290479779610973     
 H   34.765403409044012        3.6311204706009765       -5.5964902759747499     
 C   36.463384484085992        2.2908606704993044       -5.7414351354552924     
 H   36.700587780442731        1.2377739363967533       -5.5142059095779077     
 H   37.131326294674977        2.8901006295839138       -5.1011740014684790     
 C   36.774001510884005        2.5803952783541049       -7.2143696027429973     
 H   36.097881438116580        1.9879804016187976       -7.8505451577230838     
 H   36.539069704006444        3.6333838631540396       -7.4418253789237179     
 C   38.228971927708081        2.2865255951325558       -7.6118073231213579     
 H   38.905835638396397        2.9241439443313797       -7.0195698700263431     
 H   38.472169843080202        1.2458568277132056       -7.3376731042435255     
 C   38.471238345289109        2.5062455211419747       -9.1104828854936137     
 H   39.502314574822009        2.2684175126806618       -9.4066915664105064     
 H   38.284790260271706        3.5498101096567209       -9.4007350658661633     
 H   37.808655805018923        1.8741549662854267       -9.7171436852625934     
 Cl   16.144826323381636        2.1480545261357680        5.8891640049721463     
 Co   20.464130109171805        1.9491752347677012        12.341029687953082     
 N   21.847156533674646       0.33810446134515909        12.199966014115878     
 N   19.295520588949874       0.20040119256333791        12.373867373712917     
 N   21.762995651960523        2.7042780097035957        10.872895314396359     
 N   19.179516433442299        2.7610951517693794        10.775788901525525     
 N   21.948790340636531        2.6944686944295064        13.657144043038354     
 N   19.355224770527890        2.8666841603281479        13.970452373938835     
 O   23.205264729471015       0.48072285873349535        12.167862134801297     
 C   21.420933551407710      -0.89765074321224270        12.252791410339913     
 N   17.984744867973411      -0.13686723845627327        12.396480187818462     
 C   19.974854542271871      -0.97656981456874392        12.321233011023811     
 O   23.122684786531135        2.6557233007327130        10.975045423058472     
 C   21.305551169623030        3.3585336836941075        9.8361879146068265     
 N   17.871285472724356        3.0298619620064864        10.541593646524742     
 C   19.858600563725940        3.4239018766151128        9.8026969156723247     
 O   23.299417829581451        2.5808139526593643        13.461769826378118     
 C   21.592679735742927        3.3698323718338479        14.718633039961892     
 N   18.090051853219418        3.2311506347395360        14.289683137751586     
 C   20.151963470343205        3.5194518608455385        14.857616598485720     
 B   23.688984138334526        1.9109612082999496        12.166974695196251     
 C   22.328978364775534       -2.0783010040954180        12.281661080636173     
 H   17.245701209414687       0.59066378865670155        12.501273470551464     
 C   17.810692152967299       -1.4846119215802862        12.372806993409988     
 C   19.072937603755769       -2.0627577081801514        12.318744845551109     
 C   22.180075678759085        4.0071792212560098        8.8204765912691112     
 H   17.134572456294521        2.6776665816700342        11.192584217422693     
 C   17.704108755420968        3.8410337994685984        9.4657723413798127     
 C   18.967225580383261        4.1165072166714909        8.9569328696405890     
 C   22.567772426153859        3.9589140014678308        15.670440955097517     
 H   17.277709549725753        2.8508906561000265        13.752249184707690     
 C   18.057366994488351        4.0881766933203787        15.335612241130464     
 C   19.374323739816724        4.2985917277072296        15.736902651486711     
 C   25.279484731062588        1.9353939661693482        12.017959669046750     
 H   23.049033504416553       -2.0477503336799856        11.448556357028520     
 H   22.941189723856677       -2.0667949804162071        13.197110901503150     
 H   21.769759869796999       -3.0170073290379174        12.241504307461797     
 H   16.819387133876614       -1.9174385311174711        12.445910935132895     
 H   19.304779346393492       -3.1182637960859352        12.282317640549728     
 H   22.996494851172105        4.5455618111062153        9.3179429231012261     
 H   22.659829672149701        3.2554238823166117        8.1763627197262263     
 H   21.608639559163564        4.6930056424406432        8.1872258736437811     
 H   16.725867319539315        4.1801780625758775        9.1385587884295525     
 H   19.202322677346185        4.7458827538337269        8.1097734571775995     
 H   23.395999486686225        4.4269989995388563        15.122971529467907     
 H   22.087748988080428        4.6841764991391450        16.332062595015682     
 H   23.015417610621061        3.1700400628175038        16.293706586169570     
 H   17.118775816473352        4.5069074340704862        15.683735836716757     
 H   19.707316771379251        4.9318587554457700        16.547496838058677     
 H   25.740020230152211        1.3257183298778281        12.813167137089675     
 H   25.626619168116385        2.9685744465503290        12.192605829542845     
 C   25.755634819054933        1.4627095924768443        10.632251240451884     
 H   25.533489124674645       0.38972065978760129        10.511890642037230     
 H   25.164896886120850        1.9745201330489053        9.8569939457951978     
 C   27.237714824069897        1.7106099432992030        10.331092419266366     
 H   27.868956799645051        1.1025952271982538        10.998362365524420     
 H   27.487375181130183        2.7592878343670804        10.565723163578289     
 C   27.586726178624097        1.4203494130356749        8.8650582802294000     
 H   27.370583069743990       0.36412047045247731        8.6340885403311862     
 H   26.910922750379218        2.0013138330448697        8.2158386507247645     
 C   29.039136210114396        1.7376746883028633        8.4953383282413544     
 H   29.716889107320778        1.1324948009415718        9.1177257628054864     
 H   29.263370291848300        2.7861700305371753        8.7517227320717268     
 C   29.351943745716373        1.4940471645854005        7.0143645428762422     
 H   29.127055192536787       0.44585196452995612        6.7586843242103463     
 H   28.669851840623483        2.0958290652232074        6.3935432324241104     
 C   30.804069941220142        1.8096820476048763        6.6384921905405161     
 H   31.032880981996382        2.8574532023451820        6.8925115738855531     
 H   31.479668680639730        1.2028069531311811        7.2620692101533821     
 C   31.119019070135771        1.5569787432042639        5.1600061243639752     
 H   30.460035927418591        2.1761497675118275        4.5324547501775578     
 H   30.866392926266975       0.51474624564846028        4.9060182357164095     
 C   32.582395544623338        1.8281403564280596        4.7916136415992003     
 H   32.839494887038853        2.8724351270613182        5.0328825790154772     
 H   33.236157955551590        1.2100189911696413        5.4276460640952680     
 C   32.897648367096892        1.5446089155204361        3.3187282445402175     
 H   32.266765850141546        2.1803931162135060        2.6786347529278407     
 H   32.605834964128114       0.50946304208563720        3.0774345612810761     
 C   34.373030936123136        1.7526644355585799        2.9540710406237523     
 H   34.670599253778050        2.7890507643200548        3.1840694174234829     
 H   34.998313432171059        1.1149596889393751        3.5993038253713276     
 C   34.677396153171649        1.4413003141545366        1.4845510000306521     
 H   34.057141718250961        2.0849367197435646       0.84117328804013403     
 H   34.358482502558793       0.41085440873810608        1.2573885380479781     
 C   36.153983888998944        1.6123609817627129        1.0994191590757598     
 H   36.485194449277650        2.6344742512859183        1.3500545093520187     
 H   36.779341862674599       0.93848053915232610        1.7086411975670934     
 C   36.405514615791517        1.3426091290725406      -0.38901989385653230     
 H   35.771872696581639        2.0150647187185995      -0.98860557960958961     
 H   36.069278719061444       0.32389093812473768      -0.64266394412154171     
 C   37.870459222491824        1.5164439859207990      -0.81844334821661380     
 H   38.501197338739885       0.79620692299226747      -0.27162591972408845     
 H   38.214062024063018        2.5196543083693417      -0.51269619740915218     
 C   38.049620349323114        1.3394655739799384       -2.3314675383839090     
 H   39.085368117595777        1.5101505197294089       -2.6572598874713664     
 H   37.771193195369136       0.32670358795207000       -2.6561755467754451     
 H   37.420116817755414        2.0456006046617672       -2.8889231031051179     
 Cl   15.777163309970494        2.0837099478974914        12.610476331054929     
 Co   10.763020616701491        5.9280355082564968        8.1244756315832891     
 N   9.3908976140689511        4.3041565231086203        8.2336881966222641     
 N   11.937883510120104        4.1777410164604412        8.0589027678406477     
 N   9.4514976845530168        6.6622713288741462        9.5864639986102027     
 N   12.041209336331764        6.7254582275688310        9.7001708642006967     
 N   9.2796871465501010        6.6432303026269164        6.7857040921758172     
 N   11.873323096646921        6.8047426610831989        6.4760419708523731     
 O   8.0317087604521067        4.4405536290637597        8.2755188902387182     
 C   9.8205672209785515        3.0693927158354430        8.1762169648984475     
 N   13.250751742546203        3.8487593189167675        8.0364882086565004     
 C   11.265807872325297        2.9963312904815180        8.1047668527636230     
 O   8.0936115678181775        6.6154810236081412        9.4732745098445950     
 C   9.9033367101852257        7.3216404423287793        10.622584830545000     
 N   13.346959781219903        7.0017564214362791        9.9430702871250034     
 C   11.351362049680215        7.3917482163047756        10.664433159897305     
 O   7.9289281569000369        6.5407094593497366        6.9851580615863620     
 C   9.6395901492231690        7.3205659246635619        5.7266125774216441     
 N   13.140320960687307        7.1694741790277732        6.1625211331306184     
 C   11.080726650826389        7.4622854815983848        5.5887116361699993     
 B   7.5381376302812839        5.8656873763785322        8.2757908707376835     
 C   8.9165522283050525        1.8850549849144551        8.1479207076471099     
 H   13.987633318997663        4.5809485475291813        7.9466801064999100     
 C   13.433769935858827        2.5011083806297552        8.0540277732244316     
 C   12.175213864397094        1.9148185752126128        8.1026595797473036     
 C   9.0197418173071888        7.9731530816446607        11.628459435796390     
 H   14.089884464223763        6.6512463886648838        9.2970092308233756     
 C   13.502528663997658        7.8193355088420224        11.015318747650769     
 C   12.233321748560147        8.0923349535343192        11.513395232784118     
 C   8.6706841711847797        7.9178294428571050        4.7736427519484188     
 H   13.950925077501486        6.7967810788405707        6.7076326065238119     
 C   13.177749311763963        8.0297887311800782        5.1191817801248547     
 C   11.862712918216710        8.2424425878155319        4.7139473691972142     
 C   5.9472925666523961        5.8809407367398885        8.4209846611418211     
 H   8.1831454263127128        1.9237058857219100        8.9675626297104571     
 H   8.3205715444601029        1.8793685676427145        7.2226428557507649     
 H   9.4783621820333543       0.94975389882925365        8.2093612612057196     
 H   14.428184689333531        2.0744784226748969        7.9797114067268895     
 H   11.949968779293025       0.85749465637105948        8.1336933135550904     
 H   8.2278744811302484        8.5364370408407204        11.118892056924489     
 H   8.5053740092821695        7.2221888763183921        12.247546289916235     
 H   9.5894705487093255        8.6377665036673914        12.285905325747247     
 H   14.477050081920659        8.1634379575895792        11.350011830251905     
 H   11.989474558009469        8.7263375920782824        12.355072367440712     
 H   7.8213845416278138        8.3520862744731978        5.3165568436134594     
 H   9.1492036314007450        8.6730823509271673        4.1446127247854108     
 H   8.2554991691158097        7.1385347427365682        4.1165673928747504     
 H   14.118200892245053        8.4507441664372340        4.7777065615057026     
 H   11.533036027538362        8.8800013463632208        3.9054585436939986     
 H   5.4914127762512663        5.2702770395011935        7.6239026480453083     
 H   5.5945983229386860        6.9125308381943134        8.2480602376437560     
 C   5.4725697644106441        5.4030218541813424        9.8049574075388151     
 H   5.6953620519366410        4.3299222646215103        9.9216663253811515     
 H   6.0635150707140291        5.9125992911616194        10.581420507670362     
 C   3.9912807495534595        5.6502947406933197        10.108686774571394     
 H   3.3587102947812220        5.0439467303053656        9.4412825794467690     
 H   3.7419308099750666        6.6995222970552062        9.8769116734016897     
 C   3.6448849748227206        5.3572737399974137        11.574407210496066     
 H   3.8586166845835850        4.3000497192755081        11.802547199498985     
 H   4.3234312338962422        5.9350038575217612        12.223633205755467     
 C   2.1942835404690042        5.6779405152523825        11.947277775468500     
 H   1.5135578035503203        5.0757717321645002        11.325227241226989     
 H   1.9726766668925537        6.7274785894635549        11.693155112045792     
 C   1.8839443363597874        5.4328647250314681        13.428180078415380     
 H   2.1045782271340059        4.3832733634890664        13.681581034993462     
 H   2.5699603540445706        6.0305437847389705        14.048623213834565     
 C  0.43420371935985375        5.7544272432709471        13.807075544422629     
 H  0.20957982696641930        6.8034252854269290        13.554575209184970     
 H -0.24526881216288554        5.1511978124072888        13.184206896066515     
 C  0.12153798714885088        5.5017652458148980        15.285759012584021     
 H  0.78396287469418280        6.1181327819814060        15.912346439217508     
 H  0.37072515135514367        4.4585271555878796        15.538686840057448     
 C  -1.3399836885123979        5.7778934057060374        15.656302035348313     
 H  -1.5941124922698322        6.8228039502263043        15.414783951939235     
 H  -1.9965248118029719        5.1615381766341750        15.021470977510807     
 C  -1.6537214253373342        5.4963595855239751        17.129686407178053     
 H  -1.0227030684254843        6.1334915410033020        17.768307195384711     
 H  -1.3614593908373476        4.4616615791860044        17.372505783925298     
 C  -3.1290380175606178        5.7042183209042419        17.493676492105088     
 H  -3.4278767983765310        6.7394157719397842        17.259641530076149     
 H  -3.7530528466173676        5.0631484417605561        16.850356786146335     
 C  -3.4337080558447988        5.3980078059108338        18.964010825176246     
 H  -2.8182059945650981        6.0486616404742017        19.605330154249984     
 H  -3.1090465631474422        4.3702769421705687        19.196706291158055     
 C  -4.9124030600731512        5.5616848560225236        19.344916419275584     
 H  -5.2505704291922912        6.5801422714485094        19.086644356388859     
 H  -5.5319034684439803        4.8789559647503253        18.738631839072980     
 C  -5.1652394773909123        5.3000106371560065        20.834496716327159     
 H  -4.5444524354790721        5.9883585249158768        21.431398552280069     
 H  -4.8131879719342807        4.2879573787510248        21.098109980251991     
 C  -6.6359657669104548        5.4527527634665560        21.254956746001277     
 H  -7.2526152942236015        4.7159111535154388        20.711785158517568     
 H  -6.9958078845475997        6.4480215270804342        20.937430213076585     
 C  -6.8189408214533538        5.2869170211983478        22.768843315759373     
 H  -7.8637972627768731        5.4270458593648030        23.084539491648179     
 H  -6.5094675904827204        4.2850513435474902        23.106714866707705     
 H  -6.2147343830935764        6.0203593902104462        23.323272113845558     
 Cl   15.457894592064074        6.0666039013561441        7.8808110085399790     
         388

 Co   11.008321688103957        5.9383614330114307        1.2356719429849365     
 N   9.5438037374309381        7.4410303087505092        1.4323637064775678     
 N   12.096294227654791        7.7540711775546258        1.2714141087939284     
 N   9.7897330393171842        5.0811056452467822        2.7466779920793152     
 N   12.352265000616425        5.1552113098923273        2.7424898083206126     
 N   9.5300117820728492        5.0068273390449685        2.3065092358733712E-003
 N   12.117318069454871        5.0346065638545339      -0.37265006902860159     
 O   8.1999642706592297        7.2085879878094143        1.4601707810059135     
 C   9.8928751065579927        8.7023623672318493        1.4019519949114478     
 N   13.377203958541399        8.1856425154750241        1.1960640247332150     
 C   11.333036861132683        8.8790144961408064        1.3205898582344426     
 O   8.4231058292874668        5.0614630298730088        2.6896478709975180     
 C   10.311167910801109        4.4438834237232188        3.7644333424757508     
 N   13.683577578729766        5.0033051684005034        2.9428160035077089     
 C   11.757465868961926        4.4776482497826402        3.7590085484487075     
 O   8.1797529556715229        5.0717731046430909       0.21094378035337188     
 C   9.9060512051292982        4.3784114450552201       -1.0802815905052865     
 N   13.398423223383286        4.7789207299419019      -0.73270855368312637     
 C   11.350262075057698        4.3358013084692617       -1.2503135538872889     
 B   7.7918367569739804        5.7511859329622137        1.5033778077871074     
 C   8.9163530542909548        9.8255768065346292        1.4079221002613975     
 H   14.163747035936236        7.5081750922390311        1.0758002213636739     
 C   13.453263173558263        9.5409185686318292        1.1820385686958366     
 C   12.152109947297138        10.027023388631688        1.2720398441346719     
 C   9.5086229250030687        3.7253237587617138        4.7937338039605359     
 H   14.374615059259561        5.4041784544334250        2.2709256451730759     
 C   13.947439087643053        4.2497964540620572        4.0441066863506130     
 C   12.727961268551653        3.8901113697498038        4.6010997409301613     
 C   8.9594718489000336        3.7603151294346628       -2.0430165493961798     
 H   14.193019082510915        5.2214055275567564      -0.21713470446541736     
 C   13.467668630678542        3.9489283588157793       -1.7976434019180361     
 C   12.160518856970048        3.6372597626707290       -2.1636399343489896     
 C   6.2086731173952625        5.6764272492648313        1.6878148971891485     
 H   8.1630822534889234        9.6863898177829686        2.1976954957486905     
 H   8.3483607339060271        9.8486417290460437       0.46545621590995240     
 H   9.4118758997273773        10.789656601402802        1.5391662748825190     
 H   14.408218652764660        10.042720145436133        1.0653937605466024     
 H   11.849338826170838        11.064449325155739        1.2945086990173764     
 H   8.6978166110152468        3.1671471925515973        4.3101065179094187     
 H   9.0260890444294635        4.4320992735096718        5.4851085409897813     
 H   10.138754499513853        3.0458222708914069        5.3780778349806031     
 H   14.959709396156050        4.0116006002695261        4.3549110096460142     
 H   12.569923055736671        3.2831444828360645        5.4826830657172687     
 H   8.1381588477476168        3.2663473162366978       -1.5077508915496780     
 H   9.4704663906202597        3.0503150203608294       -2.6991253310577479     
 H   8.4993745787844794        4.5345468398516822       -2.6757013643659628     
 H   14.424671614993539        3.6196256154486770       -2.1870269045791852     
 H   11.856360487556998        2.9943394839694388       -2.9769228175610905     
 H   5.7116232398833509        6.1943017795592468       0.85063942271667470     
 H   5.8922087983427893        4.6214310126765117        1.6186018835757434     
 C   5.7495677709355109        6.2662183466056662        3.0319122082695640     
 H   5.9908946400664611        7.3409399762375154        3.0624433099770543     
 H   6.3379630018025610        5.8097967117050926        3.8433592580753824     
 C   4.2647549964698026        6.0726946638461055        3.3529913790505561     
 H   3.6475120879326446        6.6420465748019044        2.6397739792068977     
 H   3.9906372217623649        5.0151629222519913        3.2008836349899710     
 C   3.9228938325487146        6.4843444988272223        4.7902293088004910     
 H   4.1589523029658375        7.5510249044409381        4.9376997456730036     
 H   4.5863606538068602        5.9437945299995247        5.4848675430512692     
 C   2.4643512559970127        6.2219387752153441        5.1757375614541612     
 H   1.7995760568448467        6.8086639915906737        4.5221892114631297     
 H   2.2169522050294654        5.1667465971987427        4.9742427984348492     
 C   2.1567142191316280        6.5448611890572996        6.6417120022097000     
 H   2.3813248282322848        7.6047599017015797        6.8423326944552159     
 H   2.8395167372385304        5.9755243967314682        7.2912888985623008     
 C  0.70567940048084754        6.2441028821360520        7.0312069008520712     
 H  0.47910035112898008        5.1878360511099952        6.8129728916110386     
 H   2.7272342158206467E-002   6.8271792300262835        6.3880793775855214     
 C  0.39121160351676049        6.5403533679588088        8.5010443547718655     
 H   1.0730847652753019        5.9646354298566608        9.1450725327138080     
 H  0.60940350131100207        7.5981294129030372        8.7185285749869958     
 C  -1.0606855964589068        6.2285865810915633        8.8801041036505861     
 H  -1.2801805065054426        5.1715372690311483        8.6587465982736340     
 H  -1.7372650357403991        6.8090337696940502        8.2326042140338895     
 C  -1.3872529203204276        6.5230275309715173        10.348080370982348     
 H -0.71712427407150869        5.9391233535555186        10.997152957419193     
 H  -1.1602305460163311        7.5782186315383449        10.570567785789342     
 C  -2.8467341994953994        6.2262268207374447        10.713318452956258     
 H  -3.0752300470302485        5.1708673898170687        10.492028323835163     
 H  -3.5081215930454945        6.8138924819374349        10.057266866474647     
 C  -3.1838488472402160        6.5291650278397739        12.177223628571461     
 H  -2.5193018207023612        5.9441230795409705        12.831897446357434     
 H  -2.9504141020188044        7.5841172755001596        12.396422711806762     
 C  -4.6460763068578270        6.2412420693300117        12.548214772621918     
 H  -4.8819031452545554        5.1871141571918900        12.323930331305585     
 H  -5.3170701719237501        6.8379959291989802        11.908561993502747     
 C  -4.9524762788759640        6.5331936156907098        14.021646807764732     
 H  -4.2682852129328772        5.9480167010831142        14.656724622703051     
 H  -4.7247837549316261        7.5892203815822450        14.244598354405829     
 C  -6.4033236026906630        6.2281207861207761        14.427759426773219     
 H  -7.0890607627517790        6.8579477059695240        13.836369808743550     
 H  -6.6391261833222419        5.1836681574782970        14.159593016674377     
 C  -6.6386900548447105        6.4517479391864727        15.926959435814277     
 H  -7.6631296910331477        6.1947177802475917        16.232563748497849     
 H  -6.4699287340600575        7.5012578264378273        16.210666620387485     
 H  -5.9590737509625464        5.8349471703894649        16.532030677852333     
 Cl   15.680858625769972        6.1219151527952134       0.87771510304543832     
 Co   20.822816081414789        1.9597112509333263        5.5528901666216068     
 N   22.277441885009772        3.4742543988796446        5.3864705163225768     
 N   19.729537604559663        3.7771757323400519        5.5486342195904355     
 N   22.052993332984919        1.1221533890818753        4.0474999595444014     
 N   19.484429339241164        1.1907925095933991        4.0364385843176969     
 N   22.299768661388850        1.0566873903391023        6.8076805110302443     
 N   19.712494646588073        1.0958557292356701        7.1799562339516525     
 O   23.622249602947015        3.2473415902173555        5.3491664488132287     
 C   21.925442286137354        4.7347595759927872        5.4214492387357964     
 N   18.446723145818464        4.2011039079595305        5.6238957830299929     
 C   20.486126079646276        4.9061897016103311        5.5059848845696013     
 O   23.417926618088213        1.1006074840788007        4.1146814319235210     
 C   21.536477622332427       0.48036174786367714        3.0303232197932188     
 N   18.155417834257779        1.0315415834532613        3.8283637694931860     
 C   20.089153492993230       0.50982579211642676        3.0281778132121069     
 O   23.650125544742895        1.1103138071580647        6.5947580030815276     
 C   21.920172219195713       0.42716092054700100        7.8884780048921677     
 N   18.429626177617735       0.84022927856517993        7.5347710381138322     
 C   20.475573543868983       0.39256448733721122        8.0578517111023622     
 B   24.039273776592569        1.7946621868068844        5.3063104435153328     
 C   22.898388642649884        5.8612796297278527        5.4147451600752579     
 H   17.662070556527993        3.5193687598403121        5.7298058181229052     
 C   18.362384093952091        5.5563129767957129        5.6439164589666992     
 C   19.660130936709919        6.0499261018568049        5.5591297414592145     
 C   22.347176605536138      -0.24066716333177046        2.0098410164107374     
 H   17.458643512457389        1.4310931484125751        4.4956157500213880     
 C   17.902273489827973       0.27181050260723927        2.7306436438474981     
 C   19.127377655328978       -8.5446037721320076E-002   2.1834393261959102     
 C   22.861007407760582      -0.19826347065552397        8.8524546183579051     
 H   17.636712081474712        1.2755245850609909        7.0118588372638655     
 C   18.355816733973949        7.3765520586838579E-003   8.5974670680431657     
 C   19.661128653573329      -0.30655269883062841        8.9671605806875654     
 C   25.622757967570330        1.7280513100749564        5.1253999203652398     
 H   23.664130964040805        5.7143140350961943        4.6375730474130119     
 H   23.451204252095859        5.9005375939624667        6.3663982436393942     
 H   22.400568155256906        6.8222333540078868        5.2634033719893480     
 H   17.404534785003570        6.0523664331096914        5.7617365725691947     
 H   19.956766037099047        7.0890420449173188        5.5418833086826229     
 H   23.136262114084893      -0.82077312490178878        2.5043079885277546     
 H   22.860322773574698       0.46557580742265725        1.3407534627093023     
 H   21.718732899761722      -0.90146714655292548        1.4040223199724278     
 H   16.893469619118715        2.8707471401369145E-002   2.4131570267009708     
 H   19.293509264021989      -0.69693010330665017        1.3070950785979913     
 H   23.701192092246224      -0.66222559166480210        8.3215708721347532     
 H   22.351157996389329      -0.93487230102885388        9.4795088521669566     
 H   23.292011423168745       0.56751712609737059        9.5152913078092638     
 H   17.397009160825124      -0.32381670995032674        8.9806657649788235     
 H   19.962126394402766      -0.95342481976195848        9.7785478280165936     
 H   26.115602007358646        2.2470892562093345        5.9640760667766166     
 H   25.944232568311651       0.67452926330690610        5.1934172670241869     
 C   26.080496298771138        2.3220671031338886        3.7826798379095155     
 H   25.837943897233409        3.3967147014673102        3.7548352035285326     
 H   25.492338915142309        1.8668413056936262        2.9703352343916540     
 C   27.564751773432299        2.1299437927907676        3.4595185147754988     
 H   28.182786373094931        2.6987332773431660        4.1724323838242494     
 H   27.839404878676159        1.0722391283628843        3.6097834307381880     
 C   27.903863138981148        2.5433802016492315        2.0223245760119091     
 H   27.669141973130923        3.6106690656627762        1.8767741512029910     
 H   27.238255777709369        2.0048031612378154        1.3281301309403057     
 C   29.360902035320031        2.2788570169470974        1.6339001577714931     
 H   30.028054715896598        2.8634790090614102        2.2869005423538264     
 H   29.606679564905434        1.2229210202715703        1.8335496798127886     
 C   29.665826177202206        2.6030098340603018       0.16789550102701206     
 H   29.444582031116006        3.6640573904168257       -3.0717414603408322E-002
 H   28.979533673007499        2.0370244167327880      -0.48107316134271139     
 C   31.114693300588161        2.2974129962411411      -0.22470897916579838     
 H   31.337788776767255        1.2399954823445620       -8.2882201992435234E-003
 H   31.796587523013091        2.8771428360724229       0.41784867614175636     
 C   31.426702027135406        2.5942698992331805       -1.6946710962273519     
 H   30.741459208699400        2.0214709314281674       -2.3379054428354200     
 H   31.211710315032381        3.6531009189865666       -1.9106361951245474     
 C   32.876748720538323        2.2779267754404349       -2.0762060315110995     
 H   33.093215442127331        1.2199944987098930       -1.8557270822628678     
 H   33.556151795660917        2.8559132504944960       -1.4292956118003159     
 C   33.201848095358258        2.5719419065274818       -3.5443700883900346     
 H   32.531032194089441        1.9880366720116658       -4.1926743234823585     
 H   32.975210724929546        3.6271872187343308       -3.7670343263095849     
 C   34.661001223870372        2.2745098731023692       -3.9094266906703266     
 H   34.889506592861373        1.2195054500584326       -3.6864402128667271     
 H   35.321798313979578        2.8633512145864968       -3.2538760998663232     
 C   34.999006313670989        2.5752516546425306       -5.3734051338568536     
 H   34.337703167207394        1.9864254942418360       -6.0275949878630426     
 H   34.762352195371811        3.6287356855509274       -5.5954326699810126     
 C   36.462758648181691        2.2919300502393392       -5.7407157237775275     
 H   36.702296783680595        1.2396057100519156       -5.5129350472140120     
 H   37.129644085761228        2.8930057686097181       -5.1012084632150554     
 C   36.771905802264804        2.5810174144313995       -7.2140275875658482     
 H   36.096831939215747        1.9866413680278576       -7.8493125473069298     
 H   36.534466720336120        3.6331655984513378       -7.4420983112275323     
 C   38.227119718252681        2.2901286786909276       -7.6122744049802904     
 H   38.902848698086579        2.9297661285348111       -7.0211386871850259     
 H   38.472801091526193        1.2503746436525454       -7.3374001359313494     
 C   38.467814047349655        2.5088495409798757       -9.1112989679189340     
 H   39.498995425705907        2.2726633590116290       -9.4082624419699812     
 H   38.279115200373120        3.5516714239438851       -9.4023576412528538     
 H   37.806024362877977        1.8749704584011553       -9.7167638758544630     
 Cl   16.142781912577554        2.1408994805439798        5.8868576012235394     
 Co   20.465999250648213        1.9501369984593160        12.341710186550429     
 N   21.850841421030911       0.34152132833290116        12.200010328425083     
 N   19.299298746217382       0.19961467840017103        12.373588802252272     
 N   21.763123313662497        2.7073291589784159        10.872626420761542     
 N   19.180022685535185        2.7609698587509102        10.777699417679248     
 N   21.950468897399702        2.6994600363530314        13.656261737691436     
 N   19.357063226926496        2.8662938481317402        13.971058326101893     
 O   23.208611346477465       0.48628220518682058        12.167782128451233     
 C   21.426505349082326      -0.89486354614663055        12.252362615332919     
 N   17.989235029044742      -0.13985972642345959        12.397543115807538     
 C   19.980598508183277      -0.97613614253530678        12.321208195402621     
 O   23.122946046434581        2.6605564615310775        10.973891740025548     
 C   21.304182920891879        3.3612731157594022        9.8364157004214849     
 N   17.871264990258137        3.0269496979461623        10.544156783298506     
 C   19.857222993159642        3.4242312122693570        9.8037130028687098     
 O   23.301089457767379        2.5873264714813962        13.460444171019212     
 C   21.593756186920778        3.3736795557571555        14.718226694063798     
 N   18.091436840208448        3.2279694460075592        14.291203338869007     
 C   20.152940068306044        3.5203576505982617        14.857983656576433     
 B   23.690641419222800        1.9170885659199521        12.165817713156438     
 C   22.336200036991755       -2.0741377143106470        12.280306556844364     
 H   17.249030182103951       0.58650717565886645        12.502356961458890     
 C   17.817465323343932       -1.4877943149312720        12.374980911519488     
 C   19.080614138722979       -2.0637886905411440        12.320135165408553     
 C   22.177091523856131        4.0117687526032100        8.8205954287956558     
 H   17.135563795799797        2.6735513169315328        11.195557739531559     
 C   17.701909651219921        3.8368050722101685        9.4677706467458211     
 C   18.964063843489097        4.1143545534279164        8.9579626061435587     
 C   22.567966853766166        3.9637191739094391        15.670334691147641     
 H   17.279592585054466        2.8463087228600248        13.754134657367306     
 C   18.057699260068933        4.0843771375643598        15.337561358283942     
 C   19.374357879435887        4.2974462125618684        15.738039972992375     
 C   25.280962653309459        1.9425746670358808        12.015987088199413     
 H   23.057429681030726       -2.0405975217159860        11.448639442267094     
 H   22.946884801803840       -2.0639574401203968        13.196686367022993     
 H   21.778543822972150       -3.0134059290760216        12.237281131363709     
 H   16.827012246827785       -1.9222310166265975        12.449223981606250     
 H   19.314105355018814       -3.1188774714316385        12.284195741747242     
 H   22.992804812408501        4.5512169545959047        9.3179976192011633     
 H   22.657711169837217        3.2611787920057811        8.1758506646499143     
 H   21.604207634845384        4.6969543703636107        8.1880357291615926     
 H   16.722892520067351        4.1735022884220845        9.1407944748480752     
 H   19.197414486663877        4.7432647363720406        8.1100550928087198     
 H   23.396538109581915        4.4316224281919139        15.123283548639513     
 H   22.087188381891409        4.6893417233221877        16.330999626924900     
 H   23.015128906135008        3.1754667760466289        16.294688709256093     
 H   17.118590194394685        4.5008637637969615        15.686584842735918     
 H   19.706532285310288        4.9310595808534812        16.548655819905743     
 H   25.742317494134603        1.3352266701689368        12.812316893995192     
 H   25.627455747475562        2.9762731225028127        12.187884011085702     
 C   25.756632106787187        1.4667522689280021        10.631387318344290     
 H   25.533976380315913       0.39371634334822125        10.513424704270369     
 H   25.165944285019808        1.9770849808714599        9.8551747288154381     
 C   27.238760940931403        1.7132406103492428        10.329643383953048     
 H   27.869681294567798        1.1062519927783412        10.998085145603198     
 H   27.489044593263674        2.7621571975237265        10.562092178679373     
 C   27.587512032562891        1.4198091843288911        8.8643494558679308     
 H   27.370915654486790       0.36328930817985344        8.6355840913696262     
 H   26.911951992000255        1.9996632200926263        8.2139752715485255     
 C   29.040032105943677        1.7358122409777201        8.4941383059092868     
 H   29.717530062719739        1.1311737865894933        9.1173060918202111     
 H   29.264796314900885        2.7845029373753163        8.7490678388381404     
 C   29.352638150055554        1.4901301037161303        7.0135460511774301     
 H   29.127863458514948       0.44160183279345827        6.7593254689148283     
 H   28.670426275757311        2.0909828554320469        6.3920060041979054     
 C   30.804674727729132        1.8055377562996324        6.6372440916434901     
 H   31.033320686216562        2.8535577375229226        6.8903095042712756     
 H   31.480446509537742        1.1993647741396221        7.2613009448907126     
 C   31.119551905808979        1.5517221594790507        5.1589733445357764     
 H   30.459887528752660        2.1697011851412360        4.5310254749136796     
 H   30.867905044728627       0.50906329669103723        4.9059497800955887     
 C   32.582582927247167        1.8240642422466566        4.7902457310092403     
 H   32.838628242946911        2.8687092354032524        5.0309909644097033     
 H   33.237010483719011        1.2069739159511592        5.4265508211155042     
 C   32.898090008387044        1.5402794844294143        3.3174785432132068     
 H   32.266177963479471        2.1747326221628307        2.6771793877264485     
 H   32.607956432681704       0.50461777270135533        3.0766548632970219     
 C   34.373054144236974        1.7506397475856510        2.9528103769625647     
 H   34.668842473009143        2.7875066871390519        3.1826244693373087     
 H   34.999252859457506        1.1141960102774062        3.5983099150177615     
 C   34.678284100233064        1.4395421682718099        1.4834339853841194     
 H   34.056970762793412        2.0817618173863863       0.83977455530812728     
 H   34.361489300325850       0.40850107604120073        1.2564115005255792     
 C   36.154540207364001        1.6134909377195772        1.0987552490369719     
 H   36.483385383403764        2.6363904263516225        1.3487718426444177     
 H   36.780970900560867       0.94150661133470981        1.7087753226487388     
 C   36.407555347676940        1.3431972844839137      -0.38928599109870571     
 H   35.772835940017551        2.0136122771226694      -0.98981052269411007     
 H   36.073877073173371       0.32360608780350081      -0.64223570399546470     
 C   37.872244830327233        1.5200525283497592      -0.81791916724578306     
 H   38.504154261482888       0.80192706458265406      -0.26993248370788403     
 H   38.213311149809869        2.5242209293158746      -0.51301252988369461     
 C   38.052989136841958        1.3419361318409413       -2.3305749267397138     
 H   39.088608623440990        1.5143358228729384       -2.6556427768377984     
 H   37.776909609580677       0.32837687579946651       -2.6543667267616731     
 H   37.422624933667642        2.0461578769036790       -2.8892948637698619     
 Cl   15.779214310706969        2.0766358581276170        12.612763912797183     
 Co   10.761981482601417        5.9274144319536717        8.1224981038041246     
 N   9.3874976272905020        4.3066309311231894        8.2339393138111507     
 N   11.934622788714098        4.1754477462824191        8.0595212555686153     
 N   9.4528327593903647        6.6647829302954387        9.5857430854596917     
 N   12.041854176680177        6.7244750365403894        9.6964406978506616     
 N   9.2787723282975954        6.6481437563905699        6.7864221401520259     
 N   11.872244888659575        6.8048097793090392        6.4750896574047543     
 O   8.0287010674495018        4.4454815152105720        8.2754078605467836     
 C   9.8151080478496233        3.0711879004586708        8.1771735697435251     
 N   13.246674412053894        3.8438457793509291        8.0357554313686759     
 C   11.260218460109032        2.9954801200274424        8.1054700530804418     
 O   8.0947229030622694        6.6196863778527337        9.4739902298023644     
 C   9.9064478550059647        7.3235846655573411        10.621396615287750     
 N   13.348255361008908        6.9976096872544646        9.9382524180987541     
 C   11.354428778201205        7.3910454087395365        10.662038902757439     
 O   7.9280268227050348        6.5465873085172497        6.9861153423220443     
 C   9.6390878675120106        7.3242367042753838        5.7267348600505619     
 N   13.139604980567942        7.1667372367813842        6.1603691700740875     
 C   11.080303218135068        7.4634099514834658        5.5880064998814989     
 B   7.5373117887422199        5.8714384866746059        8.2767875594557996     
 C   8.9092417136348008        1.8884106200437323        8.1497743313997546     
 H   13.984825250997780        4.5746380048977224        7.9451775089499144     
 C   13.426961359725885        2.4960002505082675        8.0524907202732106     
 C   12.167317463357239        1.9122690193769822        8.1021775305599384     
 C   9.0249222827018283        7.9768040294674281        11.627871935561570     
 H   14.089857699752574        6.6458124747866396        9.2915345162472072     
 C   13.506583155142776        7.8135518756449214        11.011244427198230     
 C   12.238643331322141        8.0887510280026031        11.510827552609912     
 C   8.6707546060305418        7.9220491217842506        4.7735230155609987     
 H   13.949797943591413        6.7922650697935421        6.7047315384626218     
 C   13.177848914630765        8.0262690427110748        5.1164714524386117     
 C   11.863014644015875        8.2414649618047555        4.7122459623823536     
 C   5.9466632935347770        5.8882041059478940        8.4229879143797302     
 H   8.1753280739920768        1.9296459384308147        8.9686518730949345     
 H   8.3139759964020978        1.8822581841505788        7.2240579474032263     
 H   9.4693598404916859       0.95237738515779102        8.2130192210504323     
 H   14.420368703051855        2.0674503887711522        7.9770959419205454     
 H   11.940093083448375       0.85545329582250651        8.1329931729223368     
 H   8.2325334135087367        8.5399087273686849        11.118973685983264     
 H   8.5114192464830598        7.2269656469224719        12.248840831780424     
 H   9.5961841261288576        8.6418371332690214        12.283417253354886     
 H   14.482066241159625        8.1549593578801005        11.345326251989309     
 H   11.996980035963997        8.7220568823843685        12.353526942493676     
 H   7.8221644402864232        8.3578156901695380        5.3162465789327866     
 H   9.1501043292907074        8.6761625206808084        4.1438200906411398     
 H   8.2544296693900190        7.1428970018447391        4.1170497900260123     
 H   14.118725374172801        8.4448691814053731        4.7737640085304180     
 H   11.533990590551443        8.8791555079850610        3.9036302270042986     
 H   5.4897314189237028        5.2799174099111337        7.6248772931030429     
 H   5.5948883725217522        6.9203916929945972        8.2527265901665690     
 C   5.4723497175301121        5.4074089769472753        9.8059387943768748     
 H   5.6956196564298089        4.3342679199504346        9.9204323542220934     
 H   6.0632345625483275        5.9156202332685384        10.583296888856843     
 C   3.9909723357007865        5.6533013228436539        10.110124724997824     
 H   3.3587898951721611        5.0478961220050973        9.4415554157144310     
 H   3.7409836635313134        6.7027401124874455        9.8803887929716048     
 C   3.6447059967365845        5.3572474713575433        11.575120629741264     
 H   3.8590114764694059        4.2997822573667328        11.801197737839036     
 H   4.3228717470064302        5.9340288796706728        12.225500875237694     
 C   2.1939041004655540        5.6764250413797637        11.948324835270075     
 H   1.5135819212778043        5.0746471693912749        11.325477099920640     
 H   1.9716358041179260        6.7261063440353777        11.695543941713503     
 C   1.8836429346567980        5.4293670732298942        13.428849178314612     
 H   2.1043756559923055        4.3795124404596129        13.680904468088789     
 H   2.5695827249823417        6.0263221035770220        14.050029970712838     
 C  0.43387266321186108        5.7504060322123998        13.808023074486497     
 H  0.20920452626809835        6.7995915604655828        13.556400744830720     
 H -0.24557923116974126        5.1476964409819237        13.184639176713191     
 C  0.12116470487140835        5.4966297005191533        15.286481354879822     
 H  0.78409874424447368        6.1119454167373357        15.913513466291633     
 H  0.36954452850238645        4.4530155273034859        15.538497879284575     
 C  -1.3401042568217780        5.7736900064657357        15.657251977290896     
 H  -1.5933275639113407        6.8189199820499891        15.416270046657273     
 H  -1.9971715879228233        5.1582775008724662        15.022088190020268     
 C  -1.6541719970904676        5.4918029970327762        17.130493194729151     
 H  -1.0221309095842102        6.1275365203181371        17.769393271155476     
 H  -1.3636121980304803        4.4565667663467048        17.372766292694031     
 C  -3.1290734559375868        5.7019762862190300        17.494527610154833     
 H  -3.4260687558527048        6.7377137775027949        17.260878731342341     
 H  -3.7540678827464991        5.0623356365775285        16.850845528589019     
 C  -3.4345929484475586        5.3957746653602916        18.964677594402435     
 H  -2.8177943995168433        6.0446609447754920        19.606381523052484     
 H  -3.1123376207050701        4.3673128912520403        19.196956473105153     
 C  -4.9128509681744932        5.5627089040213979        19.345341411121804     
 H  -5.2483052209876764        6.5821352755260838        19.088069831234417     
 H  -5.5337169301917815        4.8823184188778086        18.738112011494334     
 C  -5.1671064450513660        5.3000891510882067        20.834466873575799     
 H  -4.5445993037801182        5.9856020549800828        21.432441655116065     
 H  -4.8184031162425667        4.2868297361134733        21.096887484094392     
 C  -6.6372885761949316        5.4569060310632285        21.254584771071212     
 H  -7.2558136898424213        4.7230059733546677        20.710061783291689     
 H  -6.9937824978752197        6.4535298234614125        20.938487518467756     
 C  -6.8216560428356861        5.2893754173034297        22.768059832461404     
 H  -7.8659288761130295        5.4327463582615634        23.083536253025773     
 H  -6.5160822512335841        4.2861678344901160        23.104357233497321     
 H  -6.2153244061338979        6.0195395749899241        23.323904199008279     
 Cl   15.456278255115869        6.0577455794233366        7.8759376023179799     
         388

 Co   11.009357122577432        5.9377102238318820        1.2375704022857292     
 N   9.5472171718977297        7.4435004499952191        1.4320035950261167     
 N   12.099564476036118        7.7517372298201721        1.2707124372679321     
 N   9.7883761947004899        5.0836320048548460        2.7473192696856672     
 N   12.351612221478719        5.1541902503822046        2.7461686455721597     
 N   9.5309136726532255        5.0117371465215497        1.4944560866168785E-003
 N   12.118381115583563        5.0346548372253475      -0.37178381294288576     
 O   8.2029827498613770        7.2135307364615509        1.4601676998477076     
 C   9.8983631116128343        8.7041491122933312        1.4009102936845295     
 N   13.381296702576062        8.1806671017289716        1.1967261765946247     
 C   11.338655072052017        8.8781345719491860        1.3198030833957877     
 O   8.4219735530565458        5.0657030277165340        2.6888454904450172     
 C   10.308017589174735        4.4458413470904175        3.7655493346717641     
 N   13.682264365291358        4.9990668934320563        2.9475906001599346     
 C   11.754359732053404        4.4769253567151335        3.7613431468619334     
 O   8.1806427102624966        5.0776454281145078       0.20990023124003651     
 C   9.9065380363856494        4.3820544917996820       -1.0804840442260608     
 N   13.399125055157850        4.7761811748081175      -0.73065560201559343     
 C   11.350670091923082        4.3369082299708799       -1.2496958197879580     
 B   7.7926547025648230        5.7569605562010446        1.5022809413193650     
 C   8.9237085384861690        9.8289380726538607        1.4060211355634293     
 H   14.166561992555382        7.5017900238843449        1.0772550096603226     
 C   13.460110549649933        9.5357466570564693        1.1835155434697400     
 C   12.160054287897289        10.024431323640547        1.2724499268486364     
 C   9.5033849348765909        3.7290139759637286        4.7942491193310337     
 H   14.374640897993268        5.3986443265264032        2.2763683017534402     
 C   13.943330185167103        4.2439089260903700        4.0481353202900543     
 C   12.722568728491041        3.8864709553471828        4.6036133609233101     
 C   8.9593864397421363        3.7644769174749433       -2.0429598303016441     
 H   14.194130670489288        5.2168653606906119      -0.21431564193039537     
 C   13.467554350116513        3.9454166412570544       -1.7950414450434027     
 C   12.160202246934782        3.6362836008091119       -2.1620411473043055     
 C   6.2092936820534064        5.6837419806772091        1.6857121455581408     
 H   8.1709497420474015        9.6923221738259713        2.1965620051513910     
 H   8.3549956850320246        9.8515788578015151       0.46399830837784967     
 H   9.4209393979311997        10.792273845560549        1.5354906192255444     
 H   14.416082484245466        10.035612634276337        1.0679635105967813     
 H   11.859280173346056        11.062369619094909        1.2951400691269883     
 H   8.6930264876512862        3.1707572747646711        4.3099608354983969     
 H   9.0200857627121227        4.4369301749723213        5.4838002039534768     
 H   10.131951136749965        3.0498543331129118        5.3804401195921505     
 H   14.954625918916257        4.0029755550132347        4.3595535001962240     
 H   12.562312948850531        3.2788144978657456        5.4841723180479391     
 H   8.1373471941082673        3.2720626450189769       -1.5074922451839055     
 H   9.4695457069665618        3.0532945433049963       -2.6983517161547086     
 H   8.5004531491063489        4.5388250778015937       -2.6762945334256489     
 H   14.424133417072825        3.6137691025145364       -2.1832003942118599     
 H   11.855387981122419        2.9935066434078896       -2.9752051859368227     
 H   5.7133031952947535        6.2039980041877074       0.84956408021053387     
 H   5.8918902018457997        4.6293487147040633        1.6138439793559674     
 C   5.7497971645757469        6.2706727935001041        3.0308324941816922     
 H   5.9906513485629640        7.3453527024197518        3.0635672181519462     
 H   6.3382629723182156        5.8128916042048253        3.8413803996608888     
 C   4.2650768356608655        6.0757734547331523        3.3514791813900007     
 H   3.6474356460361896        6.6460800520386458        2.6394465330644294     
 H   3.9915902649959247        5.0184564113808339        3.1973250074115516     
 C   3.9231132895093084        6.4843722838100000        4.7894535078109914     
 H   4.1586006757623721        7.5508088834756251        4.9389981422007407     
 H   4.5869732217959722        5.9428641515311282        5.4829166704222549     
 C   2.4647776457603277        6.2204678578724311        5.1746478764776267     
 H   1.7995877467266967        6.8075943619385324        4.5219180998124386     
 H   2.2180398098700200        5.1654224840145986        4.9717957139330151     
 C   2.1570805261036474        6.5413797337911257        6.6410101188039263     
 H   2.3815858733411122        7.6010131028541279        6.8429921242575729     
 H   2.8399719192522919        5.9713134341508649        7.2898302087590219     
 C  0.70608258823448711        6.2400776302288907        7.0302402338072252     
 H  0.47955986849587590        5.1839959993305218        6.8111270205630889     
 H   2.7641200555142978E-002   6.8236674247880584        6.3876365301178621     
 C  0.39166512418429938        6.5352070367188713        8.5003062069049253     
 H   1.0730506606976544        5.9584568995063103        9.1438845914604503     
 H  0.61063844582094928        7.5926138278607720        8.7186965686297846     
 C  -1.0604726145242274        6.2243346945499018        8.8791572595373971     
 H  -1.2808371513788404        5.1675880084610881        8.6573030464118634     
 H  -1.7365513202066938        6.8056794015943636        8.2319738856636846     
 C  -1.3867121152351418        6.5184681134624904        10.347267467809594     
 H -0.71756533053616611        5.9332345538631230        10.996083972791865     
 H  -1.1580479382838926        7.5731471978731690        10.570249928363587     
 C  -2.8465898401587992        6.2239121204249477        10.712486543626982     
 H  -3.0768473899076039        5.1690453665319600        10.490932052896470     
 H  -3.5070414553852052        6.8128840311512535        10.056723610075982     
 C  -3.1828910368644152        6.5270131816692594        12.176536053399278     
 H  -2.5195605166969739        5.9403786273019721        12.830911826759674     
 H  -2.9471877879757091        7.5813021331685722        12.396006950327459     
 C  -4.6455251963389941        6.2422007140073790        12.547794551583921     
 H  -4.8838823437885255        5.1889301927975797        12.322774503926343     
 H  -5.3152463919646058        6.8410179744674551        11.908903413328918     
 C  -4.9505998004824923        6.5335540728385668        14.021597711471850     
 H  -4.2679349567732521        5.9459315425682133        14.655795717176574     
 H  -4.7198867472404880        7.5885361839042318        14.245433814210786     
 C  -6.4019205032279967        6.2322090437407356        14.428105408343050     
 H  -7.0859960018437906        6.8645717139184965        13.837831043651784     
 H  -6.6407267719105452        5.1889185858636493        14.158845686649409     
 C  -6.6359951972318312        6.4545786482450795        15.927645227918790     
 H  -7.6608949219314031        6.2002878441608766        16.233549492829543     
 H  -6.4639332425411071        7.5029936382200466        16.212546070440776     
 H  -5.9581103395592550        5.8350900244847566        16.531541145196947     
 Cl   15.682462196150500        6.1129805176533605       0.88258077206936258     
 Co   20.820945224914013        1.9607148915526249        5.5522880373573118     
 N   22.273713720619781        3.4777543967965054        5.3865335692792833     
 N   19.725711276993366        3.7764043100116282        5.5489752732172546     
 N   22.052904680380450        1.1252978210828293        4.0478593246841701     
 N   19.483954073217944        1.1906773741200622        4.0345632003430811     
 N   22.298102878405228        1.0617515517370442        6.8086611613233892     
 N   19.710666040578172        1.0954591089916874        7.1793999337384076     
 O   23.618865427181380        3.2530231118796000        5.3493721583177960     
 C   21.919793712430124        4.7376197093773769        5.4219536231391752     
 N   18.442174580949072        4.1980933136563969        5.6228777832073620     
 C   20.480302806575420        4.9066580417676819        5.5060674720869907     
 O   23.417702560767783        1.1055656818114954        4.1159500333012300     
 C   21.537923415909667       0.48317824382348357        3.0301774751567336     
 N   18.155481871707369        1.0285957904978265        3.8258006022935449     
 C   20.090609107314638       0.51018786230503588        3.0272120364483119     
 O   23.648466711803795        1.1169361325707980        6.5961955218298680     
 C   21.919108776938042       0.43101685379715882        7.8889433732925793     
 N   18.428251603964171       0.83704175665122305        7.5333041382867885     
 C   20.474609336275879       0.39346260848262116        8.0575316714653962     
 B   24.037621827703486        1.8009270049644166        5.3075914285145256     
 C   22.891060804836734        5.8655402884105969        5.4161473846660337     
 H   17.658700256184414        3.5151731519802958        5.7287506999690683     
 C   18.355516704133557        5.5531094148801490        5.6417680817842415     
 C   19.652345869630452        6.0489071859327632        5.5577737026508345     
 C   22.350280787307920      -0.23598845160378257        2.0098317527470146     
 H   17.457670513538581        1.4269211526119132        4.4926286810571048     
 C   17.904569035421236       0.26754285000159506        2.7286386151502615     
 C   19.130660659611664       -8.7594457488619021E-002   2.1824340125277044     
 C   22.860818574115289      -0.19350310058418063        8.8525954204969626     
 H   17.634839202854991        1.2709148667630441        7.0100121299078726     
 C   18.355498545396372        3.5674321977005041E-003   8.5955690150356308     
 C   19.661109547169470      -0.30770731647112165        8.9660710152566416     
 C   25.621286515540312        1.7354273510131164        5.1275010876039113     
 H   23.655634733264971        5.7215551188121836        4.6375445873281169     
 H   23.445395719385552        5.9035219066381259        6.3668738730531107     
 H   22.391653240522334        6.8259145222285245        5.2676380273214871     
 H   17.396803263661280        6.0475298325460232        5.7584336115129213     
 H   19.947306913493833        7.0884465383374602        5.5400310792782737     
 H   23.140061787969898      -0.81502020575432621        2.5043891409315573     
 H   22.862580838649713       0.47142320686357003        1.3413946330246023     
 H   21.723313578963737      -0.89743102732382418        1.4032965290054580     
 H   16.896557260338781        2.1960544111823410E-002   2.4108899867430251     
 H   19.298583782089253      -0.69953045522735280        1.3068384467454655     
 H   23.700736309649052      -0.65749078698244412        8.3212790863329253     
 H   22.351744225753048      -0.92989383577996687        9.4804618799213269     
 H   23.292189724823022       0.57283872310803530        9.5144951529824606     
 H   17.397209887276432      -0.32987109503715167        8.9778687553062539     
 H   19.962929584371039      -0.95422813054290812        9.7774391616420360     
 H   26.113292543908191        2.2567855416404221        5.9650708409515314     
 H   25.943436584511041       0.68243068296443732        5.1982364879808083     
 C   26.079487921441078        2.3263605568847368        3.7836854897984886     
 H   25.837472647305333        3.4009703204795572        3.7534958786901886     
 H   25.491247462982187        1.8697122584097512        2.9722872596289354     
 C   27.563680293720076        2.1327879904017797        3.4610662185031038     
 H   28.182071475074146        2.7025618024672102        4.1728113074124469     
 H   27.837674097356363        1.0753071433911536        3.6134745460361781     
 C   27.903038721134770        2.5430793880466402        2.0231335636744405     
 H   27.668818206492453        3.6100924130226302        1.8754079039080969     
 H   27.237150916819402        2.0034403246831936        1.3300908414434474     
 C   29.359949832987400        2.2771690185972502        1.6351764858150988     
 H   30.027392060975725        2.8623030231634412        2.2873871364562564     
 H   29.605151540978831        1.2214189824625403        1.8362805133752733     
 C   29.665076815286298        2.5992465484992335       0.16878561318874827     
 H   29.443760733709901        3.6599682917896241       -3.1294288319018412E-002
 H   28.978879120075526        2.0323552244363254      -0.47945824488783184     
 C   31.114021145025628        2.2933605825495023      -0.22339043788865109     
 H   31.337243640779505        1.2361888316474796       -5.9950341992833431E-003
 H   31.795766167875563        2.8737800027949270       0.41867338107640079     
 C   31.426108957028280        2.5890644993735394       -1.6935745137259124     
 H   30.741531103725748        2.0150797146582637       -2.3364008448019771     
 H   31.210167406272781        3.6474707477714845       -1.9105256985811503     
 C   32.876493576152100        2.2738566535172540       -2.0747704980473576     
 H   33.093989284404834        1.2162734649041091       -1.8537486211595589     
 H   33.555247324068240        2.8528701328263644       -1.4281455650739834     
 C   33.201342394397301        2.5675866812786667       -3.5430586109642435     
 H   32.531544500353156        1.9823521598794727       -4.1911472159096022     
 H   32.973043005017466        3.6223171396272607       -3.7662085685617122     
 C   34.660909231803508        2.2724325369496130       -3.9081057612455723     
 H   34.891175736500252        1.2179020764500941       -3.6849442668158465     
 H   35.320801638096441        2.8625181729714182       -3.2528174051049379     
 C   34.998054051598835        2.5734528458876609       -5.3722246590328089     
 H   34.337796626338587        1.9832333647027920       -6.0261419977649879     
 H   34.759300981699610        3.6263509005008787       -5.5943750639872754     
 C   36.462132812277389        2.2929994299793739       -5.7399963120997635     
 H   36.704005786918458        1.2414374837070778       -5.5116641848501171     
 H   37.127961876847479        2.8959109076355225       -5.1012429249616318     
 C   36.769810093645603        2.5816395505086942       -7.2136855723886981     
 H   36.095782440314920        1.9853023344369178       -7.8480799368907759     
 H   36.529863736665796        3.6329473337486355       -7.4423712435313458     
 C   38.225267508797273        2.2937317622492999       -7.6127414868392220     
 H   38.899861757776762        2.9353883127382421       -7.0227075043437086     
 H   38.473432339972177        1.2548924595918851       -7.3371271676191734     
 C   38.464389749410195        2.5114535608177770       -9.1121150503442525     
 H   39.495676276589805        2.2769092053425957       -9.4098333175294560     
 H   38.273440140474541        3.5535327382310489       -9.4039802166395461     
 H   37.803392920737032        1.8757859505168839       -9.7163840664463343     
 Cl   16.140737501773472        2.1337444349521912        5.8845511974749316     
 Co   20.467868392124622        1.9510987621509310        12.342390685147775     
 N   21.854526308387179       0.34493819532064318        12.200054642734290     
 N   19.303076903484886       0.19882816423700411        12.373310230791626     
 N   21.763250975364471        2.7103803082532361        10.872357527126724     
 N   19.180528937628068        2.7608445657324414        10.779609933832973     
 N   21.952147454162876        2.7044513782765560        13.655379432344519     
 N   19.358901683325101        2.8659035359353329        13.971664278264953     
 O   23.211957963483915       0.49184155164014581        12.167702122101167     
 C   21.432077146756939      -0.89207634908101840        12.251933820325922     
 N   17.993725190116070      -0.14285221439064594        12.398606043796615     
 C   19.986342474094684      -0.97570247050186953        12.321183379781429     
 O   23.123207306338024        2.6653896223294415        10.972738056992625     
 C   21.302814672160729        3.3640125478246969        9.8366434862361452     
 N   17.871244507791918        3.0240374338858378        10.546719920072269     
 C   19.855845422593344        3.4245605479236016        9.8047290900650932     
 O   23.302761085953307        2.5938389903034280        13.459118515660306     
 C   21.594832638098630        3.3775267396804631        14.717820348165704     
 N   18.092821827197476        3.2247882572755824        14.292723539986428     
 C   20.153916666268884        3.5212634403509848        14.858350714667147     
 B   23.692298700111071        1.9232159235399549        12.164660731116625     
 C   22.343421709207977       -2.0699744245258760        12.278952033052557     
 H   17.252359154793218       0.58235056266103147        12.503440452366316     
 C   17.824238493720568       -1.4909767082822576        12.377154829628989     
 C   19.088290673690189       -2.0648196729021362        12.321525485265999     
 C   22.174107368953177        4.0163582839504093        8.8207142663222005     
 H   17.136555135305070        2.6694360521930309        11.198531261640424     
 C   17.699710547018871        3.8325763449517383        9.4697689521118313     
 C   18.960902106594933        4.1122018901843420        8.9589923426465301     
 C   22.568161281378472        3.9685243463510473        15.670228427197765     
 H   17.281475620383180        2.8417267896200236        13.756020130026920     
 C   18.058031525649518        4.0805775818083410        15.339510475437418     
 C   19.374392019055051        4.2963006974165063        15.739177294498040     
 C   25.282440575556329        1.9497553679024135        12.014014507352075     
 H   23.065825857644899       -2.0334447097519868        11.448722527505668     
 H   22.952579879751006       -2.0611198998245865        13.196261832542834     
 H   21.787327776147297       -3.0098045291141258        12.233057955265618     
 H   16.834637359778952       -1.9270235021357240        12.452537028079606     
 H   19.323431363644140       -3.1194911467773419        12.286073842944756     
 H   22.989114773644896        4.5568720980855941        9.3180523153011023     
 H   22.655592667524729        3.2669337016949505        8.1753386095736040     
 H   21.599775710527204        4.7009030982865792        8.1888455846794042     
 H   16.719917720595383        4.1668265142682905        9.1430301612665978     
 H   19.192506295981566        4.7406467189103543        8.1103367284398384     
 H   23.397076732477604        4.4362458568449705        15.123595567811117     
 H   22.086627775702386        4.6945069475052303        16.329936658834114     
 H   23.014840201648955        3.1808934892757539        16.295670832342616     
 H   17.118404572316017        4.4948200935234377        15.689433848755082     
 H   19.705747799241326        4.9302604062611923        16.549814801752810     
 H   25.744614758116992        1.3447350104600453        12.811466650900709     
 H   25.628292326834742        2.9839717984552960        12.183162192628560     
 C   25.757629394519441        1.4707949453791600        10.630523396236695     
 H   25.534463635957181       0.39771202690884117        10.514958766503508     
 H   25.166991683918766        1.9796498286940147        9.8533555118356784     
 C   27.239807057792909        1.7158712773992828        10.328194348639730     
 H   27.870405789490547        1.1099087583584284        10.997807925681977     
 H   27.490714005397166        2.7650265606803721        10.558461193780460     
 C   27.588297886501689        1.4192689556221074        8.8636406315064615     
 H   27.371248239229590       0.36245814590722958        8.6370796424080680     
 H   26.912981233621295        1.9980126071403830        8.2121118923722864     
 C   29.040928001772958        1.7339497936525770        8.4929382835772191     
 H   29.718171018118699        1.1298527722374148        9.1168864208349376     
 H   29.266222337953469        2.7828358442134578        8.7464129456045541     
 C   29.353332554394736        1.4862130428468603        7.0127275594786180     
 H   29.128671724493110       0.43735170105696047        6.7599666136193113     
 H   28.671000710891136        2.0861366456408863        6.3904687759716996     
 C   30.805279514238126        1.8013934649943886        6.6359959927464640     
 H   31.033760390436743        2.8496622727006637        6.8881074346569982     
 H   31.481224338435759        1.1959225951480632        7.2605326796280441     
 C   31.120084741482192        1.5464655757538377        5.1579405647075776     
 H   30.459739130086732        2.1632526027706449        4.5295961996498022     
 H   30.869417163190278       0.50338034773361418        4.9058813244747688     
 C   32.582770309871002        1.8199881280652537        4.7888778204192803     
 H   32.837761598854968        2.8649833437451866        5.0290993498039294     
 H   33.237863011886432        1.2039288407326771        5.4254555781357414     
 C   32.898531649677203        1.5359500533383925        3.3162288418861956     
 H   32.265590076817396        2.1690721281121554        2.6757240225250567     
 H   32.610077901235300       0.49977250331707340        3.0758751653129681     
 C   34.373077352350819        1.7486150596127219        2.9515497133013771     
 H   34.667085692240242        2.7859626099580495        3.1811795212511345     
 H   35.000192286743953        1.1134323316154375        3.5973160046641950     
 C   34.679172047294486        1.4377840223890830        1.4823169707375867     
 H   34.056799807335864        2.0785869150292080       0.83837582257612053     
 H   34.364496098092914       0.40614774334429543        1.2554344630031804     
 C   36.155096525729050        1.6146208936764417        1.0980913389981839     
 H   36.481576317529886        2.6383066014173266        1.3474891759368168     
 H   36.782599938447134       0.94453268351709352        1.7089094477303841     
 C   36.409596079562363        1.3437854398952866      -0.38955208834087907     
 H   35.773799183453470        2.0121598355267394      -0.99101546577863064     
 H   36.078475427285298       0.32332123748226393      -0.64180746386938758     
 C   37.874030438162642        1.5236610707787193      -0.81739498627495244     
 H   38.507111184225899       0.80764720617304064      -0.26823904769167961     
 H   38.212560275556719        2.5287875502624075      -0.51332886235823694     
 C   38.056357924360803        1.3444066897019444       -2.3296823150955182     
 H   39.091849129286203        1.5185211260164679       -2.6540256662042299     
 H   37.782626023792226       0.33005016364686296       -2.6525579067479006     
 H   37.425133049579870        2.0467151491455904       -2.8896666244346063     
 Cl   15.781265311443445        2.0695617683577425        12.615051494539436     
 Co   10.760942348501342        5.9267933556508465        8.1205205760249601     
 N   9.3840976405120546        4.3091053391377576        8.2341904310000373     
 N   11.931362067308093        4.1731544761043970        8.0601397432965829     
 N   9.4541678342277145        6.6672945317167311        9.5850221723091824     
 N   12.042499017028589        6.7234918455119477        9.6927105315006266     
 N   9.2778575100450897        6.6530572101542242        6.7871401881282347     
 N   11.871166680672228        6.8048768975348795        6.4741373439571355     
 O   8.0256933744468952        4.4504094013573843        8.2752968308548471     
 C   9.8096488747206969        3.0729830850818987        8.1781301745886026     
 N   13.242597081561582        3.8389322397850907        8.0350226540808514     
 C   11.254629047892768        2.9946289495733662        8.1061732533972606     
 O   8.0958342383063595        6.6238917320973272        9.4747059497601338     
 C   9.9095589998267020        7.3255288887859020        10.620208400030501     
 N   13.349550940797911        6.9934629530726511        9.9334345490725031     
 C   11.357495506722195        7.3903426011742974        10.659644645617574     
 O   7.9271254885100326        6.5524651576847628        6.9870726230577258     
 C   9.6385855858008522        7.3279074838872056        5.7268571426794797     
 N   13.138889000448577        7.1640002945349952        6.1582172070175565     
 C   11.079879785443749        7.4645344213685467        5.5873013635929993     
 B   7.5364859472031558        5.8771895969706796        8.2777842481739139     
 C   8.9019311989645473        1.8917662551730097        8.1516279551523994     
 H   13.982017182997895        4.5683274622662635        7.9436749113999188     
 C   13.420152783592943        2.4908921203867798        8.0509536673219877     
 C   12.159421062317385        1.9097194635413515        8.1016954813725732     
 C   9.0301027480964695        7.9804549772901954        11.627284435326752     
 H   14.089830935281386        6.6403785609083954        9.2860598016710387     
 C   13.510637646287893        7.8077682424478203        11.007170106745692     
 C   12.243964914084133        8.0851671024708871        11.508259872435707     
 C   8.6708250408763021        7.9262688007113953        4.7734032791735777     
 H   13.948670809681339        6.7877490607465134        6.7018304704014309     
 C   13.177948517497567        8.0227493542420714        5.1137611247523687     
 C   11.863316369815040        8.2404873357939774        4.7105445555674930     
 C   5.9460340204171569        5.8954674751558995        8.4249911676176392     
 H   8.1675107216714409        1.9355859911397191        8.9697411164794119     
 H   8.3073804483440927        1.8851478006584432        7.2254730390556885     
 H   9.4603574989500174       0.95500087148632828        8.2166771808951466     
 H   14.412552716770177        2.0604223548674074        7.9744804771142013     
 H   11.930217387603722       0.85341193527395354        8.1322930322895814     
 H   8.2371923458872232        8.5433804138966494        11.119055315042040     
 H   8.5174644836839519        7.2317424175265526        12.250135373644612     
 H   9.6028977035483916        8.6459077628706513        12.280929180962522     
 H   14.487082400398593        8.1464807581706218        11.340640673726714     
 H   12.004485513918523        8.7177761726904546        12.351981517546641     
 H   7.8229443389450326        8.3635451058658781        5.3159363142521130     
 H   9.1510050271806698        8.6792426904344495        4.1430274564968697     
 H   8.2533601696642283        7.1472592609529109        4.1175321871772752     
 H   14.119249856100549        8.4389941963735104        4.7698214555551326     
 H   11.534945153564525        8.8783096696068995        3.9018019103145987     
 H   5.4880500615961401        5.2895577803210738        7.6258519381607774     
 H   5.5951784221048175        6.9282525477948820        8.2573929426893802     
 C   5.4721296706495801        5.4117960997132082        9.8069201812149345     
 H   5.6958772609229769        4.3386135752793589        9.9191983830630370     
 H   6.0629540543826259        5.9186411753754573        10.585173270043326     
 C   3.9906639218481135        5.6563079049939882        10.111562675424254     
 H   3.3588694955630998        5.0518455137048290        9.4418282519820931     
 H   3.7400365170875598        6.7059579279196857        9.8838659125415216     
 C   3.6445270186504484        5.3572212027176729        11.575834048986460     
 H   3.8594062683552264        4.2995147954579576        11.799848276179087     
 H   4.3223122601166182        5.9330539018195854        12.227368544719921     
 C   2.1935246604621037        5.6749095675071439        11.949371895071650     
 H   1.5136060390052883        5.0735226066180497        11.325726958614290     
 H   1.9705949413432984        6.7247340986071995        11.697932771381213     
 C   1.8833415329538086        5.4258694214283212        13.429518278213843     
 H   2.1041730848506051        4.3757515174301593        13.680227901184116     
 H   2.5692050959201134        6.0221004224150736        14.051436727591110     
 C  0.43354160706386841        5.7463848211538524        13.808970604550366     
 H  0.20882922556977737        6.7957578355042365        13.558226280476472     
 H -0.24588965017659697        5.1441950695565595        13.185071457359864     
 C  0.12079142259396580        5.4914941552234078        15.287203697175620     
 H  0.78423461379476456        6.1057580514932654        15.914680493365758     
 H  0.36836390564962929        4.4475038990190914        15.538308918511703     
 C  -1.3402248251311581        5.7694866072254332        15.658201919233480     
 H  -1.5925426355528491        6.8150360138736739        15.417756141375310     
 H  -1.9978183640426748        5.1550168251107573        15.022705402529727     
 C  -1.6546225688436009        5.4872464085415773        17.131299982280247     
 H  -1.0215587507429358        6.1215814996329723        17.770479346926241     
 H  -1.3657650052236128        4.4514719535074043        17.373026801462768     
 C  -3.1291088943145562        5.6997342515338181        17.495378728204578     
 H  -3.4242607133288780        6.7360117830658055        17.262115932608534     
 H  -3.7550829188756309        5.0615228313945009        16.851334271031703     
 C  -3.4354778410503188        5.3935415248097502        18.965344363628621     
 H  -2.8173828044685885        6.0406602490767813        19.607432891854987     
 H  -3.1156286782626981        4.3643488403335118        19.197206655052248     
 C  -4.9132988762758361        5.5637329520202714        19.345766402968025     
 H  -5.2460400127830624        6.5841282796036582        19.089495306079975     
 H  -5.5355303919395826        4.8856808730052927        18.737592183915684     
 C  -5.1689734127118205        5.3001676650204059        20.834437030824443     
 H  -4.5447461720811644        5.9828455850442888        21.433484757952062     
 H  -4.8236182605508526        4.2857020934759227        21.095664987936793     
 C  -6.6386113854794093        5.4610592986599009        21.254212796141147     
 H  -7.2590120854612419        4.7301007931938956        20.708338408065810     
 H  -6.9917571112028396        6.4590381198423907        20.939544823858927     
 C  -6.8243712642180183        5.2918338134085126        22.767276349163435     
 H  -7.8680604894491859        5.4384468571583229        23.082533014403364     
 H  -6.5226969119844478        4.2872843254327409        23.101999600286934     
 H  -6.2159144291742185        6.0187197597694020        23.324536284171003     
 Cl   15.454661918167666        6.0488872574905299        7.8710641960959808     
         388

 Co   11.010392557050908        5.9370590146523323        1.2394688615865221     
 N   9.5506306063645230        7.4459705912399290        1.4316434835746659     
 N   12.102834724417445        7.7494032820857184        1.2700107657419359     
 N   9.7870193500837974        5.0861583644629098        2.7479605472920188     
 N   12.350959442341011        5.1531691908720827        2.7498474828237063     
 N   9.5318155632336019        5.0166469539981300        6.8240293736038411E-004
 N   12.119444161712254        5.0347031105961619      -0.37091755685716987     
 O   8.2060012290635225        7.2184734851136865        1.4601646186895016     
 C   9.9038511166676777        8.7059358573548131        1.3998685924576111     
 N   13.385389446610725        8.1756916879829173        1.1973883284560345     
 C   11.344273282971349        8.8772546477575638        1.3190163085571329     
 O   8.4208412768256267        5.0699430255600602        2.6880431098925159     
 C   10.304867267548360        4.4477992704576161        3.7666653268677770     
 N   13.680951151852950        4.9948286184636084        2.9523651968121607     
 C   11.751253595144881        4.4762024636476259        3.7636777452751593     
 O   8.1815324648534684        5.0835177515859238       0.20885668212670117     
 C   9.9070248676420025        4.3856975385441439       -1.0806864979468354     
 N   13.399826886932413        4.7734416196743332      -0.72860265034806049     
 C   11.351078108788466        4.3380151514724981       -1.2490780856886270     
 B   7.7934726481556664        5.7627351794398756        1.5011840748516225     
 C   8.9310640226813813        9.8322993387730904        1.4041201708654609     
 H   14.169376949174527        7.4954049555296596        1.0787097979569715     
 C   13.466957925741603        9.5305747454811094        1.1849925182436432     
 C   12.167998628497440        10.021839258649406        1.2728600095626010     
 C   9.4981469447501130        3.7327041931657439        4.7947644347015324     
 H   14.374666736726976        5.3931101986193806        2.2818109583338049     
 C   13.939221282691152        4.2380213981186827        4.0521639542294956     
 C   12.717176188430427        3.8828305409445614        4.6061269809164598     
 C   8.9593010305842409        3.7686387055152242       -2.0429031112071083     
 H   14.195242258467660        5.2123251938244666      -0.21149657939537342     
 C   13.467440069554485        3.9419049236983290       -1.7924394881687691     
 C   12.159885636899515        3.6353074389474944       -2.1604423602596219     
 C   6.2099142467115511        5.6910567120895861        1.6836093939271328     
 H   8.1788172306058780        9.6982545298689722        2.1954285145540915     
 H   8.3616306361580239        9.8545159865569865       0.46254040084574688     
 H   9.4300028961350222        10.794891089718297        1.5318149635685698     
 H   14.423946315726274        10.028505123116540        1.0705332606469600     
 H   11.869221520521275        11.060289913034081        1.2957714392366000     
 H   8.6882363642873255        3.1743673569777449        4.3098151530873743     
 H   9.0140824809947819        4.4417610764349700        5.4824918669171723     
 H   10.125147773986079        3.0538863953344166        5.3828024042036970     
 H   14.949542441676465        3.9943505097569441        4.3641959907464338     
 H   12.554702841964390        3.2744845128954263        5.4856615703786087     
 H   8.1365355404689197        3.2777779738012560       -1.5072335988181329     
 H   9.4686250233128639        3.0562740662491628       -2.6975781012516689     
 H   8.5015317194282183        4.5431033157515053       -2.6768877024853350     
 H   14.423595219152114        3.6079125895803954       -2.1793738838445345     
 H   11.854415474687839        2.9926738028463400       -2.9734875543125550     
 H   5.7149831507061561        6.2136942288161681       0.84848873770439315     
 H   5.8915716053488110        4.6372664167316158        1.6090860751361915     
 C   5.7500265582159829        6.2751272403945428        3.0297527800938204     
 H   5.9904080570594660        7.3497654286019882        3.0646911263268382     
 H   6.3385629428338701        5.8159864967045571        3.8394015412463949     
 C   4.2653986748519284        6.0788522456201992        3.3499669837294448     
 H   3.6473592041397347        6.6501135292753881        2.6391190869219612     
 H   3.9925433082294846        5.0217499005096764        3.1937663798331322     
 C   3.9233327464699022        6.4844000687927776        4.7886777068214919     
 H   4.1582490485589068        7.5505928625103129        4.9402965387284770     
 H   4.5875857897850851        5.9419337730627326        5.4809657977932407     
 C   2.4652040355236426        6.2189969405295180        5.1735581915010922     
 H   1.7995994366085470        6.8065247322863920        4.5216469881617476     
 H   2.2191274147105746        5.1640983708304544        4.9693486294311811     
 C   2.1574468330756673        6.5378982785249518        6.6403082353981526     
 H   2.3818469184499391        7.5972663040066770        6.8436515540599299     
 H   2.8404271012660534        5.9671024715702607        7.2883715189557430     
 C  0.70648577598812679        6.2360523783217303        7.0292735667623800     
 H  0.48001938586277165        5.1801559475510484        6.8092811495151402     
 H   2.8010058952079482E-002   6.8201556195498325        6.3871936826502029     
 C  0.39211864485183828        6.5300607054789337        8.4995680590379852     
 H   1.0730165561200069        5.9522783691559598        9.1426966502070908     
 H  0.61187339033089649        7.5870982428185068        8.7188645622725751     
 C  -1.0602596325895481        6.2200828080082404        8.8782104154242081     
 H  -1.2814937962522381        5.1636387478910271        8.6558594945500946     
 H  -1.7358376046729886        6.8023250334946770        8.2313435572934797     
 C  -1.3861713101498561        6.5139086959534627        10.346454564636838     
 H -0.71800638700082353        5.9273457541707275        10.995014988164540     
 H  -1.1558653305514541        7.5680757642079923        10.569932070937831     
 C  -2.8464454808221995        6.2215974201124506        10.711654634297705     
 H  -3.0784647327849592        5.1672233432468513        10.489835781957778     
 H  -3.5059613177249163        6.8118755803650730        10.056180353677316     
 C  -3.1819332264886140        6.5248613354987448        12.175848478227097     
 H  -2.5198192126915862        5.9366341750629736        12.829926207161915     
 H  -2.9439614739326143        7.5784869908369847        12.395591188848154     
 C  -4.6449740858201611        6.2431593586847471        12.547374330545926     
 H  -4.8858615423224965        5.1907462284032704        12.321618676547102     
 H  -5.3134226120054606        6.8440400197359290        11.909244833155089     
 C  -4.9487233220890197        6.5339145299864247        14.021548615178970     
 H  -4.2675847006136260        5.9438463840533124        14.654866811650098     
 H  -4.7149897395493499        7.5878519862262195        14.246269274015742     
 C  -6.4005174037653303        6.2362973013606942        14.428451389912881     
 H  -7.0829312409358023        6.8711957218674691        13.839292278560018     
 H  -6.6423273604988484        5.1941690142490025        14.158098356624441     
 C  -6.6333003396189518        6.4574093573036864        15.928331020023302     
 H  -7.6586601528296585        6.2058579080741607        16.234535237161232     
 H  -6.4579377510221567        7.5047294500022659        16.214425520494064     
 H  -5.9571469281559626        5.8352328785800474        16.531051612541560     
 Cl   15.684065766531027        6.1040458825115067       0.88744644109328685     
 Co   20.819074368413233        1.9617185321719237        5.5516859080930168     
 N   22.269985556229795        3.4812543947133658        5.3865966222359898     
 N   19.721884949427068        3.7756328876832046        5.5493163268440737     
 N   22.052816027775982        1.1284422530837832        4.0482186898239387     
 N   19.483478807194725        1.1905622386467254        4.0326878163684663     
 N   22.296437095421602        1.0668157131349862        6.8096418116165349     
 N   19.708837434568274        1.0950624887477047        7.1788436335251626     
 O   23.615481251415748        3.2587046335418446        5.3495778678223624     
 C   21.914145138722894        4.7404798427619674        5.4224580075425548     
 N   18.437626016079676        4.1950827193532643        5.6218597833847310     
 C   20.474479533504560        4.9071263819250328        5.5061500596043800     
 O   23.417478503447349        1.1105238795441903        4.1172186346789399     
 C   21.539369209486907       0.48599473978329005        3.0300317305202484     
 N   18.155545909156960        1.0256499975423916        3.8232374350939033     
 C   20.092064721636046       0.51054993249364500        3.0262462596845165     
 O   23.646807878864696        1.1235584579835316        6.5976330405782093     
 C   21.918045334680375       0.43487278704731669        7.8894087416929919     
 N   18.426877030310607       0.83385423473726628        7.5318372384597447     
 C   20.473645128682772       0.39436072962803109        8.0572116318284301     
 B   24.035969878814402        1.8071918231219490        5.3088724135137184     
 C   22.883732967023580        5.8698009470933421        5.4175496092568096     
 H   17.655329955840838        3.5109775441202791        5.7276955818152313     
 C   18.348649314315026        5.5499058529645851        5.6396197046017837     
 C   19.644560802550981        6.0478882700087206        5.5564176638424545     
 C   22.353384969079702      -0.23130973987579462        2.0098224890832914     
 H   17.456697514619769        1.4227491568112514        4.4896416120928206     
 C   17.906864581014503       0.26327519739595090        2.7266335864530244     
 C   19.133943663894350       -8.9742877255917952E-002   2.1814286988594986     
 C   22.860629740469996      -0.18874273051283724        8.8527362226360200     
 H   17.632966324235269        1.2663051484650971        7.0081654225518797     
 C   18.355180356818796       -2.4168766328286351E-004   8.5936709620280958     
 C   19.661090440765612      -0.30886193411161489        8.9649814498257161     
 C   25.619815063510295        1.7428033919512766        5.1296022548425828     
 H   23.647138502489138        5.7287962025281738        4.6375161272432210     
 H   23.439587186675244        5.9065062193137861        6.3673495024668263     
 H   22.382738325787759        6.8295956904491621        5.2718726826536271     
 H   17.389071742318986        6.0426932319823559        5.7551306504566480     
 H   19.937847789888622        7.0878510317576016        5.5381788498739253     
 H   23.143861461854904      -0.80926728660686365        2.5044702933353595     
 H   22.864838903724731       0.47727060630448281        1.3420358033399020     
 H   21.727894258165751      -0.89339490809472277        1.4025707380384880     
 H   16.899644901558847        1.5213616822277662E-002   2.4086229467850790     
 H   19.303658300156517      -0.70213080714805542        1.3065818148929396     
 H   23.700280527051884      -0.65275598230008613        8.3209873005310957     
 H   22.352330455116768      -0.92491537053107986        9.4814149076756991     
 H   23.292368026477298       0.57816032011870000        9.5136989981556574     
 H   17.397410613727743      -0.33592548012397661        8.9750717456336844     
 H   19.963732774339316      -0.95503144132385764        9.7763304952674783     
 H   26.110983080457736        2.2664818270715097        5.9660656151264462     
 H   25.942640600710426       0.69033210262196865        5.2030557089374296     
 C   26.078479544111019        2.3306540106355844        3.7846911416874613     
 H   25.837001397377261        3.4052259394918041        3.7521565538518451     
 H   25.490156010822066        1.8725832111258760        2.9742392848662167     
 C   27.562608814007849        2.1356321880127922        3.4626139222307093     
 H   28.181356577053361        2.7063903275912540        4.1731902310006443     
 H   27.835943316036566        1.0783751584194228        3.6171656613341683     
 C   27.902214303288396        2.5427785744440490        2.0239425513369715     
 H   27.668494439853983        3.6095157603824841        1.8740416566132025     
 H   27.236046055929435        2.0020774881285717        1.3320515519465892     
 C   29.358997630654766        2.2754810202474030        1.6364528138587044     
 H   30.026729406054852        2.8611270372654722        2.2878737305586867     
 H   29.603623517052231        1.2199169446535103        1.8390113469377583     
 C   29.664327453370394        2.5954832629381648       0.16967572535048447     
 H   29.442939436303796        3.6558791931624230       -3.1871162034628503E-002
 H   28.978224567143553        2.0276860321398629      -0.47784332843295224     
 C   31.113348989463091        2.2893081688578634      -0.22207189661150381     
 H   31.336698504791752        1.2323821809503974       -3.7018481993231558E-003
 H   31.794944812738031        2.8704171695174310       0.41949808601104516     
 C   31.425515886921151        2.5838590995138984       -1.6924779312244729     
 H   30.741602998752096        2.0086884978883601       -2.3348962467685337     
 H   31.208624497513181        3.6418405765564019       -1.9104152020377529     
 C   32.876238431765870        2.2697865315940735       -2.0733349645836152     
 H   33.094763126682345        1.2125524310983253       -1.8517701600562499     
 H   33.554342852475557        2.8498270151582332       -1.4269955183476510     
 C   33.200836693436337        2.5632314560298521       -3.5417471335384523     
 H   32.532056806616872        1.9766676477472798       -4.1896201083368467     
 H   32.970875285105386        3.6174470605201909       -3.7653828108138394     
 C   34.660817239736645        2.2703552007968564       -3.9067848318208185     
 H   34.892844880139123        1.2162987028417556       -3.6834483207649664     
 H   35.319804962213304        2.8616851313563392       -3.2517587103435526     
 C   34.997101789526674        2.5716540371327907       -5.3710441842087633     
 H   34.337890085469780        1.9800412351637480       -6.0246890076669333     
 H   34.756249768027409        3.6239661154508300       -5.5933174579935372     
 C   36.461506976373094        2.2940688097194086       -5.7392769004219986     
 H   36.705714790156321        1.2432692573622401       -5.5103933224862214     
 H   37.126279667933730        2.8988160466613269       -5.1012773867082073     
 C   36.767714385026402        2.5822616865859889       -7.2133435572115481     
 H   36.094732941414094        1.9839633008459778       -7.8468473264746219     
 H   36.525260752995472        3.6327290690459337       -7.4426441758351602     
 C   38.223415299341873        2.2973348458076721       -7.6132085686981545     
 H   38.896874817466937        2.9410104969416730       -7.0242763215023913     
 H   38.474063588418169        1.2594102755312249       -7.3368541993069964     
 C   38.460965451470742        2.5140575806556784       -9.1129311327695728     
 H   39.492357127473703        2.2811550516735624       -9.4114041930889307     
 H   38.267765080575955        3.5553940525182131       -9.4056027920262384     
 H   37.800761478596080        1.8766014426326125       -9.7160042570382039     
 Cl   16.138693090969390        2.1265893893604026        5.8822447937263247     
 Co   20.469737533601034        1.9520605258425459        12.343071183745121     
 N   21.858211195743447       0.34835506230838520        12.200098957043496     
 N   19.306855060752394       0.19804165007383723        12.373031659330980     
 N   21.763378637066445        2.7134314575280563        10.872088633491906     
 N   19.181035189720955        2.7607192727139722        10.781520449986695     
 N   21.953826010926051        2.7094427202000806        13.654497126997601     
 N   19.360740139723706        2.8655132237389256        13.972270230428011     
 O   23.215304580490365       0.49740089809347104        12.167622115751103     
 C   21.437648944431555      -0.88928915201540626        12.251505025318927     
 N   17.998215351187401      -0.14584470235783226        12.399668971785692     
 C   19.992086440006087      -0.97526879846843240        12.321158564160239     
 O   23.123468566241467        2.6702227831278060        10.971584373959701     
 C   21.301446423429574        3.3667519798899916        9.8368712720508036     
 N   17.871224025325699        3.0211251698255133        10.549283056846031     
 C   19.854467852027049        3.4248898835778459        9.8057451772614765     
 O   23.304432714139235        2.6003515091254599        13.457792860301401     
 C   21.595909089276486        3.3813739236037708        14.717414002267608     
 N   18.094206814186506        3.2216070685436056        14.294243741103848     
 C   20.154893264231720        3.5221692301037080        14.858717772757862     
 B   23.693955980999345        1.9293432811599573        12.163503749076813     
 C   22.350643381424202       -2.0658111347411050        12.277597509260747     
 H   17.255688127482482       0.57819394966319637        12.504523943273744     
 C   17.831011664097204       -1.4941591016332434        12.379328747738489     
 C   19.095967208657402       -2.0658506552631288        12.322915805123444     
 C   22.171123214050223        4.0209478152976086        8.8208331038487433     
 H   17.137546474810343        2.6653207874545295        11.201504783749289     
 C   17.697511442817824        3.8283476176933084        9.4717672574778398     
 C   18.957740369700772        4.1100492269407676        8.9600220791494998     
 C   22.568355708990779        3.9733295187926561        15.670122163247889     
 H   17.283358655711890        2.8371448563800223        13.757905602686536     
 C   18.058363791230100        4.0767780260523221        15.341459592590896     
 C   19.374426158674215        4.2951551822711451        15.740314616003705     
 C   25.283918497803199        1.9569360687689461        12.012041926504738     
 H   23.074222034259069       -2.0262918977879876        11.448805612744241     
 H   22.958274957698173       -2.0582823595287763        13.195837298062678     
 H   21.796111729322448       -3.0062031291522300        12.228834779167528     
 H   16.842262472730123       -1.9318159876448504        12.455850074552961     
 H   19.332757372269466       -3.1201048221230452        12.287951944142270     
 H   22.985424734881288        4.5625272415752827        9.3181070114010414     
 H   22.653474165212245        3.2726886113841198        8.1748265544972920     
 H   21.595343786209028        4.7048518262095467        8.1896554401972139     
 H   16.716942921123419        4.1601507401144966        9.1452658476851205     
 H   19.187598105299259        4.7380287014486679        8.1106183640709588     
 H   23.397615355373294        4.4408692854980281        15.123907586982721     
 H   22.086067169513363        4.6996721716882730        16.328873690743333     
 H   23.014551497162902        3.1863202025048785        16.296652955429135     
 H   17.118218950237349        4.4887764232499130        15.692282854774243     
 H   19.704963313172364        4.9294612316689044        16.550973783599876     
 H   25.746912022099380        1.3542433507511540        12.810616407806224     
 H   25.629128906193923        2.9916704744077798        12.178440374171418     
 C   25.758626682251695        1.4748376218303179        10.629659474129101     
 H   25.534950891598449       0.40170771046946108        10.516492828736645     
 H   25.168039082817725        1.9822146765165694        9.8515362948559186     
 C   27.240853174654415        1.7185019444493226        10.326745313326411     
 H   27.871130284413294        1.1135655239385158        10.997530705760756     
 H   27.492383417530657        2.7678959238370182        10.554830208881546     
 C   27.589083740440483        1.4187287269153237        8.8629318071449905     
 H   27.371580823972391       0.36162698363460571        8.6385751934465080     
 H   26.914010475242335        1.9963619941881394        8.2102485131960492     
 C   29.041823897602235        1.7320873463274338        8.4917382612451515     
 H   29.718811973517660        1.1285317578853362        9.1164667498496623     
 H   29.267648361006053        2.7811687510515988        8.7437580523709677     
 C   29.354026958733918        1.4822959819775903        7.0119090677798059     
 H   29.129479990471271       0.43310156932046268        6.7606077583237942     
 H   28.671575146024960        2.0812904358497262        6.3889315477454938     
 C   30.805884300747120        1.7972491736891447        6.6347478938494389     
 H   31.034200094656924        2.8457668078784044        6.8859053650427198     
 H   31.482002167333771        1.1924804161565041        7.2597644143653746     
 C   31.120617577155404        1.5412089920286245        5.1569077848793787     
 H   30.459590731420800        2.1568040204000534        4.5281669243859239     
 H   30.870929281651929       0.49769739877619118        4.9058128688539480     
 C   32.582957692494837        1.8159120138838507        4.7875099098293203     
 H   32.836894954763025        2.8612574520871203        5.0272077351981554     
 H   33.238715540053853        1.2008837655141951        5.4243603351559777     
 C   32.898973290967355        1.5316206222473707        3.3149791405591849     
 H   32.265002190155315        2.1634116340614797        2.6742686573236645     
 H   32.612199369788897       0.49492723393279159        3.0750954673289144     
 C   34.373100560464664        1.7465903716397930        2.9502890496401895     
 H   34.665328911471342        2.7844185327770465        3.1797345731649602     
 H   35.001131714030400        1.1126686529534688        3.5963220943106284     
 C   34.680059994355901        1.4360258765063560        1.4811999560910543     
 H   34.056628851878315        2.0754120126720297       0.83697708984411390     
 H   34.367502895859971       0.40379441064739013        1.2544574254807814     
 C   36.155652844094099        1.6157508496333060        1.0974274289593959     
 H   36.479767251656000        2.6402227764830304        1.3462065092292159     
 H   36.784228976333402       0.94755875569947712        1.7090435728120295     
 C   36.411636811447785        1.3443735953066596      -0.38981818558305248     
 H   35.774762426889389        2.0107073939308098      -0.99222040886315110     
 H   36.083073781397232       0.32303638716102706      -0.64137922374331047     
 C   37.875816045998050        1.5272696132076793      -0.81687080530412171     
 H   38.510068106968902       0.81336734776342734      -0.26654561167547519     
 H   38.211809401303569        2.5333541712089405      -0.51364519483277937     
 C   38.059726711879648        1.3468772475629476       -2.3287897034513225     
 H   39.095089635131409        1.5227064291599974       -2.6524085555706618     
 H   37.788342438003767       0.33172345149425947       -2.6507490867341286     
 H   37.427641165492098        2.0472724213875022       -2.8900383850993503     
 Cl   15.783316312179920        2.0624876785878676        12.617339076281690     
 Co   10.759903214401268        5.9261722793480223        8.1185430482457956     
 N   9.3806976537336073        4.3115797471523267        8.2344415481889239     
 N   11.928101345902089        4.1708612059263750        8.0607582310245505     
 N   9.4555029090650642        6.6698061331380245        9.5843012591586714     
 N   12.043143857377000        6.7225086544835060        9.6889803651505915     
 N   9.2769426917925841        6.6579706639178786        6.7878582361044444     
 N   11.870088472684882        6.8049440157607197        6.4731850305095167     
 O   8.0226856814442904        4.4553372875041966        8.2751858011629107     
 C   9.8041897015917687        3.0747782697051265        8.1790867794336801     
 N   13.238519751069273        3.8340187002192523        8.0342898767930251     
 C   11.249039635676503        2.9937777791192905        8.1068764537140794     
 O   8.0969455735504514        6.6280970863419197        9.4754216697179050     
 C   9.9126701446474410        7.3274731120144629        10.619020184773250     
 N   13.350846520586916        6.9893162188908367        9.9286166800462539     
 C   11.360562235243185        7.3896397936090592        10.657250388477708     
 O   7.9262241543150314        6.5583430068522759        6.9880299037934082     
 C   9.6380833040896938        7.3315782634990274        5.7269794253083974     
 N   13.138173020329212        7.1612633522886062        6.1560652439610255     
 C   11.079456352752429        7.4656588912536277        5.5865962273044989     
 B   7.5356601056640917        5.8829407072667523        8.2787809368920300     
 C   8.8946206842942956        1.8951218903022868        8.1534815789050441     
 H   13.979209114998012        4.5620169196348046        7.9421723138499232     
 C   13.413344207460003        2.4857839902652921        8.0494166143707666     
 C   12.151524661277531        1.9071699077057209        8.1012134321852081     
 C   9.0352832134911107        7.9841059251129627        11.626696935091932     
 H   14.089804170810199        6.6349446470301512        9.2805850870948685     
 C   13.514692137433009        7.8019846092507183        11.003095786293153     
 C   12.249286496846127        8.0815831769391711        11.505692192261501     
 C   8.6708954757220642        7.9304884796385400        4.7732835427861566     
 H   13.947543675771264        6.7832330516994848        6.6989294023402408     
 C   13.178048120364370        8.0192296657730662        5.1110507970661265     
 C   11.863618095614205        8.2395097097832011        4.7088431487526323     
 C   5.9454047472995368        5.9027308443639050        8.4269944208555483     
 H   8.1596933693508067        1.9415260438486235        8.9708303598638874     
 H   8.3007849002860876        1.8880374171663075        7.2268881307081498     
 H   9.4513551574083507       0.95762435781486566        8.2203351407398610     
 H   14.404736730488501        2.0533943209636623        7.9718650123078563     
 H   11.920341691759072       0.85137057472540056        8.1315928916568279     
 H   8.2418512782657114        8.5468521004246121        11.119136944100815     
 H   8.5235097208848440        7.2365191881306332        12.251429915508799     
 H   9.6096112809679255        8.6499783924722813        12.278441108570160     
 H   14.492098559637560        8.1380021584611431        11.335955095464119     
 H   12.011990991873049        8.7134954629965407        12.350436092599605     
 H   7.8237242376036411        8.3692745215622182        5.3156260495714402     
 H   9.1519057250706339        8.6823228601880906        4.1422348223525987     
 H   8.2522906699384375        7.1516215200610826        4.1180145843285372     
 H   14.119774338028295        8.4331192113416495        4.7658789025798471     
 H   11.535899716577607        8.8774638312287379        3.8999735936248987     
 H   5.4863687042685765        5.2991981507310149        7.6268265832185120     
 H   5.5954684716878837        6.9361134025951667        8.2620592952121932     
 C   5.4719096237690481        5.4161832224791411        9.8079015680529924     
 H   5.6961348654161448        4.3429592306082831        9.9179644119039789     
 H   6.0626735462169252        5.9216621174823763        10.587049651229806     
 C   3.9903555079954405        5.6593144871443215        10.113000625850686     
 H   3.3589490959540389        5.0557949054045608        9.4421010882497534     
 H   3.7390893706438066        6.7091757433519250        9.8873430321114366     
 C   3.6443480405643127        5.3571949340778016        11.576547468231656     
 H   3.8598010602410469        4.2992473335491823        11.798498814519137     
 H   4.3217527732268062        5.9320789239684970        12.229236214202148     
 C   2.1931452204586535        5.6733940936345251        11.950418954873225     
 H   1.5136301567327723        5.0723980438448253        11.325976817307941     
 H   1.9695540785686707        6.7233618531790214        11.700321601048923     
 C   1.8830401312508191        5.4223717696267473        13.430187378113073     
 H   2.1039705137089046        4.3719905944007067        13.679551334279443     
 H   2.5688274668578850        6.0178787412531252        14.052843484469381     
 C  0.43321055091587574        5.7423636100953050        13.809918134614234     
 H  0.20845392487145642        6.7919241105428902        13.560051816122224     
 H -0.24620006918345269        5.1406936981311953        13.185503738006538     
 C  0.12041814031652327        5.4863586099276631        15.287926039471419     
 H  0.78437048334505544        6.0995706862491952        15.915847520439883     
 H  0.36718328279687212        4.4419922707346977        15.538119957738830     
 C  -1.3403453934405380        5.7652832079851315        15.659151861176065     
 H  -1.5917577071943574        6.8111520456973587        15.419242236093350     
 H  -1.9984651401625262        5.1517561493490485        15.023322615039186     
 C  -1.6550731405967340        5.4826898200503784        17.132106769831346     
 H  -1.0209865919016616        6.1156264789478065        17.771565422697005     
 H  -1.3679178124167455        4.4463771406681039        17.373287310231504     
 C  -3.1291443326915251        5.6974922168486053        17.496229846254323     
 H  -3.4224526708050513        6.7343097886288161        17.263353133874727     
 H  -3.7560979550047624        5.0607100262114733        16.851823013474384     
 C  -3.4363627336530786        5.3913083842592080        18.966011132854810     
 H  -2.8169712094203336        6.0366595533780716        19.608484260657487     
 H  -3.1189197358203260        4.3613847894149833        19.197456836999347     
 C  -4.9137467843771780        5.5647570000191457        19.346191394814248     
 H  -5.2437748045784476        6.5861212836812326        19.090920780925533     
 H  -5.5373438536873829        4.8890433271327760        18.737072356337034     
 C  -5.1708403803722751        5.3002461789526061        20.834407188073083     
 H  -4.5448930403822114        5.9800891151084947        21.434527860788059     
 H  -4.8288334048591386        4.2845744508383712        21.094442491779194     
 C  -6.6399341947638861        5.4652125662565734        21.253840821211085     
 H  -7.2622104810800616        4.7371956130331236        20.706615032839931     
 H  -6.9897317245304595        6.4645464162233690        20.940602129250099     
 C  -6.8270864856003506        5.2942922095135954        22.766492865865466     
 H  -7.8701921027853423        5.4441473560550824        23.081529775780954     
 H  -6.5293115727353124        4.2884008163753666        23.099641967076550     
 H  -6.2165044522145401        6.0178999445488790        23.325168369333724     
 Cl   15.453045581219461        6.0400289355577224        7.8661907898739818     
         388

 Co   11.011427991524384        5.9364078054727836        1.2413673208873151     
 N   9.5540440408313163        7.4484407324846389        1.4312833721232150     
 N   12.106104972798772        7.7470693343512638        1.2693090942159397     
 N   9.7856625054671031        5.0886847240709745        2.7486018248983708     
 N   12.350306663203305        5.1521481313619599        2.7535263200752529     
 N   9.5327174538139783        5.0215567614747103       -1.2965021189610855E-004
 N   12.120507207840944        5.0347513839669755      -0.37005130077145398     
 O   8.2090197082656680        7.2234162337658230        1.4601615375312957     
 C   9.9093391217225193        8.7077226024162933        1.3988268912306929     
 N   13.389482190645388        8.1707162742368631        1.1980504803174441     
 C   11.349891493890681        8.8763747235659434        1.3182295337184780     
 O   8.4197090005947075        5.0741830234035863        2.6872407293400151     
 C   10.301716945921987        4.4497571938248157        3.7677813190637903     
 N   13.679637938414540        4.9905903434951613        2.9571397934643864     
 C   11.748147458236359        4.4754795705801182        3.7660123436883852     
 O   8.1824222194444403        5.0893900750573398       0.20781313301336579     
 C   9.9075116988983556        4.3893405852886058       -1.0808889516676097     
 N   13.400528718706976        4.7707020645405480      -0.72654969868052743     
 C   11.351486125653850        4.3391220729741153       -1.2484603515892960     
 B   7.7942905937465099        5.7685098026787065        1.5000872083838801     
 C   8.9384195068765955        9.8356606048923201        1.4022192061674927     
 H   14.172191905793673        7.4890198871749734        1.0801645862536202     
 C   13.473805301833274        9.5254028339057513        1.1864694930175466     
 C   12.175942969097591        10.019247193658265        1.2732700922765656     
 C   9.4929089546236369        3.7363944103677591        4.7952797500720301     
 H   14.374692575460683        5.3875760707123579        2.2872536149141691     
 C   13.935112380215203        4.2321338701469955        4.0561925881689378     
 C   12.711783648369813        3.8791901265419400        4.6086406009096095     
 C   8.9592156214263436        3.7728004935555051       -2.0428463921125721     
 H   14.196353846446033        5.2077850269583212      -0.20867751686035146     
 C   13.467325788992456        3.9383932061396036       -1.7898375312941357     
 C   12.159569026864251        3.6343312770858773       -2.1588435732149382     
 C   6.2105348113696950        5.6983714435019639        1.6815066422961251     
 H   8.1866847191643561        9.7041868859119749        2.1942950239567920     
 H   8.3682655872840215        9.8574531153124578       0.46108249331364415     
 H   9.4390663943388446        10.797508333876044        1.5281393079115950     
 H   14.431810147207081        10.021397611956743        1.0731030106971389     
 H   11.879162867696495        11.058210206973254        1.2964028093462117     
 H   8.6834462409233648        3.1779774391908187        4.3096694706763525     
 H   9.0080791992774429        4.4465919778976186        5.4811835298808687     
 H   10.118344411222191        3.0579184575559215        5.3851646888152445     
 H   14.944458964436674        3.9857254645006530        4.3688384812966436     
 H   12.547092735078250        3.2701545279251070        5.4871508227092791     
 H   8.1357238868295703        3.2834933025835351       -1.5069749524523604     
 H   9.4677043396591660        3.0592535891933297       -2.6968044863486296     
 H   8.5026102897500877        4.5473815537014159       -2.6774808715450211     
 H   14.423057021231401        3.6020560766462544       -2.1755473734772086     
 H   11.853442968253260        2.9918409622847908       -2.9717699226882868     
 H   5.7166631061175588        6.2233904534446287       0.84741339519825232     
 H   5.8912530088518222        4.6451841187591674        1.6043281709164154     
 C   5.7502559518562189        6.2795816872889816        3.0286730660059487     
 H   5.9901647655559680        7.3541781547842238        3.0658150345017301     
 H   6.3388629133495256        5.8190813892042890        3.8374226828319009     
 C   4.2657205140429912        6.0819310365072461        3.3484547860688894     
 H   3.6472827622432797        6.6541470065121295        2.6387916407794929     
 H   3.9934963514630444        5.0250433896385189        3.1902077522547123     
 C   3.9235522034304959        6.4844278537755553        4.7879019058319923     
 H   4.1578974213554414        7.5503768415449999        4.9415949352562132     
 H   4.5881983577741980        5.9410033945943361        5.4790149251642264     
 C   2.4656304252869581        6.2175260231866059        5.1724685065245568     
 H   1.7996111264903971        6.8054551026342516        4.5213758765110565     
 H   2.2202150195511288        5.1627742576463103        4.9669015449293470     
 C   2.1578131400476868        6.5344168232587787        6.6396063519923789     
 H   2.3821079635587661        7.5935195051592252        6.8443109838622869     
 H   2.8408822832798153        5.9628915089896575        7.2869128291524641     
 C  0.70688896374176635        6.2320271264145699        7.0283068997175340     
 H  0.48047890322966746        5.1763158957715749        6.8074352784671905     
 H   2.8378917349015990E-002   6.8166438143116075        6.3867508351825446     
 C  0.39257216551937724        6.5249143742389970        8.4988299111710450     
 H   1.0729824515423594        5.9460998388056092        9.1415087089537330     
 H  0.61310833484084382        7.5815826577762415        8.7190325559153639     
 C  -1.0600466506548689        6.2158309214665790        8.8772635713110191     
 H  -1.2821504411256359        5.1596894873209669        8.6544159426883240     
 H  -1.7351238891392835        6.7989706653949895        8.2307132289232747     
 C  -1.3856305050645705        6.5093492784444358        10.345641661464084     
 H -0.71844744346548095        5.9214569544783320        10.993946003537214     
 H  -1.1536827228190156        7.5630043305428165        10.569614213512077     
 C  -2.8463011214855993        6.2192827197999536        10.710822724968429     
 H  -3.0800820756623146        5.1654013199617426        10.488739511019084     
 H  -3.5048811800646269        6.8108671295788925        10.055637097278650     
 C  -3.1809754161128132        6.5227094893282311        12.175160903054914     
 H  -2.5200779086861989        5.9328897228239752        12.828940587564155     
 H  -2.9407351598895195        7.5756718485053973        12.395175427368851     
 C  -4.6444229753013282        6.2441180033621153        12.546954109507931     
 H  -4.8878407408564675        5.1925622640089601        12.320462849167860     
 H  -5.3115988320463163        6.8470620650044038        11.909586252981260     
 C  -4.9468468436955479        6.5342749871342818        14.021499518886090     
 H  -4.2672344444540009        5.9417612255384116        14.653937906123621     
 H  -4.7100927318582126        7.5871677885482063        14.247104733820699     
 C  -6.3991143043026639        6.2403855589806536        14.428797371482711     
 H  -7.0798664800278139        6.8778197298164416        13.840753513468252     
 H  -6.6439279490871508        5.1994194426343556        14.157351026599475     
 C  -6.6306054820060716        6.4602400663622932        15.929016812127813     
 H  -7.6564253837279139        6.2114279719874457        16.235520981492925     
 H  -6.4519422595032063        7.5064652617844860        16.216304970547355     
 H  -5.9561835167526711        5.8353757326753390        16.530562079886174     
 Cl   15.685669336911554        6.0951112473696538       0.89231211011721112     
 Co   20.817203511912453        1.9627221727912223        5.5510837788287217     
 N   22.266257391839805        3.4847543926302267        5.3866596751926963     
 N   19.718058621860770        3.7748614653547805        5.5496573804708929     
 N   22.052727375171514        1.1315866850847371        4.0485780549637065     
 N   19.483003541171506        1.1904471031733885        4.0308124323938506     
 N   22.294771312437980        1.0718798745329281        6.8106224619096798     
 N   19.707008828558376        1.0946658685037223        7.1782873333119177     
 O   23.612097075650116        3.2643861552040887        5.3497835773269298     
 C   21.908496565015664        4.7433399761465580        5.4229623919459335     
 N   18.433077451210284        4.1920721250501307        5.6208417835620992     
 C   20.468656260433704        4.9075947220823846        5.5062326471217693     
 O   23.417254446126918        1.1154820772768850        4.1184872360566489     
 C   21.540815003064147       0.48881123574309648        3.0298859858837632     
 N   18.155609946606550        1.0227042045869570        3.8206742678942618     
 C   20.093520335957457       0.51091200268225412        3.0252804829207216     
 O   23.645149045925596        1.1301807833962649        6.5990705593265497     
 C   21.916981892422704       0.43872872029747451        7.8898741100934044     
 N   18.425502456657039       0.83066671282330939        7.5303703386327010     
 C   20.472680921089669       0.39525885077344103        8.0568915921914641     
 B   24.034317929925322        1.8134566412794815        5.3101533985129121     
 C   22.876405129210429        5.8740616057760864        5.4189518338475855     
 H   17.651959655497258        3.5067819362602628        5.7266404636613943     
 C   18.341781924496495        5.5467022910490211        5.6374713274193260     
 C   19.636775735471510        6.0468693540846781        5.5550616250340754     
 C   22.356489150851484      -0.22663102814780672        2.0098132254195682     
 H   17.455724515700961        1.4185771610105895        4.4866545431285374     
 C   17.909160126607766       0.25900754479030674        2.7246285577557878     
 C   19.137226668177036       -9.1891297023216911E-002   2.1804233851912929     
 C   22.860440906824703      -0.18398236044149388        8.8528770247750774     
 H   17.631093445615548        1.2616954301671501        7.0063187151958868     
 C   18.354862168241219       -4.0508075242662242E-003   8.5917729090205608     
 C   19.661071334361750      -0.31001655175210807        8.9638918843947923     
 C   25.618343611480277        1.7501794328894369        5.1317034220812552     
 H   23.638642271713305        5.7360372862441631        4.6374876671583261     
 H   23.433778653964936        5.9094905319894453        6.3678251318805428     
 H   22.373823411053184        6.8332768586697989        5.2761073379857661     
 H   17.381340220976693        6.0378566314186877        5.7518276894003746     
 H   19.928388666283407        7.0872555251777420        5.5363266204695769     
 H   23.147661135739909      -0.80351436745940108        2.5045514457391618     
 H   22.867096968799746       0.48311800574539560        1.3426769736552020     
 H   21.732474937367765      -0.88935878886562147        1.4018449470715182     
 H   16.902732542778917        8.4666895327319136E-003   2.4063559068271334     
 H   19.308732818223778      -0.70473115906875805        1.3063251830404137     
 H   23.699824744454716      -0.64802117761772815        8.3206955147292661     
 H   22.352916684480491      -0.91993690528219274        9.4823679354300694     
 H   23.292546328131575       0.58348191712936470        9.5129028433288543     
 H   17.397611340179051      -0.34197986521080148        8.9722747359611148     
 H   19.964535964307590      -0.95583475210480717        9.7752218288929207     
 H   26.108673617007280        2.2761781125025977        5.9670603893013610     
 H   25.941844616909812       0.69823352227949986        5.2078749298940519     
 C   26.077471166780956        2.3349474643864325        3.7856967935764341     
 H   25.836530147449185        3.4094815585040510        3.7508172290135011     
 H   25.489064558661944        1.8754541638420010        2.9761913101034980     
 C   27.561537334295622        2.1384763856238043        3.4641616259583148     
 H   28.180641679032576        2.7102188527152977        4.1735691545888418     
 H   27.834212534716769        1.0814431734476921        3.6208567766321584     
 C   27.901389885442018        2.5424777608414582        2.0247515389995026     
 H   27.668170673215513        3.6089391077423376        1.8726754093183082     
 H   27.234941195039468        2.0007146515739498        1.3340122624497310     
 C   29.358045428322132        2.2737930218975557        1.6377291419023101     
 H   30.026066751133975        2.8599510513675033        2.2883603246611171     
 H   29.602095493125631        1.2184149068444803        1.8417421805002430     
 C   29.663578091454490        2.5917199773770965       0.17056583751222068     
 H   29.442118138897690        3.6517900945352215       -3.2448035750238587E-002
 H   28.977570014211576        2.0230168398434003      -0.47622841197807270     
 C   31.112676833900558        2.2852557551662245      -0.22075335533435653     
 H   31.336153368804002        1.2285755302533152       -1.4086621993629686E-003
 H   31.794123457600499        2.8670543362399354       0.42032279094568958     
 C   31.424922816814025        2.5786536996542573       -1.6913813487230331     
 H   30.741674893778441        2.0022972811184565       -2.3333916487350908     
 H   31.207081588753582        3.6362104053413193       -1.9103047054943558     
 C   32.875983287379640        2.2657164096708926       -2.0718994311198733     
 H   33.095536968959856        1.2088313972925413       -1.8497916989529413     
 H   33.553438380882881        2.8467838974901016       -1.4258454716213187     
 C   33.200330992475379        2.5588762307810371       -3.5404356561126611     
 H   32.532569112880580        1.9709831356150869       -4.1880930007640913     
 H   32.968707565193306        3.6125769814131208       -3.7645570530659662     
 C   34.660725247669781        2.2682778646441002       -3.9054639023960642     
 H   34.894514023778001        1.2146953292334171       -3.6819523747140859     
 H   35.318808286330174        2.8608520897412606       -3.2507000155821668     
 C   34.996149527454520        2.5698552283779206       -5.3698637093847186     
 H   34.337983544600966        1.9768491056247040       -6.0232360175688777     
 H   34.753198554355208        3.6215813304007809       -5.5922598519997999     
 C   36.460881140468793        2.2951381894594434       -5.7385574887442337     
 H   36.707423793394184        1.2451010310174024       -5.5091224601223256     
 H   37.124597459019981        2.9017211856871312       -5.1013118484547837     
 C   36.765618676407200        2.5828838226632835       -7.2130015420343980     
 H   36.093683442513267        1.9826242672550380       -7.8456147160584671     
 H   36.520657769325148        3.6325108043432315       -7.4429171081389747     
 C   38.221563089886466        2.3009379293660444       -7.6136756505570862     
 H   38.893887877157120        2.9466326811451040       -7.0258451386610741     
 H   38.474694836864160        1.2639280914705644       -7.3365812309948204     
 C   38.457541153531288        2.5166616004935798       -9.1137472151948913     
 H   39.489037978357601        2.2854008980045295       -9.4129750686484055     
 H   38.262090020677370        3.5572553668053768       -9.4072253674129307     
 H   37.798130036455134        1.8774169347483414       -9.7156244476300753     
 Cl   16.136648680165312        2.1194343437686145        5.8799383899777169     
 Co   20.471606675077442        1.9530222895341609        12.343751682342466     
 N   21.861896083099712       0.35177192929612727        12.200143271352703     
 N   19.310633218019898       0.19725513591067034        12.372753087870334     
 N   21.763506298768419        2.7164826068028765        10.871819739857088     
 N   19.181541441813838        2.7605939796955035        10.783430966140420     
 N   21.955504567689221        2.7144340621236052        13.653614821650683     
 N   19.362578596122312        2.8651229115425179        13.972876182591069     
 O   23.218651197496815       0.50296024454679622        12.167542109401039     
 C   21.443220742106167      -0.88650195494979411        12.251076230311931     
 N   18.002705512258729      -0.14883719032501860        12.400731899774769     
 C   19.997830405917494      -0.97483512643499515        12.321133748539047     
 O   23.123729826144910        2.6750559439261705        10.970430690926777     
 C   21.300078174698424        3.3694914119552859        9.8370990578654620     
 N   17.871203542859483        3.0182129057651892        10.551846193619793     
 C   19.853090281460751        3.4252192192320901        9.8067612644578599     
 O   23.306104342325160        2.6068640279474917        13.456467204942495     
 C   21.596985540454337        3.3852211075270784        14.717007656369514     
 N   18.095591801175537        3.2184258798116288        14.295763942221269     
 C   20.155869862194560        3.5230750198564311        14.859084830848575     
 B   23.695613261887619        1.9354706387799598        12.162346767037000     
 C   22.357865053640424       -2.0616478449563345        12.276242985468938     
 H   17.259017100171747       0.57403733666536128        12.505607434181170     
 C   17.837784834473837       -1.4973414949842290        12.381502665847989     
 C   19.103643743624612       -2.0668816376241210        12.324306124980888     
 C   22.168139059147268        4.0255373466448079        8.8209519413752879     
 H   17.138537814315619        2.6612055227160276        11.204478305858155     
 C   17.695312338616777        3.8241188904348786        9.4737655628438500     
 C   18.954578632806609        4.1078965636971931        8.9610518156524712     
 C   22.568550136603086        3.9781346912342643        15.670015899298013     
 H   17.285241691040603        2.8325629231400207        13.759791075346152     
 C   18.058696056810682        4.0729784702963032        15.343408709744372     
 C   19.374460298293378        4.2940096671257839        15.741451937509368     
 C   25.285396420050070        1.9641167696354787        12.010069345657399     
 H   23.082618210873243       -2.0191390858239884        11.448888697982815     
 H   22.963970035645339       -2.0554448192329660        13.195412763582519     
 H   21.804895682497598       -3.0026017291903337        12.224611603069437     
 H   16.849887585681291       -1.9366084731539770        12.459163121026316     
 H   19.342083380894792       -3.1207184974687481        12.289830045339782     
 H   22.981734696117684        4.5681823850649721        9.3181617075009804     
 H   22.651355662899761        3.2784435210732892        8.1743144994209818     
 H   21.590911861890849        4.7088005541325142        8.1904652957150255     
 H   16.713968121651451        4.1534749659607026        9.1475015341036414     
 H   19.182689914616951        4.7354106839869807        8.1108999997020792     
 H   23.398153978268983        4.4454927141510847        15.124219606154327     
 H   22.085506563324344        4.7048373958713157        16.327810722652547     
 H   23.014262792676849        3.1917469157340035        16.297635078515658     
 H   17.118033328158681        4.4827327529763892        15.695131860793406     
 H   19.704178827103402        4.9286620570766155        16.552132765446942     
 H   25.749209286081772        1.3637516910422627        12.809766164711741     
 H   25.629965485553104        2.9993691503602631        12.173718555714276     
 C   25.759623969983945        1.4788802982814757        10.628795552021506     
 H   25.535438147239716       0.40570339403008104        10.518026890969784     
 H   25.169086481716683        1.9847795243391242        9.8497170778761589     
 C   27.241899291515917        1.7211326114993624        10.325296278013093     
 H   27.871854779336040        1.1172222895186033        10.997253485839536     
 H   27.494052829664149        2.7707652869936643        10.551199223982630     
 C   27.589869594379277        1.4181884982085400        8.8622229827835213     
 H   27.371913408715191       0.36079582136198185        8.6400707444849498     
 H   26.915039716863376        1.9947113812358959        8.2083851340198102     
 C   29.042719793431516        1.7302248990022906        8.4905382389130839     
 H   29.719452928916620        1.1272107435332575        9.1160470788643888     
 H   29.269074384058637        2.7795016578897402        8.7411031591373813     
 C   29.354721363073100        1.4783789211083203        7.0110905760809938     
 H   29.130288256449433       0.42885143758396482        6.7612489030282772     
 H   28.672149581158788        2.0764442260585656        6.3873943195192888     
 C   30.806489087256114        1.7931048823839011        6.6334997949524128     
 H   31.034639798877105        2.8418713430561455        6.8837032954284423     
 H   31.482779996231784        1.1890382371649451        7.2589961491027060     
 C   31.121150412828616        1.5359524083034113        5.1558750050511799     
 H   30.459442332754872        2.1503554380294618        4.5267376491220466     
 H   30.872441400113580       0.49201444981876818        4.9057444132331272     
 C   32.583145075118665        1.8118358997024477        4.7861419992393603     
 H   32.836028310671082        2.8575315604290545        5.0253161205923815     
 H   33.239568068221274        1.1978386902957130        5.4232650921762140     
 C   32.899414932257514        1.5272911911563489        3.3137294392321741     
 H   32.264414303493240        2.1577511400108045        2.6728132921222727     
 H   32.614320838342486       0.49008196454850972        3.0743157693448606     
 C   34.373123768578509        1.7445656836668639        2.9490283859790019     
 H   34.663572130702441        2.7828744555960441        3.1782896250787864     
 H   35.002071141316847        1.1119049742915001        3.5953281839570623     
 C   34.680947941417315        1.4342677306236293        1.4800829414445216     
 H   34.056457896420767        2.0722371103148518       0.83557835711210715     
 H   34.370509693627028       0.40144107795048484        1.2534803879583825     
 C   36.156209162459156        1.6168808055901704        1.0967635189206080     
 H   36.477958185782121        2.6421389515487346        1.3449238425216150     
 H   36.785858014219677       0.95058482788186083        1.7091776978936748     
 C   36.413677543333208        1.3449617507180327      -0.39008428282522584     
 H   35.775725670325308        2.0092549523348797      -0.99342535194767168     
 H   36.087672135509159       0.32275153683979013      -0.64095098361723346     
 C   37.877601653833459        1.5308781556366393      -0.81634662433329108     
 H   38.513025029711905       0.81908748935381392      -0.26485217565927077     
 H   38.211058527050412        2.5379207921554734      -0.51396152730732181     
 C   38.063095499398493        1.3493478054239507       -2.3278970918071273     
 H   39.098330140976621        1.5268917323035271       -2.6507914449370933     
 H   37.794058852215308       0.33339673934165598       -2.6489402667203561     
 H   37.430149281404326        2.0478296936294140       -2.8904101457640943     
 Cl   15.785367312916396        2.0554135888179932        12.619626658023943     
 Co   10.758864080301192        5.9255512030451971        8.1165655204666312     
 N   9.3772976669551600        4.3140541551668958        8.2346926653778123     
 N   11.924840624496083        4.1685679357483529        8.0613767187525180     
 N   9.4568379839024121        6.6723177345593170        9.5835803460081621     
 N   12.043788697725413        6.7215254634550643        9.6852501988005582     
 N   9.2760278735400803        6.6628841176815330        6.7885762840806532     
 N   11.869010264697536        6.8050111339865591        6.4722327170618987     
 O   8.0196779884416856        4.4602651736510079        8.2750747714709743     
 C   9.7987305284628405        3.0765734543283543        8.1800433842787577     
 N   13.234442420576963        3.8291051606534139        8.0335570995052006     
 C   11.243450223460238        2.9929266086652144        8.1075796540308982     
 O   8.0980569087945433        6.6323024405865132        9.4761373896756744     
 C   9.9157812894681800        7.3294173352430239        10.617831969516001     
 N   13.352142100375922        6.9851694847090222        9.9237988110200028     
 C   11.363628963764173        7.3889369860438201        10.654856131337844     
 O   7.9253228201200292        6.5642208560197890        6.9889871845290896     
 C   9.6375810223785354        7.3352490431108492        5.7271017079373152     
 N   13.137457040209846        7.1585264100422181        6.1539132809044945     
 C   11.079032920061110        7.4667833611387078        5.5858910910159993     
 B   7.5348342641250277        5.8886918175628260        8.2797776256101461     
 C   8.8873101696240422        1.8984775254315640        8.1553352026576889     
 H   13.976401046998129        4.5557063770033457        7.9406697162999285     
 C   13.406535631327062        2.4806758601438044        8.0478795614195455     
 C   12.143628260237676        1.9046203518700902        8.1007313829978429     
 C   9.0404636788857502        7.9877568729357291        11.626109434857112     
 H   14.089777406339010        6.6295107331519070        9.2751103725187001     
 C   13.518746628578127        7.7962009760536173        10.999021465840615     
 C   12.254608079608118        8.0779992514074550        11.503124512087295     
 C   8.6709659105678245        7.9347081585656847        4.7731638063987356     
 H   13.946416541861190        6.7787170426524561        6.6960283342790499     
 C   13.178147723231172        8.0157099773040628        5.1083404693798835     
 C   11.863919821413370        8.2385320837724247        4.7071417419377708     
 C   5.9447754741819168        5.9099942135719106        8.4289976740934573     
 H   8.1518760170301707        1.9474660965575281        8.9719196032483648     
 H   8.2941893522280825        1.8909270336741717        7.2283032223606112     
 H   9.4423528158666823       0.96024784414340292        8.2239931005845754     
 H   14.396920744206824        2.0463662870599175        7.9692495475015122     
 H   11.910465995914420       0.84932921417684759        8.1308927510240725     
 H   8.2465102106441979        8.5503237869525766        11.119218573159591     
 H   8.5295549580857362        7.2412959587347139        12.252724457372988     
 H   9.6163248583874594        8.6540490220739130        12.275953036177798     
 H   14.497114718876528        8.1295235587516643        11.331269517201525     
 H   12.019496469827576        8.7092147533026267        12.348890667652570     
 H   7.8245041362622505        8.3750039372585583        5.3153157848907675     
 H   9.1528064229605963        8.6854030299417335        4.1414421882083285     
 H   8.2512211702126486        7.1559837791692544        4.1184969814798000     
 H   14.120298819956043        8.4272442263097869        4.7619363496045626     
 H   11.536854279590688        8.8766179928505764        3.8981452769351987     
 H   5.4846873469410129        5.3088385211409550        7.6278012282762466     
 H   5.5957585212709491        6.9439742573954506        8.2667256477350044     
 C   5.4716895768885152        5.4205703452450740        9.8088829548910521     
 H   5.6963924699093127        4.3473048859372083        9.9167304407449208     
 H   6.0623930380512236        5.9246830595892952        10.588926032416289     
 C   3.9900470941427675        5.6623210692946557        10.114438576277117     
 H   3.3590286963449776        5.0597442971042925        9.4423739245174154     
 H   3.7381422242000530        6.7123935587841652        9.8908201516813516     
 C   3.6441690624781766        5.3571686654379311        11.577260887476854     
 H   3.8601958521268678        4.2989798716404071        11.797149352859188     
 H   4.3211932863369942        5.9311039461174087        12.231103883684375     
 C   2.1927657804552032        5.6718786197619062        11.951466014674800     
 H   1.5136542744602564        5.0712734810716000        11.326226676001591     
 H   1.9685132157940428        6.7219896077508441        11.702710430716634     
 C   1.8827387295478297        5.4188741178251743        13.430856478012306     
 H   2.1037679425672042        4.3682296713712532        13.678874767374769     
 H   2.5684498377956562        6.0136570600911767        14.054250241347653     
 C  0.43287949476788307        5.7383423990367577        13.810865664678103     
 H  0.20807862417313544        6.7880903855815431        13.561877351767976     
 H -0.24651048819030841        5.1371923267058310        13.185936018653212     
 C  0.12004485803908073        5.4812230646319184        15.288648381767217     
 H  0.78450635289534632        6.0933833210051249        15.917014547514007     
 H  0.36600265994411491        4.4364806424503040        15.537930996965958     
 C  -1.3404659617499182        5.7610798087448298        15.660101803118650     
 H  -1.5909727788358659        6.8072680775210435        15.420728330811388     
 H  -1.9991119162823776        5.1484954735873396        15.023939827548647     
 C  -1.6555237123498674        5.4781332315591795        17.132913557382441     
 H  -1.0204144330603875        6.1096714582626417        17.772651498467770     
 H  -1.3700706196098782        4.4412823278288034        17.373547819000237     
 C  -3.1291797710684941        5.6952501821633934        17.497080964304072     
 H  -3.4206446282812246        6.7326077941918276        17.264590335140920     
 H  -3.7571129911338943        5.0598972210284456        16.852311755917068     
 C  -3.4372476262558389        5.3890752437086666        18.966677902080995     
 H  -2.8165596143720788        6.0326588576793609        19.609535629459987     
 H  -3.1222107933779535        4.3584207384964548        19.197707018946446     
 C  -4.9141946924785209        5.5657810480180192        19.346616386660468     
 H  -5.2415095963738327        6.5881142877588079        19.092346255771087     
 H  -5.5391573154351841        4.8924057812602602        18.736552528758384     
 C  -5.1727073480327297        5.3003246928848053        20.834377345321727     
 H  -4.5450399086832576        5.9773326451727007        21.435570963624055     
 H  -4.8340485491674245        4.2834468082008197        21.093219995621592     
 C  -6.6412570040483638        5.4693658338532449        21.253468846281020     
 H  -7.2654088766988814        4.7442904328723516        20.704891657614056     
 H  -6.9877063378580795        6.4700547126043473        20.941659434641270     
 C  -6.8298017069826829        5.2967506056186782        22.765709382567497     
 H  -7.8723237161214987        5.4498478549518428        23.080526537158544     
 H  -6.5359262334861761        4.2895173073179924        23.097284333866167     
 H  -6.2170944752548607        6.0170801293283569        23.325800454496445     
 Cl   15.451429244271258        6.0311706136249157        7.8613173836519827     
         388

 Co   11.012463425997860        5.9357565962932348        1.2432657801881077     
 N   9.5574574752981079        7.4509108737293488        1.4309232606717641     
 N   12.109375221180098        7.7447353866168100        1.2686074226899435     
 N   9.7843056608504089        5.0912110836790383        2.7492431025047224     
 N   12.349653884065598        5.1511270718518380        2.7572051573267995     
 N   9.5336193443943547        5.0264665689512915       -9.4170336115260121E-004
 N   12.121570253969637        5.0347996573377900      -0.36918504468573810     
 O   8.2120381874678134        7.2283589824179586        1.4601584563730896     
 C   9.9148271267773627        8.7095093474777752        1.3977851900037745     
 N   13.393574934680052        8.1657408604908088        1.1987126321788539     
 C   11.355509704810014        8.8754947993743212        1.3174427588798232     
 O   8.4185767243637883        5.0784230212471115        2.6864383487875143     
 C   10.298566624295612        4.4517151171920144        3.7688973112598032     
 N   13.678324724976132        4.9863520685267133        2.9619143901166121     
 C   11.745041321327836        4.4747566775126115        3.7683469421016111     
 O   8.1833119740354139        5.0952623985287557       0.20676958390003045     
 C   9.9079985301547069        4.3929836320330686       -1.0810914053883840     
 N   13.401230550481539        4.7679625094067637      -0.72449674701299449     
 C   11.351894142519233        4.3402289944757335       -1.2478426174899651     
 B   7.7951085393373525        5.7742844259175374        1.4989903419161374     
 C   8.9457749910718078        9.8390218710115498        1.4003182414695243     
 H   14.175006862412816        7.4826348188202880        1.0816193745502689     
 C   13.480652677924944        9.5202309223303914        1.1879464677914500     
 C   12.183887309697742        10.016655128667123        1.2736801749905304     
 C   9.4876709644971591        3.7400846275697739        4.7957950654425279     
 H   14.374718414194390        5.3820419428053361        2.2926962714945338     
 C   13.931003477739253        4.2262463421753083        4.0602212221083791     
 C   12.706391108309200        3.8755497121393190        4.6111542209027592     
 C   8.9591302122684482        3.7769622815957860       -2.0427896730180364     
 H   14.197465434424405        5.2032448600921759      -0.20585845432532948     
 C   13.467211508430427        3.9348814885808783       -1.7872355744195021     
 C   12.159252416828984        3.6333551152242598       -2.1572447861702546     
 C   6.2111553760278388        5.7056861749143408        1.6794038906651172     
 H   8.1945522077228343        9.7101192419549758        2.1931615333594925     
 H   8.3749005384100208        9.8603902440679292       0.45962458578154136     
 H   9.4481298925426671        10.800125578033791        1.5244636522546204     
 H   14.439673978687889        10.014290100796947        1.0756727607473178     
 H   11.889104214871713        11.056130500912424        1.2970341794558236     
 H   8.6786561175594041        3.1815875214038924        4.3095237882653308     
 H   9.0020759175601022        4.4514228793602681        5.4798751928445641     
 H   10.111541048458305        3.0619505197774264        5.3875269734267919     
 H   14.939375487196880        3.9771004192443624        4.3734809718468535     
 H   12.539482628192109        3.2658245429547876        5.4886400750399487     
 H   8.1349122331902226        3.2892086313658142       -1.5067163060865878     
 H   9.4667836560054681        3.0622331121374966       -2.6960308714455903     
 H   8.5036888600719589        4.5516597916513275       -2.6780740406047072     
 H   14.422518823310689        3.5961995637121138       -2.1717208631098832     
 H   11.852470461818681        2.9910081217232412       -2.9700522910640190     
 H   5.7183430615289614        6.2330866780730894       0.84633805269211160     
 H   5.8909344123548335        4.6531018207867199        1.5995702666966396     
 C   5.7504853454964548        6.2840361341834203        3.0275933519180769     
 H   5.9899214740524700        7.3585908809664602        3.0669389426766220     
 H   6.3391628838651801        5.8221762817040208        3.8354438244174074     
 C   4.2660423532340541        6.0850098273942930        3.3469425884083339     
 H   3.6472063203468248        6.6581804837488718        2.6384641946370246     
 H   3.9944493946966042        5.0283368787673615        3.1866491246762929     
 C   3.9237716603910902        6.4844556387583330        4.7871261048424927     
 H   4.1575457941519769        7.5501608205796877        4.9428933317839503     
 H   4.5888109257633101        5.9400730161259405        5.4770640525352130     
 C   2.4660568150502731        6.2160551058436928        5.1713788215480223     
 H   1.7996228163722474        6.8043854729821103        4.5211047648603655     
 H   2.2213026243916834        5.1614501444621661        4.9644544604275129     
 C   2.1581794470197062        6.5309353679926048        6.6389044685866052     
 H   2.3823690086675930        7.5897727063117735        6.8449704136646439     
 H   2.8413374652935768        5.9586805464090542        7.2854541393491843     
 C  0.70729215149540592        6.2280018745074095        7.0273402326726879     
 H  0.48093842059656322        5.1724758439921015        6.8055894074192409     
 H   2.8747775745952497E-002   6.8131320090733816        6.3863079877148854     
 C  0.39302568618691613        6.5197680429990594        8.4980917633041049     
 H   1.0729483469647121        5.9399213084552587        9.1403207677003753     
 H  0.61434327935079103        7.5760670727339772        8.7192005495581544     
 C  -1.0598336687201895        6.2115790349249176        8.8763167271978318     
 H  -1.2828070859990337        5.1557402267509067        8.6529723908265535     
 H  -1.7344101736055781        6.7956162972953029        8.2300829005530698     
 C  -1.3850896999792848        6.5047898609354089        10.344828758291328     
 H -0.71888849993013837        5.9155681547859356        10.992877018909889     
 H  -1.1515001150865771        7.5579328968776407        10.569296356086323     
 C  -2.8461567621489996        6.2169680194874566        10.709990815639152     
 H  -3.0816994185396700        5.1635792966766330        10.487643240080391     
 H  -3.5038010424043375        6.8098586787927120        10.055093840879985     
 C  -3.1800176057370124        6.5205576431577166        12.174473327882733     
 H  -2.5203366046808116        5.9291452705849768        12.827954967966395     
 H  -2.9375088458464242        7.5728567061738099        12.394759665889548     
 C  -4.6438718647824953        6.2450766480394826        12.546533888469934     
 H  -4.8898199393904385        5.1943782996146499        12.319307021788621     
 H  -5.3097750520871712        6.8500841102728787        11.909927672807433     
 C  -4.9449703653020762        6.5346354442821388        14.021450422593208     
 H  -4.2668841882943758        5.9396760670235107        14.653009000597145     
 H  -4.7051957241670745        7.5864835908701940        14.247940193625654     
 C  -6.3977112048399976        6.2444738166006122        14.429143353052542     
 H  -7.0768017191198247        6.8844437377654142        13.842214748376486     
 H  -6.6455285376754540        5.2046698710197079        14.156603696574507     
 C  -6.6279106243931922        6.4630707754208991        15.929702604232325     
 H  -7.6541906146261693        6.2169980359007306        16.236506725824619     
 H  -6.4459467679842559        7.5082010735667053        16.218184420600647     
 H  -5.9552201053493787        5.8355185867706298        16.530072547230787     
 Cl   15.687272907292082        6.0861766122278000       0.89717777914113550     
 Co   20.815332655411677        1.9637258134105209        5.5504816495644267     
 N   22.262529227449818        3.4882543905470875        5.3867227281494028     
 N   19.714232294294472        3.7740900430263569        5.5499984340977120     
 N   22.052638722567043        1.1347311170856911        4.0489374201034751     
 N   19.482528275148287        1.1903319677000517        4.0289370484192348     
 N   22.293105529454355        1.0769440359308702        6.8116031122028247     
 N   19.705180222548478        1.0942692482597396        7.1777310330986728     
 O   23.608712899884484        3.2700676768663333        5.3499892868314962     
 C   21.902847991308438        4.7462001095311477        5.4234667763493123     
 N   18.428528886340892        4.1890615307469972        5.6198237837394682     
 C   20.462832987362848        4.9080630622397354        5.5063152346391586     
 O   23.417030388806484        1.1204402750095797        4.1197558374343588     
 C   21.542260796641390       0.49162773170290297        3.0297402412472780     
 N   18.155673984056140        1.0197584116315221        3.8181111006946207     
 C   20.094975950278865       0.51127407287086324        3.0243147061569262     
 O   23.643490212986496        1.1368031088089985        6.6005080780748902     
 C   21.915918450165037       0.44258465354763232        7.8903394784938161     
 N   18.424127883003475       0.82747919090935251        7.5289034388056573     
 C   20.471716713496566       0.39615697191885096        8.0565715525544963     
 B   24.032665981036239        1.8197214594370139        5.3114343835121050     
 C   22.869077291397275        5.8783222644588315        5.4203540584383614     
 H   17.648589355153678        3.5025863284002461        5.7255853455075574     
 C   18.334914534677964        5.5434987291334572        5.6353229502368682     
 C   19.628990668392042        6.0458504381606355        5.5537055862256954     
 C   22.359593332623266      -0.22195231641981877        2.0098039617558454     
 H   17.454751516782149        1.4144051652099277        4.4836674741642542     
 C   17.911455672201033       0.25473989218466253        2.7226235290585512     
 C   19.140509672459721       -9.4039716790515843E-002   2.1794180715230871     
 C   22.860252073179410      -0.17922199037015052        8.8530178269141349     
 H   17.629220566995826        1.2570857118692034        7.0044720078398939     
 C   18.354543979663642       -7.8599273852495849E-003   8.5898748560130258     
 C   19.661052227957892      -0.31117116939260137        8.9628023189638668     
 C   25.616872159450260        1.7575554738275971        5.1338045893199267     
 H   23.630146040937476        5.7432783699601533        4.6374592070734302     
 H   23.427970121254628        5.9124748446651054        6.3683007612942584     
 H   22.364908496318609        6.8369580268904366        5.2803419933179061     
 H   17.373608699634399        6.0330200308550195        5.7485247283441012     
 H   19.918929542678196        7.0866600185978834        5.5344743910652285     
 H   23.151460809624915      -0.79776144831193851        2.5046325981429640     
 H   22.869355033874761       0.48896540518630838        1.3433181439705018     
 H   21.737055616569783      -0.88532266963652018        1.4011191561045482     
 H   16.905820183998983        1.7197622431861653E-003   2.4040888668691873     
 H   19.313807336291042      -0.70733151098946068        1.3060685511878878     
 H   23.699368961857544      -0.64328637293537005        8.3204037289274364     
 H   22.353502913844210      -0.91495844003330573        9.4833209631844397     
 H   23.292724629785852       0.58880351414002940        9.5121066885020511     
 H   17.397812066630362      -0.34803425029762641        8.9694777262885452     
 H   19.965339154275867      -0.95663806288575670        9.7741131625183630     
 H   26.106364153556825        2.2858743979336853        5.9680551634762757     
 H   25.941048633109201       0.70613494193703119        5.2126941508506732     
 C   26.076462789450897        2.3392409181372806        3.7867024454654072     
 H   25.836058897521113        3.4137371775162975        3.7494779041751571     
 H   25.487973106501819        1.8783251165581258        2.9781433353407794     
 C   27.560465854583395        2.1413205832348163        3.4657093296859198     
 H   28.179926781011790        2.7140473778393419        4.1739480781770393     
 H   27.832481753396969        1.0845111884759613        3.6245478919301486     
 C   27.900565467595644        2.5421769472388669        2.0255605266620336     
 H   27.667846906577044        3.6083624551021916        1.8713091620234141     
 H   27.233836334149501        1.9993518150193279        1.3359729729528729     
 C   29.357093225989498        2.2721050235477085        1.6390054699459158     
 H   30.025404096213101        2.8587750654695343        2.2888469187635470     
 H   29.600567469199028        1.2169128690354503        1.8444730140627279     
 C   29.662828729538582        2.5879566918160277       0.17145594967395689     
 H   29.441296841491585        3.6477009959080204       -3.3024909465848677E-002
 H   28.976915461279603        2.0183476475469377      -0.47461349552319315     
 C   31.112004678338021        2.2812033414745856      -0.21943481405720924     
 H   31.335608232816252        1.2247688795562330        8.8452380059721863E-004
 H   31.793302102462967        2.8636915029624395       0.42114749588033401     
 C   31.424329746706899        2.5734482997946162       -1.6902847662215936     
 H   30.741746788804790        1.9959060643485531       -2.3318870507016474     
 H   31.205538679993982        3.6305802341262368       -1.9101942089509585     
 C   32.875728142993417        2.2616462877477117       -2.0704638976561314     
 H   33.096310811237366        1.2051103634867575       -1.8478132378496324     
 H   33.552533909290197        2.8437407798219705       -1.4246954248949861     
 C   33.199825291514415        2.5545210055322225       -3.5391241786868695     
 H   32.533081419144295        1.9652986234828940       -4.1865658931913359     
 H   32.966539845281225        3.6077069023060506       -3.7637312953180935     
 C   34.660633255602924        2.2662005284913440       -3.9041429729713104     
 H   34.896183167416872        1.2130919556250785       -3.6804564286632058     
 H   35.317811610447038        2.8600190481261816       -3.2496413208207815     
 C   34.995197265382359        2.5680564196230504       -5.3686832345606739     
 H   34.338077003732160        1.9736569760856599       -6.0217830274708231     
 H   34.750147340683007        3.6191965453507322       -5.5912022460060626     
 C   36.460255304564491        2.2962075691994781       -5.7378380770664688     
 H   36.709132796632048        1.2469328046725650       -5.5078515977584308     
 H   37.122915250106232        2.9046263247129356       -5.1013463102013592     
 C   36.763522967788006        2.5835059587405786       -7.2126595268572489     
 H   36.092633943612434        1.9812852336640980       -7.8443821056423131     
 H   36.516054785654823        3.6322925396405297       -7.4431900404427882     
 C   38.219710880431059        2.3045410129244166       -7.6141427324160187     
 H   38.890900936847302        2.9522548653485350       -7.0274139558197568     
 H   38.475326085310151        1.2684459074099041       -7.3363082626826444     
 C   38.454116855591835        2.5192656203314807       -9.1145632976202116     
 H   39.485718829241499        2.2896467443354962       -9.4145459442078803     
 H   38.256414960778784        3.5591166810925410       -9.4088479427996230     
 H   37.795498594314189        1.8782324268640700       -9.7152446382219448     
 Cl   16.134604269361230        2.1122792981768259        5.8776319862291100     
 Co   20.473475816553851        1.9539840532257757        12.344432180939812     
 N   21.865580970455980       0.35518879628386929        12.200187585661908     
 N   19.314411375287406       0.19646862174750343        12.372474516409689     
 N   21.763633960470393        2.7195337560776967        10.871550846222270     
 N   19.182047693906725        2.7604686866770343        10.785341482294143     
 N   21.957183124452396        2.7194254040471302        13.652732516303766     
 N   19.364417052520917        2.8647325993461106        13.973482134754127     
 O   23.221997814503265       0.50851959100012145        12.167462103050973     
 C   21.448792539780783      -0.88371475788418197        12.250647435304936     
 N   18.007195673330060      -0.15182967829220492        12.401794827763846     
 C   20.003574371828901      -0.97440145440155801        12.321108932917857     
 O   23.123991086048353        2.6798891047245350        10.969277007893854     
 C   21.298709925967273        3.3722308440205806        9.8373268436801204     
 N   17.871183060393264        3.0153006417048647        10.554409330393558     
 C   19.851712710894454        3.4255485548863347        9.8077773516542432     
 O   23.307775970511088        2.6133765467695236        13.455141549583589     
 C   21.598061991632193        3.3890682914503860        14.716601310471420     
 N   18.096976788164564        3.2152446910796519        14.297284143338690     
 C   20.156846460157400        3.5239808096091538        14.859451888939288     
 B   23.697270542775893        1.9415979963999626        12.161189784997188     
 C   22.365086725856646       -2.0574845551715635        12.274888461677129     
 H   17.262346072861014       0.56988072366752618        12.506690925088597     
 C   17.844558004850473       -1.5005238883352148        12.383676583957492     
 C   19.111320278591826       -2.0679126199851137        12.325696444838332     
 C   22.165154904244311        4.0301268779920072        8.8210707789018326     
 H   17.139529153820892        2.6570902579775262        11.207451827967020     
 C   17.693113234415726        3.8198901631764488        9.4757638682098584     
 C   18.951416895912445        4.1057439004536178        8.9620815521554409     
 C   22.568744564215393        3.9829398636758726        15.669909635348137     
 H   17.287124726369317        2.8279809899000194        13.761676548005768     
 C   18.059028322391264        4.0691789145402835        15.345357826897850     
 C   19.374494437912542        4.2928641519804218        15.742589259015032     
 C   25.286874342296944        1.9712974705020114        12.008096764810062     
 H   23.091014387487416       -2.0119862738599892        11.448971783221390     
 H   22.969665113592502       -2.0526072789371557        13.194988229102362     
 H   21.813679635672745       -2.9990003292284380        12.220388426971349     
 H   16.857512698632462       -1.9414009586631034        12.462476167499672     
 H   19.351409389520114       -3.1213321728144514        12.291708146537296     
 H   22.978044657354079        4.5738375285546615        9.3182164036009194     
 H   22.649237160587276        3.2841984307624585        8.1738024443446697     
 H   21.586479937572669        4.7127492820554826        8.1912751512328370     
 H   16.710993322179487        4.1467991918069087        9.1497372205221641     
 H   19.177781723934640        4.7327926665252944        8.1111816353331996     
 H   23.398692601164672        4.4501161428041422        15.124531625325931     
 H   22.084945957135321        4.7100026200543583        16.326747754561762     
 H   23.013974088190796        3.1971736289631281        16.298617201602180     
 H   17.117847706080013        4.4766890827028645        15.697980866812568     
 H   19.703394341034436        4.9278628824843276        16.553291747294008     
 H   25.751506550064160        1.3732600313333712        12.808915921617256     
 H   25.630802064912285        3.0070678263127468        12.168996737257133     
 C   25.760621257716199        1.4829229747326333        10.627931629913913     
 H   25.535925402880984       0.40969907759070096        10.519560953202923     
 H   25.170133880615641        1.9873443721616788        9.8478978608963974     
 C   27.242945408377423        1.7237632785494021        10.323847242699776     
 H   27.872579274258786        1.1208790550986905        10.996976265918315     
 H   27.495722241797640        2.7736346501503104        10.547568239083716     
 C   27.590655448318074        1.4176482695017563        8.8615141584220503     
 H   27.372245993457994       0.35996465908935799        8.6415662955233898     
 H   26.916068958484416        1.9930607682836523        8.2065217548435729     
 C   29.043615689260797        1.7283624516771474        8.4893382165810163     
 H   29.720093884315581        1.1258897291811789        9.1156274078791135     
 H   29.270500407111225        2.7778345647278813        8.7384482659037950     
 C   29.355415767412278        1.4744618602390502        7.0102720843821817     
 H   29.131096522427594       0.42460130584746703        6.7618900477327593     
 H   28.672724016292612        2.0715980162674055        6.3858570912930830     
 C   30.807093873765105        1.7889605910786572        6.6322516960553868     
 H   31.035079503097286        2.8379758782338862        6.8815012258141648     
 H   31.483557825129800        1.1855960581733860        7.2582278838400365     
 C   31.121683248501824        1.5306958245781981        5.1548422252229811     
 H   30.459293934088944        2.1439068556588707        4.5253083738581683     
 H   30.873953518575231       0.48633150086134519        4.9056759576123072     
 C   32.583332457742500        1.8077597855210448        4.7847740886494003     
 H   32.835161666579140        2.8538056687709887        5.0234245059866085     
 H   33.240420596388688        1.1947936150772309        5.4221698491964512     
 C   32.899856573547666        1.5229617600653271        3.3124797379051634     
 H   32.263826416831165        2.1520906459601292        2.6713579269208805     
 H   32.616442306896083       0.48523669516422785        3.0735360713608069     
 C   34.373146976692347        1.7425409956939348        2.9477677223178143     
 H   34.661815349933534        2.7813303784150412        3.1768446769926122     
 H   35.003010568603294        1.1111412956295315        3.5943342736034958     
 C   34.681835888478737        1.4325095847409024        1.4789659267979891     
 H   34.056286940963219        2.0690622079576735       0.83417962438010052     
 H   34.373516491394092       0.39908774525357948        1.2525033504359835     
 C   36.156765480824205        1.6180107615470347        1.0960996088818200     
 H   36.476149119908236        2.6440551266144388        1.3436411758140139     
 H   36.787487052105945       0.95361090006424454        1.7093118229753201     
 C   36.415718275218630        1.3455499061294056      -0.39035038006739925     
 H   35.776688913761227        2.0078025107389497      -0.99463029503219214     
 H   36.092270489621086       0.32246668651855326      -0.64052274349115634     
 C   37.879387261668867        1.5344866980655993      -0.81582244336246035     
 H   38.515981952454908       0.82480763094420051      -0.26315873964306635     
 H   38.210307652797262        2.5424874131020059      -0.51427785978186413     
 C   38.066464286917338        1.3518183632849536       -2.3270044801629317     
 H   39.101570646821834        1.5310770354470566       -2.6491743343035248     
 H   37.799775266426856       0.33507002718905243       -2.6471314467065841     
 H   37.432657397316561        2.0483869658713254       -2.8907819064288387     
 Cl   15.787418313652870        2.0483394990481187        12.621914239766197     
 Co   10.757824946201119        5.9249301267423720        8.1145879926874667     
 N   9.3738976801767127        4.3165285631814649        8.2349437825666989     
 N   11.921579903090079        4.1662746655703309        8.0619952064804856     
 N   9.4581730587397619        6.6748293359806095        9.5828594328576511     
 N   12.044433538073823        6.7205422724266235        9.6815200324505231     
 N   9.2751130552875747        6.6677975714451874        6.7892943320568628     
 N   11.867932056710190        6.8050782522123994        6.4712804036142799     
 O   8.0166702954390789        4.4651930597978202        8.2749637417790396     
 C   9.7932713553339141        3.0783686389515821        8.1809999891238352     
 N   13.230365090084652        3.8241916210875755        8.0328243222173761     
 C   11.237860811243973        2.9920754382111387        8.1082828543477170     
 O   8.0991682440386334        6.6365077948311058        9.4768531096334456     
 C   9.9188924342889191        7.3313615584715848        10.616643754258751     
 N   13.353437680164927        6.9810227505272087        9.9189809419937536     
 C   11.366695692285163        7.3882341784785810        10.652461874197979     
 O   7.9244214859250279        6.5700987051873021        6.9899444652647720     
 C   9.6370787406673770        7.3389198227226711        5.7272239905662330     
 N   13.136741060090481        7.1557894677958291        6.1517613178479635     
 C   11.078609487369789        7.4679078310237887        5.5851859547274989     
 B   7.5340084225859636        5.8944429278588997        8.2807743143282622     
 C   8.8799996549537905        1.9018331605608412        8.1571888264103318     
 H   13.973592978998246        4.5493958343718868        7.9391671187499329     
 C   13.399727055194120        2.4755677300223162        8.0463425084683244     
 C   12.135731859197820        1.9020707960344596        8.1002493338104777     
 C   9.0456441442803914        7.9914078207584964        11.625521934622293     
 H   14.089750641867822        6.6240768192736628        9.2696356579425316     
 C   13.522801119723244        7.7904173428565162        10.994947145388076     
 C   12.259929662370112        8.0744153258757390        11.500556831913089     
 C   8.6710363454135848        7.9389278374928294        4.7730440700113146     
 H   13.945289407951115        6.7742010336054284        6.6931272662178589     
 C   13.178247326097972        8.0121902888350593        5.1056301416936405     
 C   11.864221547212534        8.2375544577616484        4.7054403351229102     
 C   5.9441462010642976        5.9172575827799161        8.4310009273313664     
 H   8.1440586647095348        1.9534061492664325        8.9730088466328422     
 H   8.2875938041700774        1.8938166501820359        7.2297183140130734     
 H   9.4333504743250156       0.96287133047194029        8.2276510604292898     
 H   14.389104757925148        2.0393382531561728        7.9666340826951672     
 H   11.900590300069769       0.84728785362829462        8.1301926103913189     
 H   8.2511691430226861        8.5537954734805410        11.119300202218366     
 H   8.5356001952866265        7.2460727293387945        12.254018999237177     
 H   9.6230384358069934        8.6581196516755430        12.273464963785436     
 H   14.502130878115494        8.1210449590421838        11.326583938938930     
 H   12.027001947782102        8.7049340436087110        12.347345242705535     
 H   7.8252840349208599        8.3807333529548966        5.3150055202100948     
 H   9.1537071208505587        8.6884831996953746        4.1406495540640575     
 H   8.2501516704868578        7.1603460382774262        4.1189793786310620     
 H   14.120823301883791        8.4213692412779260        4.7579937966292771     
 H   11.537808842603770        8.8757721544724149        3.8963169602454988     
 H   5.4830059896134502        5.3184788915508951        7.6287758733339812     
 H   5.5960485708540153        6.9518351121957345        8.2713920002578174     
 C   5.4714695300079832        5.4249574680110069        9.8098643417291118     
 H   5.6966500744024806        4.3516505412661326        9.9154964695858627     
 H   6.0621125298855221        5.9277040016962141        10.590802413602772     
 C   3.9897386802900945        5.6653276514449900        10.115876526703547     
 H   3.3591082967359167        5.0636936888040243        9.4426467607850775     
 H   3.7371950777562994        6.7156113742164045        9.8942972712512667     
 C   3.6439900843920405        5.3571423967980598        11.577974306722050     
 H   3.8605906440126883        4.2987124097316318        11.795799891199239     
 H   4.3206337994471822        5.9301289682663212        12.232971553166601     
 C   2.1923863404517534        5.6703631458892865        11.952513074476375     
 H   1.5136783921877404        5.0701489182983748        11.326476534695242     
 H   1.9674723530194151        6.7206173623226659        11.705099260384344     
 C   1.8824373278448403        5.4153764660236012        13.431525577911536     
 H   2.1035653714255043        4.3644687483417997        13.678198200470096     
 H   2.5680722087334278        6.0094353789292274        14.055656998225924     
 C  0.43254843861989040        5.7343211879782103        13.811813194741971     
 H  0.20770332347481449        6.7842566606201968        13.563702887413726     
 H -0.24682090719716412        5.1336909552804659        13.186368299299886     
 C  0.11967157576163819        5.4760875193361738        15.289370724063017     
 H  0.78464222244563719        6.0871959557610547        15.918181574588132     
 H  0.36482203709135774        4.4309690141659095        15.537742036193086     
 C  -1.3405865300592983        5.7568764095045273        15.661051745061235     
 H  -1.5901878504773741        6.8033841093447283        15.422214425529425     
 H  -1.9997586924022290        5.1452347978256308        15.024557040058106     
 C  -1.6559742841030005        5.4735766430679806        17.133720344933540     
 H  -1.0198422742191131        6.1037164375774768        17.773737574238535     
 H  -1.3722234268030107        4.4361875149895038        17.373808327768973     
 C  -3.1292152094454631        5.6930081474781815        17.497932082353817     
 H  -3.4188365857573983        6.7309057997548383        17.265827536407112     
 H  -3.7581280272630257        5.0590844158454171        16.852800498359752     
 C  -3.4381325188585992        5.3868421031581253        18.967344671307185     
 H  -2.8161480193238235        6.0286581619806512        19.610586998262487     
 H  -3.1255018509355814        4.3554566875779264        19.197957200893541     
 C  -4.9146426005798629        5.5668050960168936        19.347041378506688     
 H  -5.2392443881692179        6.5901072918363823        19.093771730616645     
 H  -5.5409707771829853        4.8957682353877443        18.736032701179735     
 C  -5.1745743156931843        5.3004032068170055        20.834347502570370     
 H  -4.5451867769843037        5.9745761752369066        21.436614066460052     
 H  -4.8392636934757105        4.2823191655632691        21.091997499463993     
 C  -6.6425798133328406        5.4735191014499174        21.253096871350955     
 H  -7.2686072723177011        4.7513852527115796        20.703168282388177     
 H  -6.9856809511856994        6.4755630089853247        20.942716740032438     
 C  -6.8325169283650151        5.2992090017237610        22.764925899269528     
 H  -7.8744553294576551        5.4555483538486023        23.079523298536134     
 H  -6.5425408942370398        4.2906337982606173        23.094926700655780     
 H  -6.2176844982951822        6.0162603141078348        23.326432539659169     
 Cl   15.449812907323054        6.0223122916921081        7.8564439774299837     
         388

 Co   11.013498860471335        5.9351053871136861        1.2451642394889006     
 N   9.5608709097649012        7.4533810149740587        1.4305631492203130     
 N   12.112645469561425        7.7424014388823563        1.2679057511639473     
 N   9.7829488162337146        5.0937374432871021        2.7498843801110744     
 N   12.349001104927892        5.1501060123417153        2.7608839945783461     
 N   9.5345212349747310        5.0313763764278718       -1.7537565104090956E-003
 N   12.122633300098327        5.0348479307086036      -0.36831878860002226     
 O   8.2150566666699589        7.2333017310700942        1.4601553752148837     
 C   9.9203151318322043        8.7112960925392571        1.3967434887768562     
 N   13.397667678714715        8.1607654467447546        1.1993747840402638     
 C   11.361127915729346        8.8746148751827008        1.3166559840411682     
 O   8.4174444481328692        5.0826630190906377        2.6856359682350130     
 C   10.295416302669238        4.4536730405592140        3.7700133034558165     
 N   13.677011511537723        4.9821137935582662        2.9666889867688382     
 C   11.741935184419313        4.4740337844451039        3.7706815405148371     
 O   8.1842017286263857        5.1011347220001726       0.20572603478669507     
 C   9.9084853614110600        4.3966266787775306       -1.0812938591091585     
 N   13.401932382256103        4.7652229542729794      -0.72244379534546155     
 C   11.352302159384617        4.3413359159773508       -1.2472248833906341     
 B   7.7959264849281960        5.7800590491563675        1.4978934754483950     
 C   8.9531304752670202        9.8423831371307795        1.3984172767715561     
 H   14.177821819031962        7.4762497504656018        1.0830741628469176     
 C   13.487500054016614        9.5150590107550315        1.1894234425653532     
 C   12.191831650297893        10.014063063675982        1.2740902577044950     
 C   9.4824329743706830        3.7437748447717891        4.7963103808130265     
 H   14.374744252928098        5.3765078148983134        2.2981389280748981     
 C   13.926894575263303        4.2203588142036210        4.0642498560478204     
 C   12.700998568248588        3.8719092977366976        4.6136678408959080     
 C   8.9590448031105510        3.7811240696360668       -2.0427329539235006     
 H   14.198577022402779        5.1987046932260306      -0.20303939179030753     
 C   13.467097227868399        3.9313697710221529       -1.7846336175448687     
 C   12.158935806793718        3.6323789533626427       -2.1556459991255710     
 C   6.2117759406859827        5.7130009063267178        1.6773011390341095     
 H   8.2024196962813125        9.7160515979979785        2.1920280427621930     
 H   8.3815354895360201        9.8633273728234006       0.45816667824943863     
 H   9.4571933907464896        10.802742822191538        1.5207879965976456     
 H   14.447537810168695        10.007182589637150        1.0782425107974964     
 H   11.899045562046933        11.054050794851596        1.2976655495654352     
 H   8.6738659941954452        3.1851976036169662        4.3093781058543081     
 H   8.9960726358427614        4.4562537808229168        5.4785668558082596     
 H   10.104737685694417        3.0659825819989313        5.3898892580383393     
 H   14.934292009957089        3.9684753739880714        4.3781234623970633     
 H   12.531872521305967        3.2614945579844683        5.4901293273706191     
 H   8.1341005795508750        3.2949239601480933       -1.5064576597208152     
 H   9.4658629723517702        3.0652126350816635       -2.6952572565425510     
 H   8.5047674303938283        4.5559380296012391       -2.6786672096643938     
 H   14.421980625389976        3.5903430507779728       -2.1678943527425578     
 H   11.851497955384103        2.9901752811616920       -2.9683346594397508     
 H   5.7200230169403641        6.2427829027015500       0.84526271018597077     
 H   5.8906158158578439        4.6610195228142715        1.5948123624768635     
 C   5.7507147391366917        6.2884905810778582        3.0265136378302047     
 H   5.9896781825489720        7.3630036071486957        3.0680628508515135     
 H   6.3394628543808347        5.8252711742037526        3.8334649660029134     
 C   4.2663641924251170        6.0880886182813398        3.3454303907477780     
 H   3.6471298784503698        6.6622139609856132        2.6381367484945564     
 H   3.9954024379301636        5.0316303678962040        3.1830904970978735     
 C   3.9239911173516839        6.4844834237411115        4.7863503038529931     
 H   4.1571941669485115        7.5499447996143747        4.9441917283116865     
 H   4.5894234937524230        5.9391426376575440        5.4751131799061987     
 C   2.4664832048135881        6.2145841885007798        5.1702891365714878     
 H   1.7996345062540977        6.8033158433299699        4.5208336532096745     
 H   2.2223902292322379        5.1601260312780211        4.9620073759256780     
 C   2.1585457539917261        6.5274539127264308        6.6382025851808315     
 H   2.3826300537764200        7.5860259074643217        6.8456298434670009     
 H   2.8417926473073383        5.9544695838284500        7.2839954495459054     
 C  0.70769533924904549        6.2239766226002482        7.0263735656278419     
 H  0.48139793796345903        5.1686357922126280        6.8037435363712913     
 H   2.9116634142889005E-002   6.8096202038351556        6.3858651402472262     
 C  0.39347920685445503        6.5146217117591219        8.4973536154371647     
 H   1.0729142423870646        5.9337427781049081        9.1391328264470157     
 H  0.61557822386073835        7.5705514876917119        8.7193685432009431     
 C  -1.0596206867855102        6.2073271483832571        8.8753698830846428     
 H  -1.2834637308724313        5.1517909661808465        8.6515288389647829     
 H  -1.7336964580718730        6.7922619291956163        8.2294525721828649     
 C  -1.3845488948939990        6.5002304434263811        10.344015855118572     
 H -0.71932955639479590        5.9096793550935400        10.991808034282563     
 H  -1.1493175073541386        7.5528614632124649        10.568978498660567     
 C  -2.8460124028123994        6.2146533191749596        10.709158906309876     
 H  -3.0833167614170254        5.1617572733915242        10.486546969141699     
 H  -3.5027209047440486        6.8088502280065306        10.054550584481319     
 C  -3.1790597953612116        6.5184057969872020        12.173785752710550     
 H  -2.5205953006754238        5.9254008183459774        12.826969348368635     
 H  -2.9342825318033294        7.5700415638422225        12.394343904410245     
 C  -4.6433207542636623        6.2460352927168508        12.546113667431939     
 H  -4.8917991379244086        5.1961943352203406        12.318151194409380     
 H  -5.3079512721280269        6.8531061555413535        11.910269092633603     
 C  -4.9430938869086045        6.5349959014299968        14.021401326300328     
 H  -4.2665339321347506        5.9375909085086098        14.652080095070669     
 H  -4.7002987164759364        7.5857993931921808        14.248775653430611     
 C  -6.3963081053773312        6.2485620742205716        14.429489334622373     
 H  -7.0737369582118363        6.8910677457143859        13.843675983284720     
 H  -6.6471291262637573        5.2099202994050611        14.155856366549541     
 C  -6.6252157667803129        6.4659014844795060        15.930388396336836     
 H  -7.6519558455244248        6.2225680998140156        16.237492470156308     
 H  -6.4399512764653046        7.5099368853489255        16.220063870653938     
 H  -5.9542566939460873        5.8356614408659215        16.529583014575405     
 Cl   15.688876477672610        6.0772419770859472       0.90204344816505977     
 Co   20.813461798910897        1.9647294540298195        5.5498795203001317     
 N   22.258801063059828        3.4917543884639484        5.3867857811061093     
 N   19.710405966728175        3.7733186206979332        5.5503394877245311     
 N   22.052550069962574        1.1378755490866450        4.0492967852432438     
 N   19.482053009125067        1.1902168322267148        4.0270616644446191     
 N   22.291439746470733        1.0820081973288123        6.8125837624959695     
 N   19.703351616538576        1.0938726280157569        7.1771747328854278     
 O   23.605328724118849        3.2757491985285778        5.3501949963360635     
 C   21.897199417601207        4.7490602429157383        5.4239711607526919     
 N   18.423980321471497        4.1860509364438645        5.6188057839168373     
 C   20.457009714291992        4.9085314023970863        5.5063978221565488     
 O   23.416806331486054        1.1253984727422743        4.1210244388120678     
 C   21.543706590218630       0.49444422766270940        3.0295944966107928     
 N   18.155738021505730        1.0168126186760873        3.8155479334949791     
 C   20.096431564600273       0.51163614305947236        3.0233489293931313     
 O   23.641831380047396        1.1434254342217318        6.6019455968232306     
 C   21.914855007907367       0.44644058679779014        7.8908048468942287     
 N   18.422753309349911       0.82429166899539574        7.5274365389786135     
 C   20.470752505903459       0.39705509306426090        8.0562515129175303     
 B   24.031014032147159        1.8259862775945463        5.3127153685112978     
 C   22.861749453584125        5.8825829231415758        5.4217562830291373     
 H   17.645219054810099        3.4983907205402298        5.7245302273537195     
 C   18.328047144859433        5.5402951672178942        5.6331745730544105     
 C   19.621205601312571        6.0448315222365938        5.5523495474173155     
 C   22.362697514395048      -0.21727360469183088        2.0097946980921222     
 H   17.453778517863341        1.4102331694092658        4.4806804051999700     
 C   17.913751217794296       0.25047223957901837        2.7206185003613146     
 C   19.143792676742407       -9.6188136557814788E-002   2.1784127578548813     
 C   22.860063239534117      -0.17446162029880713        8.8531586290531941     
 H   17.627347688376105        1.2524759935712564        7.0026253004839010     
 C   18.354225791086066       -1.1669047246232946E-002   8.5879768030054908     
 C   19.661033121554031      -0.31232578703309455        8.9617127535329431     
 C   25.615400707420239        1.7649315147657574        5.1359057565585982     
 H   23.621649810161642        5.7505194536761426        4.6374307469885352     
 H   23.422161588544316        5.9154591573407656        6.3687763907079749     
 H   22.355993581584034        6.8406391951110743        5.2845766486500461     
 H   17.365877178292106        6.0281834302913522        5.7452217672878279     
 H   19.909470419072981        7.0860645120180248        5.5326221616608802     
 H   23.155260483509920      -0.79200852916447595        2.5047137505467667     
 H   22.871613098949780       0.49481280462722116        1.3439593142858017     
 H   21.741636295771798      -0.88128655040741877        1.4003933651375784     
 H   16.908907825219053       -5.0271650463595829E-003   2.4018218269112417     
 H   19.318881854358306      -0.70993186291016330        1.3058119193353621     
 H   23.698913179260376      -0.63855156825301207        8.3201119431256085     
 H   22.354089143207929      -0.90997997478441872        9.4842739909388101     
 H   23.292902931440128       0.59412511115069411        9.5113105336752479     
 H   17.398012793081669      -0.35408863538445129        8.9666807166159757     
 H   19.966142344244140      -0.95744137366670634        9.7730044961438054     
 H   26.104054690106370        2.2955706833647729        5.9690499376511905     
 H   25.940252649308587       0.71403636159456241        5.2175133718072955     
 C   26.075454412120838        2.3435343718881283        3.7877080973543800     
 H   25.835587647593037        3.4179927965285444        3.7481385793368136     
 H   25.486881654341698        1.8811960692742509        2.9800953605780611     
 C   27.559394374871172        2.1441647808458288        3.4672570334135253     
 H   28.179211882991002        2.7178759029633857        4.1743270017652367     
 H   27.830750972077173        1.0875792035042307        3.6282390072281387     
 C   27.899741049749267        2.5418761336362756        2.0263695143245646     
 H   27.667523139938574        3.6077858024620455        1.8699429147285198     
 H   27.232731473259534        1.9979889784647060        1.3379336834560147     
 C   29.356141023656868        2.2704170251978613        1.6402817979895212     
 H   30.024741441292228        2.8575990795715653        2.2893335128659773     
 H   29.599039445272428        1.2154108312264202        1.8472038476252126     
 C   29.662079367622677        2.5841934062549594       0.17234606183569309     
 H   29.440475544085480        3.6436118972808189       -3.3601783181458761E-002
 H   28.976260908347630        2.0136784552504752      -0.47299857906831361     
 C   31.111332522775488        2.2771509277829463      -0.21811627278006196     
 H   31.335063096828502        1.2209622288591508        3.1777098005574059E-003
 H   31.792480747325438        2.8603286696849435       0.42197220081497838     
 C   31.423736676599773        2.5682428999349751       -1.6891881837201541     
 H   30.741818683831138        1.9895148475786495       -2.3303824526682044     
 H   31.203995771234382        3.6249500629111546       -1.9100837124075611     
 C   32.875472998607187        2.2575761658245308       -2.0690283641923890     
 H   33.097084653514877        1.2013893296809737       -1.8458347767463235     
 H   33.551629437697521        2.8406976621538393       -1.4235453781686538     
 C   33.199319590553458        2.5501657802834075       -3.5378127012610783     
 H   32.533593725408004        1.9596141113507008       -4.1850387856185796     
 H   32.964372125369138        3.6028368231989805       -3.7629055375702207     
 C   34.660541263536061        2.2641231923385878       -3.9028220435465562     
 H   34.897852311055750        1.2114885820167400       -3.6789604826123252     
 H   35.316814934563901        2.8591860065111030       -3.2485826260593962     
 C   34.994245003310205        2.5662576108681807       -5.3675027597366292     
 H   34.338170462863346        1.9704648465466161       -6.0203300373727684     
 H   34.747096127010806        3.6168117603006835       -5.5901446400123254     
 C   36.459629468660196        2.2972769489395128       -5.7371186653887047     
 H   36.710841799869911        1.2487645783277272       -5.5065807353945351     
 H   37.121233041192482        2.9075314637387395       -5.1013807719479356     
 C   36.761427259168805        2.5841280948178733       -7.2123175116800988     
 H   36.091584444711607        1.9799462000731582       -7.8431494952261591     
 H   36.511451801984506        3.6320742749378279       -7.4434629727466026     
 C   38.217858670975659        2.3081440964827884       -7.6146098142749503     
 H   38.887913996537485        2.9578770495519660       -7.0289827729784395     
 H   38.475957333756142        1.2729637233492439       -7.3360352943704683     
 C   38.450692557652374        2.5218696401693821       -9.1153793800455301     
 H   39.482399680125397        2.2938925906664629       -9.4161168197673550     
 H   38.250739900880198        3.5609779953797047       -9.4104705181863135     
 H   37.792867152173244        1.8790479189797986       -9.7148648288138162     
 Cl   16.132559858557148        2.1051242525850373        5.8753255824805022     
 Co   20.475344958030263        1.9549458169173908        12.345112679537158     
 N   21.869265857812248       0.35860566327161131        12.200231899971113     
 N   19.318189532554911       0.19568210758433655        12.372195944949043     
 N   21.763761622172364        2.7225849053525168        10.871281952587452     
 N   19.182553945999611        2.7603433936585655        10.787251998447868     
 N   21.958861681215570        2.7244167459706548        13.651850210956848     
 N   19.366255508919522        2.8643422871497033        13.974088086917185     
 O   23.225344431509715       0.51407893745344668        12.167382096700909     
 C   21.454364337455399      -0.88092756081856982        12.250218640297939     
 N   18.011685834401387      -0.15482216625939127        12.402857755752922     
 C   20.009318337740307      -0.97396778236812087        12.321084117296667     
 O   23.124252345951799        2.6847222655228991        10.968123324860930     
 C   21.297341677236123        3.3749702760858753        9.8375546294947789     
 N   17.871162577927045        3.0123883776445401        10.556972467167320     
 C   19.850335140328156        3.4258778905405789        9.8087934388506284     
 O   23.309447598697016        2.6198890655915550        13.453815894224682     
 C   21.599138442810045        3.3929154753736936        14.716194964573324     
 N   18.098361775153595        3.2120635023476751        14.298804344456110     
 C   20.157823058120240        3.5248865993618770        14.859818947030003     
 B   23.698927823664167        1.9477253540199650        12.160032802957375     
 C   22.372308398072871       -2.0533212653867925        12.273533937885322     
 H   17.265675045550278       0.56572411066969108        12.507774415996025     
 C   17.851331175227109       -1.5037062816862004        12.385850502066992     
 C   19.118996813559036       -2.0689436023461063        12.327086764695776     
 C   22.162170749341357        4.0347164093392065        8.8211896164283772     
 H   17.140520493326164        2.6529749932390243        11.210425350075885     
 C   17.690914130214679        3.8156614359180190        9.4777621735758686     
 C   18.948255159018281        4.1035912372100434        8.9631112886584123     
 C   22.568938991827700        3.9877450361174809        15.669803371398261     
 H   17.289007761698031        2.8233990566600182        13.763562020665383     
 C   18.059360587971845        4.0653793587842646        15.347306944051326     
 C   19.374528577531706        4.2917186368350606        15.743726580520697     
 C   25.288352264543814        1.9784781713685440        12.006124183962726     
 H   23.099410564101586       -2.0048334618959895        11.449054868459964     
 H   22.975360191539668       -2.0497697386413449        13.194563694622206     
 H   21.822463588847896       -2.9953989292665422        12.216165250873258     
 H   16.865137811583629       -1.9461934441722297        12.465789213973027     
 H   19.360735398145440       -3.1219458481601547        12.293586247734810     
 H   22.974354618590475        4.5794926720443510        9.3182710997008584     
 H   22.647118658274792        3.2899533404516279        8.1732903892683577     
 H   21.582048013254493        4.7166980099784501        8.1920850067506468     
 H   16.708018522707519        4.1401234176531148        9.1519729069406868     
 H   19.172873533252332        4.7301746490636081        8.1114632709643200     
 H   23.399231224060358        4.4547395714571989        15.124843644497536     
 H   22.084385350946299        4.7151678442374010        16.325684786470980     
 H   23.013685383704743        3.2026003421922531        16.299599324688700     
 H   17.117662084001346        4.4706454124293407        15.700829872831731     
 H   19.702609854965473        4.9270637078920387        16.554450729141074     
 H   25.753803814046549        1.3827683716244799        12.808065678522773     
 H   25.631638644271465        3.0147665022652306        12.164274918799991     
 C   25.761618545448453        1.4869656511837912        10.627067707806319     
 H   25.536412658522252       0.41369476115132092        10.521095015436062     
 H   25.171181279514599        1.9899092199842336        9.8460786439166377     
 C   27.243991525238929        1.7263939455994421        10.322398207386456     
 H   27.873303769181536        1.1245358206787779        10.996699045997094     
 H   27.497391653931132        2.7765040133069561        10.543937254184803     
 C   27.591441302256868        1.4171080407949725        8.8608053340605810     
 H   27.372578578200795       0.35913349681673412        8.6430618465618299     
 H   26.917098200105453        1.9914101553314090        8.2046583756673339     
 C   29.044511585090078        1.7265000043520042        8.4881381942489487     
 H   29.720734839714542        1.1245687148291004        9.1152077368938400     
 H   29.271926430163809        2.7761674715660227        8.7357933726702086     
 C   29.356110171751460        1.4705447993697802        7.0094535926833696     
 H   29.131904788405755       0.42035117411096923        6.7625311924372422     
 H   28.673298451426440        2.0667518064762449        6.3843198630668772     
 C   30.807698660274099        1.7848162997734134        6.6310035971583616     
 H   31.035519207317467        2.8340804134116273        6.8792991561998873     
 H   31.484335654027813        1.1821538791818269        7.2574596185773679     
 C   31.122216084175037        1.5254392408529849        5.1538094453947823     
 H   30.459145535423012        2.1374582732882792        4.5238790985942900     
 H   30.875465637036882       0.48064855190392219        4.9056075019914864     
 C   32.583519840366328        1.8036836713396418        4.7834061780594404     
 H   32.834295022487197        2.8500797771129229        5.0215328913808346     
 H   33.241273124556109        1.1917485398587488        5.4210746062166875     
 C   32.900298214837818        1.5186323289743053        3.3112300365781522     
 H   32.263238530169083        2.1464301519094540        2.6699025617194883     
 H   32.618563775449680       0.48039142577994598        3.0727563733767531     
 C   34.373170184806192        1.7405163077210060        2.9465070586566267     
 H   34.660058569164633        2.7797863012340382        3.1753997289064380     
 H   35.003949995889741        1.1103776169675625        3.5933403632499297     
 C   34.682723835540152        1.4307514388581757        1.4778489121514564     
 H   34.056115985505670        2.0658873056004952       0.83278089164809377     
 H   34.376523289161149       0.39673441255667419        1.2515263129135847     
 C   36.157321799189255        1.6191407175038990        1.0954356988430318     
 H   36.474340054034350        2.6459713016801425        1.3423585091064130     
 H   36.789116089992213       0.95663697224662825        1.7094459480569655     
 C   36.417759007104053        1.3461380615407785      -0.39061647730957261     
 H   35.777652157197146        2.0063500691430196      -0.99583523811671271     
 H   36.096868843733013       0.32218183619731638      -0.64009450336507923     
 C   37.881172869504276        1.5380952404945594      -0.81529826239162961     
 H   38.518938875197918       0.83052777253458721      -0.26146530362686193     
 H   38.209556778544112        2.5470540340485388      -0.51459419225640657     
 C   38.069833074436175        1.3542889211459568       -2.3261118685187365     
 H   39.104811152667047        1.5352623385905861       -2.6475572236699567     
 H   37.805491680638397       0.33674331503644894       -2.6453226266928116     
 H   37.435165513228789        2.0489442381132372       -2.8911536670935827     
 Cl   15.789469314389345        2.0412654092782438        12.624201821508450     
 Co   10.756785812101043        5.9243090504395468        8.1126104649083022     
 N   9.3704976933982653        4.3190029711960340        8.2351948997555855     
 N   11.918319181684073        4.1639813953923088        8.0626136942084532     
 N   9.4595081335771098        6.6773409374019019        9.5821385197071418     
 N   12.045078378422236        6.7195590813981818        9.6777898661004880     
 N   9.2741982370350691        6.6727110252088417        6.7900123800330716     
 N   11.866853848722844        6.8051453704382396        6.4703280901666611     
 O   8.0136626024364741        4.4701209459446325        8.2748527120871032     
 C   9.7878121822049859        3.0801638235748099        8.1819565939689127     
 N   13.226287759592342        3.8192780815217371        8.0320915449295516     
 C   11.232271399027708        2.9912242677570626        8.1089860546645358     
 O   8.1002795792827254        6.6407131490756992        9.4775688295912150     
 C   9.9220035791096564        7.3333057817001457        10.615455539001500     
 N   13.354733259953930        6.9768760163453942        9.9141630729675025     
 C   11.369762420806152        7.3875313709133428        10.650067617058113     
 O   7.9235201517300258        6.5759765543548152        6.9909017460004534     
 C   9.6365764589562186        7.3425906023344938        5.7273462731951508     
 N   13.136025079971116        7.1530525255494402        6.1496093547914326     
 C   11.078186054678470        7.4690323009088697        5.5844808184389993     
 B   7.5331825810468995        5.9001940381549725        8.2817710030463783     
 C   8.8726891402835371        1.9051887956901186        8.1590424501629766     
 H   13.970784910998363        4.5430852917404279        7.9376645211999373     
 C   13.392918479061178        2.4704595999008285        8.0448054555171016     
 C   12.127835458157966        1.8995212401988291        8.0997672846231126     
 C   9.0508246096750309        7.9950587685812637        11.624934434387473     
 H   14.089723877396633        6.6186429053954186        9.2641609433663632     
 C   13.526855610868362        7.7846337096594151        10.990872824935538     
 C   12.265251245132104        8.0708314003440229        11.497989151738883     
 C   8.6711067802593469        7.9431475164199741        4.7729243336238936     
 H   13.944162274041041        6.7696850245583997        6.6902261981566689     
 C   13.178346928964775        8.0086706003660542        5.1029198140073984     
 C   11.864523273011699        8.2365768317508721        4.7037389283080495     
 C   5.9435169279466775        5.9245209519879216        8.4330041805692755     
 H   8.1362413123888988        1.9593462019753369        8.9740980900173195     
 H   8.2809982561120723        1.8967062666899002        7.2311334056655348     
 H   9.4243481327833472       0.96549481680047755        8.2313090202740042     
 H   14.381288771643471        2.0323102192524281        7.9640186178888230     
 H   11.890714604225117       0.84524649307974165        8.1294924697585635     
 H   8.2558280754011744        8.5572671600085037        11.119381831277142     
 H   8.5416454324875186        7.2508494999428743        12.255313541101364     
 H   9.6297520132265273        8.6621902812771729        12.270976891393072     
 H   14.507147037354461        8.1125663593327051        11.321898360676334     
 H   12.034507425736630        8.7006533339147971        12.345799817758499     
 H   7.8260639335794693        8.3864627686512367        5.3146952555294211     
 H   9.1546078187405211        8.6915633694490158        4.1398569199197874     
 H   8.2490821707610671        7.1647082973855980        4.1194617757823249     
 H   14.121347783811537        8.4154942562460633        4.7540512436539917     
 H   11.538763405616852        8.8749263160942551        3.8944886435557993     
 H   5.4813246322858866        5.3281192619608362        7.6297505183917158     
 H   5.5963386204370806        6.9596959669960192        8.2760583527806286     
 C   5.4712494831274512        5.4293445907769398        9.8108457285671715     
 H   5.6969076788956485        4.3559961965950569        9.9142624984268064     
 H   6.0618320217198205        5.9307249438031340        10.592678794789252     
 C   3.9894302664374215        5.6683342335953242        10.117314477129977     
 H   3.3591878971268554        5.0676430805037560        9.4429195970527395     
 H   3.7362479313125463        6.7188291896486447        9.8977743908211835     
 C   3.6438111063059044        5.3571161281581894        11.578687725967246     
 H   3.8609854358985092        4.2984449478228566        11.794450429539289     
 H   4.3200743125573693        5.9291539904152328        12.234839222648827     
 C   2.1920069004483032        5.6688476720166676        11.953560134277950     
 H   1.5137025099152244        5.0690243555251504        11.326726393388892     
 H   1.9664314902447875        6.7192451168944887        11.707488090052054     
 C   1.8821359261418509        5.4118788142220273        13.432194677810767     
 H   2.1033628002838038        4.3607078253123461        13.677521633565423     
 H   2.5676945796711994        6.0052136977672790        14.057063755104195     
 C  0.43221738247189773        5.7302999769196630        13.812760724805839     
 H  0.20732802277649354        6.7804229356588506        13.565528423059478     
 H -0.24713132620401984        5.1301895838551017        13.186800579946560     
 C  0.11929829348419566        5.4709519740404282        15.290093066358816     
 H  0.78477809199592807        6.0810085905169844        15.919348601662257     
 H  0.36364141423860058        4.4254573858815158        15.537553075420213     
 C  -1.3407070983686784        5.7526730102642256        15.662001687003819     
 H  -1.5894029221188826        6.7995001411684131        15.423700520247465     
 H  -2.0004054685220805        5.1419741220639219        15.025174252567565     
 C  -1.6564248558561339        5.4690200545767818        17.134527132484639     
 H  -1.0192701153778390        6.0977614168923111        17.774823650009299     
 H  -1.3743762339961434        4.4310927021502033        17.374068836537710     
 C  -3.1292506478224325        5.6907661127929696        17.498783200403562     
 H  -3.4170285432335716        6.7292038053178489        17.267064737673305     
 H  -3.7591430633921572        5.0582716106623895        16.853289240802436     
 C  -3.4390174114613590        5.3846089626075830        18.968011440533370     
 H  -2.8157364242755687        6.0246574662819405        19.611638367064991     
 H  -3.1287929084932093        4.3524926366593979        19.198207382840639     
 C  -4.9150905086812058        5.5678291440157670        19.347466370352908     
 H  -5.2369791799646030        6.5921002959139567        19.095197205462203     
 H  -5.5427842389307864        4.8991306895152276        18.735512873601085     
 C  -5.1764412833536388        5.3004817207492048        20.834317659819011     
 H  -4.5453336452853499        5.9718197053011126        21.437657169296049     
 H  -4.8444788377839965        4.2811915229257176        21.090775003306394     
 C  -6.6439026226173183        5.4776723690465898        21.252724896420894     
 H  -7.2718056679365208        4.7584800725508076        20.701444907162298     
 H  -6.9836555645133194        6.4810713053663029        20.943774045423609     
 C  -6.8352321497473474        5.3016673978288429        22.764142415971559     
 H  -7.8765869427938116        5.4612488527453626        23.078520059913725     
 H  -6.5491555549879044        4.2917502892032431        23.092569067445396     
 H  -6.2182745213355028        6.0154404988873127        23.327064624821890     
 Cl   15.448196570374851        6.0134539697593006        7.8515705712079846     
         388

 Co   11.014534294944811        5.9344541779341364        1.2470626987896933     
 N   9.5642843442316945        7.4558511562187686        1.4302030377688622     
 N   12.115915717942752        7.7400674911479017        1.2672040796379511     
 N   9.7815919716170203        5.0962638028951668        2.7505256577174264     
 N   12.348348325790184        5.1490849528315925        2.7645628318298932     
 N   9.5354231255551074        5.0362861839044522       -2.5658096596655883E-003
 N   12.123696346227018        5.0348962040794181      -0.36745253251430637     
 O   8.2180751458721044        7.2382444797222307        1.4601522940566778     
 C   9.9258031368870476        8.7130828376007390        1.3957017875499380     
 N   13.401760422749378        8.1557900329987021        1.2000369359016734     
 C   11.366746126648678        8.8737349509910786        1.3158692092025133     
 O   8.4163121719019482        5.0869030169341638        2.6848335876825122     
 C   10.292265981042863        4.4556309639264127        3.7711292956518294     
 N   13.675698298099315        4.9778755185898182        2.9714635834210639     
 C   11.738829047510791        4.4733108913775972        3.7730161389280625     
 O   8.1850914832173594        5.1070070454715886       0.20468248567335973     
 C   9.9089721926674130        4.4002697255219925       -1.0814963128299329     
 N   13.402634214030666        4.7624833991391951      -0.72039084367792861     
 C   11.352710176250001        4.3424428374789690       -1.2466071492913031     
 B   7.7967444305190394        5.7858336723951984        1.4967966089806526     
 C   8.9604859594622344        9.8457444032500110        1.3965163120735877     
 H   14.180636775651108        7.4698646821109156        1.0845289511435663     
 C   13.494347430108284        9.5098870991796716        1.1909004173392566     
 C   12.199775990898042        10.011470998684841        1.2745003404184596     
 C   9.4771949842442051        3.7474650619738044        4.7968256961835243     
 H   14.374770091661805        5.3709736869912907        2.3035815846552623     
 C   13.922785672787352        4.2144712862319338        4.0682784899872617     
 C   12.695606028187974        3.8682688833340761        4.6161814608890577     
 C   8.9589593939526537        3.7852858576763477       -2.0426762348289649     
 H   14.199688610381152        5.1941645263598852      -0.20022032925528555     
 C   13.466982947306370        3.9278580534634275       -1.7820316606702353     
 C   12.158619196758451        3.6314027915010252       -2.1540472120808873     
 C   6.2123965053441266        5.7203156377390956        1.6751983874031016     
 H   8.2102871848397907        9.7219839540409794        2.1908945521648935     
 H   8.3881704406620177        9.8662645015788719       0.45670877071733590     
 H   9.4662568889503120        10.805360066349285        1.5171123409406710     
 H   14.455401641649503        10.000075078477353        1.0808122608476753     
 H   11.908986909222152        11.051971088790769        1.2982969196750471     
 H   8.6690758708314846        3.1888076858300400        4.3092324234432864     
 H   8.9900693541254224        4.4610846822855654        5.4772585187719551     
 H   10.097934322930531        3.0700146442204361        5.3922515426498858     
 H   14.929208532717297        3.9598503287317808        4.3827659529472731     
 H   12.524262414419827        3.2571645730141490        5.4916185797012886     
 H   8.1332889259115255        3.3006392889303724       -1.5061990133550427     
 H   9.4649422886980723        3.0681921580258305       -2.6944836416395117     
 H   8.5058460007156977        4.5602162675511506       -2.6792603787240798     
 H   14.421442427469264        3.5844865378438318       -2.1640678423752320     
 H   11.850525448949524        2.9893424406001423       -2.9666170278154831     
 H   5.7217029723517667        6.2524791273300107       0.84418736767983005     
 H   5.8902972193608552        4.6689372248418239        1.5900544582570875     
 C   5.7509441327769277        6.2929450279722969        3.0254339237423329     
 H   5.9894348910454740        7.3674163333309322        3.0691867590264055     
 H   6.3397628248964892        5.8283660667034844        3.8314861075884195     
 C   4.2666860316161799        6.0911674091683876        3.3439181930872226     
 H   3.6470534365539149        6.6662474382223555        2.6378093023520881     
 H   3.9963554811637234        5.0349238570250465        3.1795318695194537     
 C   3.9242105743122777        6.4845112087238892        4.7855745028634935     
 H   4.1568425397450461        7.5497287786490626        4.9454901248394236     
 H   4.5900360617415350        5.9382122591891484        5.4731623072771844     
 C   2.4669095945769031        6.2131132711578667        5.1691994515949524     
 H   1.7996461961359478        6.8022462136778294        4.5205625415589834     
 H   2.2234778340727921        5.1588019180938769        4.9595602914238439     
 C   2.1589120609637455        6.5239724574602569        6.6375007017750578     
 H   2.3828910988852470        7.5822791086168699        6.8462892732693579     
 H   2.8422478293210998        5.9502586212478468        7.2825367597426265     
 C  0.70809852700268516        6.2199513706930878        7.0254068985829967     
 H  0.48185745533035479        5.1647957404331546        6.8018976653233425     
 H   2.9485492539825513E-002   6.8061083985969306        6.3854222927795670     
 C  0.39393272752199399        6.5094753805191852        8.4966154675702246     
 H   1.0728801378094170        5.9275642477545576        9.1379448851936580     
 H  0.61681316837068556        7.5650359026494467        8.7195365368437336     
 C  -1.0594077048508310        6.2030752618415956        8.8744230389714538     
 H  -1.2841203757458290        5.1478417056107855        8.6500852871030123     
 H  -1.7329827425381679        6.7889075610959289        8.2288222438126599     
 C  -1.3840080898087135        6.4956710259173542        10.343202951945818     
 H -0.71977061285945332        5.9037905554011445        10.990739049655236     
 H  -1.1471348996217001        7.5477900295472882        10.568660641234812     
 C  -2.8458680434757997        6.2123386188624625        10.708326996980599     
 H  -3.0849341042943808        5.1599352501064155        10.485450698203007     
 H  -3.5016407670837593        6.8078417772203501        10.054007328082653     
 C  -3.1781019849854104        6.5162539508166875        12.173098177538369     
 H  -2.5208539966700365        5.9216563661069790        12.825983728770876     
 H  -2.9310562177602346        7.5672264215106351        12.393928142930942     
 C  -4.6427696437448294        6.2469939373942180        12.545693446393944     
 H  -4.8937783364583796        5.1980103708260303        12.316995367030138     
 H  -5.3061274921688817        6.8561282008098283        11.910610512459774     
 C  -4.9412174085151328        6.5353563585778538        14.021352230007448     
 H  -4.2661836759751255        5.9355057499937089        14.651151189544192     
 H  -4.6954017087847983        7.5851151955141676        14.249611113235567     
 C  -6.3949050059146648        6.2526503318405311        14.429835316192204     
 H  -7.0706721973038480        6.8976917536633584        13.845137218192955     
 H  -6.6487297148520605        5.2151707277904134        14.155109036524573     
 C  -6.6225209091674335        6.4687321935381128        15.931074188441348     
 H  -7.6497210764226802        6.2281381637272997        16.238478214488001     
 H  -6.4339557849463542        7.5116726971311447        16.221943320707226     
 H  -5.9532932825427958        5.8358042949612123        16.529093481920018     
 Cl   15.690480048053137        6.0683073419440934       0.90690911718898404     
 Co   20.811590942410117        1.9657330946491181        5.5492773910358366     
 N   22.255072898669841        3.4952543863808092        5.3868488340628158     
 N   19.706579639161873        3.7725471983695091        5.5506805413513503     
 N   22.052461417358106        1.1410199810875989        4.0496561503830115     
 N   19.481577743101848        1.1901016967533782        4.0251862804700034     
 N   22.289773963487107        1.0870723587267541        6.8135644127891144     
 N   19.701523010528678        1.0934760077717742        7.1766184326721829     
 O   23.601944548353217        3.2814307201908224        5.3504007058406300     
 C   21.891550843893977        4.7519203763003288        5.4244755451560707     
 N   18.419431756602105        4.1830403421407309        5.6177877840942063     
 C   20.451186441221136        4.9089997425544372        5.5064804096739381     
 O   23.416582274165620        1.1303566704749690        4.1222930401897777     
 C   21.545152383795870       0.49726072362251589        3.0294487519743076     
 N   18.155802058955320        1.0138668257206525        3.8129847662953380     
 C   20.097887178921685       0.51199821324808148        3.0223831526293363     
 O   23.640172547108296        1.1500477596344654        6.6033831155715719     
 C   21.913791565649699       0.45029652004794796        7.8912702152946403     
 N   18.421378735696347       0.82110414708143886        7.5259696391515698     
 C   20.469788298310355       0.39795321420967084        8.0559314732805642     
 B   24.029362083258075        1.8322510957520788        5.3139963535104906     
 C   22.854421615770971        5.8868435818243210        5.4231585076199131     
 H   17.641848754466519        3.4941951126802135        5.7234751091998826     
 C   18.321179755040902        5.5370916053023302        5.6310261958719519     
 C   19.613420534233104        6.0438126063125512        5.5509935086089364     
 C   22.365801696166830      -0.21259489296384293        2.0097854344283994     
 H   17.452805518944530        1.4060611736086042        4.4776933362356868     
 C   17.916046763387559       0.24620458697337422        2.7186134716640775     
 C   19.147075681025090       -9.8336556325113733E-002   2.1774074441866755     
 C   22.859874405888821      -0.16970125022746377        8.8532994311922515     
 H   17.625474809756380        1.2478662752733096        7.0007785931279081     
 C   18.353907602508489       -1.5478167107216306E-002   8.5860787499979558     
 C   19.661014015150172      -0.31348040467358779        8.9606231881020193     
 C   25.613929255390222        1.7723075557039174        5.1380069237972696     
 H   23.613153579385809        5.7577605373921328        4.6374022869036402     
 H   23.416353055834009        5.9184434700164248        6.3692520201216913     
 H   22.347078666849463        6.8443203633317120        5.2888113039821851     
 H   17.358145656949812        6.0233468297276840        5.7419188062315545     
 H   19.900011295467770        7.0854690054381662        5.5307699322565309     
 H   23.159060157394926      -0.78625561001701338        2.5047949029505689     
 H   22.873871164024795       0.50066020406813394        1.3446004846011015     
 H   21.746216974973812      -0.87725043117831747        1.3996675741706086     
 H   16.911995466439119       -1.1774092335905317E-002   2.3995547869532960     
 H   19.323956372425570      -0.71253221483086593        1.3055552874828362     
 H   23.698457396663205      -0.63381676357065408        8.3198201573237789     
 H   22.354675372571648      -0.90500150953553160        9.4852270186931804     
 H   23.293081233094405       0.59944670816135881        9.5105143788484447     
 H   17.398213519532980      -0.36014302047127622        8.9638837069434061     
 H   19.966945534212417      -0.95824468444765587        9.7718958297692478     
 H   26.101745226655915        2.3052669687958605        5.9700447118261062     
 H   25.939456665507972       0.72193778125209362        5.2223325927639168     
 C   26.074446034790778        2.3478278256389764        3.7887137492433527     
 H   25.835116397664965        3.4222484155407913        3.7467992544984696     
 H   25.485790202181576        1.8840670219903759        2.9820473858153425     
 C   27.558322895158945        2.1470089784568409        3.4688047371411308     
 H   28.178496984970216        2.7217044280874294        4.1747059253534342     
 H   27.829020190757376        1.0906472185324998        3.6319301225261285     
 C   27.898916631902893        2.5415753200336844        2.0271785019870960     
 H   27.667199373300104        3.6072091498218994        1.8685766674336255     
 H   27.231626612369567        1.9966261419100841        1.3398943939591565     
 C   29.355188821324234        2.2687290268480140        1.6415581260331269     
 H   30.024078786371355        2.8564230936735964        2.2898201069684077     
 H   29.597511421345825        1.2139087934173902        1.8499346811876975     
 C   29.661330005706773        2.5804301206938907       0.17323617399742930     
 H   29.439654246679375        3.6395227986536178       -3.4178656897068851E-002
 H   28.975606355415657        2.0090092629540126      -0.47138366261343406     
 C   31.110660367212951        2.2730985140913074      -0.21679773150291468     
 H   31.334517960840749        1.2171555781620687        5.4708958005175862E-003
 H   31.791659392187906        2.8569658364074475       0.42279690574962281     
 C   31.423143606492644        2.5630375000753340       -1.6880916012187146     
 H   30.741890578857483        1.9831236308087461       -2.3288778546347610     
 H   31.202452862474786        3.6193198916960720       -1.9099732158641640     
 C   32.875217854220956        2.2535060439013503       -2.0675928307286471     
 H   33.097858495792380        1.1976682958751899       -1.8438563156430146     
 H   33.550724966104838        2.8376545444857078       -1.4223953314423214     
 C   33.198813889592493        2.5458105550345929       -3.5365012238352871     
 H   32.534106031671719        1.9539295992185080       -4.1835116780458241     
 H   32.962204405457058        3.5979667440919108       -3.7620797798223475     
 C   34.660449271469197        2.2620458561858312       -3.9015011141218023     
 H   34.899521454694622        1.2098852084084015       -3.6774645365614451     
 H   35.315818258680764        2.8583529648960240       -3.2475239312980109     
 C   34.993292741238044        2.5644588021133106       -5.3663222849125836     
 H   34.338263921994539        1.9672727170075721       -6.0188770472747137     
 H   34.744044913338605        3.6144269752506348       -5.5890870340185872     
 C   36.459003632755895        2.2983463286795476       -5.7363992537109398     
 H   36.712550803107774        1.2505963519828895       -5.5053098730306402     
 H   37.119550832278733        2.9104366027645439       -5.1014152336945111     
 C   36.759331550549604        2.5847502308951680       -7.2119754965029488     
 H   36.090534945810781        1.9786071664822182       -7.8419168848100043     
 H   36.506848818314182        3.6318560102351256       -7.4437359050504170     
 C   38.216006461520251        2.3117471800411606       -7.6150768961338828     
 H   38.884927056227660        2.9634992337553974       -7.0305515901371223     
 H   38.476588582202126        1.2774815392885837       -7.3357623260582914     
 C   38.447268259712921        2.5244736600072835       -9.1161954624708486     
 H   39.479080531009302        2.2981384369974300       -9.4176876953268298     
 H   38.245064840981613        3.5628393096668689       -9.4120930935730058     
 H   37.790235710032299        1.8798634110955272       -9.7144850194056858     
 Cl   16.130515447753066        2.0979692069932492        5.8730191787318953     
 Co   20.477214099506671        1.9559075806090058        12.345793178134503     
 N   21.872950745168513       0.36202253025935338        12.200276214280320     
 N   19.321967689822415       0.19489559342116963        12.371917373488396     
 N   21.763889283874338        2.7256360546273370        10.871013058952634     
 N   19.183060198092495        2.7602181006400963        10.789162514601591     
 N   21.960540237978741        2.7294080878941793        13.650967905609930     
 N   19.368093965318128        2.8639519749532956        13.974694039080244     
 O   23.228691048516165       0.51963828390677202        12.167302090350843     
 C   21.459936135130011      -0.87814036375295779        12.249789845290945     
 N   18.016175995472715      -0.15781465422657759        12.403920683741999     
 C   20.015062303651714      -0.97353411033468362        12.321059301675476     
 O   23.124513605855242        2.6895554263212635        10.966969641828006     
 C   21.295973428504968        3.3777097081511700        9.8377824153094373     
 N   17.871142095460829        3.0094761135842161        10.559535603941082     
 C   19.848957569761861        3.4262072261948231        9.8098095260470117     
 O   23.311119226882944        2.6264015844135868        13.452490238865776     
 C   21.600214893987900        3.3967626592970013        14.715788618675230     
 N   18.099746762142626        3.2088823136156983        14.300324545573531     
 C   20.158799656083080        3.5257923891146001        14.860186005120717     
 B   23.700585104552442        1.9538527116399675        12.158875820917563     
 C   22.379530070289093       -2.0491579756020215        12.272179414093513     
 H   17.269004018239542       0.56156749767185599        12.508857906903451     
 C   17.858104345603742       -1.5068886750371862        12.388024420176492     
 C   19.126673348526250       -2.0699745847070985        12.328477084553223     
 C   22.159186594438403        4.0393059406864058        8.8213084539549218     
 H   17.141511832831441        2.6488597285005224        11.213398872184751     
 C   17.688715026013629        3.8114327086595887        9.4797604789418788     
 C   18.945093422124121        4.1014385739664689        8.9641410251613820     
 C   22.569133419440007        3.9925502085590896        15.669697107448386     
 H   17.290890797026741        2.8188171234200170        13.765447493324999     
 C   18.059692853552427        4.0615798030282457        15.349256061204803     
 C   19.374562717150869        4.2905731216896985        15.744863902026362     
 C   25.289830186790685        1.9856588722350765        12.004151603115387     
 H   23.107806740715759       -1.9976806499319906        11.449137953698537     
 H   22.981055269486834       -2.0469321983455346        13.194139160142047     
 H   21.831247542023046       -2.9917975293046464        12.211942074775168     
 H   16.872762924534801       -1.9509859296813563        12.469102260446382     
 H   19.370061406770766       -3.1225595235058581        12.295464348932324     
 H   22.970664579826867        4.5851478155340404        9.3183257958007957     
 H   22.645000155962304        3.2957082501407973        8.1727783341920475     
 H   21.577616088936313        4.7206467379014176        8.1928948622684583     
 H   16.705043723235555        4.1334476434993208        9.1542085933592094     
 H   19.167965342570021        4.7275566316019217        8.1117449065954386     
 H   23.399769846956048        4.4593630001102564        15.125155663669140     
 H   22.083824744757280        4.7203330684204436        16.324621818380194     
 H   23.013396679218690        3.2080270554213781        16.300581447775222     
 H   17.117476461922678        4.4646017421558160        15.703678878850893     
 H   19.701825368896511        4.9262645332997508        16.555609710988140     
 H   25.756101078028937        1.3922767119155885        12.807215435428290     
 H   25.632475223630646        3.0224651782177139        12.159553100342849     
 C   25.762615833180707        1.4910083276349491        10.626203785698724     
 H   25.536899914163520       0.41769044471194083        10.522629077669199     
 H   25.172228678413557        1.9924740678067883        9.8442594269368779     
 C   27.245037642100435        1.7290246126494819        10.320949172073139     
 H   27.874028264104282        1.1281925862588651        10.996421826075872     
 H   27.499061066064620        2.7793733764636022        10.540306269285887     
 C   27.592227156195662        1.4165678120881886        8.8600965096991100     
 H   27.372911162943595       0.35830233454411026        8.6445573976002716     
 H   26.918127441726494        1.9897595423791654        8.2027949964910967     
 C   29.045407480919359        1.7246375570268611        8.4869381719168810     
 H   29.721375795113502        1.1232477004770218        9.1147880659085665     
 H   29.273352453216393        2.7745003784041637        8.7331384794366222     
 C   29.356804576090642        1.4666277385005102        7.0086351009845576     
 H   29.132713054383913       0.41610104237447143        6.7631723371417252     
 H   28.673872886560265        2.0619055966850848        6.3827826348406722     
 C   30.808303446783093        1.7806720084681695        6.6297554982613356     
 H   31.035958911537648        2.8301849485893680        6.8770970865856098     
 H   31.485113482925826        1.1787117001902678        7.2566913533146984     
 C   31.122748919848249        1.5201826571277717        5.1527766655665834     
 H   30.458997136757084        2.1310096909176881        4.5224498233304127     
 H   30.876977755498533       0.47496560294649914        4.9055390463706665     
 C   32.583707222990164        1.7996075571582388        4.7820382674694804     
 H   32.833428378395254        2.8463538854548567        5.0196412767750607     
 H   33.242125652723530        1.1887034646402670        5.4199793632369238     
 C   32.900739856127977        1.5143028978832835        3.3099803352511414     
 H   32.262650643507008        2.1407696578587787        2.6684471965180965     
 H   32.620685244003269       0.47554615639566411        3.0719766753926994     
 C   34.373193392920037        1.7384916197480769        2.9452463949954391     
 H   34.658301788395733        2.7782422240530358        3.1739547808202637     
 H   35.004889423176188        1.1096139383055938        3.5923464528963631     
 C   34.683611782601574        1.4289932929754487        1.4767318975049237     
 H   34.055945030048122        2.0627124032433168       0.83138215891608713     
 H   34.379530086928213       0.39438107985976889        1.2505492753911858     
 C   36.157878117554311        1.6202706734607635        1.0947717888042439     
 H   36.472530988160472        2.6478874767458467        1.3410758423988121     
 H   36.790745127878481       0.95966304442901196        1.7095800731386108     
 C   36.419799738989475        1.3467262169521517      -0.39088257455174602     
 H   35.778615400633065        2.0048976275470896      -0.99704018120123317     
 H   36.101467197844940       0.32189698587607951      -0.63966626323900211     
 C   37.882958477339685        1.5417037829235194      -0.81477408142079899     
 H   38.521895797940921       0.83624791412497379      -0.25977186761065751     
 H   38.208805904290962        2.5516206549950717      -0.51491052473094889     
 C   38.073201861955020        1.3567594790069599       -2.3252192568745409     
 H   39.108051658512252        1.5394476417341156       -2.6459401130363882     
 H   37.811208094849945       0.33841660288384545       -2.6435138066790396     
 H   37.437673629141017        2.0495015103551486       -2.8915254277583267     
 Cl   15.791520315125821        2.0341913195083694        12.626489403250705     
 Co   10.755746678000969        5.9236879741367225        8.1106329371291377     
 N   9.3670977066198180        4.3214773792106032        8.2354460169444721     
 N   11.915058460278068        4.1616881252142868        8.0632321819364208     
 N   9.4608432084144596        6.6798525388231953        9.5814176065566308     
 N   12.045723218770647        6.7185758903697401        9.6740596997504529     
 N   9.2732834187825635        6.6776244789724952        6.7907304280092813     
 N   11.865775640735498        6.8052124886640790        6.4693757767190423     
 O   8.0106549094338675        4.4750488320914448        8.2747416823951667     
 C   9.7823530090760578        3.0819590081980381        8.1829131988139903     
 N   13.222210429100031        3.8143645419558987        8.0313587676417253     
 C   11.226681986811444        2.9903730973029869        8.1096892549813546     
 O   8.1013909145268173        6.6449185033202918        9.4782845495489862     
 C   9.9251147239303954        7.3352500049287066        10.614267323744251     
 N   13.356028839742935        6.9727292821635807        9.9093452039412533     
 C   11.372829149327142        7.3868285633481037        10.647673359918247     
 O   7.9226188175350245        6.5818544035223283        6.9918590267361358     
 C   9.6360741772450602        7.3462613819463156        5.7274685558240686     
 N   13.135309099851751        7.1503155833030512        6.1474573917349016     
 C   11.077762621987151        7.4701567707939498        5.5837756821504998     
 B   7.5323567395078355        5.9059451484510461        8.2827676917644943     
 C   8.8653786256132836        1.9085444308193957        8.1608960739156213     
 H   13.967976842998480        4.5367747491089689        7.9361619236499417     
 C   13.386109902928236        2.4653514697793408        8.0432684025658805     
 C   12.119939057118112        1.8969716843631983        8.0992852354357474     
 C   9.0560050750696721        7.9987097164040311        11.624346934152653     
 H   14.089697112925444        6.6132089915171743        9.2586862287901948     
 C   13.530910102013479        7.7788500764623141        10.986798504483000     
 C   12.270572827894098        8.0672474748123069        11.495421471564677     
 C   8.6711772151051072        7.9473671953471188        4.7728045972364725     
 H   13.943035140130966        6.7651690155113711        6.6873251300954779     
 C   13.178446531831577        8.0051509118970507        5.1002094863211553     
 C   11.864824998810864        8.2355992057400957        4.7020375214931889     
 C   5.9428876548290575        5.9317843211959271        8.4350074338071845     
 H   8.1284239600682628        1.9652862546842416        8.9751873334017969     
 H   8.2744027080540672        1.8995958831977644        7.2325484973179970     
 H   9.4153457912416805       0.96811830312901492        8.2349669801187169     
 H   14.373472785361795        2.0252821853486829        7.9614031530824789     
 H   11.880838908380465       0.84320513253118867        8.1287923291258100     
 H   8.2604870077796608        8.5607388465364682        11.119463460335917     
 H   8.5476906696884107        7.2556262705469550        12.256608082965553     
 H   9.6364655906460595        8.6662609108788047        12.268488819000710     
 H   14.512163196593429        8.1040877596232264        11.317212782413739     
 H   12.042012903691155        8.6963726242208832        12.344254392811463     
 H   7.8268438322380787        8.3921921843475769        5.3143849908487484     
 H   9.1555085166304853        8.6946435392026569        4.1390642857755164     
 H   8.2480126710352781        7.1690705564937689        4.1199441729335877     
 H   14.121872265739285        8.4096192712142024        4.7501086906787071     
 H   11.539717968629933        8.8740804777160935        3.8926603268660993     
 H   5.4796432749583230        5.3377596323707763        7.6307251634494513     
 H   5.5966286700201469        6.9675568217963040        8.2807247053034416     
 C   5.4710294362469192        5.4337317135428727        9.8118271154052294     
 H   5.6971652833888164        4.3603418519239812        9.9130285272677483     
 H   6.0615515135541189        5.9337458859100529        10.594555175975735     
 C   3.9891218525847485        5.6713408157456575        10.118752427556407     
 H   3.3592674975177945        5.0715924722034877        9.4431924333203998     
 H   3.7353007848687927        6.7220470050808840        9.9012515103910985     
 C   3.6436321282197683        5.3570898595183181        11.579401145212444     
 H   3.8613802277843297        4.2981774859140804        11.793100967879340     
 H   4.3195148256675573        5.9281790125641454        12.236706892131053     
 C   2.1916274604448529        5.6673321981440488        11.954607194079525     
 H   1.5137266276427084        5.0678997927519251        11.326976252082543     
 H   1.9653906274701598        6.7178728714663105        11.709876919719765     
 C   1.8818345244388615        5.4083811624204543        13.432863777709997     
 H   2.1031602291421034        4.3569469022828935        13.676845066660750     
 H   2.5673169506089706        6.0009920166053305        14.058470511982469     
 C  0.43188632632390506        5.7262787658611156        13.813708254869708     
 H  0.20695272207817256        6.7765892106975043        13.567353958705230     
 H -0.24744174521087556        5.1266882124297375        13.187232860593236     
 C  0.11892501120675311        5.4658164287446835        15.290815408654614     
 H  0.78491396154621895        6.0748212252729141        15.920515628736380     
 H  0.36246079138584336        4.4199457575971222        15.537364114647341     
 C  -1.3408276666780585        5.7484696110239240        15.662951628946404     
 H  -1.5886179937603910        6.7956161729920979        15.425186614965503     
 H  -2.0010522446419317        5.1387134463022131        15.025791465077026     
 C  -1.6568754276092672        5.4644634660855829        17.135333920035734     
 H  -1.0186979565365648        6.0918063962071463        17.775909725780064     
 H  -1.3765290411892759        4.4259978893109029        17.374329345306442     
 C  -3.1292860861994014        5.6885240781077568        17.499634318453307     
 H  -3.4152205007097449        6.7275018108808595        17.268301938939498     
 H  -3.7601580995212891        5.0574588054793619        16.853777983245116     
 C  -3.4399023040641192        5.3823758220570417        18.968678209759560     
 H  -2.8153248292273139        6.0206567705832308        19.612689735867491     
 H  -3.1320839660508373        4.3495285857408694        19.198457564787734     
 C  -4.9155384167825478        5.5688531920146414        19.347891362199128     
 H  -5.2347139717599891        6.5940932999915312        19.096622680307760     
 H  -5.5445977006785876        4.9024931436427117        18.734993046022439     
 C  -5.1783082510140925        5.3005602346814049        20.834287817067654     
 H  -4.5454805135863969        5.9690632353653186        21.438700272132046     
 H  -4.8496939820922824        4.2800638802881661        21.089552507148795     
 C  -6.6452254319017952        5.4818256366432623        21.252352921490829     
 H  -7.2750040635553415        4.7655748923900356        20.699721531936419     
 H  -6.9816301778409393        6.4865796017472812        20.944831350814781     
 C  -6.8379473711296797        5.3041257939339257        22.763358932673590     
 H  -7.8787185561299680        5.4669493516421221        23.077516821291319     
 H  -6.5557702157387681        4.2928667801458689        23.090211434235009     
 H  -6.2188645443758244        6.0146206836667897        23.327696709984611     
 Cl   15.446580233426646        6.0045956478264939        7.8466971649859865     
         388

 Co   11.015569729418289        5.9338029687545877        1.2489611580904862     
 N   9.5676977786984878        7.4583212974634785        1.4298429263174113     
 N   12.119185966324078        7.7377335434134480        1.2665024081119549     
 N   9.7802351270003260        5.0987901625032306        2.7511669353237780     
 N   12.347695546652478        5.1480638933214706        2.7682416690814398     
 N   9.5363250161354838        5.0411959913810325       -3.3778628089220809E-003
 N   12.124759392355708        5.0349444774502317      -0.36658627642859049     
 O   8.2210936250742499        7.2431872283743663        1.4601492128984717     
 C   9.9312911419418910        8.7148695826622209        1.3946600863230196     
 N   13.405853166784041        8.1508146192526478        1.2006990877630832     
 C   11.372364337568012        8.8728550267994564        1.3150824343638585     
 O   8.4151798956710291        5.0911430147776890        2.6840312071300114     
 C   10.289115659416490        4.4575888872936114        3.7722452878478427     
 N   13.674385084660905        4.9736372436213712        2.9762381800732896     
 C   11.735722910602270        4.4725879983100896        3.7753507373412885     
 O   8.1859812378083312        5.1128793689430045       0.20363893656002435     
 C   9.9094590239237643        4.4039127722664544       -1.0816987665507072     
 N   13.403336045805231        4.7597438440054107      -0.71833789201039566     
 C   11.353118193115385        4.3435497589805863       -1.2459894151919719     
 B   7.7975623761098820        5.7916082956340293        1.4956997425129099     
 C   8.9678414436574467        9.8491056693692407        1.3946153473756195     
 H   14.183451732270253        7.4634796137562303        1.0859837394402152     
 C   13.501194806199955        9.5047151876043134        1.1923773921131600     
 C   12.207720331498193        10.008878933693698        1.2749104231324242     
 C   9.4719569941177291        3.7511552791758191        4.7973410115540229     
 H   14.374795930395512        5.3654395590842690        2.3090242412356270     
 C   13.918676770311402        4.2085837582602466        4.0723071239267030     
 C   12.690213488127361        3.8646284689314552        4.6186950808822074     
 C   8.9588739847947583        3.7894476457166286       -2.0426195157344291     
 H   14.200800198359524        5.1896243594937408      -0.19740126672026359     
 C   13.466868666744341        3.9243463359047026       -1.7794297037956017     
 C   12.158302586723186        3.6304266296394081       -2.1524484250362037     
 C   6.2130170700022704        5.7276303691514725        1.6730956357720939     
 H   8.2181546733982689        9.7279163100839821        2.1897610615675940     
 H   8.3948053917880170        9.8692016303343433       0.45525086318523311     
 H   9.4753203871541345        10.807977310507033        1.5134366852836962     
 H   14.463265473130310        9.9929675673175566        1.0833820108978540     
 H   11.918928256397372        11.049891382729941        1.2989282897846588     
 H   8.6642857474675239        3.1924177680431138        4.3090867410322646     
 H   8.9840660724080816        4.4659155837482150        5.4759501817356515     
 H   10.091130960166643        3.0740467064419410        5.3946138272614332     
 H   14.924125055477504        3.9512252834754897        4.3874084434974829     
 H   12.516652307533686        3.2528345880438301        5.4931078320319591     
 H   8.1324772722721779        3.3063546177126515       -1.5059403669892704     
 H   9.4640216050443744        3.0711716809699969       -2.6937100267364724     
 H   8.5069245710375672        4.5644945055010622       -2.6798535477837659     
 H   14.420904229548551        3.5786300249096912       -2.1602413320079066     
 H   11.849552942514944        2.9885096000385931       -2.9648993961912153     
 H   5.7233829277631694        6.2621753519584713       0.84311202517368933     
 H   5.8899786228638664        4.6768549268693755        1.5852965540373116     
 C   5.7511735264171637        6.2973994748667357        3.0243542096544611     
 H   5.9891915995419760        7.3718290595131677        3.0703106672012974     
 H   6.3400627954121447        5.8314609592032163        3.8295072491739259     
 C   4.2670078708072428        6.0942462000554345        3.3424059954266672     
 H   3.6469769946574599        6.6702809154590978        2.6374818562096198     
 H   3.9973085243972832        5.0382173461538891        3.1759732419410343     
 C   3.9244300312728719        6.4845389937066669        4.7847987018739939     
 H   4.1564909125415817        7.5495127576837495        4.9467885213671599     
 H   4.5906486297306479        5.9372818807207519        5.4712114346481702     
 C   2.4673359843402181        6.2116423538149537        5.1681097666184179     
 H   1.7996578860177981        6.8011765840256881        4.5202914299082924     
 H   2.2245654389133467        5.1574778049097327        4.9571132069220099     
 C   2.1592783679357650        6.5204910021940838        6.6367988183692841     
 H   2.3831521439940739        7.5785323097694191        6.8469487030717149     
 H   2.8427030113348613        5.9460476586672435        7.2810780699393476     
 C  0.70850171475632473        6.2159261187859274        7.0244402315381507     
 H  0.48231697269725060        5.1609556886536812        6.8000517942753929     
 H   2.9854350936762020E-002   6.8025965933587047        6.3849794453119078     
 C  0.39438624818953288        6.5043290492792476        8.4958773197032844     
 H   1.0728460332317695        5.9213857174042062        9.1367569439403002     
 H  0.61804811288063288        7.5595203176071815        8.7197045304865242     
 C  -1.0591947229161516        6.1988233752999342        8.8734761948582648     
 H  -1.2847770206192268        5.1438924450407253        8.6486417352412435     
 H  -1.7322690270044625        6.7855531929962423        8.2281919154424550     
 C  -1.3834672847234277        6.4911116084083265        10.342390048773062     
 H -0.72021166932411074        5.8979017557087490        10.989670065027910     
 H  -1.1449522918892616        7.5427185958821124        10.568342783809058     
 C  -2.8457236841391995        6.2100239185499655        10.707495087651322     
 H  -3.0865514471717361        5.1581132268213068        10.484354427264314     
 H  -3.5005606294234703        6.8068333264341696        10.053464071683988     
 C  -3.1771441746096096        6.5141021046461729        12.172410602366186     
 H  -2.5211126926646488        5.9179119138679805        12.824998109173116     
 H  -2.9278299037171394        7.5644112791790485        12.393512381451639     
 C  -4.6422185332259964        6.2479525820715862        12.545273225355949     
 H  -4.8957575349923506        5.1998264064317210        12.315839539650897     
 H  -5.3043037122097374        6.8591502460783031        11.910951932285945     
 C  -4.9393409301216602        6.5357168157257108        14.021303133714566     
 H  -4.2658334198155003        5.9334205914788081        14.650222284017717     
 H  -4.6905047010936602        7.5844309978361553        14.250446573040524     
 C  -6.3935019064519976        6.2567385894604897        14.430181297762033     
 H  -7.0676074363958596        6.9043157616123310        13.846598453101189     
 H  -6.6503303034403629        5.2204211561757665        14.154361706499605     
 C  -6.6198260515545533        6.4715629025967196        15.931759980545859     
 H  -7.6474863073209356        6.2337082276405846        16.239463958819695     
 H  -6.4279602934274038        7.5134085089133640        16.223822770760517     
 H  -5.9523298711395034        5.8359471490565040        16.528603949264632     
 Cl   15.692083618433665        6.0593727068022405       0.91177478621290831     
 Co   20.809720085909337        1.9667367352684169        5.5486752617715416     
 N   22.251344734279851        3.4987543842976701        5.3869118870195223     
 N   19.702753311595576        3.7717757760410855        5.5510215949781703     
 N   22.052372764753635        1.1441644130885529        4.0500155155227802     
 N   19.481102477078633        1.1899865612800413        4.0233108964953876     
 N   22.288108180503485        1.0921365201246962        6.8145450630822602     
 N   19.699694404518780        1.0930793875277915        7.1760621324589380     
 O   23.598560372587585        3.2871122418530669        5.3506064153451973     
 C   21.885902270186747        4.7547805096849185        5.4249799295594503     
 N   18.414883191732709        4.1800297478375983        5.6167697842715745     
 C   20.445363168150280        4.9094680827117880        5.5065629971913275     
 O   23.416358216845190        1.1353148682076639        4.1235616415674867     
 C   21.546598177373113       0.50007721958232232        3.0293030073378224     
 N   18.155866096404914        1.0109210327652176        3.8104215990956964     
 C   20.099342793243093       0.51236028343669060        3.0214173758655409     
 O   23.638513714169196        1.1566700850471987        6.6048206343199123     
 C   21.912728123392029       0.45415245329810583        7.8917355836950529     
 N   18.420004162042780       0.81791662516748209        7.5245027393245261     
 C   20.468824090717252       0.39885133535508077        8.0556114336435982     
 B   24.027710134368991        1.8385159139096112        5.3152773385096834     
 C   22.847093777957820        5.8911042405070653        5.4245607322106890     
 H   17.638478454122943        3.4899995048201968        5.7224199910460456     
 C   18.314312365222371        5.5338880433867663        5.6288778186894941     
 C   19.605635467153633        6.0427936903885087        5.5496374698005564     
 C   22.368905877938612      -0.20791618123585504        2.0097761707646762     
 H   17.451832520025722        1.4018891778079423        4.4747062672714026     
 C   17.918342308980826       0.24193693436773006        2.7166084429668409     
 C   19.150358685307776      -0.10048497609241268        2.1764021305184698     
 C   22.859685572243528      -0.16494088015612041        8.8534402333313089     
 H   17.623601931136658        1.2432565569753626        6.9989318857719152     
 C   18.353589413930916       -1.9287286968199667E-002   8.5841806969904209     
 C   19.660994908746314      -0.31463502231408103        8.9595336226710938     
 C   25.612457803360204        1.7796835966420776        5.1401080910359411     
 H   23.604657348609980        5.7650016211081230        4.6373738268187443     
 H   23.410544523123701        5.9214277826920849        6.3697276495354069     
 H   22.338163752114887        6.8480015315523497        5.2930459593143251     
 H   17.350414135607519        6.0185102291640167        5.7386158451752811     
 H   19.890552171862556        7.0848734988583075        5.5289177028521825     
 H   23.162859831279931      -0.78050269086955082        2.5048760553543712     
 H   22.876129229099810       0.50650760350904667        1.3452416549164015     
 H   21.750797654175827      -0.87321431194921617        1.3989417832036386     
 H   16.915083107659189       -1.8521019625451066E-002   2.3972877469953500     
 H   19.329030890492835      -0.71513256675156855        1.3052986556303103     
 H   23.698001614066037      -0.62908195888829610        8.3195283715219492     
 H   22.355261601935368      -0.90002304428664459        9.4861800464475525     
 H   23.293259534748678       0.60476830517202351        9.5097182240216416     
 H   17.398414245984288      -0.36619740555810110        8.9610866972708365     
 H   19.967748724180691      -0.95904799522860540        9.7707871633946901     
 H   26.099435763205463        2.3149632542269485        5.9710394860010210     
 H   25.938660681707361       0.72983920090962495        5.2271518137205391     
 C   26.073437657460719        2.3521212793898245        3.7897194011323259     
 H   25.834645147736889        3.4265040345530382        3.7454599296601261     
 H   25.484698750021455        1.8869379747065007        2.9839994110526238     
 C   27.557251415446718        2.1498531760678530        3.4703524408687358     
 H   28.177782086949431        2.7255329532114736        4.1750848489416317     
 H   27.827289409437576        1.0937152335607689        3.6356212378241186     
 C   27.898092214056515        2.5412745064310935        2.0279874896496271     
 H   27.666875606661634        3.6066324971817534        1.8672104201387312     
 H   27.230521751479600        1.9952633053554623        1.3418551044622984     
 C   29.354236618991600        2.2670410284981668        1.6428344540767326     
 H   30.023416131450482        2.8552471077756274        2.2903067010708376     
 H   29.595983397419225        1.2124067556083602        1.8526655147501823     
 C   29.660580643790865        2.5766668351328224       0.17412628615916551     
 H   29.438832949273266        3.6354337000264167       -3.4755530612678942E-002
 H   28.974951802483680        2.0043400706575500      -0.46976874615855452     
 C   31.109988211650418        2.2690461003996685      -0.21547919022576739     
 H   31.333972824852999        1.2133489274649865        7.7640818004777734E-003
 H   31.790838037050374        2.8536030031299515       0.42362161068426718     
 C   31.422550536385518        2.5578321002156930       -1.6869950187172749     
 H   30.741962473883831        1.9767324140388425       -2.3273732566013181     
 H   31.200909953715186        3.6136897204809895       -1.9098627193207667     
 C   32.874962709834733        2.2494359219781694       -2.0661572972649047     
 H   33.098632338069891        1.1939472620694060       -1.8418778545397059     
 H   33.549820494512161        2.8346114268175766       -1.4212452847159891     
 C   33.198308188631536        2.5414553297857778       -3.5351897464094959     
 H   32.534618337935434        1.9482450870863151       -4.1819845704730687     
 H   32.960036685544978        3.5930966649848406       -3.7612540220744748     
 C   34.660357279402341        2.2599685200330750       -3.9001801846970481     
 H   34.901190598333493        1.2082818348000628       -3.6759685905105646     
 H   35.314821582797634        2.8575199232809454       -3.2464652365366251     
 C   34.992340479165890        2.5626599933584404       -5.3651418100885389     
 H   34.338357381125732        1.9640805874685281       -6.0174240571766582     
 H   34.740993699666404        3.6120421902005857       -5.5880294280248499     
 C   36.458377796851593        2.2994157084195828       -5.7356798420331749     
 H   36.714259806345638        1.2524281256380518       -5.5040390106667445     
 H   37.117868623364984        2.9133417417903482       -5.1014496954410875     
 C   36.757235841930402        2.5853723669724626       -7.2116334813257987     
 H   36.089485446909954        1.9772681328912785       -7.8406842743938503     
 H   36.502245834643858        3.6316377455324238       -7.4440088373542315     
 C   38.214154252064851        2.3153502635995329       -7.6155439779928145     
 H   38.881940115917843        2.9691214179588283       -7.0321204072958059     
 H   38.477219830648117        1.2819993552279234       -7.3354893577461153     
 C   38.443843961773467        2.5270776798451848       -9.1170115448961688     
 H   39.475761381893200        2.3023842833283967       -9.4192585708863046     
 H   38.239389781083027        3.5647006239540326       -9.4137156689596981     
 H   37.787604267891354        1.8806789032112559       -9.7141052099975571     
 Cl   16.128471036948984        2.0908141614014606        5.8707127749832875     
 Co   20.479083240983083        1.9568693443006207        12.346473676731849     
 N   21.876635632524781       0.36543939724709540        12.200320528589526     
 N   19.325745847089923       0.19410907925800275        12.371638802027750     
 N   21.764016945576312        2.7286872039021572        10.870744165317817     
 N   19.183566450185381        2.7600928076216276        10.791073030755314     
 N   21.962218794741915        2.7343994298177039        13.650085600263012     
 N   19.369932421716733        2.8635616627568883        13.975299991243302     
 O   23.232037665522611       0.52519763036009726        12.167222084000779     
 C   21.465507932804627      -0.87535316668734564        12.249361050283948     
 N   18.020666156544046      -0.16080714219376394        12.404983611731076     
 C   20.020806269563121      -0.97310043830124648        12.321034486054286     
 O   23.124774865758685        2.6943885871196280        10.965815958795083     
 C   21.294605179773818        3.3804491402164647        9.8380102011240957     
 N   17.871121612994610        3.0065638495238916        10.562098740714847     
 C   19.847579999195563        3.4265365618490677        9.8108256132433951     
 O   23.312790855068872        2.6329141032356187        13.451164583506872     
 C   21.601291345165752        3.4006098432203089        14.715382272777134     
 N   18.101131749131653        3.2057011248837215        14.301844746690952     
 C   20.159776254045919        3.5266981788673233        14.860553063211432     
 B   23.702242385440716        1.9599800692599700        12.157718838877750     
 C   22.386751742505318       -2.0449946858172510        12.270824890301704     
 H   17.272332990928810       0.55741088467402089        12.509941397810879     
 C   17.864877515980378       -1.5100710683881717        12.390198338285993     
 C   19.134349883493460       -2.0710055670680911        12.329867404410667     
 C   22.156202439535448        4.0438954720336051        8.8214272914814664     
 H   17.142503172336713        2.6447444637620210        11.216372394293616     
 C   17.686515921812582        3.8072039814011589        9.4817587843078872     
 C   18.941931685229957        4.0992859107228945        8.9651707616643534     
 C   22.569327847052314        3.9973553810006979        15.669590843498511     
 H   17.292773832355454        2.8142351901800153        13.767332965984615     
 C   18.060025119133012        4.0577802472722269        15.351205178358279     
 C   19.374596856770033        4.2894276065443373        15.746001223532026     
 C   25.291308109037555        1.9928395731016093        12.002179022268050     
 H   23.116202917329932       -1.9905278379679912        11.449221038937111     
 H   22.986750347434000       -2.0440946580497243        13.193714625661890     
 H   21.840031495198193       -2.9881961293427506        12.207718898677079     
 H   16.880388037485968       -1.9557784151904827        12.472415306919737     
 H   19.379387415396092       -3.1231731988515614        12.297342450129838     
 H   22.966974541063262        4.5908029590237289        9.3183804919007347     
 H   22.642881653649820        3.3014631598299666        8.1722662791157354     
 H   21.573184164618134        4.7245954658243861        8.1937047177862681     
 H   16.702068923763587        4.1267718693455269        9.1564442797777321     
 H   19.163057151887713        4.7249386141402354        8.1120265422265589     
 H   23.400308469851737        4.4639864287633131        15.125467682840746     
 H   22.083264138568257        4.7254982926034872        16.323558850289409     
 H   23.013107974732637        3.2134537686505027        16.301563570861742     
 H   17.117290839844010        4.4585580718822921        15.706527884870054     
 H   19.701040882827549        4.9254653587074619        16.556768692835206     
 H   25.758398342011329        1.4017850522066970        12.806365192333805     
 H   25.633311802989827        3.0301638541701976        12.154831281885707     
 C   25.763613120912961        1.4950510040861069        10.625339863591130     
 H   25.537387169804788       0.42168612827256080        10.524163139902338     
 H   25.173276077312515        1.9950389156293431        9.8424402099571182     
 C   27.246083758961941        1.7316552796995217        10.319500136759819     
 H   27.874752759027029        1.1318493518389525        10.996144606154653     
 H   27.500730478198111        2.7822427396202483        10.536675284386973     
 C   27.593013010134460        1.4160275833814049        8.8593876853376408     
 H   27.373243747686395       0.35747117227148639        8.6460529486387117     
 H   26.919156683347534        1.9881089294269219        8.2009316173148576     
 C   29.046303376748636        1.7227751097017179        8.4857381495848134     
 H   29.722016750512463        1.1219266861249431        9.1143683949232912     
 H   29.274778476268978        2.7728332852423052        8.7304835862030359     
 C   29.357498980429824        1.4627106776312402        7.0078166092857455     
 H   29.133521320362075       0.41185091063797363        6.7638134818462072     
 H   28.674447321694089        2.0570593868939242        6.3812454066144664     
 C   30.808908233292083        1.7765277171629257        6.6285073993643095     
 H   31.036398615757829        2.8262894837671091        6.8748950169713314     
 H   31.485891311823842        1.1752695211987088        7.2559230880520298     
 C   31.123281755521457        1.5149260734025585        5.1517438857383846     
 H   30.458848738091156        2.1245611085470966        4.5210205480665344     
 H   30.878489873960184       0.46928265398907615        4.9054705907498457     
 C   32.583894605613999        1.7955314429768359        4.7806703568795204     
 H   32.832561734303312        2.8426279937967909        5.0177496621692868     
 H   33.242978180890951        1.1856583894217849        5.4188841202571609     
 C   32.901181497418129        1.5099734667922617        3.3087306339241307     
 H   32.262062756844927        2.1351091638081034        2.6669918313167043     
 H   32.622806712556866       0.47070088701138224        3.0711969774086456     
 C   34.373216601033882        1.7364669317751480        2.9439857313342515     
 H   34.656545007626825        2.7766981468720329        3.1725098327340895     
 H   35.005828850462635        1.1088502596436252        3.5913525425427966     
 C   34.684499729662988        1.4272351470927220        1.4756148828583913     
 H   34.055774074590573        2.0595375008861385       0.82998342618408039     
 H   34.382536884695270       0.39202774716286359        1.2495722378687868     
 C   36.158434435919361        1.6214006294176277        1.0941078787654559     
 H   36.470721922286586        2.6498036518115509        1.3397931756912111     
 H   36.792374165764748       0.96268911661139567        1.7097141982202562     
 C   36.421840470874905        1.3473143723635246      -0.39114867179391938     
 H   35.779578644068984        2.0034451859511595      -0.99824512428575374     
 H   36.106065551956867       0.32161213555484264      -0.63923802311292510     
 C   37.884744085175093        1.5453123253524794      -0.81424990044996826     
 H   38.524852720683924       0.84196805571536038      -0.25807843159445309     
 H   38.208055030037812        2.5561872759416047      -0.51522685720549133     
 C   38.076570649473865        1.3592300368679631       -2.3243266452303453     
 H   39.111292164357465        1.5436329448776451       -2.6443230024028197     
 H   37.816924509061487       0.34008989073124196       -2.6417049866652671     
 H   37.440181745053245        2.0500587825970604       -2.8918971884230706     
 Cl   15.793571315862296        2.0271172297384950        12.628776984992959     
 Co   10.754707543900894        5.9230668978338974        8.1086554093499732     
 N   9.3636977198413707        4.3239517872251723        8.2356971341333587     
 N   11.911797738872064        4.1593948550362647        8.0638506696643883     
 N   9.4621782832518093        6.6823641402444878        9.5806966934061215     
 N   12.046368059119059        6.7175926993412984        9.6703295334004178     
 N   9.2723686005300578        6.6825379327361496        6.7914484759854901     
 N   11.864697432748152        6.8052796068899193        6.4684234632714235     
 O   8.0076472164312626        4.4799767182382570        8.2746306527032321     
 C   9.7768938359471314        3.0837541928212659        8.1838698036590678     
 N   13.218133098607721        3.8094510023900603        8.0306259903539008     
 C   11.221092574595179        2.9895219268489108        8.1103924552981734     
 O   8.1025022497709074        6.6491238575648852        9.4790002695067557     
 C   9.9282258687511344        7.3371942281572675        10.613079108487000     
 N   13.357324419531940        6.9685825479817662        9.9045273349150023     
 C   11.375895877848132        7.3861257557828655        10.645279102778382     
 O   7.9217174833400223        6.5877322526898414        6.9928163074718173     
 C   9.6355718955339018        7.3499321615581374        5.7275908384529863     
 N   13.134593119732386        7.1475786410566631        6.1453054286783706     
 C   11.077339189295831        7.4712812406790308        5.5830705458619994     
 B   7.5315308979687714        5.9116962587471198        8.2837643804826104     
 C   8.8580681109430319        1.9119000659486729        8.1627496976682661     
 H   13.965168774998597        4.5304642064775100        7.9346593260999461     
 C   13.379301326795295        2.4602433396578531        8.0417313496146594     
 C   12.112042656078257        1.8944221285275678        8.0988031862483822     
 C   9.0611855404643133        8.0023606642267975        11.623759433917835     
 H   14.089670348454257        6.6077750776389301        9.2532115142140245     
 C   13.534964593158595        7.7730664432652130        10.982724184030461     
 C   12.275894410656090        8.0636635492805926        11.492853791390472     
 C   8.6712476499508675        7.9515868742742635        4.7726848608490515     
 H   13.941908006220892        6.7606530064643424        6.6844240620342870     
 C   13.178546134698379        8.0016312234280473        5.0974991586349123     
 C   11.865126724610029        8.2346215797293194        4.7003361146783282     
 C   5.9422583817114383        5.9390476904039327        8.4370106870450936     
 H   8.1206066077476287        1.9712263073931460        8.9762765767862742     
 H   8.2678071599960621        1.9024854997056286        7.2339635889704583     
 H   9.4063434497000120       0.97074178945755230        8.2386249399634313     
 H   14.365656799080117        2.0182541514449381        7.9587876882761339     
 H   11.870963212535814       0.84116377198263570        8.1280921884930546     
 H   8.2651459401581491        8.5642105330644327        11.119545089394693     
 H   8.5537359068893029        7.2604030411510356        12.257902624829741     
 H   9.6431791680655934        8.6703315404804346        12.266000746608348     
 H   14.517179355832395        8.0956091599137476        11.312527204151143     
 H   12.049518381645681        8.6920919145269693        12.342708967864427     
 H   7.8276237308966881        8.3979216000439170        5.3140747261680756     
 H   9.1564092145204476        8.6977237089562998        4.1382716516312463     
 H   8.2469431713094874        7.1734328156019407        4.1204265700848497     
 H   14.122396747667032        8.4037442861823397        4.7461661377034217     
 H   11.540672531643015        8.8732346393379320        3.8908320101763993     
 H   5.4779619176307595        5.3474000027807165        7.6316998085071859     
 H   5.5969187196032122        6.9754176765965878        8.2853910578262528     
 C   5.4708093893663863        5.4381188363088055        9.8128085022432892     
 H   5.6974228878819844        4.3646875072529063        9.9117945561086902     
 H   6.0612710053884173        5.9367668280169719        10.596431557162218     
 C   3.9888134387320755        5.6743473978959917        10.120190377982837     
 H   3.3593470979087332        5.0755418639032195        9.4434652695880619     
 H   3.7343536384250391        6.7252648205131242        9.9047286299610136     
 C   3.6434531501336322        5.3570635908784476        11.580114564457640     
 H   3.8617750196701501        4.2979100240053052        11.791751506219391     
 H   4.3189553387777453        5.9272040347130570        12.238574561613280     
 C   2.1912480204414027        5.6658167242714299        11.955654253881100     
 H   1.5137507453701922        5.0667752299786999        11.327226110776193     
 H   1.9643497646955321        6.7165006260381332        11.712265749387475     
 C   1.8815331227358720        5.4048835106188804        13.433532877609229     
 H   2.1029576580004030        4.3531859792534400        13.676168499756077     
 H   2.5669393215467422        5.9967703354433821        14.059877268860740     
 C  0.43155527017591239        5.7222575548025683        13.814655784933576     
 H  0.20657742137985161        6.7727554857361580        13.569179494350982     
 H -0.24775216421773127        5.1231868410043733        13.187665141239910     
 C  0.11855172892931058        5.4606808834489389        15.291537750950413     
 H  0.78504983109650972        6.0686338600288439        15.921682655810505     
 H  0.36128016853308620        4.4144341293127276        15.537175153874468     
 C  -1.3409482349874386        5.7442662117836223        15.663901570888989     
 H  -1.5878330654018993        6.7917322048157827        15.426672709683540     
 H  -2.0016990207617833        5.1354527705405042        15.026408677586485     
 C  -1.6573259993624003        5.4599068775943840        17.136140707586833     
 H  -1.0181257976952907        6.0858513755219814        17.776995801550829     
 H  -1.3786818483824086        4.4209030764716033        17.374589854075179     
 C  -3.1293215245763704        5.6862820434225450        17.500485436503052     
 H  -3.4134124581859182        6.7257998164438701        17.269539140205691     
 H  -3.7611731356504206        5.0566460002963343        16.854266725687800     
 C  -3.4407871966668790        5.3801426815065003        18.969344978985749     
 H  -2.8149132341790590        6.0166560748845210        19.613741104669991     
 H  -3.1353750236084652        4.3465645348223410        19.198707746734833     
 C  -4.9159863248838906        5.5698772400135148        19.348316354045352     
 H  -5.2324487635553742        6.5960863040691056        19.098048155153318     
 H  -5.5464111624263879        4.9058555977701950        18.734473218443789     
 C  -5.1801752186745471        5.3006387486136042        20.834257974316294     
 H  -4.5456273818874431        5.9663067654295254        21.439743374968042     
 H  -4.8549091264005684        4.2789362376506155        21.088330010991196     
 C  -6.6465482411862729        5.4859789042399338        21.251980946560767     
 H  -7.2782024591741612        4.7726697122292636        20.697998156710540     
 H  -6.9796047911685601        6.4920878981282595        20.945888656205952     
 C  -6.8406625925120119        5.3065841900390085        22.762575449375625     
 H  -7.8808501694661244        5.4726498505388816        23.076513582668909     
 H  -6.5623848764896318        4.2939832710884938        23.087853801024625     
 H  -6.2194545674161450        6.0138008684462676        23.328328795147335     
 Cl   15.444963896478443        5.9957373258936864        7.8418237587639874     
         388

 Co   11.016605163891764        5.9331517595750389        1.2508596173912792     
 N   9.5711112131652794        7.4607914387081884        1.4294828148659602     
 N   12.122456214705405        7.7353995956789943        1.2658007365859585     
 N   9.7788782823836318        5.1013165221112944        2.7518082129301300     
 N   12.347042767514772        5.1470428338113479        2.7719205063329864     
 N   9.5372269067158602        5.0461057988576137       -4.1899159581785753E-003
 N   12.125822438484400        5.0349927508210461      -0.36572002034287460     
 O   8.2241121042763972        7.2481299770265029        1.4601461317402658     
 C   9.9367791469967326        8.7166563277237028        1.3936183850961013     
 N   13.409945910818704        8.1458392055065936        1.2013612396244928     
 C   11.377982548487344        8.8719751026078360        1.3142956595252036     
 O   8.4140476194401099        5.0953830126212152        2.6832288265775102     
 C   10.285965337790115        4.4595468106608109        3.7733612800438556     
 N   13.673071871222497        4.9693989686529232        2.9810127767255157     
 C   11.732616773693747        4.4718651052425820        3.7776853357545144     
 O   8.1868709923993030        5.1187516924144214       0.20259538744668898     
 C   9.9099458551801174        4.4075558190109163       -1.0819012202714817     
 N   13.404037877579794        4.7570042888716264      -0.71628494034286261     
 C   11.353526209980771        4.3446566804822044       -1.2453716810926410     
 B   7.7983803217007255        5.7973829188728603        1.4946028760451675     
 C   8.9751969278526609        9.8524669354884704        1.3927143826776511     
 H   14.186266688889399        7.4570945454015440        1.0874385277368639     
 C   13.508042182291625        9.4995432760289535        1.1938543668870631     
 C   12.215664672098344        10.006286868702556        1.2753205058463888     
 C   9.4667190039912512        3.7548454963778344        4.7978563269245207     
 H   14.374821769129220        5.3599054311772463        2.3144668978159912     
 C   13.914567867835451        4.2026962302885593        4.0763357578661443     
 C   12.684820948066747        3.8609880545288338        4.6212087008753562     
 C   8.9587885756368610        3.7936094337569095       -2.0425627966398934     
 H   14.201911786337897        5.1850841926275955      -0.19458220418524164     
 C   13.466754386182313        3.9208346183459772       -1.7768277469209683     
 C   12.157985976687920        3.6294504677777906       -2.1508496379915201     
 C   6.2136376346604143        5.7349451005638503        1.6709928841410859     
 H   8.2260221619567471        9.7338486661269830        2.1886275709702945     
 H   8.4014403429140145        9.8721387590898146       0.45379295565313038     
 H   9.4843838853579552        10.810594554664780        1.5097610296267217     
 H   14.471129304611118        9.9858600561577600        1.0859517609480329     
 H   11.928869603572590        11.047811676669111        1.2995596598942705     
 H   8.6594956241035632        3.1960278502561876        4.3089410586212420     
 H   8.9780627906907409        4.4707464852108636        5.4746418446993470     
 H   10.084327597402757        3.0780787686634459        5.3969761118729807     
 H   14.919041578237712        3.9426002382191991        4.3920509340476928     
 H   12.509042200647546        3.2485046030735107        5.4945970843626295     
 H   8.1316656186328284        3.3120699464949301       -1.5056817206234978     
 H   9.4631009213906765        3.0741512039141639       -2.6929364118334331     
 H   8.5080031413594366        4.5687727434509728       -2.6804467168434520     
 H   14.420366031627839        3.5727735119755502       -2.1564148216405812     
 H   11.848580436080365        2.9876767594770435       -2.9631817645669472     
 H   5.7250628831745720        6.2718715765869320       0.84203668266754850     
 H   5.8896600263668768        4.6847726288969280        1.5805386498175356     
 C   5.7514029200573997        6.3018539217611744        3.0232744955665893     
 H   5.9889483080384789        7.3762417856954041        3.0714345753761894     
 H   6.3403627659277992        5.8345558517029490        3.8275283907594320     
 C   4.2673297099983056        6.0973249909424814        3.3408937977661113     
 H   3.6469005527610050        6.6743143926958393        2.6371544100671516     
 H   3.9982615676308431        5.0415108352827316        3.1724146143626148     
 C   3.9246494882334657        6.4845667786894445        4.7840229008844943     
 H   4.1561392853381163        7.5492967367184374        4.9480869178948970     
 H   4.5912611977197608        5.9363515022523554        5.4692605620191559     
 C   2.4677623741035335        6.2101714364720415        5.1670200816418834     
 H   1.7996695758996482        6.8001069543735477        4.5200203182576013     
 H   2.2256530437539013        5.1561536917255886        4.9546661224201758     
 C   2.1596446749077849        6.5170095469279099        6.6360969349635104     
 H   2.3834131891029013        7.5747855109219673        6.8476081328740719     
 H   2.8431581933486227        5.9418366960866393        7.2796193801360687     
 C  0.70890490250996430        6.2119008668787670        7.0234735644933046     
 H  0.48277649006414636        5.1571156368742077        6.7982059232274432     
 H   3.0223209333698528E-002   6.7990847881204797        6.3845365978442494     
 C  0.39483976885707178        6.4991827180393100        8.4951391718363443     
 H   1.0728119286541222        5.9152071870538556        9.1355690026869425     
 H  0.61928305739058009        7.5540047325649162        8.7198725241293129     
 C  -1.0589817409814724        6.1945714887582728        8.8725293507450758     
 H  -1.2854336654926246        5.1399431844706651        8.6471981833794729     
 H  -1.7315553114707574        6.7821988248965557        8.2275615870722518     
 C  -1.3829264796381420        6.4865521908992996        10.341577145600308     
 H -0.72065272578876816        5.8920129560163526        10.988601080400585     
 H  -1.1427696841568231        7.5376471622169365        10.568024926383304     
 C  -2.8455793248025993        6.2077092182374685        10.706663178322044     
 H  -3.0881687900490915        5.1562912035361981        10.483258156325620     
 H  -3.4994804917631810        6.8058248756479882        10.052920815285322     
 C  -3.1761863642338088        6.5119502584756583        12.171723027194004     
 H  -2.5213713886592615        5.9141674616289821        12.824012489575356     
 H  -2.9246035896740445        7.5615961368474611        12.393096619972336     
 C  -4.6416674227071626        6.2489112267489535        12.544853004317952     
 H  -4.8977367335263216        5.2016424420374108        12.314683712271655     
 H  -5.3024799322505922        6.8621722913467780        11.911293352112118     
 C  -4.9374644517281885        6.5360772728735688        14.021254037421686     
 H  -4.2654831636558752        5.9313354329639072        14.649293378491240     
 H  -4.6856076934025221        7.5837468001581421        14.251282032845479     
 C  -6.3920988069893312        6.2608268470804491        14.430527279331864     
 H  -7.0645426754878704        6.9109397695613035        13.848059688009425     
 H  -6.6519308920286662        5.2256715845611197        14.153614376474639     
 C  -6.6171311939416739        6.4743936116553265        15.932445772650372     
 H  -7.6452515382191910        6.2392782915538696        16.240449703151384     
 H  -6.4219648019084534        7.5151443206955841        16.225702220813808     
 H  -5.9513664597362119        5.8360900031517957        16.528114416609245     
 Cl   15.693687188814193        6.0504380716603867       0.91664045523683257     
 Co   20.807849229408561        1.9677403758877154        5.5480731325072465     
 N   22.247616569889864        3.5022543822145309        5.3869749399762288     
 N   19.698926984029278        3.7710043537126618        5.5513626486049894     
 N   22.052284112149167        1.1473088450895068        4.0503748806625488     
 N   19.480627211055413        1.1898714258067045        4.0214355125207719     
 N   22.286442397519860        1.0972006815226381        6.8155257133754050     
 N   19.697865798508882        1.0926827672838091        7.1755058322456930     
 O   23.595176196821953        3.2927937635153115        5.3508121248497638     
 C   21.880253696479517        4.7576406430695091        5.4254843139628290     
 N   18.410334626863317        4.1770191535344647        5.6157517844489435     
 C   20.439539895079424        4.9099364228691389        5.5066455847087168     
 O   23.416134159524756        1.1402730659403586        4.1248302429451966     
 C   21.548043970950353       0.50289371554212881        3.0291572627013372     
 N   18.155930133854504        1.0079752398097830        3.8078584318960549     
 C   20.100798407564501       0.51272235362529972        3.0204515991017460     
 O   23.636854881230096        1.1632924104599323        6.6062581530682527     
 C   21.911664681134361       0.45800838654826365        7.8922009520954655     
 N   18.418629588389216       0.81472910325352521        7.5230358394974814     
 C   20.467859883124145       0.39974945650049071        8.0552913940066322     
 B   24.026058185479911        1.8447807320671434        5.3165583235088771     
 C   22.839765940144666        5.8953648991898104        5.4259629568014649     
 H   17.635108153779363        3.4858038969601806        5.7213648728922086     
 C   18.307444975403840        5.5306844814712024        5.6267294415070364     
 C   19.597850400074165        6.0417747744644661        5.5482814309921764     
 C   22.372010059710394      -0.20323746950786709        2.0097669071009534     
 H   17.450859521106910        1.3977171820072805        4.4717191983071194     
 C   17.920637854574089       0.23766928176208588        2.7146034142696043     
 C   19.153641689590462      -0.10263339585971162        2.1753968168502640     
 C   22.859496738598235      -0.16018051008477704        8.8535810354703663     
 H   17.621729052516937        1.2386468386774157        6.9970851784159223     
 C   18.353271225353339       -2.3096406829183028E-002   8.5822826439828859     
 C   19.660975802342453      -0.31578963995457426        8.9584440572401700     
 C   25.610986351330187        1.7870596375802379        5.1422092582746126     
 H   23.596161117834146        5.7722427048241123        4.6373453667338493     
 H   23.404735990413393        5.9244120953677442        6.3702032789491234     
 H   22.329248837380312        6.8516826997729874        5.2972806146464642     
 H   17.342682614265225        6.0136736286003485        5.7353128841190077     
 H   19.881093048257345        7.0842779922784489        5.5270654734478342     
 H   23.166659505164937      -0.77474977172208825        2.5049572077581739     
 H   22.878387294174829       0.51235500294995950        1.3458828252317014     
 H   21.755378333377841      -0.86917819272011476        1.3982159922366688     
 H   16.918170748879255       -2.5267946914996814E-002   2.3950207070374043     
 H   19.334105408560099      -0.71773291867227118        1.3050420237777844     
 H   23.697545831468869      -0.62434715420593800        8.3192365857201214     
 H   22.355847831299087      -0.89504457903775758        9.4871330742019229     
 H   23.293437836402955       0.61008990218268822        9.5089220691948366     
 H   17.398614972435599      -0.37225179064492603        8.9582896875982669     
 H   19.968551914148968      -0.95985130600955504        9.7696784970201325     
 H   26.097126299755008        2.3246595396580361        5.9720342601759357     
 H   25.937864697906747       0.73774062056715617        5.2319710346771604     
 C   26.072429280130660        2.3564147331406722        3.7907250530212986     
 H   25.834173897808814        3.4307596535652847        3.7441206048217821     
 H   25.483607297861333        1.8898089274226257        2.9859514362899051     
 C   27.556179935734491        2.1526973736788655        3.4719001445963413     
 H   28.177067188928646        2.7293614783355173        4.1754637725298291     
 H   27.825558628117779        1.0967832485890383        3.6393123531221088     
 C   27.897267796210137        2.5409736928285023        2.0287964773121581     
 H   27.666551840023164        3.6060558445416073        1.8658441728438371     
 H   27.229416890589633        1.9939004688008404        1.3438158149654400     
 C   29.353284416658965        2.2653530301483196        1.6441107821203382     
 H   30.022753476529605        2.8540711218776584        2.2907932951732679     
 H   29.594455373492622        1.2109047177993302        1.8553963483126670     
 C   29.659831281874961        2.5729035495717536       0.17501639832090171     
 H   29.438011651867161        3.6313446013992152       -3.5332404328289033E-002
 H   28.974297249551707        1.9996708783610877      -0.46815382970367497     
 C   31.109316056087884        2.2649936867080296      -0.21416064894862011     
 H   31.333427688865250        1.2095422767679043        1.0057267800437961E-002
 H   31.790016681912842        2.8502401698524555       0.42444631561891161     
 C   31.421957466278393        2.5526267003560519       -1.6858984362158353     
 H   30.742034368910179        1.9703411972689389       -2.3258686585678747     
 H   31.199367044955586        3.6080595492659069       -1.9097522227773696     
 C   32.874707565448503        2.2453658000549885       -2.0647217638011628     
 H   33.099406180347401        1.1902262282636222       -1.8398993934363970     
 H   33.548916022919478        2.8315683091494450       -1.4200952379896565     
 C   33.197802487670579        2.5371001045369632       -3.5338782689837047     
 H   32.535130644199143        1.9425605749541222       -4.1804574629003124     
 H   32.957868965632898        3.5882265858777704       -3.7604282643266020     
 C   34.660265287335477        2.2578911838803188       -3.8988592552722943     
 H   34.902859741972371        1.2066784611917243       -3.6744726444596845     
 H   35.313824906914498        2.8566868816658664       -3.2454065417752398     
 C   34.991388217093728        2.5608611846035703       -5.3639613352644941     
 H   34.338450840256918        1.9608884579294841       -6.0159710670786035     
 H   34.737942485994203        3.6096574051505370       -5.5869718220311126     
 C   36.457751960947299        2.3004850881596175       -5.7349604303554109     
 H   36.715968809583501        1.2542598992932141       -5.5027681483028497     
 H   37.116186414451235        2.9162468808161526       -5.1014841571876639     
 C   36.755140133311201        2.5859945030497578       -7.2112914661486496     
 H   36.088435948009121        1.9759290993003384       -7.8394516639776963     
 H   36.497642850973534        3.6314194808297215       -7.4442817696580450     
 C   38.212302042609444        2.3189533471579051       -7.6160110598517470     
 H   38.878953175608025        2.9747436021622593       -7.0336892244544886     
 H   38.477851079094108        1.2865171711672632       -7.3352163894339393     
 C   38.440419663834007        2.5296816996830862       -9.1178276273214873     
 H   39.472442232777098        2.3066301296593639       -9.4208294464457794     
 H   38.233714721184441        3.5665619382411968       -9.4153382443463904     
 H   37.784972825750408        1.8814943953269847       -9.7137254005894267     
 Cl   16.126426626144902        2.0836591158096720        5.8684063712346806     
 Co   20.480952382459492        1.9578311079922357        12.347154175329196     
 N   21.880320519881050       0.36885626423483747        12.200364842898733     
 N   19.329524004357427       0.19332256509483586        12.371360230567104     
 N   21.764144607278286        2.7317383531769774        10.870475271682999     
 N   19.184072702278264        2.7599675146031584        10.792983546909038     
 N   21.963897351505089        2.7393907717412285        13.649203294916095     
 N   19.371770878115338        2.8631713505604810        13.975905943406360     
 O   23.235384282529061       0.53075697681342249        12.167142077650713     
 C   21.471079730479239      -0.87256596962173349        12.248932255276953     
 N   18.025156317615373      -0.16379963016095025        12.406046539720153     
 C   20.026550235474527      -0.97266676626780924        12.321009670433096     
 O   23.125036125662128        2.6992217479179921        10.964662275762159     
 C   21.293236931042667        3.3831885722817594        9.8382379869387560     
 N   17.871101130528391        3.0036515854635670        10.564661877488609     
 C   19.846202428629265        3.4268658975033119        9.8118417004397784     
 O   23.314462483254797        2.6394266220576506        13.449838928147965     
 C   21.602367796343604        3.4044570271436170        14.714975926879040     
 N   18.102516736120684        3.2025199361517447        14.303364947808372     
 C   20.160752852008759        3.5276039686200464        14.860920121302145     
 B   23.703899666328990        1.9661074268799728        12.156561856837937     
 C   22.393973414721540       -2.0408313960324800        12.269470366509895     
 H   17.275661963618074       0.55325427167618590        12.511024888718305     
 C   17.871650686357015       -1.5132534617391575        12.392372256395493     
 C   19.142026418460670       -2.0720365494290833        12.331257724268111     
 C   22.153218284632494        4.0484850033808053        8.8215461290080111     
 H   17.143494511841986        2.6406291990235191        11.219345916402482     
 C   17.684316817611535        3.8029752541427291        9.4837570896738974     
 C   18.938769948335793        4.0971332474793192        8.9662004981673231     
 C   22.569522274664621        4.0021605534423061        15.669484579548635     
 H   17.294656867684168        2.8096532569400141        13.769218438644229     
 C   18.060357384713594        4.0539806915162080        15.353154295511757     
 C   19.374630996389197        4.2882820913989761        15.747138545037689     
 C   25.292786031284425        2.0000202739681421        12.000206441420712     
 H   23.124599093944102       -1.9833750260039920        11.449304124175686     
 H   22.992445425381167       -2.0412571177539141        13.193290091181732     
 H   21.848815448373344       -2.9845947293808548        12.203495722578989     
 H   16.888013150437139       -1.9605709006996093        12.475728353393093     
 H   19.388713424021418       -3.1237868741972643        12.299220551327350     
 H   22.963284502299658        4.5964581025134184        9.3184351880006737     
 H   22.640763151337335        3.3072180695191360        8.1717542240394252     
 H   21.568752240299958        4.7285441937473536        8.1945145733040796     
 H   16.699094124291623        4.1200960951917329        9.1586799661962548     
 H   19.158148961205402        4.7223205966785491        8.1123081778576793     
 H   23.400847092747426        4.4686098574163706        15.125779702012350     
 H   22.082703532379234        4.7306635167865299        16.322495882198627     
 H   23.012819270246585        3.2188804818796277        16.302545693948264     
 H   17.117105217765342        4.4525144016087674        15.709376890889217     
 H   19.700256396758586        4.9246661841151731        16.557927674682272     
 H   25.760695605993718        1.4112933924978057        12.805514949239322     
 H   25.634148382349007        3.0378625301226809        12.150109463428564     
 C   25.764610408645215        1.4990936805372646        10.624475941483537     
 H   25.537874425446056       0.42568181183318071        10.525697202135477     
 H   25.174323476211473        1.9976037634518977        9.8406209929773585     
 C   27.247129875823443        1.7342859467495617        10.318051101446502     
 H   27.875477253949779        1.1355061174190397        10.995867386233432     
 H   27.502399890331603        2.7851121027768944        10.533044299488060     
 C   27.593798864073253        1.4154873546746212        8.8586788609761697     
 H   27.373576332429199       0.35664000999886253        8.6475484996771534     
 H   26.920185924968575        1.9864583164746785        8.1990682381386204     
 C   29.047199272577917        1.7209126623765747        8.4845381272527458     
 H   29.722657705911423        1.1206056717728645        9.1139487239380177     
 H   29.276204499321565        2.7711661920804462        8.7278286929694495     
 C   29.358193384769006        1.4587936167619702        7.0069981175869334     
 H   29.134329586340236       0.40760077890147578        6.7644546265506902     
 H   28.675021756827917        2.0522131771027641        6.3797081783882605     
 C   30.809513019801077        1.7723834258576818        6.6272593004672835     
 H   31.036838319978010        2.8223940189448498        6.8726929473570539     
 H   31.486669140721855        1.1718273422071497        7.2551548227893603     
 C   31.123814591194670        1.5096694896773455        5.1507111059101858     
 H   30.458700339425224        2.1181125261765055        4.5195912728026570     
 H   30.880001992421835       0.46359970503165315        4.9054021351290249     
 C   32.584081988237827        1.7914553287954329        4.7793024462895604     
 H   32.831695090211369        2.8389021021387251        5.0158580475635128     
 H   33.243830709058372        1.1826133142033028        5.4177888772773972     
 C   32.901623138708288        1.5056440357012399        3.3074809325971195     
 H   32.261474870182852        2.1294486697574282        2.6655364661153125     
 H   32.624928181110462       0.46585561762710037        3.0704172794245919     
 C   34.373239809147726        1.7344422438022189        2.9427250676730634     
 H   34.654788226857924        2.7751540696910304        3.1710648846479157     
 H   35.006768277749082        1.1080865809816565        3.5903586321892305     
 C   34.685387676724403        1.4254770012099951        1.4744978682118586     
 H   34.055603119133025        2.0563625985289606       0.82858469345207364     
 H   34.385543682462327       0.38967441446595830        1.2485952003463880     
 C   36.158990754284410        1.6225305853744922        1.0934439687266679     
 H   36.468912856412707        2.6517198268772546        1.3385105089836102     
 H   36.794003203651023       0.96571518879377938        1.7098483233019013     
 C   36.423881202760327        1.3479025277748975      -0.39141476903609279     
 H   35.780541887504896        2.0019927443552294      -0.99945006737027420     
 H   36.110663906068794       0.32132728523360571      -0.63880978298684798     
 C   37.886529693010502        1.5489208677814394      -0.81372571947913763     
 H   38.527809643426927       0.84768819730574707      -0.25638499557824868     
 H   38.207304155784662        2.5607538968881376      -0.51554318968003376     
 C   38.079939436992710        1.3617005947289662       -2.3234340335861501     
 H   39.114532670202678        1.5478182480211746       -2.6427058917692516     
 H   37.822640923273028       0.34176317857863847       -2.6398961666514951     
 H   37.442689860965480        2.0506160548389722       -2.8922689490878151     
 Cl   15.795622316598770        2.0200431399686201        12.631064566735212     
 Co   10.753668409800820        5.9224458215310722        8.1066778815708087     
 N   9.3602977330629216        4.3264261952397405        8.2359482513222453     
 N   11.908537017466058        4.1571015848582427        8.0644691573923559     
 N   9.4635133580891573        6.6848757416657802        9.5799757802556105     
 N   12.047012899467472        6.7166095083128567        9.6665993670503827     
 N   9.2714537822775540        6.6874513864998040        6.7921665239616988     
 N   11.863619224760805        6.8053467251157596        6.4674711498238056     
 O   8.0046395234286578        4.4849046043850684        8.2745196230112956     
 C   9.7714346628182032        3.0855493774444938        8.1848264085041453     
 N   13.214055768115411        3.8045374628242219        8.0298932130660763     
 C   11.215503162378914        2.9886707563948351        8.1110956556149922     
 O   8.1036135850149993        6.6533292118094778        9.4797159894645269     
 C   9.9313370135718717        7.3391384513858293        10.611890893229750     
 N   13.358619999320945        6.9644358137999527        9.8997094658887530     
 C   11.378962606369120        7.3854229482176263        10.642884845638518     
 O   7.9208161491450202        6.5936101018573545        6.9937735882074996     
 C   9.6350696138227434        7.3536029411699593        5.7277131210819041     
 N   13.133877139613020        7.1448416988102741        6.1431534656218396     
 C   11.076915756604512        7.4724057105641117        5.5823654095734998     
 B   7.5307050564297073        5.9174473690431935        8.2847610692007247     
 C   8.8507575962727785        1.9152557010779501        8.1646033214209108     
 H   13.962360706998714        4.5241536638460511        7.9331567285499505     
 C   13.372492750662353        2.4551352095363654        8.0401942966634365     
 C   12.104146255038401        1.8918725726919370        8.0983211370610171     
 C   9.0663660058589528        8.0060116120495657        11.623171933683015     
 H   14.089643583983069        6.6023411637606859        9.2477367996378561     
 C   13.539019084303712        7.7672828100681119        10.978649863577923     
 C   12.281215993418083        8.0600796237488765        11.490286111216266     
 C   8.6713180847966296        7.9558065532014082        4.7725651244616305     
 H   13.940780872310818        6.7561369974173138        6.6815229939730969     
 C   13.178645737565182        7.9981115349590430        5.0947888309486702     
 C   11.865428450409194        8.2336439537185431        4.6986347078634676     
 C   5.9416291085938182        5.9463110596119382        8.4390139402830027     
 H   8.1127892554269927        1.9771663601020506        8.9773658201707516     
 H   8.2612116119380570        1.9053751162134931        7.2353786806229197     
 H   9.3973411081583436       0.97336527578608956        8.2422828998081457     
 H   14.357840812798441        2.0112261175411934        7.9561722234697898     
 H   11.861087516691162       0.83912241143408273        8.1273920478603010     
 H   8.2698048725366355        8.5676822195923972        11.119626718453468     
 H   8.5597811440901950        7.2651798117551163        12.259197166693928     
 H   9.6498927454851273        8.6744021700820646        12.263512674215987     
 H   14.522195515071363        8.0871305602042689        11.307841625888548     
 H   12.057023859600209        8.6878112048330554        12.341163542917391     
 H   7.8284036295552974        8.4036510157402571        5.3137644614874029     
 H   9.1573099124104100        8.7008038787099409        4.1374790174869753     
 H   8.2458736715836967        7.1777950747101125        4.1209089672361126     
 H   14.122921229594779        8.3978693011504788        4.7422235847281362     
 H   11.541627094656098        8.8723888009597704        3.8890036934866994     
 H   5.4762805603031968        5.3570403731906575        7.6326744535649205     
 H   5.5972087691862784        6.9832785313968717        8.2900574103490658     
 C   5.4705893424858543        5.4425059590747384        9.8137898890813489     
 H   5.6976804923751532        4.3690331625818306        9.9105605849496339     
 H   6.0609904972227158        5.9397877701238908        10.598307938348698     
 C   3.9885050248794025        5.6773539800463260        10.121628328409267     
 H   3.3594266982996723        5.0794912556029512        9.4437381058557239     
 H   3.7334064919812859        6.7284826359453636        9.9082057495309286     
 C   3.6432741720474962        5.3570373222385772        11.580827983702836     
 H   3.8621698115559711        4.2976425620965300        11.790402044559441     
 H   4.3183958518879333        5.9262290568619687        12.240442231095507     
 C   2.1908685804379524        5.6643012503988102        11.956701313682675     
 H   1.5137748630976762        5.0656506672054755        11.327475969469845     
 H   1.9633089019209045        6.7151283806099551        11.714654579055185     
 C   1.8812317210328826        5.4013858588173074        13.434201977508460     
 H   2.1027550868587026        4.3494250562239865        13.675491932851404     
 H   2.5665616924845138        5.9925486542814337        14.061284025739011     
 C  0.43122421402791972        5.7182363437440209        13.815603314997444     
 H  0.20620212068153063        6.7689217607748109        13.571005029996734     
 H -0.24806258322458699        5.1196854695790091        13.188097421886583     
 C  0.11817844665186804        5.4555453381531942        15.292260093246211     
 H  0.78518570064680060        6.0624464947847736        15.922849682884630     
 H  0.36009954568032904        4.4089225010283339        15.536986193101596     
 C  -1.3410688032968188        5.7400628125433197        15.664851512831572     
 H  -1.5870481370434077        6.7878482366394675        15.428158804401580     
 H  -2.0023457968816345        5.1321920947787953        15.027025890095944     
 C  -1.6577765711155337        5.4553502891031851        17.136947495137928     
 H  -1.0175536388540163        6.0798963548368166        17.778081877321593     
 H  -1.3808346555755411        4.4158082636323028        17.374850362843915     
 C  -3.1293569629533393        5.6840400087373331        17.501336554552797     
 H  -3.4116044156620915        6.7240978220068817        17.270776341471883     
 H  -3.7621881717795524        5.0558331951133058        16.854755468130485     
 C  -3.4416720892696393        5.3779095409559581        18.970011748211935     
 H  -2.8145016391308042        6.0126553791858104        19.614792473472491     
 H  -3.1386660811660931        4.3436004839038125        19.198957928681931     
 C  -4.9164342329852326        5.5709012880123892        19.348741345891572     
 H  -5.2301835553507594        6.5980793081466800        19.099473629998872     
 H  -5.5482246241741890        4.9092180518976791        18.733953390865139     
 C  -5.1820421863350017        5.3007172625458043        20.834228131564938     
 H  -4.5457742501884892        5.9635502954937314        21.440786477804039     
 H  -4.8601242707088543        4.2778085950130640        21.087107514833594     
 C  -6.6478710504707497        5.4901321718366063        21.251608971630702     
 H  -7.2814008547929809        4.7797645320684916        20.696274781484661     
 H  -6.9775794044961801        6.4975961945092378        20.946945961597123     
 C  -6.8433778138943442        5.3090425861440913        22.761791966077656     
 H  -7.8829817828022808        5.4783503494356420        23.075510344046499     
 H  -6.5689995372404955        4.2950997620311195        23.085496167814238     
 H  -6.2200445904564665        6.0129810532257455        23.328960880310056     
 Cl   15.443347559530238        5.9868790039608797        7.8369503525419884     
         388

 Co   11.017640598365240        5.9325005503954902        1.2527580766920718     
 N   9.5745246476320727        7.4632615799528992        1.4291227034145093     
 N   12.125726463086732        7.7330656479445397        1.2650990650599623     
 N   9.7775214377669375        5.1038428817193591        2.7524494905364816     
 N   12.346389988377064        5.1460217743012260        2.7755993435845330     
 N   9.5381287972962365        5.0510156063341940       -5.0019691074350680E-003
 N   12.126885484613091        5.0350410241918597      -0.36485376425715876     
 O   8.2271305834785426        7.2530727256786385        1.4601430505820598     
 C   9.9422671520515760        8.7184430727851829        1.3925766838691831     
 N   13.414038654853368        8.1408637917605393        1.2020233914859026     
 C   11.383600759406676        8.8710951784162138        1.3135088846865488     
 O   8.4129153432091908        5.0996230104647413        2.6824264460250093     
 C   10.282815016163742        4.4615047340280096        3.7744772722398690     
 N   13.671758657784087        4.9651606936844761        2.9857873733777414     
 C   11.729510636785225        4.4711422121750752        3.7800199341677403     
 O   8.1877607469902767        5.1246240158858374       0.20155183833335363     
 C   9.9104326864364705        4.4111988657553791       -1.0821036739922560     
 N   13.404739709354358        4.7542647337378421      -0.71423198867532967     
 C   11.353934226846155        4.3457636019838217       -1.2447539469933100     
 B   7.7991982672915681        5.8031575421116912        1.4935060095774251     
 C   8.9825524120478732        9.8558282016077001        1.3908134179796829     
 H   14.189081645508544        7.4507094770468587        1.0888933160335126     
 C   13.514889558383295        9.4943713644535936        1.1953313416609666     
 C   12.223609012698494        10.003694803711415        1.2757305885603536     
 C   9.4614810138647751        3.7585357135798496        4.7983716422950184     
 H   14.374847607862927        5.3543713032702236        2.3199095543963559     
 C   13.910458965359503        4.1968087023168721        4.0803643918055856     
 C   12.679428408006135        3.8573476401262123        4.6237223208685059     
 C   8.9587031664789656        3.7977712217971904       -2.0425060775453576     
 H   14.203023374316269        5.1805440257614501      -0.19176314165021965     
 C   13.466640105620284        3.9173229007872519       -1.7742257900463347     
 C   12.157669366652653        3.6284743059161735       -2.1492508509468364     
 C   6.2142581993185591        5.7422598319762272        1.6688901325100782     
 H   8.2338896505152235        9.7397810221699856        2.1874940803729950     
 H   8.4080752940400139        9.8750758878452860       0.45233504812102759     
 H   9.4934473835617776        10.813211798822527        1.5060853739697468     
 H   14.478993136091924        9.9787525449979633        1.0885215109982118     
 H   11.938810950747810        11.045731970608283        1.3001910300038824     
 H   8.6547055007396025        3.1996379324692619        4.3087953762102202     
 H   8.9720595089734019        4.4755773866735122        5.4733335076630425     
 H   10.077524234638869        3.0821108308849507        5.3993383964845281     
 H   14.913958100997920        3.9339751929629081        4.3966934245979026     
 H   12.501432093761405        3.2441746181031914        5.4960863366932990     
 H   8.1308539649934808        3.3177852752772092       -1.5054230742577253     
 H   9.4621802377369786        3.0771307268583308       -2.6921627969303934     
 H   8.5090817116813060        4.5730509814008844       -2.6810398859031381     
 H   14.419827833707128        3.5669169990414096       -2.1525883112732553     
 H   11.847607929645786        2.9868439189154943       -2.9614641329426794     
 H   5.7267428385859747        6.2815678012153926       0.84096134016140778     
 H   5.8893414298698881        4.6926903309244796        1.5757807455977597     
 C   5.7516323136976357        6.3063083686556123        3.0221947814787176     
 H   5.9887050165349809        7.3806545118776397        3.0725584835510813     
 H   6.3406627364434538        5.8376507442026808        3.8255495323449380     
 C   4.2676515491893685        6.1004037818295282        3.3393816001055558     
 H   3.6468241108645501        6.6783478699325816        2.6368269639246833     
 H   3.9992146108644029        5.0448043244115732        3.1688559867841954     
 C   3.9248689451940595        6.4845945636722231        4.7832470998949947     
 H   4.1557876581346509        7.5490807157531243        4.9493853144226332     
 H   4.5918737657088728        5.9354211237839598        5.4673096893901416     
 C   2.4681887638668485        6.2087005191291285        5.1659303966653480     
 H   1.7996812657814985        6.7990373247214073        4.5197492066069103     
 H   2.2267406485944554        5.1548295785414435        4.9522190379183417     
 C   2.1600109818798043        6.5135280916617360        6.6353950515577367     
 H   2.3836742342117283        7.5710387120745155        6.8482675626764289     
 H   2.8436133753623842        5.9376257335060361        7.2781606903327898     
 C  0.70930809026360397        6.2078756149716057        7.0225068974484586     
 H  0.48323600743104217        5.1532755850947343        6.7963600521794936     
 H   3.0592067730635036E-002   6.7955729828822538        6.3840937503765902     
 C  0.39529328952461068        6.4940363867993733        8.4944010239694041     
 H   1.0727778240764747        5.9090286567035051        9.1343810614335830     
 H  0.62051800190052742        7.5484891475226510        8.7200405177721034     
 C  -1.0587687590467929        6.1903196022166114        8.8715825066318867     
 H  -1.2860903103660224        5.1359939239006049        8.6457546315177023     
 H  -1.7308415959370520        6.7788444567968682        8.2269312587020469     
 C  -1.3823856745528564        6.4819927733902727        10.340764242427552     
 H -0.72109378225342557        5.8861241563239570        10.987532095773259     
 H  -1.1405870764243846        7.5325757285517607        10.567707068957548     
 C  -2.8454349654659996        6.2053945179249714        10.705831268992767     
 H  -3.0897861329264469        5.1544691802510894        10.482161885386928     
 H  -3.4984003541028916        6.8048164248618077        10.052377558886658     
 C  -3.1752285538580081        6.5097984123051438        12.171035452021822     
 H  -2.5216300846538737        5.9104230093899837        12.823026869977596     
 H  -2.9213772756309493        7.5587809945158737        12.392680858493032     
 C  -4.6411163121883297        6.2498698714263217        12.544432783279957     
 H  -4.8997159320602917        5.2034584776431005        12.313527884892414     
 H  -5.3006561522914470        6.8651943366152528        11.911634771938289     
 C  -4.9355879733347168        6.5364377300214258        14.021204941128806     
 H  -4.2651329074962501        5.9292502744490063        14.648364472964763     
 H  -4.6807106857113840        7.5830626024801289        14.252117492650436     
 C  -6.3906957075266648        6.2649151047004086        14.430873260901695     
 H  -7.0614779145798821        6.9175637775102761        13.849520922917659     
 H  -6.6535314806169694        5.2309220129464720        14.152867046449671     
 C  -6.6144363363287946        6.4772243207139333        15.933131564754882     
 H  -7.6430167691174464        6.2448483554671546        16.241435447483077     
 H  -6.4159693103895030        7.5168801324778034        16.227581670867099     
 H  -5.9504030483329204        5.8362328572470865        16.527624883953859     
 Cl   15.695290759194721        6.0415034365185329       0.92150612426075695     
 Co   20.805978372907781        1.9687440165070140        5.5474710032429515     
 N   22.243888405499877        3.5057543801313913        5.3870379929329353     
 N   19.695100656462980        3.7702329313842378        5.5517037022318085     
 N   22.052195459544699        1.1504532770904607        4.0507342458023166     
 N   19.480151945032194        1.1897562903333676        4.0195601285461562     
 N   22.284776614536238        1.1022648429205801        6.8165063636685499     
 N   19.696037192498981        1.0922861470398264        7.1749495320324490     
 O   23.591792021056317        3.2984752851775561        5.3510178343543311     
 C   21.874605122772287        4.7605007764540987        5.4259886983662087     
 N   18.405786061993926        4.1740085592313321        5.6147337846263126     
 C   20.433716622008564        4.9104047630264898        5.5067281722261061     
 O   23.415910102204322        1.1452312636730533        4.1260988443229056     
 C   21.549489764527593       0.50571021150193529        3.0290115180648520     
 N   18.155994171304094        1.0050294468543481        3.8052952646964138     
 C   20.102254021885908       0.51308442381390884        3.0194858223379510     
 O   23.635196048291000        1.1699147358726656        6.6076956718165931     
 C   21.910601238876691       0.46186431979842146        7.8926663204958771     
 N   18.417255014735652       0.81154158133956833        7.5215689396704377     
 C   20.466895675531042       0.40064757764590064        8.0549713543696644     
 B   24.024406236590828        1.8510455502246759        5.3178393085080700     
 C   22.832438102331515        5.8996255578725547        5.4273651813922408     
 H   17.631737853435784        3.4816082891001643        5.7203097547383717     
 C   18.300577585585305        5.5274809195556385        5.6245810643245786     
 C   19.590065332994694        6.0407558585404244        5.5469253921837973     
 C   22.375114241482176      -0.19855875777987916        2.0097576434372302     
 H   17.449886522188098        1.3935451862066186        4.4687321293428361     
 C   17.922933400167356       0.23340162915644169        2.7125983855723677     
 C   19.156924693873147      -0.10478181562701057        2.1743915031820582     
 C   22.859307904952942      -0.15542014001343368        8.8537218376094238     
 H   17.619856173897215        1.2340371203794689        6.9952384710599294     
 C   18.352953036775762       -2.6905526690166388E-002   8.5803845909753509     
 C   19.660956695938594      -0.31694425759506750        8.9573544918092445     
 C   25.609514899300169        1.7944356785183979        5.1443104255132841     
 H   23.587664887058313        5.7794837885401025        4.6373169066489535     
 H   23.398927457703085        5.9273964080434043        6.3706789083628390     
 H   22.320333922645737        6.8553638679936251        5.3015152699786041     
 H   17.334951092922932        6.0088370280366803        5.7320099230627335     
 H   19.871633924652130        7.0836824856985903        5.5252132440434858     
 H   23.170459179049942      -0.76899685257462569        2.5050383601619761     
 H   22.880645359249844       0.51820240239087223        1.3465239955470012     
 H   21.759959012579856      -0.86514207349101346        1.3974902012696988     
 H   16.921258390099325       -3.2014874204542548E-002   2.3927536670794582     
 H   19.339179926627363      -0.72033327059297381        1.3047853919252586     
 H   23.697090048871697      -0.61961234952358002        8.3189447999182917     
 H   22.356434060662806      -0.89006611378887046        9.4880861019562932     
 H   23.293616138057232       0.61541149919335292        9.5081259143680334     
 H   17.398815698886906      -0.37830617573175096        8.9554926779256974     
 H   19.969355104117241      -0.96065461679050457        9.7685698306455748     
 H   26.094816836304553        2.3343558250891236        5.9730290343508505     
 H   25.937068714106132       0.74564204022468739        5.2367902556337826     
 C   26.071420902800600        2.3607081868915203        3.7917307049102713     
 H   25.833702647880742        3.4350152725775316        3.7427812799834381     
 H   25.482515845701212        1.8926798801387505        2.9879034615271864     
 C   27.555108456022268        2.1555415712898776        3.4734478483239464     
 H   28.176352290907861        2.7331900034595611        4.1758426961180266     
 H   27.823827846797982        1.0998512636173075        3.6430034684200989     
 C   27.896443378363763        2.5406728792259110        2.0296054649746891     
 H   27.666228073384694        3.6054791919014608        1.8644779255489428     
 H   27.228312029699666        1.9925376322462183        1.3457765254685818     
 C   29.352332214326335        2.2636650317984723        1.6453871101639437     
 H   30.022090821608732        2.8528951359796895        2.2912798892756983     
 H   29.592927349566022        1.2094026799903002        1.8581271818751519     
 C   29.659081919959057        2.5691402640106853       0.17590651048263795     
 H   29.437190354461055        3.6272555027720141       -3.5909278043899116E-002
 H   28.973642696619734        1.9950016860646251      -0.46653891324879543     
 C   31.108643900525347        2.2609412730163907      -0.21284210767147282     
 H   31.332882552877500        1.2057356260708221        1.2350453800398144E-002
 H   31.789195326775314        2.8468773365749596       0.42527102055355598     
 C   31.421364396171267        2.5474213004964108       -1.6848018537143958     
 H   30.742106263936527        1.9639499804990352       -2.3243640605344318     
 H   31.197824136195987        3.6024293780508247       -1.9096417262339722     
 C   32.874452421062280        2.2412956781318076       -2.0632862303374209     
 H   33.100180022624912        1.1865051944578384       -1.8379209323330881     
 H   33.548011551326795        2.8285251914813139       -1.4189451912633242     
 C   33.197296786709614        2.5327448792881482       -3.5325667915579131     
 H   32.535642950462858        1.9368760628219290       -4.1789303553275570     
 H   32.955701245720817        3.5833565067707003       -3.7596025065787289     
 C   34.660173295268613        2.2558138477275622       -3.8975383258475400     
 H   34.904528885611242        1.2050750875833858       -3.6729766984088039     
 H   35.312828231031361        2.8558538400507878       -3.2443478470138545     
 C   34.990435955021574        2.5590623758487006       -5.3627808604404494     
 H   34.338544299388111        1.9576963283904401       -6.0145180769805489     
 H   34.734891272322002        3.6072726201004883       -5.5859142160373754     
 C   36.457126125042997        2.3015544678996522       -5.7342410186776460     
 H   36.717677812821364        1.2560916729483764       -5.5014972859389539     
 H   37.114504205537486        2.9191520198419569       -5.1015186189342394     
 C   36.753044424692000        2.5866166391270524       -7.2109494509714995     
 H   36.087386449108294        1.9745900657093987       -7.8382190535615424     
 H   36.493039867303210        3.6312012161270197       -7.4445547019618594     
 C   38.210449833154044        2.3225564307162774       -7.6164781417106795     
 H   38.875966235298208        2.9803657863656903       -7.0352580416131714     
 H   38.478482327540100        1.2910349871066029       -7.3349434211217632     
 C   38.436995365894553        2.5322857195209871       -9.1186437097468076     
 H   39.469123083660996        2.3108759759903306       -9.4224003220052541     
 H   38.228039661285855        3.5684232525283606       -9.4169608197330810     
 H   37.782341383609463        1.8823098874427133       -9.7133455911812963     
 Cl   16.124382215340820        2.0765040702178839        5.8660999674860737     
 Co   20.482821523935900        1.9587928716838505        12.347834673926542     
 N   21.884005407237314       0.37227313122257949        12.200409157207938     
 N   19.333302161624935       0.19253605093166895        12.371081659106459     
 N   21.764272268980260        2.7347895024517981        10.870206378048181     
 N   19.184578954371151        2.7598422215846896        10.794894063062761     
 N   21.965575908268260        2.7443821136647535        13.648320989569177     
 N   19.373609334513944        2.8627810383640733        13.976511895569418     
 O   23.238730899535511       0.53631632326674772        12.167062071300649     
 C   21.476651528153855      -0.86977877255612135        12.248503460269957     
 N   18.029646478686704      -0.16679211812813660        12.407109467709230     
 C   20.032294201385930      -0.97223309423437210        12.320984854811904     
 O   23.125297385565570        2.7040549087163566        10.963508592729236     
 C   21.291868682311517        3.3859280043470541        9.8384657727534144     
 N   17.871080648062172        3.0007393214032430        10.567225014262371     
 C   19.844824858062967        3.4271952331575566        9.8128577876361636     
 O   23.316134111440725        2.6459391408796824        13.448513272789059     
 C   21.603444247521459        3.4083042110669246        14.714569580980946     
 N   18.103901723109715        3.1993387474197679        14.304885148925793     
 C   20.161729449971599        3.5285097583727696        14.861287179392859     
 B   23.705556947217264        1.9722347844999752        12.155404874798124     
 C   22.401195086937761       -2.0366681062477090        12.268115842718087     
 H   17.278990936307341       0.54909765867835081        12.512108379625731     
 C   17.878423856733647       -1.5164358550901431        12.394546174504994     
 C   19.149702953427884       -2.0730675317900760        12.332648044125555     
 C   22.150234129729540        4.0530745347280046        8.8216649665345557     
 H   17.144485851347262        2.6365139342850177        11.222319438511347     
 C   17.682117713410484        3.7987465268842993        9.4857553950399058     
 C   18.935608211441629        4.0949805842357447        8.9672302346702946     
 C   22.569716702276928        4.0069657258839149        15.669378315598760     
 H   17.296539903012881        2.8050713237000129        13.771103911303845     
 C   18.060689650294176        4.0501811357601891        15.355103412665233     
 C   19.374665136008360        4.2871365762536140        15.748275866543354     
 C   25.294263953531296        2.0072009748346744        11.998233860573375     
 H   23.132995270558276       -1.9762222140399928        11.449387209414260     
 H   22.998140503328329       -2.0384195774581038        13.192865556701575     
 H   21.857599401548494       -2.9809933294189586        12.199272546480898     
 H   16.895638263388307       -1.9653633862087356        12.479041399866448     
 H   19.398039432646740       -3.1244005495429676        12.301098652524864     
 H   22.959594463536053        4.6021132460031078        9.3184898841006127     
 H   22.638644649024851        3.3129729792083054        8.1712421689631132     
 H   21.564320315981778        4.7324929216703211        8.1953244288218912     
 H   16.696119324819659        4.1134203210379390        9.1609156526147775     
 H   19.153240770523094        4.7197025792168628        8.1125898134887997     
 H   23.401385715643116        4.4732332860694273        15.126091721183956     
 H   22.082142926190215        4.7358287409695725        16.321432914107842     
 H   23.012530565760532        3.2243071951087523        16.303527817034787     
 H   17.116919595686674        4.4464707313352427        15.712225896908379     
 H   19.699471910689624        4.9238670095228851        16.559086656529338     
 H   25.762992869976106        1.4208017327889144        12.804664706144838     
 H   25.634984961708188        3.0455612060751647        12.145387644971422     
 C   25.765607696377469        1.5031363569884224        10.623612019375942     
 H   25.538361681087324       0.42967749539380062        10.527231264368615     
 H   25.175370875110431        2.0001686112744523        9.8388017759975988     
 C   27.248175992684949        1.7369166137996015        10.316602066133184     
 H   27.876201748872525        1.1391628829991272        10.995590166312210     
 H   27.504069302465094        2.7879814659335400        10.529413314589144     
 C   27.594584718012051        1.4149471259678374        8.8579700366147005     
 H   27.373908917171999       0.35580884772623866        8.6490440507155935     
 H   26.921215166589615        1.9848077035224350        8.1972048589623814     
 C   29.048095168407198        1.7190502150514315        8.4833381049206782     
 H   29.723298661310384        1.1192846574207860        9.1135290529527424     
 H   29.277630522374150        2.7694990989185877        8.7251737997358632     
 C   29.358887789108188        1.4548765558927002        7.0061796258881213     
 H   29.135137852318397       0.40335064716497798        6.7650957712551731     
 H   28.675596191961741        2.0473669673116035        6.3781709501620556     
 C   30.810117806310071        1.7682391345524380        6.6260112015702575     
 H   31.037278024198191        2.8184985541225909        6.8704908777427764     
 H   31.487446969619871        1.1683851632155906        7.2543865575266908     
 C   31.124347426867882        1.5044129059521323        5.1496783260819878     
 H   30.458551940759296        2.1116639438059139        4.5181619975387788     
 H   30.881514110883487       0.45791675607423010        4.9053336795082050     
 C   32.584269370861662        1.7873792146140299        4.7779345356996004     
 H   32.830828446119426        2.8351762104806593        5.0139664329577389     
 H   33.244683237225793        1.1795682389848208        5.4166936342976335     
 C   32.902064779998440        1.5013146046102182        3.3062312312701088     
 H   32.260886983520777        2.1237881757067529        2.6640811009139203     
 H   32.627049649664052       0.46101034824281850        3.0696375814405381     
 C   34.373263017261564        1.7324175558292900        2.9414644040118758     
 H   34.653031446089024        2.7736099925100275        3.1696199365617415     
 H   35.007707705035529        1.1073229023196878        3.5893647218356639     
 C   34.686275623785825        1.4237188553272684        1.4733808535653259     
 H   34.055432163675476        2.0531876961717823       0.82718596072006700     
 H   34.388550480229391       0.38732108176905294        1.2476181628239891     
 C   36.159547072649467        1.6236605413313565        1.0927800586878800     
 H   36.467103790538822        2.6536360019429588        1.3372278422760093     
 H   36.795632241537291       0.96874126097616309        1.7099824483835466     
 C   36.425921934645750        1.3484906831862706      -0.39168086627826615     
 H   35.781505130940815        2.0005403027592994       -1.0006550104547947     
 H   36.115262260180721       0.32104243491236883      -0.63838154286077087     
 C   37.888315300845910        1.5525294102103995      -0.81320153850830690     
 H   38.530766566169937       0.85340833889613366      -0.25469155956204426     
 H   38.206553281531505        2.5653205178346705      -0.51585952215457609     
 C   38.083308224511555        1.3641711525899691       -2.3225414219419545     
 H   39.117773176047891        1.5520035511647041       -2.6410887811356831     
 H   37.828357337484576       0.34343646642603493       -2.6380873466377226     
 H   37.445197976877708        2.0511733270808836       -2.8926407097525590     
 Cl   15.797673317335246        2.0129690501987456        12.633352148477465     
 Co   10.752629275700746        5.9218247452282471        8.1047003537916442     
 N   9.3568977462844742        4.3289006032543096        8.2361993685111319     
 N   11.905276296060054        4.1548083146802206        8.0650876451203235     
 N   9.4648484329265070        6.6873873430870727        9.5792548671051012     
 N   12.047657739815882        6.7156263172844151        9.6628692007003494     
 N   9.2705389640250484        6.6923648402634583        6.7928845719379085     
 N   11.862541016773459        6.8054138433415998        6.4665188363761867     
 O   8.0016318304260512        4.4898324905318807        8.2744085933193592     
 C   9.7659754896892750        3.0873445620677216        8.1857830133492246     
 N   13.209978437623100        3.7996239232583835        8.0291604357782500     
 C   11.209913750162649        2.9878195859407590        8.1117988559318110     
 O   8.1047249202590912        6.6575345660540703        9.4804317094222963     
 C   9.9344481583926108        7.3410826746143902        10.610702677972501     
 N   13.359915579109948        6.9602890796181383        9.8948915968625020     
 C   11.382029334890110        7.3847201406523872        10.640490588498652     
 O   7.9199148149500189        6.5994879510248676        6.9947308689431811     
 C   9.6345673321115850        7.3572737207817811        5.7278354037108219     
 N   13.133161159493655        7.1421047565638851        6.1410015025653095     
 C   11.076492323913191        7.4735301804491927        5.5816602732849994     
 B   7.5298792148906433        5.9231984793392662        8.2857577579188408     
 C   8.8434470816025268        1.9186113362072275        8.1664569451735556     
 H   13.959552638998831        4.5178431212145922        7.9316541309999549     
 C   13.365684174529411        2.4500270794148777        8.0386572437122155     
 C   12.096249853998547        1.8893230168563064        8.0978390878736519     
 C   9.0715464712535940        8.0096625598723321        11.622584433448196     
 H   14.089616819511880        6.5969072498824417        9.2422620850616877     
 C   13.543073575448830        7.7614991768710109        10.974575543125384     
 C   12.286537576180075        8.0564956982171605        11.487718431042060     
 C   8.6713885196423899        7.9600262321285529        4.7724453880742095     
 H   13.939653738400743        6.7516209883702851        6.6786219259119060     
 C   13.178745340431984        7.9945918464900387        5.0920785032624272     
 C   11.865730176208359        8.2326663277077650        4.6969333010486070     
 C   5.9409998354761981        5.9535744288199437        8.4410171935209100     
 H   8.1049719031063567        1.9831064128109550        8.9784550635552289     
 H   8.2546160638800519        1.9082647327213573        7.2367937722753819     
 H   9.3883387666166769       0.97598876211462693        8.2459408596528601     
 H   14.350024826516764        2.0041980836374487        7.9535567586634457     
 H   11.851211820846512       0.83708105088552975        8.1266919072275456     
 H   8.2744638049151238        8.5711539061203599        11.119708347512244     
 H   8.5658263812910853        7.2699565823591970        12.260491708558117     
 H   9.6566063229046613        8.6784727996836946        12.261024601823623     
 H   14.527211674310330        8.0786519604947902        11.303156047625952     
 H   12.064529337554735        8.6835304951391414        12.339618117970357     
 H   7.8291835282139060        8.4093804314365972        5.3134541968067293     
 H   9.1582106103003742        8.7038840484635820        4.1366863833427052     
 H   8.2448041718579059        7.1821573338182843        4.1213913643873745     
 H   14.123445711522526        8.3919943161186161        4.7382810317528516     
 H   11.542581657669180        8.8715429625816089        3.8871753767969994     
 H   5.4745992029756332        5.3666807436005977        7.6336490986226551     
 H   5.5974988187693437        6.9911393861971565        8.2947237628718771     
 C   5.4703692956053223        5.4468930818406713        9.8147712759194086     
 H   5.6979380968683211        4.3733788179107549        9.9093266137905758     
 H   6.0607099890570151        5.9428087122308098        10.600184319535181     
 C   3.9881966110267295        5.6803605621966602        10.123066278835697     
 H   3.3595062986906110        5.0834406473026830        9.4440109421233842     
 H   3.7324593455375323        6.7317004513776038        9.9116828691008454     
 C   3.6430951939613605        5.3570110535987059        11.581541402948034     
 H   3.8625646034417915        4.2973751001877547        11.789052582899492     
 H   4.3178363649981213        5.9252540790108812        12.242309900577734     
 C   2.1904891404345022        5.6627857765261913        11.957748373484250     
 H   1.5137989808251602        5.0645261044322503        11.327725828163494     
 H   1.9622680391462768        6.7137561351817778        11.717043408722896     
 C   1.8809303193298932        5.3978882070157335        13.434871077407690     
 H   2.1025525157170022        4.3456641331945329        13.674815365946730     
 H   2.5661840634222850        5.9883269731194853        14.062690782617283     
 C  0.43089315787992705        5.7142151326854735        13.816550845061313     
 H  0.20582681998320967        6.7650880358134646        13.572830565642484     
 H -0.24837300223144271        5.1161840981536439        13.188529702533257     
 C  0.11780516437442551        5.4504097928574486        15.292982435542012     
 H  0.78532157019709148        6.0562591295407033        15.924016709958755     
 H  0.35891892282757182        4.4034108727439403        15.536797232328723     
 C  -1.3411893716061987        5.7358594133030181        15.665801454774156     
 H  -1.5862632086849162        6.7839642684631523        15.429644899119618     
 H  -2.0029925730014861        5.1289314190170865        15.027643102605404     
 C  -1.6582271428686670        5.4507937006119862        17.137754282689027     
 H  -1.0169814800127421        6.0739413341516508        17.779167953092358     
 H  -1.3829874627686738        4.4107134507930024        17.375110871612648     
 C  -3.1293924013303087        5.6817979740521212        17.502187672602542     
 H  -3.4097963731382652        6.7223958275698923        17.272013542738076     
 H  -3.7632032079086839        5.0550203899302781        16.855244210573169     
 C  -3.4425569818723991        5.3756764004054167        18.970678517438124     
 H  -2.8140900440825494        6.0086546834871006        19.615843842274995     
 H  -3.1419571387237211        4.3406364329852840        19.199208110629026     
 C  -4.9168821410865746        5.5719253360112626        19.349166337737792     
 H  -5.2279183471461446        6.6000723122242544        19.100899104844430     
 H  -5.5500380859219902        4.9125805060251624        18.733433563286489     
 C  -5.1839091539954563        5.3007957764780045        20.834198288813578     
 H  -4.5459211184895354        5.9607938255579374        21.441829580640036     
 H  -4.8653394150171394        4.2766809523755125        21.085885018675995     
 C  -6.6491938597552274        5.4942854394332787        21.251236996700637     
 H  -7.2845992504118007        4.7868593519077196        20.694551406258782     
 H  -6.9755540178238000        6.5031044908902160        20.948003266988295     
 C  -6.8460930352766765        5.3115009822491741        22.761008482779687     
 H  -7.8851133961384372        5.4840508483324015        23.074507105424090     
 H  -6.5756141979913600        4.2962162529737453        23.083138534603854     
 H  -6.2206346134967871        6.0121612380052234        23.329592965472777     
 Cl   15.441731222582035        5.9780206820280721        7.8320769463199893     
         388

 Co   11.018676032838716        5.9318493412159405        1.2546565359928648     
 N   9.5779380820988660        7.4657317211976091        1.4287625919630584     
 N   12.128996711468059        7.7307317002100859        1.2643973935339661     
 N   9.7761645931502432        5.1063692413274229        2.7530907681428336     
 N   12.345737209239358        5.1450007147911032        2.7792781808360796     
 N   9.5390306878766129        5.0559254138107743       -5.8140222566915607E-003
 N   12.127948530741781        5.0350892975626742      -0.36398750817144288     
 O   8.2301490626806881        7.2580154743307741        1.4601399694238539     
 C   9.9477551571064176        8.7202298178466648        1.3915349826422647     
 N   13.418131398888031        8.1358883780144851        1.2026855433473125     
 C   11.389218970326008        8.8702152542245933        1.3127221098478938     
 O   8.4117830669782716        5.1038630083082674        2.6816240654725085     
 C   10.279664694537367        4.4634626573952083        3.7755932644358818     
 N   13.670445444345679        4.9609224187160281        2.9905619700299675     
 C   11.726404499876702        4.4704193191075676        3.7823545325809662     
 O   8.1886505015812485        5.1304963393572534       0.20050828922001826     
 C   9.9109195176928235        4.4148419124998410       -1.0823061277130304     
 N   13.405441541128921        4.7515251786040578      -0.71217903700779672     
 C   11.354342243711539        4.3468705234854399       -1.2441362128939790     
 B   7.8000162128824115        5.8089321653505221        1.4924091431096826     
 C   8.9899078962430856        9.8591894677269298        1.3889124532817145     
 H   14.191896602127688        7.4443244086921725        1.0903481043301613     
 C   13.521736934474966        9.4891994528782337        1.1968083164348700     
 C   12.231553353298645        10.001102738720274        1.2761406712743182     
 C   9.4562430237382973        3.7622259307818644        4.7988869576655171     
 H   14.374873446596634        5.3488371753632018        2.3253522109767202     
 C   13.906350062883552        4.1909211743451849        4.0843930257450269     
 C   12.674035867945522        3.8537072257235914        4.6262359408616556     
 C   8.9586177573210684        3.8019330098374713       -2.0424493584508219     
 H   14.204134962294642        5.1760038588953048      -0.18894407911519770     
 C   13.466525825058255        3.9138111832285265       -1.7716238331717014     
 C   12.157352756617389        3.6274981440545560       -2.1476520639021528     
 C   6.2148787639767029        5.7495745633886042        1.6667873808790703     
 H   8.2417571390737017        9.7457133782129866        2.1863605897756955     
 H   8.4147102451660132        9.8780130166007574       0.45087714058892486     
 H   9.5025108817656001        10.815829042980274        1.5024097183127723     
 H   14.486856967572733        9.9716450338381666        1.0910912610483905     
 H   11.948752297923029        11.043652264547456        1.3008224001134940     
 H   8.6499153773756419        3.2032480146823357        4.3086496937991985     
 H   8.9660562272560611        4.4804082881361618        5.4720251706267389     
 H   10.070720871874983        3.0861428931064556        5.4017006810960746     
 H   14.908874623758127        3.9253501477066175        4.4013359151481124     
 H   12.493821986875265        3.2398446331328721        5.4975755890239695     
 H   8.1300423113541331        3.3235006040594883       -1.5051644278919527     
 H   9.4612595540832807        3.0801102498024977       -2.6913891820273541     
 H   8.5101602820031754        4.5773292193507960       -2.6816330549628242     
 H   14.419289635786415        3.5610604861072686       -2.1487618009059299     
 H   11.846635423211207        2.9860110783539446       -2.9597465013184117     
 H   5.7284227939973773        6.2912640258438532       0.83988599765526695     
 H   5.8890228333728993        4.7006080329520321        1.5710228413779836     
 C   5.7518617073378717        6.3107628155500510        3.0211150673908458     
 H   5.9884617250314829        7.3850672380598761        3.0736823917259732     
 H   6.3409627069591092        5.8407456367024126        3.8235706739304445     
 C   4.2679733883804323        6.1034825727165751        3.3378694024450004     
 H   3.6467476689680951        6.6823813471693230        2.6364995177822150     
 H   4.0001676540979627        5.0480978135404158        3.1652973592057756     
 C   3.9250884021546533        6.4846223486550008        4.7824712989054952     
 H   4.1554360309311855        7.5488646947878122        4.9506837109503703     
 H   4.5924863336979858        5.9344907453155633        5.4653588167611273     
 C   2.4686151536301635        6.2072296017862154        5.1648407116888135     
 H   1.7996929556633487        6.7979676950692660        4.5194780949562192     
 H   2.2278282534350100        5.1535054653572994        4.9497719534165077     
 C   2.1603772888518238        6.5100466363955620        6.6346931681519630     
 H   2.3839352793205553        7.5672919132270637        6.8489269924787859     
 H   2.8440685573761462        5.9334147709254319        7.2767020005295109     
 C  0.70971127801724354        6.2038503630644453        7.0215402304036134     
 H  0.48369552479793793        5.1494355333152608        6.7945141811315448     
 H   3.0960926127571543E-002   6.7920611776440278        6.3836509029089310     
 C  0.39574681019214963        6.4888900555594358        8.4936628761024640     
 H   1.0727437194988272        5.9028501263531545        9.1331931201802252     
 H  0.62175294641047463        7.5429735624803866        8.7202085114148922     
 C  -1.0585557771121137        6.1860677156749500        8.8706356625186995     
 H  -1.2867469552394202        5.1320446633305439        8.6443110796559317     
 H  -1.7301278804033469        6.7754900886971816        8.2263009303318420     
 C  -1.3818448694675707        6.4774333558812449        10.339951339254796     
 H -0.72153483871808299        5.8802353566315615        10.986463111145934     
 H  -1.1384044686919461        7.5275042948865840        10.567389211531793     
 C  -2.8452906061293994        6.2030798176124744        10.704999359663491     
 H  -3.0914034758038023        5.1526471569659806        10.481065614448235     
 H  -3.4973202164426027        6.8038079740756272        10.051834302487991     
 C  -3.1742707434822068        6.5076465661346292        12.170347876849640     
 H  -2.5218887806484864        5.9066785571509852        12.822041250379836     
 H  -2.9181509615878545        7.5559658521842863        12.392265097013729     
 C  -4.6405652016694967        6.2508285161036898        12.544012562241962     
 H  -4.9016951305942627        5.2052745132487912        12.312372057513173     
 H  -5.2988323723323028        6.8682163818837276        11.911976191764460     
 C  -4.9337114949412451        6.5367981871692837        14.021155844835924     
 H  -4.2647826513366249        5.9271651159341063        14.647435567438288     
 H  -4.6758136780202459        7.5823784048021166        14.252952952455392     
 C  -6.3892926080639985        6.2690033623203671        14.431219242471524     
 H  -7.0584131536718937        6.9241877854592486        13.850982157825893     
 H  -6.6551320692052718        5.2361724413318251        14.152119716424703     
 C  -6.6117414787159143        6.4800550297725392        15.933817356859395     
 H  -7.6407820000157018        6.2504184193804386        16.242421191814771     
 H  -6.4099738188705526        7.5186159442600236        16.229461120920387     
 H  -5.9494396369296281        5.8363757113423782        16.527135351298472     
 Cl   15.696894329575247        6.0325688013766801       0.92637179328468122     
 Co   20.804107516407001        1.9697476571263126        5.5468688739786565     
 N   22.240160241109887        3.5092543780482521        5.3871010458896418     
 N   19.691274328896682        3.7694615090558141        5.5520447558586277     
 N   22.052106806940230        1.1535977090914147        4.0510936109420852     
 N   19.479676679008975        1.1896411548600307        4.0176847445715405     
 N   22.283110831552612        1.1073290043185222        6.8174870139616948     
 N   19.694208586489083        1.0918895267958437        7.1743932318192041     
 O   23.588407845290686        3.3041568068398002        5.3512235438588975     
 C   21.868956549065061        4.7633609098386893        5.4264930827695874     
 N   18.401237497124530        4.1709979649281985        5.6137157848036816     
 C   20.427893348937708        4.9108731031838415        5.5068107597434954     
 O   23.415686044883891        1.1501894614057480        4.1273674457006155     
 C   21.550935558104833       0.50852670746174167        3.0288657734283668     
 N   18.156058208753684        1.0020836538989133        3.8027320974967722     
 C   20.103709636207320       0.51344649400251796        3.0185200455741557     
 O   23.633537215351900        1.1765370612853991        6.6091331905649344     
 C   21.909537796619023       0.46572025304857928        7.8931316888962897     
 N   18.415880441082088       0.80835405942561156        7.5201020398433940     
 C   20.465931467937935       0.40154569879131058        8.0546513147326984     
 B   24.022754287701748        1.8573103683822083        5.3191202935072628     
 C   22.825110264518361        5.9038862165552999        5.4287674059830167     
 H   17.628367553092204        3.4774126812401476        5.7192546365845347     
 C   18.293710195766774        5.5242773576400745        5.6224326871421209     
 C   19.582280265915227        6.0397369426163818        5.5455693533754173     
 C   22.378218423253958      -0.19388004605189124        2.0097483797735074     
 H   17.448913523269290        1.3893731904059567        4.4657450603785520     
 C   17.925228945760619       0.22913397655079754        2.7105933568751306     
 C   19.160207698155833      -0.10693023539430951        2.1733861895138524     
 C   22.859119071307649      -0.15065976994209029        8.8538626397484812     
 H   17.617983295277494        1.2294274020815219        6.9933917637039364     
 C   18.352634848198186       -3.0714646551149749E-002   8.5784865379678159     
 C   19.660937589534736      -0.31809887523556074        8.9562649263783207     
 C   25.608043447270152        1.8018117194565582        5.1464115927519556     
 H   23.579168656282480        5.7867248722560918        4.6372884465640585     
 H   23.393118924992777        5.9303807207190644        6.3711545377765555     
 H   22.311419007911162        6.8590450362142619        5.3057499253107441     
 H   17.327219571580638        6.0040004274730130        5.7287069620064601     
 H   19.862174801046919        7.0830869791187308        5.5233610146391374     
 H   23.174258852934948      -0.76324393342716312        2.5051195125657784     
 H   22.882903424324862       0.52404980183178507        1.3471651658623012     
 H   21.764539691781874      -0.86110595426191205        1.3967644103027290     
 H   16.924346031319391       -3.8761801494088297E-002   2.3904866271215126     
 H   19.344254444694627      -0.72293362251367643        1.3045287600727327     
 H   23.696634266274529      -0.61487754484122203        8.3186530141164621     
 H   22.357020290026526      -0.88508764853998345        9.4890391297106635     
 H   23.293794439711508       0.62073309620401762        9.5073297595412303     
 H   17.399016425338218      -0.38436056081857584        8.9526956682531278     
 H   19.970158294085518      -0.96145792757145410        9.7674611642710190     
 H   26.092507372854097        2.3440521105202112        5.9740238085257653     
 H   25.936272730305518       0.75354345988221871        5.2416094765904040     
 C   26.070412525470537        2.3650016406423684        3.7927363567992445     
 H   25.833231397952666        3.4392708915897785        3.7414419551450946     
 H   25.481424393541090        1.8955508328548756        2.9898554867644678     
 C   27.554036976310041        2.1583857689008901        3.4749955520515519     
 H   28.175637392887076        2.7370185285836048        4.1762216197062241     
 H   27.822097065478186        1.1029192786455768        3.6466945837180891     
 C   27.895618960517385        2.5403720656233197        2.0304144526372201     
 H   27.665904306746224        3.6049025392613148        1.8631116782540484     
 H   27.227207168809699        1.9911747956915964        1.3477372359717237     
 C   29.351380011993701        2.2619770334486251        1.6466634382075493     
 H   30.021428166687858        2.8517191500817205        2.2917664833781282     
 H   29.591399325639419        1.2079006421812701        1.8608580154376366     
 C   29.658332558043149        2.5653769784496165       0.17679662264437415     
 H   29.436369057054950        3.6231664041448126       -3.6486151759509207E-002
 H   28.972988143687761        1.9903324937681626      -0.46492399679391588     
 C   31.107971744962814        2.2568888593247518      -0.21152356639432554     
 H   31.332337416889747        1.2019289753737399        1.4643639800358328E-002
 H   31.788373971637782        2.8435145032974636       0.42609572548820041     
 C   31.420771326064138        2.5422159006367697       -1.6837052712129561     
 H   30.742178158962872        1.9575587637291318       -2.3228594625009884     
 H   31.196281227436387        3.5967992068357422       -1.9095312296905751     
 C   32.874197276676050        2.2372255562086272       -2.0618506968736785     
 H   33.100953864902422        1.1827841606520546       -1.8359424712297794     
 H   33.547107079734118        2.8254820738131823       -1.4177951445369918     
 C   33.196791085748657        2.5283896540393336       -3.5312553141321219     
 H   32.536155256726573        1.9311915506897361       -4.1774032477548015     
 H   32.953533525808737        3.5784864276636306       -3.7587767488308561     
 C   34.660081303201750        2.2537365115748060       -3.8962173964227862     
 H   34.906198029250120        1.2034717139750473       -3.6714807523579238     
 H   35.311831555148224        2.8550207984357088       -3.2432891522524687     
 C   34.989483692949413        2.5572635670938304       -5.3616003856164038     
 H   34.338637758519297        1.9545041988513960       -6.0130650868824933     
 H   34.731840058649802        3.6048878350504396       -5.5848566100436372     
 C   36.456500289138695        2.3026238476396870       -5.7335216069998811     
 H   36.719386816059227        1.2579234466035387       -5.5002264235750582     
 H   37.112821996623737        2.9220571588677613       -5.1015530806808158     
 C   36.750948716072806        2.5872387752043471       -7.2106074357943495     
 H   36.086336950207468        1.9732510321184586       -7.8369864431453875     
 H   36.488436883632886        3.6309829514243179       -7.4448276342656738     
 C   38.208597623698637        2.3261595142746496       -7.6169452235696111     
 H   38.872979294988383        2.9859879705691212       -7.0368268587718541     
 H   38.479113575986091        1.2955528030459424       -7.3346704528095863     
 C   38.433571067955100        2.5348897393588885       -9.1194597921721261     
 H   39.465803934544894        2.3151218223212973       -9.4239711975647289     
 H   38.222364601387270        3.5702845668155248       -9.4185833951197733     
 H   37.779709941468518        1.8831253795584419       -9.7129657817731676     
 Cl   16.122337804536738        2.0693490246260953        5.8637935637374659     
 Co   20.484690665412312        1.9597546353754656        12.348515172523888     
 N   21.887690294593583       0.37568999821032151        12.200453471517145     
 N   19.337080318892440       0.19174953676850207        12.370803087645813     
 N   21.764399930682234        2.7378406517266183        10.869937484413363     
 N   19.185085206464034        2.7597169285662204        10.796804579216486     
 N   21.967254465031434        2.7493734555882781        13.647438684222259     
 N   19.375447790912549        2.8623907261676660        13.977117847732476     
 O   23.242077516541961       0.54187566972007295        12.166982064950584     
 C   21.482223325828471      -0.86699157549050920        12.248074665262962     
 N   18.034136639758032      -0.16978460609532292        12.408172395698308     
 C   20.038038167297337      -0.97179942220093496        12.320960039190714     
 O   23.125558645469013        2.7088880695147211        10.962354909696312     
 C   21.290500433580362        3.3886674364123484        9.8386935585680728     
 N   17.871060165595956        2.9978270573429184        10.569788151036134     
 C   19.843447287496673        3.4275245688118008        9.8138738748325469     
 O   23.317805739626653        2.6524516597017143        13.447187617430153     
 C   21.604520698699311        3.4121513949902322        14.714163235082850     
 N   18.105286710098742        3.1961575586877915        14.306405350043214     
 C   20.162706047934439        3.5294155481254923        14.861654237483574     
 B   23.707214228105538        1.9783621421199777        12.154247892758313     
 C   22.408416759153987       -2.0325048164629380        12.266761318926278     
 H   17.282319908996605       0.54494104568051571        12.513191870533159     
 C   17.885197027110284       -1.5196182484411289        12.396720092614494     
 C   19.157379488395094       -2.0740985141510682        12.334038363983000     
 C   22.147249974826583        4.0576640660752039        8.8217838040611003     
 H   17.145477190852535        2.6323986695465158        11.225292960620212     
 C   17.679918609209437        3.7945177996258694        9.4877537004059160     
 C   18.932446474547469        4.0928279209921703        8.9682599711732642     
 C   22.569911129889235        4.0117708983255227        15.669272051648884     
 H   17.298422938341592        2.8004893904600112        13.772989383963461     
 C   18.061021915874758        4.0463815800041694        15.357052529818711     
 C   19.374699275627524        4.2859910611082528        15.749413188049019     
 C   25.295741875778170        2.0143816757012072        11.996261279726038     
 H   23.141391447172449       -1.9690694020759933        11.449470294652834     
 H   23.003835581275496       -2.0355820371622935        13.192441022221418     
 H   21.866383354723641       -2.9773919294570628        12.195049370382808     
 H   16.903263376339478       -1.9701558717178620        12.482354446339803     
 H   19.407365441272066       -3.1250142248886710        12.302976753722378     
 H   22.955904424772445        4.6077683894927972        9.3185445802005518     
 H   22.636526146712367        3.3187278888974747        8.1707301138868011     
 H   21.559888391663598        4.7364416495932895        8.1961342843397009     
 H   16.693144525347691        4.1067445468841450        9.1631513390332984     
 H   19.148332579840783        4.7170845617551764        8.1128714491199201     
 H   23.401924338538805        4.4778567147224848        15.126403740355560     
 H   22.081582320001193        4.7409939651526152        16.320369946017060     
 H   23.012241861274479        3.2297339083378773        16.304509940121306     
 H   17.116733973608007        4.4404270610617189        15.715074902927542     
 H   19.698687424620658        4.9230678349305963        16.560245638376404     
 H   25.765290133958498        1.4303100730800229        12.803814463050355     
 H   25.635821541067369        3.0532598820276480        12.140665826514280     
 C   25.766604984109719        1.5071790334395803        10.622748097268348     
 H   25.538848936728591       0.43367317895442059        10.528765326601754     
 H   25.176418274009389        2.0027334590970072        9.8369825590178390     
 C   27.249222109546455        1.7395472808496413        10.315153030819864     
 H   27.876926243795271        1.1428196485792144        10.995312946390989     
 H   27.505738714598586        2.7908508290901861        10.525782329690230     
 C   27.595370571950845        1.4144068972610537        8.8572612122532295     
 H   27.374241501914799       0.35497768545361480        8.6505396017540335     
 H   26.922244408210656        1.9831570905701914        8.1953414797861441     
 C   29.048991064236478        1.7171877677262881        8.4821380825886106     
 H   29.723939616709345        1.1179636430687072        9.1131093819674689     
 H   29.279056545426734        2.7678320057567287        8.7225189065022768     
 C   29.359582193447366        1.4509594950234301        7.0053611341893092     
 H   29.135946118296559       0.39910051542848018        6.7657369159596561     
 H   28.676170627095569        2.0425207575204429        6.3766337219358498     
 C   30.810722592819065        1.7640948432471943        6.6247631026732323     
 H   31.037717728418372        2.8146030893003315        6.8682888081284990     
 H   31.488224798517884        1.1649429842240315        7.2536182922640222     
 C   31.124880262541094        1.4991563222269191        5.1486455462537890     
 H   30.458403542093365        2.1052153614353228        4.5167327222749005     
 H   30.883026229345138       0.45223380711680711        4.9052652238873842     
 C   32.584456753485490        1.7833031004326270        4.7765666251096404     
 H   32.829961802027483        2.8314503188225930        5.0120748183519650     
 H   33.245535765393207        1.1765231637663387        5.4155983913178707     
 C   32.902506421288592        1.4969851735191964        3.3049815299430980     
 H   32.260299096858695        2.1181276816560777        2.6626257357125280     
 H   32.629171118217648       0.45616507885853663        3.0688578834564844     
 C   34.373286225375409        1.7303928678563609        2.9402037403506882     
 H   34.651274665320123        2.7720659153290246        3.1681749884755672     
 H   35.008647132321975        1.1065592236577191        3.5883708114820978     
 C   34.687163570847240        1.4219607094445414        1.4722638389187934     
 H   34.055261208217935        2.0500127938146040       0.82578722798806026     
 H   34.391557277996448       0.38496774907214765        1.2466411253015901     
 C   36.160103391014516        1.6247904972882208        1.0921161486490920     
 H   36.465294724664943        2.6555521770086630        1.3359451755684084     
 H   36.797261279423559       0.97176733315854680        1.7101165734651920     
 C   36.427962666531172        1.3490788385976435      -0.39194696352043956     
 H   35.782468374376734        1.9990878611633693       -1.0018599535393153     
 H   36.119860614292648       0.32075758459113196      -0.63795330273469386     
 C   37.890100908681319        1.5561379526393595      -0.81267735753747616     
 H   38.533723488912941       0.85912848048652035      -0.25299812354583984     
 H   38.205802407278355        2.5698871387812035      -0.51617585462911852     
 C   38.086677012030400        1.3666417104509723       -2.3216488102977593     
 H   39.121013681893096        1.5561888543082338       -2.6394716705021151     
 H   37.834073751696117       0.34510975427343143       -2.6362785266239506     
 H   37.447706092789936        2.0517305993227954       -2.8930124704173030     
 Cl   15.799724318071721        2.0058949604288712        12.635639730219719     
 Co   10.751590141600671        5.9212036689254228        8.1027228260124797     
 N   9.3534977595060269        4.3313750112688787        8.2364504857000185     
 N   11.902015574654049        4.1525150445021985        8.0657061328482911     
 N   9.4661835077638550        6.6898989445083661        9.5785339539545902     
 N   12.048302580164295        6.7146431262559743        9.6591390343503143     
 N   9.2696241457725428        6.6972782940271127        6.7936026199141173     
 N   11.861462808786113        6.8054809615674392        6.4655665229285679     
 O   7.9986241374234464        4.4947603766786930        8.2742975636274227     
 C   9.7605163165603486        3.0891397466909494        8.1867396181943022     
 N   13.205901107130790        3.7947103836925451        8.0284276584904255     
 C   11.204324337946383        2.9869684154866833        8.1125020562486299     
 O   8.1058362555031813        6.6617399202986638        9.4811474293800675     
 C   9.9375593032133498        7.3430268978429512        10.609514462715250     
 N   13.361211158898953        6.9561423454363247        9.8900737278362527     
 C   11.385096063411099        7.3840173330871490        10.638096331358787     
 O   7.9190134807550168        6.6053658001923807        6.9956881496788634     
 C   9.6340650504004266        7.3609445003936029        5.7279576863397397     
 N   13.132445179374290        7.1393678143174970        6.1388495395087785     
 C   11.076068891221873        7.4746546503342728        5.5809551369964998     
 B   7.5290533733515792        5.9289495896353399        8.2867544466369569     
 C   8.8361365669322733        1.9219669713365046        8.1683105689261986     
 H   13.956744570998948        4.5115325785831333        7.9301515334499593     
 C   13.358875598396470        2.4449189492933896        8.0371201907609944     
 C   12.088353452958692        1.8867734610206759        8.0973570386862868     
 C   9.0767269366482335        8.0133135076950985        11.621996933213376     
 H   14.089590055040691        6.5914733360041975        9.2367873704855192     
 C   13.547128066593947        7.7557155436739098        10.970501222672846     
 C   12.291859158942069        8.0529117726854444        11.485150750867854     
 C   8.6714589544881520        7.9642459110556976        4.7723256516867885     
 H   13.938526604490669        6.7471049793232574        6.6757208578507159     
 C   13.178844943298785        7.9910721580210353        5.0893681755761842     
 C   11.866031902007522        8.2316887016969886        4.6952318942337463     
 C   5.9403705623585781        5.9608377980279492        8.4430204467588190     
 H   8.0971545507857208        1.9890464655198596        8.9795443069397063     
 H   8.2480205158220468        1.9111543492292216        7.2382088639278432     
 H   9.3793364250750084       0.97861224844316419        8.2495988194975745     
 H   14.342208840235088        1.9971700497337037        7.9509412938571007     
 H   11.841336125001860       0.83503969033697678        8.1259917665947921     
 H   8.2791227372936120        8.5746255926483244        11.119789976571019     
 H   8.5718716184919774        7.2747333529632776        12.261786250422306     
 H   9.6633199003241952        8.6825434292853263        12.258536529431261     
 H   14.532227833549296        8.0701733607853097        11.298470469363357     
 H   12.072034815509260        8.6792497854452275        12.338072693023321     
 H   7.8299634268725153        8.4151098471329373        5.3131439321260565     
 H   9.1591113081903366        8.7069642182172231        4.1358937491984342     
 H   8.2437346721321170        7.1865195929264560        4.1218737615386374     
 H   14.123970193450274        8.3861193310867552        4.7343384787775662     
 H   11.543536220682261        8.8706971242034474        3.8853470601072995     
 H   5.4729178456480696        5.3763211140105378        7.6346237436803897     
 H   5.5977888683524100        6.9990002409974412        8.2993901153946901     
 C   5.4701492487247902        5.4512802046066042        9.8157526627574665     
 H   5.6981957013614890        4.3777244732396801        9.9080926426315177     
 H   6.0604294808913135        5.9458296543377287        10.602060700721662     
 C   3.9878881971740565        5.6833671443469935        10.124504229262127     
 H   3.3595858990815501        5.0873900390024147        9.4442837783910463     
 H   3.7315121990937792        6.7349182668098431        9.9151599886707604     
 C   3.6429162158752244        5.3569847849588355        11.582254822193230     
 H   3.8629593953276125        4.2971076382789795        11.787703121239543     
 H   4.3172768781083093        5.9242791011597928        12.244177570059961     
 C   2.1901097004310519        5.6612703026535725        11.958795433285825     
 H   1.5138230985526442        5.0634015416590250        11.327975686857146     
 H   1.9612271763716491        6.7123838897535997        11.719432238390606     
 C   1.8806289176269038        5.3943905552141604        13.435540177306921     
 H   2.1023499445753022        4.3419032101650803        13.674138799042057     
 H   2.5658064343600566        5.9841052919575368        14.064097539495554     
 C  0.43056210173193438        5.7101939216269262        13.817498375125181     
 H  0.20545151928488872        6.7612543108521184        13.574656101288236     
 H -0.24868342123829842        5.1126827267282797        13.188961983179931     
 C  0.11743188209698296        5.4452742475617040        15.293704777837810     
 H  0.78545743974738236        6.0500717642966331        15.925183737032880     
 H  0.35773829997481466        4.3978992444595457        15.536608271555851     
 C  -1.3413099399155788        5.7316560140627164        15.666751396716741     
 H  -1.5854782803264245        6.7800803002868371        15.431130993837655     
 H  -2.0036393491213373        5.1256707432553776        15.028260315114863     
 C  -1.6586777146218001        5.4462371121207873        17.138561070240126     
 H  -1.0164093211714680        6.0679863134664860        17.780254028863119     
 H  -1.3851402699618063        4.4056186379537019        17.375371380381385     
 C  -3.1294278397072777        5.6795559393669084        17.503038790652290     
 H  -3.4079883306144385        6.7206938331329029        17.273250744004269     
 H  -3.7642182440378154        5.0542075847472505        16.855732953015849     
 C  -3.4434418744751594        5.3734432598548745        18.971345286664310     
 H  -2.8136784490342941        6.0046539877883900        19.616895211077495     
 H  -3.1452481962813486        4.3376723820667547        19.199458292576125     
 C  -4.9173300491879175        5.5729493840101370        19.349591329584012     
 H  -5.2256531389415297        6.6020653163018297        19.102324579689988     
 H  -5.5518515476697914        4.9159429601526465        18.732913735707839     
 C  -5.1857761216559108        5.3008742904102037        20.834168446062222     
 H  -4.5460679867905824        5.9580373556221433        21.442872683476033     
 H  -4.8705545593254254        4.2755533097379610        21.084662522518396     
 C  -6.6505166690397042        5.4984387070299512        21.250865021770576     
 H  -7.2877976460306204        4.7939541717469476        20.692828031032906     
 H  -6.9735286311514200        6.5086127872711943        20.949060572379462     
 C  -6.8488082566590087        5.3139593783542569        22.760224999481718     
 H  -7.8872450094745936        5.4897513472291610        23.073503866801680     
 H  -6.5822288587422237        4.2973327439163702        23.080780901393467     
 H  -6.2212246365371087        6.0113414227847004        23.330225050635502     
 Cl   15.440114885633831        5.9691623600952646        7.8272035400979902     
         388

 Co   11.019711467312192        5.9311981320363918        1.2565549952936574     
 N   9.5813515165656575        7.4682018624423190        1.4284024805116073     
 N   12.132266959849385        7.7283977524756322        1.2636957220079699     
 N   9.7748077485335489        5.1088956009354867        2.7537320457491852     
 N   12.345084430101650        5.1439796552809813        2.7829570180876266     
 N   9.5399325784569893        5.0608352212873555       -6.6260754059480542E-003
 N   12.129011576870473        5.0351375709334878      -0.36312125208572699     
 O   8.2331675418828336        7.2629582229829106        1.4601368882656478     
 C   9.9532431621612609        8.7220165629081468        1.3904932814153463     
 N   13.422224142922694        8.1309129642684308        1.2033476952087221     
 C   11.394837181245341        8.8693353300329711        1.3119353350092391     
 O   8.4106507907473507        5.1081030061517927        2.6808216849200073     
 C   10.276514372910993        4.4654205807624079        3.7767092566318952     
 N   13.669132230907271        4.9566841437475802        2.9953365666821932     
 C   11.723298362968180        4.4696964260400600        3.7846891309941921     
 O   8.1895402561722204        5.1363686628286702       0.19946474010668291     
 C   9.9114063489491748        4.4184849592443030       -1.0825085814338049     
 N   13.406143372903484        4.7487856234702734      -0.71012608534026378     
 C   11.354750260576923        4.3479774449870581       -1.2435184787946481     
 B   7.8008341584732550        5.8147067885893531        1.4913122766419400     
 C   8.9972633804382998        9.8625507338461595        1.3870114885837463     
 H   14.194711558746834        7.4379393403374872        1.0918028926268100     
 C   13.528584310566638        9.4840275413028756        1.1982852912087734     
 C   12.239497693898794        9.9985106737291325        1.2765507539882828     
 C   9.4510050336118194        3.7659161479838796        4.7994022730360149     
 H   14.374899285330342        5.3433030474561791        2.3307948675570849     
 C   13.902241160407602        4.1850336463734976        4.0884216596844682     
 C   12.668643327884908        3.8500668113209700        4.6287495608548044     
 C   8.9585323481631729        3.8060947978777522       -2.0423926393562861     
 H   14.205246550273014        5.1714636920291595      -0.18612501658017572     
 C   13.466411544496228        3.9102994656698011       -1.7690218762970678     
 C   12.157036146582122        3.6265219821929384       -2.1460532768574692     
 C   6.2154993286348468        5.7568892948009820        1.6646846292480626     
 H   8.2496246276321799        9.7516457342559892        2.1852270991783960     
 H   8.4213451962920107        9.8809501453562287       0.44941923305682208     
 H   9.5115743799694226        10.818446287138022        1.4987340626557977     
 H   14.494720799053539        9.9645375226783699        1.0936610110985694     
 H   11.958693645098247        11.041572558486626        1.3014537702231059     
 H   8.6451252540116830        3.2068580968954095        4.3085040113881767     
 H   8.9600529455387203        4.4852391895988104        5.4707168335904344     
 H   10.063917509111095        3.0901749553279609        5.4040629657076220     
 H   14.903791146518335        3.9167251024503265        4.4059784056983222     
 H   12.486211879989122        3.2355146481625527        5.4990648413546390     
 H   8.1292306577147837        3.3292159328417674       -1.5049057815261802     
 H   9.4603388704295828        3.0830897727466646       -2.6906155671243148     
 H   8.5112388523250448        4.5816074573007075       -2.6822262240225108     
 H   14.418751437865703        3.5552039731731275       -2.1449352905386045     
 H   11.845662916776629        2.9851782377923954       -2.9580288696941435     
 H   5.7301027494087791        6.3009602504723139       0.83881065514912623     
 H   5.8887042368759097        4.7085257349795837        1.5662649371582078     
 C   5.7520911009781077        6.3152172624444898        3.0200353533029740     
 H   5.9882184335279849        7.3894799642421125        3.0748062999008647     
 H   6.3412626774747638        5.8438405292021445        3.8215918155159505     
 C   4.2682952275714952        6.1065613636036220        3.3363572047844445     
 H   3.6466712270716402        6.6864148244060653        2.6361720716397468     
 H   4.0011206973315225        5.0513913026692583        3.1617387316273562     
 C   3.9253078591152475        6.4846501336377784        4.7816954979159965     
 H   4.1550844037277210        7.5486486738224992        4.9519821074781065     
 H   4.5930989016870978        5.9335603668471677        5.4634079441321131     
 C   2.4690415433934785        6.2057586844433024        5.1637510267122790     
 H   1.7997046455451988        6.7968980654171256        4.5192069833055282     
 H   2.2289158582755646        5.1521813521731552        4.9473248689146736     
 C   2.1607435958238432        6.5065651811293881        6.6339912847461893     
 H   2.3841963244293822        7.5635451143796120        6.8495864222811438     
 H   2.8445237393899077        5.9292038083448286        7.2752433107262320     
 C  0.71011446577088311        6.1998251111572849        7.0205735633587674     
 H  0.48415504216483374        5.1455954815357874        6.7926683100835952     
 H   3.1329784524508048E-002   6.7885493724058028        6.3832080554412718     
 C  0.39620033085968853        6.4837437243194982        8.4929247282355220     
 H   1.0727096149211797        5.8966715960028040        9.1320051789268675     
 H  0.62298789092042184        7.5374579774381214        8.7203765050576827     
 C  -1.0583427951774345        6.1818158291332885        8.8696888184055105     
 H  -1.2874036001128180        5.1280954027604837        8.6428675277941611     
 H  -1.7294141648696417        6.7721357205974950        8.2256706019616370     
 C  -1.3813040643822849        6.4728739383722180        10.339138436082042     
 H -0.72197589518274052        5.8743465569391660        10.985394126518607     
 H  -1.1362218609595076        7.5224328612214082        10.567071354106039     
 C  -2.8451462467927997        6.2007651172999774        10.704167450334214     
 H  -3.0930208186811581        5.1508251336808719        10.479969343509543     
 H  -3.4962400787823134        6.8027995232894458        10.051291046089325     
 C  -3.1733129331064061        6.5054947199641147        12.169660301677458     
 H  -2.5221474766430987        5.9029341049119868        12.821055630782077     
 H  -2.9149246475447597        7.5531507098526989        12.391849335534426     
 C  -4.6400140911506638        6.2517871607810571        12.543592341203965     
 H  -4.9036743291282336        5.2070905488544810        12.311216230133931     
 H  -5.2970085923731576        6.8712384271522025        11.912317611590630     
 C  -4.9318350165477733        6.5371586443171408        14.021106748543044     
 H  -4.2644323951769998        5.9250799574192055        14.646506661911811     
 H  -4.6709166703291078        7.5816942071241034        14.253788412260349     
 C  -6.3878895086013321        6.2730916199403266        14.431565224041355     
 H  -7.0553483927639054        6.9308117934082203        13.852443392734127     
 H  -6.6567326577935750        5.2414228697171774        14.151372386399737     
 C  -6.6090466211030350        6.4828857388311460        15.934503148963907     
 H  -7.6385472309139582        6.2559884832937236        16.243406936146460     
 H  -6.4039783273516013        7.5203517560422428        16.231340570973678     
 H  -5.9484762255263366        5.8365185654376690        16.526645818643090     
 Cl   15.698497899955775        6.0236341662348263       0.93123746230860549     
 Co   20.802236659906225        1.9707512977456112        5.5462667447143614     
 N   22.236432076719900        3.5127543759651130        5.3871640988463483     
 N   19.687448001330385        3.7686900867273905        5.5523858094854468     
 N   22.052018154335759        1.1567421410923686        4.0514529760818538     
 N   19.479201412985756        1.1895260193866941        4.0158093605969247     
 N   22.281445048568990        1.1123931657164641        6.8184676642548396     
 N   19.692379980479185        1.0914929065518610        7.1738369316059591     
 O   23.585023669525054        3.3098383285020447        5.3514292533634649     
 C   21.863307975357831        4.7662210432232799        5.4269974671729670     
 N   18.396688932255138        4.1679873706250650        5.6126977849810498     
 C   20.422070075866852        4.9113414433411924        5.5068933472608848     
 O   23.415461987563457        1.1551476591384426        4.1286360470783245     
 C   21.552381351682076       0.51134320342154815        3.0287200287918816     
 N   18.156122246203275       0.99913786094347845        3.8001689302971311     
 C   20.105165250528728       0.51380856419112708        3.0175542688103607     
 O   23.631878382412800        1.1831593866981325        6.6105707093132748     
 C   21.908474354361353       0.46957618629873710        7.8935970572967022     
 N   18.414505867428520       0.80516653751165468        7.5186351400163502     
 C   20.464967260344832       0.40244381993672051        8.0543312750957323     
 B   24.021102338812664        1.8635751865397407        5.3204012785064556     
 C   22.817782426705211        5.9081468752380442        5.4301696305737925     
 H   17.624997252748624        3.4732170733801313        5.7181995184306968     
 C   18.286842805948243        5.5210737957245106        5.6202843099596631     
 C   19.574495198835756        6.0387180266923393        5.5442133145670374     
 C   22.381322605025741      -0.18920133432390332        2.0097391161097842     
 H   17.447940524350479        1.3852011946052949        4.4627579914142688     
 C   17.927524491353886       0.22486632394515335        2.7085883281778940     
 C   19.163490702438516      -0.10907865516160846        2.1723808758456462     
 C   22.858930237662353      -0.14589939987074693        8.8540034418875386     
 H   17.616110416657772        1.2248176837835751        6.9915450563479435     
 C   18.352316659620609       -3.4523766412133117E-002   8.5765884849602809     
 C   19.660918483130875      -0.31925349287605398        8.9551753609473952     
 C   25.606571995240134        1.8091877603947184        5.1485127599906271     
 H   23.570672425506650        5.7939659559720820        4.6372599864791626     
 H   23.387310392282469        5.9333650333947237        6.3716301671902711     
 H   22.302504093176591        6.8627262044348996        5.3099845806428831     
 H   17.319488050238345        5.9991638269093448        5.7254040009501868     
 H   19.852715677441704        7.0824914725388721        5.5215087852347891     
 H   23.178058526819957      -0.75749101427970056        2.5052006649695810     
 H   22.885161489399877       0.52989720127269779        1.3478063361776009     
 H   21.769120370983888      -0.85706983503281076        1.3960386193357590     
 H   16.927433672539458       -4.5508728783634045E-002   2.3882195871635665     
 H   19.349328962761891      -0.72553397443437895        1.3042721282202070     
 H   23.696178483677361      -0.61014274015886405        8.3183612283146342     
 H   22.357606519390245      -0.88010918329109644        9.4899921574650339     
 H   23.293972741365785       0.62605469321468232        9.5065336047144271     
 H   17.399217151789525      -0.39041494590540077        8.9498986585805564     
 H   19.970961484053792      -0.96226123835240374        9.7663524978964613     
 H   26.090197909403642        2.3537483959512993        5.9750185827006810     
 H   25.935476746504907       0.76144487953974993        5.2464286975470253     
 C   26.069404148140478        2.3692950943932165        3.7937420086882172     
 H   25.832760148024594        3.4435265106020254        3.7401026303067506     
 H   25.480332941380968        1.8984217855710004        2.9918075120017491     
 C   27.552965496597814        2.1612299665119021        3.4765432557791573     
 H   28.174922494866291        2.7408470537076490        4.1766005432944207     
 H   27.820366284158386        1.1059872936738460        3.6503856990160792     
 C   27.894794542671011        2.5400712520207285        2.0312234402997511     
 H   27.665580540107754        3.6043258866211687        1.8617454309591543     
 H   27.226102307919732        1.9898119591369745        1.3496979464748655     
 C   29.350427809661067        2.2602890350987779        1.6479397662511550     
 H   30.020765511766985        2.8505431641837515        2.2922530774805585     
 H   29.589871301712819        1.2063986043722401        1.8635888490001216     
 C   29.657583196127245        2.5616136928885482       0.17768673480611036     
 H   29.435547759648845        3.6190773055176115       -3.7063025475119298E-002
 H   28.972333590755785        1.9856633014717000      -0.46330908033903634     
 C   31.107299589400277        2.2528364456331125      -0.21020502511717826     
 H   31.331792280901997        1.1981223246766577        1.6936825800318515E-002
 H   31.787552616500250        2.8401516700199676       0.42692043042284478     
 C   31.420178255957012        2.5370105007771286       -1.6826086887115166     
 H   30.742250053989221        1.9511675469592282       -2.3213548644675455     
 H   31.194738318676787        3.5911690356206596       -1.9094207331471778     
 C   32.873942132289820        2.2331554342854463       -2.0604151634099366     
 H   33.101727707179926        1.1790631268462708       -1.8339640101264705     
 H   33.546202608141435        2.8224389561450511       -1.4166450978106593     
 C   33.196285384787693        2.5240344287905185       -3.5299438367063307     
 H   32.536667562990282        1.9255070385575432       -4.1758761401820452     
 H   32.951365805896650        3.5736163485565604       -3.7579509910829834     
 C   34.659989311134893        2.2516591754220499       -3.8948964669980319     
 H   34.907867172888992        1.2018683403667088       -3.6699848063070433     
 H   35.310834879265094        2.8541877568206302       -3.2422304574910834     
 C   34.988531430877259        2.5554647583389603       -5.3604199107923591     
 H   34.338731217650491        1.9513120693123520       -6.0116120967844386     
 H   34.728788844977601        3.6025030500003905       -5.5837990040498999     
 C   36.455874453234401        2.3036932273797217       -5.7328021953221171     
 H   36.721095819297091        1.2597552202587010       -5.4989555612111634     
 H   37.111139787709995        2.9249622978935657       -5.1015875424273913     
 C   36.748853007453604        2.5878609112816418       -7.2102654206171994     
 H   36.085287451306641        1.9719119985275186       -7.8357538327292335     
 H   36.483833899962569        3.6307646867216157       -7.4451005665694874     
 C   38.206745414243230        2.3297625978330214       -7.6174123054285436     
 H   38.869992354678566        2.9916101547725527       -7.0383956759305368     
 H   38.479744824432082        1.3000706189852822       -7.3343974844974102     
 C   38.430146770015639        2.5374937591967899       -9.1202758745974464     
 H   39.462484785428792        2.3193676686522644       -9.4255420731242037     
 H   38.216689541488684        3.5721458811026889       -9.4202059705064656     
 H   37.777078499327573        1.8839408716741706       -9.7125859723650372     
 Cl   16.120293393732656        2.0621939790343067        5.8614871599888589     
 Co   20.486559806888721        1.9607163990670804        12.349195671121233     
 N   21.891375181949851       0.37910686519806358        12.200497785826350     
 N   19.340858476159948       0.19096302260533515        12.370524516185167     
 N   21.764527592384209        2.7408918010014385        10.869668590778543     
 N   19.185591458556921        2.7595916355477517        10.798715095370209     
 N   21.968933021794609        2.7543647975118026        13.646556378875342     
 N   19.377286247311154        2.8620004139712587        13.977723799895534     
 O   23.245424133548411       0.54743501617339818        12.166902058600519     
 C   21.487795123503084      -0.86420437842489706        12.247645870255965     
 N   18.038626800829363      -0.17277709406250927        12.409235323687385     
 C   20.043782133208744      -0.97136575016749771        12.320935223569524     
 O   23.125819905372460        2.7137212303130851        10.961201226663388     
 C   21.289132184849212        3.3914068684776431        9.8389213443827312     
 N   17.871039683129737        2.9949147932825939        10.572351287809898     
 C   19.842069716930375        3.4278539044660450        9.8148899620289303     
 O   23.319477367812581        2.6589641785237457        13.445861962071247     
 C   21.605597149877166        3.4159985789135399        14.713756889184756     
 N   18.106671697087773        3.1929763699558147        14.307925551160634     
 C   20.163682645897278        3.5303213378782154        14.862021295574287     
 B   23.708871508993813        1.9844894997399805        12.153090910718500     
 C   22.415638431370208       -2.0283415266781675        12.265406795134469     
 H   17.285648881685869       0.54078443268268062        12.514275361440585     
 C   17.891970197486920       -1.5228006417921145        12.398894010723994     
 C   19.165056023362308       -2.0751294965120608        12.335428683840444     
 C   22.144265819923628        4.0622535974224032        8.8219026415876449     
 H   17.146468530357808        2.6282834048080144        11.228266482729078     
 C   17.677719505008387        3.7902890723674392        9.4897520057719245     
 C   18.929284737653305        4.0906752577485959        8.9692897076762357     
 C   22.570105557501542        4.0165760707671314        15.669165787699008     
 H   17.300305973670305        2.7959074572200100        13.774874856623075     
 C   18.061354181455339        4.0425820242481505        15.359001646972187     
 C   19.374733415246688        4.2848455459628907        15.750550509554683     
 C   25.297219798025040        2.0215623765677400        11.994288698878700     
 H   23.149787623786619       -1.9619165901119942        11.449553379891407     
 H   23.009530659222662       -2.0327444968664827        13.192016487741260     
 H   21.875167307898792       -2.9737905294951670        12.190826194284719     
 H   16.910888489290645       -1.9749483572269886        12.485667492813159     
 H   19.416691449897392       -3.1256279002343743        12.304854854919892     
 H   22.952214386008841        4.6134235329824866        9.3185992763004890     
 H   22.634407644399882        3.3244827985866441        8.1702180588104909     
 H   21.555456467345419        4.7403903775162570        8.1969441398575125     
 H   16.690169725875727        4.1000687727303511        9.1653870254518210     
 H   19.143424389158476        4.7144665442934901        8.1131530847510387     
 H   23.402462961434495        4.4824801433755415        15.126715759527164     
 H   22.081021713812170        4.7461591893356578        16.319306977926274     
 H   23.011953156788426        3.2351606215670019        16.305492063207829     
 H   17.116548351529339        4.4343833907881942        15.717923908946704     
 H   19.697902938551696        4.9222686603383083        16.561404620223470     
 H   25.767587397940886        1.4398184133711316        12.802964219955870     
 H   25.636658120426549        3.0609585579801317        12.135944008057137     
 C   25.767602271841973        1.5112217098907381        10.621884175160753     
 H   25.539336192369859       0.43766886251504050        10.530299388834893     
 H   25.177465672908347        2.0052983069195620        9.8351633420380793     
 C   27.250268226407961        1.7421779478996813        10.313703995506547     
 H   27.877650738718021        1.1464764141593018        10.995035726469768     
 H   27.507408126732077        2.7937201922468322        10.522151344791316     
 C   27.596156425889639        1.4138666685542700        8.8565523878917602     
 H   27.374574086657599       0.35414652318099094        8.6520351527924753     
 H   26.923273649831692        1.9815064776179481        8.1934781006099051     
 C   29.049886960065759        1.7153253204011449        8.4809380602565412     
 H   29.724580572108309        1.1166426287166287        9.1126897109821936     
 H   29.280482568479318        2.7661649125948702        8.7198640132686904     
 C   29.360276597786548        1.4470424341541601        7.0045426424904971     
 H   29.136754384274720       0.39485038369198239        6.7663780606641382     
 H   28.676745062229394        2.0376745477292828        6.3750964937096439     
 C   30.811327379328056        1.7599505519419505        6.6235150037762063     
 H   31.038157432638553        2.8107076244780727        6.8660867385142215     
 H   31.489002627415896        1.1615008052324725        7.2528500270013527     
 C   31.125413098214302        1.4938997385017059        5.1476127664255902     
 H   30.458255143427436        2.0987667790647313        4.5153034470110232     
 H   30.884538347806792       0.44655085815938411        4.9051967682665634     
 C   32.584644136109326        1.7792269862512240        4.7751987145196804     
 H   32.829095157935541        2.8277244271645272        5.0101832037461911     
 H   33.246388293560628        1.1734780885478566        5.4145031483381070     
 C   32.902948062578751        1.4926557424281746        3.3037318286160868     
 H   32.259711210196620        2.1124671876054024        2.6611703705111363     
 H   32.631292586771245       0.45131980947425476        3.0680781854724306     
 C   34.373309433489254        1.7283681798834321        2.9389430766895006     
 H   34.649517884551216        2.7705218381480221        3.1667300403893930     
 H   35.009586559608422        1.1057955449957502        3.5873769011285312     
 C   34.688051517908661        1.4202025635618145        1.4711468242722607     
 H   34.055090252760387        2.0468378914574257       0.82438849525605362     
 H   34.394564075763512       0.38261441637524235        1.2456640877791914     
 C   36.160659709379566        1.6259204532450853        1.0914522386103038
[truncated: 2,147,514 more chars]
