# Supplementary material for: Unraveling the Contributions to Spin–Lattice Relaxation in Kramers Single-Molecule Magnets
Source: J Am Chem Soc. 2022 Dec 9;144(50):22965–75. doi: 10.1021/jacs.2c08876 (PMC9782788; doi:10.1021/jacs.2c08876)
Supplement: Supplementary file 2 — ja2c08876_si_002.zip [file ja2c08876_si_002.zip › phonon_Co/mol-4/mode-1-10/13/Cart_disp.xyz]

         388

 Co   10.972952135664702        5.8284501281992007        1.3451143291399434     
 N   9.5789800292269938        7.4197355222156247        1.4075409160736188     
 N   12.114454367896041        7.6227433021227142        1.2369594311477006     
 N   9.6783125384186981        5.0868141045280701        2.8184675531510308     
 N   12.271630567128041        5.0864870688120307        2.9122115988474007     
 N   9.4963316898171559        5.0773593101232830       -4.2058894085810969E-004
 N   12.086191698479974        5.0629955772440285      -0.33952391218336841     
 O   8.2256615282935215        7.2449849900606811        1.4719764288624158     
 C   9.9710310015520225        8.6673811335966722        1.3522788772492595     
 N   13.414752646241293        7.9871661946249448        1.1837448693325985     
 C   11.410544892377866        8.7842027111714991        1.2646384268160471     
 O   8.3207819511982919        5.0878413196841503        2.7051700272662429     
 C   10.155127410765605        4.4254321580656306        3.8417916535895742     
 N   13.585020454856327        4.8609144775295841        3.1562065004326900     
 C   11.605480144109110        4.4030811386698510        3.8807838196863211     
 O   8.1456228779937430        5.1219215106368488       0.21840057915480857     
 C   9.8771446507966694        4.4229486371211637       -1.0661881088973586     
 N   13.367155889826661        4.7629663552053234      -0.66403183267582377     
 C   11.321321356355563        4.3658144397119889       -1.2211246651722742     
 B   7.7529781409572509        5.8163627966922755        1.4968168181934807     
 C   9.0363584260422805        9.8268271121740725        1.3481806543339208     
 H   14.174571743277763        7.2732559895302327        1.1219564974794174     
 C   13.561846225746937        9.3390865402913530        1.1642973975680375     
 C   12.289379647623571        9.8908911811134317        1.2211079838380936     
 C   9.2926608318518724        3.7251672617408262        4.8319057801438845     
 H   14.316007578871616        5.2358959825711668        2.5094639249920285     
 C   13.769557836572172        4.0620980341087209        4.2348825149399607     
 C   12.511295022165781        3.7454535729196374        4.7354184321313815     
 C   8.9404804407218688        3.7870594398052999       -2.0278314511291322     
 H   14.163015813925146        5.1535101651726558      -0.11282406977803117     
 C   13.437829709621290        3.9107264074873145       -1.7124280899416338     
 C   12.133286798384123        3.6317253034640595       -2.1056397209288709     
 C   6.1656313984824962        5.7933017793088162        1.6536968298873140     
 H   8.2487707882546548        9.7009725112918428        2.1071333181895420     
 H   8.5086114399118529        9.8991868179342735       0.38147699821773218     
 H   9.5667667419090794        10.768351319476837        1.5205910811422245     
 H   14.542396798638494        9.7913509837909203        1.0613318457234768     
 H   12.038522147439830        10.941997770755789        1.2310099681716495     
 H   8.5630039715229813        3.0906685949548005        4.3012041823263925     
 H   8.6936878362331349        4.4474535261236587        5.4191910928951241     
 H   9.8930929099314504        3.1149567784152836        5.5180872660651969     
 H   14.755107549858248        3.7656308471944500        4.5781900450496362     
 H   12.291633212964870        3.1135831548542132        5.5841865128691710     
 H   8.0411319665522001        3.4250845129495100       -1.5032708099242402     
 H   9.4330154894902680        2.9631266477173361       -2.5694812429083664     
 H   8.6013549036701367        4.5326522578712334       -2.7778947484175167     
 H   14.393791347014416        3.5378117327488772       -2.0624760432622740     
 H   11.828649345309554        2.9778194227809096       -2.9104007082615939     
 H   5.6994351375713084        6.3525564632905196       0.82758716425714463     
 H   5.8176598641982986        4.7527166127702385        1.5466587204204161     
 C   5.7045839840033485        6.3522336094926830        3.0092068283075331     
 H   5.9412558267911013        7.4263493561836862        3.0650412364498663     
 H   6.2940438991946035        5.8794704923118895        3.8095947291499543     
 C   4.2233712457907124        6.1398879162471394        3.3306726144685967     
 H   3.5964415095133617        6.7209982164360422        2.6366609623355020     
 H   3.9589895075364696        5.0846497765734417        3.1532713564329229     
 C   3.8884119037236027        6.5099728574588083        4.7791358891469073     
 H   4.1096185579344269        7.5752480846119434        4.9522607332763391     
 H   4.5658203679069169        5.9622258806257147        5.4542586377544211     
 C   2.4383699804568191        6.2152486980072901        5.1692810554303046     
 H   1.7586176809004335        6.8004180402338159        4.5302089735024644     
 H   2.2080380147423893        5.1596132290254664        4.9526539071995082     
 C   2.1381056625341861        6.5104601965302038        6.6413987893275355     
 H   2.3496470224779102        7.5700104313793224        6.8569503150886915     
 H   2.8337007061774493        5.9408568730494098        7.2773315717578519     
 C  0.69465598665204431        6.1849547285964821        7.0364046731530170     
 H  0.48037424976506271        5.1280350151565859        6.8094328003744717     
 H   4.4687441533448509E-003   6.7656176853914394        6.4036385512541338     
 C  0.38866953018978423        6.4644840929464449        8.5104123190059262     
 H   1.0730012493303014        5.8807736175183729        9.1445190828685998     
 H  0.60974844868442035        7.5194267956238052        8.7382404264811058     
 C  -1.0615073615007773        6.1532170022240971        8.8933781156278631     
 H  -1.2863829686651134        5.0988932971976224        8.6648869386326428     
 H  -1.7383576407870729        6.7419961599240761        8.2537956094496607     
 C  -1.3780483137072330        6.4389273549300734        10.364622237360740     
 H -0.72256631704044505        5.8313206047506654        11.006025321712389     
 H  -1.1242825049471541        7.4851886883771952        10.597809002307505     
 C  -2.8433966652109386        6.1778027892134579        10.728038997624909     
 H  -3.1024900352447613        5.1329845406861949        10.492936428547425     
 H  -3.4866466863424601        6.7939611293683324        10.080618049862585     
 C  -3.1694953877612941        6.4711037056832303        12.195791548603820     
 H  -2.5366326955144340        5.8437172435205591        12.841468848448418     
 H  -2.8863092152398533        7.5089423361885359        12.432909422985007     
 C  -4.6438418681935181        6.2506250613338921        12.558425430128612     
 H  -4.9360917485411617        5.2187122139728874        12.304273160593555     
 H  -5.2792031984198982        6.9008798099472219        11.935992389821429     
 C  -4.9359849233620841        6.5148974793233299        14.039492142715313     
 H  -4.3094385387520546        5.8524771745562836        14.656553613415843     
 H  -4.6221185871550645        7.5382409484713371        14.300463805480426     
 C  -6.4099107564170454        6.3215245347786500        14.425232487446058     
 H  -7.0325618006825916        7.0313612050513274        13.856934970905764     
 H  -6.7321321064262278        5.3145920823059907        14.111120854044300     
 C  -6.6403872888257194        6.5004033910186969        15.930719175977474     
 H  -7.6965548328185180        6.3644526089371496        16.211243137399006     
 H  -6.3424059391060981        7.5058009191678163        16.265100621005477     
 H  -6.0544349038454719        5.7734703055052323        16.513854381133577     
 Cl   15.678754675377546        5.8704739813966258        1.1116376238489583     
 Co   20.741103437541700        2.0758773452747801        5.6236201589731918     
 N   22.200338712664323        3.5897230354313630        5.3689941256189639     
 N   19.636338954327897        3.8607384048183397        5.5309054676091316     
 N   21.960488533942794        1.2058477140632082        4.1155269949574329     
 N   19.405397172172492        1.2425991134810739        4.1192602626514390     
 N   22.224662420110732        1.1433290184405800        6.8336948543674687     
 N   19.634862183159623        1.0628696700459745        7.1914129847233763     
 O   23.547217583870580        3.3778669830689130        5.3650968940227726     
 C   21.828961452624647        4.8432508232487406        5.3966466303196494     
 N   18.348713886181880        4.2754035478566461        5.5855104802406856     
 C   20.384253429172190        4.9954113696345939        5.4641718055556696     
 O   23.328900254428607        1.2190459447041897        4.1633365747772331     
 C   21.451508742506231       0.57404766505176608        3.0886398014592804     
 N   18.077314814454351        1.0621373003661270        3.9266930315144020     
 C   20.007680909209611       0.57929887142963232        3.0987312087824082     
 O   23.574924333139272        1.2563802005852254        6.6418755940307816     
 C   21.865765789085557       0.50159372876745478        7.9140387495004214     
 N   18.364645537194065       0.76390340569241100        7.5487535571721258     
 C   20.423944939126276       0.39529310878236834        8.0733271453504329     
 B   23.960916454714365        1.9184941250009362        5.3378268817727097     
 C   22.788377371612551        5.9799892627083828        5.4074557616476939     
 H   17.575791130405818        3.5894888089281194        5.7368397977023333     
 C   18.256004013309905        5.6278775222857540        5.5696369487858242     
 C   19.550896669690676        6.1303809173433983        5.4809811250926295     
 C   22.260878578990670      -0.10883939659338052        2.0403740595160822     
 H   17.383198061281348        1.4482170059910899        4.6018239315865372     
 C   17.823856167270986       0.30079260399843832        2.8270048223217281     
 C   19.045877969476940       -3.1223978583244535E-002   2.2631258541944401     
 C   22.839585458450760       -8.2914169801791809E-002   8.8700864229225846     
 H   17.558803528020480        1.2003107300322469        7.0432430187936532     
 C   18.321630207239398       -6.8202003856416490E-002   8.6129030709940473     
 C   19.637387670137972      -0.33301544300259939        8.9841073023228084     
 C   25.546144524531190        1.8412279294733507        5.1580349214300627     
 H   23.492551636211175        5.9074276439301201        4.5640679577774446     
 H   23.417649810866386        5.9422002722041993        6.3127278902545116     
 H   22.273865191396247        6.9429411155448371        5.3709671845070499     
 H   17.294327785325077        6.1176331981000374        5.6658176584896669     
 H   19.841943254354256        7.1704731113522779        5.4399808279827022     
 H   23.138480612209264      -0.59258898485439704        2.4988873813233616     
 H   22.651639972097456       0.61811694858880839        1.3024458269032670     
 H   21.651108426499150      -0.84743688406048989        1.4996408929933278     
 H   16.816117278971451        3.4190140448035922E-002   2.5280064059243768     
 H   19.213376229958104      -0.63601370320865180        1.3820303715352935     
 H   23.604641666045715      -0.66249628879017386        8.3182811739588178     
 H   22.335348462267010      -0.71415784758355938        9.6195819684702926     
 H   23.385686390821050       0.72397378848369875        9.4042821066341773     
 H   17.376585745167656      -0.42784507517667969        9.0020761566274246     
 H   19.961050289831043      -0.96088187698007110        9.8020843791548753     
 H   26.040314574547356        2.3922633329808818        5.9744302856582374     
 H   25.861020071970735       0.79083952159360216        5.2723262252910752     
 C   26.015666449860479        2.3729296851378487        3.7936020963198183     
 H   25.784767842290048        3.4470490230020099        3.7198536954484753     
 H   25.426009607586522        1.8908247109834848        2.9990114341380116     
 C   27.501036003658498        2.1547081669595269        3.4861786850583520     
 H   28.121418744224265        2.7420620082049063        4.1812845280577609     
 H   27.764788458065695        1.1015356472410058        3.6770765075783860     
 C   27.852711114111433        2.5121148210996074        2.0369930639390228     
 H   27.620134608892631        3.5726508631312504        1.8501612682329664     
 H   27.190416806672964        1.9490004132645229        1.3598811555560903     
 C   29.312986630703712        2.2343233200869252        1.6655622593157724     
 H   29.976260819515705        2.8349929555732123        2.3076004960447287     
 H   29.556315366800380        1.1841103951424883        1.8945570961617610     
 C   29.629443676316360        2.5215700817446485       0.19344332249169374     
 H   29.395437102481985        3.5735612006255821       -3.5024761479749193E-002
 H   28.956167693613089        1.9298182947915632      -0.44572077791082709     
 C   31.086616450627403        2.2278429441902676      -0.18267302482370884     
 H   31.323408647448225        1.1779986615251428        5.4520975944401195E-002
 H   31.754771041454465        2.8293052943108989       0.45402773993647455     
 C   31.407481517075770        2.5052480632659289       -1.6556653688132144     
 H   30.743084944539614        1.9050250565506537       -2.2951054683264216     
 H   31.167679315749012        3.5542383340346286       -1.8914326265056531     
 C   32.868486493127662        2.2208383821577744       -2.0246085080849587     
 H   33.109919705544222        1.1706304226451592       -1.7945008729524661     
 H   33.529283791571423        2.8213004474846000       -1.3795060623337814     
 C   33.194398803560588        2.5138319054449183       -3.4936941253123961     
 H   32.540521247185566        1.9114191257832251       -4.1420083317336740     
 H   32.942257469351553        3.5617149317331296       -3.7214258276154824     
 C   34.660487965245110        2.2520938469853307       -3.8601216997123093     
 H   34.914000651388626        1.2018176387656145       -3.6439715556175041     
 H   35.310410719087201        2.8526642038615049       -3.2046554617364880     
 C   34.983146749152816        2.5694263270440905       -5.3247573528335304     
 H   34.325518653767809        1.9762435959644662       -5.9789982554203318     
 H   34.727866213616359        3.6204902994339392       -5.5349412886574054     
 C   36.446225123679021        2.3122487821253008       -5.7119972527394118     
 H   36.705276809353215        1.2628270931402088       -5.4947170014837532     
 H   37.112409270155858        2.9202250701385459       -5.0784722715505826     
 C   36.725994605155009        2.6138633290020277       -7.1891630887305604     
 H   36.032807103220023        2.0291727924664165       -7.8154185812748915     
 H   36.489368278233307        3.6697890965748585       -7.4014573205073315     
 C   38.169068605423853        2.3150762929985631       -7.6269943374646125     
 H   38.864869281241234        2.9439517826850827       -7.0459136334996986     
 H   38.412794097660772        1.2693474747486260       -7.3713428604254361     
 C   38.370443112946091        2.5460168353302204       -9.1300974746061652     
 H   39.378354589356583        2.2557530735694673       -9.4689949698199136     
 H   38.226112289931670        3.6052710638099317       -9.3996898817804961     
 H   37.653397134893218        1.9546759682759396       -9.7220037814199891     
 Cl   16.082936414350584        2.1413709048580887        6.0084680864558830     
 Co   20.545957868937837        2.0671942266256744        12.270410856933271     
 N   21.927350817421857       0.45831798935713924        12.219649569854239     
 N   19.392280354236760       0.28284581469284581        12.391604736995550     
 N   21.854110349141202        2.7927137970228499        10.805638700506975     
 N   19.256960951388653        2.8141423749820325        10.693613402276837     
 N   22.022674266140559        2.7854570345085672        13.632278948865876     
 N   19.431750841618264        2.8293599699970433        13.960406277717075     
 O   23.282921668907566       0.61898509667532764        12.154077100810401     
 C   21.523383525052207      -0.78533280347773327        12.280293399772470     
 N   18.087266027202151       -6.6724690932799924E-002   12.435779103892150     
 C   20.083019007645476      -0.88683781264113293        12.365324352035202     
 O   23.210405569886053        2.7812294093418672        10.927256423172368     
 C   21.388108973481451        3.4577470229830229        9.7795761744847667     
 N   17.947555579121264        3.0601445772399356        10.444168882944863     
 C   19.937585725408780        3.4966206255911634        9.7335611466451315     
 O   23.373580625374899        2.7351595437596825        13.415612312566973     
 C   21.644118315227075        3.4454075550985821        14.695571019808620     
 N   18.152946534932795        3.1466608016204289        14.276982557417602     
 C   20.200348680655487        3.5188199139928305        14.844715522995534     
 B   23.767342021052375        2.0432432681555355        12.136555812956694     
 C   22.447374152993547       -1.9537486731985809        12.292430121223145     
 H   17.334747432614162       0.65507637284819675        12.493263251415321     
 C   17.924738911645107       -1.4175042004781515        12.450681029813293     
 C   19.191116215862490       -1.9838278878446274        12.401434194354193     
 C   22.263094518106961        4.1477400804503723        8.7930770046028268     
 H   17.208717913624454        2.6917914027270746        11.086366895185842     
 C   17.779579199430398        3.8704324437360671        9.3710500959924534     
 C   19.045333008899561        4.1734615739976446        8.8792044768934328     
 C   22.584693966506375        4.0756419074516241        15.656753487341803     
 H   17.354813832116147        2.7665507410495356        13.721040240900509     
 C   18.086863000757724        4.0027580153849902        15.322654995279370     
 C   19.392499418433239        4.2653225395828027        15.723249300892158     
 C   25.355948263411832        2.0590845202635339        11.985963493564212     
 H   23.231167287565793       -1.8457734782130919        11.527894993453053     
 H   22.980397776092062       -2.0197957349344189        13.255951009124644     
 H   21.907144889941790       -2.8914241477783773        12.134461075152892     
 H   16.938361072826090       -1.8587783670995925        12.546398673310822     
 H   19.430838189809165       -3.0378081421350620        12.390811682488303     
 H   22.987904916308104        4.7855535816806860        9.3280574512845096     
 H   22.869221617419246        3.4185985220617652        8.2186726392871368     
 H   21.671513575391462        4.7537047526226548        8.0939416780001352     
 H   16.799835700918788        4.1846157745582389        9.0253767408434395     
 H   19.277984123098193        4.8105923482782291        8.0372785750887914     
 H   23.484100635802211        4.4363555517678765        15.131103579790983     
 H   22.096209085361810        4.8994395111955011        16.201492401742296     
 H   22.923484572972370        3.3265859535267790        16.402853988858887     
 H   17.133416773910984        4.3899771212203227        15.664984925605154     
 H   19.700745237196106        4.9175472109441651        16.528085503607379     
 H   25.816069487616570        1.4836674505000849        12.804465421507633     
 H   25.708590186515401        3.0960110296890160        12.111978379104260     
 C   25.820281458155122        1.5215338990168008        10.622991641708440     
 H   25.585535470161844       0.44808868129767010        10.550286933476944     
 H   25.231679769728906        2.0057692263351585        9.8290478444894358     
 C   27.301515768012933        1.7412864607917324        10.306038108741227     
 H   27.929533812678020        1.1517855009087183        10.991868257549559     
 H   27.563411633836150        2.7943768789934671        10.498870833007434     
 C   27.637616289068696        1.3927939055924992        8.8524702807904365     
 H   27.417951497082754       0.32986595505302713        8.6641067005015096     
 H   26.959299132396122        1.9492657473640027        8.1854026856935924     
 C   29.087146996156100        1.6944648032182372        8.4654152919893644     
 H   29.767996003303008        1.1048062268888781        9.0990953979571696     
 H   29.315360414826536        2.7485144394896159        8.6916714974337985     
 C   29.387779368365731        1.4124710855867126        6.9907206673695912     
 H   29.174928903873788       0.35516650516659687        6.7658498853496036     
 H   28.692864464713399        1.9884102423874064        6.3598181292193079     
 C   30.831650364809217        1.7388326728538224        6.5976958398689920     
 H   31.047340528191587        2.7942604972635534        6.8300303312622521     
 H   31.520895293266459        1.1538738632369534        7.2273991751498166     
 C   31.137189792902412        1.4654354824700935        5.1223682085270239     
 H   30.456475561322591        2.0559377588799559        4.4908038989119659     
 H   30.910264586460897       0.41290655610969679        4.8893351514319763     
 C   32.589111210355391        1.7697067171072198        4.7404247294247126     
 H   32.819969491971428        2.8223573715434549        4.9704967447155965     
 H   33.262489345818032        1.1758410392654346        5.3788749228067561     
 C   32.903552537234873        1.4835323139218199        3.2687880201636164     
 H   32.253757215337849        2.0979034408645485        2.6279871193231679     
 H   32.640085413193880       0.43990458383018077        3.0344266972589824     
 C   34.371127272740054        1.7309191003354583        2.9045946111153427     
 H   34.640113223907058        2.7737040993868525        3.1378728140467205     
 H   35.009280609925383        1.1093532409768523        3.5520931371828404     
 C   34.692325074335898        1.4320572031940249        1.4369196613254778     
 H   34.065440559378622        2.0655467341599278       0.79104854527206248     
 H   34.397230368240685       0.39691781981974450        1.2020296144636713     
 C   36.168518404601912        1.6351987017228939        1.0712219952990489     
 H   36.473585311281191        2.6638930495335136        1.3242787779874343     
 H   36.797901296565286       0.97733964963399478        1.6922168221821547     
 C   36.452974335131437        1.3674745457390640      -0.41069482225556359     
 H   35.831838693572038        2.0377440918640870       -1.0255125167483981     
 H   36.126015266297529       0.34760177236657641      -0.67086401490103897     
 C   37.928142294968509        1.5438340372582593      -0.80142821679508081     
 H   38.545012696130939       0.82513682806533539      -0.23707784089151177     
 H   38.263315379992441        2.5468205001295781      -0.48637655119331641     
 C   38.150191407273496        1.3659075013782858       -2.3081561512729163     
 H   39.206286737808789        1.4947491621810007       -2.5937405609041604     
 H   37.842631959679153       0.36291661654295715       -2.6433605584880158     
 H   37.566467438292207        2.0988256840615591       -2.8867836916499123     
 Cl   15.837492228184228        2.0745162224001672        12.486456873635444     
 Co   10.797066383002441        5.8175000547348255        8.0090978723113562     
 N   9.3534158520420725        4.2839635985839966        8.2557992894634680     
 N   11.917604891789948        4.0453989087482034        8.0902981334383171     
 N   9.5635119343985053        6.6679757461308276        9.5114264781301312     
 N   12.121997099835594        6.6550985211968321        9.5235361950129356     
 N   9.3108709695689580        6.7189763493982193        6.7868958784872317     
 N   11.901678112366529        6.8375058921048000        6.4389368996199483     
 O   8.0039307343491899        4.4791486819788622        8.2605347118123991     
 C   9.7393447886461129        3.0352064069589537        8.2255913152448024     
 N   13.210708518345575        3.6480631075710108        8.0448838838761372     
 C   11.185190377204533        2.9011920525783430        8.1596915836249249     
 O   8.1962735134208451        6.6425711316585634        9.4563765992168012     
 C   10.061605237585873        7.3021555274471224        10.541844405842525     
 N   13.446237261977723        6.8546015660010369        9.7223778962756171     
 C   11.505502611971949        7.3141136925699861        10.537947704958961     
 O   7.9607720593212941        6.5951068536019681        6.9768179021755046     
 C   9.6652222166478232        7.3716816436838624        5.7115721844588991     
 N   13.168663676815736        7.1559699033423030        6.0874468124919572     
 C   11.106267952432503        7.4977133447692834        5.5569076703795925     
 B   7.5757307561350276        5.9334304536582607        8.2809394613700924     
 C   8.7928606063972623        1.8876093217184897        8.2110698822489745     
 H   13.974734169176150        4.3431429993266439        7.8945518869072986     
 C   13.321462449245804        2.2970060374844206        8.0692435029002585     
 C   12.033779331171667        1.7776090091424228        8.1530978399064686     
 C   9.2401040539421029        7.9724703291173977        11.588344831204042     
 H   14.148059893610951        6.4787200754003882        9.0496556094857556     
 C   13.683362762826743        7.6237402144192146        10.819181106313723     
 C   12.453958731687496        7.9408060434136774        11.375323744698877     
 C   8.6860832820037004        7.9529727713401437        4.7589322720226477     
 H   13.978265642250335        6.7301495280074928        6.5955413979541300     
 C   13.203892887132197        7.9938204299671609        5.0273671958321611     
 C   11.885898609642654        8.2411033899068489        4.6518518278476035     
 C   5.9892366004178550        6.0000382554338554        8.4548080216591242     
 H   8.0939623604088080        1.9428409997877643        9.0613273465856299     
 H   8.1565272947386251        1.9282280075998932        7.3101572499940071     
 H   9.3192776233995556       0.92982627496223880        8.2345805622776105     
 H   14.289725456667243        1.8197914686427994        7.9807938153001459     
 H   11.755808278418831       0.73422147259993686        8.1982239463958280     
 H   8.3617772948196372        8.4535131255733322        11.127849378928094     
 H   8.8494078588042786        7.2375728123377892        12.317547774713216     
 H   9.8400025874151886        8.7113939731943120        12.138105984541298     
 H   14.685339644046467        7.9067655190256048        11.121578802005008     
 H   12.273272731809023        8.5477359041163314        12.251726877312475     
 H   7.9133559911198024        8.5155225337853402        5.3134446760518301     
 H   9.1823247435960607        8.5977296644586367        4.0187214986403648     
 H   8.1521925262665249        7.1468031266217320        4.2155691001692235     
 H   14.145221101137690        8.3695163908187382        4.6445200622264142     
 H   11.556049012680578        8.8676998834961989        3.8351367806213412     
 H   5.5019416976363367        5.4336631700723403        7.6449640762746549     
 H   5.6679847619131349        7.0464697362298532        8.3236362000674173     
 C   5.5173852019351823        5.4863853761894683        9.8257913720540060     
 H   5.7448229810741775        4.4124340340782178        9.9133178099182047     
 H   6.1079448075480780        5.9766704795503669        10.614600373788212     
 C   4.0326957840205342        5.7140329956724729        10.130701318234864     
 H   3.4093993348469538        5.1212640757492940        9.4429184537830491     
 H   3.7736194486612158        6.7660691919853209        9.9271937108708155     
 C   3.6799926464757409        5.3758263786794886        11.584501777202638     
 H   3.9080900466141575        4.3166243930298318        11.784298324508722     
 H   4.3451666141353682        5.9443318723563614        12.254325124660241     
 C   2.2211232700597030        5.6643030177819540        11.953699913880625     
 H   1.5548867053638042        5.0615292729464461        11.316790926036463     
 H   1.9828842373345019        6.7137181814758353        11.715832154069448     
 C   1.9034872332783763        5.3904312980813351        13.428297141895131     
 H   2.1365259854396381        4.3401843018073549        13.665957760929411     
 H   2.5770945807859102        5.9869378011842471        14.062782526379396     
 C  0.44633094612545271        5.6880240440356289        13.801827743850986     
 H  0.21001677068922414        6.7364550887610415        13.557905348037277     
 H -0.22173904092531796        5.0827081771516873        13.168685212686405     
 C  0.12492020293701411        5.4192054312944906        15.276417095049082     
 H  0.78525164330324015        6.0272850624999030        15.912816547827417     
 H  0.37042929043374351        4.3730400793536148        15.519325370957665     
 C  -1.3381861574393847        5.6970468683188438        15.642728500833551     
 H  -1.5862792743979850        6.7445675467460839        15.407177503519788     
 H  -1.9947924512224058        5.0887888710581999        15.000550929625488     
 C  -1.6623383523196518        5.4087063341965358        17.113167978593289     
 H  -1.0161339594301437        6.0222501505294401        17.758809014891138     
 H  -1.3978688906890064        4.3650955660716120        17.346524246286577     
 C  -3.1316126656523555        5.6541422443292566        17.478459935787601     
 H  -3.3989028095845399        6.6997095058646057        17.256401615571690     
 H  -3.7742845304520323        5.0411104862124470        16.827474419028444     
 C  -3.4478174323387418        5.3411495688998212        18.945456762547796     
 H  -2.8000580740970911        5.9498558761480016        19.594823023683546     
 H  -3.1741469673555125        4.2963690330941446        19.162095922984609     
 C  -4.9142498856966670        5.5745830477004690        19.333994947176823     
 H  -5.1946790961842746        6.6152405775697520        19.104003467174152     
 H  -5.5698940624038542        4.9452526683015670        18.711129351388610     
 C  -5.1822874218482093        5.2874897108257040        20.816201704472334     
 H  -4.5037185452679926        5.8988133224646182        21.430731171802627     
 H  -4.9174587179959053        4.2427893701567045        21.043250701181005     
 C  -6.6300172486024058        5.5535612035351640        21.255935312363647     
 H  -7.3097725517726913        4.8973547387855838        20.688930911807375     
 H  -6.9022878521412148        6.5866544713259598        20.984263496523379     
 C  -6.8194358811473217        5.3428683679247859        22.763344285624679     
 H  -7.8330349453764301        5.6034893579893845        23.102991591915298     
 H  -6.6389599999441957        4.2970132441370597        23.050859596637409     
 H  -6.1226942096112005        5.9665565311528317        23.340557363054710     
 Cl   15.457563111248902        5.8112167609718028        7.6366141879623033     
         388

 Co   10.975704276036467        5.8333270447192405        1.3414457461679463     
 N   9.5804639773806439        7.4231468957248437        1.4084399497149380     
 N   12.116653096846239        7.6270924455465785        1.2380155770803156     
 N   9.6825945610777637        5.0889287231916667        2.8154872888234794     
 N   12.275042148621639        5.0889532743314296        2.9072204047100305     
 N   9.4988724904812987        5.0784970286721194       -1.0556845238152042E-003
 N   12.088757910850976        5.0616219862768270      -0.34035727674419997     
 O   8.2272442206538461        7.2478607511676465        1.4713832193692948     
 C   9.9723368116044213        8.6708276030868383        1.3537729169667967     
 N   13.416763318689229        7.9923633676086974        1.1849898713709686     
 C   11.412006791188974        8.7881073724379242        1.2666885622902448     
 O   8.3248224826833770        5.0905504031449427        2.7036316579279305     
 C   10.159936630222324        4.4282147485473491        3.8389839306200955     
 N   13.588700758283512        4.8640076508531047        3.1500728424060558     
 C   11.610128600288656        4.4061227458113583        3.8769129246170051     
 O   8.1481746487390563        5.1249927976350058       0.21703636755706812     
 C   9.8790524682068366        4.4241826719251058       -1.0670851140124908     
 N   13.369385996690326        4.7611614965650570      -0.66551536464203265     
 C   11.323156008312784        4.3653653585763896       -1.2219972622136606     
 B   7.7556981200693880        5.8185898455826619        1.4961028445288065     
 C   9.0373458674401661        9.8299577997053689        1.3493618101672247     
 H   14.176704716698874        7.2789361297287209        1.1210307325554465     
 C   13.562922080424590        9.3442648257117842        1.1665875821596356     
 C   12.290063286177393        9.8952353297477593        1.2240441554311889     
 C   9.2984828458892785        3.7286807929337846        4.8304867309366903     
 H   14.318962499688036        5.2390526846526084        2.5027075347524268     
 C   13.774548441773563        4.0658898035332847        4.2291709257529631     
 C   12.517005421427493        3.7492280690786557        4.7310904365648119     
 C   8.9413488724307761        3.7896759229250350       -2.0285368229026757     
 H   14.165571985933889        5.1525917747690233      -0.11536149210412960     
 C   13.439213089140225        3.9093003733729486       -1.7142169965095519     
 C   12.134347621779916        3.6310746726558563       -2.1070208839074271     
 C   6.1683730208533714        5.7944070476483747        1.6534051192029484     
 H   8.2519604756469231        9.7058791148572503        2.1105846110000650     
 H   8.5069021081812597        9.8994498358075607       0.38429094694684551     
 H   9.5676325230936250        10.771902965522994        1.5180279679551132     
 H   14.543158531251569        9.7971673062713744        1.0639762040123029     
 H   12.038507261192837        10.946144627717999        1.2347847063180670     
 H   8.5651939863018320        3.0979221029370607        4.3015109008150727     
 H   8.7046047790114791        4.4512751698824760        5.4212440451153681     
 H   9.8989127947848772        3.1153305121495198        5.5133309648919377     
 H   14.760508338795336        3.7697355418547276        4.5714364593021539     
 H   12.298318103561627        3.1179477355315028        5.5805261302257119     
 H   8.0452122396545889        3.4225772154570349       -1.5032490999580284     
 H   9.4340133850757546        2.9703166131464696       -2.5752285131579482     
 H   8.5972805292316288        4.5368113130226719       -2.7733485898216408     
 H   14.394824072388696        3.5363387395964336       -2.0650684014791603     
 H   11.829111021309075        2.9778542273068642       -2.9120950636835143     
 H   5.7016405003277431        6.3538551425009935       0.82771820179928735     
 H   5.8210846442333839        4.7536741496917267        1.5457358695693955     
 C   5.7070510973081809        6.3521645708980481        3.0093163689221565     
 H   5.9435066405265458        7.4262709770595015        3.0659790528923732     
 H   6.2965248263148732        5.8789269511562949        3.8094030401024570     
 C   4.2257461805561771        6.1394531049697818        3.3303519649201672     
 H   3.5989224186326934        6.7208824377292400        2.6365055393437267     
 H   3.9614772843196464        5.0843042485297696        3.1522712741612771     
 C   3.8903444842774224        6.5087178352608674        4.7789535491895618     
 H   4.1117511993427058        7.5738317056863469        4.9527661605975224     
 H   4.5674293217915709        5.9604204535494283        5.4539357540217006     
 C   2.4400741145089779        6.2141858303919255        5.1685686800037898     
 H   1.7606767050854117        6.7998141896321247        4.5295504293323416     
 H   2.2095169488552697        5.1587119899091931        4.9514086214845330     
 C   2.1393840819874765        6.5088728636536937        6.6407476607361584     
 H   2.3514789056190146        7.5681884459903559        6.8568458923692566     
 H   2.8344239306435770        5.9385898347819399        7.2766436827849592     
 C  0.69559018570944220        6.1840881469616580        7.0352264508453661     
 H  0.48074709633180956        5.1273770177637568        6.8078562274407481     
 H   5.9593395306776140E-003   6.7653595476468666        6.4024398874764277     
 C  0.38922747849029504        6.4633885420191231        8.5092426803206287     
 H   1.0729730257787864        5.8790971043024545        9.1434182111701698     
 H  0.61090439860019929        7.5181221206976145        8.7374144278670514     
 C  -1.0612639404107385        6.1529461889528916        8.8918149131214701     
 H  -1.2866966581868575        5.0987736982477418        8.6632085473460112     
 H  -1.7376249807777193        6.7421613907178726        8.2521372277271787     
 C  -1.3779947792068714        6.4388009170985692        10.363022886027704     
 H -0.72271321853342274        5.8311163824831320        11.004566168101771     
 H  -1.1240064296547962        7.4850223235533360        10.596144976927130     
 C  -2.8434264005553915        6.1780250254927855        10.726512656528664     
 H  -3.1026635115675232        5.1331477610218856        10.491849565920054     
 H  -3.4866943009003371        6.7939996687499162        10.078934397114455     
 C  -3.1693031408782293        6.4719625179290690        12.194209956188629     
 H  -2.5360119129687124        5.8451803056945311        12.840053939725998     
 H  -2.8864494612378606        7.5100266979391090        12.430690114020758     
 C  -4.6434300351338420        6.2510666241771968        12.557515687267182     
 H  -4.9352625569841031        5.2188575449592429        12.304157983118877     
 H  -5.2793639561339036        6.9006065589148609        11.934945218840358     
 C  -4.9350268366639796        6.5161547204321630        14.038553234489546     
 H  -4.3070481291094520        5.8552732502934690        14.655679703630051     
 H  -4.6225996882373108        7.5401399323327709        14.298464219741405     
 C  -6.4082484542411935        6.3207381920847174        14.425687516903754     
 H  -7.0324752259234620        7.0289833376487607        13.857294885960476     
 H  -6.7290023694299173        5.3130337930306917        14.112834498652084     
 C  -6.6377423123944332        6.5006597920327627        15.931182691468599     
 H  -7.6927605450825922        6.3612574282202914        16.213245625069053     
 H  -6.3430863619107933        7.5072227857244256        16.264164398525203     
 H  -6.0487516053681984        5.7766798601399705        16.514298139946899     
 Cl   15.680383264758667        5.8745581365817952        1.1045638833815103     
 Co   20.743411756059615        2.0710224991460411        5.6195116365545328     
 N   22.200652115111104        3.5872746016247952        5.3699278454630157     
 N   19.637363875651502        3.8558274199824227        5.5321159061536758     
 N   21.965029553920655        1.2046502082150479        4.1124670400695615     
 N   19.408897277803870        1.2398994045870202        4.1133375639588667     
 N   22.226835238340197        1.1438078903635509        6.8333257549790956     
 N   19.637006630621642        1.0641421837736760        7.1903116619822072     
 O   23.547754217847050        3.3767381590054675        5.3644957957916333     
 C   21.828419349278413        4.8405433876013033        5.3983659259236667     
 N   18.349293212537788        4.2688285012738136        5.5864626455486519     
 C   20.383814952278581        4.9913952093828646        5.4663409176478863     
 O   23.333138718157176        1.2178343095189801        4.1621089889433716     
 C   21.457130690395918       0.57203904035417785        3.0855855149713167     
 N   18.081280801021634        1.0578090112128207        3.9193415595736818     
 C   20.013137372004131       0.57616918414315066        3.0942860510782877     
 O   23.577108502427311        1.2553680900559641        6.6408853572942421     
 C   21.867475840446279       0.50153522494408198        7.9132028122504003     
 N   18.366588724244362       0.76469155351779050        7.5466608763835197     
 C   20.425610372149961       0.39600989279824994        8.0722493359829102     
 B   23.963264969363646        1.9182541053408895        5.3374679956090745     
 C   22.786916489241925        5.9781014068079630        5.4091523449303089     
 H   17.576903316385529        3.5819969790067132        5.7354857364772167     
 C   18.254798997014408        5.6212559111914668        5.5713099659715333     
 C   19.548962569316142        6.1253902064412289        5.4836003190429983     
 C   22.268142453001136      -0.11098600878871148        2.0388386068802782     
 H   17.386045984867280        1.4433974171015354        4.5936758069922110     
 C   17.829957801712439       0.29528922895351639        2.8202819861356416     
 C   19.053071807838094       -3.5976080319082310E-002   2.2581864798097180     
 C   22.840477163953221       -8.4159283276702218E-002   8.8693385947264556     
 H   17.560919721004456        1.1996921904006346        7.0399194377289707     
 C   18.323037254427426       -6.8041739928595676E-002   8.6103281204893456     
 C   19.638556568226075      -0.33278919255246941        8.9822248790816683     
 C   25.548577317254633        1.8425763373946831        5.1583992802535592     
 H   23.493059183365617        5.9046509930186142        4.5677161751785720     
 H   23.413809426853067        5.9429522353339896        6.3158632558667867     
 H   22.271731170591433        6.9404028372775945        5.3696119164466971     
 H   17.292493190033824        6.1097750893150362        5.6674757911901832     
 H   19.838698226066544        7.1658358267796638        5.4433163340835673     
 H   23.141979377493801      -0.59853291866667724        2.4992355064671936     
 H   22.664219273992583       0.61604492099936792        1.3049703204931036     
 H   21.658841295404194      -0.84630408391746537        1.4941704629236614     
 H   16.822918155137877        2.7506426070634138E-002   2.5201102490031579     
 H   19.222203673825202      -0.64152985753821923        1.3780398066285289     
 H   23.609036193888429      -0.65798468948566524        8.3181684623558780     
 H   22.336695856868658      -0.72046402826938138        9.6134836890217787     
 H   23.381172029009996       0.72120647252451386        9.4090762196074689     
 H   17.377797606079273      -0.42839532274784570        8.9983484778560534     
 H   19.961867125529491      -0.96127216936106752        9.7998543185421312     
 H   26.041884955909989        2.3942161003018381        5.9748576101803259     
 H   25.864424512177198       0.79253035735392197        5.2729590372865216     
 C   26.017949983842456        2.3744653371009563        3.7940113526938277     
 H   25.786978957605545        3.4485751449869095        3.7203304122560517     
 H   25.428289193412194        1.8923529457993107        2.9994320481261108     
 C   27.503203886420575        2.1561719359815505        3.4863159950854343     
 H   28.123807972548054        2.7435326705296612        4.1812018982548729     
 H   27.766875036842411        1.1029854355739557        3.6772184132694665     
 C   27.854485518400860        2.5133923172046271        2.0370281778220716     
 H   27.622277398797998        3.5740039532496874        1.8501939774513181     
 H   27.191759137379318        1.9504958559362968        1.3601562793032858     
 C   29.314477808718525        2.2349464064975790        1.6651916658799839     
 H   29.978220992159919        2.8353000716445518        2.3070277627574924     
 H   29.557381953975362        1.1846239904803639        1.8941010172286732     
 C   29.630550907540542        2.5220669480774163       0.19301153797210904     
 H   29.397114116377885        3.5742013664193033       -3.5357424165761736E-002
 H   28.956714167297434        1.9307428682069849      -0.44595422645028571     
 C   31.087381745341034        2.2274716537857544      -0.18352220832752339     
 H   31.323609774725814        1.1774821844038856        5.3559042837181131E-002
 H   31.756081578151743        2.8285024797853540       0.45300225643465086     
 C   31.407879125976983        2.5047540251976326       -1.6565739018075536     
 H   30.743071958022636        1.9047756943631209       -2.2958160989201009     
 H   31.168415102391560        3.5538328006278972       -1.8922878332203705     
 C   32.868657217331275        2.2198261859948856       -2.0258246274657106     
 H   33.109819642537005        1.1695636443329012       -1.7956826453698429     
 H   33.529767943762849        2.8201401258503700       -1.3809029954170922     
 C   33.194290852237557        2.5125999415126721       -3.4949820199117765     
 H   32.540533485481291        1.9098497165690640       -4.1430908791269907     
 H   32.941845798213976        3.5603619709314733       -3.7229217826897081     
 C   34.660426235712855        2.2512411789460640       -3.8613320663066939     
 H   34.914361634919196        1.2011788244023338       -3.6446738397316292     
 H   35.310033256742841        2.8524071648634295       -3.2061107336196635     
 C   34.983035078410175        2.5680087251068859       -5.3260682908018531     
 H   34.326216665614417        1.9737201678162430       -5.9800477514493151     
 H   34.726691859715544        3.6186370229422424       -5.5369611320295355     
 C   36.446457255795067        2.3122487562840357       -5.7127497351974412     
 H   36.706751361145557        1.2634062089581983       -5.4944205845245655     
 H   37.111672912468066        2.9216239871366185       -5.0796418197930535     
 C   36.726299241822261        2.6128120625469262       -7.1900813992540327     
 H   36.035011321064019        2.0257741393330955       -7.8159422996811472     
 H   36.487250365851644        3.6677505702011155       -7.4037486557319649     
 C   38.170211562082663        2.3172518416636345       -7.6267020686063818     
 H   38.863930658789172        2.9485835749708285       -7.0461652624847133     
 H   38.416394133377736        1.2726907583361946       -7.3693864043041639     
 C   38.372058576623786        2.5466322894587092       -9.1299328275758569     
 H   39.381233439513750        2.2606321418559938       -9.4674506752089176     
 H   38.223371128550085        3.6043593303894350       -9.4013647163714715     
 H   37.658528626258558        1.9514654102921425       -9.7213809672039897     
 Cl   16.083986498998055        2.1345500403301840        6.0001964786330886     
 Co   20.543735622425942        2.0622550407243905        12.274622297081606     
 N   21.927025990590764       0.45572417994428227        12.218709706376528     
 N   19.391220523239923       0.27793706942320351        12.390439297370772     
 N   21.849682275984140        2.7913431569317075        10.808732637566626     
 N   19.253594977584218        2.8113647208029309        10.699632693392996     
 N   22.020658626628531        2.7858989594281387        13.632639898227582     
 N   19.429762994462351        2.8308358673171914        13.961514534691222     
 O   23.282385438942189       0.61763133123156122        12.154686346159881     
 C   21.523832824044597      -0.78816150339884661        12.278489505293846     
 N   18.086630130312045       -7.3224306276159917E-002   12.434877086077543     
 C   20.083354750288201      -0.89089074070407626        12.363094969363443     
 O   23.206280790621751        2.7797872647097739        10.928492190133749     
 C   21.382612834557378        3.4555257880838717        9.7826345473055287     
 N   17.943721591335201        3.0557181824179391        10.451603257897620     
 C   19.932258896758341        3.4933140237966049        9.7380340222928741     
 O   23.371544113771154        2.7339547830266984        13.416594532898623     
 C   21.642622837430721        3.4454759798586529        14.696317774918189     
 N   18.151186787836153        3.1477041045444074        14.279137787551722     
 C   20.198906018102715        3.5197573010881889        14.845727634860758     
 B   23.765081407804757        2.0427565227827587        12.136919775028858     
 C   22.448676035798869       -1.9558129999586518        12.290537145401988     
 H   17.333624094143453       0.64769913064078699        12.494747253279556     
 C   17.925809744087854       -1.4240419798842439        12.448961246102629     
 C   19.192883820224363       -1.9888053612223959        12.398690046771485     
 C   22.255959421236611        4.1453015688378532        8.7945658214626850     
 H   17.206001980263231        2.6869698969357207        11.094651283406549     
 C   17.773606573028879        3.8647337842642635        9.3777845136278319     
 C   19.038265900579582        4.1684611928877624        8.8841206330337616     
 C   22.584042317101055        4.0746106845940426        15.657331596779713     
 H   17.352841653325338        2.7661858035620588        13.724486160750482     
 C   18.085720466024839        4.0032293935257410        15.325251974725401     
 C   19.391624774121574        4.2658404838436628        15.725069289927550     
 C   25.353603009041240        2.0600806934253573        11.985590721491002     
 H   23.230456775022503       -1.8487195090224373        11.524011146870400     
 H   22.984132451427460       -2.0193081569126980        13.252584469263411     
 H   21.909059592109703       -2.8941019068794582        12.135590060670248     
 H   16.940037488829784       -1.8665038608096129        12.544687332875281     
 H   19.433861256263704       -3.0424446001783085        12.387265081588888     
 H   22.984644374287701        4.7792091366416516        9.3276064209752843     
 H   22.856633517843285        3.4161946997636772        8.2160450882327805     
 H   21.663937950261889        4.7546185250365225        8.0994157433001277     
 H   16.793162482377848        4.1777181148053266        9.0332715296412669     
 H   19.269292860128285        4.8047388510943181        8.0411849548243524     
 H   23.480234201242101        4.4405111528094832        15.131008996446434     
 H   22.095225474308720        4.8938415847757257        16.206957943315182     
 H   22.927792520368751        3.3241853722204397        16.398378741810941     
 H   17.132499103960434        4.3897799665893062        15.668771477179897     
 H   19.700289327836298        4.9174636135769569        16.530215052177009     
 H   25.814564288725744        1.4852783347600806        12.804050264192252     
 H   25.705328214954630        3.0973378764845654        12.111287933169047     
 C   25.818046413932368        1.5226353601409608        10.622590699538017     
 H   25.583420408528752       0.44916596378278656        10.549901181138097     
 H   25.229388024447463        2.0067716194934002        9.8286259325749654     
 C   27.299371837677288        1.7423833019671460        10.305841788954165     
 H   27.927229456949117        1.1529827528032823        10.991915743027080     
 H   27.561279223334342        2.7954917899187941        10.498582464637062     
 C   27.635857637485259        1.3936314522578743        8.8523908564009144     
 H   27.415915660458616       0.33074751855037576        8.6641013435314331     
 H   26.957909554916316        1.9502175386958025        8.1850611047689128     
 C   29.085642352683294        1.6947628501473255        8.4657114214698961     
 H   29.766081613902855        1.1048696412394343        9.0996072452143117     
 H   29.314186931730209        2.7487301258801353        8.6920191659321091     
 C   29.386681991572445        1.4126328286673770        6.9910843694461118     
 H   29.173343484285098       0.35545064639826701        6.7661327519971239     
 H   28.692288268642727        1.9889349737380360        6.3599671561533428     
 C   30.830876130138755        1.7382308502861312        6.5984875585055427     
 H   31.047057255102008        2.7935246676953760        6.8309523237791394     
 H   31.519611791533137        1.1528783387401058        7.2283644116373260     
 C   31.136814092437291        1.4647560617815889        5.1232173244906729     
 H   30.456505180961461        2.0554997769409584        4.4914571662113678     
 H   30.909583121912853       0.41231559162921194        4.8901008500253775     
 C   32.588962809692617        1.7685522848918589        4.7416162644434765     
 H   32.820079117632851        2.8211353676612823        4.9717244218248160     
 H   33.262025304472132        1.1745048616421629        5.3802182368914178     
 C   32.903698970018134        1.4822567129107289        3.2700353300554355     
 H   32.253819760415958        2.0963674305813207        2.6290641358020097     
 H   32.640494359294188       0.43853723735867173        3.0357973924760335     
 C   34.371245664023050        1.7299816791236855        2.9058077689295754     
 H   34.639880744631704        2.7729273554525098        3.1387376961293847     
 H   35.009671678324118        1.1088698847130098        3.5534597612386984     
 C   34.692466575339104        1.4307612128593237        1.4381842136142040     
 H   34.064854661864693        2.0633413310819311       0.79215604967845932     
 H   34.398299772723654       0.39526131656875729        1.2038205231204877     
 C   36.168347997186821        1.6351867716817492        1.0719679434490965     
 H   36.472356702307131        2.6643382846868380        1.3242848978480626     
 H   36.798602362757016       0.97842276629229508        1.6931721660330470     
 C   36.452642081049866        1.3668194303171108      -0.40987717307778537     
 H   35.829803637158435        2.0351576816108827       -1.0248721129759781     
 H   36.127776793047651       0.34613138033324758      -0.66902577123598705     
 C   37.927043749180079        1.5460730771203464      -0.80175479239532677     
 H   38.545778851004393       0.82941047440206861      -0.23711180881693619     
 H   38.260101837942820        2.5500288114880996      -0.48800886597865062     
 C   38.148531641894820        1.3670559628693715       -2.3084291089842708     
 H   39.203481312643348        1.4997045332019505       -2.5952994165989525     
 H   37.844776435675200       0.36277925296080932       -2.6421924878886149     
 H   37.561658023177600        2.0967217023334812       -2.8872624228874169     
 Cl   15.836526783010017        2.0679018189051588        12.494945428248672     
 Co   10.794324960587319        5.8224057511080840        8.0128892324957874     
 N   9.3518899533649691        4.2874476528247971        8.2549448520102953     
 N   11.915358101300450        4.0497227439557930        8.0893468528864023     
 N   9.5592462967435807        6.6702021266892864        9.5144574410036249     
 N   12.118602552008815        6.6576333154869909        9.5286377621222886     
 N   9.3083969601655099        6.7201025008233080        6.7875543371478697     
 N   11.899182153593204        6.8359348487795604        6.4398398397339509     
 O   8.0023119426517315        4.4821468154799193        8.2611728910417792     
 C   9.7379467371338073        3.0387109070260063        8.2240792025725629     
 N   13.208633349063296        3.6531843785724600        8.0437313228273304     
 C   11.183631839744306        2.9050978440194259        8.1576485473986793     
 O   8.1922517513848021        6.6454219805006352        9.4579372147059608     
 C   10.056802956036579        7.3050739964197664        10.544693211820400     
 N   13.442568967728837        6.8578125745909846        9.7285946467918372     
 C   11.500862312378352        7.3172926111914869        10.541877720566013     
 O   7.9582785300052290        6.5982648330568701        6.9781921908817299     
 C   9.6634383315654322        7.3727966373446687        5.7124464867359537     
 N   13.166530560889951        7.1539081748801872        6.0890485654673592     
 C   11.104567454660879        7.4970664214958189        5.5577927323806131     
 B   7.5730252583032760        5.9357944100903479        8.2816787205565880     
 C   8.7917346728224004        1.8908372400075653        8.2097660472715255     
 H   13.972571058667343        4.3487227341053121        7.8956557003369339     
 C   13.320269247443512        2.3021030245201994        8.0669456634652459     
 C   12.032954656793084        1.7819199316103016        8.1500938777111465     
 C   9.2342664075049985        7.9761554145665281        11.589763061198841     
 H   14.145124357670403        6.4819124771853689        9.0565485759764677     
 C   13.678375549030406        7.6277363459432541        10.824913667928037     
 C   12.448248465293121        7.9447985633879927        11.379659638928933     
 C   8.6853837613085147        7.9554352838431361        4.7595480596315154     
 H   13.975771480102818        6.7289650965021188        6.5982448903214230     
 C   13.202685311230587        7.9920991565588029        5.0292475973605528     
 C   11.885041050870521        8.2401927237915071        4.6532551981002239     
 C   5.9865101256119617        6.0013467487071628        8.4551201068711670     
 H   8.0906041613833679        1.9478242967933761        9.0577283541263487     
 H   8.1581339591666939        1.9286746521098985        7.3071966219343061     
 H   9.3182295097895782       0.93344614248412683        8.2369775570687285     
 H   14.288832432018880        1.8254977824406595        7.9781242300651387     
 H   11.755640607617888       0.73834377123994011        8.1942972741210376     
 H   8.3597410865136546        8.4611310078646653        11.127483141886689     
 H   8.8382514035290658        7.2415803861408996        12.315342242337556     
 H   9.8341895628994287        8.7117832293195967        12.143007879209232     
 H   14.679941325179144        7.9111205412443253        11.128314875154757     
 H   12.266588301073572        8.5523852788205161        12.255348726871851     
 H   7.9095373173038128        8.5130801365160735        5.3132900197492381     
 H   9.1815693858762586        8.6045774685357053        4.0242234258033465     
 H   8.1562883586831987        7.1507519665356458        4.2111014119557622     
 H   14.144394572620804        8.3677027945678013        4.6472368342150938     
 H   11.555852926436549        8.8674691182613898        3.8368245520852744     
 H   5.4997338942395197        5.4351342339537236        7.6448856499209228     
 H   5.6646054895474780        7.0476336461283600        8.3245237544690465     
 C   5.5149243831784229        5.4866043228549950        9.8257310606663051     
 H   5.7426075391104687        4.4126541009343070        9.9125012645322936     
 H   6.1054428125406748        5.9764878622378488        10.614817761668803     
 C   4.0303166184445072        5.7138526650738495        10.131038541478121     
 H   3.4069444832346059        5.1213476001768292        9.4431094963338964     
 H   3.7710878702831550        6.7659596626710545        9.9281567285672754     
 C   3.6780582848069536        5.3748724781055142        11.584710468112506     
 H   3.9060111703984495        4.3155281974333404        11.783861306598284     
 H   4.3435203582335999        5.9428904937635432        12.254658198197228     
 C   2.2194018435767178        5.6634694187828565        11.954425866761595     
 H   1.5528443780006140        5.0611168331341236        11.317462600489641     
 H   1.9813329960377768        6.7130339564470436        11.717087131635974     
 C   1.9022086867294574        5.3890553176272684        13.428960388620375     
 H   2.1347260263826562        4.3385778318619872        13.666062357727940     
 H   2.5763602403866144        5.9848964192000347        14.063481317630425     
 C  0.44539352863918008        5.6873229929388476        13.803037663943435     
 H  0.20961962280476293        6.7359698736329898        13.559564376740413     
 H -0.22322594849405206        5.0826312874891029        13.169893577502085     
 C  0.12437780987016341        5.4181978767247658        15.277606533221627     
 H  0.78532307442307814        6.0256400832299084        15.913960069471045     
 H  0.36926346062705628        4.3718028048809341        15.520104483639782     
 C  -1.3383966023024154        5.6968857959479013        15.644357119501873     
 H  -1.5858860069330858        6.7445953987437797        15.409043920658799     
 H  -1.9955258453712854        5.0891656605752900        15.002214144529214     
 C  -1.6623580777236693        5.4085324082717090        17.114800687573624     
 H  -1.0158902560386365        6.0218571993679681        17.760369999686581     
 H  -1.3982012228895562        4.3648290538880312        17.348083831937249     
 C  -3.1315193716247380        5.6544040134727940        17.480071881653220     
 H  -3.3985434665003127        6.6999928247313756        17.257800812563108     
 H  -3.7742379823894310        5.0413995788068249        16.829107279827021     
 C  -3.4479968561168048        5.3417593401998307        18.947051234905405     
 H  -2.8005538750722367        5.9507954686656008        19.596399749014367     
 H  -3.1741830047027366        4.2971003776294374        19.164076623340378     
 C  -4.9146054525168337        5.5749621861154450        19.334966012627984     
 H  -5.1952084546300608        6.6154786663412644        19.104560986480447     
 H  -5.5698079944536616        4.9453002872514888        18.711984648194179     
 C  -5.1833019922857995        5.2881942710744188        20.817086612313719     
 H  -4.5059021080795931        5.9005341126513873        21.431807643662495     
 H  -4.9174603250011097        4.2439201279488694        21.044771168976954     
 C  -6.6316374838022858        5.5526740491284059        21.255514409115467     
 H  -7.3101130845140565        4.8953773793613040        20.688350248917004     
 H  -6.9049384670891545        6.5852311204946616        20.982979137742213     
 C  -6.8221263495449556        5.3425291966935466        22.762835753833446     
 H  -7.8367046745826086        5.6003676819549160        23.101065748279535     
 H  -6.6391000402219866        4.2975316400502068        23.051294726930539     
 H  -6.1278862413256405        5.9684268588851905        23.340325185756974     
 Cl   15.455963348341458        5.8151277960582126        7.6439506227691885     
         388

 Co   10.978456416408232        5.8382039612392802        1.3377771631959492     
 N   9.5819479255342941        7.4265582692340626        1.4093389833562571     
 N   12.118851825796437        7.6314415889704428        1.2390717230129304     
 N   9.6868765837368276        5.0910433418552632        2.8125070244959280     
 N   12.278453730115237        5.0914194798508277        2.9022292105726608     
 N   9.5014132911454396        5.0796347472209549       -1.6907801067722987E-003
 N   12.091324123221977        5.0602483953096256      -0.34119064130503157     
 O   8.2288269130141689        7.2507365122746128        1.4707900098761741     
 C   9.9736426216568201        8.6742740725770062        1.3552669566843336     
 N   13.418773991137163        7.9975605405924508        1.1862348734093386     
 C   11.413468690000080        8.7920120337043492        1.2687386977644424     
 O   8.3288630141684621        5.0932594866057350        2.7020932885896185     
 C   10.164745849679045        4.4309973390290676        3.8361762076506167     
 N   13.592381061710695        4.8671008241766254        3.1439391843794211     
 C   11.614777056468199        4.4091643529528657        3.8730420295476891     
 O   8.1507264194843696        5.1280640846331638       0.21567215595932770     
 C   9.8809602856170020        4.4254167067290471       -1.0679821191276229     
 N   13.371616103553993        4.7593566379247907      -0.66699889660824141     
 C   11.324990660270007        4.3649162774407904       -1.2228698592550469     
 B   7.7584180991815259        5.8208168944730474        1.4953888708641325     
 C   9.0383333088380517        9.8330884872366653        1.3505429660005286     
 H   14.178837690119986        7.2846162699272092        1.1201049676314756     
 C   13.563997935102243        9.3494431111322172        1.1688777667512338     
 C   12.290746924731213        9.8995794783820887        1.2269803270242841     
 C   9.3043048599266847        3.7321943241267435        4.8290676817294962     
 H   14.321917420504455        5.2422093867340500        2.4959511445128255     
 C   13.779539046974955        4.0696815729578484        4.2234593365659645     
 C   12.522715820689204        3.7530025652376739        4.7267624409982432     
 C   8.9422173041396817        3.7922924060447700       -2.0292421946762191     
 H   14.168128157942631        5.1516733843653899      -0.11789891443022804     
 C   13.440596468659161        3.9078743392585831       -1.7160059030774704     
 C   12.135408445175710        3.6304240418476534       -2.1084020468859834     
 C   6.1711146432242465        5.7955123159879340        1.6531134085185826     
 H   8.2551501630391897        9.7107857184226578        2.1140359038105876     
 H   8.5051927764506665        9.8997128536808461       0.38710489567595896     
 H   9.5684983042781724        10.775454611569153        1.5154648547680021     
 H   14.543920263864644        9.8029836287518268        1.0666205623011291     
 H   12.038492374945847        10.950291484680211        1.2385594444644845     
 H   8.5673840010806828        3.1051756109193205        4.3018176193037529     
 H   8.7155217217898215        4.4550968136412932        5.4232969973356111     
 H   9.9047326796383039        3.1157042458837556        5.5085746637186777     
 H   14.765909127732424        3.7738402365150052        4.5646828735546725     
 H   12.305002994158382        3.1223123162087920        5.5768657475822536     
 H   8.0492925127569794        3.4200699179645593       -1.5032273899918163     
 H   9.4350112806612412        2.9775065785756025       -2.5809757834075300     
 H   8.5932061547931227        4.5409703681741096       -2.7688024312257649     
 H   14.395856797762976        3.5348657464439897       -2.0676607596960466     
 H   11.829572697308597        2.9778890318328184       -2.9137894191054348     
 H   5.7038458630841777        6.3551538217114674       0.82784923934143018     
 H   5.8245094242684683        4.7546316866132150        1.5448130187183746     
 C   5.7095182106130133        6.3520955323034141        3.0094259095367799     
 H   5.9457574542619911        7.4261925979353176        3.0669168693348796     
 H   6.2990057534351438        5.8783834100007004        3.8092113510549592     
 C   4.2281211153216409        6.1390182936924251        3.3300313153717371     
 H   3.6014033277520254        6.7207666590224378        2.6363501163519514     
 H   3.9639650611028228        5.0839587204860974        3.1512711918896308     
 C   3.8922770648312426        6.5074628130629275        4.7787712092322163     
 H   4.1138838407509839        7.5724153267607495        4.9532715879187048     
 H   4.5690382756762249        5.9586150264731428        5.4536128702889792     
 C   2.4417782485611372        6.2131229627765610        5.1678563045772741     
 H   1.7627357292703900        6.7992103390304344        4.5288918851622180     
 H   2.2109958829681502        5.1578107507929198        4.9501633357695578     
 C   2.1406625014407674        6.5072855307771835        6.6400965321447813     
 H   2.3533107887601190        7.5663664606013894        6.8567414696498226     
 H   2.8351471551097043        5.9363227965144691        7.2759557938120674     
 C  0.69652438476683998        6.1832215653268339        7.0340482285377153     
 H  0.48111994289855642        5.1267190203709276        6.8062796545070245     
 H   7.4499349080103770E-003   6.7651014099022948        6.4012412236987206     
 C  0.38978542679080580        6.4622929910918003        8.5080730416353330     
 H   1.0729448022272714        5.8774205910865360        9.1423173394717399     
 H  0.61206034851597835        7.5168174457714247        8.7365884292529952     
 C  -1.0610205193206996        6.1526753756816870        8.8902517106150754     
 H  -1.2870103477086019        5.0986540992978604        8.6615301560593778     
 H  -1.7368923207683655        6.7423266215116682        8.2504788460046949     
 C  -1.3779412447065098        6.4386744792670658        10.361423534694666     
 H -0.72286012002640054        5.8309121602155987        11.003107014491151     
 H  -1.1237303543624386        7.4848559587294758        10.594480951546755     
 C  -2.8434561358998445        6.1782472617721123        10.724986315432419     
 H  -3.1028369878902851        5.1333109813575764        10.490762703292683     
 H  -3.4867419154582140        6.7940382081314992        10.077250744366326     
 C  -3.1691108939951649        6.4728213301749067        12.192628363773437     
 H  -2.5353911304229908        5.8466433678685030        12.838639031003575     
 H  -2.8865897072358679        7.5111110596896822        12.428470805056506     
 C  -4.6430182020741659        6.2515081870205025        12.556605944405751     
 H  -4.9344333654270454        5.2190028759455984        12.304042805644199     
 H  -5.2795247138479082        6.9003333078824998        11.933898047859287     
 C  -4.9340687499658751        6.5174119615409962        14.037614326263782     
 H  -4.3046577194668494        5.8580693260306544        14.654805793844259     
 H  -4.6230807893195580        7.5420389161942039        14.296464634002383     
 C  -6.4065861520653415        6.3199518493907849        14.426142546361451     
 H  -7.0323886511643323        7.0266054702461949        13.857654801015187     
 H  -6.7258726324336058        5.3114755037553918        14.114548143259869     
 C  -6.6350973359631471        6.5009161930468276        15.931646206959726     
 H  -7.6889662573466664        6.3580622475034341        16.215248112739104     
 H  -6.3437667847154886        7.5086446522810348        16.263228176044930     
 H  -6.0430683068909250        5.7798894147747095        16.514741898760221     
 Cl   15.682011854139791        5.8786422917669636        1.0974901429140624     
 Co   20.745720074577527        2.0661676530173021        5.6154031141358729     
 N   22.200965517557890        3.5848261678182269        5.3708615653070675     
 N   19.638388796975107        3.8509164351465057        5.5333263446982190     
 N   21.969570573898515        1.2034527023668875        4.1094070851816902     
 N   19.412397383435245        1.2371996956929665        4.1074148652662945     
 N   22.229008056569658        1.1442867622865220        6.8329566555907215     
 N   19.639151078083660        1.0654146975013772        7.1892103392410380     
 O   23.548290851823523        3.3756093349420220        5.3638946975604949     
 C   21.827877245932182        4.8378359519538661        5.4000852215276849     
 N   18.349872538893692        4.2622534546909812        5.5874148108566173     
 C   20.383376475384971        4.9873790491311345        5.4685100297401030     
 O   23.337377181885746        1.2166226743337707        4.1608814031095100     
 C   21.462752638285608       0.57003041565658952        3.0825312284833526     
 N   18.085246787588918        1.0534807220595144        3.9119900876329616     
 C   20.018593834798651       0.57303949685666900        3.0898408933741672     
 O   23.579292671715347        1.2543559795267027        6.6398951205577035     
 C   21.869185891807003       0.50147672112070929        7.9123668750003793     
 N   18.368531911294657       0.76547970134316989        7.5445681955949135     
 C   20.427275805173647       0.39672667681413148        8.0711715266153892     
 B   23.965613484012927        1.9180140856808425        5.3371091094454393     
 C   22.785455606871295        5.9762135509075440        5.4108489282129240     
 H   17.578015502365236        3.5745051490853070        5.7341316752521001     
 C   18.253593980718911        5.6146343000971788        5.5729829831572424     
 C   19.547028468941608        6.1203994955390586        5.4862195129933662     
 C   22.275406327011602      -0.11313262098404245        2.0373031542444742     
 H   17.388893908453213        1.4385778282119810        4.5855276823978839     
 C   17.836059436153889       0.28978585390859446        2.8135591499495551     
 C   19.060265646199248       -4.0728182054920084E-002   2.2532471054249963     
 C   22.841368869455682       -8.5404396751612627E-002   8.8685907665303265     
 H   17.563035913988433        1.1990736507690221        7.0365958566642881     
 C   18.324444301615458       -6.7881476000774849E-002   8.6077531699846421     
 C   19.639725466314175      -0.33256294210233939        8.9803424558405283     
 C   25.551010109978073        1.8439247453160155        5.1587636390770566     
 H   23.493566730520058        5.9018743421071083        4.5713643925796994     
 H   23.409969042839752        5.9437041984637800        6.3189986214790608     
 H   22.269597149786620        6.9378645590103529        5.3682566483863452     
 H   17.290658594742570        6.1019169805300342        5.6691339238907004     
 H   19.835453197778829        7.1611985422070497        5.4466518401844324     
 H   23.145478142778337      -0.60447685247895733        2.4995836316110251     
 H   22.676798575887712       0.61397289340992756        1.3074948140829403     
 H   21.666574164309235      -0.84517128377444095        1.4887000328539950     
 H   16.829719031304307        2.0822711693232340E-002   2.5122140920819391     
 H   19.231031117692297      -0.64704601186778665        1.3740492417217642     
 H   23.613430721731145      -0.65347309018115651        8.3180557507529365     
 H   22.338043251470307      -0.72677020895520350        9.6073854095732631     
 H   23.376657667198945       0.71843915656532886        9.4138703325807604     
 H   17.379009466990890      -0.42894557031901170        8.9946207990846823     
 H   19.962683961227938      -0.96166246174206405        9.7976242579293871     
 H   26.043455337272622        2.3961688676227939        5.9752849347024135     
 H   25.867828952383661       0.79422119311424189        5.2735918492819680     
 C   26.020233517824433        2.3760009890640639        3.7944206090678367     
 H   25.789190072921041        3.4501012669718092        3.7208071290636280     
 H   25.430568779237866        1.8938811806151363        2.9998526621142103     
 C   27.505371769182648        2.1576357050035742        3.4864533051125166     
 H   28.126197200871839        2.7450033328544157        4.1811192684519849     
 H   27.768961615619126        1.1044352239069053        3.6773603189605475     
 C   27.856259922690288        2.5146698133096468        2.0370632917051203     
 H   27.624420188703368        3.5753570433681250        1.8502266866696699     
 H   27.193101468085668        1.9519912986080705        1.3604314030504814     
 C   29.315968986733342        2.2355694929082328        1.6648210724441952     
 H   29.980181164804137        2.8356071877158913        2.3064550294702562     
 H   29.558448541150344        1.1851375858182396        1.8936449382955851     
 C   29.631658138764724        2.5225638144101836       0.19257975345252437     
 H   29.398791130273786        3.5748415322130240       -3.5690086851774272E-002
 H   28.957260640981779        1.9316674416224069      -0.44618767498974438     
 C   31.088147040054665        2.2271003633812407      -0.18437139183133794     
 H   31.323810902003402        1.1769657072826285        5.2597109729961074E-002
 H   31.757392114849019        2.8276996652598090       0.45197677293282712     
 C   31.408276734878193        2.5042599871293358       -1.6574824348018928     
 H   30.743058971505654        1.9045263321755883       -2.2965267295137797     
 H   31.169150889034110        3.5534272672211658       -1.8931430399350879     
 C   32.868827941534896        2.2188139898319972       -2.0270407468464628     
 H   33.109719579529795        1.1684968660206432       -1.7968644177872195     
 H   33.530252095954282        2.8189798042161400       -1.3822999285004032     
 C   33.194182900914534        2.5113679775804263       -3.4962699145111564     
 H   32.540545723777008        1.9082803073549026       -4.1441734265203065     
 H   32.941434127076398        3.5590090101298166       -3.7244177377639343     
 C   34.660364506180599        2.2503885109067978       -3.8625424329010785     
 H   34.914722618449765        1.2005400100390531       -3.6453761238457538     
 H   35.309655794398481        2.8521501258653541       -3.2075660055028394     
 C   34.982923407667535        2.5665911231696814       -5.3273792287701767     
 H   34.326914677461026        1.9711967396680197       -5.9810972474782984     
 H   34.725517505814729        3.6167837464505452       -5.5389809754016648     
 C   36.446689387911114        2.3122487304427706       -5.7135022176554706     
 H   36.708225912937898        1.2639853247761879       -5.4941241675653778     
 H   37.110936554780274        2.9230229041346911       -5.0808113680355245     
 C   36.726603878489506        2.6117607960918248       -7.1909997097775049     
 H   36.037215538908022        2.0223754861997749       -7.8164660180874028     
 H   36.485132453469973        3.6657120438273729       -7.4060399909565984     
 C   38.171354518741467        2.3194273903287064       -7.6264097997481510     
 H   38.862992036337111        2.9532153672565742       -7.0464168914697289     
 H   38.419994169094693        1.2760340419237632       -7.3674299481828927     
 C   38.373674040301481        2.5472477435871981       -9.1297681805455486     
 H   39.384112289670924        2.2655112101425208       -9.4659063805979216     
 H   38.220629967168499        3.6034475969689383       -9.4030395509624469     
 H   37.663660117623898        1.9482548523083456       -9.7207581529879903     
 Cl   16.085036583645525        2.1277291758022798        5.9919248708102950     
 Co   20.541513375914050        2.0573158548231070        12.278833737229943     
 N   21.926701163759670       0.45313037053142530        12.217769842898814     
 N   19.390160692243082       0.27302832415356126        12.389273857745994     
 N   21.845254202827082        2.7899725168405651        10.811826574626277     
 N   19.250229003779786        2.8085870666238293        10.705651984509153     
 N   22.018642987116504        2.7863408843477102        13.633000847589289     
 N   19.427775147306438        2.8323117646373390        13.962622791665368     
 O   23.281849208976812       0.61627756578779491        12.155295591509361     
 C   21.524282123036986      -0.79099020331995995        12.276685610815223     
 N   18.085994233421935       -7.9723921619519925E-002   12.433975068262935     
 C   20.083690492930927      -0.89494366876701970        12.360865586691682     
 O   23.202156011357449        2.7783451200776805        10.929727957095132     
 C   21.377116695633305        3.4533045531847208        9.7856929201262908     
 N   17.939887603549138        3.0512917875959422        10.459037632850377     
 C   19.926932068107902        3.4900074220020469        9.7425068979406184     
 O   23.369507602167410        2.7327500222937142        13.417576753230275     
 C   21.641127359634368        3.4455444046187242        14.697064530027758     
 N   18.149427040739514        3.1487474074683859        14.281293017685842     
 C   20.197463355549939        3.5206946881835477        14.846739746725980     
 B   23.762820794557140        2.0422697774099818        12.137283737101024     
 C   22.449977918604191       -1.9578773267187228        12.288644169580831     
 H   17.332500755672744       0.64032188843337712        12.496231255143790     
 C   17.926880576530596       -1.4305797592903364        12.447241462391965     
 C   19.194651424586240       -1.9937828346001645        12.395945899188774     
 C   22.248824324366264        4.1428630572253349        8.7960546383225431     
 H   17.203286046902008        2.6821483911443673        11.102935671627257     
 C   17.767633946627360        3.8590351247924604        9.3845189312632087     
 C   19.031198792259605        4.1634608117778802        8.8890367891740905     
 C   22.583390667695738        4.0735794617364611        15.657909706217623     
 H   17.350869474534530        2.7658208660745820        13.727932080600457     
 C   18.084577931291950        4.0037007716664910        15.327848954171433     
 C   19.390750129809913        4.2663584281045219        15.726889278962943     
 C   25.351257754670648        2.0610768665871806        11.985217949417791     
 H   23.229746262479214       -1.8516655398317827        11.520127300287747     
 H   22.987867126762854       -2.0188205788909768        13.249217929402178     
 H   21.910974294277612       -2.8967796659805396        12.136719046187602     
 H   16.941713904833481       -1.8742293545196334        12.542975992439739     
 H   19.436884322718246       -3.0470810582215555        12.383718480689472     
 H   22.981383832267294        4.7728646916026172        9.3271553906660571     
 H   22.844045418267321        3.4137908774655887        8.2134175371784242     
 H   21.656362325132314        4.7555322974503893        8.1048898086001220     
 H   16.786489263836906        4.1708204550524153        9.0411663184390960     
 H   19.260601597158374        4.7988853539104062        8.0450913345599133     
 H   23.476367766681992        4.4446667538510889        15.130914413101886     
 H   22.094241863255629        4.8882436583559512        16.212423484888067     
 H   22.932100467765135        3.3217847909141009        16.393903494762998     
 H   17.131581434009885        4.3895828119582907        15.672558028754638     
 H   19.699833418476494        4.9173800162097487        16.532344600746640     
 H   25.813059089834915        1.4868892190200764        12.803635106876870     
 H   25.702066243393858        3.0986647232801143        12.110597487233834     
 C   25.815811369709611        1.5237368212651208        10.622189757367595     
 H   25.581305346895661       0.45024324626790307        10.549515428799250     
 H   25.227096279166020        2.0077740126516423        9.8282040206604933     
 C   27.297227907341643        1.7434801431425593        10.305645469167104     
 H   27.924925101220218        1.1541800046978465        10.991963228504604     
 H   27.559146812832534        2.7966067008441207        10.498294096266690     
 C   27.634098985901826        1.3944689989232493        8.8523114320113923     
 H   27.413879823834481       0.33162908204772445        8.6640959865613585     
 H   26.956519977436511        1.9511693300276025        8.1847195238442332     
 C   29.084137709210488        1.6950608970764136        8.4660075509504278     
 H   29.764167224502707        1.1049330555899903        9.1001190924714521     
 H   29.313013448633882        2.7489458122706543        8.6923668344304179     
 C   29.385584614779159        1.4127945717480415        6.9914480715226324     
 H   29.171758064696409       0.35573478762993715        6.7664156186446434     
 H   28.691712072572059        1.9894597050886655        6.3601161830873769     
 C   30.830101895468296        1.7376290277184401        6.5992792771420934     
 H   31.046773982012429        2.7927888381271981        6.8318743162960267     
 H   31.518328289799815        1.1518828142432580        7.2293296481248355     
 C   31.136438391972170        1.4640766410930843        5.1240664404543210     
 H   30.456534800600330        2.0550617950019605        4.4921104335107689     
 H   30.908901657364808       0.41172462714872710        4.8908665486187788     
 C   32.588814409029851        1.7673978526764977        4.7428077994622413     
 H   32.820188743294281        2.8199133637791092        4.9729520989340363     
 H   33.261561263126232        1.1731686840188911        5.3815615509760804     
 C   32.903845402801387        1.4809811118996379        3.2712826399472545     
 H   32.253882305494059        2.0948314202980933        2.6301411522808511     
 H   32.640903305394495       0.43716989088716268        3.0371680876930842     
 C   34.371364055306046        1.7290442579119125        2.9070209267438081     
 H   34.639648265356350        2.7721506115181671        3.1396025782120485     
 H   35.010062746722845        1.1083865284491672        3.5548263852945565     
 C   34.692608076342310        1.4294652225246223        1.4394487659029300     
 H   34.064268764350757        2.0611359280039347       0.79326355408485616     
 H   34.399369177206616       0.39360481331777003        1.2056114317773041     
 C   36.168177589771723        1.6351748416406047        1.0727138915991441     
 H   36.471128093333071        2.6647835198401624        1.3242910177086908     
 H   36.799303428948754       0.97950588295059537        1.6941275098839392     
 C   36.452309826968296        1.3661643148951577      -0.40905952390000722     
 H   35.827768580744831        2.0325712713576780       -1.0242317092035582     
 H   36.129538319797774       0.34466098829991876      -0.66718752757093513     
 C   37.925945203391656        1.5483121169824334      -0.80208136799557272     
 H   38.546545005877846       0.83368412073880183      -0.23714577674236059     
 H   38.256888295893198        2.5532371228466206      -0.48964118076398477     
 C   38.146871876516144        1.3682044243604572       -2.3087020666956248     
 H   39.200675887477914        1.5046599042229005       -2.5968582722937441     
 H   37.846920911671241       0.36264188937866143       -2.6410244172892141     
 H   37.556848608062985        2.0946177206054033       -2.8877411541249209     
 Cl   15.835561337835806        2.0612874154101504        12.503433982861900     
 Co   10.791583538172198        5.8273114474813426        8.0166805926802205     
 N   9.3503640546878657        4.2909317070655968        8.2540904145571208     
 N   11.913111310810953        4.0540465791633826        8.0883955723344858     
 N   9.5549806590886543        6.6724285072477452        9.5174884038771186     
 N   12.115208004182035        6.6601681097771488        9.5337393292316435     
 N   9.3059229507620618        6.7212286522483975        6.7882127958085086     
 N   11.896686194819877        6.8343638054543199        6.4407427798479535     
 O   8.0006931509542714        4.4851449489809756        8.2618110702711594     
 C   9.7365486856215018        3.0422154070930585        8.2225670899003216     
 N   13.206558179781018        3.6583056495739097        8.0425787617785236     
 C   11.182073302284079        2.9090036354605089        8.1556055111724319     
 O   8.1882299893487609        6.6482728293427069        9.4594978301951205     
 C   10.052000674487285        7.3079924653924104        10.547542017798273     
 N   13.438900673479951        6.8610235831809332        9.7348113973080554     
 C   11.496222012784754        7.3204715298129877        10.545807736173066     
 O   7.9557850006891648        6.6014228125117711        6.9795664795879544     
 C   9.6616544464830412        7.3739116310054760        5.7133207890130091     
 N   13.164397444964164        7.1518464464180722        6.0906503184427612     
 C   11.102866956889253        7.4964194982223544        5.5586777943816328     
 B   7.5703197604715244        5.9381583665224342        8.2824179797430837     
 C   8.7906087392475367        1.8940651582966408        8.2084622122940765     
 H   13.970407948158536        4.3543024688839793        7.8967595137665691     
 C   13.319076045641221        2.3072000115559783        8.0646478240302333     
 C   12.032129982414499        1.7862308540781804        8.1470899155158225     
 C   9.2284287610678923        7.9798405000156585        11.591181291193639     
 H   14.142188821729857        6.4851048789703496        9.0634415424671797     
 C   13.673388335234069        7.6317324774672928        10.830646229542351     
 C   12.442538198898747        7.9487910833623090        11.383995533158989     
 C   8.6846842406133291        7.9578977963461295        4.7601638472403831     
 H   13.973277317955301        6.7277806649967440        6.6009483826887170     
 C   13.201477735328977        7.9903778831504448        5.0311279988889446     
 C   11.884183492098389        8.2392820576761654        4.6546585683528434     
 C   5.9837836508060693        6.0026552419804702        8.4554321920832116     
 H   8.0872459623579278        1.9528075937989877        9.0541293616670675     
 H   8.1597406235947627        1.9291212966199038        7.3042359938746060     
 H   9.3171813961796008       0.93706601000601486        8.2393745518598482     
 H   14.287939407370517        1.8312040962385194        7.9754546448301307     
 H   11.755472936816947       0.74246606987994324        8.1903706018462454     
 H   8.3577048782076737        8.4687488901559984        11.127116904845284     
 H   8.8270949482538512        7.2455879599440101        12.313136709961894     
 H   9.8283765383836688        8.7121724854448814        12.147909773877167     
 H   14.674543006311820        7.9154755634630449        11.135050948304507     
 H   12.259903870338121        8.5570346535246991        12.258970576431228     
 H   7.9057186434878224        8.5106377392468069        5.3131353634466469     
 H   9.1808140281564548        8.6114252726127738        4.0297253529663282     
 H   8.1603841910998725        7.1547008064495587        4.2066337237423008     
 H   14.143568044103921        8.3658891983168644        4.6499536062037734     
 H   11.555656840192519        8.8672383530265790        3.8385123235492071     
 H   5.4975260908427028        5.4366052978351060        7.6448072235671898     
 H   5.6612262171818220        7.0487975560268676        8.3254113088706756     
 C   5.5124635644216644        5.4868232695205217        9.8256707492786042     
 H   5.7403920971467599        4.4128741677903953        9.9116847191463844     
 H   6.1029408175332707        5.9763052449253307        10.615035149549392     
 C   4.0279374528684802        5.7136723344752260        10.131375764721378     
 H   3.4044896316222584        5.1214311246043644        9.4433005388847437     
 H   3.7685562919050941        6.7658501333567882        9.9291197462637335     
 C   3.6761239231381668        5.3739185775315397        11.584919159022375     
 H   3.9039322941827415        4.3144320018368489        11.783424288687849     
 H   4.3418741023318317        5.9414491151707249        12.254991271734216     
 C   2.2176804170937325        5.6626358197837590        11.955151819642563     
 H   1.5508020506374238        5.0607043933218012        11.318134274942818     
 H   1.9797817547410517        6.7123497314182519        11.718342109202503     
 C   1.9009301401805385        5.3876793371732017        13.429623635345617     
 H   2.1329260673256742        4.3369713619166195        13.666166954526469     
 H   2.5756258999873189        5.9828550372158222        14.064180108881455     
 C  0.44445611115290751        5.6866219418420654        13.804247584035886     
 H  0.20922247492030172        6.7354846585049373        13.561223405443549     
 H -0.22471285606278613        5.0825543978265184        13.171101942317765     
 C  0.12383541680331271        5.4171903221550410        15.278795971394173     
 H  0.78539450554291612        6.0239951039599129        15.915103591114674     
 H  0.36809763082036911        4.3705655304082534        15.520883596321898     
 C  -1.3386070471654461        5.6967247235769589        15.645985738170195     
 H  -1.5854927394681864        6.7446232507414754        15.410910337797809     
 H  -1.9962592395201653        5.0895424500923800        15.003877359432938     
 C  -1.6623778031276866        5.4083584823468822        17.116433396553958     
 H  -1.0156465526471294        6.0214642482064962        17.761930984482024     
 H  -1.3985335550901057        4.3645625417044505        17.349643417587920     
 C  -3.1314260775971201        5.6546657826163313        17.481683827518843     
 H  -3.3981841234160859        6.7002761435981455        17.259200009554522     
 H  -3.7741914343268292        5.0416886714012019        16.830740140625601     
 C  -3.4481762798948679        5.3423691114998393        18.948645707263015     
 H  -2.8010496760473820        5.9517350611832009        19.597976474345192     
 H  -3.1742190420499612        4.2978317221647302        19.166057323696148     
 C  -4.9149610193370004        5.5753413245304220        19.335937078079141     
 H  -5.1957378130758469        6.6157167551127767        19.105118505786738     
 H  -5.5697219265034690        4.9453479062014098        18.712839944999750     
 C  -5.1843165627233887        5.2888988313231335        20.817971520155101     
 H  -4.5080856708911936        5.9022549028381563        21.432884115522366     
 H  -4.9174619320063142        4.2450508857410343        21.046291636772906     
 C  -6.6332577190021649        5.5517868947216478        21.255093505867283     
 H  -7.3104536172554218        4.8934000199370251        20.687769586026636     
 H  -6.9075890820370933        6.5838077696633635        20.981694778961042     
 C  -6.8248168179425894        5.3421900254623074        22.762327222042213     
 H  -7.8403744037887870        5.5972460059204465        23.099139904643771     
 H  -6.6392400804997767        4.2980500359633540        23.051729857223666     
 H  -6.1330782730400806        5.9702971866175485        23.340093008459238     
 Cl   15.454363585434011        5.8190388311446224        7.6512870575760736     
         388

 Co   10.981208556779997        5.8430808777593208        1.3341085802239521     
 N   9.5834318736879442        7.4299696427432806        1.4102380169975761     
 N   12.121050554746635        7.6357907323943071        1.2401278689455455     
 N   9.6911586063958932        5.0931579605188597        2.8095267601683762     
 N   12.281865311608835        5.0938856853702266        2.8972380164352907     
 N   9.5039540918095824        5.0807724657697912       -2.3258756897293932E-003
 N   12.093890335592977        5.0588748043424241      -0.34202400586586312     
 O   8.2304096053744935        7.2536122733815782        1.4701968003830534     
 C   9.9749484317092190        8.6777205420671724        1.3567609964018705     
 N   13.420784663585099        8.0027577135762034        1.1874798754477087     
 C   11.414930588811186        8.7959166949707743        1.2707888332386401     
 O   8.3329035456535490        5.0959685700665274        2.7005549192513061     
 C   10.169555069135765        4.4337799295107860        3.8333684846811380     
 N   13.596061365137878        4.8701939975001469        3.1378055263527869     
 C   11.619425512647744        4.4122059600943730        3.8691711344783726     
 O   8.1532781902296811        5.1311353716313208       0.21430794436158729     
 C   9.8828681030271692        4.4266507415329892       -1.0688791242427549     
 N   13.373846210417661        4.7575517792845252      -0.66848242857445017     
 C   11.326825312227228        4.3644671963051911       -1.2237424562964332     
 B   7.7611380782936630        5.8230439433634338        1.4946748971994586     
 C   9.0393207502359392        9.8362191747679617        1.3517241218338325     
 H   14.180970663541098        7.2902964101256975        1.1191792027075047     
 C   13.565073789779897        9.3546213965526501        1.1711679513428319     
 C   12.291430563285035        9.9039236270164164        1.2299164986173794     
 C   9.3101268739640926        3.7357078553197023        4.8276486325223020     
 H   14.324872341320873        5.2453660888154916        2.4891947542732242     
 C   13.784529652176346        4.0734733423824121        4.2177477473789668     
 C   12.528426219950914        3.7567770613966918        4.7224344454316736     
 C   8.9430857358485891        3.7949088891645051       -2.0299475664497626     
 H   14.170684329951373        5.1507549939617574      -0.12043633675632648     
 C   13.441979848178097        3.9064483051442171       -1.7177948096453886     
 C   12.136469268571505        3.6297734110394506       -2.1097832098645402     
 C   6.1738562655951217        5.7966175843274934        1.6528216978342170     
 H   8.2583398504314580        9.7156923219880671        2.1174871966211106     
 H   8.5034834447200751        9.8999758715541333       0.38991884440507235     
 H   9.5693640854627180        10.779006257615311        1.5129017415808907     
 H   14.544681996477719        9.8087999512322810        1.0692649205899551     
 H   12.038477488698854        10.954438341642421        1.2423341826109020     
 H   8.5695740158595335        3.1124291189015807        4.3021243377924332     
 H   8.7264386645681640        4.4589184574001104        5.4253499495558550     
 H   9.9105525644917325        3.1160779796179914        5.5038183625454176     
 H   14.771309916669511        3.7779449311752824        4.5579292878071902     
 H   12.311687884755139        3.1266768968860812        5.5732053649387954     
 H   8.0533727858593700        3.4175626204720837       -1.5032056800256042     
 H   9.4360091762467277        2.9846965440047359       -2.5867230536571113     
 H   8.5891317803546166        4.5451294233255481       -2.7642562726298889     
 H   14.396889523137254        3.5333927532915457       -2.0702531179129329     
 H   11.830034373308120        2.9779238363587730       -2.9154837745273547     
 H   5.7060512258406124        6.3564525009219413       0.82798027688357290     
 H   5.8279342043035536        4.7555892235347033        1.5438901678673538     
 C   5.7119853239178457        6.3520264937087800        3.0095354501514029     
 H   5.9480082679974364        7.4261142188111329        3.0678546857773865     
 H   6.3014866805554135        5.8778398688451059        3.8090196620074614     
 C   4.2304960500871056        6.1385834824150676        3.3297106658233075     
 H   3.6038842368713575        6.7206508803156355        2.6361946933601765     
 H   3.9664528378859991        5.0836131924424253        3.1502711096179845     
 C   3.8942096453850623        6.5062077908649867        4.7785888692748717     
 H   4.1160164821592629        7.5709989478351520        4.9537770152398881     
 H   4.5706472295608789        5.9568095993968573        5.4532899865562579     
 C   2.4434823826132961        6.2120600951611964        5.1671439291507593     
 H   1.7647947534553685        6.7986064884287432        4.5282333409920952     
 H   2.2124748170810307        5.1569095116766466        4.9489180500545817     
 C   2.1419409208940579        6.5056981979006725        6.6394454035534052     
 H   2.3551426719012234        7.5645444752124238        6.8566370469303877     
 H   2.8358703795758320        5.9340557582469984        7.2752679048391746     
 C  0.69745858382423775        6.1823549836920098        7.0328700062300644     
 H  0.48149278946530333        5.1260610229780976        6.8047030815733009     
 H   8.9405302853431401E-003   6.7648432721577230        6.4000425599210136     
 C  0.39034337509131656        6.4611974401644785        8.5069034029500372     
 H   1.0729165786757562        5.8757440778706176        9.1412164677733099     
 H  0.61321629843175729        7.5155127708452341        8.7357624306389408     
 C  -1.0607770982306606        6.1524045624104815        8.8886885081086824     
 H  -1.2873240372303463        5.0985345003479798        8.6598517647727462     
 H  -1.7361596607590120        6.7424918523054647        8.2488204642822129     
 C  -1.3778877102061480        6.4385480414355625        10.359824183361630     
 H -0.72300702151937823        5.8307079379480653        11.001647860880531     
 H  -1.1234542790700808        7.4846895939056157        10.592816926166380     
 C  -2.8434858712442979        6.1784694980514399        10.723459974336173     
 H  -3.1030104642130469        5.1334742016932662        10.489675840665312     
 H  -3.4867895300160909        6.7940767475130830        10.075567091618197     
 C  -3.1689186471121000        6.4736801424207453        12.191046771358247     
 H  -2.5347703478772687        5.8481064300424750        12.837224122281155     
 H  -2.8867299532338753        7.5121954214402553        12.426251496092256     
 C  -4.6426063690144899        6.2519497498638081        12.555696201544320     
 H  -4.9336041738699867        5.2191482069319539        12.303927628169522     
 H  -5.2796854715619137        6.9000600568501387        11.932850876878216     
 C  -4.9331106632677706        6.5186692026498303        14.036675418038016     
 H  -4.3022673098242459        5.8608654017678408        14.653931884058467     
 H  -4.6235618904018052        7.5439379000556368        14.294465048263362     
 C  -6.4049238498894887        6.3191655066968524        14.426597575819148     
 H  -7.0323020764052027        7.0242276028436281        13.858014716069899     
 H  -6.7227428954372943        5.3099172144800928        14.116261787867654     
 C  -6.6324523595318610        6.5011725940608924        15.932109722450853     
 H  -7.6851719696107406        6.3548670667865768        16.217250600409155     
 H  -6.3444472075201830        7.5100665188376441        16.262291953564656     
 H  -6.0373850084136516        5.7830989694094477        16.515185657573539     
 Cl   15.683640443520913        5.8827264469521321        1.0904164024466143     
 Co   20.748028393095442        2.0613128068885631        5.6112945917172130     
 N   22.201278920004672        3.5823777340116587        5.3717952851511193     
 N   19.639413718298712        3.8460054503105887        5.5345367832427623     
 N   21.974111593876376        1.2022551965187269        4.1063471302938179     
 N   19.415897489066619        1.2344999867989128        4.1014921665737232     
 N   22.231180874799122        1.1447656342094930        6.8325875562023484     
 N   19.641295525545679        1.0666872112290784        7.1881090164998698     
 O   23.548827485799993        3.3744805108785760        5.3632935993293565     
 C   21.827335142585948        4.8351285163064297        5.4018045171317022     
 N   18.350451865249596        4.2556784081081496        5.5883669761645836     
 C   20.382937998491361        4.9833628888794053        5.4706791418323197     
 O   23.341615645614315        1.2154110391485613        4.1596538172756485     
 C   21.468374586175297       0.56802179095900118        3.0794769419953885     
 N   18.089212774156199        1.0491524329062081        3.9046386156922415     
 C   20.024050297593170       0.56990980957018744        3.0853957356700468     
 O   23.581476841003383        1.2533438689974414        6.6389048838211639     
 C   21.870895943167724       0.50141821729733649        7.9115309377503582     
 N   18.370475098344954       0.76626784916854940        7.5424755148063074     
 C   20.428941238197332       0.39744346083001308        8.0700937172478682     
 B   23.967961998662211        1.9177740660207958        5.3367502232818032     
 C   22.783994724500669        5.9743256950071251        5.4125455114955399     
 H   17.579127688344943        3.5670133191639013        5.7327776140269835     
 C   18.252388964423417        5.6080126890028907        5.5746560003429506     
 C   19.545094368567074        6.1154087846368883        5.4888387069437350     
 C   22.282670201022068      -0.11527923317937343        2.0357677016086697     
 H   17.391741832039145        1.4337582393224264        4.5773795578035568     
 C   17.842161070595338       0.28428247886367258        2.8068363137634686     
 C   19.067459484560402       -4.5480283790757858E-002   2.2483077310402741     
 C   22.842260574958146       -8.6649510226523035E-002   8.8678429383341975     
 H   17.565152106972409        1.1984551111374098        7.0332722755996055     
 C   18.325851348803486       -6.7721212072954021E-002   8.6051782194799404     
 C   19.640894364402278      -0.33233669165220941        8.9784600325993882     
 C   25.553442902701512        1.8452731532373481        5.1591279979005531     
 H   23.494074277674500        5.8990976911956023        4.5750126099808277     
 H   23.406128658826432        5.9444561615935694        6.3221339870913349     
 H   22.267463128981809        6.9353262807431113        5.3669013803259924     
 H   17.288823999451314        6.0940588717450321        5.6707920565912167     
 H   19.832208169491118        7.1565612576344364        5.4499873462852966     
 H   23.148976908062874      -0.61042078629123753        2.4999317567548571     
 H   22.689377877782839       0.61190086582048708        1.3100193076727769     
 H   21.674307033214280      -0.84403848363141643        1.4832296027843288     
 H   16.836519907470734        1.4138997315830543E-002   2.5043179351607203     
 H   19.239858561559391      -0.65256216619735408        1.3700586768149996     
 H   23.617825249573858      -0.64896149087664778        8.3179430391499967     
 H   22.339390646071958      -0.73307638964102551        9.6012871301247493     
 H   23.372143305387890       0.71567184060614397        9.4186644455540502     
 H   17.380221327902508      -0.42949581789017771        8.9908931203133111     
 H   19.963500796926386      -0.96205275412306046        9.7953941973166447     
 H   26.045025718635252        2.3981216349437497        5.9757122592245020     
 H   25.871233392590124       0.79591202887456181        5.2742246612774144     
 C   26.022517051806407        2.3775366410271714        3.7948298654418458     
 H   25.791401188236541        3.4516273889567084        3.7212838458712039     
 H   25.432848365063542        1.8954094154309622        3.0002732761023099     
 C   27.507539651944725        2.1590994740255982        3.4865906151395989     
 H   28.128586429195625        2.7464739951791706        4.1810366386490969     
 H   27.771048194395842        1.1058850122398549        3.6775022246516280     
 C   27.858034326979716        2.5159473094146665        2.0370984055881696     
 H   27.626562978608735        3.5767101334865625        1.8502593958880216     
 H   27.194443798792019        1.9534867412798445        1.3607065267976768     
 C   29.317460164748155        2.2361925793188866        1.6644504790084065     
 H   29.982141337448351        2.8359143037872308        2.3058822961830194     
 H   29.559515128325323        1.1856511811561150        1.8931888593624970     
 C   29.632765369988906        2.5230606807429514       0.19214796893293967     
 H   29.400468144169686        3.5754816980067452       -3.6022749537786815E-002
 H   28.957807114666124        1.9325920150378286      -0.44642112352920299     
 C   31.088912334768292        2.2267290729767275      -0.18522057533515252     
 H   31.324012029280990        1.1764492301613712        5.1635176622741016E-002
 H   31.758702651546297        2.8268968507342640       0.45095128943100338     
 C   31.408674343779403        2.5037659490610396       -1.6583909677962321     
 H   30.743045984988672        1.9042769699880555       -2.2972373601074585     
 H   31.169886675676658        3.5530217338144343       -1.8939982466498051     
 C   32.868998665738509        2.2178017936691083       -2.0282568662272147     
 H   33.109619516522585        1.1674300877083854       -1.7980461902045961     
 H   33.530736248145708        2.8178194825819101       -1.3836968615837142     
 C   33.194074949591503        2.5101360136481805       -3.4975578091105368     
 H   32.540557962072732        1.9067108981407412       -4.1452559739136232     
 H   32.941022455938821        3.5576560493281604       -3.7259136928381600     
 C   34.660302776648344        2.2495358428675312       -3.8637527994954626     
 H   34.915083601980335        1.1999011956757726       -3.6460784079598785     
 H   35.309278332054120        2.8518930868672792       -3.2090212773860149     
 C   34.982811736924894        2.5651735212324769       -5.3286901667385003     
 H   34.327612689307635        1.9686733115197963       -5.9821467435072817     
 H   34.724343151913907        3.6149304699588485       -5.5410008187737949     
 C   36.446921520027168        2.3122487046015059       -5.7142547001135000     
 H   36.709700464730233        1.2645644405941774       -5.4938277506061901     
 H   37.110200197092482        2.9244218211327637       -5.0819809162779954     
 C   36.726908515156758        2.6107095296367233       -7.1919180203009772     
 H   36.039419756752018        2.0189768330664539       -7.8169897364936585     
 H   36.483014541088309        3.6636735174536299       -7.4083313261812318     
 C   38.172497475400277        2.3216029389937782       -7.6261175308899203     
 H   38.862053413885050        2.9578471595423204       -7.0466685204547437     
 H   38.423594204811657        1.2793773255113321       -7.3654734920616205     
 C   38.375289503979175        2.5478631977156874       -9.1296035335152403     
 H   39.386991139828091        2.2703902784290473       -9.4643620859869255     
 H   38.217888805786920        3.6025358635484417       -9.4047143855534223     
 H   37.668791608989238        1.9450442943245485       -9.7201353387719909     
 Cl   16.086086668292996        2.1209083112743752        5.9836532629875006     
 Co   20.539291129402159        2.0523766689218230        12.283045177378280     
 N   21.926376336928577       0.45053656111856832        12.216829979421103     
 N   19.389100861246245       0.26811957888391891        12.388108418121218     
 N   21.840826129670020        2.7886018767494227        10.814920511685930     
 N   19.246863029975355        2.8058094124447277        10.711671275625312     
 N   22.016627347604473        2.7867828092672822        13.633361796950993     
 N   19.425787300150525        2.8337876619574867        13.963731048639515     
 O   23.281312979011435       0.61492380034402849        12.155904836858841     
 C   21.524731422029376      -0.79381890324107329        12.274881716336600     
 N   18.085358336531829       -8.6223536962879932E-002   12.433073050448328     
 C   20.084026235573653      -0.89899659682996302        12.358636204019922     
 O   23.198031232093147        2.7769029754455872        10.930963724056513     
 C   21.371620556709232        3.4510833182855696        9.7887512929470510     
 N   17.936053615763072        3.0468653927739453        10.466472007803134     
 C   19.921605239457463        3.4867008202074889        9.7469797735883610     
 O   23.367471090563665        2.7315452615607301        13.418558973561927     
 C   21.639631881838014        3.4456128293787951        14.697811285137327     
 N   18.147667293642876        3.1497907103923644        14.283448247819962     
 C   20.196020692997166        3.5216320752789061        14.847751858591204     
 B   23.760560181309518        2.0417830320372055        12.137647699173188     
 C   22.451279801409513       -1.9599416534787937        12.286751193759674     
 H   17.331377417202035       0.63294464622596724        12.497715257008023     
 C   17.927951408973342       -1.4371175386964288        12.445521678681299     
 C   19.196419028948117       -1.9987603079779332        12.393201751606066     
 C   22.241689227495915        4.1404245456128157        8.7975434551824030     
 H   17.200570113540785        2.6773268853530134        11.111220059847966     
 C   17.761661320225837        3.8533364653206568        9.3912533488985854     
 C   19.024131683939626        4.1584604306679971        8.8939529453144175     
 C   22.582739018290418        4.0725482388788805        15.658487815655533     
 H   17.348897295743726        2.7654559285871052        13.731378000450432     
 C   18.083435396559064        4.0041721498072418        15.330445933617465     
 C   19.389875485498251        4.2668763723653820        15.728709267998335     
 C   25.348912500300059        2.0620730397490039        11.984845177344580     
 H   23.229035749935925       -1.8546115706411281        11.516243453705094     
 H   22.991601802098252       -2.0183330008692559        13.245851389540947     
 H   21.912888996445520       -2.8994574250816205        12.137848031704959     
 H   16.943390320837178       -1.8819548482296538        12.541264652004200     
 H   19.439907389172788       -3.0517175162648025        12.380171879790057     
 H   22.978123290246888        4.7665202465635828        9.3267043603568318     
 H   22.831457318691360        3.4113870551675003        8.2107899861240661     
 H   21.648786700002741        4.7564460698642570        8.1103638739001145     
 H   16.779816045295966        4.1639227952995030        9.0490611072369234     
 H   19.251910334188466        4.7930318567264951        8.0489977142954725     
 H   23.472501332121883        4.4488223548926946        15.130819829757336     
 H   22.093258252202538        4.8826457319361758        16.217889026460952     
 H   22.936408415161516        3.3193842096077621        16.389428247715053     
 H   17.130663764059335        4.3893856573272743        15.676344580329381     
 H   19.699377509116690        4.9172964188425405        16.534474149316274     
 H   25.811553890944086        1.4885001032800722        12.803219949561488     
 H   25.698804271833090        3.0999915700756637        12.109907041298621     
 C   25.813576325486853        1.5248382823892808        10.621788815197174     
 H   25.579190285262566       0.45132052875301959        10.549129676460403     
 H   25.224804533884573        2.0087764058098845        9.8277821087460211     
 C   27.295083977005994        1.7445769843179726        10.305449149380042     
 H   27.922620745491315        1.1553772565924105        10.992010713982125     
 H   27.557014402330729        2.7977216117694472        10.498005727896318     
 C   27.632340334318389        1.3953065455886244        8.8522320076218701     
 H   27.411843987210343       0.33251064554507309        8.6640906295912838     
 H   26.955130399956705        1.9521211213594023        8.1843779429195536     
 C   29.082633065737685        1.6953589440055017        8.4663036804309595     
 H   29.762252835102554        1.1049964699405463        9.1006309397285943     
 H   29.311839965537555        2.7491614986611737        8.6927145029287285     
 C   29.384487237985869        1.4129563148287059        6.9918117735991530     
 H   29.170172645107723       0.35601892886160730        6.7666984852921637     
 H   28.691135876501388        1.9899844364392953        6.3602652100214119     
 C   30.829327660797833        1.7370272051507489        6.6000709957786432     
 H   31.046490708922846        2.7920530085590207        6.8327963088129140     
 H   31.517044788066492        1.1508872897464104        7.2302948846123440     
 C   31.136062691507050        1.4633972204045795        5.1249155564179700     
 H   30.456564420239200        2.0546238130629626        4.4927637008101708     
 H   30.908220192816763       0.41113366266824225        4.8916322472121800     
 C   32.588666008367078        1.7662434204611368        4.7439993344810052     
 H   32.820298368955712        2.8186913598969365        4.9741797760432567     
 H   33.261097221780325        1.1718325063956194        5.3829048650607421     
 C   32.903991835584641        1.4797055108885468        3.2725299498390736     
 H   32.253944850572168        2.0932954100148660        2.6312181687596929     
 H   32.641312251494803       0.43580254441565364        3.0385387829101353     
 C   34.371482446589042        1.7281068367001395        2.9082340845580412     
 H   34.639415786080995        2.7713738675838244        3.1404674602947127     
 H   35.010453815121579        1.1079031721853245        3.5561930093504146     
 C   34.692749577345516        1.4281692321899211        1.4407133181916563     
 H   34.063682866836828        2.0589305249259384       0.79437105849125311     
 H   34.400438581689585       0.39194831006678282        1.2074023404341205     
 C   36.168007182356625        1.6351629115994599        1.0734598397491915     
 H   36.469899484359011        2.6652287549934868        1.3242971375693191     
 H   36.800004495140492       0.98058899960889556        1.6950828537348315     
 C   36.451977572886719        1.3655091994732045      -0.40824187472222900     
 H   35.825733524331227        2.0299848611044737       -1.0235913054311383     
 H   36.131299846547904       0.34319059626658993      -0.66534928390588310     
 C   37.924846657603233        1.5505511568445205      -0.80240794359581868     
 H   38.547311160751299       0.83795776707553504      -0.23717974466778502     
 H   38.253674753843576        2.5564454342051417      -0.49127349554931898     
 C   38.145212111137468        1.3693528858515429       -2.3089750244069789     
 H   39.197870462312473        1.5096152752438505       -2.5984171279885362     
 H   37.849065387667281       0.36250452579651360       -2.6398563466898133     
 H   37.552039192948378        2.0925137388773254       -2.8882198853624255     
 Cl   15.834595892661593        2.0546730119151420        12.511922537475128     
 Co   10.788842115757076        5.8322171438546011        8.0204719528646518     
 N   9.3488381560107623        4.2944157613063973        8.2532359771039481     
 N   11.910864520321455        4.0583704143709731        8.0874442917825693     
 N   9.5507150214337297        6.6746548878062040        9.5205193667506123     
 N   12.111813456355256        6.6627029040673076        9.5388408963409965     
 N   9.3034489413586137        6.7223548036734861        6.7888712544691465     
 N   11.894190236046549        6.8327927621290803        6.4416457199619561     
 O   7.9990743592568112        4.4881430824820328        8.2624492495005395     
 C   9.7351506341091962        3.0457199071601107        8.2210549772280821     
 N   13.204483010498739        3.6634269205753589        8.0414262007297168     
 C   11.180514764823853        2.9129094269015914        8.1535624749461864     
 O   8.1842082273127179        6.6511236781847787        9.4610584456842801     
 C   10.047198392937991        7.3109109343650545        10.550390823776146     
 N   13.435232379231064        6.8642345917708809        9.7410281478242755     
 C   11.491581713191158        7.3236504484344875        10.549737751780118     
 O   7.9532914713730998        6.6045807919666730        6.9809407682941789     
 C   9.6598705614006501        7.3750266246662832        5.7141950912900645     
 N   13.162264329038377        7.1497847179559573        6.0922520714181632     
 C   11.101166459117628        7.4957725749488908        5.5595628563826534     
 B   7.5676142626397738        5.9405223229545214        8.2831572389295793     
 C   8.7894828056726730        1.8972930765857163        8.2071583773166275     
 H   13.968244837649728        4.3598822036626474        7.8978633271962035     
 C   13.317882843838932        2.3122969985917572        8.0623499845952189     
 C   12.031305308035916        1.7905417765460594        8.1440859533204986     
 C   9.2225911146307880        7.9835255854647880        11.592599521188436     
 H   14.139253285789309        6.4882972807553303        9.0703345089578917     
 C   13.668401121437732        7.6357286089913323        10.836378791156665     
 C   12.436827932504372        7.9527836033366253        11.388331427389046     
 C   8.6839847199181452        7.9603603088491219        4.7607796348492508     
 H   13.970783155807785        6.7265962334913691        6.6036518750560100     
 C   13.200270159427367        7.9886566097420868        5.0330084004173363     
 C   11.883325933326256        8.2383713915608219        4.6560619386054629     
 C   5.9810571760001761        6.0039637352537776        8.4557442772952545     
 H   8.0838877633324877        1.9577908908045996        9.0505303692077863     
 H   8.1613472880228315        1.9295679411299091        7.3012753658149059     
 H   9.3161332825696217       0.94068587752790300        8.2417715466509680     
 H   14.287046382722156        1.8369104100363796        7.9727850595951235     
 H   11.755305266016006       0.74658836851994637        8.1864439295714551     
 H   8.3556686699016911        8.4763667724473333        11.126750667803879     
 H   8.8159384929786384        7.2495955337471205        12.310931177586234     
 H   9.8225635138679088        8.7125617415701662        12.152811668545104     
 H   14.669144687444497        7.9198305856817646        11.141787021454256     
 H   12.253219439602670        8.5616840282288820        12.262592425990604     
 H   7.9018999696718319        8.5081953419775385        5.3129807071440549     
 H   9.1800586704366527        8.6182730766898406        4.0352272801293099     
 H   8.1644800235165462        7.1586496463634726        4.2021660355288404     
 H   14.142741515587035        8.3640756020659275        4.6526703781924521     
 H   11.555460753948491        8.8670075877917700        3.8402000950131403     
 H   5.4953182874458868        5.4380763617164893        7.6447287972134568     
 H   5.6578469448161650        7.0499614659253753        8.3262988632723047     
 C   5.5100027456649050        5.4870422161860475        9.8256104378909050     
 H   5.7381766551830511        4.4130942346464845        9.9108681737604734     
 H   6.1004388225258666        5.9761226276128125        10.615252537429981     
 C   4.0255582872924540        5.7134920038766017        10.131712987964635     
 H   3.4020347800099109        5.1215146490318997        9.4434915814355911     
 H   3.7660247135270333        6.7657406040425228        9.9300827639601934     
 C   3.6741895614693796        5.3729646769575652        11.585127849932242     
 H   3.9018534179670334        4.3133358062403575        11.782987270777413     
 H   4.3402278464300634        5.9400077365779067        12.255324345271205     
 C   2.2159589906107477        5.6618022207846614        11.955877772523532     
 H   1.5487597232742336        5.0602919535094797        11.318805949395994     
 H   1.9782305134443265        6.7116655063894601        11.719597086769030     
 C   1.8996515936316196        5.3863033567191350        13.430286882070861     
 H   2.1311261082686923        4.3353648919712517        13.666271551324998     
 H   2.5748915595880235        5.9808136552316098        14.064878900132486     
 C  0.44351869366663488        5.6859208907452841        13.805457504128338     
 H  0.20882532703584053        6.7349994433768856        13.562882434146685     
 H -0.22619976363152022        5.0824775081639340        13.172310307133445     
 C  0.12329302373646200        5.4161827675853171        15.279985409566720     
 H  0.78546593666275411        6.0223501246899183        15.916247112758304     
 H  0.36693180101368195        4.3693282559355726        15.521662709004016     
 C  -1.3388174920284770        5.6965636512060165        15.647614356838519     
 H  -1.5850994720032872        6.7446511027391711        15.412776754936820     
 H  -1.9969926336690449        5.0899192396094701        15.005540574336663     
 C  -1.6623975285317041        5.4081845564220554        17.118066105534297     
 H  -1.0154028492556222        6.0210712970450242        17.763491969277467     
 H  -1.3988658872906554        4.3642960295208697        17.351203003238592     
 C  -3.1313327835695022        5.6549275517598687        17.483295773384462     
 H  -3.3978247803318586        6.7005594624649154        17.260599206545937     
 H  -3.7741448862642275        5.0419777639955798        16.832373001424177     
 C  -3.4483557036729304        5.3429788827998479        18.950240179620625     
 H  -2.8015454770225277        5.9526746537008011        19.599553199676013     
 H  -3.1742550793971853        4.2985630667000230        19.168038024051917     
 C  -4.9153165861571670        5.5757204629453989        19.336908143530298     
 H  -5.1962671715216331        6.6159548438842890        19.105676025093029     
 H  -5.5696358585532764        4.9453955251513317        18.713695241805318     
 C  -5.1853311331609779        5.2896033915718483        20.818856427996487     
 H  -4.5102692337027941        5.9039756930249254        21.433960587382234     
 H  -4.9174635390115187        4.2461816435331983        21.047812104568855     
 C  -6.6348779542020448        5.5508997403148896        21.254672602619102     
 H  -7.3107941499967879        4.8914226605127462        20.687188923136269     
 H  -6.9102396969850330        6.5823844188320653        20.980410420179872     
 C  -6.8275072863402233        5.3418508542310681        22.761818690250976     
 H  -7.8440441329949655        5.5941243298859771        23.097214061008003     
 H  -6.6393801207775667        4.2985684318765012        23.052164987516797     
 H  -6.1382703047545206        5.9721675143499073        23.339860831161502     
 Cl   15.452763822526567        5.8229498662310322        7.6586234923829579     
         388

 Co   10.983960697151762        5.8479577942793606        1.3304399972519547     
 N   9.5849158218415944        7.4333810162524996        1.4111370506388952     
 N   12.123249283696833        7.6401398758181713        1.2411840148781605     
 N   9.6954406290549571        5.0952725791824562        2.8065464958408248     
 N   12.285276893102433        5.0963518908896255        2.8922468222979205     
 N   9.5064948924737251        5.0819101843186267       -2.9609712726864877E-003
 N   12.096456547963980        5.0575012133752226      -0.34285737042669473     
 O   8.2319922977348181        7.2564880344885445        1.4696035908899325     
 C   9.9762542417616178        8.6811670115573385        1.3582550361194077     
 N   13.422795336033035        8.0079548865599559        1.1887248774860788     
 C   11.416392487622293        8.7998213562371994        1.2728389687128376     
 O   8.3369440771386341        5.0986776535273206        2.6990165499129941     
 C   10.174364288592484        4.4365625199925045        3.8305607617116593     
 N   13.599741668565063        4.8732871708236676        3.1316718683261522     
 C   11.624073968827288        4.4152475672358804        3.8653002394090565     
 O   8.1558299609749945        5.1342066586294788       0.21294373276384684     
 C   9.8847759204373347        4.4278847763369313       -1.0697761293578869     
 N   13.376076317281326        4.7557469206442589      -0.66996596054065904     
 C   11.328659964184450        4.3640181151695918       -1.2246150533378195     
 B   7.7638580574058009        5.8252709922538202        1.4939609235347846     
 C   9.0403081916338248        9.8393498622992581        1.3529052776671366     
 H   14.183103636962208        7.2959765503241867        1.1182534377835340     
 C   13.566149644457550        9.3597996819730813        1.1734581359344300     
 C   12.292114201838857        9.9082677756507458        1.2328526702104747     
 C   9.3159488880014987        3.7392213865126611        4.8262295833151079     
 H   14.327827262137292        5.2485227908969332        2.4824383640336229     
 C   13.789520257377738        4.0772651118069767        4.2120361581919683     
 C   12.534136619212626        3.7605515575557100        4.7181064498651049     
 C   8.9439541675574947        3.7975253722842401       -2.0306529382233061     
 H   14.173240501960116        5.1498366035581249      -0.12297375908242493     
 C   13.443363227697033        3.9050222710298512       -1.7195837162133070     
 C   12.137530091967298        3.6291227802312473       -2.1111643728430964     
 C   6.1765978879659968        5.7977228526670528        1.6525299871498513     
 H   8.2615295378237246        9.7205989255534746        2.1209384894316337     
 H   8.5017741129894819        9.9002388894274187       0.39273279313418574     
 H   9.5702298666472636        10.782557903661470        1.5103386283937796     
 H   14.545443729090795        9.8146162737127352        1.0719092788787814     
 H   12.038462602451864        10.958585198604631        1.2461089207573195     
 H   8.5717640306383860        3.1196826268838405        4.3024310562811134     
 H   8.7373556073465082        4.4627401011589276        5.4274029017760990     
 H   9.9163724493451593        3.1164517133522271        5.4990620613721575     
 H   14.776710705606598        3.7820496258355600        4.5511757020597088     
 H   12.318372775351895        3.1310414775633704        5.5695449822953362     
 H   8.0574530589617588        3.4150553229796081       -1.5031839700593923     
 H   9.4370070718322143        2.9918865094338689       -2.5924703239066931     
 H   8.5850574059161087        4.5492884784769867       -2.7597101140340130     
 H   14.397922248511534        3.5319197601391021       -2.0728454761298192     
 H   11.830496049307643        2.9779586408847276       -2.9171781299492752     
 H   5.7082565885970471        6.3577511801324151       0.82811131442571573     
 H   5.8313589843386380        4.7565467604561906        1.5429673170163329     
 C   5.7144524372226781        6.3519574551141460        3.0096449907660263     
 H   5.9502590817328809        7.4260358396869490        3.0687925022198930     
 H   6.3039676076756832        5.8772963276895114        3.8088279729599637     
 C   4.2328709848525694        6.1381486711377109        3.3293900162748775     
 H   3.6063651459906891        6.7205351016088342        2.6360392703684012     
 H   3.9689406146691759        5.0832676643987531        3.1492710273463382     
 C   3.8961422259388820        6.5049527686670467        4.7784065293175262     
 H   4.1181491235675418        7.5695825689095546        4.9542824425610714     
 H   4.5722561834455338        5.9550041723205709        5.4529671028235374     
 C   2.4451865166654549        6.2109972275458318        5.1664315537242436     
 H   1.7668537776403468        6.7980026378270528        4.5275747968219715     
 H   2.2139537511939111        5.1560082725603733        4.9476727643396066     
 C   2.1432193403473487        6.5041108650241624        6.6387942749620281     
 H   2.3569745550423278        7.5627224898234573        6.8565326242109528     
 H   2.8365936040419597        5.9317887199795276        7.2745800158662819     
 C  0.69839278288163553        6.1814884020571856        7.0316917839224136     
 H  0.48186563603205018        5.1254030255852685        6.8031265086395774     
 H   1.0431125662675903E-002   6.7645851344131511        6.3988438961433074     
 C  0.39090132339182737        6.4601018892371558        8.5057337642647415     
 H   1.0728883551242412        5.8740675646546983        9.1401155960748799     
 H  0.61437224834753623        7.5142080959190443        8.7349364320248846     
 C  -1.0605336771406217        6.1521337491392769        8.8871253056022894     
 H  -1.2876377267520906        5.0984149013980984        8.6581733734861146     
 H  -1.7354270007496584        6.7426570830992612        8.2471620825597292     
 C  -1.3778341757057864        6.4384216036040582        10.358224832028592     
 H -0.72315392301235604        5.8305037156805319        11.000188707269912     
 H  -1.1231782037777231        7.4845232290817565        10.591152900786005     
 C  -2.8435156065887508        6.1786917343307666        10.721933633239928     
 H  -3.1031839405358093        5.1336374220289569        10.488588978037940     
 H  -3.4868371445739679        6.7941152868946659        10.073883438870068     
 C  -3.1687264002290352        6.4745389546665839        12.189465178943056     
 H  -2.5341495653315471        5.8495694922164470        12.835809213558734     
 H  -2.8868701992318826        7.5132797831908285        12.424032187128006     
 C  -4.6421945359548138        6.2523913127071138        12.554786458682891     
 H  -4.9327749823129290        5.2192935379183103        12.303812450694844     
 H  -5.2798462292759183        6.8997868058177776        11.931803705897144     
 C  -4.9321525765696670        6.5199264437586635        14.035736509812249     
 H  -4.2998769001816433        5.8636614775050262        14.653057974272675     
 H  -4.6240429914840524        7.5458368839170697        14.292465462524341     
 C  -6.4032615477136368        6.3183791640029199        14.427052605276845     
 H  -7.0322155016460721        7.0218497354410623        13.858374631124612     
 H  -6.7196131584409828        5.3083589252047929        14.117975432475440     
 C  -6.6298073831005748        6.5014289950749582        15.932573237941979     
 H  -7.6813776818748147        6.3516718860697194        16.219253088079203     
 H  -6.3451276303248783        7.5114883853942533        16.261355731084382     
 H  -6.0317017099363781        5.7863085240441858        16.515629416386862     
 Cl   15.685269032902035        5.8868106021373006        1.0833426619791664     
 Co   20.750336711613357        2.0564579607598241        5.6071860692985540     
 N   22.201592322451454        3.5799293002050905        5.3727290049951710     
 N   19.640438639622317        3.8410944654746721        5.5357472217873056     
 N   21.978652613854237        1.2010576906705666        4.1032871754059466     
 N   19.419397594697994        1.2318002779048591        4.0955694678811509     
 N   22.233353693028587        1.1452445061324641        6.8322184568139752     
 N   19.643439973007698        1.0679597249567796        7.1870076937587006     
 O   23.549364119776463        3.3733516868151305        5.3626925010982180     
 C   21.826793039239714        4.8324210806589925        5.4035238127357195     
 N   18.351031191605504        4.2491033615253171        5.5893191414725489     
 C   20.382499521597751        4.9793467286276751        5.4728482539245356     
 O   23.345854109342888        1.2141994039633519        4.1584262314417870     
 C   21.473996534064984       0.56601316626141285        3.0764226555074243     
 N   18.093178760723482        1.0448241437529018        3.8972871437515213     
 C   20.029506760387687       0.56678012228370578        3.0809505779659263     
 O   23.583661010291419        1.2523317584681801        6.6379146470846253     
 C   21.872605994528445       0.50135971347396380        7.9106950005003371     
 N   18.372418285395252       0.76705599699392879        7.5403828340177004     
 C   20.430606671221017       0.39816024484589468        8.0690159078803454     
 B   23.970310513311492        1.9175340463607489        5.3363913371181679     
 C   22.782533842130039        5.9724378391067061        5.4142420947781549     
 H   17.580239874324654        3.5595214892424951        5.7314235528018660     
 C   18.251183948127920        5.6013910779086036        5.5763290175286597     
 C   19.543160268192540        6.1104180737347189        5.4914579008941038     
 C   22.289934075032534      -0.11742584537470441        2.0342322489728657     
 H   17.394589755625077        1.4289386504328718        4.5692314332092296     
 C   17.848262705036788       0.27877910381875065        2.8001134775773826     
 C   19.074653322921552       -5.0232385526595633E-002   2.2433683566555520     
 C   22.843152280460608       -8.7894623701433444E-002   8.8670951101380666     
 H   17.567268299956385        1.1978365715057975        7.0299486945349230     
 C   18.327258395991517       -6.7560948145133193E-002   8.6026032689752387     
 C   19.642063262490378      -0.33211044120207944        8.9765776093582463     
 C   25.555875695424952        1.8466215611586805        5.1594923567240505     
 H   23.494581824828938        5.8963210402840964        4.5786608273819551     
 H   23.402288274813113        5.9452081247233597        6.3252693527036099     
 H   22.265329108176996        6.9327880024758697        5.3655461122656396     
 H   17.286989404160060        6.0862007629600310        5.6724501892917338     
 H   19.828963141203406        7.1519239730618223        5.4533228523861617     
 H   23.152475673347411      -0.61636472010351762        2.5002798818986891     
 H   22.701957179677965       0.60982883823104672        1.3125438012626136     
 H   21.682039902119321      -0.84290568348839190        1.4777591727146624     
 H   16.843320783637161        7.4552829384287450E-003   2.4964217782395015     
 H   19.248686005426485      -0.65807832052692150        1.3660681119082347     
 H   23.622219777416571      -0.64444989157213906        8.3178303275470551     
 H   22.340738040673607      -0.73938257032684751        9.5951888506762355     
 H   23.367628943576840       0.71290452464695908        9.4234585585273418     
 H   17.381433188814125      -0.43004606546134372        8.9871654415419400     
 H   19.964317632624834      -0.96244304650405688        9.7931641367039006     
 H   26.046596099997885        2.4000744022647056        5.9761395837465896     
 H   25.874637832796587       0.79760286463488173        5.2748574732728599     
 C   26.024800585788384        2.3790722929902790        3.7952391218158548     
 H   25.793612303552038        3.4531535109416081        3.7217605626787802     
 H   25.435127950889214        1.8969376502467878        3.0006938900904094     
 C   27.509707534706802        2.1605632430476218        3.4867279251666816     
 H   28.130975657519414        2.7479446575039250        4.1809540088462089     
 H   27.773134773172558        1.1073348005728048        3.6776441303427090     
 C   27.859808731269144        2.5172248055196857        2.0371335194712183     
 H   27.628705768514102        3.5780632236050001        1.8502921051063732     
 H   27.195786129498369        1.9549821839516182        1.3609816505448724     
 C   29.318951342762968        2.2368156657295404        1.6640798855726180     
 H   29.984101510092565        2.8362214198585698        2.3053095628957831     
 H   29.560581715500305        1.1861647764939907        1.8927327804294090     
 C   29.633872601213088        2.5235575470757188       0.19171618441335500     
 H   29.402145158065590        3.5761218638004659       -3.6355412223799358E-002
 H   28.958353588350469        1.9335165884532506      -0.44665457206866166     
 C   31.089677629481923        2.2263577825722143      -0.18606975883896706     
 H   31.324213156558578        1.1759327530401140        5.0673243515520952E-002
 H   31.760013188243573        2.8260940362087190       0.44992580592917969     
 C   31.409071952680616        2.5032719109927433       -1.6592995007905713     
 H   30.743032998471694        1.9040276078005229       -2.2979479907011373     
 H   31.170622462319209        3.5526162004077029       -1.8948534533645225     
 C   32.869169389942130        2.2167895975062195       -2.0294729856079670     
 H   33.109519453515375        1.1663633093961274       -1.7992279626219729     
 H   33.531220400337133        2.8166591609476797       -1.3850937946670250     
 C   33.193966998268472        2.5089040497159347       -3.4988457037099168     
 H   32.540570200368450        1.9051414889265801       -4.1463385213069390     
 H   32.940610784801244        3.5563030885265037       -3.7274096479123857     
 C   34.660241047116088        2.2486831748282645       -3.8649631660898471     
 H   34.915444585510897        1.1992623813124919       -3.6467806920740036     
 H   35.308900869709760        2.8516360478692038       -3.2104765492691905     
 C   34.982700066182254        2.5637559192952724       -5.3300011047068239     
 H   34.328310701154251        1.9661498833715729       -5.9831962395362650     
 H   34.723168798013091        3.6130771934671513       -5.5430206621459241     
 C   36.447153652143214        2.3122486787602408       -5.7150071825715294     
 H   36.711175016522574        1.2651435564121669       -5.4935313336470024     
 H   37.109463839404690        2.9258207381308368       -5.0831504645204664     
 C   36.727213151824010        2.6096582631816223       -7.1928363308244485     
 H   36.041623974596021        2.0155781799331329       -7.8175134548999132     
 H   36.480896628706645        3.6616349910798869       -7.4106226614058652     
 C   38.173640432059081        2.3237784876588501       -7.6258252620316904     
 H   38.861114791432989        2.9624789518280661       -7.0469201494397584     
 H   38.427194240528614        1.2827206090989007       -7.3635170359403483     
 C   38.376904967656870        2.5484786518441762       -9.1294388864849321     
 H   39.389869989985264        2.2752693467155738       -9.4628177913759295     
 H   38.215147644405334        3.6016241301279455       -9.4063892201443959     
 H   37.673923100354578        1.9418337363407516       -9.7195125245559915     
 Cl   16.087136752940467        2.1140874467464710        5.9753816551647061     
 Co   20.537068882890267        2.0474374830205395        12.287256617526616     
 N   21.926051510097484       0.44794275170571135        12.215890115943390     
 N   19.388041030249408       0.26321083361427666        12.386942978496441     
 N   21.836398056512962        2.7872312366582799        10.818014448745581     
 N   19.243497056170920        2.8030317582656261        10.717690566741469     
 N   22.014611708092445        2.7872247341868537        13.633722746312699     
 N   19.423799452994611        2.8352635592776347        13.964839305613660     
 O   23.280776749046055       0.61357003490026207        12.156514082208322     
 C   21.525180721021766      -0.79664760316218663        12.273077821857976     
 N   18.084722439641720       -9.2723152306239925E-002   12.432171032633720     
 C   20.084361978216378      -0.90304952489290635        12.356406821348163     
 O   23.193906452828845        2.7754608308134938        10.932199491017895     
 C   21.366124417785159        3.4488620833864183        9.7918096657678131     
 N   17.932219627977009        3.0424389979519484        10.473906382755890     
 C   19.916278410807024        3.4833942184129305        9.7514526492361053     
 O   23.365434578959917        2.7303405008277459        13.419541193893577     
 C   21.638136404041660        3.4456812541388659        14.698558040246896     
 N   18.145907546546237        3.1508340133163433        14.285603477954082     
 C   20.194578030444390        3.5225694623742645        14.848763970456428     
 B   23.758299568061901        2.0412962866644286        12.138011661245354     
 C   22.452581684214834       -1.9620059802388647        12.284858217938515     
 H   17.330254078731326       0.62556740401855748        12.499199258872258     
 C   17.929022241416085       -1.4436553181025213        12.443801894970635     
 C   19.198186633309991       -2.0037377813557020        12.390457604023355     
 C   22.234554130625568        4.1379860340002974        8.7990322720422611     
 H   17.197854180179565        2.6725053795616596        11.119504448068673     
 C   17.755688693824318        3.8476378058488536        9.3979877665339639     
 C   19.017064575619649        4.1534600495581149        8.8988691014547463     
 C   22.582087368885098        4.0715170160212990        15.659065925093444     
 H   17.346925116952917        2.7650909910996284        13.734823920300407     
 C   18.082292861826179        4.0046435279479917        15.333042913063496     
 C   19.389000841186590        4.2673943166262420        15.730529257033727     
 C   25.346567245929467        2.0630692129108272        11.984472405271370     
 H   23.228325237392635       -1.8575576014504736        11.512359607122441     
 H   22.995336477433646       -2.0178454228475351        13.242484849679714     
 H   21.914803698613429       -2.9021351841827019        12.138977017222313     
 H   16.945066736840872       -1.8896803419396742        12.539553311568659     
 H   19.442930455627330       -3.0563539743080494        12.376625278890643     
 H   22.974862748226482        4.7601758015245483        9.3262533300476065     
 H   22.818869219115395        3.4089832328694123        8.2081624350697098     
 H   21.641211074873169        4.7573598422781238        8.1158379392001088     
 H   16.773142826755027        4.1570251355465908        9.0569558960347507     
 H   19.243219071218554        4.7871783595425832        8.0529040940310335     
 H   23.468634897561770        4.4529779559343012        15.130725246412787     
 H   22.092274641149448        4.8770478055164013        16.223354568033837     
 H   22.940716362557897        3.3169836283014233        16.384953000667107     
 H   17.129746094108786        4.3891885026962578        15.680131131904124     
 H   19.698921599756883        4.9172128214753323        16.536603697885905     
 H   25.810048692053257        1.4901109875400680        12.802804792246107     
 H   25.695542300272319        3.1013184168712127        12.109216595363408     
 C   25.811341281264099        1.5259397435134407        10.621387873026752     
 H   25.577075223629475       0.45239781123813605        10.548743924121554     
 H   25.222512788603130        2.0097787989681266        9.8273601968315489     
 C   27.292940046670349        1.7456738254933861        10.305252829592980     
 H   27.920316389762416        1.1565745084869747        10.992058199459647     
 H   27.554881991828921        2.7988365226947738        10.497717359525947     
 C   27.630581682734956        1.3961440922539994        8.8521525832323498     
 H   27.409808150586205       0.33339220904242173        8.6640852726212074     
 H   26.953740822476899        1.9530729126912021        8.1840363619948739     
 C   29.081128422264879        1.6956569909345898        8.4665998099114912     
 H   29.760338445702406        1.1050598842911026        9.1011427869857364     
 H   29.310666482441228        2.7493771850516930        8.6930621714270391     
 C   29.383389861192583        1.4131180579093703        6.9921754756756735     
 H   29.168587225519033       0.35630307009327744        6.7669813519396831     
 H   28.690559680430720        1.9905091677899249        6.3604142369554468     
 C   30.828553426127375        1.7364253825830578        6.6008627144151939     
 H   31.046207435833267        2.7913171789908429        6.8337183013298013     
 H   31.515761286333170        1.1498917652495626        7.2312601210998535     
 C   31.135686991041929        1.4627177997160750        5.1257646723816190     
 H   30.456594039878073        2.0541858311239651        4.4934169681095728     
 H   30.907538728268719       0.41054269818775740        4.8923979458055813     
 C   32.588517607704311        1.7650889882457759        4.7451908694997700     
 H   32.820407994617142        2.8174693560147639        4.9754074531524770     
 H   33.260633180434425        1.1704963287723478        5.3842481791454047     
 C   32.904138268367902        1.4784299098774558        3.2737772597308932     
 H   32.254007395650277        2.0917593997316386        2.6322951852385343     
 H   32.641721197595103       0.43443519794414459        3.0399094781271860     
 C   34.371600837872045        1.7271694154883668        2.9094472423722739     
 H   34.639183306805648        2.7705971236494817        3.1413323423773765     
 H   35.010844883520306        1.1074198159214819        3.5575596334062722     
 C   34.692891078348723        1.4268732418552199        1.4419778704803823     
 H   34.063096969322899        2.0567251218479421       0.79547856289764995     
 H   34.401507986172547       0.39029180681579556        1.2091932490909370     
 C   36.167836774941527        1.6351509815583152        1.0742057878992390     
 H   36.468670875384952        2.6656739901468107        1.3243032574299474     
 H   36.800705561332222       0.98167211626719586        1.6960381975857237     
 C   36.451645318805149        1.3648540840512513      -0.40742422554445085     
 H   35.823698467917630        2.0273984508512695       -1.0229509016587184     
 H   36.133061373298027       0.34172020423326110      -0.66351104024083118     
 C   37.923748111814810        1.5527901967066076      -0.80273451919606464     
 H   38.548077315624745       0.84223141341226837      -0.23721371259320942     
 H   38.250461211793954        2.5596537455636628      -0.49290581033465314     
 C   38.143552345758799        1.3705013473426286       -2.3092479821183329     
 H   39.195065037147032        1.5145706462648005       -2.5999759836833283     
 H   37.851209863663328       0.36236716221436571       -2.6386882760904125     
 H   37.547229777833763        2.0904097571492475       -2.8886986165999300     
 Cl   15.833630447487382        2.0480586084201335        12.520411092088356     
 Co   10.786100693341954        5.8371228402278597        8.0242633130490848     
 N   9.3473122573336571        4.2978998155471979        8.2523815396507754     
 N   11.908617729831958        4.0626942495785627        8.0864930112306546     
 N   9.5464493837788034        6.6768812683646619        9.5235503296241042     
 N   12.108418908528476        6.6652376983574655        9.5439424634503496     
 N   9.3009749319551656        6.7234809550985757        6.7895297131297854     
 N   11.891694277273224        6.8312217188038398        6.4425486600759587     
 O   7.9974555675593519        4.4911412159830899        8.2630874287299196     
 C   9.7337525825968907        3.0492244072271633        8.2195428645558426     
 N   13.202407841216459        3.6685481915768086        8.0402736396809100     
 C   11.178956227363626        2.9168152183426743        8.1515194387199408     
 O   8.1801864652766767        6.6539745270268504        9.4626190611734415     
 C   10.042396111388697        7.3138294033376976        10.553239629754021     
 N   13.431564084982178        6.8674456003608295        9.7472448983404938     
 C   11.486941413597560        7.3268293670559883        10.553667767387170     
 O   7.9507979420570356        6.6077387714215741        6.9823150570004042     
 C   9.6580866763182591        7.3761416183270896        5.7150693935671191     
 N   13.160131213112590        7.1477229894938414        6.0938538243935660     
 C   11.099465961346002        7.4951256516754263        5.5604479183836739     
 B   7.5649087648080222        5.9428862793866086        8.2838964981160732     
 C   8.7883568720978111        1.9005209948747919        8.2058545423391784     
 H   13.966081727140921        4.3654619384413156        7.8989671406258388     
 C   13.316689642036641        2.3173939856275365        8.0600521451602063     
 C   12.030480633657334        1.7948526990139382        8.1410819911251746     
 C   9.2167534681936836        7.9872106709139183        11.594017751183234     
 H   14.136317749848761        6.4914896825403110        9.0772274754486038     
 C   13.663413907641393        7.6397247405153719        10.842111352770978     
 C   12.431117666109998        7.9567761233109415        11.392667321619102     
 C   8.6832851992229596        7.9628228213521144        4.7613954224581176     
 H   13.968288993660268        6.7254118019859943        6.6063553674233040     
 C   13.199062583525759        7.9869353363337288        5.0348888019457290     
 C   11.882468374554126        8.2374607254454801        4.6574653088580833     
 C   5.9783307011942837        6.0052722285270841        8.4560563625072991     
 H   8.0805295643070476        1.9627741878102114        9.0469313767485033     
 H   8.1629539524509003        1.9300145856399145        7.2983147377552049     
 H   9.3150851689596443       0.94430574504979103        8.2441685414420878     
 H   14.286153358073793        1.8426167238342395        7.9701154743601164     
 H   11.755137595215064       0.75071066715994950        8.1825172572966629     
 H   8.3536324615957085        8.4839846547386664        11.126384430762474     
 H   8.8047820377034238        7.2536031075502319        12.308725645210574     
 H   9.8167504893521507        8.7129509976954491        12.157713563213038     
 H   14.663746368577174        7.9241856079004842        11.148523094604005     
 H   12.246535008867220        8.5663334029330667        12.266214275549981     
 H   7.8980812958558415        8.5057529447082718        5.3128260508414638     
 H   9.1793033127168489        8.6251208807669091        4.0407292072922916     
 H   8.1685758559332218        7.1625984862773855        4.1976983473153791     
 H   14.141914987070152        8.3622620058149906        4.6553871501811317     
 H   11.555264667704462        8.8667768225569592        3.8418878664770730     
 H   5.4931104840490699        5.4395474255978726        7.6446503708597247     
 H   5.6544676724505081        7.0511253758238821        8.3271864176739339     
 C   5.5075419269081456        5.4872611628515742        9.8255501265032041     
 H   5.7359612132193423        4.4133143015025738        9.9100516283745641     
 H   6.0979368275184624        5.9759400103002935        10.615469925310570     
 C   4.0231791217164270        5.7133116732779783        10.132050211207892     
 H   3.3995799283975630        5.1215981734594358        9.4436826239864402     
 H   3.7634931351489724        6.7656310747282564        9.9310457816566533     
 C   3.6722551998005928        5.3720107763835907        11.585336540842111     
 H   3.8997745417513254        4.3122396106438652        11.782550252866978     
 H   4.3385815905282952        5.9385663579850885        12.255657418808193     
 C   2.2142375641277625        5.6609686217855630        11.956603725404500     
 H   1.5467173959110434        5.0598795136971573        11.319477623849171     
 H   1.9766792721476014        6.7109812813606684        11.720852064335558     
 C   1.8983730470827007        5.3849273762650682        13.430950128796106     
 H   2.1293261492117104        4.3337584220258840        13.666376148123529     
 H   2.5741572191887281        5.9787722732473974        14.065577691383515     
 C  0.44258127618036225        5.6852198396485027        13.806667424220787     
 H  0.20842817915137932        6.7345142282488331        13.564541462849821     
 H -0.22768667120025432        5.0824006185013495        13.173518671949125     
 C  0.12275063066961131        5.4151752130155923        15.281174847739265     
 H  0.78553736778259209        6.0207051454199227        15.917390634401933     
 H  0.36576597120699478        4.3680909814628919        15.522441821686131     
 C  -1.3390279368915077        5.6964025788350749        15.649242975506841     
 H  -1.5847062045383880        6.7446789547368668        15.414643172075831     
 H  -1.9977260278179245        5.0902960291265593        15.007203789240389     
 C  -1.6624172539357214        5.4080106304972286        17.119698814514631     
 H  -1.0151591458641149        6.0206783458835522        17.765052954072910     
 H  -1.3991982194912052        4.3640295173372898        17.352762588889263     
 C  -3.1312394895418842        5.6551893209034052        17.484907719250081     
 H  -3.3974654372476318        6.7008427813316844        17.261998403537351     
 H  -3.7740983382016258        5.0422668565899578        16.834005862222757     
 C  -3.4485351274509934        5.3435886540998574        18.951834651978235     
 H  -2.8020412779976729        5.9536142462184003        19.601129925006838     
 H  -3.1742911167444099        4.2992944112353157        19.170018724407687     
 C  -4.9156721529773337        5.5760996013603750        19.337879208981459     
 H  -5.1967965299674193        6.6161929326558013        19.106233544399323     
 H  -5.5695497906030837        4.9454431441012536        18.714550538610887     
 C  -5.1863457035985681        5.2903079518205631        20.819741335837868     
 H  -4.5124527965143946        5.9056964832116936        21.435037059242102     
 H  -4.9174651460167240        4.2473124013253631        21.049332572364804     
 C  -6.6364981894019248        5.5500125859081315        21.254251699370919     
 H  -7.3111346827381531        4.8894453010884664        20.686608260245897     
 H  -6.9128903119329719        6.5809610680007671        20.979126061398706     
 C  -6.8301977547378572        5.3415116829998288        22.761310158459743     
 H  -7.8477138622011440        5.5910026538515076        23.095288217372239     
 H  -6.6395201610553567        4.2990868277896483        23.052600117809927     
 H  -6.1434623364689598        5.9740378420822653        23.339628653863766     
 Cl   15.451164059619121        5.8268609013174419        7.6659599271898431     
         388

 Co   10.986712837523527        5.8528347107994003        1.3267714142799576     
 N   9.5863997699952446        7.4367923897617185        1.4120360842802142     
 N   12.125448012647031        7.6444890192420356        1.2422401608107754     
 N   9.6997226517140227        5.0973871978460528        2.8035662315132734     
 N   12.288688474596031        5.0988180964090235        2.8872556281605504     
 N   9.5090356931378661        5.0830479028674622       -3.5960668556435822E-003
 N   12.099022760334980        5.0561276224080212      -0.34369073498752628     
 O   8.2335749900951409        7.2593637955955099        1.4690103813968118     
 C   9.9775600518140166        8.6846134810475046        1.3597490758369446     
 N   13.424806008480969        8.0131520595437085        1.1899698795244489     
 C   11.417854386433399        8.8037260175036245        1.2748891041870354     
 O   8.3409846086237192        5.1013867369881130        2.6974781805746821     
 C   10.179173508049203        4.4393451104742230        3.8277530387421805     
 N   13.603421971992246        4.8763803441471882        3.1255382102995175     
 C   11.628722425006833        4.4182891743773887        3.8614293443397405     
 O   8.1583817317203078        5.1372779456276367       0.21157952116610643     
 C   9.8866837378475019        4.4291188111408726       -1.0706731344730189     
 N   13.378306424144993        4.7539420620039925      -0.67144949250686781     
 C   11.330494616141671        4.3635690340339917       -1.2254876503792058     
 B   7.7665780365179380        5.8274980411442066        1.4932469498701104     
 C   9.0412956330317105        9.8424805498305545        1.3540864335004406     
 H   14.185236610383321        7.3016566905226750        1.1173276728595631     
 C   13.567225499135203        9.3649779673935143        1.1757483205260282     
 C   12.292797840392678        9.9126119242850734        1.2357888418035701     
 C   9.3217709020389048        3.7427349177056195        4.8248105341079137     
 H   14.330782182953712        5.2516794929783757        2.4756819737940212     
 C   13.794510862579129        4.0810568812315404        4.2063245690049706     
 C   12.539847018474337        3.7643260537147283        4.7137784542985361     
 C   8.9448225992664021        3.8001418554039748       -2.0313583099968495     
 H   14.175796673968858        5.1489182131544915      -0.12551118140852338     
 C   13.444746607215967        3.9035962369154857       -1.7213726227812254     
 C   12.138590915363091        3.6284721494230445       -2.1125455358216532     
 C   6.1793395103368720        5.7988281210066122        1.6522382764654855     
 H   8.2647192252159929        9.7255055291188821        2.1243897822421562     
 H   8.5000647812588888        9.9005019073007059       0.39554674186329913     
 H   9.5710956478318092        10.786109549707627        1.5077755152066683     
 H   14.546205461703870        9.8204325961931893        1.0745536371676074     
 H   12.038447716204871        10.962732055566843        1.2498836589037370     
 H   8.5739540454172367        3.1269361348661007        4.3027377747697937     
 H   8.7482725501248506        4.4665617449177448        5.4294558539963429     
 H   9.9221923341985860        3.1168254470864629        5.4943057601988983     
 H   14.782111494543686        3.7861543204958377        4.5444221163122265     
 H   12.325057665948652        3.1354060582406600        5.5658845996518780     
 H   8.0615333320641493        3.4125480254871325       -1.5031622600931802     
 H   9.4380049674177009        2.9990764748630019       -2.5982175941562748     
 H   8.5809830314776026        4.5534475336284244       -2.7551639554381375     
 H   14.398954973885813        3.5304467669866582       -2.0754378343467055     
 H   11.830957725307163        2.9779934454106822       -2.9188724853711956     
 H   5.7104619513534818        6.3590498593428890       0.82824235196785845     
 H   5.8347837643737233        4.7575042973776789        1.5420444661653121     
 C   5.7169195505275106        6.3518884165195120        3.0097545313806497     
 H   5.9525098954683262        7.4259574605627643        3.0697303186623999     
 H   6.3064485347959529        5.8767527865339169        3.8086362839124659     
 C   4.2352459196180341        6.1377138598603533        3.3290693667264475     
 H   3.6088460551100212        6.7204193229020319        2.6358838473766264     
 H   3.9714283914523523        5.0829221363550809        3.1482709450746924     
 C   3.8980748064927018        6.5036977464691068        4.7782241893601807     
 H   4.1202817649758199        7.5681661899839572        4.9547878698822538     
 H   4.5738651373301877        5.9531987452442854        5.4526442190908160     
 C   2.4468906507176142        6.2099343599304673        5.1657191782977288     
 H   1.7689128018253253        6.7973987872253616        4.5269162526518487     
 H   2.2154326853067916        5.1551070334441000        4.9464274786246314     
 C   2.1444977598006396        6.5025235321476522        6.6381431463706511     
 H   2.3588064381834322        7.5609005044344917        6.8564282014915188     
 H   2.8373168285080870        5.9295216817120577        7.2738921268933892     
 C  0.69932698193903331        6.1806218204223615        7.0305135616147627     
 H  0.48223848259879704        5.1247450281924394        6.8015499357058538     
 H   1.1921721040008666E-002   6.7643269966685784        6.3976452323656003     
 C  0.39145927169233813        6.4590063383098340        8.5045641255794440     
 H   1.0728601315727260        5.8723910514387798        9.1390147243764499     
 H  0.61552819826331528        7.5129034209928536        8.7341104334108302     
 C  -1.0602902560505829        6.1518629358680723        8.8855621030958964     
 H  -1.2879514162738350        5.0982953024482169        8.6564949821994812     
 H  -1.7346943407403046        6.7428223138930568        8.2455037008372454     
 C  -1.3777806412054248        6.4382951657725549        10.356625480695556     
 H -0.72330082450533373        5.8302994934129986        10.998729553659294     
 H  -1.1229021284853653        7.4843568642578964        10.589488875405628     
 C  -2.8435453419332037        6.1789139706100942        10.720407292143681     
 H  -3.1033574168585711        5.1338006423646467        10.487502115410569     
 H  -3.4868847591318453        6.7941538262762498        10.072199786121939     
 C  -3.1685341533459703        6.4753977669124225        12.187883586527866     
 H  -2.5335287827858255        5.8510325543904189        12.834394304836314     
 H  -2.8870104452298899        7.5143641449414016        12.421812878163756     
 C  -4.6417827028951386        6.2528328755504186        12.553876715821460     
 H  -4.9319457907558713        5.2194388689046658        12.303697273220166     
 H  -5.2800069869899238        6.8995135547854165        11.930756534916073     
 C  -4.9311944898715625        6.5211836848674976        14.034797601586485     
 H  -4.2974864905390406        5.8664575532422116        14.652184064486883     
 H  -4.6245240925662987        7.5477358677785036        14.290465876785319     
 C  -6.4015992455377848        6.3175928213089874        14.427507634734543     
 H  -7.0321289268869425        7.0194718680384955        13.858734546179322     
 H  -6.7164834214446714        5.3068006359294930        14.119689077083224     
 C  -6.6271624066692896        6.5016853960890231        15.933036753433106     
 H  -7.6775833941388889        6.3484767053528621        16.221255575749254     
 H  -6.3458080531295726        7.5129102519508617        16.260419508604109     
 H  -6.0260184114591047        5.7895180786789240        16.516073175200184     
 Cl   15.686897622283158        5.8908947573224699        1.0762689215117185     
 Co   20.752645030131273        2.0516031146310851        5.6030775468798941     
 N   22.201905724898239        3.5774808663985223        5.3736627248392228     
 N   19.641463560945922        3.8361834806387551        5.5369576603318489     
 N   21.983193633832098        1.1998601848224062        4.1002272205180752     
 N   19.422897700329369        1.2291005690108054        4.0896467691885787     
 N   22.235526511258048        1.1457233780554350        6.8318493574256012     
 N   19.645584420469717        1.0692322386844810        7.1859063710175315     
 O   23.549900753752933        3.3722228627516850        5.3620914028670787     
 C   21.826250935893484        4.8297136450115561        5.4052431083397368     
 N   18.351610517961408        4.2425283149424846        5.5902713067805143     
 C   20.382061044704141        4.9753305683759459        5.4750173660167523     
 O   23.350092573071457        1.2129877687781423        4.1571986456079246     
 C   21.479618481954674       0.56400454156382451        3.0733683690194606     
 N   18.097144747290763        1.0404958545995953        3.8899356718108016     
 C   20.034963223182206       0.56365043499722423        3.0765054202618063     
 O   23.585845179579454        1.2513196479389190        6.6369244103480858     
 C   21.874316045889167       0.50130120965059100        7.9098590632503161     
 N   18.374361472445550       0.76784414481930829        7.5382901532290942     
 C   20.432272104244703       0.39887702886177623        8.0679380985128244     
 B   23.972659027960773        1.9172940267007021        5.3360324509545327     
 C   22.781072959759413        5.9705499832062872        5.4159386780607699     
 H   17.581352060304361        3.5520296593210894        5.7300694915767494     
 C   18.249978931832427        5.5947694668143155        5.5780020347143688     
 C   19.541226167818007        6.1054273628325486        5.4940770948444717     
 C   22.297197949043003      -0.11957245757003537        2.0326967963370617     
 H   17.397437679211013        1.4241190615433175        4.5610833086149034     
 C   17.854364339478241       0.27327572877382872        2.7933906413912961     
 C   19.081847161282706       -5.4984487262433407E-002   2.2384289822708303     
 C   22.844043985963069       -8.9139737176343853E-002   8.8663472819419376     
 H   17.569384492940362        1.1972180318741852        7.0266251134702395     
 C   18.328665443179545       -6.7400684217312379E-002   8.6000283184705353     
 C   19.643232160578481      -0.33188419075194947        8.9746951861171063     
 C   25.558308488148391        1.8479699690800129        5.1598567155475470     
 H   23.495089371983379        5.8935443893725896        4.5823090447830834     
 H   23.398447890799794        5.9459600878531500        6.3284047183158840     
 H   22.263195087372182        6.9302497242086272        5.3641908442052877     
 H   17.285154808868807        6.0783426541750289        5.6741083219922501     
 H   19.825718112915691        7.1472866884892090        5.4566583584870267     
 H   23.155974438631947      -0.62230865391579782        2.5006280070425211     
 H   22.714536481573095       0.60775681064160625        1.3150682948524501     
 H   21.689772771024366      -0.84177288334536748        1.4722887426449960     
 H   16.850121659803587        7.7156856102694737E-004   2.4885256213182827     
 H   19.257513449293580      -0.66359447485648881        1.3620775470014701     
 H   23.626614305259288      -0.63993829226763044        8.3177176159441135     
 H   22.342085435275255      -0.74568875101266952        9.5890905712277199     
 H   23.363114581765785       0.71013720868777408        9.4282526715006334     
 H   17.382645049725742      -0.43059631303250978        8.9834377627705688     
 H   19.965134468323281      -0.96283333888505340        9.7909340760911565     
 H   26.048166481360518        2.4020271695856619        5.9765669082686781     
 H   25.878042273003050       0.79929370039520153        5.2754902852683063     
 C   26.027084119770361        2.3806079449533866        3.7956483781898638     
 H   25.795823418867535        3.4546796329265073        3.7222372794863565     
 H   25.437407536714890        1.8984658850626137        3.0011145040785085     
 C   27.511875417468875        2.1620270120696454        3.4868652351937639     
 H   28.133364885843200        2.7494153198286799        4.1808713790433210     
 H   27.775221351949273        1.1087845889057544        3.6777860360337895     
 C   27.861583135558572        2.5185023016247055        2.0371686333542671     
 H   27.630848558419473        3.5794163137234376        1.8503248143247248     
 H   27.197128460204720        1.9564776266233921        1.3612567742920678     
 C   29.320442520777785        2.2374387521401942        1.6637092921368293     
 H   29.986061682736779        2.8365285359299093        2.3047368296085469     
 H   29.561648302675287        1.1866783718318663        1.8922767014963209     
 C   29.634979832437271        2.5240544134084866       0.19128439989377030     
 H   29.403822171961490        3.5767620295941871       -3.6688074909811894E-002
 H   28.958900062034814        1.9344411618686723      -0.44688802060812027     
 C   31.090442924195553        2.2259864921677011      -0.18691894234278161     
 H   31.324414283836166        1.1754162759188569        4.9711310408300895E-002
 H   31.761323724940851        2.8252912216831740       0.44890032242735595     
 C   31.409469561581826        2.5027778729244465       -1.6602080337849108     
 H   30.743020011954712        1.9037782456129901       -2.2986586212948166     
 H   31.171358248961756        3.5522106670009714       -1.8957086600792399     
 C   32.869340114145743        2.2157774013433307       -2.0306891049887188     
 H   33.109419390508165        1.1652965310838694       -1.8004097350393495     
 H   33.531704552528566        2.8154988393134497       -1.3864907277503360     
 C   33.193859046945448        2.5076720857836885       -3.5001335983092972     
 H   32.540582438664174        1.9035720797124187       -4.1474210687002557     
 H   32.940199113663667        3.5549501277248474       -3.7289056029866119     
 C   34.660179317583832        2.2478305067889979       -3.8661735326842317     
 H   34.915805569041467        1.1986235669492111       -3.6474829761881282     
 H   35.308523407365406        2.8513790088711284       -3.2119318211523660     
 C   34.982588395439613        2.5623383173580678       -5.3313120426751475     
 H   34.329008713000860        1.9636264552233498       -5.9842457355652483     
 H   34.721994444112269        3.6112239169754545       -5.5450405055180543     
 C   36.447385784259261        2.3122486529189756       -5.7157596650295588     
 H   36.712649568314909        1.2657226722301564       -5.4932349166878147     
 H   37.108727481716898        2.9272196551289094       -5.0843200127629373     
 C   36.727517788491255        2.6086069967265209       -7.1937546413479208     
 H   36.043828192440017        2.0121795267998124       -7.8180371733061689     
 H   36.478778716324975        3.6595964647061439       -7.4129139966304987     
 C   38.174783388717891        2.3259540363239219       -7.6255329931734597     
 H   38.860176168980928        2.9671107441138123       -7.0471717784247740     
 H   38.430794276245578        1.2860638926864694       -7.3615605798190771     
 C   38.378520431334564        2.5490941059726651       -9.1292742394546238     
 H   39.392748840142431        2.2801484150021003       -9.4612734967649352     
 H   38.212406483023749        3.6007123967074488       -9.4080640547353713     
 H   37.679054591719911        1.9386231783569547       -9.7188897103399920     
 Cl   16.088186837587937        2.1072665822185663        5.9671100473419125     
 Co   20.534846636378376        2.0424982971192556        12.291468057674953     
 N   21.925726683266390       0.44534894229285438        12.214950252465679     
 N   19.386981199252567       0.25830208834463436        12.385777538871663     
 N   21.831969983355901        2.7858605965671375        10.821108385805232     
 N   19.240131082366489        2.8002541040865245        10.723709857857628     
 N   22.012596068580418        2.7876666591064252        13.634083695674406     
 N   19.421811605838698        2.8367394565977824        13.965947562587807     
 O   23.280240519080678       0.61221626945649577        12.157123327557802     
 C   21.525630020014155      -0.79947630308329998        12.271273927379353     
 N   18.084086542751614       -9.9222767649599919E-002   12.431269014819113     
 C   20.084697720859104      -0.90710245295584979        12.354177438676402     
 O   23.189781673564543        2.7740186861814005        10.933435257979276     
 C   21.360628278861086        3.4466408484872670        9.7948680385885751     
 N   17.928385640190946        3.0380126031299515        10.481340757708647     
 C   19.910951582156585        3.4800876166183725        9.7559255248838479     
 O   23.363398067356172        2.7291357400947618        13.420523414225229     
 C   21.636640926245303        3.4457496788989368        14.699304795356465     
 N   18.144147799449598        3.1518773162403217        14.287758708088202     
 C   20.193135367891614        3.5235068494696229        14.849776082321650     
 B   23.756038954814283        2.0408095412916518        12.138375623317520     
 C   22.453883567020160       -1.9640703069989358        12.282965242117358     
 H   17.329130740260617       0.61819016181114761        12.500683260736492     
 C   17.930093073858831       -1.4501930975086137        12.442082111259969     
 C   19.199954237671868       -2.0087152547334703        12.387713456440647     
 C   22.227419033755218        4.1355475223877782        8.8005210889021193     
 H   17.195138246818342        2.6676838737703061        11.127788836289382     
 C   17.749716067422799        3.8419391463770505        9.4047221841693407     
 C   19.009997467299669        4.1484596684482327        8.9037852575950751     
 C   22.581435719479781        4.0704857931637175        15.659644034531354     
 H   17.344952938162109        2.7647260536121516        13.738269840150382     
 C   18.081150327093294        4.0051149060887425        15.335639892509528     
 C   19.388126196874925        4.2679122608871012        15.732349246069118     
 C   25.344221991558875        2.0640653860726506        11.984099633198159     
 H   23.227614724849346       -1.8605036322598190        11.508475760539788     
 H   22.999071152769044       -2.0173578448258143        13.239118309818483     
 H   21.916718400781342       -2.9048129432837828        12.140106002739669     
 H   16.946743152844569       -1.8974058356496943        12.537841971133117     
 H   19.445953522081872       -3.0609904323512964        12.373078677991227     
 H   22.971602206206079        4.7538313564855148        9.3258022997383812     
 H   22.806281119539435        3.4065794105713239        8.2055348840153535     
 H   21.633635449743593        4.7582736146919915        8.1213120045001013     
 H   16.766469608214088        4.1501274757936795        9.0648506848325798     
 H   19.234527808248647        4.7813248623586713        8.0568104737665944     
 H   23.464768463001661        4.4571335569759070        15.130630663068239     
 H   22.091291030096357        4.8714498790966259        16.228820109606723     
 H   22.945024309954277        3.3145830469950841        16.380477753619164     
 H   17.128828424158236        4.3889913480652423        15.683917683478866     
 H   19.698465690397079        4.9171292241081241        16.538733246455536     
 H   25.808543493162428        1.4917218718000638        12.802389634930725     
 H   25.692280328711547        3.1026452636667621        12.108526149428195     
 C   25.809106237041341        1.5270412046376007        10.620986930856329     
 H   25.574960161996383       0.45347509372325256        10.548358171782708     
 H   25.220221043321686        2.0107811921263687        9.8269382849170768     
 C   27.290796116334700        1.7467706666687994        10.305056509805921     
 H   27.918012034033513        1.1577717603815387        10.992105684937169     
 H   27.552749581327113        2.7999514336201003        10.497428991155575     
 C   27.628823031151523        1.3969816389193745        8.8520731588428276     
 H   27.407772313962067       0.33427377253977036        8.6640799156511328     
 H   26.952351244997093        1.9540247040230021        8.1836947810701943     
 C   29.079623778792072        1.6959550378636779        8.4668959393920229     
 H   29.758424056302253        1.1051232986416586        9.1016546342428768     
 H   29.309492999344901        2.7495928714422120        8.6934098399253479     
 C   29.382292484399297        1.4132798009900345        6.9925391777521941     
 H   29.167001805930344       0.35658721132494764        6.7672642185872034     
 H   28.689983484360049        1.9910338991405547        6.3605632638894809     
 C   30.827779191456912        1.7358235600153666        6.6016544330517446     
 H   31.045924162743688        2.7905813494226650        6.8346402938466895     
 H   31.514477784599848        1.1488962407527150        7.2322253575873630     
 C   31.135311290576809        1.4620383790275704        5.1266137883452680     
 H   30.456623659516943        2.0537478491849672        4.4940702354089739     
 H   30.906857263720674       0.40995173370727256        4.8931636443989825     
 C   32.588369207041538        1.7639345560304149        4.7463824045185348     
 H   32.820517620278565        2.8162473521325913        4.9766351302616973     
 H   33.260169139088525        1.1691601511490759        5.3855914932300673     
 C   32.904284701151155        1.4771543088663650        3.2750245696227123     
 H   32.254069940728385        2.0902233894484112        2.6333722017173762     
 H   32.642130143695411       0.43306785147263555        3.0412801733442372     
 C   34.371719229155040        1.7262319942765938        2.9106604001865071     
 H   34.638950827530294        2.7698203797151391        3.1421972244600407     
 H   35.011235951919041        1.1069364596576394        3.5589262574621303     
 C   34.693032579351922        1.4255772515205185        1.4432424227691083     
 H   34.062511071808963        2.0545197187699458       0.79658606730404680     
 H   34.402577390655509       0.38863530356480835        1.2109841577477534     
 C   36.167666367526429        1.6351390515171704        1.0749517360492866     
 H   36.467442266410892        2.6661192253001351        1.3243093772905756     
 H   36.801406627523960       0.98275523292549616        1.6969935414366160     
 C   36.451313064723578        1.3641989686292981      -0.40660657636667269     
 H   35.821663411504026        2.0248120405980652       -1.0223104978862985     
 H   36.134822900048150       0.34024981219993228      -0.66167279657577927     
 C   37.922649566026379        1.5550292365686946      -0.80306109479631060     
 H   38.548843470498198       0.84650505974900159      -0.23724768051863385     
 H   38.247247669744333        2.5628620569221838      -0.49453812511998729     
 C   38.141892580380123        1.3716498088337143       -2.3095209398296874     
 H   39.192259611981591        1.5195260172857503       -2.6015348393781204     
 H   37.853354339659369       0.36222979863221788       -2.6375202054910121     
 H   37.542420362719156        2.0883057754211696       -2.8891773478374341     
 Cl   15.832665002313171        2.0414442049251251        12.528899646701582     
 Co   10.783359270926832        5.8420285366011191        8.0280546732335161     
 N   9.3457863586565537        4.3013838697879976        8.2515271021976009     
 N   11.906370939342461        4.0670180847861523        8.0855417306787380     
 N   9.5421837461238788        6.6791076489231207        9.5265812924975979     
 N   12.105024360701696        6.6677724926476243        9.5490440305597026     
 N   9.2985009225517175        6.7246071065236643        6.7901881717904233     
 N   11.889198318499897        6.8296506754786002        6.4434516001899613     
 O   7.9958367758618918        4.4941393494841471        8.2637256079592998     
 C   9.7323545310845851        3.0527289072942154        8.2180307518836013     
 N   13.200332671934181        3.6736694625782578        8.0391210786321032     
 C   11.177397689903399        2.9207210097837573        8.1494764024936934     
 O   8.1761647032406337        6.6568253758689222        9.4641796766626012     
 C   10.037593829839404        7.3167478723103416        10.556088435731894     
 N   13.427895790733292        6.8706566089507772        9.7534616488567139     
 C   11.482301114003963        7.3300082856774891        10.557597782994222     
 O   7.9483044127409705        6.6108967508764760        6.9836893457066287     
 C   9.6563027912358681        7.3772566119878968        5.7159436958441745     
 N   13.157998097186804        7.1456612610317265        6.0954555773689680     
 C   11.097765463574376        7.4944787284019627        5.5613329803846945     
 B   7.5622032669762707        5.9452502358186958        8.2846357573025688     
 C   8.7872309385229475        1.9037489131638672        8.2045507073617312     
 H   13.963918616632114        4.3710416732199837        7.9000709540554741     
 C   13.315496440234352        2.3224909726633154        8.0577543057251937     
 C   12.029655959278751        1.7991636214818172        8.1380780289298524     
 C   9.2109158217565774        7.9908957563630487        11.595435981178031     
 H   14.133382213908213        6.4946820843252908        9.0841204419393176     
 C   13.658426693845056        7.6437208720394114        10.847843914385292     
 C   12.425407399715622        7.9607686432852578        11.397003215849159     
 C   8.6825856785277740        7.9652853338551077        4.7620112100669854     
 H   13.965794831512751        6.7242273704806195        6.6090588597905970     
 C   13.197855007624149        7.9852140629253707        5.0367692034741207     
 C   11.881610815781993        8.2365500593301366        4.6588686791107028     
 C   5.9756042263883913        6.0065807218003915        8.4563684477193437     
 H   8.0771713652816075        1.9677574848158232        9.0433323842892221     
 H   8.1645606168789691        1.9304612301499198        7.2953541096955048     
 H   9.3140370553496670       0.94792561257167907        8.2465655362332075     
 H   14.285260333425432        1.8483230376320996        7.9674458891251092     
 H   11.754969924414121       0.75483296579995263        8.1785905850218708     
 H   8.3515962532897277        8.4916025370299995        11.126018193721070     
 H   8.7936255824282110        7.2576106813533423        12.306520112834912     
 H   9.8109374648363907        8.7133402538207338        12.162615457880973     
 H   14.658348049709851        7.9285406301192038        11.155259167753755     
 H   12.239850578131767        8.5709827776372496        12.269836125109356     
 H   7.8942626220398520        8.5033105474390052        5.3126713945388726     
 H   9.1785479549970468        8.6319686848439776        4.0462311344552733     
 H   8.1726716883498955        7.1665473261912993        4.1932306591019177     
 H   14.141088458553266        8.3604484095640537        4.6581039221698104     
 H   11.555068581460432        8.8665460573221484        3.8435756379410062     
 H   5.4909026806522530        5.4410184894792559        7.6445719445059916     
 H   5.6510884000848520        7.0522892857223898        8.3280739720755630     
 C   5.5050811081513871        5.4874801095171009        9.8254898151155032     
 H   5.7337457712556334        4.4135343683586630        9.9092350829886531     
 H   6.0954348325110592        5.9757573929877754        10.615687313191160     
 C   4.0207999561404000        5.7131313426793549        10.132387434451148     
 H   3.3971250767852155        5.1216816978869710        9.4438736665372875     
 H   3.7609615567709116        6.7655215454139910        9.9320087993531114     
 C   3.6703208381318055        5.3710568758096162        11.585545231751979     
 H   3.8976956655356174        4.3111434150473738        11.782113234956540     
 H   4.3369353346265269        5.9371249793922711        12.255990492345180     
 C   2.2125161376447773        5.6601350227864655        11.957329678285470     
 H   1.5446750685478532        5.0594670738848349        11.320149298302347     
 H   1.9751280308508765        6.7102970563318767        11.722107041902085     
 C   1.8970945005337820        5.3835513958110015        13.431613375521348     
 H   2.1275261901547284        4.3321519520805163        13.666480744922058     
 H   2.5734228787894327        5.9767308912631849        14.066276482634546     
 C  0.44164385869408962        5.6845187885517214        13.807877344313239     
 H  0.20803103126691810        6.7340290131207814        13.566200491552959     
 H -0.22917357876898842        5.0823237288387650        13.174727036764805     
 C  0.12220823760276062        5.4141676584458676        15.282364285911811     
 H  0.78560879890243018        6.0190601661499272        15.918534156045562     
 H  0.36460014140030761        4.3668537069902111        15.523220934368249     
 C  -1.3392383817545384        5.6962415064641325        15.650871594175163     
 H  -1.5843129370734887        6.7447068067345626        15.416509589214842     
 H  -1.9984594219668044        5.0906728186436494        15.008867004144115     
 C  -1.6624369793397389        5.4078367045724010        17.121331523494966     
 H  -1.0149154424726077        6.0202853947220802        17.766613938868353     
 H  -1.3995305516917547        4.3637630051537091        17.354322174539934     
 C  -3.1311461955142668        5.6554510900469426        17.486519665115701     
 H  -3.3971060941634046        6.7011261001984543        17.263397600528769     
 H  -3.7740517901390245        5.0425559491843348        16.835638723021333     
 C  -3.4487145512290565        5.3441984253998660        18.953429124335845     
 H  -2.8025370789728186        5.9545538387360004        19.602706650337659     
 H  -3.1743271540916340        4.3000257557706076        19.171999424763456     
 C  -4.9160277197975004        5.5764787397753519        19.338850274432616     
 H  -5.1973258884132054        6.6164310214273145        19.106791063705614     
 H  -5.5694637226528902        4.9454907630511755        18.715405835416458     
 C  -5.1873602740361573        5.2910125120692779        20.820626243679250     
 H  -4.5146363593259942        5.9074172733984627        21.436113531101970     
 H  -4.9174667530219285        4.2484431591175280        21.050853040160753     
 C  -6.6381184246018039        5.5491254315013734        21.253830796122735     
 H  -7.3114752154795184        4.8874679416641875        20.686027597355530     
 H  -6.9155409268809116        6.5795377171694698        20.977841702617535     
 C  -6.8328882231354910        5.3411725117685895        22.760801626668510     
 H  -7.8513835914073224        5.5878809778170382        23.093362373736475     
 H  -6.6396602013331467        4.2996052237027946        23.053035248103058     
 H  -6.1486543681833998        5.9759081698146241        23.339396476566034     
 Cl   15.449564296711676        5.8307719364038517        7.6732963619967274     
         388

 Co   10.989464977895292        5.8577116273194401        1.3231028313079605     
 N   9.5878837181488947        7.4402037632709366        1.4129351179215333     
 N   12.127646741597228        7.6488381626658999        1.2432963067433904     
 N   9.7040046743730883        5.0995018165096493        2.8005859671857216     
 N   12.292100056089627        5.1012843019284224        2.8822644340231807     
 N   9.5115764938020089        5.0841856214162986       -4.2311624386006767E-003
 N   12.101588972705981        5.0547540314408197      -0.34452409954835789     
 O   8.2351576824554655        7.2622395567024762        1.4684171719036909     
 C   9.9788658618664154        8.6880599505376708        1.3612431155544817     
 N   13.426816680928905        8.0183492325274610        1.1912148815628190     
 C   11.419316285244507        8.8076306787700496        1.2769392396612331     
 O   8.3450251401088043        5.1040958204489053        2.6959398112363697     
 C   10.183982727505924        4.4421277009559414        3.8249453157727018     
 N   13.607102275419429        4.8794735174707089        3.1194045522728833     
 C   11.633370881186377        4.4213307815188960        3.8575584492704245     
 O   8.1609335024656211        5.1403492326257938       0.21021530956836598     
 C   9.8885915552576673        4.4303528459448147       -1.0715701395881512     
 N   13.380536531008660        4.7521372033637261      -0.67293302447307668     
 C   11.332329268098894        4.3631199528983924       -1.2263602474205921     
 B   7.7692980156300759        5.8297250900345929        1.4925329762054365     
 C   9.0422830744295961        9.8456112373618510        1.3552675893337445     
 H   14.187369583804433        7.3073368307211632        1.1164019079355922     
 C   13.568301353812856        9.3701562528139473        1.1780385051176263     
 C   12.293481478946500        9.9169560729194011        1.2387250133966654     
 C   9.3275929160763109        3.7462484488985783        4.8233914849007187     
 H   14.333737103770131        5.2548361950598172        2.4689255835544199     
 C   13.799501467780519        4.0848486506561041        4.2006129798179721     
 C   12.545557417736047        3.7681005498737461        4.7094504587319665     
 C   8.9456910309753095        3.8027583385237098       -2.0320636817703925     
 H   14.178352845977601        5.1479998227508590      -0.12804860373462182     
 C   13.446129986734903        3.9021702028011198       -1.7231615293491436     
 C   12.139651738758884        3.6278215186148417       -2.1139266988002094     
 C   6.1820811327077472        5.7999333893461706        1.6519465657811199     
 H   8.2679089126082594        9.7304121326842914        2.1278410750526793     
 H   8.4983554495282974        9.9007649251739913       0.39836069059241253     
 H   9.5719614290163566        10.789661195753785        1.5052124020195572     
 H   14.546967194316945        9.8262489186736435        1.0771979954564337     
 H   12.038432829957880        10.966878912529053        1.2536583970501547     
 H   8.5761440601960874        3.1341896428483604        4.3030444932584748     
 H   8.7591894929031948        4.4703833886765620        5.4315088062165868     
 H   9.9280122190520146        3.1171991808206987        5.4895494590256382     
 H   14.787512283480773        3.7902590151561149        4.5376685305647451     
 H   12.331742556545409        3.1397706389179492        5.5622242170084197     
 H   8.0656136051665381        3.4100407279946570       -1.5031405501269681     
 H   9.4390028630031875        3.0062664402921353       -2.6039648644058566     
 H   8.5769086570390947        4.5576065887798629       -2.7506177968422616     
 H   14.399987699260093        3.5289737738342142       -2.0780301925635918     
 H   11.831419401306686        2.9780282499366368       -2.9205668407931160     
 H   5.7126673141099165        6.3603485385533629       0.82837338951000128     
 H   5.8382085444088085        4.7584618342991671        1.5411216153142913     
 C   5.7193866638323430        6.3518193779248771        3.0098640719952732     
 H   5.9547607092037715        7.4258790814385804        3.0706681351049063     
 H   6.3089294619162235        5.8762092453783223        3.8084445948649681     
 C   4.2376208543834979        6.1372790485829967        3.3287487171780179     
 H   3.6113269642293533        6.7203035441952297        2.6357284243848511     
 H   3.9739161682355291        5.0825766083114088        3.1472708628030461     
 C   3.9000073870465215        6.5024427242711660        4.7780418494028352     
 H   4.1224144063840988        7.5667498110583598        4.9552932972034371     
 H   4.5754740912148417        5.9513933181679999        5.4523213353580946     
 C   2.4485947847697731        6.2088714923151027        5.1650068028712131     
 H   1.7709718260103036        6.7967949366236713        4.5262577084817250     
 H   2.2169116194196725        5.1542057943278268        4.9451821929096562     
 C   2.1457761792539300        6.5009361992711421        6.6374920177792749     
 H   2.3606383213245365        7.5590785190455252        6.8563237787720839     
 H   2.8380400529742147        5.9272546434445870        7.2732042379204964     
 C  0.70026118099643109        6.1797552387875374        7.0293353393071119     
 H  0.48261132916554389        5.1240870307996103        6.7999733627721302     
 H   1.3412316417341429E-002   6.7640688589240066        6.3964465685878942     
 C  0.39201721999284894        6.4579107873825121        8.5033944868941482     
 H   1.0728319080212110        5.8707145382228614        9.1379138526780199     
 H  0.61668414817909423        7.5115987460666638        8.7332844347967740     
 C  -1.0600468349605441        6.1515921225968668        8.8839989005895035     
 H  -1.2882651057955792        5.0981757034983364        8.6548165909128496     
 H  -1.7339616807309510        6.7429875446868532        8.2438453191147634     
 C  -1.3777271067050632        6.4381687279410516        10.355026129362518     
 H -0.72344772599831153        5.8300952711454661        10.997270400048674     
 H  -1.1226260531930077        7.4841904994340371        10.587824850025253     
 C  -2.8435750772776567        6.1791362068894209        10.718880951047437     
 H  -3.1035308931813330        5.1339638627003374        10.486415252783198     
 H  -3.4869323736897222        6.7941923656578327        10.070516133373809     
 C  -3.1683419064629055        6.4762565791582603        12.186301994112673     
 H  -2.5329080002401034        5.8524956165643909        12.832979396113892     
 H  -2.8871506912278972        7.5154485066919756        12.419593569199504     
 C  -4.6413708698354625        6.2532744383937242        12.552966972960029     
 H  -4.9311165991988126        5.2195841998910213        12.303582095745488     
 H  -5.2801677447039284        6.8992403037530554        11.929709363935002     
 C  -4.9302364031734580        6.5224409259763307        14.033858693360719     
 H  -4.2950960808964380        5.8692536289793980        14.651310154701092     
 H  -4.6250051936485459        7.5496348516399365        14.288466291046298     
 C  -6.3999369433619320        6.3168064786150548        14.427962664192240     
 H  -7.0320423521278128        7.0170940006359288        13.859094461234035     
 H  -6.7133536844483599        5.3052423466541940        14.121402721691009     
 C  -6.6245174302380034        6.5019417971030879        15.933500268924233     
 H  -7.6737891064029631        6.3452815246360048        16.223258063419301     
 H  -6.3464884759342679        7.5143321185074710        16.259483286123835     
 H  -6.0203351129818312        5.7927276333136630        16.516516934013506     
 Cl   15.688526211664280        5.8949789125076384        1.0691951810442706     
 Co   20.754953348649188        2.0467482685023461        5.5989690244612342     
 N   22.202219127345021        3.5750324325919540        5.3745964446832746     
 N   19.642488482269528        3.8312724958028381        5.5381680988763922     
 N   21.987734653809959        1.1986626789742458        4.0971672656302029     
 N   19.426397805960747        1.2264008601167515        4.0837240704960074     
 N   22.237699329487512        1.1462022499784059        6.8314802580372280     
 N   19.647728867931736        1.0705047524121822        7.1848050482763632     
 O   23.550437387729403        3.3710940386882395        5.3614903046359403     
 C   21.825708832547249        4.8270062093641188        5.4069624039437549     
 N   18.352189844317316        4.2359532683596521        5.5912234720884806     
 C   20.381622567810531        4.9713144081242158        5.4771864781089690     
 O   23.354331036800026        1.2117761335929329        4.1559710597740631     
 C   21.485240429844360       0.56199591686623629        3.0703140825314965     
 N   18.101110733858047        1.0361675654462890        3.8825841998700814     
 C   20.040419685976726       0.56052074771074256        3.0720602625576858     
 O   23.588029348867490        1.2503075374096577        6.6359341736115471     
 C   21.876026097249891       0.50124270582721830        7.9090231260002950     
 N   18.376304659495844       0.76863229264468769        7.5361974724404881     
 C   20.433937537268392       0.39959381287765783        8.0668602891453034     
 B   23.975007542610058        1.9170540070406554        5.3356735647908966     
 C   22.779612077388784        5.9686621273058682        5.4176352613433858     
 H   17.582464246284072        3.5445378293996832        5.7287154303516328     
 C   18.248773915536930        5.5881478557200284        5.5796750519000771     
 C   19.539292067443473        6.1004366519303792        5.4966962887948405     
 C   22.304461823053469      -0.12171906976536634        2.0311613437012577     
 H   17.400285602796945        1.4192994726537629        4.5529351840205763     
 C   17.860465973919691       0.26777235372890684        2.7866678052052096     
 C   19.089040999643860       -5.9736588998271181E-002   2.2334896078861082     
 C   22.844935691465533       -9.0384850651254262E-002   8.8655994537458085     
 H   17.571500685924335        1.1965994922425727        7.0233015324055570     
 C   18.330072490367577       -6.7240420289491551E-002   8.5974533679658336     
 C   19.644401058666581      -0.33165794030181950        8.9728127628759662     
 C   25.560741280871831        1.8493183770013455        5.1602210743710435     
 H   23.495596919137821        5.8907677384610837        4.5859572621842108     
 H   23.394607506786475        5.9467120509829403        6.3315400839281581     
 H   22.261061066567372        6.9277114459413855        5.3628355761449349     
 H   17.283320213577554        6.0704845453900269        5.6757664546927664     
 H   19.822473084627980        7.1426494039165949        5.4599938645878918     
 H   23.159473203916484      -0.62825258772807802        2.5009761321863531     
 H   22.727115783468221       0.60568478305216589        1.3175927884422869     
 H   21.697505639929407      -0.84064008320234296        1.4668183125753296     
 H   16.856922535970018       -5.9121458163748503E-003   2.4806294643970639     
 H   19.266340893160674      -0.66911062918605624        1.3580869820947055     
 H   23.631008833102001      -0.63542669296312171        8.3176049043411737     
 H   22.343432829876907      -0.75199493169849152        9.5829922917792061     
 H   23.358600219954734       0.70736989272858919        9.4330467844739250     
 H   17.383856910637359      -0.43114656060367579        8.9797100839991977     
 H   19.965951304021729      -0.96322363126604982        9.7887040154784124     
 H   26.049736862723151        2.4039799369066177        5.9769942327907666     
 H   25.881446713209513       0.80098453615552145        5.2761230972637527     
 C   26.029367653752335        2.3821435969164941        3.7960576345638732     
 H   25.798034534183031        3.4562057549114069        3.7227139962939328     
 H   25.439687122540562        1.8999941198784394        3.0015351180666081     
 C   27.514043300230952        2.1634907810916690        3.4870025452208462     
 H   28.135754114166989        2.7508859821534344        4.1807887492404330     
 H   27.777307930725989        1.1102343772387042        3.6779279417248700     
 C   27.863357539848003        2.5197797977297252        2.0372037472373159     
 H   27.632991348324840        3.5807694038418751        1.8503575235430767     
 H   27.198470790911074        1.9579730692951658        1.3615318980392632     
 C   29.321933698792598        2.2380618385508479        1.6633386987010408     
 H   29.988021855380993        2.8368356520012488        2.3041640963213101     
 H   29.562714889850270        1.1871919671697417        1.8918206225632328     
 C   29.636087063661453        2.5245512797412539       0.19085261537418563     
 H   29.405499185857391        3.5774021953879078       -3.7020737595824436E-002
 H   28.959446535719159        1.9353657352840943      -0.44712146914757894     
 C   31.091208218909184        2.2256152017631874      -0.18776812584659619     
 H   31.324615411113754        1.1748997987975998        4.8749377301080837E-002
 H   31.762634261638127        2.8244884071576291       0.44787483892553220     
 C   31.409867170483039        2.5022838348561502       -1.6611165667792500     
 H   30.743007025437731        1.9035288834254576       -2.2993692518884954     
 H   31.172094035604307        3.5518051335942400       -1.8965638667939573     
 C   32.869510838349363        2.2147652051804423       -2.0319052243694711     
 H   33.109319327500955        1.1642297527716114       -1.8015915074567261     
 H   33.532188704719992        2.8143385176792197       -1.3878876608336470     
 C   33.193751095622417        2.5064401218514427       -3.5014214929086775     
 H   32.540594676959891        1.9020026704982576       -4.1485036160935724     
 H   32.939787442526089        3.5535971669231907       -3.7304015580608376     
 C   34.660117588051577        2.2469778387497312       -3.8673838992786163     
 H   34.916166552572037        1.1979847525859304       -3.6481852603022533     
 H   35.308145945021046        2.8511219698730534       -3.2133870930355415     
 C   34.982476724696973        2.5609207154208633       -5.3326229806434711     
 H   34.329706724847469        1.9611030270751264       -5.9852952315942325     
 H   34.720820090211454        3.6093706404837573       -5.5470603488901835     
 C   36.447617916375314        2.3122486270777105       -5.7165121474875882     
 H   36.714124120107250        1.2663017880481460       -5.4929384997286270     
 H   37.107991124029105        2.9286185721269820       -5.0854895610054083     
 C   36.727822425158507        2.6075557302714194       -7.1946729518713930     
 H   36.046032410284020        2.0087808736664914       -7.8185608917124245     
 H   36.476660803943311        3.6575579383324008       -7.4152053318551321     
 C   38.175926345376695        2.3281295849889938       -7.6252407243152289     
 H   38.859237546528867        2.9717425363995580       -7.0474234074097888     
 H   38.434394311962542        1.2894071762740382       -7.3596041236978049     
 C   38.380135895012259        2.5497095601011543       -9.1291095924243155     
 H   39.395627690299605        2.2850274832886268       -9.4597292021539392     
 H   38.209665321642170        3.5998006632869521       -9.4097388893263467     
 H   37.684186083085251        1.9354126203731576       -9.7182668961239926     
 Cl   16.089236922235408        2.1004457176906617        5.9588384395191181     
 Co   20.532624389866484        2.0375591112179721        12.295679497823290     
 N   21.925401856435297       0.44275513287999746        12.214010388987967     
 N   19.385921368255730       0.25339334307499206        12.384612099246885     
 N   21.827541910198839        2.7844899564759951        10.824202322864883     
 N   19.236765108562057        2.7974764499074229        10.729729148973787     
 N   22.010580429068391        2.7881085840259971        13.634444645036112     
 N   19.419823758682785        2.8382153539179300        13.967055819561953     
 O   23.279704289115301       0.61086250401272935        12.157732572907280     
 C   21.526079319006545      -0.80230500300441332        12.269470032900729     
 N   18.083450645861504      -0.10572238299295993        12.430366997004505     
 C   20.085033463501833      -0.91115538101879312        12.351948056004641     
 O   23.185656894300237        2.7725765415493071        10.934671024940657     
 C   21.355132139937016        3.4444196135881162        9.7979264114093372     
 N   17.924551652404883        3.0335862083079546        10.488775132661404     
 C   19.905624753506146        3.4767810148238141        9.7603984005315922     
 O   23.361361555752428        2.7279309793617776        13.421505634556880     
 C   21.635145448448949        3.4458181036590076        14.700051550466034     
 N   18.142388052352960        3.1529206191643002        14.289913938222321     
 C   20.191692705338841        3.5244442365649813        14.850788194186874     
 B   23.753778341566665        2.0403227959188750        12.138739585389684     
 C   22.455185449825482       -1.9661346337590067        12.281072266296201     
 H   17.328007401789911       0.61081291960373774        12.502167262600725     
 C   17.931163906301574       -1.4567308769147060        12.440362327549305     
 C   19.201721842033741       -2.0136927281112391        12.384969308857936     
 C   22.220283936884869        4.1331090107752599        8.8020099057619792     
 H   17.192422313457119        2.6628623679789523        11.136073224510088     
 C   17.743743441021280        3.8362404869052469        9.4114566018047174     
 C   19.002930358979693        4.1434592873383504        8.9087014137354039     
 C   22.580784070074461        4.0694545703061360        15.660222143969262     
 H   17.342980759371304        2.7643611161246744        13.741715760000355     
 C   18.080007792360405        4.0055862842294934        15.338236871955559     
 C   19.387251552563264        4.2684302051479612        15.734169235104510     
 C   25.341876737188283        2.0650615592344739        11.983726861124948     
 H   23.226904212306053       -1.8634496630691644        11.504591913957137     
 H   23.002805828104439       -2.0168702668040930        13.235751769957250     
 H   21.918633102949251       -2.9074907023848642        12.141234988257024     
 H   16.948419568848262       -1.9051313293597147        12.536130630697576     
 H   19.448976588536414       -3.0656268903945434        12.369532077091812     
 H   22.968341664185672        4.7474869114464804        9.3253512694291558     
 H   22.793693019963474        3.4041755882732354        8.2029073329609954     
 H   21.626059824614021        4.7591873871058583        8.1267860698000938     
 H   16.759796389673149        4.1432298160407672        9.0727454736304072     
 H   19.225836545278735        4.7754713651747602        8.0607168535021536     
 H   23.460902028441552        4.4612891580175136        15.130536079723688     
 H   22.090307419043267        4.8658519526768504        16.234285651179608     
 H   22.949332257350662        3.3121824656887453        16.376002506571218     
 H   17.127910754207686        4.3887941934342258        15.687704235053609     
 H   19.698009781037271        4.9170456267409159        16.540862795025166     
 H   25.807038294271599        1.4933327560600596        12.801974477615342     
 H   25.689018357150779        3.1039721104623110        12.107835703492983     
 C   25.806871192818587        1.5281426657617607        10.620585988685907     
 H   25.572845100363292       0.45455237620836908        10.547972419443861     
 H   25.217929298040239        2.0117835852846109        9.8265163730026064     
 C   27.288652185999055        1.7478675078442127        10.304860190018859     
 H   27.915707678304614        1.1589690122761029        10.992153170414692     
 H   27.550617170825305        2.8010663445454269        10.497140622785203     
 C   27.627064379568086        1.3978191855847495        8.8519937344533055     
 H   27.405736477337932       0.33515533603711900        8.6640745586810564     
 H   26.950961667517287        1.9549764953548019        8.1833532001455147     
 C   29.078119135319270        1.6962530847927659        8.4671920688725546     
 H   29.756509666902105        1.1051867129922146        9.1021664815000189     
 H   29.308319516248574        2.7498085578327314        8.6937575084236585     
 C   29.381195107606011        1.4134415440706989        6.9929028798287138     
 H   29.165416386341654       0.35687135255661778        6.7675470852347228     
 H   28.689407288289377        1.9915586304911843        6.3607122908235159     
 C   30.827004956786453        1.7352217374476755        6.6024461516882944     
 H   31.045640889654109        2.7898455198544876        6.8355622863635768     
 H   31.513194282866525        1.1479007162558674        7.2331905940748715     
 C   31.134935590111684        1.4613589583390656        5.1274629043089162     
 H   30.456653279155812        2.0533098672459693        4.4947235027083758     
 H   30.906175799172630       0.40936076922678771        4.8939293429923829     
 C   32.588220806378771        1.7627801238150538        4.7475739395372987     
 H   32.820627245939995        2.8150253482504182        4.9778628073709177     
 H   33.259705097742618        1.1678239735258042        5.3869348073147290     
 C   32.904431133934409        1.4758787078552740        3.2762718795145314     
 H   32.254132485806494        2.0886873791651839        2.6344492181962176     
 H   32.642539089795719       0.43170050500112650        3.0426508685612879     
 C   34.371837620438036        1.7252945730648208        2.9118735580007398     
 H   34.638718348254940        2.7690436357807968        3.1430621065427045     
 H   35.011627020317768        1.1064531033937968        3.5602928815179884     
 C   34.693174080355128        1.4242812611858173        1.4445069750578345     
 H   34.061925174295034        2.0523143156919494       0.79769357171044375     
 H   34.403646795138478       0.38697880031382115        1.2127750664045698     
 C   36.167495960111331        1.6351271214760259        1.0756976841993342     
 H   36.466213657436832        2.6665644604534595        1.3243154971512039     
 H   36.802107693715698       0.98383834958379635        1.6979488852875084     
 C   36.450980810642001        1.3635438532073449      -0.40578892718889448     
 H   35.819628355090423        2.0222256303448605       -1.0216700941138785     
 H   36.136584426798272       0.33877942016660345      -0.65983455291072735     
 C   37.921551020237956        1.5572682764307815      -0.80338767039655656     
 H   38.549609625371652       0.85077870608573480      -0.23728164844405825     
 H   38.244034127694711        2.5660703682807049      -0.49617043990532150     
 C   38.140232815001447        1.3727982703248001       -2.3097938975410415     
 H   39.189454186816150        1.5244813883067003       -2.6030936950729120     
 H   37.855498815655416       0.36209243505006999       -2.6363521348916112     
 H   37.537610947604549        2.0862017936930917       -2.8896560790749386     
 Cl   15.831699557138959        2.0348298014301172        12.537388201314810     
 Co   10.780617848511710        5.8469342329743776        8.0318460334179491     
 N   9.3442604599794503        4.3048679240287981        8.2506726647444282     
 N   11.904124148852965        4.0713419199937420        8.0845904501268215     
 N   9.5379181084689524        6.6813340294815795        9.5296122553710916     
 N   12.101629812874917        6.6703072869377822        9.5541455976690557     
 N   9.2960269131482693        6.7257332579487530        6.7908466304510622     
 N   11.886702359726570        6.8280796321533606        6.4443545403039639     
 O   7.9942179841644325        4.4971374829852042        8.2643637871886799     
 C   9.7309564795722778        3.0562334073612676        8.2165186392113618     
 N   13.198257502651902        3.6787907335797074        8.0379685175832964     
 C   11.175839152443173        2.9246268012248402        8.1474333662674479     
 O   8.1721429412045925        6.6596762247109940        9.4657402921517608     
 C   10.032791548290110        7.3196663412829857        10.558937241709769     
 N   13.424227496484406        6.8738676175407250        9.7596783993729321     
 C   11.477660814410365        7.3331872042989898        10.561527798601274     
 O   7.9458108834249064        6.6140547303313779        6.9850636344128532     
 C   9.6545189061534771        7.3783716056487032        5.7168179981212290     
 N   13.155864981261017        7.1435995325696116        6.0970573303443700     
 C   11.096064965802752        7.4938318051284982        5.5622180423857150     
 B   7.5594977691445200        5.9476141922507821        8.2853750164890645     
 C   8.7861050049480838        1.9069768314529427        8.2032468723842822     
 H   13.961755506123305        4.3766214079986510        7.9011747674851094     
 C   13.314303238432061        2.3275879596990943        8.0554564662901811     
 C   12.028831284900166        1.8034745439496960        8.1350740667345285     
 C   9.2050781753194730        7.9945808418121791        11.596854211172829     
 H   14.130446677967665        6.4978744861102715        9.0910134084300296     
 C   13.653439480048720        7.6477170035634501        10.853576475999606     
 C   12.419697133321248        7.9647611632595741        11.401339110079213     
 C   8.6818861578325901        7.9677478463581002        4.7626269976758531     
 H   13.963300669365234        6.7230429389752455        6.6117623521578910     
 C   13.196647431722539        7.9834927895170118        5.0386496050025125     
 C   11.880753257009861        8.2356393932147949        4.6602720493633223     
 C   5.9728777515824980        6.0078892150736989        8.4566805329313866     
 H   8.0738131662561656        1.9727407818214351        9.0397333918299410     
 H   8.1661672813070378        1.9309078746599253        7.2923934816358047     
 H   9.3129889417396896       0.95154548009356721        8.2489625310243273     
 H   14.284367308777069        1.8540293514299595        7.9647763038901020     
 H   11.754802253613180       0.75895526443995576        8.1746639127470804     
 H   8.3495600449837450        8.4992204193213325        11.125651956679665     
 H   8.7824691271529964        7.2616182551564528        12.304314580459252     
 H   9.8051244403206308        8.7137295099460186        12.167517352548908     
 H   14.652949730842527        7.9328956523379235        11.161995240903504     
 H   12.233166147396316        8.5756321523414325        12.273457974668732     
 H   7.8904439482238615        8.5008681501697367        5.3125167382362806     
 H   9.1777925972772429        8.6388164889210444        4.0517330616182550     
 H   8.1767675207665693        7.1704961661052122        4.1887629708884564     
 H   14.140261930036383        8.3586348133131168        4.6608206941584900     
 H   11.554872495216403        8.8663152920873394        3.8452634094049389     
 H   5.4886948772554360        5.4424895533606383        7.6444935181522586     
 H   5.6477091277191951        7.0534531956208966        8.3289615264771921     
 C   5.5026202893946277        5.4876990561826275        9.8254295037278041     
 H   5.7315303292919246        4.4137544352147522        9.9084185376027438     
 H   6.0929328375036551        5.9755747756752573        10.615904701071749     
 C   4.0184207905643738        5.7129510120807314        10.132724657694405     
 H   3.3946702251728675        5.1217652223145063        9.4440647090881349     
 H   3.7584299783928508        6.7654120160997246        9.9329718170495713     
 C   3.6683864764630187        5.3701029752356417        11.585753922661846     
 H   3.8956167893199098        4.3100472194508823        11.781676217046105     
 H   4.3352890787247578        5.9356836007994529        12.256323565882168     
 C   2.2107947111617920        5.6593014237873680        11.958055631166438     
 H   1.5426327411846630        5.0590546340725124        11.320820972755524     
 H   1.9735767895541514        6.7096128313030849        11.723362019468613     
 C   1.8958159539848631        5.3821754153569348        13.432276622246592     
 H   2.1257262310977465        4.3305454821351486        13.666585341720587     
 H   2.5726885383901372        5.9746895092789725        14.066975273885577     
 C  0.44070644120781705        5.6838177374549401        13.809087264405688     
 H  0.20763388338245692        6.7335437979927288        13.567859520256095     
 H -0.23066048633772251        5.0822468391761806        13.175935401580483     
 C  0.12166584453590991        5.4131601038761437        15.283553724084356     
 H  0.78568023002226817        6.0174151868799326        15.919677677689192     
 H  0.36343431159362044        4.3656164325175304        15.524000047050366     
 C  -1.3394488266175693        5.6960804340931901        15.652500212843485     
 H  -1.5839196696085895        6.7447346587322592        15.418376006353851     
 H  -1.9991928161156840        5.0910496081607395        15.010530219047840     
 C  -1.6624567047437562        5.4076627786475742        17.122964232475301     
 H  -1.0146717390811006        6.0198924435606083        17.768174923663796     
 H  -1.3998628838923044        4.3634964929701283        17.355881760190606     
 C  -3.1310529014866488        5.6557128591904799        17.488131610981320     
 H  -3.3967467510791778        6.7014094190652242        17.264796797520184     
 H  -3.7740052420764227        5.0428450417787127        16.837271583819909     
 C  -3.4488939750071195        5.3448081966998746        18.955023596693454     
 H  -2.8030328799479638        5.9554934312536005        19.604283375668484     
 H  -3.1743631914388586        4.3007571003059004        19.173980125119225     
 C  -4.9163832866176671        5.5768578781903289        19.339821339883777     
 H  -5.1978552468589916        6.6166691101988269        19.107348583011905     
 H  -5.5693776547026976        4.9455383820010965        18.716261132222026     
 C  -5.1883748444737465        5.2917170723179927        20.821511151520635     
 H  -4.5168199221375946        5.9091380635852317        21.437190002961838     
 H  -4.9174683600271329        4.2495739169096929        21.052373507956705     
 C  -6.6397386598016839        5.5482382770946153        21.253409892874554     
 H  -7.3118157482208836        4.8854905822399086        20.685446934465162     
 H  -6.9181915418288504        6.5781143663381716        20.976557343836365     
 C  -6.8355786915331249        5.3408333405373503        22.760293094877277     
 H  -7.8550533206135009        5.5847593017825696        23.091436530100708     
 H  -6.6398002416109367        4.3001236196159418        23.053470378396185     
 H  -6.1538463998978399        5.9777784975469821        23.339164299268297     
 Cl   15.447964533804230        5.8346829714902615        7.6806327968036125     
         388

 Co   10.992217118267057        5.8625885438394807        1.3194342483359633     
 N   9.5893676663025467        7.4436151367801555        1.4138341515628523     
 N   12.129845470547426        7.6531873060897642        1.2443524526760055     
 N   9.7082866970321522        5.1016164351732458        2.7976057028581702     
 N   12.295511637583225        5.1037505074478204        2.8772732398858105     
 N   9.5141172944661516        5.0853233399651341       -4.8662580215577712E-003
 N   12.104155185076984        5.0533804404736182      -0.34535746410918944     
 O   8.2367403748157884        7.2651153178094416        1.4678239624105702     
 C   9.9801716719188143        8.6915064200278369        1.3627371552720187     
 N   13.428827353376841        8.0235464055112136        1.1924598836011890     
 C   11.420778184055614        8.8115353400364747        1.2789893751354307     
 O   8.3490656715938893        5.1068049039096977        2.6944014418980577     
 C   10.188791946962644        4.4449102914376599        3.8221375928032231     
 N   13.610782578846614        4.8825666907942296        3.1132708942462486     
 C   11.638019337365922        4.4243723886604034        3.8536875542011084     
 O   8.1634852732109326        5.1434205196239517       0.20885109797062557     
 C   9.8904993726678345        4.4315868807487568       -1.0724671447032832     
 N   13.382766637872326        4.7503323447234598      -0.67441655643928544     
 C   11.334163920056115        4.3626708717627931       -1.2272328444619782     
 B   7.7720179947422130        5.8319521389249784        1.4918190025407625     
 C   9.0432705158274835        9.8487419248931474        1.3564487451670484     
 H   14.189502557225545        7.3130169709196515        1.1154761430116213     
 C   13.569377208490508        9.3753345382343785        1.1803286897092244     
 C   12.294165117500320        9.9213002215537305        1.2416611849897607     
 C   9.3334149301137188        3.7497619800915372        4.8219724356935245     
 H   14.336692024586551        5.2579928971412588        2.4621691933148186     
 C   13.804492072981912        4.0886404200806679        4.1949013906309744     
 C   12.551267816997759        3.7718750460327644        4.7051224631653978     
 C   8.9465594626842151        3.8053748216434449       -2.0327690535439360     
 H   14.180909017986343        5.1470814323472256      -0.13058602606072026     
 C   13.447513366253839        3.9007441686867539       -1.7249504359170620     
 C   12.140712562154677        3.6271708878066384       -2.1153078617787662     
 C   6.1848227550786223        5.8010386576857300        1.6516548550967542     
 H   8.2710986000005278        9.7353187362496989        2.1312923678632023     
 H   8.4966461177977042        9.9010279430472785       0.40117463932152592     
 H   9.5728272102009022        10.793212841799944        1.5026492888324459     
 H   14.547728926930020        9.8320652411540959        1.0798423537452599     
 H   12.038417943710890        10.971025769491263        1.2574331351965722     
 H   8.5783340749749382        3.1414431508306202        4.3033512117471551     
 H   8.7701064356815372        4.4742050324353793        5.4335617584368308     
 H   9.9338321039054414        3.1175729145549345        5.4847931578523781     
 H   14.792913072417861        3.7943637098163925        4.5309149448172636     
 H   12.338427447142164        3.1441352195952383        5.5585638343649606     
 H   8.0696938782689287        3.4075334305021818       -1.5031188401607563     
 H   9.4400007585886740        3.0134564057212683       -2.6097121346554384     
 H   8.5728342826005886        4.5617656439313015       -2.7460716382463857     
 H   14.401020424634371        3.5275007806817706       -2.0806225507804781     
 H   11.831881077306209        2.9780630544625910       -2.9222611962150360     
 H   5.7148726768663511        6.3616472177638368       0.82850442705214400     
 H   5.8416333244438929        4.7594193712206554        1.5401987644632704     
 C   5.7218537771371754        6.3517503393302430        3.0099736126098966     
 H   5.9570115229392160        7.4258007023143957        3.0716059515474132     
 H   6.3114103890364932        5.8756657042227287        3.8082529058174703     
 C   4.2399957891489626        6.1368442373056400        3.3284280676295879     
 H   3.6138078733486849        6.7201877654884274        2.6355730013930763     
 H   3.9764039450187054        5.0822310802677366        3.1462707805313999     
 C   3.9019399676003412        6.5011877020732260        4.7778595094454896     
 H   4.1245470477923778        7.5653334321327632        4.9557987245246204     
 H   4.5770830450994957        5.9495878910917135        5.4519984516253741     
 C   2.4502989188219324        6.2078086246997382        5.1642944274446982     
 H   1.7730308501952818        6.7961910860219801        4.5255991643116023     
 H   2.2183905535325530        5.1533045552115535        4.9439369071946802     
 C   2.1470545987072209        6.4993488663946319        6.6368408891878978     
 H   2.3624702044656409        7.5572565336565596        6.8562193560526490     
 H   2.8387632774403420        5.9249876051771162        7.2725163489476037     
 C  0.70119538005382887        6.1788886571527133        7.0281571169994610     
 H  0.48298417573229074        5.1234290334067811        6.7983967898384066     
 H   1.4902911794674192E-002   6.7638107211794347        6.3952479048101871     
 C  0.39257516829335970        6.4568152364551894        8.5022248482088525     
 H   1.0728036844696960        5.8690380250069420        9.1368129809795899     
 H  0.61784009809487317        7.5102940711404731        8.7324584361827196     
 C  -1.0598034138705053        6.1513213093256622        8.8824356980831105     
 H  -1.2885787953173236        5.0980561045484549        8.6531381996262180     
 H  -1.7332290207215975        6.7431527754806497        8.2421869373922796     
 C  -1.3776735722047013        6.4380422901095473        10.353426778029482     
 H -0.72359462749128922        5.8298910488779327        10.995811246438054     
 H  -1.1223499779006501        7.4840241346101770        10.586160824644878     
 C  -2.8436048126221101        6.1793584431687476        10.717354609951190     
 H  -3.1037043695040953        5.1341270830360273        10.485328390155827     
 H  -3.4869799882475991        6.7942309050394165        10.068832480625680     
 C  -3.1681496595798411        6.4771153914040989        12.184720401697483     
 H  -2.5322872176943818        5.8539586787383628        12.831564487391471     
 H  -2.8872909372259046        7.5165328684425488        12.417374260235254     
 C  -4.6409590367757865        6.2537160012370299        12.552057230098598     
 H  -4.9302874076417549        5.2197295308773777        12.303466918270811     
 H  -5.2803285024179338        6.8989670527206943        11.928662192953929     
 C  -4.9292783164753535        6.5236981670851639        14.032919785134952     
 H  -4.2927056712538345        5.8720497047165834        14.650436244915300     
 H  -4.6254862947307931        7.5515338355013695        14.286466705307276     
 C  -6.3982746411860800        6.3160201359211223        14.428417693649937     
 H  -7.0319557773686832        7.0147161332333630        13.859454376288745     
 H  -6.7102239474520484        5.3036840573788941        14.123116366298794     
 C  -6.6218724538067173        6.5021981981171528        15.933963784415358     
 H  -7.6699948186670373        6.3420863439191475        16.225260551089352     
 H  -6.3471688987389632        7.5157539850640802        16.258547063643562     
 H  -6.0146518145045578        5.7959371879484012        16.516960692826824     
 Cl   15.690154801045404        5.8990630676928069        1.0621214405768227     
 Co   20.757261667167100        2.0418934223736072        5.5948605020425752     
 N   22.202532529791807        3.5725839987853858        5.3755301645273263     
 N   19.643513403593133        3.8263615109669211        5.5393785374209354     
 N   21.992275673787820        1.1974651731260855        4.0941073107423316     
 N   19.429897911592121        1.2237011512226978        4.0778013718034352     
 N   22.239872147716977        1.1466811219013771        6.8311111586488549     
 N   19.649873315393751        1.0717772661398834        7.1837037255351941     
 O   23.550974021705873        3.3699652146247936        5.3608892064048019     
 C   21.825166729201019        4.8242987737166816        5.4086816995477722     
 N   18.352769170673220        4.2293782217768197        5.5921756373964460     
 C   20.381184090916921        4.9672982478724865        5.4793555902011857     
 O   23.358569500528596        1.2105644984077235        4.1547434739402016     
 C   21.490862377734050       0.55998729216864795        3.0672597960435324     
 N   18.105076720425327        1.0318392762929827        3.8752327279293612     
 C   20.045876148771246       0.55739106042426101        3.0676151048535654     
 O   23.590213518155529        1.2492954268803964        6.6349439368750076     
 C   21.877736148610612       0.50118420200384550        7.9081871887502739     
 N   18.378247846546142       0.76942044047006719        7.5341047916518820     
 C   20.435602970292077       0.40031059689353943        8.0657824797777806     
 B   23.977356057259339        1.9168139873806085        5.3353146786272614     
 C   22.778151195018157        5.9667742714054492        5.4193318446260008     
 H   17.583576432263779        3.5370459994782775        5.7273613691265162     
 C   18.247568899241433        5.5815262446257403        5.5813480690857862     
 C   19.537357967068942        6.0954459410282089        5.4993154827452093     
 C   22.311725697063935      -0.12386568196069732        2.0296258910654537     
 H   17.403133526382877        1.4144798837642085        4.5447870594262492     
 C   17.866567608361141       0.26226897868398491        2.7799449690191231     
 C   19.096234838005014       -6.4488690734108955E-002   2.2285502335013860     
 C   22.845827396967994       -9.1629964126164670E-002   8.8648516255496794     
 H   17.573616878908311        1.1959809526109604        7.0199779513408744     
 C   18.331479537555609       -6.7080156361670723E-002   8.5948784174611301     
 C   19.645569956754681      -0.33143168985168953        8.9709303396348261     
 C   25.563174073595270        1.8506667849226779        5.1605854331945409     
 H   23.496104466292262        5.8879910875495778        4.5896054795853392     
 H   23.390767122773156        5.9474640141127306        6.3346754495404332     
 H   22.258927045762558        6.9251731676741439        5.3614803080845821     
 H   17.281485618286300        6.0626264366050249        5.6774245873932836     
 H   19.819228056340268        7.1380121193439816        5.4633293706887569     
 H   23.162971969201021      -0.63419652154035810        2.5013242573301850     
 H   22.739695085363348       0.60361275546272541        1.3201172820321236     
 H   21.705238508834451      -0.83950728305931843        1.4613478825056632     
 H   16.863723412136444       -1.2595860193776648E-002   2.4727333074758451     
 H   19.275168337027768      -0.67462678351562366        1.3540964171879408     
 H   23.635403360944718      -0.63091509365861298        8.3174921927382321     
 H   22.344780224478555      -0.75830111238431364        9.5768940123306905     
 H   23.354085858143680       0.70460257676940419        9.4378408974472148     
 H   17.385068771548976      -0.43169680817484180        8.9759824052278265     
 H   19.966768139720177      -0.96361392364704623        9.7864739548656683     
 H   26.051307244085780        2.4059327042275735        5.9774215573128542     
 H   25.884851153415976       0.80267537191584137        5.2767559092591991     
 C   26.031651187734312        2.3836792488796017        3.7964668909378823     
 H   25.800245649498532        3.4577318768963066        3.7231907131015092     
 H   25.441966708366238        1.9015223546942652        3.0019557320547077     
 C   27.516211182993025        2.1649545501136926        3.4871398552479289     
 H   28.138143342490775        2.7523566444781893        4.1807061194375441     
 H   27.779394509502705        1.1116841655716538        3.6780698474159510     
 C   27.865131944137431        2.5210572938347449        2.0372388611203647     
 H   27.635134138230210        3.5821224939603127        1.8503902327614283     
 H   27.199813121617424        1.9594685119669397        1.3618070217864588     
 C   29.323424876807412        2.2386849249615013        1.6629681052652521     
 H   29.989982028025207        2.8371427680725883        2.3035913630340739     
 H   29.563781477025248        1.1877055625076174        1.8913645436301447     
 C   29.637194294885632        2.5250481460740217       0.19042083085460093     
 H   29.407176199753291        3.5780423611816290       -3.7353400281836979E-002
 H   28.959993009403505        1.9362903086995160      -0.44735491768703756     
 C   31.091973513622811        2.2252439113586742      -0.18861730935041074     
 H   31.324816538391342        1.1743833216763426        4.7787444193860773E-002
 H   31.763944798335402        2.8236855926320841       0.44684935542370846     
 C   31.410264779384249        2.5017897967878540       -1.6620250997735893     
 H   30.742994038920749        1.9032795212379248       -2.3000798824821742     
 H   31.172829822246854        3.5513996001875086       -1.8974190735086744     
 C   32.869681562552977        2.2137530090175535       -2.0331213437502229     
 H   33.109219264493746        1.1631629744593535       -1.8027732798741030     
 H   33.532672856911425        2.8131781960449898       -1.3892845939169578     
 C   33.193643144299386        2.5052081579191969       -3.5027093875080575     
 H   32.540606915255616        1.9004332612840962       -4.1495861634868882     
 H   32.939375771388512        3.5522442061215345       -3.7318975131350633     
 C   34.660055858519321        2.2461251707104646       -3.8685942658730008     
 H   34.916527536102606        1.1973459382226497       -3.6488875444163780     
 H   35.307768482676686        2.8508649308749781       -3.2148423649187174     
 C   34.982365053954332        2.5595031134836588       -5.3339339186117947     
 H   34.330404736694078        1.9585795989269030       -5.9863447276232158     
 H   34.719645736310639        3.6075173639920606       -5.5490801922623136     
 C   36.447850048491361        2.3122486012364454       -5.7172646299456176     
 H   36.715598671899592        1.2668809038661355       -5.4926420827694393     
 H   37.107254766341313        2.9300174891250546       -5.0866591092478783     
 C   36.728127061825759        2.6065044638163180       -7.1955912623948652     
 H   36.048236628128016        2.0053822205331704       -7.8190846101186802     
 H   36.474542891561647        3.6555194119586583       -7.4174966670797655     
 C   38.177069302035505        2.3303051336540657       -7.6249484554569982     
 H   38.858298924076806        2.9763743286853037       -7.0476750363948035     
 H   38.437994347679499        1.2927504598616069       -7.3576476675765337     
 C   38.381751358689954        2.5503250142296432       -9.1289449453940072     
 H   39.398506540456772        2.2899065515751538       -9.4581849075429432     
 H   38.206924160260584        3.5988889298664559       -9.4114137239173221     
 H   37.689317574450591        1.9322020623893608       -9.7176440819079932     
 Cl   16.090287006882878        2.0936248531627575        5.9505668316963236     
 Co   20.530402143354593        2.0326199253166886        12.299890937971625     
 N   21.925077029604203       0.44016132346714049        12.213070525510254     
 N   19.384861537258892       0.24848459780534976        12.383446659622107     
 N   21.823113837041781        2.7831193163848527        10.827296259924534     
 N   19.233399134757622        2.7946987957283209        10.735748440089944     
 N   22.008564789556360        2.7885505089455687        13.634805594397818     
 N   19.417835911526872        2.8396912512380781        13.968164076536100     
 O   23.279168059149921       0.60950873856896293        12.158341818256760     
 C   21.526528617998935      -0.80513370292552666        12.267666138422106     
 N   18.082814748971398      -0.11222199833631993        12.429464979189898     
 C   20.085369206144559      -0.91520830908173645        12.349718673332882     
 O   23.181532115035935        2.7711343969172137        10.935906791902040     
 C   21.349636001012943        3.4421983786889649        9.8009847842300992     
 N   17.920717664618820        3.0291598134859581        10.496209507614161     
 C   19.900297924855707        3.4734744130292561        9.7648712761793348     
 O   23.359325044148683        2.7267262186287935        13.422487854888532     
 C   21.633649970652595        3.4458865284190789        14.700798305575603     
 N   18.140628305256318        3.1539639220882787        14.292069168356441     
 C   20.190250042786065        3.5253816236603401        14.851800306052096     
 B   23.751517728319048        2.0398360505460982        12.139103547461850     
 C   22.456487332630804       -1.9681989605190777        12.279179290475044     
 H   17.326884063319202       0.60343567739632786        12.503651264464960     
 C   17.932234738744320       -1.4632686563207984        12.438642543838640     
 C   19.203489446395619       -2.0186702014890079        12.382225161275226     
 C   22.213148840014522        4.1306704991627416        8.8034987226218373     
 H   17.189706380095895        2.6580408621875988        11.144357612730797     
 C   17.737770814619758        3.8305418274334437        9.4181910194400960     
 C   18.995863250659713        4.1384589062284682        8.9136175698757310     
 C   22.580132420669141        4.0684233474485554        15.660800253407173     
 H   17.341008580580496        2.7639961786371976        13.745161679850330     
 C   18.078865257627520        4.0060576623702433        15.340833851401591     
 C   19.386376908251602        4.2689481494088213        15.735989224139901     
 C   25.339531482817694        2.0660577323962972        11.983354089051739     
 H   23.226193699762764       -1.8663956938785098        11.500708067374484     
 H   23.006540503439837       -2.0163826887823721        13.232385230096018     
 H   21.920547805117160       -2.9101684614859451        12.142363973774380     
 H   16.950095984851959       -1.9128568230697351        12.534419290262035     
 H   19.451999654990953       -3.0702633484377904        12.365985476192396     
 H   22.965081122165266        4.7411424664074460        9.3249002391199305     
 H   22.781104920387509        3.4017717659751470        8.2002797819066391     
 H   21.618484199484449        4.7601011595197260        8.1322601351000880     
 H   16.753123171132209        4.1363321562878559        9.0806402624282363     
 H   19.217145282308827        4.7696178679908483        8.0646232332377146     
 H   23.457035593881439        4.4654447590591193        15.130441496379140     
 H   22.089323807990176        4.8602540262570759        16.239751192752493     
 H   22.953640204747042        3.3097818843824065        16.371527259523276     
 H   17.126993084257141        4.3885970388032094        15.691490786628352     
 H   19.697553871677467        4.9169620293737077        16.542992343594797     
 H   25.805533095380770        1.4949436403200553        12.801559320299962     
 H   25.685756385590008        3.1052989572578604        12.107145257557768     
 C   25.804636148595829        1.5292441268859207        10.620185046515486     
 H   25.570730038730197       0.45562965869348554        10.547586667105014     
 H   25.215637552758796        2.0127859784428530        9.8260944610881342     
 C   27.286508255663406        1.7489643490196261        10.304663870231797     
 H   27.913403322575711        1.1601662641706669        10.992200655892214     
 H   27.548484760323500        2.8021812554707539        10.496852254414831     
 C   27.625305727984653        1.3986567322501244        8.8519143100637834     
 H   27.403700640713794       0.33603689953446764        8.6640692017109817     
 H   26.949572090037485        1.9559282866866017        8.1830116192208351     
 C   29.076614491846463        1.6965511317218540        8.4674881983530863     
 H   29.754595277501952        1.1052501273427708        9.1026783287571611     
 H   29.307146033152247        2.7500242442232503        8.6941051769219690     
 C   29.380097730812725        1.4136032871513633        6.9932665819052344     
 H   29.163830966752965       0.35715549378828793        6.7678299518822422     
 H   28.688831092218710        1.9920833618418141        6.3608613177575499     
 C   30.826230722115991        1.7346199148799843        6.6032378703248451     
 H   31.045357616564530        2.7891096902863097        6.8364842788804641     
 H   31.511910781133203        1.1469051917590196        7.2341558305623810     
 C   31.134559889646564        1.4606795376505610        5.1283120202725652     
 H   30.456682898794686        2.0528718853069718        4.4953767700077778     
 H   30.905494334624585       0.40876980474630287        4.8946950415857842     
 C   32.588072405715998        1.7616256915996928        4.7487654745560635     
 H   32.820736871601426        2.8138033443682455        4.9790904844801371     
 H   33.259241056396718        1.1664877959025326        5.3882781213993916     
 C   32.904577566717663        1.4746031068441829        3.2775191894063505     
 H   32.254195030884603        2.0871513688819565        2.6355262346750590     
 H   32.642948035896019       0.43033315852961745        3.0440215637783385     
 C   34.371956011721032        1.7243571518530478        2.9130867158149725     
 H   34.638485868979586        2.7682668918464541        3.1439269886253682     
 H   35.012018088716502        1.1059697471299541        3.5616595055738465     
 C   34.693315581358334        1.4229852708511161        1.4457715273465606     
 H   34.061339276781105        2.0501089126139531       0.79880107611684059     
 H   34.404716199621440       0.38532229706283389        1.2145659750613862     
 C   36.167325552696241        1.6351151914348812        1.0764436323493818     
 H   36.464985048462779        2.6670096956067839        1.3243216170118324     
 H   36.802808759907428       0.98492146624209664        1.6989042291384007     
 C   36.450648556560431        1.3628887377853918      -0.40497127801111632     
 H   35.817593298676826        2.0196392200916562       -1.0210296903414586     
 H   36.138345953548395       0.33730902813327468      -0.65799630924567531     
 C   37.920452474449533        1.5595073162928685      -0.80371424599680252     
 H   38.550375780245105       0.85505235242246802      -0.23731561636948267     
 H   38.240820585645089        2.5692786796392260      -0.49780275469065566     
 C   38.138573049622771        1.3739467318158858       -2.3100668552523955     
 H   39.186648761650716        1.5294367593276503       -2.6046525507677041     
 H   37.857643291651456       0.36195507146792211       -2.6351840642922104     
 H   37.532801532489934        2.0840978119650133       -2.8901348103124431     
 Cl   15.830734111964748        2.0282153979351087        12.545876755928038     
 Co   10.777876426096588        5.8518399293476362        8.0356373936023804     
 N   9.3427345613023469        4.3083519782695978        8.2498182272912537     
 N   11.901877358363468        4.0756657552013325        8.0836391695749068     
 N   9.5336524708140278        6.6835604100400383        9.5326432182445853     
 N   12.098235265048137        6.6728420812279410        9.5592471647784087     
 N   9.2935529037448212        6.7268594093738425        6.7915050891117001     
 N   11.884206400953245        6.8265085888281201        6.4452574804179665     
 O   7.9925991924669733        4.5001356164862605        8.2650019664180601     
 C   9.7295584280599723        3.0597379074283202        8.2150065265391223     
 N   13.196182333369624        3.6839120045811571        8.0368159565344897     
 C   11.174280614982946        2.9285325926659231        8.1453903300412005     
 O   8.1681211791685495        6.6625270735530666        9.4673009076409205     
 C   10.027989266740816        7.3225848102556297        10.561786047687642     
 N   13.420559202235518        6.8770786261306736        9.7658951498891522     
 C   11.473020514816769        7.3363661229204906        10.565457814208326     
 O   7.9433173541088413        6.6172127097862790        6.9864379231190785     
 C   9.6527350210710861        7.3794865993095105        5.7176923003982845     
 N   13.153731865335230        7.1415378041074957        6.0986590833197720     
 C   11.094364468031126        7.4931848818550337        5.5631031043867356     
 B   7.5567922713127684        5.9499781486828693        8.2861142756755601     
 C   8.7849790713732201        1.9102047497420183        8.2019430374068332     
 H   13.959592395614498        4.3822011427773191        7.9022785809147438     
 C   13.313110036629771        2.3326849467348731        8.0531586268551685     
 C   12.028006610521583        1.8077854664175748        8.1320701045392045     
 C   9.1992405288823669        7.9982659272613095        11.598272441167628     
 H   14.127511142027117        6.5010668878952522        9.0979063749207416     
 C   13.648452266252383        7.6517131350874896        10.859309037613921     
 C   12.413986866926873        7.9687536832338903        11.405675004309270     
 C   8.6811866371374045        7.9702103588610935        4.7632427852847208     
 H   13.960806507217718        6.7218585074698707        6.6144658445251840     
 C   13.195439855820929        7.9817715161086538        5.0405300065309042     
 C   11.879895698237728        8.2347287270994531        4.6616754196159427     
 C   5.9701512767766056        6.0091977083470063        8.4569926181434312     
 H   8.0704549672307255        1.9777240788270467        9.0361343993706598     
 H   8.1677739457351066        1.9313545191699306        7.2894328535761037     
 H   9.3119408281297105       0.95516534761545524        8.2513595258154471     
 H   14.283474284128706        1.8597356652278196        7.9621067186550949     
 H   11.754634582812239       0.76307756307995900        8.1707372404722882     
 H   8.3475238366777642        8.5068383016126656        11.125285719638260     
 H   8.7713126718777819        7.2656258289595632        12.302109048083590     
 H   9.7993114158048709        8.7141187660713033        12.172419247216844     
 H   14.647551411975204        7.9372506745566431        11.168731314053254     
 H   12.226481716660865        8.5802815270456154        12.277079824228109     
 H   7.8866252744078711        8.4984257529004701        5.3123620819336894     
 H   9.1770372395574409        8.6456642929981129        4.0572349887812367     
 H   8.1808633531832431        7.1744450060191260        4.1842952826749951     
 H   14.139435401519497        8.3568212170621798        4.6635374661471696     
 H   11.554676408972375        8.8660845268525286        3.8469511808688717     
 H   5.4864870738586191        5.4439606172420216        7.6444150917985265     
 H   5.6443298553535382        7.0546171055194042        8.3298490808788213     
 C   5.5001594706378683        5.4879180028481542        9.8253691923401032     
 H   5.7293148873282158        4.4139745020708414        9.9076019922168328     
 H   6.0904308424962510        5.9753921583627392        10.616122088952338     
 C   4.0160416249883468        5.7127706814821071        10.133061880937662     
 H   3.3922153735605201        5.1218487467420415        9.4442557516389822     
 H   3.7558984000147899        6.7653024867854583        9.9339348347460295     
 C   3.6664521147942315        5.3691490746616672        11.585962613571715     
 H   3.8935379131042018        4.3089510238543909        11.781239199135669     
 H   4.3336428228229895        5.9342422222066347        12.256656639419157     
 C   2.2090732846788068        5.6584678247882705        11.958781584047406     
 H   1.5405904138214728        5.0586421942601900        11.321492647208702     
 H   1.9720255482574263        6.7089286062742932        11.724616997035140     
 C   1.8945374074359442        5.3807994349028681        13.432939868971836     
 H   2.1239262720407641        4.3289390121897808        13.666689938519117     
 H   2.5719541979908414        5.9726481272947600        14.067674065136607     
 C  0.43976902372154442        5.6831166863581588        13.810297184498140     
 H  0.20723673549799571        6.7330585828646772        13.569518548959230     
 H -0.23214739390645661        5.0821699495135961        13.177143766396163     
 C  0.12112345146905922        5.4121525493064189        15.284743162256904     
 H  0.78575166114210615        6.0157702076099371        15.920821199332821     
 H  0.36226848178693327        4.3643791580448497        15.524779159732482     
 C  -1.3396592714805999        5.6959193617222477        15.654128831511809     
 H  -1.5835264021436901        6.7447625107299549        15.420242423492862     
 H  -1.9999262102645636        5.0914263976778296        15.012193433951566     
 C  -1.6624764301477735        5.4074888527227474        17.124596941455639     
 H  -1.0144280356895934        6.0194994923991363        17.769735908459239     
 H  -1.4001952160928541        4.3632299807865476        17.357441345841277     
 C  -3.1309596074590309        5.6559746283340164        17.489743556846943     
 H  -3.3963874079949505        6.7016927379319942        17.266195994511598     
 H  -3.7739586940138210        5.0431341343730907        16.838904444618489     
 C  -3.4490733987851820        5.3454179679998841        18.956618069051068     
 H  -2.8035286809231095        5.9564330237712007        19.605860100999305     
 H  -3.1743992287860827        4.3014884448411932        19.175960825474995     
 C  -4.9167388534378338        5.5772370166053049        19.340792405334934     
 H  -5.1983846053047778        6.6169071989703392        19.107906102318200     
 H  -5.5692915867525050        4.9455860009510184        18.717116429027595     
 C  -5.1893894149113367        5.2924216325667084        20.822396059362017     
 H  -4.5190034849491951        5.9108588537720008        21.438266474821710     
 H  -4.9174699670323374        4.2507046747018578        21.053893975752654     
 C  -6.6413588950015638        5.5473511226878571        21.252988989626370     
 H  -7.3121562809622489        4.8835132228156297        20.684866271574794     
 H  -6.9208421567767902        6.5766910155068734        20.975272985055199     
 C  -6.8382691599307588        5.3404941693061110        22.759784563086043     
 H  -7.8587230498196794        5.5816376257481002        23.089510686464944     
 H  -6.6399402818887276        4.3006420155290890        23.053905508689315     
 H  -6.1590384316122799        5.9796488252793409        23.338932121970561     
 Cl   15.446364770896786        5.8385940065766713        7.6879692316104977     
         388

 Co   10.994969258638822        5.8674654603595204        1.3157656653639660     
 N   9.5908516144561968        7.4470265102893745        1.4147331852041714     
 N   12.132044199497624        7.6575364495136284        1.2454085986086203     
 N   9.7125687196912178        5.1037310538368423        2.7946254385306184     
 N   12.298923219076823        5.1062167129672194        2.8722820457484404     
 N   9.5166580951302944        5.0864610585139696       -5.5013536045148657E-003
 N   12.106721397447984        5.0520068495064168      -0.34619082867002104     
 O   8.2383230671761130        7.2679910789164079        1.4672307529174495     
 C   9.9814774819712131        8.6949528895180030        1.3642311949895558     
 N   13.430838025824777        8.0287435784949679        1.1937048856395591     
 C   11.422240082866720        8.8154400013028997        1.2810395106096284     
 O   8.3531062030789744        5.1095139873704900        2.6928630725597458     
 C   10.193601166419363        4.4476928819193784        3.8193298698337443     
 N   13.614462882273797        4.8856598641177502        3.1071372362196139     
 C   11.642667793545465        4.4274139958019108        3.8498166591317924     
 O   8.1660370439562460        5.1464918066221088       0.20748688637288515     
 C   9.8924071900780000        4.4328209155526981       -1.0733641498184152     
 N   13.384996744735993        4.7485274860831934      -0.67590008840549431     
 C   11.335998572013336        4.3622217906271938       -1.2281054415033645     
 B   7.7747379738543509        5.8341791878153648        1.4911050288760883     
 C   9.0442579572253692        9.8518726124244438        1.3576299010003523     
 H   14.191635530646655        7.3186971111181398        1.1145503780876505     
 C   13.570453063168161        9.3805128236548114        1.1826188743008226     
 C   12.294848756054142        9.9256443701880581        1.2445973565828561     
 C   9.3392369441511249        3.7532755112844955        4.8205533864863304     
 H   14.339646945402970        5.2611495992227004        2.4554128030752169     
 C   13.809482678183302        4.0924321895052325        4.1891898014439759     
 C   12.556978216259470        3.7756495421917826        4.7007944675988291     
 C   8.9474278943931225        3.8079913047631799       -2.0334744253174795     
 H   14.183465189995086        5.1461630419435931      -0.13312344838681869     
 C   13.448896745772773        3.8993181345723884       -1.7267393424849802     
 C   12.141773385550472        3.6265202569984356       -2.1166890247573225     
 C   6.1875643774494975        5.8021439260252894        1.6513631444123884     
 H   8.2742882873927943        9.7402253398151064        2.1347436606737253     
 H   8.4949367860671110        9.9012909609205639       0.40398858805063931     
 H   9.5736929913854478        10.796764487846101        1.5000861756453348     
 H   14.548490659543095        9.8378815636345500        1.0824867120340860     
 H   12.038403057463897        10.975172626453473        1.2612078733429897     
 H   8.5805240897537889        3.1486966588128804        4.3036579302358353     
 H   8.7810233784598815        4.4780266761941965        5.4356147106570747     
 H   9.9396519887588699        3.1179466482891702        5.4800368566791180     
 H   14.798313861354949        3.7984684044766701        4.5241613590697813     
 H   12.345112337738922        3.1484998002725275        5.5549034517215023     
 H   8.0737741513713193        3.4050261330097062       -1.5030971301945442     
 H   9.4409986541741606        3.0206463711504012       -2.6154594049050197     
 H   8.5687599081620824        4.5659246990827391       -2.7415254796505097     
 H   14.402053150008651        3.5260277875293267       -2.0832149089973644     
 H   11.832342753305729        2.9780978589885456       -2.9239555516369564     
 H   5.7170780396227849        6.3629458969743107       0.82863546459428683     
 H   5.8450581044789782        4.7603769081421428        1.5392759136122496     
 C   5.7243208904420078        6.3516813007356090        3.0100831532245196     
 H   5.9592623366746613        7.4257223231902119        3.0725437679899197     
 H   6.3138913161567629        5.8751221630671342        3.8080612167699726     
 C   4.2423707239144273        6.1364094260282824        3.3281074180811583     
 H   3.6162887824680170        6.7200719867816252        2.6354175784013010     
 H   3.9788917218018818        5.0818855522240645        3.1452706982597540     
 C   3.9038725481541610        6.4999326798752852        4.7776771694881441     
 H   4.1266796892006559        7.5639170532071658        4.9563041518458038     
 H   4.5786919989841497        5.9477824640154280        5.4516755678926527     
 C   2.4520030528740913        6.2067457570843736        5.1635820520181825     
 H   1.7750898743802603        6.7955872354202898        4.5249406201414786     
 H   2.2198694876454335        5.1524033160952802        4.9426916214797050     
 C   2.1483330181605118        6.4977615335181218        6.6361897605965208     
 H   2.3643020876067453        7.5554345482675931        6.8561149333332150     
 H   2.8394865019064697        5.9227205669096463        7.2718284599747109     
 C  0.70212957911122664        6.1780220755178892        7.0269788946918101     
 H  0.48335702229903765        5.1227710360139511        6.7968202169046830     
 H   1.6393507172006955E-002   6.7635525834348629        6.3940492410324801     
 C  0.39313311659387046        6.4557196855278676        8.5010552095235550     
 H   1.0727754609181808        5.8673615117910236        9.1357121092811600     
 H  0.61899604801065222        7.5089893962142833        8.7316324375686634     
 C  -1.0595599927804664        6.1510504960544576        8.8808724955767175     
 H  -1.2888924848390679        5.0979365055985735        8.6514598083395846     
 H  -1.7324963607122437        6.7433180062744453        8.2405285556697958     
 C  -1.3776200377043397        6.4379158522780440        10.351827426696444     
 H -0.72374152898426702        5.8296868266103994        10.994352092827434     
 H  -1.1220739026082922        7.4838577697863169        10.584496799264503     
 C  -2.8436345479665630        6.1795806794480752        10.715828268854946     
 H  -3.1038778458268572        5.1342903033717180        10.484241527528456     
 H  -3.4870276028054761        6.7942694444209994        10.067148827877551     
 C  -3.1679574126967762        6.4779742036499375        12.183138809282292     
 H  -2.5316664351486602        5.8554217409123348        12.830149578669051     
 H  -2.8874311832239119        7.5176172301931219        12.415154951271004     
 C  -4.6405472037161104        6.2541575640803346        12.551147487237168     
 H  -4.9294582160846971        5.2198748618637332        12.303351740796133     
 H  -5.2804892601319384        6.8986938016883332        11.927615021972859     
 C  -4.9283202297772490        6.5249554081939980        14.031980876909186     
 H  -4.2903152616112319        5.8748457804537697        14.649562335129506     
 H  -4.6259673958130394        7.5534328193628024        14.284467119568255     
 C  -6.3966123390102272        6.3152337932271898        14.428872723107634     
 H  -7.0318692026095535        7.0123382658307962        13.859814291343458     
 H  -6.7070942104557369        5.3021257681035943        14.124830010906580     
 C  -6.6192274773754312        6.5024545991312186        15.934427299906485     
 H  -7.6662005309311114        6.3388911632022902        16.227263038759403     
 H  -6.3478493215436576        7.5171758516206895        16.257610841163288     
 H  -6.0089685160272843        5.7991467425831393        16.517404451640147     
 Cl   15.691783390426526        5.9031472228779753        1.0550477001093748     
 Co   20.759569985685015        2.0370385762448682        5.5907519796239153     
 N   22.202845932238588        3.5701355649788176        5.3764638843713790     
 N   19.644538324916738        3.8214505261310041        5.5405889759654787     
 N   21.996816693765680        1.1962676672779249        4.0910473558544602     
 N   19.433398017223496        1.2210014423286442        4.0718786731108629     
 N   22.242044965946437        1.1471599938243480        6.8307420592604817     
 N   19.652017762855770        1.0730497798675849        7.1826024027940258     
 O   23.551510655682346        3.3688363905613481        5.3602881081736635     
 C   21.824624625854785        4.8215913380692452        5.4104009951517895     
 N   18.353348497029124        4.2228031751939881        5.5931278027044113     
 C   20.380745614023315        4.9632820876207564        5.4815247022934024     
 O   23.362807964257165        1.2093528632225139        4.1535158881063401     
 C   21.496484325623740       0.55797866747105962        3.0642055095555683     
 N   18.109042706992611        1.0275109871396761        3.8678812559886411     
 C   20.051332611565766       0.55426137313777935        3.0631699471494449     
 O   23.592397687443565        1.2482833163511351        6.6339537001384690     
 C   21.879446199971333       0.50112569818047281        7.9073512515002529     
 N   18.380191033596439       0.77020858829544658        7.5320121108632758     
 C   20.437268403315763       0.40102738090942103        8.0647046704102596     
 B   23.979704571908620        1.9165739677205618        5.3349557924636262     
 C   22.776690312647528        5.9648864155050303        5.4210284279086158     
 H   17.584688618243490        3.5295541695568713        5.7260073079013996     
 C   18.246363882945939        5.5749046335314523        5.5830210862714944     
 C   19.535423866694408        6.0904552301260395        5.5019346766955781     
 C   22.318989571074400      -0.12601229415602827        2.0280904384296492     
 H   17.405981449968809        1.4096602948746539        4.5366389348319229     
 C   17.872669242802594       0.25676560363906298        2.7732221328330366     
 C   19.103428676366164       -6.9240792469946730E-002   2.2236108591166639     
 C   22.846719102470459       -9.2875077601075079E-002   8.8641037973535504     
 H   17.575733071892287        1.1953624129793481        7.0166543702761919     
 C   18.332886584743637       -6.6919892433849895E-002   8.5923034669564284     
 C   19.646738854842784      -0.33120543940155955        8.9690479163936860     
 C   25.565606866318710        1.8520151928440103        5.1609497920180374     
 H   23.496612013446704        5.8852144366380719        4.5932536969864666     
 H   23.386926738759836        5.9482159772425200        6.3378108151527073     
 H   22.256793024957744        6.9226348894069023        5.3601250400242302     
 H   17.279651022995047        6.0547683278200237        5.6790827200937999     
 H   19.815983028052553        7.1333748347713675        5.4666648767896211     
 H   23.166470734485557      -0.64014045535263819        2.5016723824740170     
 H   22.752274387258478       0.60154072787328505        1.3226417756219602     
 H   21.712971377739493      -0.83837448291629391        1.4558774524359968     
 H   16.870524288302871       -1.9279574571178446E-002   2.4648371505546263     
 H   19.283995780894863      -0.68014293784519109        1.3501058522811762     
 H   23.639797888787431      -0.62640349435410436        8.3173794811352906     
 H   22.346127619080207      -0.76460729307013564        9.5707957328821767     
 H   23.349571496332629       0.70183526081021930        9.4426350104205063     
 H   17.386280632460593      -0.43224705574600780        8.9722547264564554     
 H   19.967584975418625      -0.96400421602804276        9.7842438942529260     
 H   26.052877625448414        2.4078854715485294        5.9778488818349427     
 H   25.888255593622439       0.80436620767616129        5.2773887212546455     
 C   26.033934721716289        2.3852149008427093        3.7968761473118913     
 H   25.802456764814028        3.4592579988812058        3.7236674299090851     
 H   25.444246294191910        1.9030505895100909        3.0023763460428068     
 C   27.518379065755102        2.1664183191357163        3.4872771652750112     
 H   28.140532570814560        2.7538273068029437        4.1806234896346561     
 H   27.781481088279421        1.1131339539046035        3.6782117531070315     
 C   27.866906348426859        2.5223347899397641        2.0372739750034139     
 H   27.637276928135577        3.5834755840787502        1.8504229419797800     
 H   27.201155452323775        1.9609639546387134        1.3620821455336543     
 C   29.324916054822229        2.2393080113721551        1.6625975118294634     
 H   29.991942200669421        2.8374498841439273        2.3030186297468371     
 H   29.564848064200230        1.1882191578454930        1.8909084646970566     
 C   29.638301526109814        2.5255450124067891       0.18998904633501626     
 H   29.408853213649191        3.5786825269753497       -3.7686062967849515E-002
 H   28.960539483087850        1.9372148821149380      -0.44758836622649623     
 C   31.092738808336442        2.2248726209541609      -0.18946649285422529     
 H   31.325017665668931        1.1738668445550855        4.6825511086640716E-002
 H   31.765255335032681        2.8228827781065391       0.44582387192188477     
 C   31.410662388285463        2.5012957587195572       -1.6629336327679285     
 H   30.742981052403771        1.9030301590503922       -2.3007905130758530     
 H   31.173565608889405        3.5509940667807771       -1.8982742802233918     
 C   32.869852286756597        2.2127408128546646       -2.0343374631309752     
 H   33.109119201486536        1.1620961961470955       -1.8039550522914796     
 H   33.533157009102851        2.8120178744107598       -1.3906815270002688     
 C   33.193535192976363        2.5039761939869507       -3.5039972821074379     
 H   32.540619153551333        1.8988638520699350       -4.1506687108802049     
 H   32.938964100250935        3.5508912453198778       -3.7333934682092895     
 C   34.659994128987066        2.2452725026711979       -3.8698046324673854     
 H   34.916888519633176        1.1967071238593689       -3.6495898285305026     
 H   35.307391020332325        2.8506078918769027       -3.2162976368018930     
 C   34.982253383211692        2.5580855115464542       -5.3352448565801183     
 H   34.331102748540694        1.9560561707786799       -5.9873942236521991     
 H   34.718471382409817        3.6056640875003634       -5.5511000356344429     
 C   36.448082180607415        2.3122485753951807       -5.7180171124036470     
 H   36.717073223691926        1.2674600196841250       -5.4923456658102516     
 H   37.106518408653514        2.9314164061231276       -5.0878286574903493     
 C   36.728431698493004        2.6054531973612165       -7.1965095729183366     
 H   36.050440845972020        2.0019835673998498       -7.8196083285249349     
 H   36.472424979179976        3.6534808855849152       -7.4197880023043989     
 C   38.178212258694309        2.3324806823191375       -7.6246561865987674     
 H   38.857360301624745        2.9810061209710499       -7.0479266653798192     
 H   38.441594383396463        1.2960937434491755       -7.3556912114552615     
 C   38.383366822367655        2.5509404683581320       -9.1287802983636990     
 H   39.401385390613939        2.2947856198616803       -9.4566406129319471     
 H   38.204182998878998        3.5979771964459593       -9.4130885585082975     
 H   37.694449065815931        1.9289915044055637       -9.7170212676919938     
 Cl   16.091337091530349        2.0868039886348528        5.9422952238735300     
 Co   20.528179896842701        2.0276807394154046        12.304102378119962     
 N   21.924752202773110       0.43756751405428351        12.212130662032543     
 N   19.383801706262055       0.24357585253570749        12.382281219997330     
 N   21.818685763884719        2.7817486762937103        10.830390196984185     
 N   19.230033160953191        2.7919211415492193        10.741767731206103     
 N   22.006549150044332        2.7889924338651402        13.635166543759524     
 N   19.415848064370959        2.8411671485582257        13.969272333510245     
 O   23.278631829184544       0.60815497312519662        12.158951063606240     
 C   21.526977916991324      -0.80796240284664000        12.265862243943483     
 N   18.082178852081288      -0.11872161367967993        12.428562961375290     
 C   20.085704948787285      -0.91926123714467989        12.347489290661121     
 O   23.177407335771633        2.7696922522851204        10.937142558863421     
 C   21.344139862088870        3.4399771437898137        9.8040431570508595     
 N   17.916883676832754        3.0247334186639612        10.503643882566918     
 C   19.894971096205268        3.4701678112346981        9.7693441518270792     
 O   23.357288532544938        2.7255214578958094        13.423470075220184     
 C   21.632154492856241        3.4459549531791498        14.701545060685172     
 N   18.138868558159679        3.1550072250122572        14.294224398490561     
 C   20.188807380233289        3.5263190107556985        14.852812417917320     
 B   23.749257115071426        2.0393493051733218        12.139467509534017     
 C   22.457789215436126       -1.9702632872791486        12.277286314653887     
 H   17.325760724848493       0.59605843518891810        12.505135266329193     
 C   17.933305571187063       -1.4698064357268910        12.436922760127976     
 C   19.205257050757492       -2.0236476748667762        12.379481013692518     
 C   22.206013743144172        4.1282319875502225        8.8049875394816954     
 H   17.186990446734672        2.6532193563962450        11.152642000951506     
 C   17.731798188218239        3.8248431679616401        9.4249254370754727     
 C   18.988796142339737        4.1334585251185860        8.9185337260160598     
 C   22.579480771263821        4.0673921245909739        15.661378362845083     
 H   17.339036401789691        2.7636312411497208        13.748607599700305     
 C   18.077722722894634        4.0065290405109941        15.343430830847623     
 C   19.385502263939941        4.2694660936696813        15.737809213175295     
 C   25.337186228447102        2.0670539055581205        11.982981316978528     
 H   23.225483187219474       -1.8693417246878552        11.496824220791831     
 H   23.010275178775231       -2.0158951107606513        13.229018690234787     
 H   21.922462507285069       -2.9128462205870265        12.143492959291734     
 H   16.951772400855653       -1.9205823167797555        12.532707949826493     
 H   19.455022721445495       -3.0748998064810369        12.362438875292982     
 H   22.961820580144863        4.7347980213684115        9.3244492088107052     
 H   22.768516820811548        3.3993679436770590        8.1976522308522828     
 H   21.610908574354873        4.7610149319335928        8.1377342004000806     
 H   16.746449952591270        4.1294344965349437        9.0885350512260636     
 H   19.208454019338916        4.7637643708069373        8.0685296129732755     
 H   23.453169159321330        4.4696003601007250        15.130346913034591     
 H   22.088340196937086        4.8546560998373005        16.245216734325378     
 H   22.957948152143423        3.3073813030760677        16.367052012475330     
 H   17.126075414306591        4.3883998841721938        15.695277338203093     
 H   19.697097962317660        4.9168784320064995        16.545121892164428     
 H   25.804027896489941        1.4965545245800511        12.801144162984579     
 H   25.682494414029236        3.1066258040534098        12.106454811622555     
 C   25.802401104373075        1.5303455880100807        10.619784104345063     
 H   25.568614977097106       0.45670694117860205        10.547200914766167     
 H   25.213345807477349        2.0137883716010951        9.8256725491736621     
 C   27.284364325327761        1.7500611901950396        10.304467550444736     
 H   27.911098966846811        1.1613635160652311        10.992248141369735     
 H   27.546352349821692        2.8032961663960805        10.496563886044461     
 C   27.623547076401216        1.3994942789154996        8.8518348856742612     
 H   27.401664804089656       0.33691846303181627        8.6640638447409053     
 H   26.948182512557679        1.9568800780184017        8.1826700382961555     
 C   29.075109848373661        1.6968491786509421        8.4677843278336180     
 H   29.752680888101800        1.1053135416933269        9.1031901760143015     
 H   29.305972550055920        2.7502399306137697        8.6944528454202796     
 C   29.379000354019439        1.4137650302320277        6.9936302839817550     
 H   29.162245547164275       0.35743963501995807        6.7681128185297625     
 H   28.688254896148038        1.9926080931924437        6.3610103446915849     
 C   30.825456487445528        1.7340180923122934        6.6040295889613949     
 H   31.045074343474951        2.7883738607181319        6.8374062713973514     
 H   31.510627279399881        1.1459096672621720        7.2351210670498904     
 C   31.134184189181443        1.4600001169620562        5.1291611362362142     
 H   30.456712518433555        2.0524339033679739        4.4960300373071798     
 H   30.904812870076540       0.40817884026581808        4.8954607401791854     
 C   32.587924005053225        1.7604712593843319        4.7499570095748274     
 H   32.820846497262856        2.8125813404860729        4.9803181615893575     
 H   33.258777015050818        1.1651516182792609        5.3896214354840533     
 C   32.904723999500924        1.4733275058330919        3.2787664992981695     
 H   32.254257575962711        2.0856153585987292        2.6366032511539008     
 H   32.643356981996327       0.42896581205810841        3.0453922589953897     
 C   34.372074403004028        1.7234197306412751        2.9142998736292056     
 H   34.638253389704232        2.7674901479121115        3.1447918707080325     
 H   35.012409157115229        1.1054863908661117        3.5630261296297046     
 C   34.693457082361540        1.4216892805164150        1.4470360796352866     
 H   34.060753379267176        2.0479035095359568       0.79990858052323743     
 H   34.405785604104409       0.38366579381184668        1.2163568837182028     
 C   36.167155145281143        1.6351032613937364        1.0771895804994294     
 H   36.463756439488719        2.6674549307601079        1.3243277368724606     
 H   36.803509826099166       0.98600458290039694        1.6998595729892929     
 C   36.450316302478853        1.3622336223634386      -0.40415362883333816     
 H   35.815558242263222        2.0170528098384519       -1.0203892865690387     
 H   36.140107480298518       0.33583863609994585      -0.65615806558062340     
 C   37.919353928661103        1.5617463561549556      -0.80404082159704848     
 H   38.551141935118558       0.85932599875920124      -0.23734958429490707     
 H   38.237607043595467        2.5724869909977470      -0.49943506947598987     
 C   38.136913284244095        1.3750951933069715       -2.3103398129637500     
 H   39.183843336485275        1.5343921303486001       -2.6062114064624962     
 H   37.859787767647497       0.36181770788577428       -2.6340159936928096     
 H   37.527992117375327        2.0819938302369354       -2.8906135415499477     
 Cl   15.829768666790535        2.0216009944401003        12.554365310541266     
 Co   10.775135003681465        5.8567456257208947        8.0394287537868134     
 N   9.3412086626252435        4.3118360325103984        8.2489637898380810     
 N   11.899630567873970        4.0799895904089221        8.0826878890229903     
 N   9.5293868331591032        6.6857867905984971        9.5356741811180790     
 N   12.094840717221357        6.6753768755180989        9.5643487318877618     
 N   9.2910788943413731        6.7279855607989312        6.7921635477723390     
 N   11.881710442179918        6.8249375455028805        6.4461604205319691     
 O   7.9909804007695131        4.5031337499873176        8.2656401456474402     
 C   9.7281603765476667        3.0632424074953724        8.2134944138668811     
 N   13.194107164087344        3.6890332755826063        8.0356633954856829     
 C   11.172722077522719        2.9324383841070056        8.1433472938149549     
 O   8.1640994171325083        6.6653779223951384        9.4688615231300801     
 C   10.023186985191522        7.3255032792282737        10.564634853665515     
 N   13.416890907986632        6.8802896347206213        9.7721119004053705     
 C   11.468380215223171        7.3395450415419914        10.569387829815376     
 O   7.9408238247927772        6.6203706892411809        6.9878122118253030     
 C   9.6509511359886950        7.3806015929703177        5.7185666026753390     
 N   13.151598749409443        7.1394760756453808        6.1002608362951740     
 C   11.092663970259501        7.4925379585815701        5.5639881663877553     
 B   7.5540867734810169        5.9523421051149565        8.2868535348620558     
 C   8.7838531377983582        1.9134326680310938        8.2006392024293842     
 H   13.957429285105690        4.3877808775559872        7.9033823943443791     
 C   13.311916834827480        2.3377819337706525        8.0508607874201541     
 C   12.027181936143000        1.8120963888854538        8.1290661423438824     
 C   9.1934028824452625        8.0019510127104407        11.599690671162426     
 H   14.124575606086569        6.5042592896802329        9.1047993414114536     
 C   13.643465052456046        7.6557092666115292        10.865041599228235     
 C   12.408276600532499        7.9727462032082066        11.410010898539326     
 C   8.6804871164422206        7.9726728713640860        4.7638585728935885     
 H   13.958312345070201        6.7206740759644958        6.6171693368924780     
 C   13.194232279919319        7.9800502427002957        5.0424104080592960     
 C   11.879038139465596        8.2338180609841096        4.6630787898685622     
 C   5.9674248019707132        6.0105062016203137        8.4573047033554740     
 H   8.0670967682052854        1.9827073758326585        9.0325354069113786     
 H   8.1693806101631754        1.9318011636799359        7.2864722255164036     
 H   9.3108927145197331       0.95878521513734327        8.2537565206065668     
 H   14.282581259480345        1.8654419790256798        7.9594371334200877     
 H   11.754466912011297       0.76719986171996213        8.1668105681974978     
 H   8.3454876283717816        8.5144561839039987        11.124919482596855     
 H   8.7601562166025690        7.2696334027626737        12.299903515707930     
 H   9.7934983912891109        8.7145080221965863        12.177321141884779     
 H   14.642153093107879        7.9416056967753628        11.175467387203005     
 H   12.219797285925415        8.5849309017498001        12.280701673787485     
 H   7.8828066005918815        8.4959833556312034        5.3122074256310983     
 H   9.1762818818376388        8.6525120970751814        4.0627369159442184     
 H   8.1849591855999169        7.1783938459330390        4.1798275944615337     
 H   14.138608873002614        8.3550076208112429        4.6662542381358483     
 H   11.554480322728345        8.8658537616177178        3.8486389523328048     
 H   5.4842792704618022        5.4454316811234049        7.6443366654447935     
 H   5.6409505829878812        7.0557810154179119        8.3307366352804504     
 C   5.4976986518811097        5.4881369495136809        9.8253088809524041     
 H   5.7270994453645061        4.4141945689269306        9.9067854468309235     
 H   6.0879288474888469        5.9752095410502202        10.616339476832927     
 C   4.0136624594123198        5.7125903508834837        10.133399104180919     
 H   3.3897605219481721        5.1219322711695767        9.4444467941898296     
 H   3.7533668216367286        6.7651929574711929        9.9348978524424894     
 C   3.6645177531254447        5.3681951740876919        11.586171304481583     
 H   3.8914590368884938        4.3078548282578994        11.780802181225232     
 H   4.3319965669212213        5.9328008436138164        12.256989712956145     
 C   2.2073518581958220        5.6576342257891730        11.959507536928376     
 H   1.5385480864582826        5.0582297544478676        11.322164321661878     
 H   1.9704743069607011        6.7082443812455015        11.725871974601668     
 C   1.8932588608870253        5.3794234544488013        13.433603115697078     
 H   2.1221263129837822        4.3273325422444131        13.666794535317646     
 H   2.5712198575915459        5.9706067453105485        14.068372856387636     
 C  0.43883160623527179        5.6824156352613775        13.811507104590591     
 H  0.20683958761353449        6.7325733677366246        13.571177577662366     
 H -0.23363430147519071        5.0820930598510126        13.178352131211843     
 C  0.12058105840220852        5.4111449947366941        15.285932600429449     
 H  0.78582309226194413        6.0141252283399416        15.921964720976451     
 H  0.36110265198024610        4.3631418835721689        15.525558272414600     
 C  -1.3398697163436306        5.6957582893513052        15.655757450180131     
 H  -1.5831331346787909        6.7447903627276506        15.422108840631873     
 H  -2.0006596044134435        5.0918031871949196        15.013856648855292     
 C  -1.6624961555517910        5.4073149267979206        17.126229650435974     
 H  -1.0141843322980861        6.0191065412376643        17.771296893254682     
 H  -1.4005275482934036        4.3629634686029668        17.359000931491945     
 C  -3.1308663134314130        5.6562363974775538        17.491355502712562     
 H  -3.3960280649107237        6.7019760567987641        17.267595191503016     
 H  -3.7739121459512197        5.0434232269674686        16.840537305417065     
 C  -3.4492528225632451        5.3460277392998927        18.958212541408678     
 H  -2.8040244818982547        5.9573726162887999        19.607436826330130     
 H  -3.1744352661333073        4.3022197893764860        19.177941525830764     
 C  -4.9170944202579996        5.5776161550202819        19.341763470786095     
 H  -5.1989139637505639        6.6171452877418515        19.108463621624491     
 H  -5.5692055188023124        4.9456336199009403        18.717971725833166     
 C  -5.1904039853489259        5.2931261928154232        20.823280967203402     
 H  -4.5211870477607956        5.9125796439587699        21.439342946681577     
 H  -4.9174715740375428        4.2518354324940226        21.055414443548603     
 C  -6.6429791302014438        5.5464639682810990        21.252568086378190     
 H  -7.3124968137036150        4.8815358633913499        20.684285608684423     
 H  -6.9234927717247290        6.5752676646755752        20.973988626274028     
 C  -6.8409596283283927        5.3401549980748717        22.759276031294807     
 H  -7.8623927790258579        5.5785159497136307        23.087584842829180     
 H  -6.6400803221665177        4.3011604114422362        23.054340638982445     
 H  -6.1642304633267200        5.9815191530116989        23.338699944672825     
 Cl   15.444765007989339        5.8425050416630819        7.6953056664173820     
         388

 Co   10.997721399010587        5.8723423768795602        1.3120970823919689     
 N   9.5923355626098470        7.4504378837985925        1.4156322188454904     
 N   12.134242928447822        7.6618855929374927        1.2464647445412353     
 N   9.7168507423502817        5.1058456725004389        2.7916451742030670     
 N   12.302334800570421        5.1086829184866183        2.8672908516110702     
 N   9.5191988957944353        5.0875987770628059       -6.1364491874719602E-003
 N   12.109287609818987        5.0506332585392153      -0.34702419323085260     
 O   8.2399057595364376        7.2708668400233734        1.4666375434243286     
 C   9.9827832920236119        8.6983993590081710        1.3657252347070927     
 N   13.432848698272711        8.0339407514787204        1.1949498876779292     
 C   11.423701981677826        8.8193446625693248        1.2830896460838259     
 O   8.3571467345640595        5.1122230708312824        2.6913247032214334     
 C   10.198410385876082        4.4504754724010969        3.8165221468642661     
 N   13.618143185700980        4.8887530374412709        3.1010035781929797     
 C   11.647316249725010        4.4304556029434190        3.8459457640624763     
 O   8.1685888147015593        5.1495630936202668       0.20612267477514470     
 C   9.8943150074881672        4.4340549503566402       -1.0742611549335472     
 N   13.387226851599660        4.7467226274429271      -0.67738362037170308     
 C   11.337833223970557        4.3617727094915937       -1.2289780385447509     
 B   7.7774579529664880        5.8364062367057512        1.4903910552114144     
 C   9.0452453986232548        9.8550032999557402        1.3588110568336564     
 H   14.193768504067767        7.3243772513166281        1.1136246131636796     
 C   13.571528917845814        9.3856911090752444        1.1849090588924207     
 C   12.295532394607964        9.9299885188223875        1.2475335281759514     
 C   9.3450589581885311        3.7567890424774544        4.8191343372791362     
 H   14.342601866219390        5.2643063013041420        2.4486564128356156     
 C   13.814473283384695        4.0962239589297962        4.1834782122569782     
 C   12.562688615521180        3.7794240383508004        4.6964664720322595     
 C   8.9482963261020281        3.8106077878829145       -2.0341797970910229     
 H   14.186021362003828        5.1452446515399606      -0.13566087071291713     
 C   13.450280125291709        3.8978921004580225       -1.7285282490528986     
 C   12.142834208946265        3.6258696261902328       -2.1180701877358787     
 C   6.1903059998203727        5.8032491943648488        1.6510714337280228     
 H   8.2774779747850626        9.7451319433805157        2.1381949534842479     
 H   8.4932274543365196        9.9015539787938511       0.40680253677975270     
 H   9.5745587725699934        10.800316133892260        1.4975230624582234     
 H   14.549252392156170        9.8436978861150042        1.0851310703229122     
 H   12.038388171216907        10.979319483415685        1.2649826114894072     
 H   8.5827141045326396        3.1559501667951402        4.3039646487245156     
 H   8.7919403212382239        4.4818483199530137        5.4376676628773177     
 H   9.9454718736122967        3.1183203820234060        5.4752805555058579     
 H   14.803714650292035        3.8025730991369473        4.5174077733222999     
 H   12.351797228335677        3.1528643809498171        5.5512430690780441     
 H   8.0778544244737081        3.4025188355172307       -1.5030754202283321     
 H   9.4419965497596472        3.0278363365795347       -2.6212066751546015     
 H   8.5646855337235746        4.5700837542341777       -2.7369793210546343     
 H   14.403085875382931        3.5245547943768827       -2.0858072672142507     
 H   11.832804429305252        2.9781326635145002       -2.9256499070588768     
 H   5.7192834023792196        6.3642445761847846       0.82876650213642955     
 H   5.8484828845140635        4.7613344450636310        1.5383530627612290     
 C   5.7267880037468402        6.3516122621409750        3.0101926938391430     
 H   5.9615131504101067        7.4256439440660271        3.0734815844324266     
 H   6.3163722432770326        5.8745786219115397        3.8078695277224752     
 C   4.2447456586798911        6.1359746147509258        3.3277867685327283     
 H   3.6187696915873491        6.7199562080748230        2.6352621554095261     
 H   3.9813794985850586        5.0815400241803923        3.1442706159881078     
 C   3.9058051287079811        6.4986776576773453        4.7774948295307986     
 H   4.1288123306089348        7.5625006742815684        4.9568095791669862     
 H   4.5803009528688037        5.9459770369391425        5.4513526841599313     
 C   2.4537071869262501        6.2056828894690090        5.1628696765916677     
 H   1.7771488985652386        6.7949833848185985        4.5242820759713558     
 H   2.2213484217583139        5.1515020769790070        4.9414463357647298     
 C   2.1496114376138022        6.4961742006416117        6.6355386320051446     
 H   2.3661339707478497        7.5536125628786266        6.8560105106137801     
 H   2.8402097263725974        5.9204535286421756        7.2711405710018182     
 C  0.70306377816862442        6.1771554938830651        7.0258006723841593     
 H  0.48372986886578451        5.1221130386211220        6.7952436439709594     
 H   1.7884102549339718E-002   6.7632944456902910        6.3928505772547739     
 C  0.39369106489438127        6.4546241346005448        8.4998855708382592     
 H   1.0727472373666658        5.8656849985751052        9.1346112375827300     
 H  0.62015199792643116        7.5076847212880926        8.7308064389546090     
 C  -1.0593165716904276        6.1507796827832522        8.8793092930703246     
 H  -1.2892061743608123        5.0978169066486929        8.6497814170529530     
 H  -1.7317637007028901        6.7434832370682418        8.2388701739473138     
 C  -1.3775665032039781        6.4377894144465406        10.350228075363407     
 H -0.72388843047724472        5.8294826043428660        10.992892939216814     
 H  -1.1217978273159346        7.4836914049624577        10.582832773884128     
 C  -2.8436642833110160        6.1798029157274019        10.714301927758701     
 H  -3.1040513221496191        5.1344535237074087        10.483154664901084     
 H  -3.4870752173633530        6.7943079838025833        10.065465175129422     
 C  -3.1677651658137114        6.4788330158957761        12.181557216867102     
 H  -2.5310456526029381        5.8568848030863068        12.828734669946630     
 H  -2.8875714292219192        7.5187015919436950        12.412935642306755     
 C  -4.6401353706564352        6.2545991269236403        12.550237744375737     
 H  -4.9286290245276385        5.2200201928500887        12.303236563321455     
 H  -5.2806500178459439        6.8984205506559721        11.926567850991788     
 C  -4.9273621430791454        6.5262126493028312        14.031041968683422     
 H  -4.2879248519686293        5.8776418561909551        14.648688425343714     
 H  -4.6264484968952866        7.5553318032242363        14.282467533829234     
 C  -6.3949500368343752        6.3144474505332573        14.429327752565332     
 H  -7.0317826278504239        7.0099603984282304        13.860174206398170     
 H  -6.7039644734594255        5.3005674788282953        14.126543655514364     
 C  -6.6165825009441450        6.5027110001452835        15.934890815397610     
 H  -7.6624062431951856        6.3356959824854329        16.229265526429451     
 H  -6.3485297443483528        7.5185977181772987        16.256674618683014     
 H  -6.0032852175500109        5.8023562972178775        16.517848210453469     
 Cl   15.693411979807648        5.9072313780631438        1.0479739596419269     
 Co   20.761878304202931        2.0321837301161292        5.5866434572052555     
 N   22.203159334685374        3.5676871311722493        5.3773976042154308     
 N   19.645563246240343        3.8165395412950871        5.5417994145100229     
 N   22.001357713743541        1.1950701614297645        4.0879874009665880     
 N   19.436898122854871        1.2183017334345905        4.0659559744182916     
 N   22.244217784175902        1.1476388657473191        6.8303729598721077     
 N   19.654162210317789        1.0743222935952861        7.1815010800528567     
 O   23.552047289658816        3.3677075664979026        5.3596870099425251     
 C   21.824082522508551        4.8188839024218080        5.4121202907558068     
 N   18.353927823385032        4.2162281286111556        5.5940799680123776     
 C   20.380307137129705        4.9592659273690272        5.4836938143856182     
 O   23.367046427985734        1.2081412280373045        4.1522883022724786     
 C   21.502106273513427       0.55597004277347128        3.0611512230676041     
 N   18.113008693559895        1.0231826979863698        3.8605297840479209     
 C   20.056789074360285       0.55113168585129779        3.0587247894453244     
 O   23.594581856731601        1.2472712058218740        6.6329634634019294     
 C   21.881156251332058       0.50106719435710001        7.9065153142502318     
 N   18.382134220646737       0.77099673612082609        7.5299194300746697     
 C   20.438933836339448       0.40174416492530257        8.0636268610427386     
 B   23.982053086557904        1.9163339480605148        5.3345969062999901     
 C   22.775229430276902        5.9629985596046113        5.4227250111912317     
 H   17.585800804223197        3.5220623396354656        5.7246532466762829     
 C   18.245158866650442        5.5682830224371651        5.5846941034572035     
 C   19.533489766319875        6.0854645192238692        5.5045538706459460     
 C   22.326253445084866      -0.12815890635135926        2.0265549857938452     
 H   17.408829373554742        1.4048407059850994        4.5284908102375958     
 C   17.878770877244044       0.25126222859414105        2.7664992966469506     
 C   19.110622514727318       -7.3992894205784504E-002   2.2186714847319422     
 C   22.847610807972920       -9.4120191075985488E-002   8.8633559691574213     
 H   17.577849264876264        1.1947438733477358        7.0133307892115093     
 C   18.334293631931669       -6.6759628506029067E-002   8.5897285164517267     
 C   19.647907752930884      -0.33097918895142958        8.9671654931525442     
 C   25.568039659042153        1.8533636007653427        5.1613141508415348     
 H   23.497119560601142        5.8824377857265659        4.5969019143875940     
 H   23.383086354746517        5.9489679403723104        6.3409461807649814     
 H   22.254659004152931        6.9200966111396598        5.3587697719638774     
 H   17.277816427703794        6.0469102190350217        5.6807408527943171     
 H   19.812737999764842        7.1287375501987533        5.4700003828904862     
 H   23.169969499770094      -0.64608438916491839        2.5020205076178490     
 H   22.764853689153604       0.59946870028384458        1.3251662692117969     
 H   21.720704246644537      -0.83724168277326949        1.4504070223663303     
 H   16.877325164469298       -2.5963288948580243E-002   2.4569409936334075     
 H   19.292823224761960      -0.68565909217475851        1.3461152873744116     
 H   23.644192416630144      -0.62189189504959563        8.3172667695323508     
 H   22.347475013681855      -0.77091347375595765        9.5646974534336611     
 H   23.345057134521575       0.69906794485103441        9.4474291233937979     
 H   17.387492493372211      -0.43279730331717381        8.9685270476850842     
 H   19.968401811117072      -0.96439450840903918        9.7820138336401818     
 H   26.054448006811047        2.4098382388694857        5.9782762063570303     
 H   25.891660033828902       0.80605704343648110        5.2780215332500910     
 C   26.036218255698266        2.3867505528058168        3.7972854036859003     
 H   25.804667880129525        3.4607841208661054        3.7241441467166614     
 H   25.446525880017582        1.9045788243259167        3.0027969600309063     
 C   27.520546948517175        2.1678820881577399        3.4874144753020935     
 H   28.142921799138350        2.7552979691276986        4.1805408598317682     
 H   27.783567667056136        1.1145837422375533        3.6783536587981125     
 C   27.868680752716287        2.5236122860447838        2.0373090888864627     
 H   27.639419718040944        3.5848286741971873        1.8504556511981316     
 H   27.202497783030125        1.9624593973104874        1.3623572692808497     
 C   29.326407232837042        2.2399310977828089        1.6622269183936749     
 H   29.993902373313635        2.8377570002152668        2.3024458964596008     
 H   29.565914651375213        1.1887327531833685        1.8904523857639686     
 C   29.639408757333996        2.5260418787395569       0.18955726181543156     
 H   29.410530227545092        3.5793226927690709       -3.8018725653862058E-002
 H   28.961085956772195        1.9381394555303597      -0.44782181476595484     
 C   31.093504103050073        2.2245013305496477      -0.19031567635803986     
 H   31.325218792946519        1.1733503674338284        4.5863577979420658E-002
 H   31.766565871729956        2.8220799635809941       0.44479838842006103     
 C   31.411059997186673        2.5008017206512609       -1.6638421657622680     
 H   30.742968065886789        1.9027807968628594       -2.3015011436695323     
 H   31.174301395531952        3.5505885333740457       -1.8991294869381092     
 C   32.870023010960210        2.2117286166917758       -2.0355535825117270     
 H   33.109019138479319        1.1610294178348375       -1.8051368247088562     
 H   33.533641161294277        2.8108575527765298       -1.3920784600835798     
 C   33.193427241653332        2.5027442300547049       -3.5052851767068178     
 H   32.540631391847057        1.8972944428557736       -4.1517512582735208     
 H   32.938552429113358        3.5495382845182215       -3.7348894232835153     
 C   34.659932399454810        2.2444198346319317       -3.8710149990617699     
 H   34.917249503163738        1.1960683094960882       -3.6502921126446277     
 H   35.307013557987965        2.8503508528788273       -3.2177529086850685     
 C   34.982141712469051        2.5566679096092497       -5.3365557945484410     
 H   34.331800760387303        1.9535327426304565       -5.9884437196811824     
 H   34.717297028509002        3.6038108110086666       -5.5531198790065730     
 C   36.448314312723461        2.3122485495539156       -5.7187695948616764     
 H   36.718547775484268        1.2680391355021148       -5.4920492488510639     
 H   37.105782050965722        2.9328153231212002       -5.0889982057328202     
 C   36.728736335160256        2.6044019309061150       -7.1974278834418088     
 H   36.052645063816016        1.9985849142665288       -7.8201320469311906     
 H   36.470307066798313        3.6514423592111722       -7.4220793375290324     
 C   38.179355215353119        2.3346562309842089       -7.6243639177405367     
 H   38.856421679172684        2.9856379132567956       -7.0481782943648339     
 H   38.445194419113420        1.2994370270367444       -7.3537347553339902     
 C   38.384982286045350        2.5515559224866213       -9.1286156513333907     
 H   39.404264240771113        2.2996646881482068       -9.4550963183209529     
 H   38.201441837497420        3.5970654630254626       -9.4147633930992729     
 H   37.699580557181271        1.9257809464217668       -9.7163984534759944     
 Cl   16.092387176177819        2.0799831241069486        5.9340236160507356     
 Co   20.525957650330810        2.0227415535141211        12.308313818268299     
 N   21.924427375942017       0.43497370464142654        12.211190798554831     
 N   19.382741875265214       0.23866710726606519        12.381115780372552     
 N   21.814257690727661        2.7803780362025674        10.833484134043836     
 N   19.226667187148760        2.7891434873701177        10.747787022322260     
 N   22.004533510532305        2.7894343587847121        13.635527493121231     
 N   19.413860217215046        2.8426430458783734        13.970380590484393     
 O   23.278095599219167       0.60680120768143020        12.159560308955720     
 C   21.527427215983714      -0.81079110276775335        12.264058349464859     
 N   18.081542955191182      -0.12522122902303992        12.427660943560683     
 C   20.086040691430011      -0.92331416520762322        12.345259907989361     
 O   23.173282556507331        2.7682501076530270        10.938378325824802     
 C   21.338643723164797        3.4377559088906628        9.8071015298716215     
 N   17.913049689046691        3.0203070238419643        10.511078257519674     
 C   19.889644267554829        3.4668612094401396        9.7738170274748217     
 O   23.355252020941194        2.7243166971628252        13.424452295551834     
 C   21.630659015059887        3.4460233779392206        14.702291815794739     
 N   18.137108811063040        3.1560505279362361        14.296379628624681     
 C   20.187364717680516        3.5272563978510569        14.853824529782544     
 B   23.746996501823809        2.0388625598005450        12.139831471606181     
 C   22.459091098241448       -1.9723276140392196        12.275393338832730     
 H   17.324637386377784       0.58868119298150823        12.506619268193427     
 C   17.934376403629809       -1.4763442151329833        12.435202976417312     
 C   19.207024655119369       -2.0286251482445450        12.376736866109807     
 C   22.198878646273826        4.1257934759377042        8.8064763563415553     
 H   17.184274513373449        2.6483978506048911        11.160926389172213     
 C   17.725825561816720        3.8191445084898370        9.4316598547108494     
 C   18.981729034019757        4.1284581440087038        8.9234498821563886     
 C   22.578829121858504        4.0663609017333924        15.661956472282993     
 H   17.337064222998883        2.7632663036622440        13.752053519550280     
 C   18.076580188161749        4.0070004186517441        15.346027810293654     
 C   19.384627619628279        4.2699840379305405        15.739629202210686     
 C   25.334840974076510        2.0680500787199438        11.982608544905316     
 H   23.224772674676185       -1.8722877554972006        11.492940374209178     
 H   23.014009854110629       -2.0154075327389305        13.225652150373554     
 H   21.924377209452981       -2.9155239796881074        12.144621944809090     
 H   16.953448816859350       -1.9283078104897760        12.530996609390952     
 H   19.458045787900037       -3.0795362645242839        12.358892274393567     
 H   22.958560038124457        4.7284535763293771        9.3239981785014798     
 H   22.755928721235584        3.3969641213789705        8.1950246797979247     
 H   21.603332949225301        4.7619287043474605        8.1432082657000748     
 H   16.739776734050331        4.1225368367820314        9.0964298400238910     
 H   19.199762756369008        4.7579108736230253        8.0724359927088347     
 H   23.449302724761221        4.4737559611423316        15.130252329690043     
 H   22.087356585883995        4.8490581734175260        16.250682275898264     
 H   22.962256099539808        3.3049807217697289        16.362576765427388     
 H   17.125157744356041        4.3882027295411774        15.699063889777836     
 H   19.696642052957856        4.9167948346392913        16.547251440734058     
 H   25.802522697599116        1.4981654088400469        12.800729005669199     
 H   25.679232442468468        3.1079526508489588        12.105764365687342     
 C   25.800166060150318        1.5314470491342407        10.619383162174641     
 H   25.566499915464014       0.45778422366371857        10.546815162427318     
 H   25.211054062195906        2.0147907647593368        9.8252506372591899     
 C   27.282220394992116        1.7511580313704529        10.304271230657674     
 H   27.908794611117909        1.1625607679597951        10.992295626847257     
 H   27.544219939319884        2.8044110773214070        10.496275517674089     
 C   27.621788424817783        1.4003318255808745        8.8517554612847391     
 H   27.399628967465517       0.33780002652916497        8.6640584877708307     
 H   26.946792935077873        1.9578318693502015        8.1823284573714758     
 C   29.073605204900854        1.6971472255800304        8.4680804573141497     
 H   29.750766498701651        1.1053769560438829        9.1037020232714436     
 H   29.304799066959593        2.7504556170042891        8.6948005139185884     
 C   29.377902977226153        1.4139267733126919        6.9939939860582756     
 H   29.160660127575586       0.35772377625162821        6.7683956851772820     
 H   28.687678700077370        1.9931328245430733        6.3611593716256190     
 C   30.824682252775069        1.7334162697446023        6.6048213075979456     
 H   31.044791070385372        2.7876380311499545        6.8383282639142386     
 H   31.509343777666558        1.1449141427653244        7.2360863035373990     
 C   31.133808488716323        1.4593206962735517        5.1300102521998632     
 H   30.456742138072425        2.0519959214289760        4.4966833046065808     
 H   30.904131405528496       0.40758787578533323        4.8962264387725867     
 C   32.587775604390458        1.7593168271689710        4.7511485445935921     
 H   32.820956122924287        2.8113593366039002        4.9815458386985778     
 H   33.258312973704911        1.1638154406559891        5.3909647495687159     
 C   32.904870432284177        1.4720519048220009        3.2800138091899891     
 H   32.254320121040813        2.0840793483155013        2.6376802676327422     
 H   32.643765928096634       0.42759846558659936        3.0467629542124404     
 C   34.372192794287031        1.7224823094295021        2.9155130314434383     
 H   34.638020910428878        2.7667134039777688        3.1456567527906962     
 H   35.012800225513963        1.1050030346022690        3.5643927536855622     
 C   34.693598583364746        1.4203932901817136        1.4483006319240128     
 H   34.060167481753240        2.0456981064579600       0.80101608492963439     
 H   34.406855008587371       0.38200929056085942        1.2181477923750192     
 C   36.166984737866045        1.6350913313525917        1.0779355286494769     
 H   36.462527830514659        2.6679001659134323        1.3243338567330889     
 H   36.804210892290897       0.98708769955869713        1.7008149168401852     
 C   36.449984048397283        1.3615785069414854      -0.40333597965555995     
 H   35.813523185849618        2.0144663995852476       -1.0197488827966188     
 H   36.141869007048641       0.33436824406661703      -0.65431982191557148     
 C   37.918255382872680        1.5639853960170427      -0.80436739719729444     
 H   38.551908089992011       0.86359964509593445      -0.23738355222033150     
 H   38.234393501545846        2.5756953023562681      -0.50106738426132402     
 C   38.135253518865426        1.3762436547980572       -2.3106127706751041     
 H   39.181037911319834        1.5393475013695501       -2.6077702621572882     
 H   37.861932243643544       0.36168034430362639       -2.6328479230934088     
 H   37.523182702260712        2.0798898485088575       -2.8910922727874517     
 Cl   15.828803221616324        2.0149865909450919        12.562853865154494     
 Co   10.772393581266343        5.8616513220941533        8.0432201139712447     
 N   9.3396827639481401        4.3153200867511980        8.2481093523849065     
 N   11.897383777384473        4.0843134256165117        8.0817366084710738     
 N   9.5251211955041768        6.6880131711569550        9.5387051439915727     
 N   12.091446169394578        6.6779116698082577        9.5694502989971149     
 N   9.2886048849379250        6.7291117122240207        6.7928220064329770     
 N   11.879214483406590        6.8233665021776400        6.4470633606459717     
 O   7.9893616090720538        4.5061318834883748        8.2662783248768186     
 C   9.7267623250353612        3.0667469075624245        8.2119823011946416     
 N   13.192031994805065        3.6941545465840560        8.0345108344368761     
 C   11.171163540062492        2.9363441755480886        8.1413042575887093     
 O   8.1600776550964653        6.6682287712372101        9.4704221386192398     
 C   10.018384703642228        7.3284217482009177        10.567483659643390     
 N   13.413222613737746        6.8835006433105699        9.7783286509215905     
 C   11.463739915629574        7.3427239601634922        10.573317845422428     
 O   7.9383302954767121        6.6235286686960819        6.9891865005315275     
 C   9.6491672509063040        7.3817165866311241        5.7194409049523944     
 N   13.149465633483658        7.1374143471832658        6.1018625892705760     
 C   11.090963472487875        7.4918910353081056        5.5648732283887758     
 B   7.5513812756492662        5.9547060615470437        8.2875927940485514     
 C   8.7827272042234945        1.9166605863201691        8.1993353674519351     
 H   13.955266174596883        4.3933606123346554        7.9044862077740143     
 C   13.310723633025189        2.3428789208064313        8.0485629479851415     
 C   12.026357261764417        1.8164073113533326        8.1260621801485584     
 C   9.1875652360081563        8.0056360981595702        11.601108901157223     
 H   14.121640070146022        6.5074516914652136        9.1116923079021657     
 C   13.638477838659709        7.6597053981355678        10.870774160842547     
 C   12.402566334138124        7.9767387231825220        11.414346792769383     
 C   8.6797875957470350        7.9751353838670793        4.7644743605024562     
 H   13.955818182922684        6.7194896444591210        6.6198728292597711     
 C   13.193024704017709        7.9783289692919377        5.0442908095876886     
 C   11.878180580693463        8.2329073948687679        4.6644821601211817     
 C   5.9646983271648200        6.0118146948936202        8.4576167885675186     
 H   8.0637385691798453        1.9876906728382704        9.0289364144520974     
 H   8.1709872745912442        1.9322478081899412        7.2835115974567035     
 H   9.3098446009097557       0.96240508265923141        8.2561535153976848     
 H   14.281688234831982        1.8711482928235397        7.9567675481850806     
 H   11.754299241210356       0.77132216035996526        8.1628838959227057     
 H   8.3434514200657990        8.5220740661953318        11.124553245555450     
 H   8.7489997613273545        7.2736409765657850        12.297697983332268     
 H   9.7876853667733528        8.7148972783218710        12.182223036552713     
 H   14.636754774240556        7.9459607189940824        11.182203460352754     
 H   12.213112855189962        8.5895802764539830        12.284323523346862     
 H   7.8789879267758911        8.4935409583619368        5.3120527693285062     
 H   9.1755265241178350        8.6593599011522482        4.0682388431072001     
 H   8.1890550180165906        7.1823426858469528        4.1753599062480724     
 H   14.137782344485728        8.3531940245603060        4.6689710101245279     
 H   11.554284236484316        8.8656229963829087        3.8503267237967376     
 H   5.4820714670649853        5.4469027450047882        7.6442582390910605     
 H   5.6375713106222252        7.0569449253164187        8.3316241896820795     
 C   5.4952378331243503        5.4883558961792076        9.8252485695647032     
 H   5.7248840034007973        4.4144146357830198        9.9059689014450125     
 H   6.0854268524814437        5.9750269237377021        10.616556864713518     
 C   4.0112832938362937        5.7124100202848602        10.133736327424176     
 H   3.3873056703358246        5.1220157955971120        9.4446378367406769     
 H   3.7508352432586678        6.7650834281569265        9.9358608701389493     
 C   3.6625833914566575        5.3672412735137174        11.586379995391450     
 H   3.8893801606727858        4.3067586326614080        11.780365163314796     
 H   4.3303503110194530        5.9313594650209991        12.257322786493132     
 C   2.2056304317128368        5.6568006267900746        11.960233489809344     
 H   1.5365057590950923        5.0578173146355452        11.322835996115055     
 H   1.9689230656639760        6.7075601562167098        11.727126952168195     
 C   1.8919803143381067        5.3780474739947346        13.434266362422322     
 H   2.1203263539268002        4.3257260722990454        13.666899132116175     
 H   2.5704855171922505        5.9685653633263360        14.069071647638667     
 C  0.43789418874899916        5.6817145841645953        13.812717024683041     
 H  0.20644243972907331        6.7320881526085730        13.572836606365502     
 H -0.23512120904392481        5.0820161701884281        13.179560496027523     
 C  0.12003866533535781        5.4101374401669702        15.287122038601995     
 H  0.78589452338178223        6.0124802490699469        15.923108242620080     
 H  0.35993682217355893        4.3619046090994882        15.526337385096715     
 C  -1.3400801612066615        5.6955972169803637        15.657386068848453     
 H  -1.5827398672138917        6.7448182147253464        15.423975257770884     
 H  -2.0013929985623231        5.0921799767120088        15.015519863759017     
 C  -1.6625158809558083        5.4071410008730938        17.127862359416309     
 H  -1.0139406289065791        6.0187135900761914        17.772857878050125     
 H  -1.4008598804939534        4.3626969564193869        17.360560517142616     
 C  -3.1307730194037950        5.6564981666210912        17.492967448578181     
 H  -3.3956687218264965        6.7022593756655331        17.268994388494431     
 H  -3.7738655978886180        5.0437123195618456        16.842170166215645     
 C  -3.4494322463413081        5.3466375105999013        18.959807013766287     
 H  -2.8045202828734004        5.9583122088064000        19.609013551660951     
 H  -3.1744713034805314        4.3029511339117787        19.179922226186534     
 C  -4.9174499870781663        5.5779952934352588        19.342734536237252     
 H  -5.1994433221963501        6.6173833765133638        19.109021140930786     
 H  -5.5691194508521198        4.9456812388508622        18.718827022638735     
 C  -5.1914185557865151        5.2938307530641380        20.824165875044784     
 H  -4.5233706105723961        5.9143004341455390        21.440419418541445     
 H  -4.9174731810427472        4.2529661902861875        21.056934911344552     
 C  -6.6445993654013229        5.5455768138743409        21.252147183130006     
 H  -7.3128373464449803        4.8795585039670710        20.683704945794055     
 H  -6.9261433866726687        6.5738443138442770        20.972704267492858     
 C  -6.8436500967260265        5.3398158268436324        22.758767499503573     
 H  -7.8660625082320363        5.5753942736791613        23.085658999193416     
 H  -6.6402203624443077        4.3016788073553824        23.054775769275576     
 H  -6.1694224950411591        5.9833894807440577        23.338467767375089     
 Cl   15.443165245081895        5.8464160767494917        7.7026421012242672     
         388

 Co   11.000473539382350        5.8772192933995999        1.3084284994199717     
 N   9.5938195107634971        7.4538492573078114        1.4165312524868094     
 N   12.136441657398020        7.6662347363613570        1.2475208904738504     
 N   9.7211327650093473        5.1079602911640354        2.7886649098755156     
 N   12.305746382064019        5.1111491240060163        2.8622996574737005     
 N   9.5217396964585781        5.0887364956116414       -6.7715447704290548E-003
 N   12.111853822189987        5.0492596675720138      -0.34785755779168420     
 O   8.2414884518967604        7.2737426011303397        1.4660443339312079     
 C   9.9840891020760107        8.7018458284983371        1.3672192744246299     
 N   13.434859370720647        8.0391379244624730        1.1961948897162993     
 C   11.425163880488933        8.8232493238357499        1.2851397815580237     
 O   8.3611872660491446        5.1149321542920756        2.6897863338831214     
 C   10.203219605332803        4.4532580628828153        3.8137144238947873     
 N   13.621823489128165        4.8918462107647924        3.0948699201663450     
 C   11.651964705904556        4.4334972100849264        3.8420748689931603     
 O   8.1711405854468726        5.1526343806184238       0.20475846317740429     
 C   9.8962228248983326        4.4352889851605823       -1.0751581600486793     
 N   13.389456958463326        4.7449177688026607      -0.67886715233791195     
 C   11.339667875927780        4.3613236283559944       -1.2298506355861372     
 B   7.7801779320786260        5.8386332855961376        1.4896770815467404     
 C   9.0462328400211423        9.8581339874870366        1.3599922126669604     
 H   14.195901477488880        7.3300573915151164        1.1126988482397087     
 C   13.572604772523468        9.3908693944956756        1.1871992434840188     
 C   12.296216033161786        9.9343326674567152        1.2504696997690468     
 C   9.3508809722259372        3.7603025736704132        4.8177152880719420     
 H   14.345556787035807        5.2674630033855836        2.4419000225960144     
 C   13.819463888586085        4.1000157283543599        4.1777666230699806     
 C   12.568399014782893        3.7831985345098187        4.6921384764656908     
 C   8.9491647578109355        3.8132242710026496       -2.0348851688645664     
 H   14.188577534012571        5.1443262611363272      -0.13819829303901560     
 C   13.451663504810645        3.8964660663436570       -1.7303171556208168     
 C   12.143895032342058        3.6252189953820295       -2.1194513507144355     
 C   6.1930476221912478        5.8043544627044081        1.6507797230436572     
 H   8.2806676621773292        9.7500385469459232        2.1416462462947710     
 H   8.4915181226059264        9.9018169966671366       0.40961648550886609     
 H   9.5754245537545408        10.803867779938418        1.4949599492711123     
 H   14.550014124769245        9.8495142085954583        1.0877754286117383     
 H   12.038373284969914        10.983466340377895        1.2687573496358246     
 H   8.5849041193114903        3.1632036747774004        4.3042713672131958     
 H   8.8028572640165681        4.4856699637118309        5.4397206150975617     
 H   9.9512917584657234        3.1186941157576418        5.4705242543325987     
 H   14.809115439229123        3.8066777937972249        4.5106541875748176     
 H   12.358482118932434        3.1572289616271063        5.5475826864345850     
 H   8.0819346975760986        3.4000115380247551       -1.5030537102621202     
 H   9.4429944453451338        3.0350263020086676       -2.6269539454041833     
 H   8.5606111592850684        4.5742428093856162       -2.7324331624587583     
 H   14.404118600757210        3.5230818012244391       -2.0883996254311370     
 H   11.833266105304775        2.9781674680404548       -2.9273442624807973     
 H   5.7214887651356543        6.3655432553952584       0.82889753967857227     
 H   5.8519076645491479        4.7622919819851193        1.5374302119102081     
 C   5.7292551170516726        6.3515432235463400        3.0103022344537664     
 H   5.9637639641455511        7.4255655649418433        3.0744194008749330     
 H   6.3188531703973032        5.8740350807559452        3.8076778386749774     
 C   4.2471205934453558        6.1355398034735682        3.3274661189842987     
 H   3.6212506007066807        6.7198404293680207        2.6351067324177508     
 H   3.9838672753682349        5.0811944961367201        3.1432705337164615     
 C   3.9077377092618009        6.4974226354794045        4.7773124895734540     
 H   4.1309449720172138        7.5610842953559709        4.9573150064881695     
 H   4.5819099067534577        5.9441716098628561        5.4510298004272109     
 C   2.4554113209784094        6.2046200218536445        5.1621573011651529     
 H   1.7792079227502169        6.7943795342169082        4.5236235318012321     
 H   2.2228273558711944        5.1506008378627328        4.9402010500497546     
 C   2.1508898570670931        6.4945868677651006        6.6348875034137675     
 H   2.3679658538889541        7.5517905774896610        6.8559060878943461     
 H   2.8409329508387247        5.9181864903747048        7.2704526820289264     
 C  0.70399797722602220        6.1762889122482409        7.0246224500765084     
 H  0.48410271543253136        5.1214550412282929        6.7936670710372358     
 H   1.9374697926672478E-002   6.7630363079457183        6.3916519134770668     
 C  0.39424901319489203        6.4535285836732230        8.4987159321529635     
 H   1.0727190138151508        5.8640084853591867        9.1335103658843000     
 H  0.62130794784221011        7.5063800463619028        8.7299804403405528     
 C  -1.0590731506003885        6.1505088695120476        8.8777460905639316     
 H  -1.2895198638825567        5.0976973076988115        8.6481030257663214     
 H  -1.7310310406935363        6.7436484678620374        8.2372117922248300     
 C  -1.3775129687036163        6.4376629766150364        10.348628724030370     
 H -0.72403533197022252        5.8292783820753327        10.991433785606196     
 H  -1.1215217520235767        7.4835250401385975        10.581168748503753     
 C  -2.8436940186554689        6.1800251520067295        10.712775586662454     
 H  -3.1042247984723810        5.1346167440430985        10.482067802273713     
 H  -3.4871228319212300        6.7943465231841662        10.063781522381293     
 C  -3.1675729189306465        6.4796918281416138        12.179975624451910     
 H  -2.5304248700572165        5.8583478652602787        12.827319761224208     
 H  -2.8877116752199266        7.5197859536942682        12.410716333342503     
 C  -4.6397235375967592        6.2550406897669459        12.549328001514306     
 H  -4.9277998329705808        5.2201655238364442        12.303121385846778     
 H  -5.2808107755599485        6.8981472996236111        11.925520680010715     
 C  -4.9264040563810410        6.5274698904116644        14.030103060457655     
 H  -4.2855344423260266        5.8804379319281406        14.647814515557922     
 H  -4.6269295979775338        7.5572307870856692        14.280467948090212     
 C  -6.3932877346585233        6.3136611078393248        14.429782782023029     
 H  -7.0316960530912942        7.0075825310256636        13.860534121452881     
 H  -6.7008347364631140        5.2990091895529954        14.128257300122149     
 C  -6.6139375245128589        6.5029674011593483        15.935354330888737     
 H  -7.6586119554592598        6.3325008017685755        16.231268014099502     
 H  -6.3492101671530481        7.5200195847339080        16.255738396202741     
 H  -5.9976019190727374        5.8055658518526165        16.518291969266791     
 Cl   15.695040569188771        5.9113155332483132        1.0409002191744789     
 Co   20.764186622720846        2.0273288839873902        5.5825349347865965     
 N   22.203472737132156        3.5652386973656811        5.3783313240594826     
 N   19.646588167563948        3.8116285564591701        5.5430098530545662     
 N   22.005898733721402        1.1938726555816042        4.0849274460787166     
 N   19.440398228486249        1.2156020245405368        4.0600332757257194     
 N   22.246390602405366        1.1481177376702900        6.8300038604837345     
 N   19.656306657779808        1.0755948073229873        7.1803997573116876     
 O   23.552583923635286        3.3665787424344571        5.3590859117113858     
 C   21.823540419162320        4.8161764667743707        5.4138395863598250     
 N   18.354507149740936        4.2096530820283231        5.5950321333203430     
 C   20.379868660236095        4.9552497671172970        5.4858629264778349     
 O   23.371284891714303        1.2069295928520951        4.1510607164386171     
 C   21.507728221403116       0.55396141807588295        3.0580969365796404     
 N   18.116974680127175        1.0188544088330636        3.8531783121072007     
 C   20.062245537154805       0.54800199856481613        3.0542796317412040     
 O   23.596766026019637        1.2462590952926127        6.6319732266653908     
 C   21.882866302692779       0.50100869053372721        7.9056793770002107     
 N   18.384077407697031       0.77178488394620548        7.5278267492860635     
 C   20.440599269363133       0.40246094894118417        8.0625490516752158     
 B   23.984401601207185        1.9160939284004681        5.3342380201363548     
 C   22.773768547906272        5.9611107037041924        5.4244215944738468     
 H   17.586912990202908        3.5145705097140594        5.7232991854511663     
 C   18.243953850354949        5.5616614113428771        5.5863671206429126     
 C   19.531555665945341        6.0804738083216998        5.5071730645963148     
 C   22.333517319095332      -0.13030551854669023        2.0250195331580412     
 H   17.411677297140674        1.4000211170955450        4.5203426856432687     
 C   17.884872511685494       0.24575885354921917        2.7597764604608641     
 C   19.117816353088472       -7.8744995941622264E-002   2.2137321103472201     
 C   22.848502513475381       -9.5365304550895896E-002   8.8626081409612922     
 H   17.579965457860240        1.1941253337161233        7.0100072081468268     
 C   18.335700679119697       -6.6599364578208253E-002   8.5871535659470233     
 C   19.649076651018987      -0.33075293850129961        8.9652830699114041     
 C   25.570472451765593        1.8547120086866753        5.1616785096650313     
 H   23.497627107755584        5.8796611348150600        4.6005501317887223     
 H   23.379245970733198        5.9497199035021007        6.3440815463772564     
 H   22.252524983348120        6.9175583328724182        5.3574145039035246     
 H   17.275981832412537        6.0390521102500196        5.6823989854948334     
 H   19.809492971477127        7.1241002656261401        5.4733358889913513     
 H   23.173468265054630      -0.65202832297719859        2.5023686327616805     
 H   22.777432991048730       0.59739667269440422        1.3276907628016335     
 H   21.728437115549578      -0.83610888263024497        1.4449365922966639     
 H   16.884126040635728       -3.2647003325982041E-002   2.4490448367121886     
 H   19.301650668629055      -0.69117524650432594        1.3421247224676469     
 H   23.648586944472861      -0.61738029574508690        8.3171540579294092     
 H   22.348822408283503      -0.77721965444177976        9.5585991739851472     
 H   23.340542772710524       0.69630062889184940        9.4522232363670895     
 H   17.388704354283828      -0.43334755088833982        8.9647993689137131     
 H   19.969218646815520      -0.96478480079003570        9.7797837730274377     
 H   26.056018388173680        2.4117910061904415        5.9787035308791188     
 H   25.895064474035365       0.80774787919680102        5.2786543452455374     
 C   26.038501789680240        2.3882862047689244        3.7976946600599093     
 H   25.806878995445022        3.4623102428510051        3.7246208635242377     
 H   25.448805465843257        1.9061070591417424        3.0032175740190059     
 C   27.522714831279252        2.1693458571797635        3.4875517853291758     
 H   28.145311027462135        2.7567686314524531        4.1804582300288802     
 H   27.785654245832852        1.1160335305705029        3.6784955644891930     
 C   27.870455157005715        2.5248897821498035        2.0373442027695114     
 H   27.641562507946315        3.5861817643156249        1.8504883604164835     
 H   27.203840113736479        1.9639548399822611        1.3626323930280453     
 C   29.327898410851855        2.2405541841934626        1.6618563249578862     
 H   29.995862545957849        2.8380641162866063        2.3018731631723646     
 H   29.566981238550195        1.1892463485212441        1.8899963068308805     
 C   29.640515988558178        2.5265387450723242       0.18912547729584689     
 H   29.412207241440992        3.5799628585627916       -3.8351388339874601E-002
 H   28.961632430456540        1.9390640289457814      -0.44805526330541351     
 C   31.094269397763703        2.2241300401451340      -0.19116485986185441     
 H   31.325419920224110        1.1728338903125712        4.4901644872200594E-002
 H   31.767876408427234        2.8212771490554491       0.44377290491823729     
 C   31.411457606087886        2.5003076825829642       -1.6647506987566072     
 H   30.742955079369807        1.9025314346753268       -2.3022117742632111     
 H   31.175037182174503        3.5501829999673142       -1.8999846936528266     
 C   32.870193735163831        2.2107164205288874       -2.0367697018924793     
 H   33.108919075472109        1.1599626395225797       -1.8063185971262330     
 H   33.534125313485710        2.8096972311422999       -1.3934753931668906     
 C   33.193319290330301        2.5015122661224591       -3.5065730713061982     
 H   32.540643630142775        1.8957250336416125       -4.1528338056668375     
 H   32.938140757975781        3.5481853237165648       -3.7363853783577410     
 C   34.659870669922554        2.2435671665926651       -3.8722253656561545     
 H   34.917610486694308        1.1954294951328075       -3.6509943967587524     
 H   35.306636095643604        2.8500938138807523       -3.2192081805682440     
 C   34.982030041726411        2.5552503076720452       -5.3378667325167646     
 H   34.332498772233912        1.9510093144822331       -5.9894932157101657     
 H   34.716122674608179        3.6019575345169694       -5.5551397223787031     
 C   36.448546444839508        2.3122485237126504       -5.7195220773197057     
 H   36.720022327276610        1.2686182513201043       -5.4917528318918762     
 H   37.105045693277930        2.9342142401192728       -5.0901677539752912     
 C   36.729040971827509        2.6033506644510140       -7.1983461939652811     
 H   36.054849281660019        1.9951862611332079       -7.8206557653374462     
 H   36.468189154416649        3.6494038328374292       -7.4243706727536667     
 C   38.180498172011930        2.3368317796492808       -7.6240716488823059     
 H   38.855483056720622        2.9902697055425418       -7.0484299233498486     
 H   38.448794454830384        1.3027803106243130       -7.3517782992127181     
 C   38.386597749723045        2.5521713766151102       -9.1284510043030824     
 H   39.407143090928280        2.3045437564347333       -9.4535520237099568     
 H   38.198700676115834        3.5961537296049659       -9.4164382276902483     
 H   37.704712048546611        1.9225703884379697       -9.7157756392599950     
 Cl   16.093437260825294        2.0731622595790440        5.9257520082279411     
 Co   20.523735403818918        2.0178023676128372        12.312525258416635     
 N   21.924102549110923       0.43237989522856957        12.210250935077118     
 N   19.381682044268377       0.23375836199642291        12.379950340747776     
 N   21.809829617570600        2.7790073961114250        10.836578071103489     
 N   19.223301213344325        2.7863658331910162        10.753806313438419     
 N   22.002517871020277        2.7898762837042836        13.635888442482937     
 N   19.411872370059132        2.8441189431985214        13.971488847458538     
 O   23.277559369253787       0.60544744223766378        12.160169554305201     
 C   21.527876514976104      -0.81361980268886658        12.262254454986236     
 N   18.080907058301072      -0.13172084436639991        12.426758925746075     
 C   20.086376434072736      -0.92736709327056666        12.343030525317602     
 O   23.169157777243029        2.7668079630209337        10.939614092786185     
 C   21.333147584240724        3.4355346739915116        9.8101599026923836     
 N   17.909215701260628        3.0158806290199673        10.518512632472431     
 C   19.884317438904390        3.4635546076455817        9.7782899031225661     
 O   23.353215509337449        2.7231119364298411        13.425434515883486     
 C   21.629163537263533        3.4460918026992915        14.703038570904308     
 N   18.135349063966402        3.1570938308602146        14.298534858758801     
 C   20.185922055127740        3.5281937849464153        14.854836641647767     
 B   23.744735888576191        2.0383758144277682        12.140195433678347     
 C   22.460392981046770       -1.9743919407992905        12.273500363011571     
 H   17.323514047907075       0.58130395077409835        12.508103270057662     
 C   17.935447236072555       -1.4828819945390759        12.433483192706646     
 C   19.208792259481243       -2.0336026216223138        12.373992718527099     
 C   22.191743549403476        4.1233549643251850        8.8079651732014135     
 H   17.181558580012226        2.6435763448135376        11.169210777392921     
 C   17.719852935415201        3.8134458490180334        9.4383942723462280     
 C   18.974661925699781        4.1234577628988216        8.9283660382967174     
 C   22.578177472453184        4.0653296788758109        15.662534581720903     
 H   17.335092044208075        2.7629013661747672        13.755499439400253     
 C   18.075437653428860        4.0074717967924949        15.348624789739686     
 C   19.383752975316614        4.2705019821914005        15.741449191246078     
 C   25.332495719705918        2.0690462518817672        11.982235772832107     
 H   23.224062162132896       -1.8752337863065460        11.489056527626525     
 H   23.017744529446023       -2.0149199547172092        13.222285610512321     
 H   21.926291911620890       -2.9182017387891888        12.145750930326447     
 H   16.955125232863043       -1.9360333041997964        12.529285268955412     
 H   19.461068854354579       -3.0841727225675308        12.355345673494151     
 H   22.955299496104050        4.7221091312903427        9.3235471481922545     
 H   22.743340621659623        3.3945602990808821        8.1923971287435684     
 H   21.595757324095725        4.7628424767613273        8.1486823310000673     
 H   16.733103515509391        4.1156391770291201        9.1043246288217201     
 H   19.191071493399097        4.7520573764391143        8.0763423724443957     
 H   23.445436290201108        4.4779115621839374        15.130157746345493     
 H   22.086372974830905        4.8434602469977506        16.256147817471149     
 H   22.966564046936188        3.3025801404633897        16.358101518379442     
 H   17.124240074405492        4.3880055749101610        15.702850441352579     
 H   19.696186143598048        4.9167112372720823        16.549380989303689     
 H   25.801017498708287        1.4997762931000427        12.800313848353817     
 H   25.675970470907696        3.1092794976445082        12.105073919752130     
 C   25.797931015927563        1.5325485102584007        10.618982220004220     
 H   25.564384853830923       0.45886150614883503        10.546429410088471     
 H   25.208762316914463        2.0157931579175790        9.8248287253447177     
 C   27.280076464656467        1.7522548725458662        10.304074910870613     
 H   27.906490255389009        1.1637580198543593        10.992343112324781     
 H   27.542087528818076        2.8055259882467336        10.495987149303717     
 C   27.620029773234346        1.4011693722462497        8.8516760368952170     
 H   27.397593130841383       0.33868159002651360        8.6640531308007542     
 H   26.945403357598067        1.9587836606820013        8.1819868764467962     
 C   29.072100561428048        1.6974452725091185        8.4683765867946814     
 H   29.748852109301499        1.1054403703944391        9.1042138705285858     
 H   29.303625583863266        2.7506713033948080        8.6951481824168990     
 C   29.376805600432863        1.4140885163933563        6.9943576881347962     
 H   29.159074707986900       0.35800791748329835        6.7686785518248023     
 H   28.687102504006699        1.9936575558937031        6.3613083985596539     
 C   30.823908018104607        1.7328144471769111        6.6056130262344963     
 H   31.044507797295793        2.7869022015817766        6.8392502564311259     
 H   31.508060275933236        1.1439186182684766        7.2370515400249085     
 C   31.133432788251202        1.4586412755850471        5.1308593681635113     
 H   30.456771757711294        2.0515579394899786        4.4973365719059828     
 H   30.903449940980451       0.40699691130484839        4.8969921373659879     
 C   32.587627203727685        1.7581623949536098        4.7523400796123560     
 H   32.821065748585710        2.8101373327217272        4.9827735158077981     
 H   33.257848932359011        1.1624792630327174        5.3923080636533776     
 C   32.905016865067431        1.4707763038109098        3.2812611190818082     
 H   32.254382666118921        2.0825433380322740        2.6387572841115841     
 H   32.644174874196942       0.42623111911509032        3.0481336494294915     
 C   34.372311185570027        1.7215448882177291        2.9167261892576710     
 H   34.637788431153531        2.7659366600434261        3.1465216348733605     
 H   35.013191293912691        1.1045196783384263        3.5657593777414203     
 C   34.693740084367953        1.4190972998470124        1.4495651842127388     
 H   34.059581584239311        2.0434927033799637       0.80212358933603123     
 H   34.407924413070340       0.38035278730987221        1.2199387010318357     
 C   36.166814330450947        1.6350794013114471        1.0786814767995243     
 H   36.461299221540600        2.6683454010667567        1.3243399765937172     
 H   36.804911958482634       0.98817081621699743        1.7017702606910774     
 C   36.449651794315713        1.3609233915195322      -0.40251833047778179     
 H   35.811488129436015        2.0118799893320429       -1.0191084790241989     
 H   36.143630533798763       0.33289785203328820      -0.65248157825051956     
 C   37.917156837084256        1.5662244358791297      -0.80469397279754040     
 H   38.552674244865457       0.86787329143266767      -0.23741752014575590     
 H   38.231179959496224        2.5789036137147892      -0.50269969904665823     
 C   38.133593753486750        1.3773921162891429       -2.3108857283864581     
 H   39.178232486154393        1.5443028723905001       -2.6093291178520799     
 H   37.864076719639584       0.36154298072147856       -2.6316798524940079     
 H   37.518373287146105        2.0777858667807796       -2.8915710040249563     
 Cl   15.827837776442113        2.0083721874500835        12.571342419767722     
 Co   10.769652158851221        5.8665570184674118        8.0470114741556777     
 N   9.3381568652710367        4.3188041409919986        8.2472549149317338     
 N   11.895136986894975        4.0886372608241013        8.0807853279191590     
 N   9.5208555578492522        6.6902395517154138        9.5417361068650663     
 N   12.088051621567798        6.6804464640984165        9.5745518661064679     
 N   9.2861308755344769        6.7302378636491094        6.7934804650936158     
 N   11.876718524633265        6.8217954588524004        6.4479663007599743     
 O   7.9877428173745937        4.5091300169894319        8.2669165041061987     
 C   9.7253642735230557        3.0702514076294771        8.2104701885224003     
 N   13.189956825522787        3.6992758175855052        8.0333582733880693     
 C   11.169605002602266        2.9402499669891715        8.1392612213624620     
 O   8.1560558930604241        6.6710796200792819        9.4719827541083994     
 C   10.013582422092934        7.3313402171735618        10.570332465621263     
 N   13.409554319488860        6.8867116519005176        9.7845454014378088     
 C   11.459099616035976        7.3459028787849929        10.577247861029480     
 O   7.9358367661606470        6.6266866481509838        6.9905607892377528     
 C   9.6473833658239130        7.3828315802919313        5.7203152072294490     
 N   13.147332517557871        7.1353526187211500        6.1034643422459780     
 C   11.089262974716251        7.4912441120346411        5.5657582903897964     
 B   7.5486757778175146        5.9570700179791300        8.2883320532350453     
 C   8.7816012706486308        1.9198885046092447        8.1980315324744861     
 H   13.953103064088076        4.3989403471133226        7.9055900212036496     
 C   13.309530431222900        2.3479759078422102        8.0462651085501289     
 C   12.025532587385833        1.8207182338212113        8.1230582179532345     
 C   9.1817275895710520        8.0093211836086997        11.602527131152021     
 H   14.118704534205474        6.5106440932501943        9.1185852743928777     
 C   13.633490624863372        7.6637015296596074        10.876506722456861     
 C   12.396856067743750        7.9807312431568382        11.418682686999439     
 C   8.6790880750518493        7.9775978963700718        4.7650901481113239     
 H   13.953324020775167        6.7183052129537471        6.6225763216270650     
 C   13.191817128116099        7.9766076958835797        5.0461712111160804     
 C   11.877323021921331        8.2319967287534244        4.6658855303738020     
 C   5.9619718523589276        6.0131231881669276        8.4579288737795615     
 H   8.0603803701544052        1.9926739698438820        9.0253374219928162     
 H   8.1725939390193130        1.9326944526999466        7.2805509693970025     
 H   9.3087964872997784       0.96602495018111945        8.2585505101888046     
 H   14.280795210183619        1.8768546066213998        7.9540979629500734     
 H   11.754131570409413       0.77544445899996839        8.1589572236479153     
 H   8.3414152117598181        8.5296919484866667        11.124187008514047     
 H   8.7378433060521417        7.2776485503688955        12.295492450956608     
 H   9.7818723422575928        8.7152865344471557        12.187124931220648     
 H   14.631356455373233        7.9503157412128020        11.188939533502504     
 H   12.206428424454511        8.5942296511581660        12.287945372906238     
 H   7.8751692529599007        8.4910985610926684        5.3118981130259151     
 H   9.1747711663980329        8.6662077052293167        4.0737407702701818     
 H   8.1931508504332644        7.1862915257608657        4.1708922180346120     
 H   14.136955815968845        8.3513804283093691        4.6716877821132075     
 H   11.554088150240286        8.8653922311480979        3.8520144952606707     
 H   5.4798636636681683        5.4483738088861706        7.6441798127373284     
 H   5.6341920382565682        7.0581088352149264        8.3325117440837086     
 C   5.4927770143675909        5.4885748428447343        9.8251882581770023     
 H   5.7226685614370885        4.4146347026391091        9.9051523560591033     
 H   6.0829248574740395        5.9748443064251839        10.616774252594107     
 C   4.0089041282602667        5.7122296896862368        10.134073550667432     
 H   3.3848508187234767        5.1220993200246472        9.4448288792915243     
 H   3.7483036648806070        6.7649738988426602        9.9368238878354074     
 C   3.6606490297878707        5.3662873729397429        11.586588686301319     
 H   3.8873012844570778        4.3056624370649166        11.779928145404361     
 H   4.3287040551176847        5.9299180864281809        12.257655860030120     
 C   2.2039090052298516        5.6559670277909770        11.960959442690314     
 H   1.5344634317319021        5.0574048748232237        11.323507670568231     
 H   1.9673718243672509        6.7068759311879180        11.728381929734724     
 C   1.8907017677891877        5.3766714935406679        13.434929609147567     
 H   2.1185263948698183        4.3241196023536776        13.667003728914704     
 H   2.5697511767929551        5.9665239813421236        14.069770438889698     
 C  0.43695677126272658        5.6810135330678140        13.813926944775492     
 H  0.20604529184461209        6.7316029374805204        13.574495635068638     
 H -0.23660811661265890        5.0819392805258436        13.180768860843203     
 C  0.11949627226850712        5.4091298855972454        15.288311476774540     
 H  0.78596595450162021        6.0108352697999514        15.924251764263708     
 H  0.35877099236687177        4.3606673346268074        15.527116497778833     
 C  -1.3402906060696922        5.6954361446094213        15.659014687516775     
 H  -1.5823465997489925        6.7448460667230421        15.425841674909893     
 H  -2.0021263927112027        5.0925567662290989        15.017183078662743     
 C  -1.6625356063598258        5.4069670749482670        17.129495068396643     
 H  -1.0136969255150718        6.0183206389147195        17.774418862845568     
 H  -1.4011922126945031        4.3624304442358062        17.362120102793288     
 C  -3.1306797253761776        5.6567599357646285        17.494579394443800     
 H  -3.3953093787422692        6.7025426945323030        17.270393585485845     
 H  -3.7738190498260162        5.0440014121562236        16.843803027014221     
 C  -3.4496116701193711        5.3472472818999108        18.961401486123897     
 H  -2.8050160838485456        5.9592518013240001        19.610590276991775     
 H  -3.1745073408277560        4.3036824784470715        19.181902926542307     
 C  -4.9178055538983330        5.5783744318502348        19.343705601688413     
 H  -5.1999726806421362        6.6176214652848762        19.109578660237077     
 H  -5.5690333829019272        4.9457288578007832        18.719682319444303     
 C  -5.1924331262241052        5.2945353133128528        20.825050782886169     
 H  -4.5255541733839966        5.9160212243323080        21.441495890401313     
 H  -4.9174747880479517        4.2540969480783524        21.058455379140504     
 C  -6.6462196006012029        5.5446896594675827        21.251726279881826     
 H  -7.3131778791863455        4.8775811445427921        20.683124282903687     
 H  -6.9287940016206075        6.5724209630129788        20.971419908711692     
 C  -6.8463405651236613        5.3394766556123932        22.758258967712340     
 H  -7.8697322374382157        5.5722725976446927        23.083733155557649     
 H  -6.6403604027220977        4.3021972032685296        23.055210899568703     
 H  -6.1746145267555992        5.9852598084764157        23.338235590077353     
 Cl   15.441565482174450        5.8503271118359015        7.7099785360311515     
         388

 Co   11.003225679754115        5.8820962099196406        1.3047599164479746     
 N   9.5953034589171473        7.4572606308170304        1.4174302861281285     
 N   12.138640386348218        7.6705838797852213        1.2485770364064652     
 N   9.7254147876684129        5.1100749098276310        2.7856846455479638     
 N   12.309157963557617        5.1136153295254152        2.8573084633363304     
 N   9.5242804971227208        5.0898742141604778       -7.4066403533861493E-003
 N   12.114420034560988        5.0478860766048124      -0.34869092235251575     
 O   8.2430711442570850        7.2766183622373051        1.4654511244380870     
 C   9.9853949121284096        8.7052922979885032        1.3687133141421668     
 N   13.436870043168582        8.0443350974462255        1.1974398917546694     
 C   11.426625779300039        8.8271539851021750        1.2871899170322212     
 O   8.3652277975342297        5.1176412377528679        2.6882479645448090     
 C   10.208028824789523        4.4560406533645338        3.8109067009253086     
 N   13.625503792555348        4.8949393840883131        3.0887362621397108     
 C   11.656613162084099        4.4365388172264337        3.8382039739238443     
 O   8.1736923561921841        5.1557056676165818       0.20339425157966384     
 C   9.8981306423084998        4.4365230199645236       -1.0760551651638113     
 N   13.391687065326993        4.7431129101623943      -0.68035068430412071     
 C   11.341502527885002        4.3608745472203951       -1.2307232326275235     
 B   7.7828979111907630        5.8408603344865240        1.4889631078820664     
 C   9.0472202814190279        9.8612646750183330        1.3611733685002643     
 H   14.198034450909990        7.3357375317136047        1.1117730833157378     
 C   13.573680627201121        9.3960476799161086        1.1894894280756170     
 C   12.296899671715607        9.9386768160910446        1.2534058713621421     
 C   9.3567029862633451        3.7638161048633720        4.8162962388647479     
 H   14.348511707852227        5.2706197054670252        2.4351436323564131     
 C   13.824454493787478        4.1038074977789245        4.1720550338829820     
 C   12.574109414044603        3.7869730306688369        4.6878104808991212     
 C   8.9500331895198411        3.8158407541223847       -2.0355905406381098     
 H   14.191133706021313        5.1434078707326947      -0.14073571536511403     
 C   13.453046884329581        3.8950400322292911       -1.7321060621887352     
 C   12.144955855737852        3.6245683645738267       -2.1208325136929917     
 C   6.1957892445621230        5.8054597310439675        1.6504880123592913     
 H   8.2838573495695975        9.7549451505113307        2.1450975391052940     
 H   8.4898087908753332        9.9020800145404237       0.41243043423797948     
 H   9.5762903349390864        10.807419425984577        1.4923968360840010     
 H   14.550775857382321        9.8553305310759125        1.0904197869005645     
 H   12.038358398722924        10.987613197340105        1.2725320877822421     
 H   8.5870941340903411        3.1704571827596602        4.3045780857018761     
 H   8.8137742067949105        4.4894916074706481        5.4417735673178056     
 H   9.9571116433191520        3.1190678494918775        5.4657679531593386     
 H   14.814516228166211        3.8107824884575026        4.5039006018273362     
 H   12.365167009529189        3.1615935423043955        5.5439223037911267     
 H   8.0860149706784892        3.3975042405322795       -1.5030320002959081     
 H   9.4439923409306203        3.0422162674378010       -2.6327012156537650     
 H   8.5565367848465606        4.5784018645370539       -2.7278870038628824     
 H   14.405151326131490        3.5216088080719952       -2.0909919836480233     
 H   11.833727781304297        2.9782022725664095       -2.9290386179027172     
 H   5.7236941278920890        6.3668419346057332       0.82902857722071510     
 H   5.8553324445842332        4.7632495189066075        1.5365073610591873     
 C   5.7317222303565050        6.3514741849517060        3.0104117750683899     
 H   5.9660147778809964        7.4254871858176585        3.0753572173174399     
 H   6.3213340975175729        5.8734915396003506        3.8074861496274797     
 C   4.2494955282108196        6.1351049921962115        3.3271454694358686     
 H   3.6237315098260128        6.7197246506612194        2.6349513094259760     
 H   3.9863550521514117        5.0808489680930480        3.1422704514448152     
 C   3.9096702898156206        6.4961676132814645        4.7771301496161085     
 H   4.1330776134254918        7.5596679164303735        4.9578204338093528     
 H   4.5835188606381116        5.9423661827865706        5.4507069166944895     
 C   2.4571154550305683        6.2035571542382808        5.1614449257386372     
 H   1.7812669469351954        6.7937756836152170        4.5229649876311093     
 H   2.2243062899840753        5.1496995987464596        4.9389557643347786     
 C   2.1521682765203836        6.4929995348885905        6.6342363748223905     
 H   2.3697977370300589        7.5499685921006945        6.8558016651749112     
 H   2.8416561753048524        5.9159194521072340        7.2697647930560336     
 C  0.70493217628341998        6.1754223306134168        7.0234442277688576     
 H  0.48447556199927821        5.1207970438354637        6.7920904981035122     
 H   2.0865293304005245E-002   6.7627781702011465        6.3904532496993598     
 C  0.39480696149540284        6.4524330327459003        8.4975462934676678     
 H   1.0726907902636356        5.8623319721432674        9.1324094941858700     
 H  0.62246389775798916        7.5050753714357121        8.7291544417264983     
 C  -1.0588297295103497        6.1502380562408421        8.8761828880575386     
 H  -1.2898335534043011        5.0975777087489309        8.6464246344796898     
 H  -1.7302983806841827        6.7438136986558339        8.2355534105023480     
 C  -1.3774594342032547        6.4375365387835330        10.347029372697333     
 H -0.72418223346320021        5.8290741598077993        10.989974631995576     
 H  -1.1212456767312191        7.4833586753147374        10.579504723123376     
 C  -2.8437237539999223        6.1802473882860562        10.711249245566210     
 H  -3.1043982747951433        5.1347799643787893        10.480980939646342     
 H  -3.4871704464791069        6.7943850625657500        10.062097869633163     
 C  -3.1673806720475817        6.4805506403874524        12.178394032036719     
 H  -2.5298040875114949        5.8598109274342507        12.825904852501788     
 H  -2.8878519212179339        7.5208703154448413        12.408497024378253     
 C  -4.6393117045370831        6.2554822526102516        12.548418258652875     
 H  -4.9269706414135221        5.2203108548228006        12.303006208372100     
 H  -5.2809715332739540        6.8978740485912500        11.924473509029644     
 C  -4.9254459696829365        6.5287271315204984        14.029164152231889     
 H  -4.2831440326834231        5.8832340076653269        14.646940605772130     
 H  -4.6274106990597810        7.5591297709471021        14.278468362351191     
 C  -6.3916254324826705        6.3128747651453923        14.430237811480726     
 H  -7.0316094783321645        7.0052046636230969        13.860894036507593     
 H  -6.6977049994668025        5.2974509002776964        14.129970944729935     
 C  -6.6112925480815727        6.5032238021734141        15.935817846379864     
 H  -7.6548176677233339        6.3293056210517182        16.233270501769550     
 H  -6.3498905899577425        7.5214414512905172        16.254802173722467     
 H  -5.9919186205954640        5.8087754064873547        16.518735728080109     
 Cl   15.696669158569893        5.9153996884334816        1.0338264787070310     
 Co   20.766494941238761        2.0224740378586512        5.5784264123679366     
 N   22.203786139578941        3.5627902635591129        5.3792650439035343     
 N   19.647613088887553        3.8067175716232531        5.5442202915991095     
 N   22.010439753699263        1.1926751497334438        4.0818674911908452     
 N   19.443898334117623        1.2129023156464831        4.0541105770331471     
 N   22.248563420634831        1.1485966095932609        6.8296347610953614     
 N   19.658451105241827        1.0768673210506885        7.1792984345705193     
 O   23.553120557611756        3.3654499183710112        5.3584848134802474     
 C   21.822998315816086        4.8134690311269344        5.4155588819638423     
 N   18.355086476096840        4.2030780354454906        5.5959842986283093     
 C   20.379430183342485        4.9512336068655678        5.4880320385700516     
 O   23.375523355442873        1.2057179576668857        4.1498331306047547     
 C   21.513350169292806       0.55195279337829461        3.0550426500916763     
 N   18.120940666694459        1.0145261196797573        3.8458268401664810     
 C   20.067701999949325       0.54487231127833458        3.0498344740370835     
 O   23.598950195307673        1.2452469847633514        6.6309829899288513     
 C   21.884576354053500       0.50095018671035452        7.9048434397501897     
 N   18.386020594747329       0.77257303177158498        7.5257340684974565     
 C   20.442264702386819       0.40317773295706577        8.0614712423076949     
 B   23.986750115856466        1.9158539087404214        5.3338791339727196     
 C   22.772307665535646        5.9592228478037734        5.4261181777564618     
 H   17.588025176182615        3.5070786797926536        5.7219451242260497     
 C   18.242748834059451        5.5550398002485890        5.5880401378286209     
 C   19.529621565570807        6.0754830974195295        5.5097922585466836     
 C   22.340781193105798      -0.13245213074202120        2.0234840805222372     
 H   17.414525220726606        1.3952015282059904        4.5121945610489416     
 C   17.890974146126943       0.24025547850429724        2.7530536242747776     
 C   19.125010191449622       -8.3497097677460053E-002   2.2087927359624979     
 C   22.849394218977846       -9.6610418025806305E-002   8.8618603127651632     
 H   17.582081650844216        1.1935067940845110        7.0066836270821442     
 C   18.337107726307728       -6.6439100650387425E-002   8.5845786154423216     
 C   19.650245549107087      -0.33052668805116964        8.9634006466702640     
 C   25.572905244489032        1.8560604166080077        5.1620428684885278     
 H   23.498134654910025        5.8768844839035541        4.6041983491898497     
 H   23.375405586719879        5.9504718666318910        6.3472169119895305     
 H   22.250390962543307        6.9150200546051765        5.3560592358431727     
 H   17.274147237121284        6.0311940014650176        5.6840571181953496     
 H   19.806247943189415        7.1194629810535259        5.4766713950922163     
 H   23.176967030339167      -0.65797225678947868        2.5027167579055125     
 H   22.790012292943860       0.59532464510496375        1.3302152563914702     
 H   21.736169984454623      -0.83497608248722044        1.4394661622269975     
 H   16.890926916802155       -3.9330717703383831E-002   2.4411486797909698     
 H   19.310478112496149      -0.69669140083389336        1.3381341575608821     
 H   23.652981472315574      -0.61286869644057829        8.3170413463264694     
 H   22.350169802885155      -0.78352583512760177        9.5525008945366316     
 H   23.336028410899470       0.69353331293266451        9.4570173493403793     
 H   17.389916215195445      -0.43389779845950582        8.9610716901423420     
 H   19.970035482513968      -0.96517509317103212        9.7775537124146936     
 H   26.057588769536309        2.4137437735113974        5.9791308554012073     
 H   25.898468914241828       0.80943871495712094        5.2792871572409839     
 C   26.040785323662217        2.3898218567320320        3.7981039164339183     
 H   25.809090110760522        3.4638363648359043        3.7250975803318140     
 H   25.451085051668930        1.9076352939575683        3.0036381880071055     
 C   27.524882714041329        2.1708096262017871        3.4876890953562585     
 H   28.147700255785921        2.7582392937772080        4.1803756002259922     
 H   27.787740824609568        1.1174833189034525        3.6786374701802735     
 C   27.872229561295143        2.5261672782548228        2.0373793166525602     
 H   27.643705297851682        3.5875348544340624        1.8505210696348351     
 H   27.205182444442830        1.9654502826540350        1.3629075167752407     
 C   29.329389588866672        2.2411772706041164        1.6614857315220977     
 H   29.997822718602063        2.8383712323579453        2.3013004298851278     
 H   29.568047825725174        1.1897599438591198        1.8895402278977924     
 C   29.641623219782360        2.5270356114050920       0.18869369277626219     
 H   29.413884255336892        3.5806030243565128       -3.8684051025887137E-002
 H   28.962178904140885        1.9399886023612034      -0.44828871184487212     
 C   31.095034692477331        2.2237587497406208      -0.19201404336566896     
 H   31.325621047501699        1.1723174131913141        4.3939711764980537E-002
 H   31.769186945124510        2.8204743345299046       0.44274742141641354     
 C   31.411855214989096        2.4998136445146679       -1.6656592317509464     
 H   30.742942092852825        1.9022820724877940       -2.3029224048568899     
 H   31.175772968817050        3.5497774665605828       -1.9008399003675438     
 C   32.870364459367444        2.2097042243659986       -2.0379858212732311     
 H   33.108819012464899        1.1588958612103217       -1.8075003695436096     
 H   33.534609465677136        2.8085369095080699       -1.3948723262502016     
 C   33.193211339007270        2.5002803021902134       -3.5078609659055786     
 H   32.540655868438499        1.8941556244274511       -4.1539163530601533     
 H   32.937729086838203        3.5468323629149086       -3.7378813334319672     
 C   34.659808940390299        2.2427144985533984       -3.8734357322505391     
 H   34.917971470224877        1.1947906807695268       -3.6516966808728770     
 H   35.306258633299251        2.8498367748826769       -3.2206634524514195     
 C   34.981918370983770        2.5538327057348407       -5.3391776704850882     
 H   34.333196784080521        1.9484858863340098       -5.9905427117391490     
 H   34.714948320707364        3.6001042580252727       -5.5571595657508324     
 C   36.448778576955561        2.3122484978713853       -5.7202745597777351     
 H   36.721496879068944        1.2691973671380938       -5.4914564149326885     
 H   37.104309335590138        2.9356131571173458       -5.0913373022177622     
 C   36.729345608494754        2.6022993979959126       -7.1992645044887524     
 H   36.057053499504015        1.9917876079998871       -7.8211794837437010     
 H   36.466071242034978        3.6473653064636862       -7.4266620079783001     
 C   38.181641128670734        2.3390073283143527       -7.6237793800240761     
 H   38.854544434268561        2.9949014978282875       -7.0486815523348643     
 H   38.452394490547348        1.3061235942118816       -7.3498218430914459     
 C   38.388213213400739        2.5527868307435990       -9.1282863572727742     
 H   39.410021941085454        2.3094228247212598       -9.4520077290989608     
 H   38.195959514734248        3.5952419961844697       -9.4181130622812237     
 H   37.709843539911951        1.9193598304541728       -9.7151528250439956     
 Cl   16.094487345472764        2.0663413950511393        5.9174804004051476     
 Co   20.521513157307027        2.0128631817115537        12.316736698564972     
 N   21.923777722279830       0.42978608581571259        12.209311071599407     
 N   19.380622213271540       0.22884961672678061        12.378784901122998     
 N   21.805401544413538        2.7776367560202826        10.839672008163140     
 N   19.219935239539893        2.7835881790119146        10.759825604554576     
 N   22.000502231508246        2.7903182086238552        13.636249391844643     
 N   19.409884522903219        2.8455948405186691        13.972597104432685     
 O   23.277023139288410       0.60409367679389747        12.160778799654681     
 C   21.528325813968493      -0.81644850260997992        12.260450560507612     
 N   18.080271161410966      -0.13822045970975994        12.425856907931468     
 C   20.086712176715462      -0.93142002133350998        12.340801142645841     
 O   23.165032997978727        2.7653658183888403        10.940849859747566     
 C   21.327651445316651        3.4333134390923603        9.8132182755131456     
 N   17.905381713474565        3.0114542341979704        10.525947007425188     
 C   19.878990610253950        3.4602480058510232        9.7827627787703086     
 O   23.351178997733705        2.7219071756968569        13.426416736215138     
 C   21.627668059467180        3.4461602274593623        14.703785326013877     
 N   18.133589316869763        3.1581371337841930        14.300690088892921     
 C   20.184479392574968        3.5291311720417737        14.855848753512991     
 B   23.742475275328573        2.0378890690549913        12.140559395750511     
 C   22.461694863852092       -1.9764562675593615        12.271607387190414     
 H   17.322390709436366       0.57392670856668859        12.509587271921895     
 C   17.936518068515298       -1.4894197739451682        12.431763408995982     
 C   19.210559863843120       -2.0385800950000825        12.371248570944388     
 C   22.184608452533126        4.1209164527126667        8.8094539900612716     
 H   17.178842646651006        2.6387548390221838        11.177495165613628     
 C   17.713880309013678        3.8077471895462303        9.4451286899816047     
 C   18.967594817379801        4.1184573817889394        8.9332821944370444     
 C   22.577525823047864        4.0642984560182303        15.663112691158814     
 H   17.333119865417270        2.7625364286872904        13.758945359250228     
 C   18.074295118695975        4.0079431749332448        15.351221769185718     
 C   19.382878331004953        4.2710199264522606        15.743269180281469     
 C   25.330150465335329        2.0700424250435905        11.981863000758896     
 H   23.223351649589606       -1.8781798171158914        11.485172681043872     
 H   23.021479204781421       -2.0144323766954884        13.218919070651090     
 H   21.928206613788799       -2.9208794978902697        12.146879915843801     
 H   16.956801648866740       -1.9437587979098168        12.527573928519871     
 H   19.464091920809121       -3.0888091806107778        12.351799072594737     
 H   22.952038954083644        4.7157646862513092        9.3230961178830292     
 H   22.730752522083662        3.3921564767827936        8.1897695776892121     
 H   21.588181698966153        4.7637562491751950        8.1541563963000598     
 H   16.726430296968452        4.1087415172762078        9.1122194176195475     
 H   19.182380230429189        4.7462038792552024        8.0802487521799566     
 H   23.441569855640999        4.4820671632255440        15.130063163000944     
 H   22.085389363777814        4.8378623205779752        16.261613359044034     
 H   22.970871994332569        3.3001795591570509        16.353626271331500     
 H   17.123322404454942        4.3878084202791454        15.706636992927320     
 H   19.695730234238244        4.9166276399048741        16.551510537873320     
 H   25.799512299817458        1.5013871773600385        12.799898691038434     
 H   25.672708499346925        3.1106063444400571        12.104383473816917     
 C   25.795695971704806        1.5336499713825607        10.618581277833798     
 H   25.562269792197828       0.45993878863395155        10.546043657749625     
 H   25.206470571633016        2.0167955510758211        9.8244068134302456     
 C   27.277932534320822        1.7533517137212797        10.303878591083553     
 H   27.904185899660106        1.1649552717489233        10.992390597802302     
 H   27.539955118316271        2.8066408991720602        10.495698780933346     
 C   27.618271121650913        1.4020069189116247        8.8515966125056966     
 H   27.395557294217245       0.33956315352386224        8.6640477738306796     
 H   26.944013780118262        1.9597354520138013        8.1816452955221166     
 C   29.070595917955245        1.6977433194382066        8.4686727162752149     
 H   29.746937719901350        1.1055037847449951        9.1047257177857261     
 H   29.302452100766939        2.7508869897853274        8.6954958509152096     
 C   29.375708223639577        1.4142502594740207        6.9947213902113168     
 H   29.157489288398210       0.35829205871496855        6.7689614184723217     
 H   28.686526307936028        1.9941822872443327        6.3614574254936889     
 C   30.823133783434148        1.7322126246092200        6.6064047448710461     
 H   31.044224524206214        2.7861663720135992        6.8401722489480132     
 H   31.506776774199913        1.1429230937716290        7.2380167765124179     
 C   31.133057087786081        1.4579618548965423        5.1317084841271603     
 H   30.456801377350168        2.0511199575509806        4.4979898392053848     
 H   30.902768476432406       0.40640594682436354        4.8977578359593892     
 C   32.587478803064919        1.7570079627382489        4.7535316146311208     
 H   32.821175374247140        2.8089153288395545        4.9840011929170185     
 H   33.257384891013110        1.1611430854094458        5.3936513777380402     
 C   32.905163297850692        1.4695007027998190        3.2825084289736273     
 H   32.254445211197030        2.0810073277490466        2.6398343005904255     
 H   32.644583820297242       0.42486377264358127        3.0495043446465422     
 C   34.372429576853023        1.7206074670059561        2.9179393470719042     
 H   34.637555951878177        2.7651599161090834        3.1473865169560242     
 H   35.013582362311425        1.1040363220745837        3.5671260017972783     
 C   34.693881585371152        1.4178013095123112        1.4508297365014651     
 H   34.058995686725382        2.0412873003019674       0.80323109374242807     
 H   34.408993817553302       0.37869628405888495        1.2217296096886521     
 C   36.166643923035849        1.6350674712703024        1.0794274249495719     
 H   36.460070612566540        2.6687906362200806        1.3243460964543454     
 H   36.805613024674372       0.98925393287529773        1.7027256045419696     
 C   36.449319540234136        1.3602682760975791      -0.40170068130000358     
 H   35.809453073022418        2.0092935790788387       -1.0184680752517792     
 H   36.145392060548886       0.33142745999995937      -0.65064333458546753     
 C   37.916058291295833        1.5684634757412168      -0.80502054839778636     
 H   38.553440399738911       0.87214693776940089      -0.23745148807118033     
 H   38.227966417446602        2.5821119250733102      -0.50433201383199244     
 C   38.131933988108074        1.3785405777802286       -2.3111586860978122     
 H   39.175427060988952        1.5492582434114501       -2.6108879735468720     
 H   37.866221195635624       0.36140561713933067       -2.6305117818946071     
 H   37.513563872031497        2.0756818850527017       -2.8920497352624608     
 Cl   15.826872331267902        2.0017577839550751        12.579830974380950     
 Co   10.766910736436099        5.8714627148406704        8.0508028343401090     
 N   9.3366309665939315        4.3222881952327983        8.2464004774785611     
 N   11.892890196405478        4.0929610960316918        8.0798340473672425     
 N   9.5165899201943258        6.6924659322738727        9.5447670697385583     
 N   12.084657073741017        6.6829812583885744        9.5796534332158210     
 N   9.2836568661310288        6.7313640150741989        6.7941389237542538     
 N   11.874222565859938        6.8202244155271599        6.4488692408739769     
 O   7.9861240256771344        4.5121281504904891        8.2675546833355789     
 C   9.7239662220107501        3.0737559076965293        8.2089580758501608     
 N   13.187881656240506        3.7043970885869548        8.0322057123392625     
 C   11.168046465142039        2.9441557584302545        8.1372181851362164     
 O   8.1520341310243811        6.6739304689213537        9.4735433695975608     
 C   10.008780140543641        7.3342586861462049        10.573181271599138     
 N   13.405886025239973        6.8899226604904653        9.7907621519540289     
 C   11.454459316442380        7.3490817974064937        10.581177876636533     
 O   7.9333432368445829        6.6298446276058858        6.9919350779439773     
 C   9.6455994807415220        7.3839465739527386        5.7211895095065044     
 N   13.145199401632084        7.1332908902590351        6.1050660952213809     
 C   11.087562476944624        7.4905971887611775        5.5666433523908170     
 B   7.5459702799857631        5.9594339744112172        8.2890713124215409     
 C   8.7804753370737672        1.9231164228983202        8.1967276974970389     
 H   13.950939953579267        4.4045200818919907        7.9066938346332840     
 C   13.308337229420609        2.3530728948779891        8.0439672691151163     
 C   12.024707913007250        1.8250291562890903        8.1200542557579105     
 C   9.1758899431339458        8.0130062690578310        11.603945361146819     
 H   14.115768998264926        6.5138364950351741        9.1254782408835897     
 C   13.628503411067035        7.6676976611836469        10.882239284071176     
 C   12.391145801349374        7.9847237631311545        11.423018581229496     
 C   8.6783885543566655        7.9800604088730651        4.7657059357201916     
 H   13.950829858627651        6.7171207814483722        6.6252798139943581     
 C   13.190609552214491        7.9748864224752216        5.0480516126444721     
 C   11.876465463149199        8.2310860626380826        4.6672889006264215     
 C   5.9592453775530343        6.0144316814402350        8.4582409589916061     
 H   8.0570221711289651        1.9976572668494939        9.0217384295335332     
 H   8.1742006034473818        1.9331410972099519        7.2775903413373024     
 H   9.3077483736897992       0.96964481770300748        8.2609475049799244     
 H   14.279902185535258        1.8825609204192597        7.9514283777150663     
 H   11.753963899608472       0.77956675763997152        8.1550305513731232     
 H   8.3393790034538355        8.5373098307779998        11.123820771472642     
 H   8.7266868507769271        7.2816561241720059        12.293286918580947     
 H   9.7760593177418329        8.7156757905724405        12.192026825888584     
 H   14.625958136505909        7.9546707634315217        11.195675606652253     
 H   12.199743993719061        8.5988790258623506        12.291567222465613     
 H   7.8713505791439102        8.4886561638234017        5.3117434567233230     
 H   9.1740158086782291        8.6730555093063852        4.0792426974331635     
 H   8.1972466828499382        7.1902403656747795        4.1664245298211506     
 H   14.136129287451960        8.3495668320584322        4.6744045541018862     
 H   11.553892063996258        8.8651614659132889        3.8537022667246035     
 H   5.4776558602713514        5.4498448727675539        7.6441013863835954     
 H   5.6308127658909113        7.0592727451134341        8.3333992984853378     
 C   5.4903161956108324        5.4887937895102610        9.8251279467893031     
 H   5.7204531194733796        4.4148547694951983        9.9043358106731922     
 H   6.0804228624666354        5.9746616891126649        10.616991640474696     
 C   4.0065249626842396        5.7120493590876125        10.134410773910689     
 H   3.3823959671111292        5.1221828444521824        9.4450199218423716     
 H   3.7457720865025461        6.7648643695283948        9.9377869055318673     
 C   3.6587146681190834        5.3653334723657684        11.586797377211187     
 H   3.8852224082413698        4.3045662414684251        11.779491127493925     
 H   4.3270577992159165        5.9284767078353626        12.257988933567109     
 C   2.2021875787468663        5.6551334287918795        11.961685395571282     
 H   1.5324211043687119        5.0569924350109012        11.324179345021408     
 H   1.9658205830705260        6.7061917061591254        11.729636907301250     
 C   1.8894232212402688        5.3752955130866003        13.435592855872809     
 H   2.1167264358128364        4.3225131324083099        13.667108325713235     
 H   2.5690168363936596        5.9644825993579111        14.070469230140727     
 C  0.43601935377645396        5.6803124819710327        13.815136864867942     
 H  0.20564814396015088        6.7311177223524687        13.576154663771774     
 H -0.23809502418139300        5.0818623908632592        13.181977225658883     
 C  0.11895387920165641        5.4081223310275206        15.289500914947087     
 H  0.78603738562145820        6.0091902905299568        15.925395285907339     
 H  0.35760516256018460        4.3594300601541267        15.527895610460950     
 C  -1.3405010509327229        5.6952750722384788        15.660643306185099     
 H  -1.5819533322840933        6.7448739187207378        15.427708092048904     
 H  -2.0028597868600824        5.0929335557461890        15.018846293566469     
 C  -1.6625553317638431        5.4067931490234402        17.131127777376982     
 H  -1.0134532221235646        6.0179276877532475        17.775979847641011     
 H  -1.4015245448950528        4.3621639320522254        17.363679688443959     
 C  -3.1305864313485596        5.6570217049081650        17.496191340309419     
 H  -3.3949500356580424        6.7028260133990729        17.271792782477259     
 H  -3.7737725017634145        5.0442905047506015        16.845435887812798     
 C  -3.4497910938974337        5.3478570531999194        18.962995958481507     
 H  -2.8055118848236913        5.9601913938416002        19.612167002322597     
 H  -3.1745433781749801        4.3044138229823643        19.183883626898076     
 C  -4.9181611207184996        5.5787535702652118        19.344676667139570     
 H  -5.2005020390879224        6.6178595540563885        19.110136179543368     
 H  -5.5689473149517346        4.9457764767507051        18.720537616249874     
 C  -5.1934476966616945        5.2952398735615676        20.825935690727551     
 H  -4.5277377361955962        5.9177420145190771        21.442572362261181     
 H  -4.9174763950531570        4.2552277058705172        21.059975846936453     
 C  -6.6478398358010828        5.5438025050608246        21.251305376633642     
 H  -7.3135184119277108        4.8756037851185123        20.682543620013320     
 H  -6.9314446165685473        6.5709976121816807        20.970135549930522     
 C  -6.8490310335212952        5.3391374843811539        22.757750435921107     
 H  -7.8734019666443942        5.5691509216102233        23.081807311921885     
 H  -6.6405004429998877        4.3027155991816768        23.055646029861833     
 H  -6.1798065584700392        5.9871301362087745        23.338003412779621     
 Cl   15.439965719267004        5.8542381469223113        7.7173149708380366     
         388

 Co   11.005977820125880        5.8869731264396803        1.3010913334759775     
 N   9.5967874070707975        7.4606720043262484        1.4183293197694475     
 N   12.140839115298418        7.6749330232090855        1.2496331823390803     
 N   9.7296968103274768        5.1121895284912275        2.7827043812204124     
 N   12.312569545051215        5.1160815350448132        2.8523172691989602     
 N   9.5268212977868618        5.0910119327093133       -8.0417359363432438E-003
 N   12.116986246931990        5.0465124856376109      -0.34952428691334736     
 O   8.2446538366174078        7.2794941233442714        1.4648579149449663     
 C   9.9867007221808084        8.7087387674786694        1.3702073538597037     
 N   13.438880715616516        8.0495322704299781        1.1986848937930394     
 C   11.428087678111147        8.8310586463686001        1.2892400525064189     
 O   8.3692683290193148        5.1203503212136603        2.6867095952064970     
 C   10.212838044246242        4.4588232438462523        3.8080989779558299     
 N   13.629184095982531        4.8980325574118337        3.0826026041130761     
 C   11.661261618263644        4.4395804243679411        3.8343330788545282     
 O   8.1762441269374975        5.1587769546147397       0.20203003998192343     
 C   9.9000384597186653        4.4377570547684657       -1.0769521702789435     
 N   13.393917172190660        4.7413080515221280      -0.68183421627032947     
 C   11.343337179842223        4.3604254660847959       -1.2315958296689098     
 B   7.7856178903029001        5.8430873833769104        1.4882491342173922     
 C   9.0482077228169135        9.8643953625496295        1.3623545243335682     
 H   14.200167424331102        7.3414176719120929        1.1108473183917669     
 C   13.574756481878774        9.4012259653365415        1.1917796126672151     
 C   12.297583310269427        9.9430209647253722        1.2563420429552374     
 C   9.3625250003007512        3.7673296360563304        4.8148771896575537     
 H   14.351466628668646        5.2737764075484668        2.4283872421168113     
 C   13.829445098988868        4.1075992672034882        4.1663434446959844     
 C   12.579819813306313        3.7907475268278548        4.6834824853325525     
 C   8.9509016212287484        3.8184572372421197       -2.0362959124116529     
 H   14.193689878030055        5.1424894803290613      -0.14327313769121247     
 C   13.454430263848515        3.8936139981149251       -1.7338949687566534     
 C   12.146016679133645        3.6239177337656239       -2.1222136766715485     
 C   6.1985308669329973        5.8065649993835260        1.6501963016749257     
 H   8.2870470369618641        9.7598517540767400        2.1485488319158166     
 H   8.4880994591447401        9.9023430324137092       0.41524438296709287     
 H   9.5771561161236320        10.810971072030734        1.4898337228968899     
 H   14.551537589995396        9.8611468535563667        1.0930641451893905     
 H   12.038343512475931        10.991760054302317        1.2763068259286598     
 H   8.5892841488691918        3.1777106907419204        4.3048848041905572     
 H   8.8246911495732530        4.4933132512294653        5.4438265195380495     
 H   9.9629315281725788        3.1194415832261133        5.4610116519860785     
 H   14.819917017103299        3.8148871831177802        4.4971470160798539     
 H   12.371851900125947        3.1659581229816847        5.5402619211476685     
 H   8.0900952437808780        3.3949969430398044       -1.5030102903296960     
 H   9.4449902365161069        3.0494062328669340       -2.6384484859033468     
 H   8.5524624104080544        4.5825609196884924       -2.7233408452670065     
 H   14.406184051505768        3.5201358149195512       -2.0935843418649096     
 H   11.834189457303818        2.9782370770923641       -2.9307329733246377     
 H   5.7258994906485237        6.3681406138162071       0.82915961476285782     
 H   5.8587572246193185        4.7642070558280958        1.5355845102081664     
 C   5.7341893436613374        6.3514051463570720        3.0105213156830133     
 H   5.9682655916164418        7.4254088066934747        3.0762950337599464     
 H   6.3238150246378426        5.8729479984447561        3.8072944605799819     
 C   4.2518704629762842        6.1346701809188540        3.3268248198874391     
 H   3.6262124189453449        6.7196088719544171        2.6347958864342007     
 H   3.9888428289345881        5.0805034400493758        3.1412703691731694     
 C   3.9116028703694403        6.4949125910835246        4.7769478096587630     
 H   4.1352102548337708        7.5582515375047770        4.9583258611305352     
 H   4.5851278145227656        5.9405607557102851        5.4503840329617681     
 C   2.4588195890827271        6.2024942866229162        5.1607325503121224     
 H   1.7833259711201737        6.7931718330135258        4.5223064434609856     
 H   2.2257852240969558        5.1487983596301863        4.9377104786198034     
 C   2.1534466959736744        6.4914122020120804        6.6335852462310143     
 H   2.3716296201711633        7.5481466067117289        6.8556972424554763     
 H   2.8423793997709796        5.9136524138397641        7.2690769040831409     
 C  0.70586637534081775        6.1745557489785927        7.0222660054612067     
 H  0.48484840856602507        5.1201390464426346        6.7905139251697886     
 H   2.2355888681338004E-002   6.7625200324565746        6.3892545859216536     
 C  0.39536490979591360        6.4513374818185785        8.4963766547823703     
 H   1.0726625667121206        5.8606554589273490        9.1313086224874400     
 H  0.62361984767376810        7.5037706965095223        8.7283284431124422     
 C  -1.0585863084203109        6.1499672429696375        8.8746196855511457     
 H  -1.2901472429260452        5.0974581097990495        8.6447462431930564     
 H  -1.7295657206748292        6.7439789294496304        8.2338950287798642     
 C  -1.3774058997028931        6.4374101009520297        10.345430021364296     
 H -0.72432913495617801        5.8288699375402659        10.988515478384956     
 H  -1.1209696014388613        7.4831923104908782        10.577840697743001     
 C  -2.8437534893443752        6.1804696245653838        10.709722904469963     
 H  -3.1045717511179052        5.1349431847144791        10.479894077018971     
 H  -3.4872180610369838        6.7944236019473330        10.060414216885034     
 C  -3.1671884251645173        6.4814094526332910        12.176812439621528     
 H  -2.5291833049657728        5.8612739896082227        12.824489943779367     
 H  -2.8879921672159412        7.5219546771954144        12.406277715414003     
 C  -4.6388998714774070        6.2559238154535564        12.547508515791446     
 H  -4.9261414498564644        5.2204561858091560        12.302891030897422     
 H  -5.2811322909879594        6.8976007975588889        11.923426338048573     
 C  -4.9244878829848320        6.5299843726293316        14.028225244006125     
 H  -4.2807536230408205        5.8860300834025123        14.646066695986338     
 H  -4.6278918001420273        7.5610287548085351        14.276468776612170     
 C  -6.3899631303068185        6.3120884224514597        14.430692840938423     
 H  -7.0315229035730349        7.0028267962205311        13.861253951562306     
 H  -6.6945752624704911        5.2958926110023965        14.131684589337720     
 C  -6.6086475716502866        6.5034802031874790        15.936281361870989     
 H  -7.6510233799874081        6.3261104403348609        16.235272989439601     
 H  -6.3505710127624377        7.5228633178471265        16.253865951242190     
 H  -5.9862353221181905        5.8119849611220928        16.519179486893432     
 Cl   15.698297747951017        5.9194838436186501        1.0267527382395831     
 Co   20.768803259756677        2.0176191917299122        5.5743178899492767     
 N   22.204099542025723        3.5603418297525447        5.3801987637475861     
 N   19.648638010211158        3.8018065867873361        5.5454307301436527     
 N   22.014980773677120        1.1914776438852834        4.0788075363029739     
 N   19.447398439748998        1.2102026067524292        4.0481878783405749     
 N   22.250736238864292        1.1490754815162321        6.8292656617069873     
 N   19.660595552703846        1.0781398347783899        7.1781971118293502     
 O   23.553657191588226        3.3643210943075657        5.3578837152491090     
 C   21.822456212469856        4.8107615954794971        5.4172781775678596     
 N   18.355665802452748        4.1965029888626582        5.5969364639362746     
 C   20.378991706448875        4.9472174466138377        5.4902011506622683     
 O   23.379761819171442        1.2045063224816761        4.1486055447708932     
 C   21.518972117182493       0.54994416868070639        3.0519883636037122     
 N   18.124906653261739        1.0101978305264510        3.8384753682257609     
 C   20.073158462743844       0.54174262399185291        3.0453893163329631     
 O   23.601134364595712        1.2442348742340901        6.6299927531923126     
 C   21.886286405414225       0.50089168288698172        7.9040075025001686     
 N   18.387963781797627       0.77336117959696438        7.5236413877088504     
 C   20.443930135410508       0.40389451697294732        8.0603934329401739     
 B   23.989098630505751        1.9156138890803744        5.3335202478090844     
 C   22.770846783165016        5.9573349919033545        5.4278147610390768     
 H   17.589137362162322        3.4995868498712475        5.7205910630009331     
 C   18.241543817763958        5.5484181891543018        5.5897131550143300     
 C   19.527687465196273        6.0704923865173592        5.5124114524970516     
 C   22.348045067116264      -0.13459874293735216        2.0219486278864331     
 H   17.417373144312538        1.3903819393164361        4.5040464364546153     
 C   17.897075780568397       0.23475210345937531        2.7463307880886911     
 C   19.132204029810776       -8.8249199413297813E-002   2.2038533615777762     
 C   22.850285924480307       -9.7855531500716714E-002   8.8611124845690341     
 H   17.584197843828193        1.1928882544528987        7.0033600460174616     
 C   18.338514773495756       -6.6278836722566598E-002   8.5820036649376181     
 C   19.651414447195190      -0.33030043760103966        8.9615182234291240     
 C   25.575338037212472        1.8574088245293401        5.1624072273120252     
 H   23.498642202064467        5.8741078329920482        4.6078465665909780     
 H   23.371565202706559        5.9512238297616813        6.3503522776018047     
 H   22.248256941738493        6.9124817763379349        5.3547039677828199     
 H   17.272312641830030        6.0233358926800165        5.6857152508958668     
 H   19.803002914901704        7.1148256964809127        5.4800069011930814     
 H   23.180465795623704      -0.66391619060175888        2.5030648830493445     
 H   22.802591594838987       0.59325261751552338        1.3327397499813067     
 H   21.743902853359664      -0.83384328234419602        1.4339957321573311     
 H   16.897727792968581       -4.6014432080785629E-002   2.4332525228697510     
 H   19.319305556363243      -0.70220755516346067        1.3341435926541174     
 H   23.657376000158290      -0.60835709713606956        8.3169286347235278     
 H   22.351517197486803      -0.78983201581342377        9.5464026150881178     
 H   23.331514049088419       0.69076599697347951        9.4618114623136709     
 H   17.391128076107062      -0.43444804603067189        8.9573440113709690     
 H   19.970852318212415      -0.96556538555202853        9.7753236518019495     
 H   26.059159150898942        2.4156965408323532        5.9795581799232949     
 H   25.901873354448295       0.81112955071744086        5.2799199692364303     
 C   26.043068857644194        2.3913575086951395        3.7985131728079278     
 H   25.811301226076019        3.4653624868208039        3.7255742971393904     
 H   25.453364637494605        1.9091635287733939        3.0040588019952046     
 C   27.527050596803402        2.1722733952238107        3.4878264053833408     
 H   28.150089484109710        2.7597099561019625        4.1802929704231042     
 H   27.789827403386283        1.1189331072364024        3.6787793758713545     
 C   27.874003965584574        2.5274447743598425        2.0374144305356090     
 H   27.645848087757052        3.5888879445524999        1.8505537788531867     
 H   27.206524775149180        1.9669457253258087        1.3631826405224361     
 C   29.330880766881485        2.2418003570147702        1.6611151380863090     
 H   29.999782891246277        2.8386783484292848        2.3007276965978916     
 H   29.569114412900156        1.1902735391969952        1.8890841489647043     
 C   29.642730451006543        2.5275324777378594       0.18826190825667749     
 H   29.415561269232793        3.5812431901502335       -3.9016713711899680E-002
 H   28.962725377825230        1.9409131757766251      -0.44852216038433079     
 C   31.095799987190961        2.2233874593361076      -0.19286322686948354     
 H   31.325822174779287        1.1718009360700570        4.2977778657760479E-002
 H   31.770497481821788        2.8196715200043596       0.44172193791458986     
 C   31.412252823890306        2.4993196064463716       -1.6665677647452857     
 H   30.742929106335847        1.9020327103002614       -2.3036330354505687     
 H   31.176508755459601        3.5493719331538514       -1.9016951070822612     
 C   32.870535183571064        2.2086920282031097       -2.0392019406539834     
 H   33.108718949457689        1.1578290828980637       -1.8086821419609862     
 H   33.535093617868569        2.8073765878738399       -1.3962692593335126     
 C   33.193103387684246        2.4990483382579671       -3.5091488605049586     
 H   32.540668106734216        1.8925862152132897       -4.1549989004534700     
 H   32.937317415700619        3.5454794021132519       -3.7393772885061929     
 C   34.659747210858043        2.2418618305141318       -3.8746460988449236     
 H   34.918332453755447        1.1941518664062460       -3.6523989649870021     
 H   35.305881170954891        2.8495797358846016       -3.2221187243345955     
 C   34.981806700241123        2.5524151037976361       -5.3404886084534118     
 H   34.333894795927129        1.9459624581857866       -5.9915922077681323     
 H   34.713773966806542        3.5982509815335759       -5.5591794091229625     
 C   36.449010709071608        2.3122484720301202       -5.7210270422357645     
 H   36.722971430861286        1.2697764829560834       -5.4911599979735017     
 H   37.103572977902346        2.9370120741154184       -5.0925068504602331     
 C   36.729650245162006        2.6012481315408111       -7.2001828150122247     
 H   36.059257717348018        1.9883889548665663       -7.8217032021499566     
 H   36.463953329653314        3.6453267800899432       -7.4289533432029335     
 C   38.182784085329544        2.3411828769794245       -7.6234871111658453     
 H   38.853605811816500        2.9995332901140337       -7.0489331813198790     
 H   38.455994526264305        1.3094668777994505       -7.3478653869701747     
 C   38.389828677078434        2.5534022848720883       -9.1281217102424659     
 H   39.412900791242620        2.3143018930077863       -9.4504634344879648     
 H   38.193218353352663        3.5943302627639730       -9.4197878968721991     
 H   37.714975031277291        1.9161492724703759       -9.7145300108279962     
 Cl   16.095537430120235        2.0595205305232351        5.9092087925823531     
 Co   20.519290910795135        2.0079239958102697        12.320948138713309     
 N   21.923452895448733       0.42719227640285562        12.208371208121696     
 N   19.379562382274699       0.22394087145713831        12.377619461498220     
 N   21.800973471256480        2.7762661159291402        10.842765945222791     
 N   19.216569265735462        2.7808105248328130        10.765844895670735     
 N   21.998486591996219        2.7907601335434271        13.636610341206350     
 N   19.407896675747306        2.8470707378388167        13.973705361406831     
 O   23.276486909323033       0.60273991135013105        12.161388045004161     
 C   21.528775112960883      -0.81927720253109326        12.258646666028989     
 N   18.079635264520856      -0.14472007505311993        12.424954890116860     
 C   20.087047919358188      -0.93547294939645331        12.338571759974080     
 O   23.160908218714425        2.7639236737567470        10.942085626708947     
 C   21.322155306392581        3.4310922041932095        9.8162766483339077     
 N   17.901547725688502        3.0070278393759740        10.533381382377945     
 C   19.873663781603511        3.4569414040564652        9.7872356544180530     
 O   23.349142486129960        2.7207024149638728        13.427398956546789     
 C   21.626172581670826        3.4462286522194336        14.704532081123446     
 N   18.131829569773121        3.1591804367081715        14.302845319027041     
 C   20.183036730022192        3.5300685591371321        14.856860865378213     
 B   23.740214662080955        2.0374023236822145        12.140923357822677     
 C   22.462996746657414       -1.9785205943194324        12.269714411369257     
 H   17.321267370965661       0.56654946635927872        12.511071273786129     
 C   17.937588900958044       -1.4959575533512606        12.430043625285316     
 C   19.212327468204997       -2.0435575683778509        12.368504423361680     
 C   22.177473355662780        4.1184779411001475        8.8109428069211297     
 H   17.176126713289783        2.6339333332308303        11.185779553834337     
 C   17.707907682612159        3.8020485300744271        9.4518631076169815     
 C   18.960527709059825        4.1134570006790572        8.9381983505773732     
 C   22.576874173642548        4.0632672331606488        15.663690800596722     
 H   17.331147686626462        2.7621714911998136        13.762391279100203     
 C   18.073152583963090        4.0084145530739956        15.353818748631749     
 C   19.382003686693292        4.2715378707131197        15.745089169316861     
 C   25.327805210964737        2.0710385982054142        11.981490228685685     
 H   23.222641137046317       -1.8811258479252368        11.481288834461221     
 H   23.025213880116816       -2.0139447986737675        13.215552530789857     
 H   21.930121315956708       -2.9235572569913510        12.148008901361157     
 H   16.958478064870437       -1.9514842916198372        12.525862588084330     
 H   19.467114987263660       -3.0934456386540248        12.348252471695321     
 H   22.948778412063241        4.7094202412122748        9.3226450875738038     
 H   22.718164422507698        3.3897526544847056        8.1871420266348540     
 H   21.580606073836581        4.7646700215890618        8.1596304616000541     
 H   16.719757078427513        4.1018438575232956        9.1201142064173766     
 H   19.173688967459277        4.7403503820712904        8.0841551319155176     
 H   23.437703421080890        4.4862227642671497        15.129968579656396     
 H   22.084405752724724        4.8322643941582006        16.267078900616919     
 H   22.975179941728953        3.2977789778507121        16.349151024283554     
 H   17.122404734504393        4.3876112656481290        15.710423544502063     
 H   19.695274324878440        4.9165440425376659        16.553640086442950     
 H   25.798007100926629        1.5029980616200342        12.799483533723054     
 H   25.669446527786157        3.1119331912356065        12.103693027881704     
 C   25.793460927482048        1.5347514325067206        10.618180335663375     
 H   25.560154730564737       0.46101607111906806        10.545657905410778     
 H   25.204178826351573        2.0177979442340632        9.8239849015157752     
 C   27.275788603985173        1.7544485548966930        10.303682271296491     
 H   27.901881543931207        1.1661525236434875        10.992438083279824     
 H   27.537822707814463        2.8077558100973872        10.495410412562974     
 C   27.616512470067480        1.4028444655769998        8.8515171881161745     
 H   27.393521457593106       0.34044471702121087        8.6640424168606049     
 H   26.942624202638456        1.9606872433456011        8.1813037145974370     
 C   29.069091274482439        1.6980413663672946        8.4689688457557466     
 H   29.745023330501198        1.1055671990955511        9.1052375650428683     
 H   29.301278617670615        2.7511026761758464        8.6958435194135184     
 C   29.374610846846291        1.4144120025546851        6.9950850922878365     
 H   29.155903868809521       0.35857619994663870        6.7692442851198420     
 H   28.685950111865360        1.9947070185949625        6.3616064524277229     
 C   30.822359548763686        1.7316108020415288        6.6071964635075968     
 H   31.043941251116635        2.7854305424454213        6.8410942414649005     
 H   31.505493272466591        1.1419275692747815        7.2389820129999265     
 C   31.132681387320961        1.4572824342080377        5.1325576000908093     
 H   30.456830996989037        2.0506819756119827        4.4986431065047858     
 H   30.902087011884362       0.40581498234387869        4.8985235345527904     
 C   32.587330402402145        1.7558535305228880        4.7547231496498847     
 H   32.821284999908571        2.8076933249573819        4.9852288700262379     
 H   33.256920849667210        1.1598069077861739        5.3949946918227027     
 C   32.905309730633945        1.4682251017887280        3.2837557388654464     
 H   32.254507756275139        2.0794713174658193        2.6409113170692673     
 H   32.644992766397550       0.42349642617207223        3.0508750398635933     
 C   34.372547968136018        1.7196700457941834        2.9191525048861369     
 H   34.637323472602823        2.7643831721747412        3.1482513990386884     
 H   35.013973430710152        1.1035529658107412        3.5684926258531364     
 C   34.694023086374358        1.4165053191776098        1.4520942887901911     
 H   34.058409789211446        2.0390818972239710       0.80433859814882491     
 H   34.410063222036271       0.37703978080789774        1.2235205183454685     
 C   36.166473515620758        1.6350555412291576        1.0801733730996195
[truncated: 2,147,514 more chars]
