# Supplementary material for: Unraveling the Contributions to Spin–Lattice Relaxation in Kramers Single-Molecule Magnets
Source: J Am Chem Soc. 2022 Dec 9;144(50):22965–75. doi: 10.1021/jacs.2c08876 (PMC9782788; doi:10.1021/jacs.2c08876)
Supplement: Supplementary file 2 — ja2c08876_si_002.zip [file ja2c08876_si_002.zip › phonon_Co/mol-4/mode-1-10/4/Cart_disp.xyz]

         388

 Co   11.025843688316954        6.0306127991008704        1.3171440829917638     
 N   9.6421697292158051        7.6428943265396034        1.4192808844179718     
 N   12.184570625936745        7.7950614183844680        1.2405374803356031     
 N   9.7325902418038037        5.2935482414394093        2.7894804340388695     
 N   12.328448234155683        5.2424513813708575        2.8908349235331858     
 N   9.5359655760052338        5.2999712125735980       -1.4843380971810092E-002
 N   12.125125664093220        5.1846099471241960      -0.34442177266116580     
 O   8.2854067986890350        7.4926218676085483        1.4727159434792272     
 C   10.058556732276243        8.8821169523252745        1.3624762811611335     
 N   13.493070295703731        8.1357197773203893        1.2016147281167247     
 C   11.501814750645384        8.9698210874138944        1.2818570459920025     
 O   8.3734480732460792        5.3265055943399107        2.6845041072157074     
 C   10.195943945768784        4.6327132633924730        3.8195014303059889     
 N   13.635914370897249        4.9769165590278046        3.1335890025856665     
 C   11.644666228845306        4.5745885628578655        3.8578444280078736     
 O   8.1867448627787471        5.3836715101608341       0.19796702248553980     
 C   9.8965647466279005        4.6325048177970718       -1.0796120572860022     
 N   13.394974019931031        4.8414225644904612      -0.66765711900957647     
 C   11.337698467929915        4.5170290927134804       -1.2288291018473616     
 B   7.8030500437722381        6.0648654393831087        1.4867505984342970     
 C   9.1436681636350752        10.057708550392578        1.3454763969425432     
 H   14.235137307550453        7.4083967726532345        1.1177491959351566     
 C   13.663788234657675        9.4849348380403526        1.2047949904588775     
 C   12.400832106305616        10.059671622730042        1.2612335918967008     
 C   9.3213096271171594        3.9661911968879449        4.8224086664102748     
 H   14.374126815054955        5.3318166829658349        2.4836489396367898     
 C   13.799141820820049        4.1656388443938264        4.2092106290059439     
 C   12.532408100647396        3.8851598652908610        4.7093300522496078     
 C   8.9331246604205603        4.0267539205150555       -2.0331118627852200     
 H   14.202388094708068        5.2170886088345441      -0.12006496085955021     
 C   13.438745079559425        3.9861873474609628       -1.7146299654668846     
 C   12.125365793449458        3.7534501108788931       -2.1113429177730145     
 C   6.2144928592061257        6.0408870948113789        1.6431569309814262     
 H   8.3963875679086222        9.9904630953485789        2.1488282061252666     
 H   8.5655732229309667        10.083921767047542       0.40935760531100601     
 H   9.6950206276749942        10.995463928633981        1.4401798525842402     
 H   14.652795825478636        9.9203239273088410        1.1165947729250927     
 H   12.166940991516720        11.114909635452157        1.2850973009227791     
 H   8.5447927634140672        3.3845335703245079        4.3085207876858114     
 H   8.7856856166928878        4.7083718958943974        5.4351723745954121     
 H   9.9012625634161928        3.3156243020078913        5.4849377433587110     
 H   14.776892595310423        3.8348761867811838        4.5469776189545819     
 H   12.294011283345467        3.2549230251624590        5.5550165216813863     
 H   8.0711183666354245        3.6119709088702154       -1.4940122414938806     
 H   9.4130181284449890        3.2534318524371955       -2.6410729164294819     
 H   8.5380451674351185        4.7982096180621632       -2.7135527949355125     
 H   14.382182936062662        3.5809798056020115       -2.0645365815617054     
 H   11.800302170111925        3.1129349870427507       -2.9190187694028173     
 H   5.7499566504630337        6.6250134636185392       0.83284153180103482     
 H   5.8691504814858302        5.0034497730073078        1.5005785266455927     
 C   5.7424912284793219        6.5529744324187114        3.0140553496051057     
 H   5.9662603506542746        7.6276053451500747        3.1041896870412700     
 H   6.3337833045862091        6.0625678597803905        3.8021761514378047     
 C   4.2609756118911362        6.3132625479791704        3.3209295046734133     
 H   3.6300351936843898        6.9039358961522792        2.6386054399038765     
 H   4.0123109325796822        5.2597441840521055        3.1121589765918629     
 C   3.9100061627998910        6.6374839686060438        4.7775998213100603     
 H   4.1141759062476844        7.7008055508112294        4.9824049521278200     
 H   4.5920913428666434        6.0808894506050057        5.4407094225297055     
 C   2.4615322980544763        6.3099103190836985        5.1529471852482942     
 H   1.7751563405309667        6.8951083660259718        4.5209950284086364     
 H   2.2513833670178545        5.2545322717176548        4.9142321426143782     
 C   2.1462151645862062        6.5711529201772851        6.6294598048979267     
 H   2.3404329050798345        7.6295950455782009        6.8674381295862412     
 H   2.8477215909550613        6.0000884435217552        7.2576129712604001     
 C  0.70537219843798593        6.2153339644745813        7.0135743252171734     
 H  0.51026579361836466        5.1578674636396373        6.7708635859404582     
 H   7.6665432239658819E-003   6.7929386987031997        6.3862471936654206     
 C  0.38754041575762221        6.4691256488873270        8.4908628330485758     
 H   1.0799393839438802        5.8885803654890454        9.1192559522566885     
 H  0.59013798705880716        7.5247781556490381        8.7344099872720786     
 C  -1.0585177853524130        6.1269313724063537        8.8685084393790756     
 H  -1.2631296550664941        5.0703659047546061        8.6298260357968850     
 H  -1.7461809824701238        6.7088287724986788        8.2340638132794908     
 C  -1.3823666473249516        6.3930297718883873        10.342860209694113     
 H -0.71282503523662621        5.7948927450321248        10.979076823722286     
 H  -1.1514872242073606        7.4430989477753959        10.584988639919196     
 C  -2.8415563368788521        6.0955217923625913        10.708107709955549     
 H  -3.0749386096221611        5.0440972714900498        10.474065014496936     
 H  -3.5019198163011507        6.6947359273873435        10.061903094512122     
 C  -3.1727219267351052        6.3821714671707976        12.176827958602706     
 H  -2.5192164284339560        5.7758465992980961        12.822229031080356     
 H  -2.9200852280949077        7.4289050268884314        12.410849698435957     
 C  -4.6388894340367148        6.1174524682320701        12.545867531745781     
 H  -4.8962482086415076        5.0724464814915393        12.307273458861376     
 H  -5.2973875057269622        6.7364342848035905        11.915770070167502     
 C  -4.9382707750494221        6.3945138001482489        14.023499926318264     
 H  -4.2754759318583559        5.7782356044458050        14.649444051141794     
 H  -4.6776621234178419        7.4374893175255776        14.263496246883845     
 C  -6.3974436374849697        6.1307200996625371        14.422815407072241     
 H  -7.0603415630308373        6.7899341608632735        13.840283421870408     
 H  -6.6652708736222914        5.1001602320764547        14.137552921791844     
 C  -6.6306370568919881        6.3376720766789685        15.924489603026114     
 H  -7.6657201135472421        6.1208960909193353        16.221462523716760     
 H  -6.4180674515295832        7.3719165071832302        16.226515444190689     
 H  -5.9826804390741630        5.6829961579777235        16.521396625398982     
 Cl   15.709973780323820        5.9286674431253417        1.0620672846172008     
 Co   20.786366407366881        1.8673224869954028        5.5831508660654903     
 N   22.238657977837406        3.3820722714740015        5.3811157830107081     
 N   19.682131203631204        3.6693927794725210        5.5373930862766683     
 N   22.022937129666943        1.0143537662234288        4.0817740267713782     
 N   19.465786339280378        1.0749932565365936        4.0747976131798298     
 N   22.259055944612278       0.95184853117230650        6.8232804371455043     
 N   19.667541086760433       0.93587990705532964        7.1805474882378313     
 O   23.584882896671882        3.1636926676381356        5.3642548699435828     
 C   21.876517843127754        4.6390402047445427        5.4114735716084637     
 N   18.396871132172190        4.0891448466727853        5.5966395621020677     
 C   20.434535957552690        4.8010983152095097        5.4841740574944078     
 O   23.388411030040029        1.0091591609467658        4.1463367754123732     
 C   21.512548201294361       0.37770631733885385        3.0587022008746452     
 N   18.136282046997717       0.91099283579315937        3.8749972546743763     
 C   20.066844417932828       0.39887258130318315        3.0612443407973244     
 O   23.610750132362696        1.0342561635754011        6.6266514902168696     
 C   21.884100848274830       0.31430339822689046        7.9007745994133076     
 N   18.389285598528495       0.65985460720846201        7.5321602150112295     
 C   20.439953287250695       0.24687972035716235        8.0608079901391072     
 B   24.004876091796032        1.7093152111965293        5.3330092271524601     
 C   22.842362833090132        5.7708568229985637        5.4150355900834688     
 H   17.615528355014199        3.4066752984095756        5.7220848323456215     
 C   18.308301654610737        5.4428671747128252        5.5970449121720396     
 C   19.604947497910349        5.9407102096098354        5.5150757685404823     
 C   22.323478837351537      -0.32611848922110909        2.0262774523856524     
 H   17.440571637731459        1.3078033359328942        4.5428924627300047     
 C   17.880318986952041       0.15037175127945110        2.7776440781054248     
 C   19.102380159755874      -0.20099792260324315        2.2223490937199442     
 C   22.836433592849897      -0.29540949314310327        8.8626655747020049     
 H   17.591414797808596        1.0986395900346406        7.0187644069300728     
 C   18.326622674160067      -0.17458223581829110        8.5940095627566819     
 C   19.635521019299990      -0.46694919244525368        8.9675792782986843     
 C   25.590197057646034        1.6455566783365807        5.1584710157238609     
 H   23.580643818279100        5.6597272896420598        4.6080031471837266     
 H   23.429519049081573        5.7739557844487583        6.3458439119614471     
 H   22.336391162805803        6.7324918680772683        5.3170616332781728     
 H   17.347900839866860        5.9357861442623383        5.7001113305851003     
 H   19.898900283754269        6.9802624257284958        5.4860252474828863     
 H   23.154514115344703      -0.85957465401244781        2.5047381160284572     
 H   22.778199942290936       0.38924783516125672        1.3234242730833545     
 H   21.704308290437535       -1.0249161779980893        1.4520093510297984     
 H   16.871396390862117      -0.10231767682713377        2.4704950273682407     
 H   19.266123534903677      -0.81192436738794893        1.3449465437216679     
 H   23.641823400929987      -0.81416135025275815        8.3231652407666576     
 H   22.325916251467444      -0.98292609990867774        9.5441699816454424     
 H   23.321429019032237       0.48752062651165862        9.4676632232650135     
 H   17.372616171562168      -0.51867511448664172        8.9759265240977353     
 H   19.944504329017754       -1.1065274747338463        9.7818825801435612     
 H   26.078700639144195        2.1848398755208631        5.9858696033583403     
 H   25.915255638423663       0.59594749392709767        5.2505291264847260     
 C   26.050099808220153        2.2113095229245348        3.8045501963899913     
 H   25.807886980282820        3.2845877705362536        3.7550015160367436     
 H   25.462123616349217        1.7402492330026003        3.0019200501904075     
 C   27.534801687953326        2.0146503798062230        3.4839775859595901     
 H   28.153119382658016        2.5967715880423414        4.1852649916194666     
 H   27.811493669485763       0.96072671099586926        3.6526045633626119     
 C   27.870747168059104        2.4041202135585729        2.0394985638289933     
 H   27.624084548325790        3.4655868862660619        1.8750405851025522     
 H   27.211014984221080        1.8457755767128403        1.3558098945903676     
 C   29.331593985104664        2.1518357668251209        1.6544306021730106     
 H   29.990377399588951        2.7539489882016754        2.2999308188955636     
 H   29.591652439673940        1.1019316183573089        1.8674445545914784     
 C   29.633726856003232        2.4638678979661539       0.18492641905980256     
 H   29.383409464694196        3.5158729125374877       -2.7295901687642884E-002
 H   28.965865245518973        1.8706138380869481      -0.45880076286612170     
 C   31.093397090371639        2.1973339082761512      -0.20057589209798279     
 H   31.348465105968469        1.1487092462977240        2.4694372163076378E-002
 H   31.754257047674969        2.8036677720730871       0.43958571044048367     
 C   31.403112846226026        2.4956789141174749       -1.6711527442980978     
 H   30.748984798082681        1.8882451294625642       -2.3148484603824242     
 H   31.141962119759111        3.5424958360529324       -1.8950293528028883     
 C   32.869391909009437        2.2456228611664746       -2.0441295732910754     
 H   33.134219465056226        1.1986391886810772       -1.8229357533049459     
 H   33.517268433999185        2.8559637869231027       -1.3945051002343403     
 C   33.187262143345045        2.5582531452482433       -3.5103302075080292     
 H   32.551424665837075        1.9418234622994666       -4.1636147523709486     
 H   32.905793957430880        3.6005362106254073       -3.7300835580363141     
 C   34.661103095741851        2.3421648294353310       -3.8753498885334499     
 H   34.947105675047396        1.2999297122746667       -3.6592222977810720     
 H   35.290600129771661        2.9634705406343493       -3.2188791478536078     
 C   34.974884496516744        2.6696224106178938       -5.3391892916420645     
 H   34.341731251897734        2.0509986468964581       -5.9934197021555837     
 H   34.680747320603473        3.7098575288166535       -5.5511123701117091     
 C   36.447203598405949        2.4684084675858493       -5.7229245157233786     
 H   36.750267469603003        1.4346941100198676       -5.4894557326407467     
 H   37.086581247763455        3.1139782938333362       -5.0996088816710987     
 C   36.713005992796504        2.7571034807564940       -7.2049131361953984     
 H   36.057819137380285        2.1210975221029336       -7.8188812533021803     
 H   36.415653820495805        3.7911461751532927       -7.4388154040663581     
 C   38.170621699539304        2.5367985925641019       -7.6343958660920448     
 H   38.824344869252634        3.2222525971873019       -7.0725867113781726     
 H   38.475870248554777        1.5173479286977762       -7.3476449673313837     
 C   38.361772906580519        2.7351419378838262       -9.1429258082095064     
 H   39.388542573374352        2.5224533945123682       -9.4707882769028533     
 H   38.131866453121539        3.7648860538940769       -9.4470092153464851     
 H   37.702618500986489        2.0707048350072621       -9.7153439325925710     
 Cl   16.103380355935585        2.0154628748240104        5.9305802939351873     
 Co   20.500132586655027        1.8589142216992978        12.308532179243395     
 N   21.885013283673189       0.24775123385889741        12.206663737013828     
 N   19.342148321082430        9.4187453598843174E-002   12.382488862478064     
 N   21.794451896927956        2.5975890911351005        10.837650069706232     
 N   19.199319623112281        2.6472291896703570        10.733653822057558     
 N   21.988172312022726        2.5911237415038721        13.641743043323459     
 N   19.398724975940041        2.7056235475288855        13.967847356321528     
 O   23.241695240884592       0.39888140113052623        12.155064624135873     
 C   21.469084634471841      -0.99164131692588331        12.263016652174127     
 N   18.033866854515672      -0.24729609934158078        12.421017208097320     
 C   20.025710688534819       -1.0801091549400281        12.341934808072631     
 O   23.153489216825793        2.5658312515210637        10.944453512152487     
 C   21.332097424650794        3.2579837193827417        9.8068510670514843     
 N   17.891869971886344        2.9107357061616330        10.489091738680566     
 C   19.883433150243714        3.3148202266410962        9.7666710350901091     
 O   23.337673645237960        2.5073254232438487        13.431005855665102     
 C   21.626056341151674        3.2586364530425276        14.705939039322471     
 N   18.128289338488756        3.0473329594577696        14.290126247449733     
 C   20.184699679972685        3.3732499088760508        14.853506381590218     
 B   23.723112272796087        1.8271034515037878        12.142213453388186     
 C   22.384328992485599       -2.1669206420452838        12.281422664620038     
 H   17.291334207344864       0.47963416072700954        12.504285178892864     
 C   17.864029483874724       -1.5965579455007231        12.418158920442501     
 C   19.127410812760886       -2.1704904598299026        12.362343810511801     
 C   22.207773951129063        3.9255584376000949        8.8053981161467920     
 H   17.153282979620968        2.5558143915745966        11.138568629886723     
 C   17.728909310836706        3.7206111978205105        9.4123607251801022     
 C   18.995812536571972        4.0021865255280922        8.9133904811118132     
 C   22.588226629845362        3.8653233031657326        15.660171280311372     
 H   17.321704710102924        2.6712594223752304        13.741504881839338     
 C   18.082775649265599        3.9017389101165909        15.337644991074059     
 C   19.395552781481491        4.1354764505348545        15.735740225716523     
 C   25.311818958067036        1.8527782692218264        11.987894696452333     
 H   23.133341029513893       -2.0989889537178401        11.479744823626444     
 H   22.960407044014303       -2.1934912759314065        13.218798086441168     
 H   21.833492219556682       -3.1048029076819486        12.185218762689209     
 H   16.875297158303542       -2.0325947409496785        12.506110984906819     
 H   19.361946938340878       -3.2255886934385423        12.338924787153129     
 H   22.979452480757839        4.5125427785903041        9.3211812989541585     
 H   22.749801330905921        3.1840918338795392        8.1966845180513470     
 H   21.627291797747404        4.5718791108295731        8.1387740884025241     
 H   16.751102627065386        4.0496375308811796        9.0732180591647325     
 H   19.234357986505913        4.6316683854592560        8.0671871509184871     
 H   23.450441494728722        4.2803254098908754        15.121480214280551     
 H   22.107255252841810        4.6387386188132895        16.267202815842232     
 H   22.983331686274266        3.0945589869971650        16.341428039764573     
 H   17.138675977820810        4.3057928209420711        15.686950385933510     
 H   19.719209940967012        4.7758494660115103        16.544058733797890     
 H   25.775814349365955        1.2656100360191287        12.796443399809258     
 H   25.656184234828469        2.8899921364018817        12.135165711661193     
 C   25.785798552687151        1.3468054065624846        10.615334388657040     
 H   25.564247831975447       0.27198064731193777        10.520890553674784     
 H   25.194107164395085        1.8390943297653675        9.8286642590455049     
 C   27.266991288494825        1.5908078263374976        10.310196180640594     
 H   27.898850330165764       0.99927427397121527        10.990930043564195     
 H   27.513214861824832        2.6442768087734363        10.522577183399024     
 C   27.619192674958445        1.2720300924805299        8.8525628496650022     
 H   27.416915278683884       0.20892699558033162        8.6441964789199748     
 H   26.936333635347729        1.8296421210008005        8.1910485368743391     
 C   29.067180068473803        1.6031811151046800        8.4783769896282308     
 H   29.754451138699558        1.0178103564643035        9.1092010361034212     
 H   29.275453678304849        2.6584914750030295        8.7193263773473948     
 C   29.382898761506084        1.3453040417597737        7.0013605444664071     
 H   29.189132253888609       0.28723392856746893        6.7611696395496335     
 H   28.681163181373400        1.9173444251486067        6.3743392862490325     
 C   30.823581064871338        1.7022404929790100        6.6178412474541162     
 H   31.018560634469281        2.7593814472848455        6.8621171699878918     
 H   31.521390942638096        1.1237495290644710        7.2442146897265323     
 C   31.141074051093749        1.4504764663229885        5.1401568401563456     
 H   30.449589650118469        2.0330489251476993        4.5126907031860153     
 H   30.936836573938262       0.39555191301615134        4.8949456241120002     
 C   32.587547486281863        1.7907285558480281        4.7628957690723572     
 H   32.794245438918942        2.8464749368904276        5.0031762416071617     
 H   33.274119227971532        1.2064817601869993        5.3962866514820584     
 C   32.910383208864843        1.5261287910796921        3.2880848515001810     
 H   32.243133471330438        2.1278413068691218        2.6529223634683299     
 H   32.675587541203058       0.47742473673713148        3.0441484178270790     
 C   34.370509943386729        1.8184877370892989        2.9232621659072233     
 H   34.608475591748352        2.8681959694877532        3.1599335478036594     
 H   35.028310768252609        1.2147123252919383        3.5677267943897162     
 C   34.699763113357001        1.5341506692127074        1.4537016929098425     
 H   34.050268697028535        2.1466363871153238       0.81017312206243741     
 H   34.440249712911026       0.48989671575469057        1.2166347978901502     
 C   36.167410709525662        1.7898447359971803        1.0851050692783337     
 H   36.433026479308801        2.8313826763007621        1.3289273769224859     
 H   36.821376253683852        1.1624925865197397        1.7114195983826515     
 C   36.463292515727773        1.5184016547946533      -0.39420883947747298     
 H   35.809038324464844        2.1474478807298225       -1.0161582455214591     
 H   36.188622097290384       0.48083265262368008      -0.64082902947011799     
 C   37.925675690607420        1.7643939669935977      -0.79204218525850423     
 H   38.579216468439640        1.0917480242402726      -0.21472256631652789     
 H   38.208231241114383        2.7886593409930129      -0.49935410107640726     
 C   38.155208024431488        1.5653025419470543       -2.2952223402650120     
 H   39.195475746780780        1.7593512674738971       -2.5898533042587344     
 H   37.918338370791112       0.53903358895884501       -2.6057125786127542     
 H   37.523234347448899        2.2399807452602913       -2.8869850763537199     
 Cl   15.815746313442174        1.9590708769761829        12.558584204723260     
 Co   10.741064327148880        6.0220953324830502        8.0403142565091485     
 N   9.2865042247753617        4.5096276383011125        8.2450733905444658     
 N   11.842762614857820        4.2185194184268999        8.0852860041989256     
 N   9.5074725933718547        6.8772269636595107        9.5435806552726863     
 N   12.064452402198169        6.8125911799912480        9.5465704185095710     
 N   9.2680129830213378        6.9406984940814338        6.8025823126757281     
 N   11.859113953689345        6.9530242685467814        6.4419000066176029     
 O   7.9405602911512387        4.7301957039772535        8.2633580430096618     
 C   9.6469057464140775        3.2520885100509527        8.2146743818947208     
 N   13.127378606397079        3.7968469626525656        8.0241278496575088     
 C   11.088668198656665        3.0879314363089794        8.1398158104197389     
 O   8.1418510653889644        6.8843627149743707        9.4810329436336485     
 C   10.020362594546032        7.5133540772885548        10.565790209201229     
 N   13.394644989395463        6.9743330077053542        9.7443563947859904     
 C   11.466073651375261        7.4896327363515631        10.561213506462309     
 O   7.9165530139738607        6.8598738823120371        7.0009771033709374     
 C   9.6424867176365794        7.5785231072439192        5.7250733247329135     
 N   13.137373196670161        7.2268241000341069        6.0882405050334301     
 C   11.086523480289713        7.6433356088122455        5.5628367088014343     
 B   7.5228953880379059        6.1853705574155162        8.2949807342023085     
 C   8.6797819641074980        2.1213054527328739        8.2129702189305469     
 H   13.909637378647577        4.4781856029227818        7.8975441918257498     
 C   13.213952261252992        2.4429484161485826        8.0236117220795009     
 C   11.916595557581605        1.9470361222927903        8.1076751720210041     
 C   9.2122272942070982        8.2188346332054394        11.599432443133576     
 H   14.088803367656331        6.5763733471435772        9.0754108171927559     
 C   13.653573861269653        7.7343559458590176        10.841567356299830     
 C   12.432875073134987        8.0878228219746227        11.398788034030385     
 C   8.6902065249489819        8.1905871076641379        4.7646435980853195     
 H   13.935330985778835        6.7867077224284023        6.6004343850076213     
 C   13.199829456821821        8.0609653837999051        5.0261285970993859     
 C   11.890776518280482        8.3556232668122590        4.6546792863188475     
 C   5.9377210552226121        6.2525662481338626        8.4703466780927723     
 H   7.9401958611774939        2.2358713915801554        9.0183714819208696     
 H   8.0943989910450682        2.1156917368860975        7.2811007535100991     
 H   9.1845805514257961        1.1594191123205895        8.3147364671022501     
 H   14.173544926746308        1.9485878991969090        7.9191427460411132     
 H   11.621283351691627       0.90785976188386686        8.1372447930644345     
 H   8.3790823819707843        8.7504375219340798        11.122294171928225     
 H   8.7606719534719861        7.5044351773046962        12.305757635583278     
 H   9.8329276707030484        8.9195275843710853        12.170220223873079     
 H   14.663410850564921        7.9852914935138104        11.147342335906957     
 H   12.271433121850544        8.6988622656812069        12.276651457149452     
 H   7.8815165539272236        8.7025055618631448        5.3047948526339912     
 H   9.1997196228826201        8.8842053932429401        4.0892415426273594     
 H   8.2103755684047020        7.4101685533299646        4.1531037439120073     
 H   14.153900811819240        8.4031842978507854        4.6424908047476121     
 H   11.581524397264866        8.9954075521084249        3.8406522785344870     
 H   5.4479178019900276        5.7107127585364239        7.6454558692774226     
 H   5.6145778513940128        7.3022937288926837        8.3739342852309449     
 C   5.4771151679946106        5.6936249335675457        9.8266013625289528     
 H   5.7182564110236829        4.6204429087406380        9.8811608777267050     
 H   6.0653614963036118        6.1678164205173784        10.627090607373944     
 C   3.9925152587207617        5.8927749537248193        10.145812465198672     
 H   3.3738590150607219        5.3082719428928566        9.4468639822865388     
 H   3.7165154487061662        6.9460753878612378        9.9726734901515552     
 C   3.6563298814949419        5.5094970826410359        11.591688427745353     
 H   3.9028369451812481        4.4487601846076696        11.760526699708395     
 H   4.3162172380551365        6.0705115150047382        12.273010331190530     
 C   2.1956182755610119        5.7634138269539932        11.975829052260357     
 H   1.5366240566141374        5.1599590836973972        11.331808827086245     
 H   1.9359284849842398        6.8128654947111107        11.760235219415335     
 C   1.8936687220276414        5.4548864833937492        13.446013299145765     
 H   2.1445634903454596        4.4035262366232164        13.660677765636324     
 H   2.5613971467987402        6.0499550660400274        14.088214695296076     
 C  0.43398466897284216        5.7214130964004664        13.831297849708365     
 H  0.17832735629586086        6.7696418679542507        13.604768591242861     
 H -0.22671833684929518        5.1138906366666994        13.192080796180580     
 C  0.12495991547983876        5.4245496327434717        15.302280053431248     
 H  0.77832645092062647        6.0337983436007638        15.945068018951858     
 H  0.38779690903645592        4.3783749369227571        15.527369603986523     
 C  -1.3416238547744819        5.6726554068331865        15.675411972927055     
 H  -1.6081991697780558        6.7191547703822287        15.453745764843132     
 H  -1.9887077279119219        5.0608341613884633        15.026322967173913     
 C  -1.6585486337995206        5.3601306743441155        17.141823490012072     
 H  -1.0241920923798085        5.9785653076698884        17.794702021053585     
 H  -1.3744564053433543        4.3186086490301738        17.362062657771833     
 C  -3.1329900927535013        5.5725803314065034        17.506777399205674     
 H  -3.4217043957207389        6.6141242908739786        17.290508759136795     
 H  -3.7607564223205219        4.9493683054655602        16.850349954014270     
 C  -3.4461369840954479        5.2443397051522567        18.970559574017578     
 H  -2.8148768295310713        5.8648066502470986        19.624914222107002     
 H  -3.1491317463006281        4.2048767914393963        19.182476449947394     
 C  -4.9192059611806203        5.4412280343942445        19.353929364519335     
 H  -5.2253227854085580        6.4741568089835715        19.120627485926800     
 H  -5.5564894537424578        4.7938082370247317        18.730297928549380     
 C  -5.1844269636889670        5.1512835180147327        20.835753696545943     
 H  -4.5318310399520714        5.7896381268770813        21.450073610664194     
 H  -4.8832594207711697        4.1182839789522294        21.069542143008402     
 C  -6.6430511923196045        5.3658544334187344        21.264886299448822     
 H  -7.2939624885975709        4.6782187366943173        20.702385450886990     
 H  -6.9520815225408565        6.3843883637948000        20.978719818935954     
 C  -6.8337040355835033        5.1654721270435093        22.773212162967301     
 H  -7.8615822741827204        5.3726766573713070        23.101010717514256     
 H  -6.5987726575150782        4.1366530674480479        23.076587424143625     
 H  -6.1779023588736628        5.8326440302766027        23.346239577528543     
 Cl   15.423400836066543        5.8668565256687728        7.6868401884638740     
         388

 Co   11.025951251056107        6.0253815820758270        1.3148740123271756     
 N   9.6404941923700154        7.6351477598326234        1.4195929196420733     
 N   12.183263541984907        7.7907946559952448        1.2414147238088229     
 N   9.7341583792936124        5.2853261532574383        2.7879495256669262     
 N   12.329018932297899        5.2371193712623150        2.8869125631615264     
 N   9.5365246823599712        5.2899783359999182       -1.4757336953219588E-002
 N   12.125745178183561        5.1771556376629864      -0.34501024419810750     
 O   8.2840022275295837        7.4831157848381213        1.4720857582552658     
 C   10.055486255792431        8.8748266308790100        1.3634604506830770     
 N   13.491165085678544        8.1334892711693705        1.2019662372158884     
 C   11.498713156543115        8.9644448298681993        1.2830462505074023     
 O   8.3748552986287752        5.3172814640679151        2.6839990338799220     
 C   10.198712338475344        4.6251317986078497        3.8178082185006894     
 N   13.637049978522388        4.9742096282764141        3.1285862194513832     
 C   11.647355380788040        4.5690547987899723        3.8551205025224800     
 O   8.1872405342848094        5.3736552971827924       0.19762448872126281     
 C   9.8975015592465052        4.6232610435672186       -1.0798378649817020     
 N   13.395813220289480        4.8356948953859380      -0.66895938665909771     
 C   11.338714264308420        4.5090192789278065       -1.2293164770549934     
 B   7.8032664277436270        6.0546673561389532        1.4865399357575821     
 C   9.1392901181533226        10.049295166012950        1.3467927656454159     
 H   14.234242002757931        7.4073198736955721        1.1170337960883987     
 C   13.659766988889791        9.4828207085733354        1.2050602954059335     
 C   12.395943121925335        10.055576749283539        1.2621634830868658     
 C   9.3256992013913020        3.9576535313235475        4.8214644728897609     
 H   14.374175774062207        5.3301773500275438        2.4781832986649506     
 C   13.802653226809046        4.1642535733041344        4.2047826341156460     
 C   12.537062845985027        3.8819490468313180        4.7063064756771276     
 C   8.9343608811445332        4.0173856795993022       -2.0335532139759591     
 H   14.202975652677665        5.2129912962478171      -0.12224033863157270     
 C   13.440082690581454        3.9809882663479148       -1.7163087782585404     
 C   12.126822667091984        3.7467132396999485       -2.1124389209093639     
 C   6.2147914085408189        6.0296130973758100        1.6433922152423548     
 H   8.3921964163181908        9.9808951697111503        2.1501947545390032     
 H   8.5610158020494183        10.074948037465164       0.41077752368545573     
 H   9.6894737145712444        10.987659944222282        1.4416373008250281     
 H   14.648037606749705        9.9196916026133994        1.1164759848538381     
 H   12.160505163065883        11.110410899179548        1.2861676724316402     
 H   8.5478933385983638        3.3770938295382824        4.3084616759065204     
 H   8.7920026704482446        4.6991476211646770        5.4364262627306408     
 H   9.9066739655953828        3.3059646595624970        5.4818389183207747     
 H   14.781204131974903        3.8355186144621247        4.5417846545118525     
 H   12.300577270423194        3.2522206123243360        5.5528146385973169     
 H   8.0736993197336524        3.6001192915817049       -1.4944534599491865     
 H   9.4150158920827387        3.2461065576303358       -2.6432406030030080     
 H   8.5371362798083634        4.7890908052040544       -2.7122237340137367     
 H   14.383796081984530        3.5773484088069107       -2.0670259128636204     
 H   11.802181204871328        3.1062140133556135       -2.9202822217676765     
 H   5.7496359375748822        6.6126892928126120       0.83270985096598304     
 H   5.8700007306565380        4.9918706519169422        1.5019596854833130     
 C   5.7430629795603556        6.5428683526777762        3.0139224641548501     
 H   5.9672609381965609        7.6174641665775704        3.1031700809542064     
 H   6.3342772614368981        6.0528694502513716        3.8023553912759143     
 C   4.2614703283515789        6.3041590051152117        3.3210960106147422     
 H   3.6308364185951700        6.8946732334596650        2.6383527930336825     
 H   4.0121326381106988        5.2506439356344998        3.1132145133122697     
 C   3.9108590303998962        6.6298533908507418        4.7774942847445576     
 H   4.1160806802402998        7.6931112985756673        4.9814031685064295     
 H   4.5923867480033111        6.0731508450297556        5.4410639995582208     
 C   2.4620783162267523        6.3041143704145135        5.1530515033308788     
 H   1.7763884317344185        6.8897699991346739        4.5207971814932044     
 H   2.2506950335169615        5.2488850804667715        4.9149079451286593     
 C   2.1470881089368961        6.5665309511184216        6.6294056255280305     
 H   2.3427254940908426        7.6247938294792910        6.8668093161419295     
 H   2.8477437711823081        5.9948598267306670        7.2579110123123804     
 C  0.70577058690608663        6.2129484210458523        7.0135376203063142     
 H  0.50914406299244641        5.1557178438226554        6.7712154737284358     
 H   8.9972486477675924E-003   6.7913145102930397        6.3859180977671492     
 C  0.38815481977974109        6.4677980201629603        8.4906706686611457     
 H   1.0795642536616861        5.8865135148745935        9.1194182370888530     
 H  0.59227446005586681        7.5232059127215862        8.7337755106184751     
 C  -1.0584238430697923        6.1279748406260355        8.8681887206851222     
 H  -1.2646060102681693        5.0716726754268757        8.6299006896520414     
 H  -1.7450571553766177        6.7106523726637448        8.2333920213655158     
 C  -1.3820971961437039        6.3951982132089675        10.342348959744406     
 H -0.71345900081979496        5.7965099157505184        10.978965095011171     
 H  -1.1498509129519925        7.4450370699816260        10.583965632658236     
 C  -2.8416780886399091        6.0998580784844609        10.707577933242771     
 H  -3.0764896572260532        5.0487048552855471        10.473921722572090     
 H  -3.5012037743610933        6.6997357268679760        10.061155189531515     
 C  -3.1723683529033497        6.3874768913422582        12.176194545687570     
 H  -2.5194664592422580        5.7807031936831912        12.821776113226338     
 H  -2.9185366734501623        7.4339912541040096        12.409733375699158     
 C  -4.6387252226848794        6.1245526607304672        12.545585683803493     
 H  -4.8974111940794316        5.0799050991019623        12.307008266473307     
 H  -5.2966390480756145        6.7443833100284110        11.915734015169127     
 C  -4.9371983957669512        6.4017902252158363        14.023360628912352     
 H  -4.2747836525604388        5.7847437586885153        14.648925619469704     
 H  -4.6753660476869507        7.4444258829342989        14.263345039074654     
 C  -6.3964046912557215        6.1394739787244097        14.423391290548627     
 H  -7.0588660001542953        6.7996276456701104        13.841475914376888     
 H  -6.6654841982661770        5.1093235353126314        14.137944963012252     
 C  -6.6284795920573893        6.3460650434100199        15.925264597164809     
 H  -7.6634675617748806        6.1298787361033682        16.222954042070921     
 H  -6.4149647987131040        7.3800325943390686        16.227508480551155     
 H  -5.9805848638354551        5.6907294199888367        16.521463271999032     
 Cl   15.710041414457628        5.9298419252240748        1.0574720611113408     
 Co   20.786411577393537        1.8728953837806328        5.5810658082922151     
 N   22.237055417025534        3.3900063758653012        5.3814434199851728     
 N   19.680866512489644        3.6740490759038948        5.5382791438878352     
 N   22.024355719858598        1.0227309577672574        4.0804017202928096     
 N   19.466266986556359        1.0806738404897638        4.0710980469608380     
 N   22.259509086616664       0.96190142745869112        6.8234320586182289     
 N   19.668051589042413       0.94350190893256325        7.1799894403209397     
 O   23.583536265008288        3.1732725593462288        5.3636958729164030     
 C   21.873597920256366        4.6465433000223157        5.4124515201480401     
 N   18.395042596228581        4.0918827351491460        5.5970352733169637     
 C   20.431583354240054        4.8067978076790343        5.4853430569896870     
 O   23.389673954988027        1.0184418649494276        4.1459591795467547     
 C   21.515118176244641       0.38551476002691110        3.0571447944159127     
 N   18.137299671937832       0.91422176986850145        3.8702305715756573     
 C   20.069342705291188       0.40476420852302403        3.0586735264924583     
 O   23.611143011689563        1.0443502548966310        6.6264224586710263     
 C   21.884894146676089       0.32360941093054596        7.9006018696676419     
 N   18.389996782512071       0.66584519495803884        7.5308972013306681     
 C   20.440818302868163       0.25501717379430422        8.0603561385321534     
 B   24.005026624591231        1.7195341372267028        5.3328912237198374     
 C   22.838202677645622        5.7794255890836350        5.4163531819442952     
 H   17.614653679763489        3.4083241440140966        5.7214685193883401     
 C   18.304481756250201        5.4454960809971844        5.5973475311884373     
 C   19.600310856124828        5.9452030340943436        5.5159902303184580     
 C   22.327612698443961      -0.31740114678505366        2.0254468301063699     
 H   17.440550882494886        1.3100044305462495        4.5376909115785047     
 C   17.883597480409438       0.15238941887047852        2.7733892791301535     
 C   19.106748888603079      -0.19726132713808098        2.2194485573589469     
 C   22.837482891632401      -0.28602984045094809        8.8622887889169046     
 H   17.591900427303166        1.1031046074029085        7.0166647564585691     
 C   18.327780098002062      -0.16910296029237654        8.5923792876638476     
 C   19.636783249929991      -0.46002625452299095        8.9665232562587498     
 C   25.590427223713732        1.6566886488147516        5.1588135698326676     
 H   23.576746756330145        5.6693356564449573        4.6094546051145402     
 H   23.425085203157497        5.7831199719663200        6.3473234764883752     
 H   22.331130843430511        6.7404760521834053        5.3184016427792642     
 H   17.343387591848515        5.9370203881692216        5.7000547796808458     
 H   19.892807403996553        6.9851356754370713        5.4870585326087422     
 H   23.157211205472468      -0.85216930436682548        2.5047937044370343     
 H   22.784451245676387       0.39861926324319386        1.3248998443641868     
 H   21.709381166145658       -1.0149094131581848        1.4489204980583086     
 H   16.875433311434012      -0.10217600034077709        2.4654744393748285     
 H   19.272313613523494      -0.80864498850855149        1.3428101702055846     
 H   23.644358842028488      -0.80206649787512019        8.3228083258233241     
 H   22.327735256609071      -0.97579386797824386        9.5418423015381713     
 H   23.320127525810626       0.49657596865107567        9.4692882804067633     
 H   17.374026511154060      -0.51468386009230960        8.9735063269528474     
 H   19.946148462756867       -1.0996354872271541        9.7806626094813822     
 H   26.078351717276984        2.1971638157148199        5.9857249619954231     
 H   25.915948300307480       0.60738293107074282        5.2522517934204895     
 C   26.050661674284147        2.2209261829983080        3.8044120477604917     
 H   25.808942138698679        3.2942369551444406        3.7537208418149066     
 H   25.462597501736756        1.7493062417174701        3.0021952333758870     
 C   27.535281286500659        2.0231170381859118        3.4842249509416106     
 H   28.153923579060116        2.6055067713752242        4.1849833386384931     
 H   27.811244987691477       0.96921694614107579        3.6539700662644812     
 C   27.871619769651151        2.4107974400406440        2.0394084027175436     
 H   27.626029841259498        3.4722931752277586        1.8738293284774246     
 H   27.211327406050028        1.8524322612121984        1.3562885813858492     
 C   29.332154795399433        2.1565832308988648        1.6546165915943603     
 H   29.991631743229505        2.7583083026415918        2.2997415694657852     
 H   29.590952173205245        1.1065541525344436        1.8683441027369045     
 C   29.634619928243069        2.4672498734878459       0.18492047971181241     
 H   29.385687860479486        3.5193974927356133       -2.8015007363260742E-002
 H   28.965926841608024        1.8744986343376007      -0.45838021215781566     
 C   31.093823353098056        2.1984880696673437      -0.20052993223808366     
 H   31.347413410320044        1.1496572399378377        2.5223769244922558E-002
 H   31.755593284061220        2.8041468336594328       0.43928232841345949     
 C   31.403728888669725        2.4956633335066014       -1.6712869085181929     
 H   30.748676818888548        1.8888347636294360       -2.3145719413733032     
 H   31.143983766201156        3.5426774275452857       -1.8957047232027440     
 C   32.869517362418961        2.2433714410531507       -2.0443696394115216     
 H   33.132904414073415        1.1961719720670234       -1.8226957817046987     
 H   33.518353354069227        2.8530702983169478       -1.3951520814226233     
 C   33.187511025032791        2.5548001193258312       -3.5107862979976279     
 H   32.550891733200224        1.9387338362594932       -4.1636169787324011     
 H   32.907205461889340        3.5972421858791370       -3.7311466265894984     
 C   34.661010609684759        2.3368086122735647       -3.8757988456867771     
 H   34.945811407395027        1.2943852942359333       -3.6591620447870183     
 H   35.291213196893082        2.9576731847976316       -3.2196232354309275     
 C   34.975185938405907        2.6631950045019992       -5.3397786326699608     
 H   34.341618633837847        2.0447374662016351       -5.9937481258478051     
 H   34.681928911353296        3.7035358908558207       -5.5523236594111234     
 C   36.447386806785651        2.4606004574715565       -5.7231306350322102     
 H   36.749492488382856        1.4266798749938743       -5.4894223791237096     
 H   37.087136291195286        3.1056895496466694       -5.0997215994075438     
 C   36.713960060081682        2.7488902067136691       -7.2050439443456291     
 H   36.058772753516273        2.1131026324877871       -7.8192318381070711     
 H   36.417221631001013        3.7830397948506280       -7.4392388351130396     
 C   38.171687001492337        2.5278880262508969       -7.6337335208024424     
 H   38.825432467400006        3.2129693487479369       -7.0715046864692637     
 H   38.476316476727035        1.5082911895878874       -7.3468734058648151     
 C   38.363821880576488        2.7263011368846350       -9.1421197444990323     
 H   39.390912024330632        2.5139974467517496       -9.4691543169377095     
 H   38.133837583580458        3.7559935709693733       -9.4463180832591611     
 H   37.705288924047167        2.0616928336868989       -9.7150541108179418     
 Cl   16.103408243503807        2.0149374117978098        5.9262030757384272     
 Co   20.500201604257278        1.8643890360443329        12.310837553276224     
 N   21.886805333529530       0.25568576222095252        12.206373165178137     
 N   19.343595091743307        9.8711626383901019E-002   12.381779216579162     
 N   21.793006746381558        2.6059746863383455        10.839143438305921     
 N   19.198835715721668        2.6527971947568392        10.737671092184680     
 N   21.987881770216589        2.6012823310736786        13.641630787962287     
 N   19.398388422068038        2.7132862659724410        13.968583559365451     
 O   23.243220332320362       0.40853282046399991        12.155624493319079     
 C   21.472248877993248      -0.98415459117458903        12.262076595075419     
 N   18.035900916259887      -0.24476714426450175        12.420853285072454     
 C   20.028911847133077       -1.0744985158880267        12.340874902598999     
 O   23.152210255214506        2.5751590147800107        10.944829424664864     
 C   21.329401863168254        3.2657506496636044        9.8085456952439110     
 N   17.890820264462025        2.9137797548935511        10.494279970846538     
 C   19.880813950351527        3.3206036447940415        9.7694884163156033     
 O   23.337432482641063        2.5175123685366563        13.431218398841846     
 C   21.625463962059090        3.2680434329054013        14.706167393456349     
 N   18.127762451214320        3.0533426544898812        14.291624293082245     
 C   20.184039467454049        3.3814657962272481        14.854078950525707     
 B   23.723063146961280        1.8374236969635984        12.142294533438777     
 C   22.388783133316320       -2.1583263703630196        12.280080061629036     
 H   17.292381530137618       0.48102902912565904        12.505218084383220     
 C   17.868135787705988       -1.5941430376556869        12.418065242200376     
 C   19.132363687277842       -2.1661348046084075        12.361554182121210     
 C   22.203404882607607        3.9342290081300897        8.8062708774294514     
 H   17.153338792959921        2.5577917363408664        11.144242931372387     
 C   17.725470178864871        3.7224036006444852        9.4170296113560976     
 C   18.991221451868373        4.0057498968416869        8.9165973370412228     
 C   22.587398347273094        3.8748080105224458        15.660578500100804     
 H   17.321387987412777        2.6756590508214688        13.743927569642372     
 C   18.081837482107318        3.9072612435207614        15.339492470730356     
 C   19.394525469017417        4.1424866992481117        15.736935668510696     
 C   25.311680168963687        1.8640897549357351        11.987425364234717     
 H   23.137521829873201       -2.0892742107519480        11.478268485535121     
 H   22.965141255953586       -2.1843189208598361        13.217289192714111     
 H   21.839089555243845       -3.0968117287878512        12.183809863829747     
 H   16.880126770033364       -2.0316294159671946        12.506414028891479     
 H   19.368414567368834       -3.2208361239166150        12.337972531020473     
 H   22.976614560514946        4.5198488737057891        9.3210740762614499     
 H   22.743184245655623        3.1934133459905625        8.1951563730587793     
 H   21.621927261500034        4.5818841653330944        8.1420065331823981     
 H   16.746866062217116        4.0494887833121211        9.0787207820464957     
 H   19.227848030365617        4.6347610864162929        8.0695981018625638     
 H   23.448258017222287        4.2922825180263313        15.121866799211523     
 H   22.105719333414719        4.6461757370126247        16.269382836710118     
 H   22.984647278005554        3.1037597540173065        16.340024090171344     
 H   17.137495347674768        4.3098048813249674        15.689638664491836     
 H   19.717830796418660        4.7828507558909346        16.545389620857996     
 H   25.776321907387658        1.2781237910031724        12.796429343578795     
 H   25.655542560852044        2.9016199278617876        12.133315899098132     
 C   25.785287653737793        1.3566432923093605        10.615316309139189     
 H   25.563197152251671       0.28186333149634091        10.521974620326045     
 H   25.193694049380333        1.8484304677520991        9.8282615264032280     
 C   27.266573582135084        1.5994285992356227        10.309791957258563     
 H   27.898080148562475        1.0080970872126545        10.991024439740986     
 H   27.513592289923590        2.6528967232097647        10.521103497509074     
 C   27.618355204080522        1.2789058298015035        8.8524787968317504     
 H   27.414931252979692       0.21585550705131504        8.6451866330289757     
 H   26.936092332720346        1.8365750936507605        8.1904246633906226     
 C   29.066673771385116        1.6080433464394459        8.4780250342268193     
 H   29.753213992529581        1.0222235643360884        9.1092076014532513     
 H   29.276275532034607        2.6632083096178780        8.7182913018500248     
 C   29.382045415055778        1.3488241370317848        7.0011922526880870     
 H   29.186836666799181       0.29091469862909547        6.7616865184871520     
 H   28.681172049469730        1.9214224473611763        6.3737622553315809     
 C   30.823210295197772        1.7034682794050595        6.6176256957114097     
 H   31.019716356065818        2.7603895702156032        6.8614348205684967     
 H   31.520082658436191        1.1242602212762476        7.2443391504852057     
 C   31.140504137719063        1.4505449964418393        5.1401165245385281     
 H   30.449963565317546        2.0337553848953145        4.5122496302717146     
 H   30.934826510016350       0.39582868069034377        4.8954307990714003     
 C   32.587477271822770        1.7885230316956269        4.7629637521087389     
 H   32.795641267232995        2.8440470547409062        5.0027699438718036     
 H   33.273073692517954        1.2036135465176492        5.3967593791329556     
 C   32.910188108066599        1.5227233662107074        3.2883673198251722     
 H   32.243727203608913        2.1248084032856660        2.6527526177399134     
 H   32.674221380902900       0.47418138262027493        3.0450330270157253     
 C   34.370659201137393        1.8131718840398339        2.9235419459818623     
 H   34.609824994080931        2.8626946320483659        3.1596953931984766     
 H   35.027750328734975        1.2089610148123413        3.5683117355852301     
 C   34.699532712409152        1.5277500055770721        1.4541271436193504     
 H   34.050441392632109        2.1403765013895573       0.81032439762931552     
 H   34.439168150160477       0.48359126770695604        1.2176954473756427     
 C   36.167295686864378        1.7821005042423212        1.0851568637294171     
 H   36.433825811933360        2.8234534301157241        1.3287010668363615     
 H   36.820903572019660        1.1543180563337530        1.7114148034235188     
 C   36.462444352616387        1.5102001839199206      -0.39421548943859935     
 H   35.808143286506599        2.1393762810333312       -1.0159855553103860     
 H   36.187253282490865       0.47270071657749607      -0.64049253507661208     
 C   37.924700475037049        1.7556050103689180      -0.79283806243557897     
 H   38.578272434697652        1.0826911107682591      -0.21587429797070148     
 H   38.207771906008666        2.7797757103083622      -0.50033753836758688     
 C   38.153297428194911        1.5564812514097017       -2.2961419885267613     
 H   39.193210871166741        1.7510765332302023       -2.5916065227857978     
 H   37.916697526231559       0.53009037675590276       -2.6064269070071169     
 H   37.520586586876455        2.2308190104722767       -2.8874537383560339     
 Cl   15.815868164005066        1.9582287407523737        12.563466392782097     
 Co   10.741123007526436        6.0167712649688978        8.0425447974836910     
 N   9.2883239074615940        4.5018284905560568        8.2447552480372419     
 N   11.844257938214930        4.2141872281505544        8.0845853301089790     
 N   9.5060089227682614        6.8689907833415349        9.5450039092890524     
 N   12.063935089253262        6.8072513413416855        9.5505202744440929     
 N   9.2676818729452712        6.9307385382723625        6.8024564496269422     
 N   11.858746202849877        6.9456773063994426        6.4426547913817229     
 O   7.9421100216136766        4.7206414863783905        8.2638550556791781     
 C   9.6501296470133742        3.2447489049634051        8.2137081158899843     
 N   13.129469932712224        3.7945290408999375        8.0240130903196345     
 C   11.091935770123831        3.0825002585635306        8.1387665628537516     
 O   8.1405504257545154        6.8751239846506529        9.4813607419019661     
 C   10.017622445148730        7.5057126187691274        10.567441725011166     
 N   13.393556308775690        6.9715574442100863        9.7494742203766904     
 C   11.463404799811498        7.4840357027839852        10.563980231994194     
 O   7.9162704369251680        6.8497935103314349        7.0011434320173906     
 C   9.6418396075047514        7.5692960277267236        5.7252725699962674     
 N   13.136804604751653        7.2212196617374014        6.0898025733817587     
 C   11.085810206125227        7.6354075723366339        5.5634253188813627     
 B   7.5228316586110111        6.1751375086597404        8.2950179297471944     
 C   8.6843099626471236        2.1128485644712303        8.2115713671190189     
 H   13.910729107665199        4.4770132075216429        7.8984983900094621     
 C   13.218134568850342        2.4407482842511534        8.0235954716855247     
 C   11.921630071882523        1.9428756891031509        8.1069423432199539     
 C   9.2077834857567424        8.2102015034501683        11.600296292531898     
 H   14.088830658013514        6.5746830853413982        9.0810160232981172     
 C   13.650076092551171        7.7328212908110663        10.846180605414839     
 C   12.428218989668238        8.0844645030208913        11.401950713793866     
 C   8.6893008421065332        8.1811689033509296        4.7649738193910540     
 H   13.934983556454894        6.7826953812019823        6.6028932280222401     
 C   13.198825052435730        8.0558868626999089        5.0280709285644170     
 C   11.889675064076460        8.3489866068516463        4.6559412836479046     
 C   5.9375703576764813        6.2412483417721694        8.4698818304831338     
 H   7.9445259871136198        2.2262031689961477        9.0169202826948265     
 H   8.0991120706578155        2.1067651949317927        7.2795929502745942     
 H   9.1902672914145072        1.1515593379745601        8.3131256666521374     
 H   14.178460928593992        1.9478543914670634        7.9195557142690580     
 H   11.627841927227045       0.90330014605967346        8.1363670784562121     
 H   8.3761809193072452        8.7432091844073767        11.122205695236813     
 H   8.7539522934633869        7.4950996328594615        12.304141610164114     
 H   9.8274683920228973        8.9095101599375308        12.173516406574425     
 H   14.659108971371674        7.9857202170081196        11.152790232361609     
 H   12.264840671613015        8.6959553223071477        12.279027077716979     
 H   7.8792898519708618        8.6907140131899876        5.3050726875022916     
 H   9.1980945211984899        8.8767294108807935        4.0912174675909911     
 H   8.2115622487144666        7.4009491219084671        4.1517593235114072     
 H   14.152640297768277        8.3996873062482464        4.6453090396102317     
 H   11.580054541791622        8.9887914034430043        3.8420642751027625     
 H   5.4484111933755264        5.6983313429946030        7.6453528532735513     
 H   5.6138689245543123        7.2906664391580494        8.3723069353743966     
 C   5.4766678509348807        5.6834819023641687        9.8265005516175066     
 H   5.7173692975624988        4.6102625318636061        9.8819521789503693     
 H   6.0649886668584312        6.1580765061565090        10.626683483575246     
 C   3.9921451194097237        5.8836575252235779        10.145394131093738     
 H   3.3731811794376858        5.2990050739632135        9.4468577484122118     
 H   3.7168390703258578        6.9369655487531761        9.9713625188839785     
 C   3.6555786580751950        5.5018596468689847        11.591537786128086     
 H   3.9010207240371857        4.4410571994322865        11.761278263037976     
 H   4.3160184509573796        6.0627611542795012        12.272409144401005     
 C   2.1951720988029613        5.7576246874962935        11.975448548222341     
 H   1.5354948616884305        5.1546251533475269        11.331729606486933     
 H   1.9367250313050277        6.8072239040205549        11.759270043714569     
 C   1.8928811010412592        5.4502877436740613        13.445790738008476     
 H   2.1423616560431866        4.3987526699370560        13.661046362199508     
 H   2.5614476780988031        6.0447628208130260        14.087641878101271     
 C  0.43366456534420006        5.7190425926854429        13.831034264507947     
 H  0.17951467913106781        6.7674973138665377        13.604084457785719     
 H -0.22795627962183040        5.1122546240283642        13.192119381821550     
 C  0.12441553678584683        5.4232748681012986        15.302176343684685     
 H  0.77874414165959516        6.0318277002757261        15.944598967039266     
 H  0.38576269829963311        4.3768709195716200        15.527746505017197     
 C  -1.3416624147707579        5.6737139075365270        15.675406417990702     
 H  -1.6067099075441531        6.7204532611981174        15.453283768915977     
 H  -1.9897453582263258        5.0626086863890407        15.026697580200217     
 C  -1.6587578451295444        5.3623855314119098        17.142023423421470     
 H  -1.0235454823408181        5.9803565986513938        17.794468355540904     
 H  -1.3759593618111867        4.3206664826986652        17.362845322848241     
 C  -3.1328279273708262        5.5769201961961787        17.506973471900391     
 H  -3.4202049733297017        6.6186868704902801        17.290202598949953     
 H  -3.7613862796644959        4.9542445070972825        16.850839038063555     
 C  -3.4464004302856757        5.2497899696396439        18.970898905801697     
 H  -2.8146316927345181        5.8699987040597437        19.624986387516650     
 H  -3.1504185447005968        4.2101827480574263        19.183438123955025     
 C  -4.9193137242265887        5.4482749234745329        19.353903709103367     
 H  -5.2243199593931298        6.4814490861843925        19.120353804295458     
 H  -5.5570736162253347        4.8014280775384952        18.730194796496914     
 C  -5.1853345570345191        5.1587983879039960        20.835661004783645     
 H  -4.5326089780294678        5.7968176768432267        21.450182960580982     
 H  -4.8849709926376113        4.1256400063046179        21.069748038712984     
 C  -6.6440197303336248        5.3743526175177978        21.264017846846382     
 H  -7.2950935244976920        4.6871981773746016        20.701132061042639     
 H  -6.9522424539688137        6.3930783183400601        20.977712644034156     
 C  -6.8356810962593277        5.1740027678563338        22.772210237308936     
 H  -7.8638246369485847        5.3810956163677410        23.099183917598545     
 H  -6.6009220649143243        4.1451894721956455        23.075736163061443     
 H  -6.1803339831249797        5.8412099830527726        23.345723289507117     
 Cl   15.423509186918215        5.8679855725203343        7.6916653232456804     
         388

 Co   11.026058813795260        6.0201503650507835        1.3126039416625874     
 N   9.6388186555242257        7.6274011931256425        1.4199049548661746     
 N   12.181956458033071        7.7865278936060216        1.2422919672820427     
 N   9.7357265167834228        5.2771040650754681        2.7864186172949825     
 N   12.329589630440115        5.2317873611537715        2.8829902027898671     
 N   9.5370837887147104        5.2799854594262383       -1.4671292934629081E-002
 N   12.126364692273899        5.1697013282017767      -0.34559871573504924     
 O   8.2825976563701325        7.4736097020676935        1.4714555730313044     
 C   10.052415779308619        8.8675363094327473        1.3644446202050202     
 N   13.489259875653358        8.1312587650183499        1.2023177463150521     
 C   11.495611562440846        8.9590685723225043        1.2842354550228021     
 O   8.3762625240114712        5.3080573337959196        2.6834939605441366     
 C   10.201480731181904        4.6175503338232256        3.8161150066953899     
 N   13.638185586147525        4.9715026975250236        3.1235834363171002     
 C   11.650044532730774        4.5635210347220792        3.8523965770370863     
 O   8.1877362057908734        5.3636390842047508       0.19728195495698581     
 C   9.8984383718651099        4.6140172693373644       -1.0800636726774020     
 N   13.396652420647927        4.8299672262814148      -0.67026165430861884     
 C   11.339730060686923        4.5010094651421326       -1.2298038522626253     
 B   7.8034828117150150        6.0444692728947977        1.4863292730808673     
 C   9.1349120726715682        10.040881781633320        1.3481091343482887     
 H   14.233346697965407        7.4062429747379106        1.1163183962416410     
 C   13.655745743121908        9.4807065791063163        1.2053256003529897     
 C   12.391054137545055        10.051481875837037        1.2630933742770307     
 C   9.3300887756654429        3.9491158657591501        4.8205202793692479     
 H   14.374224733069459        5.3285380170892518        2.4727176576931109     
 C   13.806164632798044        4.1628683022144433        4.2003546392253490     
 C   12.541717591322657        3.8787382283717751        4.7032828991046465     
 C   8.9355971018685043        4.0080174386835496       -2.0339945651666982     
 H   14.203563210647262        5.2088939836610892      -0.12441571640359519     
 C   13.441420301603483        3.9757891852348664       -1.7179875910501963     
 C   12.128279540734511        3.7399763685210039       -2.1135349240457129     
 C   6.2150899578755130        6.0183390999402411        1.6436274995032836     
 H   8.3880052647277612        9.9713272440737217        2.1515613029527398     
 H   8.5564583811678698        10.065974307882788       0.41219744205990538     
 H   9.6839268014674946        10.979855959810584        1.4430947490658161     
 H   14.643279388020773        9.9190592779179561        1.1163571967825834     
 H   12.154069334615048        11.105912162906941        1.2872380439405011     
 H   8.5509939137826603        3.3696540887520570        4.3084025641272303     
 H   8.7983197242035995        4.6899233464349575        5.4376801508658703     
 H   9.9120853677745728        3.2963050171171022        5.4787400932828394     
 H   14.785515668639380        3.8361610421430656        4.5365916900691232     
 H   12.307143257500920        3.2495181994862130        5.5506127555132476     
 H   8.0762802728318821        3.5882676742931938       -1.4948946784044925     
 H   9.4170136557204902        3.2387812628234758       -2.6454082895765336     
 H   8.5362273921816065        4.7799719923459465       -2.7108946730919610     
 H   14.385409227906397        3.5737170120118100       -2.0695152441655349     
 H   11.804060239630731        3.0994930396684759       -2.9215456741325356     
 H   5.7493152246867307        6.6003651220066848       0.83257817013093127     
 H   5.8708509798272468        4.9802915308265767        1.5033408443210334     
 C   5.7436347306413893        6.5327622729368402        3.0137895787045950     
 H   5.9682615257388472        7.6073229880050670        3.1021504748671429     
 H   6.3347712182875879        6.0431710407223518        3.8025346311140242     
 C   4.2619650448120225        6.2950554622512538        3.3212625165560716     
 H   3.6316376435059508        6.8854105707670508        2.6381001461634890     
 H   4.0119543436417144        5.2415436872168950        3.1142700500326765     
 C   3.9117118979999015        6.6222228130954397        4.7773887481790549     
 H   4.1179854542329153        7.6854170463401061        4.9804013848850381     
 H   4.5926821531399789        6.0654122394545054        5.4414185765867353     
 C   2.4626243343990288        6.2983184217453285        5.1531558214134643     
 H   1.7776205229378701        6.8844316322433752        4.5205993345777724     
 H   2.2500067000160691        5.2432378892158891        4.9155837476429403     
 C   2.1479610532875855        6.5619089820595571        6.6293514461581342     
 H   2.3450180831018508        7.6199926133803810        6.8661805026976168     
 H   2.8477659514095550        5.9896312099395796        7.2582090533643608     
 C  0.70616897537418732        6.2105628776171233        7.0135009153954559     
 H  0.50802233236652827        5.1535682240056735        6.7715673615164125     
 H   1.0327954071569306E-002   6.7896903218828797        6.3855890018688779     
 C  0.38876922380185996        6.4664703914385946        8.4904785042737174     
 H   1.0791891233794921        5.8844466642601407        9.1195805219210193     
 H  0.59441093305292647        7.5216336697941344        8.7331410339648716     
 C  -1.0583299007871716        6.1290183088457182        8.8678690019911688     
 H  -1.2660823654698448        5.0729794460991453        8.6299753435071977     
 H  -1.7439333282831113        6.7124759728288117        8.2327202294515409     
 C  -1.3818277449624563        6.3973666545295487        10.341837709794701     
 H -0.71409296640296360        5.7981270864689121        10.978853366300058     
 H  -1.1482146016966244        7.4469751921878560        10.582942625397276     
 C  -2.8417998404009666        6.1041943646063315        10.707048156529995     
 H  -3.0780407048299452        5.0533124390810444        10.473778430647243     
 H  -3.5004877324210355        6.7047355263486086        10.060407284550910     
 C  -3.1720147790715947        6.3927823155137178        12.175561132772435     
 H  -2.5197164900505604        5.7855597880682863        12.821323195372321     
 H  -2.9169881188054170        7.4390774813195879        12.408617052962361     
 C  -4.6385610113330431        6.1316528532288634        12.545303835861203     
 H  -4.8985741795173565        5.0873637167123853        12.306743074085238     
 H  -5.2958905904242659        6.7523323352532314        11.915697960170752     
 C  -4.9361260164844802        6.4090666502834237        14.023221331506438     
 H  -4.2740913732625208        5.7912519129312248        14.648407187797615     
 H  -4.6730699719560587        7.4513624483430201        14.263193831265461     
 C  -6.3953657450264725        6.1482278577862832        14.423967174025016     
 H  -7.0573904372777534        6.8093211304769463        13.842668406883368     
 H  -6.6656975229100626        5.1184868385488089        14.138337004232660     
 C  -6.6263221272227897        6.3544580101410713        15.926039591303503     
 H  -7.6612150100025183        6.1388613812874020        16.224445560425085     
 H  -6.4118621458966247        7.3881486814949069        16.228501516911621     
 H  -5.9784892885967462        5.6984626819999509        16.521529918599082     
 Cl   15.710109048591438        5.9310164073228071        1.0528768376054807     
 Co   20.786456747420193        1.8784682805658626        5.5789807505189408     
 N   22.235452856213662        3.3979404802566013        5.3817710569596375     
 N   19.679601821348083        3.6787053723352687        5.5391652014990012     
 N   22.025774310050252        1.0311081493110859        4.0790294138142400     
 N   19.466747633832338        1.0863544244429342        4.0673984807418471     
 N   22.259962228621049       0.97195432374507584        6.8235836800909544     
 N   19.668562091324389       0.95112391080979675        7.1794313924040480     
 O   23.582189633344690        3.1828524510543219        5.3631368758892242     
 C   21.870677997384977        4.6540463953000888        5.4134294686876174     
 N   18.393214060284972        4.0946206236255067        5.5974309845318606     
 C   20.428630750927422        4.8124973001485589        5.4865120564849672     
 O   23.390936879936024        1.0277245689520893        4.1455815836811363     
 C   21.517688151194925       0.39332320271496846        3.0555873879571807     
 N   18.138317296877947       0.91745070394384354        3.8654638884769383     
 C   20.071840992649545       0.41065583574286485        3.0561027121875921     
 O   23.611535891016427        1.0544443462178610        6.6261934271251830     
 C   21.885687445077348       0.33291542363420135        7.9004291399219770     
 N   18.390707966495647       0.67183578270761579        7.5296341876501067     
 C   20.441683318485627       0.26315462723144611        8.0599042869251978     
 B   24.005177157386431        1.7297530632568763        5.3327732202872138     
 C   22.834042522201116        5.7879943551687072        5.4176707738051215     
 H   17.613779004512779        3.4099729896186179        5.7208522064310596     
 C   18.300661857889665        5.4481249872815427        5.5976501502048359     
 C   19.595674214339311        5.9496958585788517        5.5169046920964346     
 C   22.331746559536381      -0.30868380434899823        2.0246162078270871     
 H   17.440530127258313        1.3122055251596048        4.5324893604270047     
 C   17.886875973866836       0.15440708646150597        2.7691344801548823     
 C   19.111117617450287      -0.19352473167291884        2.2165480209979496     
 C   22.838532190414906      -0.27665018775879296        8.8619120031318044     
 H   17.592386056797736        1.1075696247711766        7.0145651059870655     
 C   18.328937521844061      -0.16362368476646200        8.5907490125710133     
 C   19.638045480559992      -0.45310331660072828        8.9654672342188153     
 C   25.590657389781430        1.6678206192929226        5.1591561239414752     
 H   23.572849694381190        5.6789440232478539        4.6109060630453538     
 H   23.420651357233417        5.7922841594838825        6.3488030410153025     
 H   22.325870524055222        6.7484602362895414        5.3197416522803556     
 H   17.338874343830174        5.9382546320761049        5.6999982287765905     
 H   19.886714524238840        6.9900089251456468        5.4880918177345981     
 H   23.159908295600232      -0.84476395472120303        2.5048492928456114     
 H   22.790702549061841       0.40799069132513105        1.3263754156450189     
 H   21.714454041853781       -1.0049026483182804        1.4458316450868187     
 H   16.879470232005904      -0.10203432385442039        2.4604538513814167     
 H   19.278503692143310      -0.80536560962915404        1.3406737966895013     
 H   23.646894283126990      -0.78997164549748233        8.3224514108799923     
 H   22.329554261750701      -0.96866163604780997        9.5395146214308983     
 H   23.318826032589016       0.50563131079049273        9.4709133375485113     
 H   17.375436850745949      -0.51069260569797759        8.9710861298079614     
 H   19.947792596495976       -1.0927434997204617        9.7794426388192051     
 H   26.078002795409777        2.2094877559087771        5.9855803206325069     
 H   25.916640962191298       0.61881836821438796        5.2539744603562530     
 C   26.051223540348136        2.2305428430720813        3.8042738991309921     
 H   25.809997297114538        3.3038861397526280        3.7524401675930692     
 H   25.463071387124295        1.7583632504323401        3.0024704165613669     
 C   27.535760885047992        2.0315836965656007        3.4844723159236310     
 H   28.154727775462216        2.6142419547081071        4.1847016856575197     
 H   27.810996305897188       0.97770718128628231        3.6553355691663509     
 C   27.872492371243194        2.4174746665227156        2.0393182416060940     
 H   27.627975134193210        3.4789994641894557        1.8726180718522969     
 H   27.211639827878972        1.8590889457115563        1.3567672681813308     
 C   29.332715605694197        2.1613306949726088        1.6548025810157097     
 H   29.992886086870058        2.7626676170815081        2.2995523200360073     
 H   29.590251906736547        1.1111766867115782        1.8692436508823307     
 C   29.635513000482909        2.4706318490095383       0.18491454036382229     
 H   29.387966256264775        3.5229220729337389       -2.8734113038878597E-002
 H   28.965988437697074        1.8783834305882532      -0.45795966144950956     
 C   31.094249615824477        2.1996422310585362      -0.20048397237818449     
 H   31.346361714671620        1.1506052335779515        2.5753166326768738E-002
 H   31.756929520447471        2.8046258952457785       0.43897894638643531     
 C   31.404344931113425        2.4956477528957275       -1.6714210727382881     
 H   30.748368839694411        1.8894243977963077       -2.3142954223641818     
 H   31.146005412643198        3.5428590190376394       -1.8963800936025994     
 C   32.869642815828492        2.2411200209398268       -2.0446097055319679     
 H   33.131589363090605        1.1937047554529694       -1.8224558101044515     
 H   33.519438274139269        2.8501768097107925       -1.3957990626109062     
 C   33.187759906720544        2.5513470934034190       -3.5112423884872261     
 H   32.550358800563366        1.9356442102195197       -4.1636192050938536     
 H   32.908616966347793        3.5939481611328667       -3.7322096951426826     
 C   34.660918123627667        2.3314523951117980       -3.8762478028401048     
 H   34.944517139742651        1.2888408761972001       -3.6591017917929647     
 H   35.291826264014496        2.9518758289609144       -3.2203673230082472     
 C   34.975487380295064        2.6567675983861045       -5.3403679736978580     
 H   34.341506015777959        2.0384762855068121       -5.9940765495400257     
 H   34.683110502103126        3.6972142528949883       -5.5535349487105377     
 C   36.447570015165354        2.4527924473572642       -5.7233367543410409     
 H   36.748717507162702        1.4186656399678808       -5.4893890256066724     
 H   37.087691334627110        3.0974008054600026       -5.0998343171439888     
 C   36.714914127366853        2.7406769326708447       -7.2051747524958589     
 H   36.059726369652260        2.1051077428726401       -7.8195824229119619     
 H   36.418789441506220        3.7749334145479634       -7.4396622661597220     
 C   38.172752303445371        2.5189774599376920       -7.6330711755128409     
 H   38.826520065547371        3.2036861003085719       -7.0704226615603547     
 H   38.476762704899294        1.4992344504779986       -7.3461018443982455     
 C   38.365870854572464        2.7174603358854439       -9.1413136807885564     
 H   39.393281475286912        2.5055414989911311       -9.4675203569725674     
 H   38.135808714039385        3.7471010880446696       -9.4456269511718371     
 H   37.707959347107838        2.0526808323665358       -9.7147642890433143     
 Cl   16.103436131072026        2.0144119487716097        5.9218258575416680     
 Co   20.500270621859524        1.8698638503893681        12.313142927309055     
 N   21.888597383385868       0.26362029058300768        12.206082593342446     
 N   19.345041862404187       0.10323579916895886        12.381069570680257     
 N   21.791561595835159        2.6143602815415905        10.840636806905609     
 N   19.198351808331054        2.6583651998433213        10.741688362311802     
 N   21.987591228410452        2.6114409206434850        13.641518532601113     
 N   19.398051868196038        2.7209489844159966        13.969319762409375     
 O   23.244745423756132       0.41818423979747360        12.156184362502286     
 C   21.475413121514656      -0.97666786542329498        12.261136537976713     
 N   18.037934978004106      -0.24223818918742268        12.420689362047588     
 C   20.032113005731336       -1.0688878768360253        12.339814997125368     
 O   23.150931293603215        2.5844867780389573        10.945205337177239     
 C   21.326706301685714        3.2735175799444676        9.8102403234363358     
 N   17.889770557037711        2.9168238036254697        10.499468203012510     
 C   19.878194750459343        3.3263870629469867        9.7723057975410992     
 O   23.337191320044163        2.5276993138294639        13.431430942018592     
 C   21.624871582966506        3.2774504127682746        14.706395747590225     
 N   18.127235563939884        3.0593523495219923        14.293122338714760     
 C   20.183379254935417        3.3896816835784458        14.854651519461196     
 B   23.723014021126478        1.8477439424234090        12.142375613489367     
 C   22.393237274147040       -2.1497320986807553        12.278737458638036     
 H   17.293428852930376       0.48242389752430859        12.506150989873577     
 C   17.872242091537252       -1.5917281298106507        12.417971563958250     
 C   19.137316561794798       -2.1617791493869123        12.360764553730620     
 C   22.199035814086155        3.9428995786600849        8.8071436387121125     
 H   17.153394606298871        2.5597690811071367        11.149917232858051     
 C   17.722031046893036        3.7241960034684594        9.4216984975320930     
 C   18.986630367164775        4.0093132681552826        8.9198041929706324     
 C   22.586570064700826        3.8842927178791591        15.660985719890236     
 H   17.321071264722633        2.6800586792677072        13.746350257445403     
 C   18.080899314949040        3.9127835769249315        15.341339950386653     
 C   19.393498156553342        4.1494969479613690        15.738131111304870     
 C   25.311541379860333        1.8754012406496439        11.986956032017099     
 H   23.141702630232505       -2.0795594677860558        11.476792147443799     
 H   22.969875467892873       -2.1751465657882658        13.215780298987053     
 H   21.844686890931012       -3.0888205498937538        12.182400964970288     
 H   16.884956381763185       -2.0306640909847107        12.506717072876137     
 H   19.374882196396790       -3.2160835543946877        12.337020274887816     
 H   22.973776640272057        4.5271549688212742        9.3209668535687431     
 H   22.736567160405329        3.2027348581015853        8.1936282280662116     
 H   21.616562725252663        4.5918892198366157        8.1452389779622720     
 H   16.742629497368846        4.0493400357430618        9.0842235049282589     
 H   19.221338074225322        4.6378537873733299        8.0720090528066386     
 H   23.446074539715852        4.3042396261617872        15.122253384142496     
 H   22.104183413987627        4.6536128552119607        16.271562857578008     
 H   22.985962869736838        3.1129605210374485        16.338620140578115     
 H   17.136314717528730        4.3138169417078647        15.692326943050160     
 H   19.716451651870308        4.7898520457703588        16.546720507918103     
 H   25.776829465409357        1.2906375459872159        12.796415287348333     
 H   25.654900886875623        2.9132477193216935        12.131466086535072     
 C   25.784776754788435        1.3664811780562363        10.615298229621336     
 H   25.562146472527900       0.29174601568074399        10.523058686977306     
 H   25.193280934365578        1.8577666057388309        9.8278587937609529     
 C   27.266155875775343        1.6080493721337479        10.309387733876534     
 H   27.897309966959188        1.0169199004540936        10.991118835917776     
 H   27.513969718022349        2.6615166376460930        10.519629811619122     
 C   27.617517733202600        1.2857815671224770        8.8523947439985005     
 H   27.412947227275499       0.22278401852229845        8.6461767871379784     
 H   26.935851030092959        1.8435080663007204        8.1898007899069061     
 C   29.066167474296424        1.6129055777742118        8.4776730788254078     
 H   29.751976846359600        1.0266367722078731        9.1092141668030795     
 H   29.277097385764364        2.6679251442327265        8.7172562263526547     
 C   29.381192068605475        1.3523442323037962        7.0010239609097669     
 H   29.184541079709749       0.29459546869072206        6.7622033974246705     
 H   28.681180917566060        1.9255004695737459        6.3731852244141294     
 C   30.822839525524206        1.7046960658311090        6.6174101439687041     
 H   31.020872077662354        2.7613976931463609        6.8607524711491026     
 H   31.518774374234287        1.1247709134880239        7.2444636112438792     
 C   31.139934224344376        1.4506135265606899        5.1400762089207106     
 H   30.450337480516623        2.0344618446429292        4.5118085573574138     
 H   30.932816446094435       0.39610544836453621        4.8959159740308005     
 C   32.587407057363677        1.7863175075432254        4.7630317351451215     
 H   32.797037095547047        2.8416191725913849        5.0023636461364456     
 H   33.272028157064376        1.2007453328482993        5.3972321067838527     
 C   32.909993007268362        1.5193179413417228        3.2886497881501628     
 H   32.244320935887394        2.1217754997022098        2.6525828720114966     
 H   32.672855220602749       0.47093802850341837        3.0459176362043712     
 C   34.370808458888050        1.8078560309903691        2.9238217260565009     
 H   34.611174396413517        2.8571932946089782        3.1594572385932933     
 H   35.027189889217347        1.2032097043327443        3.5688966767807444     
 C   34.699302311461302        1.5213493419414368        1.4545525943288582     
 H   34.050614088235683        2.1341166156637912       0.81047567319619362     
 H   34.438086587409920       0.47728581965922151        1.2187560968611353     
 C   36.167180664203094        1.7743562724874622        1.0852086581805003     
 H   36.434625144557920        2.8155241839306862        1.3284747567502373     
 H   36.820430890355468        1.1461435261477659        1.7114100084643864     
 C   36.461596189504995        1.5019987130451879      -0.39422213939972567     
 H   35.807248248548362        2.1313046813368404       -1.0158128650993132     
 H   36.185884467691345       0.46456878053131206      -0.64015604068310628     
 C   37.923725259466678        1.7468160537442381      -0.79363393961265383     
 H   38.577328400955672        1.0736341972962453      -0.21702602962487511     
 H   38.207312570902943        2.7708920796237115      -0.50132097565876654     
 C   38.151386831958341        1.5476599608723489       -2.2970616367885106     
 H   39.190945995552703        1.7428017989865074       -2.5933597413128608     
 H   37.915056681672006       0.52114716455296051       -2.6071412354014791     
 H   37.517938826304011        2.2216572756842625       -2.8879224003583479     
 Cl   15.815990014567957        1.9573866045285646        12.568348580840935     
 Co   10.741181687903993        6.0114471974547454        8.0447753384582334     
 N   9.2901435901478262        4.4940293428110012        8.2444371055300181     
 N   11.845753261572039        4.2098550378742097        8.0838846560190323     
 N   9.5045452521646681        6.8607546030235591        9.5464271633054185     
 N   12.063417776308354        6.8019115026921231        9.5544701303786130     
 N   9.2673507628692029        6.9207785824632904        6.8023305865781554     
 N   11.858378452010411        6.9383303442521029        6.4434095761458430     
 O   7.9436597520761145        4.7110872687795284        8.2643520683486962     
 C   9.6533535476126691        3.2374092998758575        8.2127418498852496     
 N   13.131561259027370        3.7922111191473089        8.0238983309817584     
 C   11.095203341590997        3.0770690808180818        8.1377173152877642     
 O   8.1392497861200681        6.8658852543269342        9.4816885401702837     
 C   10.014882295751429        7.4980711602496992        10.569093240821106     
 N   13.392467628155917        6.9687818807148192        9.7545920459673905     
 C   11.460735948247736        7.4784386692164073        10.566746957526078     
 O   7.9159878598764744        6.8397131383508336        7.0013097606638439     
 C   9.6411924973729217        7.5600689482095271        5.7254718152596222     
 N   13.136236012833145        7.2156152234406958        6.0913646417300873     
 C   11.085096931960742        7.6274795358610215        5.5640139289612911     
 B   7.5227679291841154        6.1649044599039646        8.2950551252920786     
 C   8.6888379611867492        2.1043916762095862        8.2101725153074909     
 H   13.911820836682820        4.4758408121205040        7.8994525881931743     
 C   13.222316876447692        2.4385481523537242        8.0235792212915502     
 C   11.926664586183444        1.9387152559135115        8.1062095144189037     
 C   9.2033396773063885        8.2015683736948954        11.601160141930219     
 H   14.088857948370697        6.5729928235392192        9.0866212294034803     
 C   13.646578323832689        7.7312866357631158        10.850793854529847     
 C   12.423562906201489        8.0811061840671599        11.405113393557347     
 C   8.6883951592640827        8.1717506990377231        4.7653040406967877     
 H   13.934636127130952        6.7786830399755624        6.6053520710368590     
 C   13.197820648049639        8.0508083415999145        5.0300132600294472     
 C   11.888573609872436        8.3423499468910336        4.6572032809769626     
 C   5.9374196601303506        6.2299304354104761        8.4694169828734953     
 H   7.9488561130497448        2.2165349464121396        9.0154690834687816     
 H   8.1038251502705627        2.0978386529774879        7.2780851470390893     
 H   9.1959540314032164        1.1436995636285305        8.3115148662020264     
 H   14.183376930441677        1.9471208837372180        7.9199686824970019     
 H   11.634400502762464       0.89874053023548017        8.1354893638479915     
 H   8.3732794566437061        8.7359808468806719        11.122117218545402     
 H   8.7472326334547876        7.4857640884142267        12.302525584744950     
 H   9.8220091133427445        8.8994927355039763        12.176812589275771     
 H   14.654807092178428        7.9861489405024289        11.158238128816262     
 H   12.258248221375489        8.6930483789330868        12.281402698284506     
 H   7.8770631500145010        8.6789224645168304        5.3053505223705919     
 H   9.1964694195143579        8.8692534285186468        4.0931933925546229     
 H   8.2127489290242313        7.3917296904869687        4.1504149031108062     
 H   14.151379783717315        8.3961903146457075        4.6481272744728512     
 H   11.578584686318379        8.9821752547775819        3.8434762716710384     
 H   5.4489045847610251        5.6859499274527820        7.6452498372696800     
 H   5.6131599977146118        7.2790391494234150        8.3706795855178502     
 C   5.4762205338751500        5.6733388711607917        9.8263997407060586     
 H   5.7164821841013147        4.6000821549865742        9.8827434801740353     
 H   6.0646158374132506        6.1483365917956405        10.626276359776549     
 C   3.9917749800986857        5.8745400967223373        10.144975796988804     
 H   3.3725033438146497        5.2897382050335704        9.4468515145378849     
 H   3.7171626919455494        6.9278557096451143        9.9700515476164000     
 C   3.6548274346554477        5.4942222110969325        11.591387144510819     
 H   3.8992045028931228        4.4333542142569033        11.762029826367556     
 H   4.3158196638596227        6.0550107935542643        12.271807957611477     
 C   2.1947259220449107        5.7518355480385939        11.975068044184322     
 H   1.5343656667627237        5.1492912229976575        11.331650385887620     
 H   1.9375215776258157        6.8015823133300000        11.758304868013802     
 C   1.8920934800548770        5.4456890039543744        13.445568176871188     
 H   2.1401598217409137        4.3939791032508948        13.661414958762691     
 H   2.5614982093988661        6.0395705755860245        14.087069060906467     
 C  0.43334446171555796        5.7166720889704195        13.830770679307529     
 H  0.18070200196627476        6.7653527597788257        13.603400324328575     
 H -0.22919422239436565        5.1106186113900289        13.192157967462522     
 C  0.12387115809185489        5.4220001034591245        15.302072633938122     
 H  0.77916183239856385        6.0298570569506875        15.944129915126672     
 H  0.38372848756281031        4.3753669022204820        15.528123406047870     
 C  -1.3417009747670336        5.6747724082398676        15.675400863054350     
 H  -1.6052206453102502        6.7217517520140060        15.452821772988820     
 H  -1.9907829885407298        5.0643832113896172        15.027072193226521     
 C  -1.6589670564595684        5.3646403884797040        17.142223356830865     
 H  -1.0228988723018277        5.9821478896328992        17.794234690028226     
 H  -1.3774623182790189        4.3227243163671565        17.363627987924648     
 C  -3.1326657619881511        5.5812600609858531        17.507169544595108     
 H  -3.4187055509386650        6.6232494501065808        17.289896438763115     
 H  -3.7620161370084699        4.9591207087290048        16.851328122112843     
 C  -3.4466638764759030        5.2552402341270312        18.971238237585819     
 H  -2.8143865559379644        5.8751907578723888        19.625058552926301     
 H  -3.1517053431005655        4.2154887046754563        19.184399797962655     
 C  -4.9194214872725581        5.4553218125548204        19.353878053687399     
 H  -5.2233171333777024        6.4887413633852145        19.120080122664120     
 H  -5.5576577787082115        4.8090479180522587        18.730091664444444     
 C  -5.1862421503800711        5.1663132577932593        20.835568313021351     
 H  -4.5333869161068643        5.8039972268093729        21.450292310497773     
 H  -4.8866825645040528        4.1329960336570064        21.069953934417562     
 C  -6.6449882683476442        5.3828508016168612        21.263149394243939     
 H  -7.2962245603978140        4.6961776180548860        20.699878671198292     
 H  -6.9524033853967708        6.4017682728853202        20.976705469132359     
 C  -6.8376581569351531        5.1825334086691583        22.771208311650572     
 H  -7.8660669997144481        5.3895145753641760        23.097357117682829     
 H  -6.6030714723135704        4.1537258769432430        23.074884901979264     
 H  -6.1827656073762958        5.8497759358289425        23.345207001485687     
 Cl   15.423617537769887        5.8691146193718957        7.6964904580274860     
         388

 Co   11.026166376534411        6.0149191480257400        1.3103338709979993     
 N   9.6371431186784342        7.6196546264186624        1.4202169900902761     
 N   12.180649374081232        7.7822611312167975        1.2431692107552625     
 N   9.7372946542732333        5.2688819768934971        2.7848877089230393     
 N   12.330160328582330        5.2264553510452290        2.8790678424182077     
 N   9.5376428950694478        5.2699925828525576       -1.4585248916038577E-002
 N   12.126984206364238        5.1622470187405671      -0.34618718727199094     
 O   8.2811930852106794        7.4641036192972665        1.4708253878073432     
 C   10.049345302824806        8.8602459879864828        1.3654287897269635     
 N   13.487354665628171        8.1290282588673310        1.2026692554142160     
 C   11.492509968338577        8.9536923147768093        1.2854246595382020     
 O   8.3776697493941672        5.2988332035239241        2.6829888872083516     
 C   10.204249123888466        4.6099688690386023        3.8144217948900905     
 N   13.639321193772663        4.9687957667736340        3.1185806531828169     
 C   11.652733684673509        4.5579872706541860        3.8496726515516926     
 O   8.1882318772969356        5.3536228712267091       0.19693942119270882     
 C   9.8993751844837146        4.6047734951075112       -1.0802894803731018     
 N   13.397491621006376        4.8242395571768917      -0.67156392195813996     
 C   11.340745857065427        4.4929996513564578       -1.2302912274702573     
 B   7.8036991956864030        6.0342711896506422        1.4861186104041524     
 C   9.1305340271898139        10.032468397253691        1.3494255030511617     
 H   14.232451393172884        7.4051660757802491        1.1156029963948830     
 C   13.651724497354024        9.4785924496392990        1.2055909053000458     
 C   12.386165153164773        10.047387002390535        1.2640232654671957     
 C   9.3344783499395856        3.9405782001947531        4.8195760858487340     
 H   14.374273692076711        5.3268986841509598        2.4672520167212713     
 C   13.809676038787041        4.1614830311247522        4.1959266443350520     
 C   12.546372336660287        3.8755274099122317        4.7002593225321663     
 C   8.9368333225924772        3.9986491977677967       -2.0344359163574373     
 H   14.204150768616858        5.2047966710743623      -0.12659109417561767     
 C   13.442757912625511        3.9705901041218183       -1.7196664038418521     
 C   12.129736414377039        3.7332394973420593       -2.1146309271820622     
 C   6.2153885072102062        6.0070651025046722        1.6438627837642124     
 H   8.3838141131373298        9.9617593184362931        2.1529278513664765     
 H   8.5519009602863214        10.057000578300411       0.41361736043435510     
 H   9.6783798883637449        10.972051975398884        1.4445521973066042     
 H   14.638521169291840        9.9184269532225144        1.1162384087113288     
 H   12.147633506164212        11.101413426634334        1.2883084154493623     
 H   8.5540944889669568        3.3622143479658315        4.3083434523479394     
 H   8.8046367779589545        4.6806990717052379        5.4389340390010998     
 H   9.9174967699537628        3.2866453746717075        5.4756412682449040     
 H   14.789827205303860        3.8368034698240061        4.5313987256263939     
 H   12.313709244578646        3.2468157866480900        5.5484108724291783     
 H   8.0788612259301100        3.5764160570046832       -1.4953358968597985     
 H   9.4190114193582399        3.2314559680166162       -2.6475759761500597     
 H   8.5353185045548514        4.7708531794878386       -2.7095656121701857     
 H   14.387022373828264        3.5700856152167098       -2.0720045754674494     
 H   11.805939274390136        3.0927720659813382       -2.9228091264973948     
 H   5.7489945117985792        6.5880409512007576       0.83244648929587961     
 H   5.8717012289979547        4.9687124097362112        1.5047220031587538     
 C   5.7442064817224230        6.5226561931959051        3.0136566932543398     
 H   5.9692621132811334        7.5971818094325636        3.1011308687800794     
 H   6.3352651751382778        6.0334726311933320        3.8027138709521338     
 C   4.2624597612724653        6.2859519193872950        3.3214290224974010     
 H   3.6324388684167310        6.8761479080744374        2.6378474992932950     
 H   4.0117760491727301        5.2324434387992893        3.1153255867530834     
 C   3.9125647655999072        6.6145922353401376        4.7772832116135513     
 H   4.1198902282255316        7.6777227941045449        4.9793996012636468     
 H   4.5929775582766466        6.0576736338792552        5.4417731536152498     
 C   2.4631703525713049        6.2925224730761444        5.1532601394960498     
 H   1.7788526141413219        6.8790932653520764        4.5204014876623404     
 H   2.2493183665151761        5.2375906979650066        4.9162595501572213     
 C   2.1488339976382753        6.5572870130006926        6.6292972667882379     
 H   2.3473106721128589        7.6151913972814711        6.8655516892533051     
 H   2.8477881316368019        5.9844025931484914        7.2585070944163403     
 C  0.70656736384228802        6.2081773341883935        7.0134642104845977     
 H  0.50690060174061002        5.1514186041886916        6.7719192493043900     
 H   1.1658659495371017E-002   6.7880661334727197        6.3852599059706074     
 C  0.38938362782397884        6.4651427627142279        8.4902863398862891     
 H   1.0788139930972982        5.8823798136456888        9.1197428067531856     
 H  0.59654740604998613        7.5200614268666826        8.7325065573112663     
 C  -1.0582359585045511        6.1300617770654000        8.8675492832972154     
 H  -1.2675587206715200        5.0742862167714158        8.6300499973623523     
 H  -1.7428095011896052        6.7142995729938777        8.2320484375375660     
 C  -1.3815582937812088        6.3995350958501289        10.341326459844996     
 H -0.71472693198613235        5.7997442571873066        10.978741637588943     
 H  -1.1465782904412565        7.4489133143940860        10.581919618136316     
 C  -2.8419215921620240        6.1085306507282020        10.706518379817217     
 H  -3.0795917524338372        5.0579200228765426        10.473635138722397     
 H  -3.4997716904809781        6.7097353258292420        10.059659379570304     
 C  -3.1716612052398392        6.3980877396851783        12.174927719857301     
 H  -2.5199665208588624        5.7904163824533814        12.820870277518303     
 H  -2.9154395641606716        7.4441637085351662        12.407500730225562     
 C  -4.6383967999812077        6.1387530457272597        12.545021987918915     
 H  -4.8997371649552814        5.0948223343228083        12.306477881697170     
 H  -5.2951421327729182        6.7602813604780518        11.915661905172376     
 C  -4.9350536372020084        6.4163430753510111        14.023082034100526     
 H  -4.2733990939646027        5.7977600671739342        14.647888756125525     
 H  -4.6707738962251666        7.4582990137517413        14.263042623456268     
 C  -6.3943267987972243        6.1569817368481559        14.424543057501404     
 H  -7.0559148744012115        6.8190146152837823        13.843860899389847     
 H  -6.6659108475539481        5.1276501417849865        14.138729045453069     
 C  -6.6241646623881900        6.3628509768721235        15.926814585442196     
 H  -7.6589624582301559        6.1478440264714349        16.225937078779246     
 H  -6.4087594930801455        7.3962647686507461        16.229494553272087     
 H  -5.9763937133580383        5.7061959440110650        16.521596565199133     
 Cl   15.710176682725246        5.9321908894215403        1.0482816140996207     
 Co   20.786501917446849        1.8840411773510926        5.5768956927456665     
 N   22.233850295401794        3.4058745846479010        5.3820986939341022     
 N   19.678337130206526        3.6833616687666426        5.5400512591101680     
 N   22.027192900241904        1.0394853408549145        4.0776571073356713     
 N   19.467228281108319        1.0920350083961046        4.0636989145228553     
 N   22.260415370625434       0.98200722003146046        6.8237353015636790     
 N   19.669072593606369       0.95874591268703024        7.1788733444871564     
 O   23.580843001681096        3.1924323427624155        5.3625778788620453     
 C   21.867758074513588        4.6615494905778618        5.4144074172271939     
 N   18.391385524341363        4.0973585121018674        5.5978266957467575     
 C   20.425678147614786        4.8181967926180835        5.4876810559802465     
 O   23.392199804884022        1.0370072729547510        4.1452039878155178     
 C   21.520258126145208       0.40113164540302571        3.0540299814984482     
 N   18.139334921818062       0.92067963801918551        3.8606972053782198     
 C   20.074339280007905       0.41654746296270573        3.0535318978827259     
 O   23.611928770343294        1.0645384375390909        6.6259643955793397     
 C   21.886480743478607       0.34222143633785684        7.9002564101763113     
 N   18.391419150479223       0.67782637045719263        7.5283711739695454     
 C   20.442548334103090       0.27129208066858801        8.0594524353182422     
 B   24.005327690181627        1.7399719892870500        5.3326552168545911     
 C   22.829882366756610        5.7965631212537794        5.4189883656659479     
 H   17.612904329262069        3.4116218352231393        5.7202358934737783     
 C   18.296841959529125        5.4507538935659019        5.5979527692212336     
 C   19.591037572553795        5.9541886830633599        5.5178191538744104     
 C   22.335880420628804      -0.29996646191294274        2.0237855855478046     
 H   17.440509372021740        1.3144066197729600        4.5272878092755038     
 C   17.890154467324233       0.15642475405253342        2.7648796811796115     
 C   19.115486346297491      -0.18978813620775667        2.2136474846369523     
 C   22.839581489197414      -0.26727053506663778        8.8615352173467041     
 H   17.592871686292305        1.1120346421394445        7.0124654555155619     
 C   18.330094945686056      -0.15814440924054746        8.5891187374781790     
 C   19.639307711189993      -0.44618037867846561        8.9644112121788826     
 C   25.590887555849125        1.6789525897710935        5.1594986780502818     
 H   23.568952632432236        5.6885523900507513        4.6123575209761674     
 H   23.416217511309338        5.8014483470014451        6.3502826055422306     
 H   22.320610204679930        6.7564444203956784        5.3210816617814469     
 H   17.334361095811829        5.9394888759829874        5.6999416778723351     
 H   19.880621644481128        6.9948821748542214        5.4891251028604540     
 H   23.162605385727996      -0.83735860507558069        2.5049048812541885     
 H   22.796953852447295       0.41736211940706824        1.3278509869258512     
 H   21.719526917561904      -0.99489588347837599        1.4427427921153286     
 H   16.883507152577799      -0.10189264736806371        2.4554332633880045     
 H   19.284693770763127      -0.80208623074975660        1.3385374231734177     
 H   23.649429724225492      -0.77787679311984448        8.3220944959366587     
 H   22.331373266892328      -0.96152940411737609        9.5371869413236272     
 H   23.317524539367401       0.51468665292990978        9.4725383946902610     
 H   17.376847190337841      -0.50670135130364546        8.9686659326630753     
 H   19.949436730235089       -1.0858515122137695        9.7782226681570261     
 H   26.077653873542566        2.2218116961027339        5.9854356792695897     
 H   25.917333624075113       0.63025380535803310        5.2556971272920165     
 C   26.051785406412129        2.2401595031458545        3.8041357505014926     
 H   25.811052455530398        3.3135353243608154        3.7511594933712322     
 H   25.463545272511833        1.7674202591472101        3.0027455997468464     
 C   27.536240483595328        2.0400503549452895        3.4847196809056515     
 H   28.155531971864317        2.6229771380409903        4.1844200326765471     
 H   27.810747624102898       0.98619741643148884        3.6567010720682203     
 C   27.873364972835240        2.4241518930047867        2.0392280804946443     
 H   27.629920427126919        3.4857057531511524        1.8714068152271695     
 H   27.211952249707917        1.8657456302109141        1.3572459549768123     
 C   29.333276415988966        2.1660781590463527        1.6549885704370590     
 H   29.994140430510608        2.7670269315214244        2.2993630706062289     
 H   29.589551640267850        1.1157992208887126        1.8701431990277566     
 C   29.636406072722746        2.4740138245312306       0.18490860101583217     
 H   29.390244652050065        3.5264466531318646       -2.9453218714496451E-002
 H   28.966050033786125        1.8822682268389059      -0.45753911074120346     
 C   31.094675878550895        2.2007963924497287      -0.20043801251828536     
 H   31.345310019023199        1.1515532272180653        2.6282563408614922E-002
 H   31.758265756833723        2.8051049568321242       0.43867556435941113     
 C   31.404960973557120        2.4956321722848536       -1.6715552369583833     
 H   30.748060860500278        1.8900140319631795       -2.3140189033550604     
 H   31.148027059085244        3.5430406105299928       -1.8970554640024551     
 C   32.869768269238023        2.2388686008265033       -2.0448497716524141     
 H   33.130274312107794        1.1912375388389156       -1.8222158385042040     
 H   33.520523194209304        2.8472833211046376       -1.3964460437991892     
 C   33.188008788408290        2.5478940674810069       -3.5116984789768249     
 H   32.549825867926515        1.9325545841795464       -4.1636214314553062     
 H   32.910028470806253        3.5906541363865960       -3.7332727636958669     
 C   34.660825637570575        2.3260961779500313       -3.8766967599934321     
 H   34.943222872090281        1.2832964581584667       -3.6590415387989110     
 H   35.292439331135917        2.9460784731241967       -3.2211114105855669     
 C   34.975788822184228        2.6503401922702099       -5.3409573147257543     
 H   34.341393397718079        2.0322151048119892       -5.9944049732322462     
 H   34.684292092852949        3.6908926149341554       -5.5547462380099528     
 C   36.447753223545057        2.4449844372429719       -5.7235428736498717     
 H   36.747942525942555        1.4106514049418875       -5.4893556720896344     
 H   37.088246378058940        3.0891120612733358       -5.0999470348804339     
 C   36.715868194652032        2.7324636586280198       -7.2053055606460887     
 H   36.060679985788248        2.0971128532574936       -7.8199330077168527     
 H   36.420357252011435        3.7668270342452987       -7.4400856972064044     
 C   38.173817605398405        2.5100668936244865       -7.6324088302232385     
 H   38.827607663694742        3.1944028518692065       -7.0693406366514466     
 H   38.477208933071559        1.4901777113681098       -7.3453302829316769     
 C   38.367919828568439        2.7086195348862523       -9.1405076170780806     
 H   39.395650926243192        2.4970855512305126       -9.4658863970074254     
 H   38.137779844498304        3.7382086051199654       -9.4449358190845132     
 H   37.710629770168516        2.0436688310461726       -9.7144744672686851     
 Cl   16.103464018640246        2.0138864857454091        5.9174486393449088     
 Co   20.500339639461775        1.8753386647344032        12.315448301341885     
 N   21.890389433242209       0.27155481894506278        12.205792021506754     
 N   19.346488633065064       0.10775997195401670        12.380359924781354     
 N   21.790116445288760        2.6227458767448351        10.842130175505298     
 N   19.197867900940437        2.6639332049298035        10.745705632438924     
 N   21.987300686604314        2.6215995102132914        13.641406277239941     
 N   19.397715314324035        2.7286117028595522        13.970055965453298     
 O   23.246270515191906       0.42783565913094729        12.156744231685492     
 C   21.478577365036067      -0.96918113967200070        12.260196480878006     
 N   18.039969039748321      -0.23970923411034364        12.420525439022722     
 C   20.035314164329595       -1.0632772377840238        12.338755091651736     
 O   23.149652331991927        2.5938145412979043        10.945581249689614     
 C   21.324010740203175        3.2812845102253303        9.8119349516287624     
 N   17.888720849613392        2.9198678523573878        10.504656435178482     
 C   19.875575550567156        3.3321704810999315        9.7751231787665933     
 O   23.336950157447266        2.5378862591222715        13.431643485195336     
 C   21.624279203873922        3.2868573926311484        14.706624101724101     
 N   18.126708676665444        3.0653620445541039        14.294620384347272     
 C   20.182719042416782        3.3978975709296431        14.855224088396685     
 B   23.722964895291675        1.8580641878832198        12.142456693539959     
 C   22.397691414977757       -2.1411378269984911        12.277394855647033     
 H   17.294476175723133       0.48381876592295808        12.507083895363934     
 C   17.876348395368517       -1.5893132219656145        12.417877885716125     
 C   19.142269436311754       -2.1574234941654171        12.359974925340030     
 C   22.194666745564703        3.9515701491900801        8.8080163999947736     
 H   17.153450419637824        2.5617464258734071        11.155591534343714     
 C   17.718591914921202        3.7259884062924340        9.4263673837080866     
 C   18.982039282461177        4.0128766394688782        8.9230110489000420     
 C   22.585741782128558        3.8937774252358723        15.661392939679667     
 H   17.320754542032486        2.6844583077139457        13.748772945248437     
 C   18.079961147790758        3.9183059103291020        15.343187430042951     
 C   19.392470844089267        4.1565071966746263        15.739326554099044     
 C   25.311402590756984        1.8867127263635526        11.986486699799483     
 H   23.145883430591809       -2.0698447248201641        11.475315809352477     
 H   22.974609679832156       -2.1659742107166955        13.214271405259995     
 H   21.850284226618175       -3.0808293709996564        12.180992066110827     
 H   16.889785993493010       -2.0296987660022268        12.507020116860796     
 H   19.381349825424746       -3.2113309848727609        12.336068018755160     
 H   22.970938720029164        4.5344610639367584        9.3208596308760345     
 H   22.729950075155031        3.2120563702126081        8.1921000830736457     
 H   21.611198189005290        4.6018942743401370        8.1484714227421442     
 H   16.738392932520579        4.0491912881740033        9.0897262278100222     
 H   19.214828118085027        4.6409464883303668        8.0744200037507134     
 H   23.443891062209413        4.3161967342972440        15.122639969073468     
 H   22.102647494560539        4.6610499734112958        16.273742878445898     
 H   22.987278461468126        3.1221612880575904        16.337216190984886     
 H   17.135134087382689        4.3178290020907610        15.695015221608484     
 H   19.715072507321956        4.7968533356497840        16.548051394978206     
 H   25.777337023431059        1.3031513009712594        12.796401231117869     
 H   25.654259212899198        2.9248755107815994        12.129616273972013     
 C   25.784265855839077        1.3763190638031120        10.615280150103484     
 H   25.561095792804128       0.30162869986514712        10.524142753628567     
 H   25.192867819350827        1.8671027437255625        9.8274560611186779     
 C   27.265738169415602        1.6166701450318730        10.308983510494505     
 H   27.896539785355898        1.0257427136955330        10.991213232094566     
 H   27.514347146121107        2.6701365520824210        10.518156125729170     
 C   27.616680262324678        1.2926573044434504        8.8523106911652505     
 H   27.410963201571303       0.22971252999328187        8.6471669412469794     
 H   26.935609727465572        1.8504410389506805        8.1891769164231878     
 C   29.065661177207733        1.6177678091089778        8.4773211234239962     
 H   29.750739700189623        1.0310499800796580        9.1092207321529095     
 H   29.277919239494121        2.6726419788475750        8.7162211508552847     
 C   29.380338722155170        1.3558643275758075        7.0008556691314467     
 H   29.182245492620321       0.29827623875234860        6.7627202763621890     
 H   28.681189785662390        1.9295784917863157        6.3726081934966778     
 C   30.822468755850640        1.7059238522571585        6.6171945922259985     
 H   31.022027799258890        2.7624058160771185        6.8600701217297075     
 H   31.517466090032382        1.1252816056998005        7.2445880720025526     
 C   31.139364310969686        1.4506820566795404        5.1400358933028931     
 H   30.450711395715697        2.0351683043905444        4.5113674844431131     
 H   30.930806382172523       0.39638221603872864        4.8964011489902006     
 C   32.587336842904584        1.7841119833908241        4.7630997181815040     
 H   32.798432923861100        2.8391912904418635        5.0019573484010875     
 H   33.270982621610798        1.1978771191789495        5.3977048344347498     
 C   32.909797906470118        1.5159125164727383        3.2889322564751540     
 H   32.244914668165869        2.1187425961187536        2.6524131262830801     
 H   32.671489060302598       0.46769467438656176        3.0468022453930175     
 C   34.370957716638713        1.8025401779409040        2.9241015061311399     
 H   34.612523798746096        2.8516919571695905        3.1592190839881105     
 H   35.026629449699719        1.1974583938531476        3.5694816179762587     
 C   34.699071910513453        1.5149486783058013        1.4549780450383663     
 H   34.050786783839257        2.1278567299380251       0.81062694876307173     
 H   34.437005024659371       0.47098037161148698        1.2198167463466276     
 C   36.167065641541811        1.7666120407326031        1.0852604526315837     
 H   36.435424477182480        2.8075949377456477        1.3282484466641129     
 H   36.819958208691276        1.1379689959617789        1.7114052135052538     
 C   36.460748026393610        1.4937972421704553      -0.39422878936085204     
 H   35.806353210590117        2.1232330816403491       -1.0156401748882402     
 H   36.184515652891825       0.45643684448512806      -0.63981954628960036     
 C   37.922750043896308        1.7380270971195582      -0.79442981678972857     
 H   38.576384367213691        1.0645772838242318      -0.21817776127904870     
 H   38.206853235797226        2.7620084489390608      -0.50230441294994621     
 C   38.149476235721764        1.5388386703349961       -2.2979812850502603     
 H   39.188681119938664        1.7345270647428124       -2.5951129598399243     
 H   37.913415837112446       0.51220395235001825       -2.6078555637958414     
 H   37.515291065731567        2.2124955408962479       -2.8883910623606619     
 Cl   15.816111865130848        1.9565444683047555        12.573230768899771     
 Co   10.741240368281549        6.0061231299405931        8.0470058794327759     
 N   9.2919632728340584        4.4862301950659456        8.2441189630227960     
 N   11.847248584929147        4.2055228475978650        8.0831839819290874     
 N   9.5030815815610765        6.8525184227055842        9.5478504173217829     
 N   12.062900463363444        6.7965716640425606        9.5584199863131349     
 N   9.2670196527931363        6.9108186266542191        6.8022047235293694     
 N   11.858010701170944        6.9309833821047642        6.4441643609099630     
 O   7.9452094825385524        4.7015330511806654        8.2648490810182125     
 C   9.6565774482119657        3.2300696947883099        8.2117755838805131     
 N   13.133652585342515        3.7898931973946808        8.0237835716438823     
 C   11.098470913058165        3.0716379030726326        8.1366680677217786     
 O   8.1379491464856191        6.8566465240032155        9.4820163384386014     
 C   10.012142146354126        7.4904297017302719        10.570744756631044     
 N   13.391378947536142        6.9660063172195512        9.7597098715580923     
 C   11.458067096683973        7.4728416356488285        10.569513683057963     
 O   7.9157052828277816        6.8296327663702314        7.0014760893102963     
 C   9.6405453872410938        7.5508418686923315        5.7256710605229761     
 N   13.135667420914636        7.2100107851439912        6.0929267100784159     
 C   11.084383657796256        7.6195514993854090        5.5646025390412186     
 B   7.5227041997572206        6.1546714111481888        8.2950923208369627     
 C   8.6933659597263730        2.0959347879479426        8.2087736634959647     
 H   13.912912565700442        4.4746684167193651        7.9004067863768874     
 C   13.226499184045043        2.4363480204562951        8.0235629708975758     
 C   11.931699100484364        1.9345548227238718        8.1054766856178535     
 C   9.1988958688560327        8.1929352439396244        11.602023991328540     
 H   14.088885238727880        6.5713025617370402        9.0922264355088416     
 C   13.643080555114205        7.7297519807151653        10.855407103644856     
 C   12.418906822734739        8.0777478651134302        11.408276073320827     
 C   8.6874894764216339        8.1623324947245166        4.7656342620025214     
 H   13.934288697807011        6.7746706987491416        6.6078109140514778     
 C   13.196816243663548        8.0457298204999184        5.0319555914944782     
 C   11.887472155668412        8.3357132869304209        4.6584652783060205     
 C   5.9372689625842208        6.2186125290487828        8.4689521352638568     
 H   7.9531862389858698        2.2068667238281319        9.0140178842427385     
 H   8.1085382298833082        2.0889121110231827        7.2765773438035843     
 H   9.2016407713919275        1.1358397892825012        8.3099040657519136     
 H   14.188292932289361        1.9463873760073727        7.9203816507249467     
 H   11.640959078297882       0.89418091441128678        8.1346116492397691     
 H   8.3703779939801670        8.7287525093539671        11.122028741853990     
 H   8.7405129734461884        7.4764285439689919        12.300909559325786     
 H   9.8165498346625917        8.8894753110704219        12.180108771977117     
 H   14.650505212985182        7.9865776639967390        11.163686025270913     
 H   12.251655771137962        8.6901414355590259        12.283778318852034     
 H   7.8748364480581401        8.6671309158436731        5.3056283572388923     
 H   9.1948443178302277        8.8617774461564984        4.0951693175182555     
 H   8.2139356093339977        7.3825102590654703        4.1490704827102061     
 H   14.150119269666353        8.3926933230431668        4.6509455093354699     
 H   11.577114830845135        8.9755591061121613        3.8448882682393140     
 H   5.4493979761465239        5.6735685119109602        7.6451468212658096     
 H   5.6124510708749114        7.2674118596887807        8.3690522356613020     
 C   5.4757732168154192        5.6631958399574138        9.8262989297946106     
 H   5.7155950706401306        4.5899017781095424        9.8835347813976995     
 H   6.0642430079680700        6.1385966774347711        10.625869235977852     
 C   3.9914048407876477        5.8654226682210959        10.144557462883871     
 H   3.3718255081916135        5.2804713361039282        9.4468452806635579     
 H   3.7174863135652410        6.9187458705370526        9.9687405763488215     
 C   3.6540762112357008        5.4865847753248804        11.591236502893551     
 H   3.8973882817490604        4.4256512290815193        11.762781389697135     
 H   4.3156208767618658        6.0472604328290274        12.271206770821951     
 C   2.1942797452868601        5.7460464085808942        11.974687540146304     
 H   1.5332364718370168        5.1439572926477872        11.331571165288308     
 H   1.9383181239466036        6.7959407226394442        11.757339692313035     
 C   1.8913058590684950        5.4410902642346866        13.445345615733901     
 H   2.1379579874386403        4.3892055365647344        13.661783555325876     
 H   2.5615487406989290        6.0343783303590230        14.086496243711665     
 C  0.43302435808691586        5.7143015852553960        13.830507094107110     
 H  0.18188932480148173        6.7632082056911127        13.602716190871432     
 H -0.23043216516690088        5.1089825987516946        13.192196553103493     
 C  0.12332677939786296        5.4207253388169514        15.301968924191561     
 H  0.77957952313753254        6.0278864136256498        15.943660863214079     
 H  0.38169427682598756        4.3738628848693439        15.528500307078545     
 C  -1.3417395347633096        5.6758309089432082        15.675395308117997     
 H  -1.6037313830763473        6.7230502428298946        15.452359777061663     
 H  -1.9918206188551335        5.0661577363901937        15.027446806252826     
 C  -1.6591762677895925        5.3668952455474983        17.142423290240263     
 H  -1.0222522622628372        5.9839391806144047        17.794001024515545     
 H  -1.3789652747468513        4.3247821500356478        17.364410653001059     
 C  -3.1325035966054759        5.5855999257755284        17.507365617289825     
 H  -3.4172061285476278        6.6278120297228824        17.289590278576274     
 H  -3.7626459943524435        4.9639969103607262        16.851817206162128     
 C  -3.4469273226661308        5.2606904986144185        18.971577569369941     
 H  -2.8141414191414107        5.8803828116850339        19.625130718335949     
 H  -3.1529921415005338        4.2207946612934863        19.185361471970285     
 C  -4.9195292503185266        5.4623687016351088        19.353852398271435     
 H  -5.2223143073622742        6.4960336405860355        19.119806441032779     
 H  -5.5582419411910893        4.8166677585660223        18.729988532391975     
 C  -5.1871497437256222        5.1738281276825235        20.835475621259054     
 H  -4.5341648541842607        5.8111767767755182        21.450401660414563     
 H  -4.8883941363704944        4.1403520610093949        21.070159830122140     
 C  -6.6459568063616636        5.3913489857159247        21.262280941641500     
 H  -7.2973555962979351        4.7051570587351703        20.698625281353941     
 H  -6.9525643168247280        6.4104582274305804        20.975698294230561     
 C  -6.8396352176109776        5.1910640494819829        22.770206385992207     
 H  -7.8683093624803124        5.3979335343606110        23.095530317767118     
 H  -6.6052208797128165        4.1622622816908406        23.074033640897081     
 H  -6.1851972316276127        5.8583418886051124        23.344690713464260     
 Cl   15.423725888621561        5.8702436662234572        7.7013155928092925     
         388

 Co   11.026273939273564        6.0096879310006965        1.3080638003334111     
 N   9.6354675818326445        7.6119080597116824        1.4205290253143774     
 N   12.179342290129396        7.7779943688275743        1.2440464542284824     
 N   9.7388627917630419        5.2606598887115270        2.7833568005510956     
 N   12.330731026724546        5.2211233409366864        2.8751454820465483     
 N   9.5382020014241871        5.2599997062788777       -1.4499204897448072E-002
 N   12.127603720454577        5.1547927092793566      -0.34677565880893263     
 O   8.2797885140512282        7.4545975365268387        1.4701952025833818     
 C   10.046274826340994        8.8529556665402200        1.3664129592489069     
 N   13.485449455602986        8.1267977527163122        1.2030207645133797     
 C   11.489408374236307        8.9483160572311160        1.2866138640536020     
 O   8.3790769747768632        5.2896090732519285        2.6824838138725662     
 C   10.207017516595027        4.6023874042539781        3.8127285830847910     
 N   13.640456801397800        4.9660888360222435        3.1135778700485335     
 C   11.655422836616244        4.5524535065862928        3.8469487260662989     
 O   8.1887275488029978        5.3436066582486674       0.19659688742843184     
 C   9.9003119971023192        4.5955297208776580       -1.0805152880688018     
 N   13.398330821364823        4.8185118880723685      -0.67286618960766120     
 C   11.341761653443932        4.4849898375707840       -1.2307786026778893     
 B   7.8039155796577910        6.0240731064064867        1.4859079477274375     
 C   9.1261559817080613        10.024055012874063        1.3507418717540345     
 H   14.231556088380362        7.4040891768225876        1.1148875965481253     
 C   13.647703251586140        9.4764783201722818        1.2058562102471020     
 C   12.381276168784494        10.043292128944033        1.2649531566573606     
 C   9.3388679242137282        3.9320405346303557        4.8186318923282201     
 H   14.374322651083965        5.3252593512126678        2.4617863757494320     
 C   13.813187444776039        4.1600977600350610        4.1914986494447550     
 C   12.551027081997917        3.8723165914526887        4.6972357459596861     
 C   8.9380695433164483        3.9892809568520442       -2.0348772675481759     
 H   14.204738326586455        5.2006993584876353      -0.12876647194764018     
 C   13.444095523647540        3.9653910230087703       -1.7213452166335077     
 C   12.131193288019565        3.7265026261631147       -2.1157269303184116     
 C   6.2156870565449003        5.9957911050691033        1.6440980680251409     
 H   8.3796229615468985        9.9521913927988646        2.1542943997802131     
 H   8.5473435394047730        10.048026848718033       0.41503727880880481     
 H   9.6728329752599951        10.964247990987184        1.4460096455473921     
 H   14.633762950562909        9.9177946285270728        1.1161196206400741     
 H   12.141197677713375        11.096914690361725        1.2893787869582234     
 H   8.5571950641512533        3.3547746071796061        4.3082843405686484     
 H   8.8109538317143112        4.6714747969755184        5.4401879271363294     
 H   9.9229081721329546        3.2769857322263132        5.4725424432069687     
 H   14.794138741968338        3.8374458975049470        4.5262057611836655     
 H   12.320275231656373        3.2441133738099670        5.5462089893451090     
 H   8.0814421790283397        3.5645644397161727       -1.4957771153151045     
 H   9.4210091829959914        3.2241306732097561       -2.6497436627235857     
 H   8.5344096169280945        4.7617343666297298       -2.7082365512484099     
 H   14.388635519750130        3.5664542184216090       -2.0744939067693644     
 H   11.807818309149539        3.0860510922942006       -2.9240725788622539     
 H   5.7486737989104268        6.5757167803948304       0.83231480846082784     
 H   5.8725514781686634        4.9571332886458466        1.5061031619964742     
 C   5.7447782328034567        6.5125501134549690        3.0135238078040842     
 H   5.9702627008234197        7.5870406308600593        3.1001112626930158     
 H   6.3357591319889677        6.0237742216643122        3.8028931107902437     
 C   4.2629544777329089        6.2768483765233363        3.3215955284387304     
 H   3.6332400933275117        6.8668852453818232        2.6375948524231014     
 H   4.0115977547037458        5.2233431903816845        3.1163811234734906     
 C   3.9134176331999124        6.6069616575848356        4.7771776750480486     
 H   4.1217950022181471        7.6700285418689829        4.9783978176422563     
 H   4.5932729634133143        6.0499350283040050        5.4421277306437643     
 C   2.4637163707435810        6.2867265244069594        5.1533644575786353     
 H   1.7800847053447735        6.8737548984607777        4.5202036407469084     
 H   2.2486300330142837        5.2319435067141233        4.9169353526715023     
 C   2.1497069419889652        6.5526650439418281        6.6292430874183417     
 H   2.3496032611238671        7.6103901811825612        6.8649228758089933     
 H   2.8478103118640492        5.9791739763574041        7.2588051354683207     
 C  0.70696575231038872        6.2057917907596645        7.0134275055737385     
 H  0.50577887111469177        5.1492689843717097        6.7722711370923667     
 H   1.2989364919172727E-002   6.7864419450625597        6.3849308100723361     
 C  0.38999803184609771        6.4638151339898613        8.4900941754988608     
 H   1.0784388628151040        5.8803129630312361        9.1199050915853501     
 H  0.59868387904704579        7.5184891839392307        8.7318720806576628     
 C  -1.0581420162219304        6.1311052452850827        8.8672295646032602     
 H  -1.2690350758731954        5.0755929874436854        8.6301246512175087     
 H  -1.7416856740960991        6.7161231731589437        8.2313766456235928     
 C  -1.3812888425999612        6.4017035371707101        10.340815209895290     
 H -0.71536089756930099        5.8013614279057002        10.978629908877828     
 H  -1.1449419791858884        7.4508514366003160        10.580896610875357     
 C  -2.8420433439230814        6.1128669368500725        10.705988603104439     
 H  -3.0811428000377292        5.0625276066720399        10.473491846797550     
 H  -3.4990556485409203        6.7147351253098746        10.058911474589697     
 C  -3.1713076314080841        6.4033931638566379        12.174294306942166     
 H  -2.5202165516671644        5.7952729768384765        12.820417359664285     
 H  -2.9138910095159263        7.4492499357507445        12.406384407488765     
 C  -4.6382325886293723        6.1458532382256559        12.544740139976625     
 H  -4.9009001503932055        5.1022809519332313        12.306212689309101     
 H  -5.2943936751215697        6.7682303857028723        11.915625850174001     
 C  -4.9339812579195375        6.4236195004185985        14.022942736694612     
 H  -4.2727068146666847        5.8042682214166437        14.647370324453435     
 H  -4.6684778204942745        7.4652355791604625        14.262891415647076     
 C  -6.3932878525679762        6.1657356159100294        14.425118940977791     
 H  -7.0544393115246695        6.8287081000906191        13.845053391896327     
 H  -6.6661241721978328        5.1368134450211631        14.139121086673475     
 C  -6.6220071975535904        6.3712439436031749        15.927589579580891     
 H  -7.6567099064577944        6.1568266716554687        16.227428597133407     
 H  -6.4056568402636662        7.4043808558065844        16.230487589632553     
 H  -5.9742981381193303        5.7139292060221782        16.521663211799183     
 Cl   15.710244316859054        5.9333653715202734        1.0436863905937606     
 Co   20.786547087473505        1.8896140741363223        5.5748106349723923     
 N   22.232247734589922        3.4138086890392008        5.3824263309085660     
 N   19.677072439064965        3.6880179651980165        5.5409373167213349     
 N   22.028611490433558        1.0478625323987432        4.0762848008571027     
 N   19.467708928384301        1.0977155923492747        4.0599993483038634     
 N   22.260868512629820       0.99206011631784519        6.8238869230364037     
 N   19.669583095888346       0.96636791456426374        7.1783152965702648     
 O   23.579496370017502        3.2020122344705086        5.3620188818348655     
 C   21.864838151642200        4.6690525858556349        5.4153853657667703     
 N   18.389556988397750        4.1000964005782281        5.5982224069616535     
 C   20.422725544302153        4.8238962850876081        5.4888500554755266     
 O   23.393462729832024        1.0462899769574128        4.1448263919498993     
 C   21.522828101095488       0.40894008809108301        3.0524725750397161     
 N   18.140352546758173       0.92390857209452759        3.8559305222795008     
 C   20.076837567366262       0.42243909018254655        3.0509610835778598     
 O   23.612321649670157        1.0746325288603209        6.6257353640334964     
 C   21.887274041879863       0.35152744904151234        7.9000836804306456     
 N   18.392130334462795       0.68381695820676958        7.5271081602889831     
 C   20.443413349720558       0.27942953410572990        8.0590005837112866     
 B   24.005478222976826        1.7501909153172235        5.3325372134219684     
 C   22.825722211312101        5.8051318873388515        5.4203059575267751     
 H   17.612029654011359        3.4132706808276603        5.7196195805164969     
 C   18.293022061168589        5.4533827998502602        5.5982553882376314     
 C   19.586400930768278        5.9586815075478681        5.5187336156523861     
 C   22.340014281721228      -0.29124911947688725        2.0229549632685218     
 H   17.440488616785167        1.3166077143863153        4.5220862581240038     
 C   17.893432960781634       0.15844242164356087        2.7606248822043402     
 C   19.119855075144699      -0.18605154074259450        2.2107469482759554     
 C   22.840630787979919      -0.25789088237448260        8.8611584315616039     
 H   17.593357315786875        1.1164996595077126        7.0103658050440583     
 C   18.331252369528052      -0.15266513371463289        8.5874884623853447     
 C   19.640569941819994      -0.43925744075620293        8.9633551901389481     
 C   25.591117721916824        1.6900845602492645        5.1598412321590885     
 H   23.565055570483281        5.6981607568536479        4.6138089789069809     
 H   23.411783665385261        5.8106125345190067        6.3517621700691578     
 H   22.315349885304641        6.7644286045018145        5.3224216712825383     
 H   17.329847847793488        5.9407231198898707        5.6998851269680806     
 H   19.874528764723415        6.9997554245627969        5.4901583879863090     
 H   23.165302475855764      -0.82995325542995824        2.5049604696627656     
 H   22.803205155832750       0.42673354748900538        1.3293265582066836     
 H   21.724599793270027      -0.98488911863847151        1.4396539391438388     
 H   16.887544073149694      -0.10175097088170702        2.4504126753945927     
 H   19.290883849382944      -0.79880685187035916        1.3364010496573344     
 H   23.651965165323990      -0.76578194074220651        8.3217375809933269     
 H   22.333192272033955      -0.95439717218694220        9.5348592612163543     
 H   23.316223046145790       0.52374199506932695        9.4741634518320108     
 H   17.378257529929733      -0.50271009690931334        8.9662457355181875     
 H   19.951080863974202       -1.0789595247070771        9.7770026974948490     
 H   26.077304951675355        2.2341356362966907        5.9852910379066726     
 H   25.918026285958931       0.64168924250167825        5.2574197942277801     
 C   26.052347272476123        2.2497761632196278        3.8039976018719930     
 H   25.812107613946257        3.3231845089690029        3.7498788191493948     
 H   25.464019157899372        1.7764772678620802        3.0030207829323259     
 C   27.536720082142661        2.0485170133249784        3.4849670458876720     
 H   28.156336168266414        2.6317123213738731        4.1841383796955736     
 H   27.810498942308612       0.99468765157669536        3.6580665749700896     
 C   27.874237574427283        2.4308291194868579        2.0391379193831947     
 H   27.631865720060631        3.4924120421128495        1.8701955586020418     
 H   27.212264671536865        1.8724023147102722        1.3577246417722939     
 C   29.333837226283730        2.1708256231200966        1.6551745598584084     
 H   29.995394774151162        2.7713862459613403        2.2991738211764510     
 H   29.588851373799155        1.1204217550658473        1.8710427471731828     
 C   29.637299144962586        2.4773958000529230       0.18490266166784203     
 H   29.392523047835358        3.5299712333299902       -3.0172324390114309E-002
 H   28.966111629875176        1.8861530230895585      -0.45711856003289736     
 C   31.095102141277312        2.2019505538409212      -0.20039205265838622     
 H   31.344258323374774        1.1525012208581791        2.6811960490461102E-002
 H   31.759601993219974        2.8055840184184699       0.43837218233238695     
 C   31.405577016000819        2.4956165916739801       -1.6716894011784782     
 H   30.747752881306145        1.8906036661300514       -2.3137423843459395     
 H   31.150048705527290        3.5432222020223461       -1.8977308344023107     
 C   32.869893722647546        2.2366171807131794       -2.0450898377728604     
 H   33.128959261124983        1.1887703222248618       -1.8219758669039567     
 H   33.521608114279346        2.8443898324984822       -1.3970930249874722     
 C   33.188257670096036        2.5444410415585947       -3.5121545694664236     
 H   32.549292935289657        1.9294649581395731       -4.1636236578167587     
 H   32.911439975264706        3.5873601116403258       -3.7343358322490512     
 C   34.660733151513483        2.3207399607882646       -3.8771457171467598     
 H   34.941928604437912        1.2777520401197335       -3.6589812858048578     
 H   35.293052398257338        2.9402811172874794       -3.2218554981628866     
 C   34.976090264073392        2.6439127861543152       -5.3415466557536515     
 H   34.341280779658192        2.0259539241171662       -5.9947333969244667     
 H   34.685473683602780        3.6845709769733226       -5.5559575273093671     
 C   36.447936431924759        2.4371764271286795       -5.7237489929587033     
 H   36.747167544722402        1.4026371699158939       -5.4893223185725972     
 H   37.088801421490764        3.0808233170866690       -5.1000597526168789     
 C   36.716822261937203        2.7242503845851953       -7.2054363687963194     
 H   36.061633601924228        2.0891179636423467       -7.8202835925217435     
 H   36.421925062516642        3.7587206539426341       -7.4405091282530860     
 C   38.174882907351439        2.5011563273112816       -7.6317464849336361     
 H   38.828695261842114        3.1851196034298415       -7.0682586117425377     
 H   38.477655161243817        1.4811209722582210       -7.3445587214651074     
 C   38.369968802564415        2.6997787338870611       -9.1397015533676047     
 H   39.398020377199479        2.4886296034698940       -9.4642524370422816     
 H   38.139750974957231        3.7293161221952618       -9.4442446869971874     
 H   37.713300193229195        2.0346568297258099       -9.7141846454940559     
 Cl   16.103491906208468        2.0133610227192085        5.9130714211481497     
 Co   20.500408657064021        1.8808134790794384        12.317753675374716     
 N   21.892181483098547       0.27948934730711794        12.205501449671063     
 N   19.347935403725941       0.11228414473907454        12.379650278882451     
 N   21.788671294742365        2.6311314719480805        10.843623544104986     
 N   19.197383993549824        2.6695012100162856        10.749722902566047     
 N   21.987010144798180        2.6317580997830978        13.641294021878767     
 N   19.397378760452032        2.7362744213031083        13.970792168497223     
 O   23.247795606627676       0.43748707846442098        12.157304100868698     
 C   21.481741608557474      -0.96169441392070665        12.259256423779300     
 N   18.042003101492536      -0.23718027903326461        12.420361515997856     
 C   20.038515322927854       -1.0576665987320224        12.337695186178104     
 O   23.148373370380636        2.6031423045568509        10.945957162201990     
 C   21.321315178720635        3.2890514405061935        9.8136295798211872     
 N   17.887671142189074        2.9229119010893063        10.509844667344453     
 C   19.872956350674972        3.3379538992528768        9.7779405599920874     
 O   23.336708994850369        2.5480732044150791        13.431856028372081     
 C   21.623686824781338        3.2962643724940222        14.706852455857977     
 N   18.126181789391008        3.0713717395862155        14.296118429979787     
 C   20.182058829898146        3.4061134582808403        14.855796657332174     
 B   23.722915769456868        1.8683844333430304        12.142537773590549     
 C   22.402145555808477       -2.1325435553162269        12.276052252656031     
 H   17.295523498515887       0.48521363432160763        12.508016800854291     
 C   17.880454699199781       -1.5868983141205784        12.417784207474000     
 C   19.147222310828710       -2.1530678389439220        12.359185296949441     
 C   22.190297677043247        3.9602407197200753        8.8088891612774329     
 H   17.153506232976774        2.5637237706396774        11.161265835829377     
 C   17.715152782949364        3.7277808091164086        9.4310362698840819     
 C   18.977448197757578        4.0164400107824729        8.9262179048294517     
 C   22.584913499556290        3.9032621325925856        15.661800159469099     
 H   17.320437819342342        2.6888579361601845        13.751195633051470     
 C   18.079022980632477        3.9238282437332725        15.345034909699248     
 C   19.391443531625193        4.1635174453878836        15.740521996893218     
 C   25.311263801653631        1.8980242120774613        11.986017367581866     
 H   23.150064230951116       -2.0601299818542720        11.473839471261154     
 H   22.979343891771439       -2.1568018556451252        13.212762511532935     
 H   21.855881562305342       -3.0728381921055590        12.179583167251367     
 H   16.894615605222832       -2.0287334410197428        12.507323160845456     
 H   19.387817454452701       -3.2065784153508337        12.335115762622504     
 H   22.968100799786271        4.5417671590522435        9.3207524081833260     
 H   22.723332989904737        3.2213778823236314        8.1905719380810780     
 H   21.605833652757919        4.6118993288436583        8.1517038675220181     
 H   16.734156367672309        4.0490425406049440        9.0952289506917872     
 H   19.208318161944728        4.6440391892874047        8.0768309546947901     
 H   23.441707584702979        4.3281538424327000        15.123026554004442     
 H   22.101111575133448        4.6684870916106318        16.275922899313784     
 H   22.988594053199414        3.1313620550777319        16.335812241391658     
 H   17.133953457236647        4.3218410624736574        15.697703500166810     
 H   19.713693362773608        4.8038546255292083        16.549382282038312     
 H   25.777844581452761        1.3156650559553031        12.796387174887407     
 H   25.653617538922774        2.9365033022415052        12.127766461408953     
 C   25.783754956889720        1.3861569495499879        10.615262070585633     
 H   25.560045113080356       0.31151138404955026        10.525226820279828     
 H   25.192454704336072        1.8764388817122941        9.8270533284764028     
 C   27.265320463055861        1.6252909179299981        10.308579287112474     
 H   27.895769603752612        1.0345655269369722        10.991307628271356     
 H   27.514724574219866        2.6787564665187493        10.516682439839220     
 C   27.615842791446756        1.2995330417644240        8.8522266383320005     
 H   27.408979175867110       0.23664104146426529        8.6481570953559803     
 H   26.935368424838188        1.8573740116006403        8.1885530429394713     
 C   29.065154880119042        1.6226300404437439        8.4769691680225847     
 H   29.749502554019646        1.0354631879514429        9.1092272975027377     
 H   29.278741093223879        2.6773588134624235        8.7151860753579147     
 C   29.379485375704867        1.3593844228478189        7.0006873773531257     
 H   29.179949905530890       0.30195700881397514        6.7632371552997066     
 H   28.681198653758720        1.9336565139988853        6.3720311625792263     
 C   30.822097986177070        1.7071516386832080        6.6169790404832929     
 H   31.023183520855426        2.7634139390078762        6.8593877723103134     
 H   31.516157805830478        1.1257922979115769        7.2447125327612261     
 C   31.138794397594999        1.4507505867983910        5.1399955776850756     
 H   30.451085310914774        2.0358747641381596        4.5109264115288124     
 H   30.928796318250608       0.39665898371292108        4.8968863239496008     
 C   32.587266628445484        1.7819064592384226        4.7631677012178857     
 H   32.799828752175152        2.8367634082923421        5.0015510506657295     
 H   33.269937086157221        1.1950089055095994        5.3981775620856469     
 C   32.909602805671874        1.5125070916037537        3.2892147248001447     
 H   32.245508400444351        2.1157096925352974        2.6522433805546637     
 H   32.670122900002440       0.46445132026970515        3.0476868545816633     
 C   34.371106974389377        1.7972243248914390        2.9243812862057785     
 H   34.613873201078682        2.8461906197302027        3.1589809293829276     
 H   35.026069010182084        1.1917070833735506        3.5700665591717731     
 C   34.698841509565604        1.5085480146701660        1.4554034957478741     
 H   34.050959479442831        2.1215968442122590       0.81077822432994995     
 H   34.435923461908821       0.46467492356375245        1.2208773958321202     
 C   36.166950618880527        1.7588678089777443        1.0853122470826670     
 H   36.436223809807039        2.7996656915606097        1.3280221365779887     
 H   36.819485527027076        1.1297944657757919        1.7114004185461211     
 C   36.459899863282217        1.4855957712957228      -0.39423543932197841     
 H   35.805458172631873        2.1151614819438578       -1.0154674846771672     
 H   36.183146838092306       0.44830490843894405      -0.63948305189609445     
 C   37.921774828325937        1.7292381404948782      -0.79522569396680332     
 H   38.575440333471704        1.0555203703522182      -0.21932949293322232     
 H   38.206393900691509        2.7531248182544106      -0.50328785024112577     
 C   38.147565639485187        1.5300173797976435       -2.2989009333120096     
 H   39.186416244324626        1.7262523304991175       -2.5968661783669877     
 H   37.911774992552893       0.50326074014707600       -2.6085698921902036     
 H   37.512643305159123        2.2033338061082333       -2.8888597243629759     
 Cl   15.816233715693739        1.9557023320809461        12.578112956958609     
 Co   10.741299048659105        6.0007990624264398        8.0492364204073183     
 N   9.2937829555202889        4.4784310473208899        8.2438008205155722     
 N   11.848743908286258        4.2011906573215194        8.0824833078391407     
 N   9.5016179109574832        6.8442822423876084        9.5492736713381490     
 N   12.062383150418537        6.7912318253929982        9.5623698422476568     
 N   9.2666885427170698        6.9008586708451469        6.8020788604805826     
 N   11.857642950331476        6.9236364199574245        6.4449191456740831     
 O   7.9467592130009903        4.6919788335818033        8.2653460936877288     
 C   9.6598013488112624        3.2227300897007622        8.2108093178757766     
 N   13.135743911657661        3.7875752756420527        8.0236688123060080     
 C   11.101738484525331        3.0662067253271839        8.1356188201557913     
 O   8.1366485068511718        6.8474077936794968        9.4823441367069190     
 C   10.009401996956825        7.4827882432108446        10.572396272440983     
 N   13.390290266916368        6.9632307537242832        9.7648276971487924     
 C   11.455398245120209        7.4672446020812506        10.572280408589847     
 O   7.9154227057790889        6.8195523943896292        7.0016424179567496     
 C   9.6398982771092641        7.5416147891751351        5.7258703057863309     
 N   13.135098828996130        7.2044063468472856        6.0944887784267445     
 C   11.083670383631770        7.6116234629097965        5.5651911491211470     
 B   7.5226404703303249        6.1444383623924130        8.2951295163818468     
 C   8.6978939582659986        2.0874778996862990        8.2073748116844367     
 H   13.914004294718062        4.4734960213182262        7.9013609845605997     
 C   13.230681491642393        2.4341478885588663        8.0235467205035995     
 C   11.936733614785284        1.9303943895342324        8.1047438568168033     
 C   9.1944520604056770        8.1843021141843515        11.602887840726861     
 H   14.088912529085064        6.5696122999348612        9.0978316416142047     
 C   13.639582786395723        7.7282173256672140        10.860020352759864     
 C   12.414250739267990        8.0743895461596988        11.411438753084308     
 C   8.6865837935791852        8.1529142904113101        4.7659644833082560     
 H   13.933941268483069        6.7706583575227217        6.6102697570660967     
 C   13.195811839277457        8.0406512993999240        5.0338979229595084     
 C   11.886370701464388        8.3290766269698082        4.6597272756350776     
 C   5.9371182650380900        6.2072946226870895        8.4684872876542183     
 H   7.9575163649219958        2.1971985012441242        9.0125666850166954     
 H   8.1132513094960554        2.0799855690688780        7.2750695405680794     
 H   9.2073275113806368        1.1279800149364716        8.3082932653018009     
 H   14.193208934137045        1.9456538682775271        7.9207946189528906     
 H   11.647517653833301       0.88962129858709349        8.1337339346315467     
 H   8.3674765313166279        8.7215241718272640        11.121940265162580     
 H   8.7337933134375891        7.4670929995237572        12.299293533906622     
 H   9.8110905559824388        8.8794578866368674        12.183404954678464     
 H   14.646203333791936        7.9870063874910482        11.169133921725566     
 H   12.245063320900435        8.6872344921849667        12.286153939419561     
 H   7.8726097461017783        8.6553393671705159        5.3059061921071926     
 H   9.1932192161460975        8.8543014637943518        4.0971452424818873     
 H   8.2151222896437623        7.3732908276439719        4.1477260623096059     
 H   14.148858755615391        8.3891963314406279        4.6537637441980895     
 H   11.575644975371892        8.9689429574467390        3.8463002648075895     
 H   5.4498913675320226        5.6611870963691393        7.6450438052619383     
 H   5.6117421440352109        7.2557845699541463        8.3674248858047555     
 C   5.4753258997556884        5.6530528087540368        9.8261981188831626     
 H   5.7147079571789465        4.5797214012325105        9.8843260826213637     
 H   6.0638701785228895        6.1288567630739026        10.625462112179154     
 C   3.9910347014766092        5.8563052397198554        10.144139128778939     
 H   3.3711476725685774        5.2712044671742850        9.4468390467892309     
 H   3.7178099351849325        6.9096360314289900        9.9674296050812448     
 C   3.6533249878159535        5.4789473395528283        11.591085861276284     
 H   3.8955720606049979        4.4179482439061362        11.763532953026717     
 H   4.3154220896641089        6.0395100721037904        12.270605584032424     
 C   2.1938335685288095        5.7402572691231946        11.974307036108286     
 H   1.5321072769113100        5.1386233622979178        11.331491944688997     
 H   1.9391146702673918        6.7902991319488883        11.756374516612269     
 C   1.8905182380821128        5.4364915245149987        13.445123054596612     
 H   2.1357561531363674        4.3844319698785732        13.662152151889059     
 H   2.5615992719989924        6.0291860851320216        14.085923426516860     
 C  0.43270425445827382        5.7119310815403734        13.830243508906692     
 H  0.18307664763668868        6.7610636516034006        13.602032057414290     
 H -0.23167010793943610        5.1073465861133593        13.192235138744463     
 C  0.12278240070387103        5.4194505741747774        15.301865214444998     
 H  0.77999721387650123        6.0259157703006112        15.943191811301487     
 H  0.37966006608916475        4.3723588675182059        15.528877208109218     
 C  -1.3417780947595854        5.6768894096465488        15.675389753181644     
 H  -1.6022421208424447        6.7243487336457832        15.451897781134507     
 H  -1.9928582491695375        5.0679322613907702        15.027821419279130     
 C  -1.6593854791196163        5.3691501026152926        17.142623223649657     
 H  -1.0216056522238468        5.9857304715959110        17.793767359002867     
 H  -1.3804682312146834        4.3268399837041391        17.365193318077466     
 C  -3.1323414312228008        5.5899397905652028        17.507561689984541     
 H  -3.4157067061565907        6.6323746093391831        17.289284118389435     
 H  -3.7632758516964175        4.9688731119924485        16.852306290211413     
 C  -3.4471907688563586        5.2661407631018058        18.971916901154060     
 H  -2.8138962823448570        5.8855748654976789        19.625202883745601     
 H  -3.1542789399005025        4.2261006179115164        19.186323145977916     
 C  -4.9196370133644960        5.4694155907153963        19.353826742855468     
 H  -5.2213114813468460        6.5033259177868574        19.119532759401441     
 H  -5.5588261036739661        4.8242875990797849        18.729885400339505     
 C  -5.1880573370711742        5.1813429975717868        20.835382929496756     
 H  -4.5349427922616572        5.8183563267416645        21.450511010331354     
 H  -4.8901057082369359        4.1477080883617834        21.070365725826722     
 C  -6.6469253443756839        5.3998471698149872        21.261412489039060     
 H  -7.2984866321980570        4.7141364994154547        20.697371891509590     
 H  -6.9527252482526851        6.4191481819758396        20.974691119328764     
 C  -6.8416122782868030        5.1995946902948074        22.769204460333842     
 H  -7.8705517252461767        5.4063524933570450        23.093703517851406     
 H  -6.6073702871120625        4.1707986864384381        23.073182379814899     
 H  -6.1876288558789296        5.8669078413812823        23.344174425442834     
 Cl   15.423834239473234        5.8713727130750186        7.7061407275910989     
         388

 Co   11.026381502012716        6.0044567139756531        1.3057937296688229     
 N   9.6337920449868548        7.6041614930047023        1.4208410605384789     
 N   12.178035206177558        7.7737276064383511        1.2449236977017022     
 N   9.7404309292528524        5.2524378005295569        2.7818258921791523     
 N   12.331301724866762        5.2157913308281438        2.8712231216748894     
 N   9.5387611077789245        5.2500068297051978       -1.4413160878857568E-002
 N   12.128223234544915        5.1473383998181470      -0.34736413034587438     
 O   8.2783839428917769        7.4450914537564108        1.4695650173594204     
 C   10.043204349857183        8.8456653450939555        1.3673971287708502     
 N   13.483544245577798        8.1245672465652916        1.2033722736125434     
 C   11.486306780134038        8.9429397996854210        1.2878030685690018     
 O   8.3804842001595592        5.2803849429799330        2.6819787405367808     
 C   10.209785909301587        4.5948059394693548        3.8110353712794915     
 N   13.641592409022937        4.9633819052708530        3.1085750869142501     
 C   11.658111988558979        4.5469197425183996        3.8442248005809052     
 O   8.1892232203090600        5.3335904452706258       0.19625435366415483     
 C   9.9012488097209239        4.5862859466478039       -1.0807410957645016     
 N   13.399170021723272        4.8127842189678454      -0.67416845725718233     
 C   11.342777449822435        4.4769800237851101       -1.2312659778855213     
 B   7.8041319636291790        6.0138750231623312        1.4856972850507228     
 C   9.1217779362263069        10.015641628494434        1.3520582404569073     
 H   14.230660783587838        7.4030122778649252        1.1141721967013674     
 C   13.643682005818256        9.4743641907052645        1.2061215151941580     
 C   12.376387184404212        10.039197255497530        1.2658830478475256     
 C   9.3432574984878709        3.9235028690659588        4.8176876988077062     
 H   14.374371610091217        5.3236200182743767        2.4563207347775924     
 C   13.816698850765036        4.1587124889453690        4.1870706545544571     
 C   12.555681827335547        3.8691057729931457        4.6942121693872059     
 C   8.9393057640404212        3.9799127159362913       -2.0353186187389150     
 H   14.205325884556050        5.1966020459009075      -0.13094184971966266     
 C   13.445433134669567        3.9601919418957219       -1.7230240294251635     
 C   12.132650161662092        3.7197657549841701       -2.1168229334547610     
 C   6.2159856058795935        5.9845171076335344        1.6443333522860697     
 H   8.3754318099564671        9.9426234671614360        2.1556609481939497     
 H   8.5427861185232246        10.039053119135657       0.41645719718325452     
 H   9.6672860621562453        10.956444006575486        1.4474670937881802     
 H   14.629004731833977        9.9171623038316294        1.1160008325688195     
 H   12.134761849262540        11.092415954089118        1.2904491584670843     
 H   8.5602956393355498        3.3473348663933806        4.3082252287893583     
 H   8.8172708854696662        4.6622505222457988        5.4414418152715589     
 H   9.9283195743121446        3.2673260897809184        5.4694436181690325     
 H   14.798450278632817        3.8380883251858879        4.5210127967409361     
 H   12.326841218734099        3.2414109609718440        5.5440071062610397     
 H   8.0840231321265676        3.5527128224276616       -1.4962183337704105     
 H   9.4230069466337412        3.2168053784028965       -2.6519113492971114     
 H   8.5335007293013394        4.7526155537716219       -2.7069074903266341     
 H   14.390248665671997        3.5628228216265088       -2.0769832380712789     
 H   11.809697343908942        3.0793301186070634       -2.9253360312271131     
 H   5.7483530860222753        6.5633926095889032       0.83218312762577606     
 H   5.8734017273393722        4.9455541675554811        1.5074843208341946     
 C   5.7453499838844904        6.5024440337140330        3.0133909223538291     
 H   5.9712632883657060        7.5768994522875559        3.0990916566059523     
 H   6.3362530888396567        6.0140758121352933        3.8030723506283532     
 C   4.2634491941933517        6.2677448336593775        3.3217620343800598     
 H   3.6340413182382920        6.8576225826892090        2.6373422055529074     
 H   4.0114194602347624        5.2142429419640788        3.1174366601938974     
 C   3.9142705007999177        6.5993310798295335        4.7770721384825459     
 H   4.1236997762107634        7.6623342896334217        4.9773960340208649     
 H   4.5935683685499828        6.0421964227287539        5.4424823076722797     
 C   2.4642623889158570        6.2809305757377745        5.1534687756612207     
 H   1.7813167965482253        6.8684165315694790        4.5200057938314773     
 H   2.2479416995133907        5.2262963154632409        4.9176111551857833     
 C   2.1505798863396546        6.5480430748829637        6.6291889080484454     
 H   2.3518958501348752        7.6055889650836503        6.8642940623646806     
 H   2.8478324920912961        5.9739453595663159        7.2591031765203002     
 C  0.70736414077848941        6.2034062473309355        7.0133908006628802     
 H  0.50465714048877353        5.1471193645547277        6.7726230248803443     
 H   1.4320070342974438E-002   6.7848177566523997        6.3846017141740647     
 C  0.39061243586821659        6.4624875052654955        8.4899020111114307     
 H   1.0780637325329101        5.8782461124167842        9.1200673764175164     
 H  0.60082035204410533        7.5169169410117789        8.7312376040040593     
 C  -1.0580480739393097        6.1321487135047645        8.8669098459093068     
 H  -1.2705114310748706        5.0768997581159550        8.6301993050726633     
 H  -1.7405618470025928        6.7179467733240097        8.2307048537096179     
 C  -1.3810193914187134        6.4038719784912903        10.340303959945585     
 H -0.71599486315246963        5.8029785986240938        10.978518180166715     
 H  -1.1433056679305202        7.4527895588065469        10.579873603614397     
 C  -2.8421650956841389        6.1172032229719431        10.705458826391661     
 H  -3.0826938476416212        5.0671351904675372        10.473348554872702     
 H  -3.4983396066008630        6.7197349247905072        10.058163569609091     
 C  -3.1709540575763286        6.4086985880280984        12.173660894027030     
 H  -2.5204665824754668        5.8001295712235716        12.819964441810267     
 H  -2.9123424548711809        7.4543361629663236        12.405268084751967     
 C  -4.6380683772775360        6.1529534307240530        12.544458292034337     
 H  -4.9020631358311304        5.1097395695436552        12.305947496921032     
 H  -5.2936452174702220        6.7761794109276927        11.915589795175626     
 C  -4.9329088786370665        6.4308959254861868        14.022803439288698     
 H  -4.2720145353687666        5.8107763756593540        14.646851892781346     
 H  -4.6661817447633824        7.4721721445691838        14.262740207837885     
 C  -6.3922489063387271        6.1744894949719029        14.425694824454180     
 H  -7.0529637486481276        6.8384015848974551        13.846245884402807     
 H  -6.6663374968417184        5.1459767482573406        14.139513127893883     
 C  -6.6198497327189907        6.3796369103342263        15.928364573719586     
 H  -7.6544573546854320        6.1658093168395016        16.228920115487568     
 H  -6.4025541874471870        7.4124969429624228        16.231480625993019     
 H  -5.9722025628806223        5.7216624680332924        16.521729858399237     
 Cl   15.710311950992864        5.9345398536190057        1.0390911670879006     
 Co   20.786592257500160        1.8951869709215523        5.5727255771991171     
 N   22.230645173778051        3.4217427934305009        5.3827539678830307     
 N   19.675807747923404        3.6926742616293904        5.5418233743325009     
 N   22.030030080625210        1.0562397239425716        4.0749124943785340     
 N   19.468189575660283        1.1033961763024451        4.0562997820848725     
 N   22.261321654634209        1.0021130126042299        6.8240385445091283     
 N   19.670093598170325       0.97398991644149724        7.1777572486533732     
 O   23.578149738353908        3.2115921261786018        5.3614598848076866     
 C   21.861918228770811        4.6765556811334079        5.4163633143063477     
 N   18.387728452454141        4.1028342890545888        5.5986181181765504     
 C   20.419772940989517        4.8295957775571328        5.4900190549708059     
 O   23.394725654780022        1.0555726809600745        4.1444487960842800     
 C   21.525398076045771       0.41674853077914031        3.0509151685809837     
 N   18.141370171698288       0.92713750616986956        3.8511638391807819     
 C   20.079335854724622       0.42833071740238737        3.0483902692729932     
 O   23.612714528997024        1.0847266201815509        6.6255063324876522     
 C   21.888067340281122       0.36083346174516778        7.8999109506849807     
 N   18.392841518446371       0.68980754595634641        7.5258451466084217     
 C   20.444278365338022       0.28756698754287174        8.0585487321043310     
 B   24.005628755772026        1.7604098413473970        5.3324192099893448     
 C   22.821562055867595        5.8137006534239228        5.4216235493876015     
 H   17.611154978760649        3.4149195264321817        5.7190032675592164     
 C   18.289202162808053        5.4560117061346194        5.5985580072540300     
 C   19.581764288982761        5.9631743320323771        5.5196480774303618     
 C   22.344148142813651      -0.28253177704083182        2.0221243409892393     
 H   17.440467861548594        1.3188088089996706        4.5168847069725038     
 C   17.896711454239032       0.16046008923458832        2.7563700832290690     
 C   19.124223803991907      -0.18231494527743236        2.2078464119149581     
 C   22.841680086762423      -0.24851122968232747        8.8607816457765036     
 H   17.593842945281448        1.1209646768759804        7.0082661545725546     
 C   18.332409793370051      -0.14718585818871832        8.5858581872925104     
 C   19.641832172449995      -0.43233450283394026        8.9622991680990136     
 C   25.591347887984522        1.7012165307274356        5.1601837862678952     
 H   23.561158508534323        5.7077691236565453        4.6152604368377945     
 H   23.407349819461182        5.8197767220365693        6.3532417345960859     
 H   22.310089565929349        6.7724127886079515        5.3237616807836297     
 H   17.325334599775143        5.9419573637967540        5.6998285760638252     
 H   19.868435884965702        7.0046286742713724        5.4911916731121648     
 H   23.167999565983528      -0.82254790578433590        2.5050160580713428     
 H   22.809456459218204       0.43610497557094252        1.3308021294875159     
 H   21.729672668978150      -0.97488235379856703        1.4365650861723489     
 H   16.891580993721586      -0.10160929439535032        2.4453920874011805     
 H   19.297073928002757      -0.79552747299096171        1.3342646761412509     
 H   23.654500606422491      -0.75368708836456855        8.3213806660499934     
 H   22.335011277175582      -0.94726494025650831        9.5325315811090832     
 H   23.314921552924179       0.53279733720874400        9.4757885089737606     
 H   17.379667869521626      -0.49871884251498128        8.9638255383733014     
 H   19.952724997713315       -1.0720675372003847        9.7757827268326700     
 H   26.076956029808148        2.2464595764906474        5.9851463965437555     
 H   25.918718947842748       0.65312467964532328        5.2591424611635444     
 C   26.052909138540116        2.2593928232934011        3.8038594532424934     
 H   25.813162772362116        3.3328336935771898        3.7485981449275578     
 H   25.464493043286911        1.7855342765769502        3.0032959661178058     
 C   27.537199680689994        2.0569836717046672        3.4852144108696925     
 H   28.157140364668514        2.6404475047067559        4.1838567267146001     
 H   27.810250260514323        1.0031778867219019        3.6594320778719589     
 C   27.875110176019330        2.4375063459689295        2.0390477582717450     
 H   27.633811012994343        3.4991183310745462        1.8689843019769141     
 H   27.212577093365809        1.8790589992096300        1.3582033285677757     
 C   29.334398036578499        2.1755730871938406        1.6553605492797581     
 H   29.996649117791712        2.7757455604012566        2.2989845717466726     
 H   29.588151107330457        1.1250442892429817        1.8719422953186089     
 C   29.638192217202423        2.4807777755746154       0.18489672231985191     
 H   29.394801443620647        3.5334958135281163       -3.0891430065732167E-002
 H   28.966173225964226        1.8900378193402110      -0.45669800932459126     
 C   31.095528404003730        2.2031047152321137      -0.20034609279848709     
 H   31.343206627726349        1.1534492144982929        2.7341357572307282E-002
 H   31.760938229606229        2.8060630800048156       0.43806880030536277     
 C   31.406193058444519        2.4956010110631062       -1.6718235653985734     
 H   30.747444902112012        1.8911933002969232       -2.3134658653368181     
 H   31.152070351969332        3.5434037935146994       -1.8984062048021662     
 C   32.870019176057077        2.2343657605998559       -2.0453299038933066     
 H   33.127644210142172        1.1863031056108080       -1.8217358953037095     
 H   33.522693034349388        2.8414963438923273       -1.3977400061757552     
 C   33.188506551783789        2.5409880156361826       -3.5126106599560218     
 H   32.548760002652806        1.9263753320995998       -4.1636258841782112     
 H   32.912851479723159        3.5840660868940555       -3.7353989008022355     
 C   34.660640665456391        2.3153837436264983       -3.8775946743000871     
 H   34.940634336785543        1.2722076220810001       -3.6589210328108042     
 H   35.293665465378751        2.9344837614507617       -3.2225995857402059     
 C   34.976391705962556        2.6374853800384206       -5.3421359967815478     
 H   34.341168161598304        2.0196927434223433       -5.9950618206166881     
 H   34.686655274352603        3.6782493390124902       -5.5571688166087814     
 C   36.448119640304462        2.4293684170143868       -5.7239551122675341     
 H   36.746392563502255        1.3946229348899006       -5.4892889650555601     
 H   37.089356464922595        3.0725345729000022       -5.1001724703533240     
 C   36.717776329222382        2.7160371105423704       -7.2055671769465492     
 H   36.062587218060216        2.0811230740272002       -7.8206341773266352     
 H   36.423492873021850        3.7506142736399695       -7.4409325592997684     
 C   38.175948209304480        2.4922457609980762       -7.6310841396440336     
 H   38.829782859989479        3.1758363549904765       -7.0671765868336287     
 H   38.478101389416082        1.4720642331483322       -7.3437871599985378     
 C   38.372017776560384        2.6909379328878700       -9.1388954896571306     
 H   39.400389828155760        2.4801736557092759       -9.4626184770771395     
 H   38.141722105416150        3.7204236392705581       -9.4435535549098635     
 H   37.715970616289866        2.0256448284054467       -9.7138948237194285     
 Cl   16.103519793776687        2.0128355596930079        5.9086942029513905     
 Co   20.500477674666271        1.8862882934244734        12.320059049407545     
 N   21.893973532954888       0.28742387566917305        12.205210877835370     
 N   19.349382174386822       0.11680831752413239        12.378940632983548     
 N   21.787226144195966        2.6395170671513251        10.845116912704675     
 N   19.196900086159211        2.6750692151027677        10.753740172693169     
 N   21.986719602992043        2.6419166893529042        13.641181766517594     
 N   19.397042206580032        2.7439371397466639        13.971528371541146     
 O   23.249320698063446       0.44713849779789466        12.157863970051906     
 C   21.484905852078882      -0.95420768816941248        12.258316366680594     
 N   18.044037163236752      -0.23465132395618557        12.420197592972990     
 C   20.041716481526112       -1.0520559596800212        12.336635280704472     
 O   23.147094408769348        2.6124700678157979        10.946333074714365     
 C   21.318619617238095        3.2968183707870562        9.8153242080136138     
 N   17.886621434764756        2.9259559498212244        10.515032899510425     
 C   19.870337150782785        3.3437373174058220        9.7807579412175816     
 O   23.336467832253469        2.5582601497078863        13.432068571548825     
 C   21.623094445688753        3.3056713523568959        14.707080809991854     
 N   18.125654902116569        3.0773814346183270        14.297616475612299     
 C   20.181398617379511        3.4143293456320380        14.856369226267663     
 B   23.722866643622066        1.8787046788028410        12.142618853641141     
 C   22.406599696639198       -2.1239492836339626        12.274709649665029     
 H   17.296570821308645       0.48660850272025713        12.508949706344648     
 C   17.884561003031045       -1.5844834062755422        12.417690529231875     
 C   19.152175185345666       -2.1487121837224268        12.358395668558851     
 C   22.185928608521795        3.9689112902500705        8.8097619225600940     
 H   17.153562046315727        2.5657011154059473        11.166940137315041     
 C   17.711713650977529        3.7295732119403828        9.4357051560600773     
 C   18.972857113053976        4.0200033820960686        8.9294247607588613     
 C   22.584085216984022        3.9127468399492988        15.662207379258531     
 H   17.320121096652194        2.6932575646064230        13.753618320854503     
 C   18.078084813474199        3.9293505771374426        15.346882389355544     
 C   19.390416219161118        4.1705276941011409        15.741717439687392     
 C   25.311125012550278        1.9093356977913700        11.985548035364250     
 H   23.154245031310420       -2.0504152388883798        11.472363133169832     
 H   22.984078103710726       -2.1476295005735548        13.211253617805877     
 H   21.861478897992509       -3.0648470132114616        12.178174268391906     
 H   16.899445216952657       -2.0277681160372589        12.507626204830114     
 H   19.394285083480657       -3.2018258458289064        12.334163506489848     
 H   22.965262879543378        4.5490732541677286        9.3206451854906192     
 H   22.716715904654439        3.2306993944346543        8.1890437930885103     
 H   21.600469116510549        4.6219043833471796        8.1549363123018921     
 H   16.729919802824039        4.0488937930358846        9.1007316735735504     
 H   19.201808205804433        4.6471318902444416        8.0792419056388649     
 H   23.439524107196544        4.3401109505681559        15.123413138935414     
 H   22.099575655706357        4.6759242098099669        16.278102920181674     
 H   22.989909644930702        3.1405628220978739        16.334408291798429     
 H   17.132772827090609        4.3258531228565538        15.700391778725134     
 H   19.712314218225256        4.8108559154086326        16.550713169098419     
 H   25.778352139474464        1.3281788109393466        12.796373118656945     
 H   25.652975864946349        2.9481310937014111        12.125916648845894     
 C   25.783244057940362        1.3959948352968636        10.615243991067780     
 H   25.558994433356585       0.32139406823395333        10.526310886931089     
 H   25.192041589321320        1.8857750196990257        9.8266505958341277     
 C   27.264902756696120        1.6339116908281233        10.308175063730445     
 H   27.894999422149322        1.0433883401784114        10.991402024448147     
 H   27.515102002318624        2.6873763809550772        10.515208753949269     
 C   27.615005320568834        1.3064087790853975        8.8521425854987505     
 H   27.406995150162917       0.24356955293524871        8.6491472494649813     
 H   26.935127122210801        1.8643069842506004        8.1879291694557548     
 C   29.064648583030355        1.6274922717785099        8.4766172126211732     
 H   29.748265407849665        1.0398763958232276        9.1092338628525660     
 H   29.279562946953636        2.6820756480772721        8.7141509998605464     
 C   29.378632029254561        1.3629045181198303        7.0005190855748056     
 H   29.177654318441459       0.30563777887560167        6.7637540342372251     
 H   28.681207521855050        1.9377345362114549        6.3714541316617748     
 C   30.821727216503504        1.7083794251092574        6.6167634887405864     
 H   31.024339242451962        2.7644220619386339        6.8587054228909183     
 H   31.514849521628573        1.1263029901233534        7.2448369935198995     
 C   31.138224484220309        1.4508191169172415        5.1399552620672591     
 H   30.451459226113851        2.0365812238857748        4.5104853386145116     
 H   30.926786254328697       0.39693575138711351        4.8973714989090000     
 C   32.587196413986391        1.7797009350860211        4.7632356842542682     
 H   32.801224580489205        2.8343355261428207        5.0011447529303714     
 H   33.268891550703643        1.1921406918402495        5.3986502897365440     
 C   32.909407704873630        1.5091016667347690        3.2894971931251358     
 H   32.246102132722825        2.1126767889518416        2.6520736348262473     
 H   32.668756739702289       0.46120796615284859        3.0485714637703096     
 C   34.371256232140041        1.7919084718419742        2.9246610662804176     
 H   34.615222603411262        2.8406892822908150        3.1587427747777443     
 H   35.025508570664456        1.1859557728939538        3.5706515003672870     
 C   34.698611108617754        1.5021473510345305        1.4558289464573819     
 H   34.051132175046405        2.1153369584864929       0.81092949989682805     
 H   34.434841899158265       0.45836947551601792        1.2219380453176127     
 C   36.166835596219244        1.7511235772228853        1.0853640415337502     
 H   36.437023142431599        2.7917364453755718        1.3277958264918643     
 H   36.819012845362884        1.1216199355898049        1.7113956235869887     
 C   36.459051700170825        1.4773943004209902      -0.39424208928310472     
 H   35.804563134673636        2.1070898822473665       -1.0152947944660944     
 H   36.181778023292786       0.44017297239276004      -0.63914655750258853     
 C   37.920799612755566        1.7204491838701983      -0.79602157114387817     
 H   38.574496299729724        1.0464634568802045      -0.22048122458739591     
 H   38.205934565585785        2.7442411875697599      -0.50427128753230543     
 C   38.145655043248617        1.5211960892602909       -2.2998205815737589     
 H   39.184151368710587        1.7179775962554227       -2.5986193968940507     
 H   37.910134147993340       0.49431752794413375       -2.6092842205845659     
 H   37.509995544586680        2.1941720713202186       -2.8893283863652899     
 Cl   15.816355566256631        1.9548601958571370        12.582995145017446     
 Co   10.741357729036661        5.9954749949122874        8.0514669613818608     
 N   9.2956026382065211        4.4706318995758343        8.2434826780083483     
 N   11.850239231643366        4.1968584670451747        8.0817826337491940     
 N   9.5001542403538899        6.8360460620696326        9.5506969253545151     
 N   12.061865837473627        6.7858919867434357        9.5663196981821788     
 N   9.2663574326410014        6.8908987150360757        6.8019529974317967     
 N   11.857275199492008        6.9162894578100858        6.4456739304382022     
 O   7.9483089434634282        4.6824246159829404        8.2658431063572468     
 C   9.6630252494105573        3.2153904846132146        8.2098430518710401     
 N   13.137835237972808        3.7852573538894241        8.0235540529681320     
 C   11.105006055992497        3.0607755475817346        8.1345695725898040     
 O   8.1353478672167228        6.8381690633557781        9.4826719349752349     
 C   10.006661847559522        7.4751467846914164        10.574047788250921     
 N   13.389201586296595        6.9604551902290153        9.7699455227394925     
 C   11.452729393556448        7.4616475685136727        10.575047134121730     
 O   7.9151401287303962        6.8094720224090279        7.0018087466032028     
 C   9.6392511669774361        7.5323877096579395        5.7260695510496848     
 N   13.134530237077621        7.1988019085505801        6.0960508467750723     
 C   11.082957109467284        7.6036954264341841        5.5657797592010754     
 B   7.5225767409034301        6.1342053136366372        8.2951667119267327     
 C   8.7024219568056242        2.0790210114246550        8.2059759598729105     
 H   13.915096023735684        4.4723236259170873        7.9023151827443119     
 C   13.234863799239744        2.4319477566614371        8.0235304701096251     
 C   11.941768129086203        1.9262339563445927        8.1040110280157531     
 C   9.1900082519553230        8.1756689844290804        11.603751690125183     
 H   14.088939819442247        6.5679220381326830        9.1034368477195660     
 C   13.636085017677241        7.7266826706192635        10.864633601874873     
 C   12.409594655801241        8.0710312272059674        11.414601432847789     
 C   8.6856781107367365        8.1434960860981036        4.7662947046139896     
 H   13.933593839159126        6.7666460162963018        6.6127286000807155     
 C   13.194807434891366        8.0355727782999278        5.0358402544245395     
 C   11.885269247260364        8.3224399670091938        4.6609892729641356     
 C   5.9369675674919593        6.1959767163253971        8.4680224400445798     
 H   7.9618464908581208        2.1875302786601165        9.0111154857906524     
 H   8.1179643891088009        2.0710590271145732        7.2735617373325745     
 H   9.2130142513693478        1.1201202405904422        8.3066824648516882     
 H   14.198124935984730        1.9449203605476817        7.9212075871808354     
 H   11.654076229368719       0.88506168276290009        8.1328562200233261     
 H   8.3645750686530889        8.7142958343005592        11.121851788471169     
 H   8.7270736534289899        7.4577574550785224        12.297677508487459     
 H   9.8056312773022860        8.8694404622033147        12.186701137379808     
 H   14.641901454598690        7.9874351109853574        11.174581818180217     
 H   12.238470870662908        8.6843275488109057        12.288529559987088     
 H   7.8703830441454175        8.6435478184973569        5.3061840269754930     
 H   9.1915941144619655        8.8468254814322052        4.0991211674455190     
 H   8.2163089699535270        7.3640713962224735        4.1463816419090049     
 H   14.147598241564429        8.3856993398380890        4.6565819790607090     
 H   11.574175119898648        8.9623268087813184        3.8477122613758650     
 H   5.4503847589175214        5.6488056808273184        7.6449407892580670     
 H   5.6110332171955095        7.2441572802195120        8.3657975359482091     
 C   5.4748785826959585        5.6429097775506598        9.8260973079717147     
 H   5.7138208437177624        4.5695410243554786        9.8851173838450279     
 H   6.0634973490777089        6.1191168487130341        10.625054988380457     
 C   3.9906645621655712        5.8471878112186140        10.143720794674005     
 H   3.3704698369455417        5.2619375982446419        9.4468328129149040     
 H   3.7181335568046241        6.9005261923209282        9.9661186338136662     
 C   3.6525737643962066        5.4713099037807762        11.590935219659016     
 H   3.8937558394609355        4.4102452587307530        11.764284516356296     
 H   4.3152233025663520        6.0317597113785535        12.270004397242898     
 C   2.1933873917707589        5.7344681296654949        11.973926532070269     
 H   1.5309780819856031        5.1332894319480475        11.331412724089684     
 H   1.9399112165881798        6.7846575412583334        11.755409340911502     
 C   1.8897306170957306        5.4318927847953118        13.444900493459324     
 H   2.1335543188340944        4.3796584031924128        13.662520748452243     
 H   2.5616498032990553        6.0239938399050201        14.085350609322056     
 C  0.43238415082963172        5.7095605778253500        13.829979923706274     
 H  0.18426397047189563        6.7589190975156876        13.601347923957146     
 H -0.23290805071197135        5.1057105734750241        13.192273724385435     
 C  0.12223802200987910        5.4181758095326042        15.301761504698435     
 H  0.78041490461546992        6.0239451269755726        15.942722759388893     
 H  0.37762585535234194        4.3708548501670679        15.529254109139892     
 C  -1.3418166547558614        5.6779479103498893        15.675384198245292     
 H  -1.6007528586085418        6.7256472244616718        15.451435785207350     
 H  -1.9938958794839414        5.0697067863913476        15.028196032305434     
 C  -1.6595946904496404        5.3714049596830860        17.142823157059055     
 H  -1.0209590421848564        5.9875217625774164        17.793533693490186     
 H  -1.3819711876825158        4.3288978173726305        17.365975983153874     
 C  -3.1321792658401257        5.5942796553548781        17.507757762679258     
 H  -3.4142072837655539        6.6369371889554847        17.288977958202594     
 H  -3.7639057090403916        4.9737493136241708        16.852795374260701     
 C  -3.4474542150465859        5.2715910275891922        18.972256232938182     
 H  -2.8136511455483038        5.8907669193103240        19.625275049155249     
 H  -3.1555657383004712        4.2314065745295464        19.187284819985546     
 C  -4.9197447764104645        5.4764624797956838        19.353801087439500     
 H  -5.2203086553314177        6.5106181949876785        19.119259077770099     
 H  -5.5594102661568430        4.8319074395935484        18.729782268287035     
 C  -5.1889649304167254        5.1888578674610502        20.835290237734458     
 H  -4.5357207303390528        5.8255358767078107        21.450620360248145     
 H  -4.8918172801033775        4.1550641157141719        21.070571621531300     
 C  -6.6478938823897034        5.4083453539140507        21.260544036436617     
 H  -7.2996176680981781        4.7231159400957381        20.696118501665243     
 H  -6.9528861796806423        6.4278381365210997        20.973683944426966     
 C  -6.8435893389626274        5.2081253311076319        22.768202534675474     
 H  -7.8727940880120402        5.4147714523534800        23.091876717935694     
 H  -6.6095196945113086        4.1793350911860356        23.072331118732720     
 H  -6.1900604801302466        5.8754737941574522        23.343658137421407     
 Cl   15.423942590324906        5.8725017599265801        7.7109658623729054     
         388

 Co   11.026489064751868        5.9992254969506096        1.3035236590042347     
 N   9.6321165081410633        7.5964149262977214        1.4211530957625804     
 N   12.176728122225722        7.7694608440491280        1.2458009411749220     
 N   9.7419990667426610        5.2442157123475859        2.7802949838072086     
 N   12.331872423008978        5.2104593207196004        2.8673007613032300     
 N   9.5393202141336637        5.2400139531315180       -1.4327116860267063E-002
 N   12.128842748635254        5.1398840903569374      -0.34795260188281607     
 O   8.2769793717323239        7.4355853709859838        1.4689348321354589     
 C   10.040133873373371        8.8383750236476928        1.3683812982927934     
 N   13.481639035552611        8.1223367404142728        1.2037237827117073     
 C   11.483205186031769        8.9375635421397259        1.2889922730844017     
 O   8.3818914255422552        5.2711608127079375        2.6814736672009953     
 C   10.212554302008147        4.5872244746847315        3.8093421594741921     
 N   13.642728016648075        4.9606749745194634        3.1035723037799667     
 C   11.660801140501713        4.5413859784505064        3.8415008750955115     
 O   8.1897188918151240        5.3235742322925841       0.19591181989987785     
 C   9.9021856223395286        4.5770421724179506       -1.0809669034602014     
 N   13.400009222081719        4.8070565498633222      -0.67547072490670357     
 C   11.343793246200940        4.4689702099994362       -1.2317533530931530     
 B   7.8043483476005671        6.0036769399181757        1.4854866223740080     
 C   9.1173998907445544        10.007228244114804        1.3533746091597800     
 H   14.229765478795315        7.4019353789072637        1.1134567968546096     
 C   13.639660760050372        9.4722500612382472        1.2063868201412142     
 C   12.371498200023931        10.035102382051029        1.2668129390376905     
 C   9.3476470727620118        3.9149652035015614        4.8167435052871923     
 H   14.374420569098469        5.3219806853360847        2.4508550938057532     
 C   13.820210256754034        4.1573272178556779        4.1826426596641602     
 C   12.560336572673178        3.8658949545336028        4.6911885928147257     
 C   8.9405419847643923        3.9705444750205383       -2.0357599699296540     
 H   14.205913442525647        5.1925047333141805      -0.13311722749168514     
 C   13.446770745691596        3.9549928607826739       -1.7247028422168194     
 C   12.134107035304618        3.7130288838052254       -2.1179189365911100     
 C   6.2162841552142876        5.9732431101979655        1.6445686365469983     
 H   8.3712406583660375        9.9330555415240074        2.1570274966076863     
 H   8.5382286976416761        10.030079389553279       0.41787711555770424     
 H   9.6617391490524955        10.948640022163787        1.4489245420289680     
 H   14.624246513105044        9.9165299791361878        1.1158820444975648     
 H   12.128326020811704        11.087917217816511        1.2915195299759454     
 H   8.5633962145198463        3.3398951256071552        4.3081661170100674     
 H   8.8235879392250212        4.6530262475160784        5.4426957034067884     
 H   9.9337309764913346        3.2576664473355237        5.4663447931310971     
 H   14.802761815297295        3.8387307528668289        4.5158198322982068     
 H   12.333407205811826        3.2387085481337210        5.5418052231769703     
 H   8.0866040852247956        3.5408612051391510       -1.4966595522257164     
 H   9.4250047102714927        3.2094800835960364       -2.6540790358706374     
 H   8.5325918416745825        4.7434967409135131       -2.7055784294048588     
 H   14.391861811593865        3.5591914248314080       -2.0794725693731939     
 H   11.811576378668345        3.0726091449199258       -2.9265994835919722     
 H   5.7480323731341239        6.5510684387829770       0.83205144679072440     
 H   5.8742519765100800        4.9339750464651155        1.5088654796719148     
 C   5.7459217349655241        6.4923379539730979        3.0132580369035740     
 H   5.9722638759079922        7.5667582737150525        3.0980720505188892     
 H   6.3367470456903465        6.0043774026062735        3.8032515904664632     
 C   4.2639439106537944        6.2586412907954188        3.3219285403213892     
 H   3.6348425431490727        6.8483599199965957        2.6370895586827134     
 H   4.0112411657657780        5.2051426935464731        3.1184921969143042     
 C   3.9151233683999234        6.5917005020742314        4.7769666019170423     
 H   4.1256045502033789        7.6546400373978596        4.9763942503994745     
 H   4.5938637736866506        6.0344578171535037        5.4428368847007942     
 C   2.4648084070881331        6.2751346270685895        5.1535730937438053     
 H   1.7825488877516769        6.8630781646781802        4.5198079469160453     
 H   2.2472533660124983        5.2206491242123585        4.9182869577000643     
 C   2.1514528306903444        6.5434211058240992        6.6291347286785482     
 H   2.3541884391458838        7.6007877489847404        6.8636652489203689     
 H   2.8478546723185429        5.9687167427752286        7.2594012175722806     
 C  0.70776252924659011        6.2010207039022065        7.0133540957520211     
 H  0.50353540986285528        5.1449697447377458        6.7729749126683210     
 H   1.5650775766776148E-002   6.7831935682422397        6.3842726182757943     
 C  0.39122683989033546        6.4611598765411289        8.4897098467240024     
 H   1.0776886022507162        5.8761792618023314        9.1202296612496809     
 H  0.60295682504116499        7.5153446980843270        8.7306031273504558     
 C  -1.0579541316566892        6.1331921817244472        8.8665901272153533     
 H  -1.2719877862765459        5.0782065287882245        8.6302739589278197     
 H  -1.7394380199090866        6.7197703734890757        8.2300330617956430     
 C  -1.3807499402374659        6.4060404198118714        10.339792709995878     
 H -0.71662882873563838        5.8045957693424874        10.978406451455600     
 H  -1.1416693566751523        7.4547276810127769        10.578850596353437     
 C  -2.8422868474451963        6.1215395090938136        10.704929049678885     
 H  -3.0842448952455133        5.0717427742630354        10.473205262947856     
 H  -3.4976235646608056        6.7247347242711406        10.057415664628486     
 C  -3.1706004837445732        6.4140040121995581        12.173027481111895     
 H  -2.5207166132837688        5.8049861656086668        12.819511523956249     
 H  -2.9107939002264356        7.4594223901819019        12.404151762015170     
 C  -4.6379041659257005        6.1600536232224492        12.544176444092047     
 H  -4.9032261212690553        5.1171981871540781        12.305682304532963     
 H  -5.2928967598188734        6.7841284361525132        11.915553740177252     
 C  -4.9318364993545947        6.4381723505537742        14.022664141882785     
 H  -4.2713222560708486        5.8172845299020635        14.646333461109256     
 H  -4.6638856690324904        7.4791087099779050        14.262589000028692     
 C  -6.3912099601094789        6.1832433740337756        14.426270707930568     
 H  -7.0514881857715856        6.8480950697042919        13.847438376909286     
 H  -6.6665508214856040        5.1551400514935182        14.139905169114291     
 C  -6.6176922678843919        6.3880298770652777        15.929139567858281     
 H  -7.6522048029130705        6.1747919620235354        16.230411633841733     
 H  -6.3994515346307068        7.4206130301182611        16.232473662353481     
 H  -5.9701069876419144        5.7293957300444065        16.521796504999287     
 Cl   15.710379585126672        5.9357143357177389        1.0344959435820407     
 Co   20.786637427526816        1.9007598677067821        5.5706405194258428     
 N   22.229042612966182        3.4296768978218006        5.3830816048574954     
 N   19.674543056781843        3.6973305580607647        5.5427094319436678     
 N   22.031448670816864        1.0646169154864003        4.0735401878999644     
 N   19.468670222936264        1.1090767602556153        4.0526002158658807     
 N   22.261774796638594        1.0121659088906145        6.8241901659818529     
 N   19.670604100452302       0.98161191831873085        7.1771992007364815     
 O   23.576803106690313        3.2211720178866949        5.3609008877805078     
 C   21.858998305899426        4.6840587764111810        5.4173412628459241     
 N   18.385899916510532        4.1055721775309495        5.5990138293914473     
 C   20.416820337676882        4.8352952700266565        5.4911880544660852     
 O   23.395988579728019        1.0648553849627362        4.1440712002186615     
 C   21.527968050996051       0.42455697346719762        3.0493577621222516     
 N   18.142387796638403       0.93036644024521165        3.8463971560820633     
 C   20.081834142082979       0.43422234462222825        3.0458194549681270     
 O   23.613107408323888        1.0948207115027808        6.6252773009418089     
 C   21.888860638682381       0.37013947444882322        7.8997382209393150     
 N   18.393552702429947       0.69579813370592336        7.5245821329278604     
 C   20.445143380955486       0.29570444098001364        8.0580968804973754     
 B   24.005779288567226        1.7706287673775705        5.3323012065567221     
 C   22.817401900423089        5.8222694195089950        5.4229411412484279     
 H   17.610280303509938        3.4165683720367026        5.7183869546019350     
 C   18.285382264447513        5.4586406124189777        5.5988606262704277     
 C   19.577127647197244        5.9676671565168853        5.5205625392083375     
 C   22.348282003906075      -0.27381443460477639        2.0212937187099569     
 H   17.440447106312021        1.3210099036130258        4.5116831558210038     
 C   17.899989947696429       0.16247775682561577        2.7521152842537977     
 C   19.128592532839111      -0.17857834981227019        2.2049458755539608     
 C   22.842729385544928      -0.23913157699017229        8.8604048599914034     
 H   17.594328574776018        1.1254296942442483        7.0061665041010510     
 C   18.333567217212046      -0.14170658266280378        8.5842279121996761     
 C   19.643094403079992      -0.42541156491167753        8.9612431460590791     
 C   25.591578054052221        1.7123485012056066        5.1605263403767028     
 H   23.557261446585368        5.7173774904594419        4.6167118947686081     
 H   23.402915973537102        5.8289409095541309        6.3547212991230131     
 H   22.304829246554061        6.7803969727140876        5.3251016902847210     
 H   17.320821351756802        5.9431916077036373        5.6997720251595707     
 H   19.862343005207990        7.0095019239799479        5.4922249582380207     
 H   23.170696656111293      -0.81514255613871345        2.5050716464799199     
 H   22.815707762603658       0.44547640365287972        1.3322777007683482     
 H   21.734745544686277      -0.96487558895866254        1.4334762332008590     
 H   16.895617914293481      -0.10146761790899364        2.4403714994077683     
 H   19.303264006622573      -0.79224809411156427        1.3321283026251676     
 H   23.657036047520993      -0.74159223598693069        8.3210237511066598     
 H   22.336830282317212      -0.94013270832607443        9.5302039010018103     
 H   23.313620059702565       0.54185267934816106        9.4774135661155086     
 H   17.381078209113518      -0.49472758812064921        8.9614053412284136     
 H   19.954369131452424       -1.0651755496936925        9.7745627561704929     
 H   26.076607107940937        2.2587835166846046        5.9850017551808383     
 H   25.919411609726563       0.66456011678896842        5.2608651280993080     
 C   26.053471004604106        2.2690094833671743        3.8037213046129938     
 H   25.814217930777975        3.3424828781853773        3.7473174707057209     
 H   25.464966928674450        1.7945912852918200        3.0035711493032853     
 C   27.537679279237331        2.0654503300843561        3.4854617758517130     
 H   28.157944561070614        2.6491826880396387        4.1835750737336266     
 H   27.810001578720037        1.0116681218671084        3.6607975807738282     
 C   27.875982777611373        2.4441835724510006        2.0389575971602953     
 H   27.635756305928052        3.5058246200362433        1.8677730453517867     
 H   27.212889515194753        1.8857156837089879        1.3586820153632573     
 C   29.334958846873267        2.1803205512675845        1.6555465387011075     
 H   29.997903461432266        2.7801048748411730        2.2987953223168947     
 H   29.587450840861759        1.1296668234201164        1.8728418434640348     
 C   29.639085289442264        2.4841597510963078       0.18489078297186179     
 H   29.397079839405936        3.5370203937262419       -3.1610535741350018E-002
 H   28.966234822053281        1.8939226155908637      -0.45627745861628516     
 C   31.095954666730147        2.2042588766233062      -0.20030013293858795     
 H   31.342154932077925        1.1543972081384066        2.7870754654153465E-002
 H   31.762274465992480        2.8065421415911609       0.43776541827833859     
 C   31.406809100888218        2.4955854304522327       -1.6719577296186685     
 H   30.747136922917875        1.8917829344637949       -2.3131893463276971     
 H   31.154091998411378        3.5435853850070527       -1.8990815752020218     
 C   32.870144629466601        2.2321143404865320       -2.0455699700137528     
 H   33.126329159159361        1.1838358889967540       -1.8214959237034620     
 H   33.523777954419430        2.8386028552861720       -1.3983869873640382     
 C   33.188755433471535        2.5375349897137705       -3.5130667504456206     
 H   32.548227070015948        1.9232857060596265       -4.1636281105396638     
 H   32.914262984181619        3.5807720621477852       -3.7364619693554197     
 C   34.660548179399299        2.3100275264647316       -3.8780436314534148     
 H   34.939340069133173        1.2666632040422667       -3.6588607798167505     
 H   35.294278532500172        2.9286864056140445       -3.2233436733175256     
 C   34.976693147851719        2.6310579739225259       -5.3427253378094450     
 H   34.341055543538417        2.0134315627275208       -5.9953902443089087     
 H   34.687836865102426        3.6719277010516573       -5.5583801059081965     
 C   36.448302848684165        2.4215604069000944       -5.7241612315763648     
 H   36.745617582282101        1.3866086998639071       -5.4892556115385229     
 H   37.089911508354419        3.0642458287133354       -5.1002851880897691     
 C   36.718730396507553        2.7078238364995459       -7.2056979850967791     
 H   36.063540834196203        2.0731281844120533       -7.8209847621315260     
 H   36.425060683527057        3.7425078933373048       -7.4413559903464508     
 C   38.177013511257513        2.4833351946848712       -7.6304217943544312     
 H   38.830870458136850        3.1665531065511114       -7.0660945619247206     
 H   38.478547617588340        1.4630074940384434       -7.3430155985319692     
 C   38.374066750556359        2.6820971318886784       -9.1380894259466547     
 H   39.402759279112040        2.4717177079486574       -9.4609845171119975     
 H   38.143693235875077        3.7115311563458540       -9.4428624228225395     
 H   37.718641039350544        2.0166328270850835       -9.7136050019447993     
 Cl   16.103547681344910        2.0123100966668073        5.9043169847546304     
 Co   20.500546692268522        1.8917631077695085        12.322364423440376     
 N   21.895765582811229       0.29535840403122815        12.204920305999678     
 N   19.350828945047699       0.12133249030919022        12.378230987084645     
 N   21.785780993649567        2.6479026623545701        10.846610281304363     
 N   19.196416178768597        2.6806372201892499        10.757757442820290     
 N   21.986429061185905        2.6520752789227107        13.641069511156422     
 N   19.396705652708029        2.7515998581902195        13.972264574585070     
 O   23.250845789499216       0.45678991713136835        12.158423839235112     
 C   21.488070095600289      -0.94672096241811832        12.257376309581888     
 N   18.046071224980970      -0.23212236887910653        12.420033669948124     
 C   20.044917640124371       -1.0464453206280198        12.335575375230842     
 O   23.145815447158057        2.6217978310747445        10.946708987226740     
 C   21.315924055755556        3.3045853010679189        9.8170188362060387     
 N   17.885571727340437        2.9289999985531430        10.520221131676397     
 C   19.867717950890597        3.3495207355587673        9.7835753224430775     
 O   23.336226669656572        2.5684470950006939        13.432281114725571     
 C   21.622502066596169        3.3150783322197697        14.707309164125730     
 N   18.125128014842133        3.0833911296504386        14.299114521244812     
 C   20.180738404860879        3.4225452329832353        14.856941795203152     
 B   23.722817517787263        1.8890249242626518        12.142699933691731     
 C   22.411053837469918       -2.1153550119516984        12.273367046674027     
 H   17.297618144101403       0.48800337111890668        12.509882611835005     
 C   17.888667306862306       -1.5820684984305062        12.417596850989749     
 C   19.157128059862618       -2.1443565285009316        12.357606040168260     
 C   22.181559540000340        3.9775818607800657        8.8106346838427534     
 H   17.153617859654677        2.5676784601722176        11.172614438800705     
 C   17.708274519005695        3.7313656147643575        9.4403740422360727     
 C   18.968266028350378        4.0235667534096642        8.9326316166882691     
 C   22.583256934411754        3.9222315473060121        15.662614599047961     
 H   17.319804373962050        2.6976571930526614        13.756041008657537     
 C   18.077146646315917        3.9348729105416131        15.348729869011843     
 C   19.389388906697043        4.1775379428143973        15.742912882481566     
 C   25.310986223446928        1.9206471835052787        11.985078703146634     
 H   23.158425831669724       -2.0407004959224881        11.470886795078510     
 H   22.988812315650009       -2.1384571455019845        13.209744724078819     
 H   21.867076233679672       -3.0568558343173642        12.176765369532445     
 H   16.904274828682478       -2.0268027910547750        12.507929248814774     
 H   19.400752712508613       -3.1970732763069796        12.333211250357190     
 H   22.962424959300488        4.5563793492832128        9.3205379627979106     
 H   22.710098819404145        3.2400209065456771        8.1875156480959426     
 H   21.595104580263179        4.6319094378507009        8.1581687570817660     
 H   16.725683237975769        4.0487450454668261        9.1062343964553136     
 H   19.195298249664138        4.6502245912014786        8.0816528565829415     
 H   23.437340629690109        4.3520680587036118        15.123799723866385     
 H   22.098039736279265        4.6833613280093029        16.280282941049563     
 H   22.991225236661986        3.1497635891180158        16.333004342205200     
 H   17.131592196944567        4.3298651832394501        15.703080057283458     
 H   19.710935073676904        4.8178572052880568        16.552044056158522     
 H   25.778859697496166        1.3406925659233901        12.796359062426481     
 H   25.652334190969928        2.9597588851613170        12.124066836282834     
 C   25.782733158991004        1.4058327210437394        10.615225911549928     
 H   25.557943753632813       0.33127675241835641        10.527394953582348     
 H   25.191628474306565        1.8951111576857573        9.8262478631918526     
 C   27.264485050336379        1.6425324637262484        10.307770840348415     
 H   27.894229240546036        1.0522111534198508        10.991496420624937     
 H   27.515479430417383        2.6959962953914056        10.513735068059317     
 C   27.614167849690912        1.3132845164063709        8.8520585326655006     
 H   27.405011124458721       0.25049806440623212        8.6501374035739822     
 H   26.934885819583414        1.8712399569005604        8.1873052959720383     
 C   29.064142285941664        1.6323545031132758        8.4762652572197617     
 H   29.747028261679688        1.0442896036950124        9.1092404282023960     
 H   29.280384800683393        2.6867924826921206        8.7131159243631764     
 C   29.377778682804259        1.3664246133918416        7.0003507937964855     
 H   29.175358731352031       0.30931854893722821        6.7642709131747436     
 H   28.681216389951381        1.9418125584240247        6.3708771007443232     
 C   30.821356446829938        1.7096072115353071        6.6165479369978808     
 H   31.025494964048498        2.7654301848693916        6.8580230734715242     
 H   31.513541237426669        1.1268136823351298        7.2449614542785730     
 C   31.137654570845623        1.4508876470360923        5.1399149464494416     
 H   30.451833141312928        2.0372876836333895        4.5100442657002109     
 H   30.924776190406785       0.39721251906130595        4.8978566738684002     
 C   32.587126199527297        1.7774954109336198        4.7633036672906499     
 H   32.802620408803257        2.8319076439932993        5.0007384551950134     
 H   33.267846015250072        1.1892724781708994        5.3991230173874412     
 C   32.909212604075385        1.5056962418657844        3.2897796614501269     
 H   32.246695865001307        2.1096438853683854        2.6519038890978308     
 H   32.667390579402138       0.45796461203599204        3.0494560729589555     
 C   34.371405489890705        1.7865926187925092        2.9249408463550561     
 H   34.616572005743841        2.8351879448514277        3.1585046201725615     
 H   35.024948131146822        1.1802044624143568        3.5712364415628013     
 C   34.698380707669905        1.4957466873988952        1.4562543971668898     
 H   34.051304870649979        2.1090770727607264       0.81108077546370616     
 H   34.433760336407715       0.45206402746828334        1.2229986948031053     
 C   36.166720573557960        1.7433793454680262        1.0854158359848336     
 H   36.437822475056159        2.7838071991905333        1.3275695164057402     
 H   36.818540163698692        1.1134454054038179        1.7113908286278561     
 C   36.458203537059440        1.4691928295462575      -0.39424873924423109     
 H   35.803668096715391        2.0990182825508756       -1.0151221042550214     
 H   36.180409208493266       0.43204103634657604      -0.63881006310908262     
 C   37.919824397185195        1.7116602272455186      -0.79681744832095291     
 H   38.573552265987743        1.0374065434081909      -0.22163295624156953     
 H   38.205475230480069        2.7353575568851092      -0.50525472482348510     
 C   38.143744447012040        1.5123747987229381       -2.3007402298355082     
 H   39.181886493096549        1.7097028620117278       -2.6003726154211142     
 H   37.908493303433787       0.48537431574119150       -2.6099985489789281     
 H   37.507347784014229        2.1850103365322040       -2.8897970483676039     
 Cl   15.816477416819522        1.9540180596333279        12.587877333076282     
 Co   10.741416409414217        5.9901509273981350        8.0536975023564032     
 N   9.2974223208927533        4.4628327518307787        8.2431645355011263     
 N   11.851734555000476        4.1925262767688301        8.0810819596592474     
 N   9.4986905697502966        6.8278098817516577        9.5521201793708812     
 N   12.061348524528720        6.7805521480938733        9.5702695541166989     
 N   9.2660263225649349        6.8809387592270035        6.8018271343830099     
 N   11.856907448652542        6.9089424956627470        6.4464287152023223     
 O   7.9498586739258670        4.6728703983840782        8.2663401190267631     
 C   9.6662491500098540        3.2080508795256666        8.2088767858663054     
 N   13.139926564287954        3.7829394321367960        8.0234392936302559     
 C   11.108273627459665        3.0553443698362859        8.1335203250238166     
 O   8.1340472275822755        6.8289303330320603        9.4829997332435525     
 C   10.003921698162221        7.4675053261719890        10.575699304060860     
 N   13.388112905676822        6.9576796267337473        9.7750633483301925     
 C   11.450060541992684        7.4560505349460939        10.577813859653615     
 O   7.9148575516817026        6.7993916504284257        7.0019750752496561     
 C   9.6386040568456064        7.5231606301407439        5.7262687963130396     
 N   13.133961645159113        7.1931974702538746        6.0976129151234009     
 C   11.082243835302798        7.5957673899585725        5.5663683692810038     
 B   7.5225130114765344        6.1239722648808614        8.2952039074716168     
 C   8.7069499553452481        2.0705641231630114        8.2045771080613825     
 H   13.916187752753304        4.4711512305159484        7.9032693809280241     
 C   13.239046106837094        2.4297476247640080        8.0235142197156506     
 C   11.946802643387123        1.9220735231549533        8.1032781992147029     
 C   9.1855644435049673        8.1670358546738093        11.604615539523504     
 H   14.088967109799430        6.5662317763305040        9.1090420538249290     
 C   13.632587248958757        7.7251480155713121        10.869246850989882     
 C   12.404938572334492        8.0676729082522360        11.417764112611270     
 C   8.6847724278942877        8.1340778817848953        4.7666249259197242     
 H   13.933246409835185        6.7626336750698819        6.6151874430953344     
 C   13.193803030505276        8.0304942571999334        5.0377825858895697     
 C   11.884167793056340        8.3158033070485811        4.6622512702931926     
 C   5.9368168699458286        6.1846588099637039        8.4675575924349413     
 H   7.9661766167942458        2.1778620560761088        9.0096642865646093     
 H   8.1226774687215482        2.0621324851602685        7.2720539340970696     
 H   9.2187009913580571        1.1122604662444127        8.3050716644015754     
 H   14.203040937832414        1.9441868528178363        7.9216205554087793     
 H   11.660634804904138       0.88050206693870681        8.1319785054151037     
 H   8.3616736059895498        8.7070674967738562        11.121763311779757     
 H   8.7203539934203906        7.4484219106332876        12.296061483068295     
 H   9.8001719986221332        8.8594230377697603        12.189997320081154     
 H   14.637599575405444        7.9878638344796666        11.180029714634870     
 H   12.231878420425380        8.6814206054368448        12.290905180554615     
 H   7.8681563421890557        8.6317562698241996        5.3064618618437933     
 H   9.1899690127778353        8.8393494990700567        4.1010970924091508     
 H   8.2174956502632917        7.3548519648009751        4.1450372215084048     
 H   14.146337727513467        8.3822023482355501        4.6594002139233286     
 H   11.572705264425405        8.9557106601158960        3.8491242579441409     
 H   5.4508781503030193        5.6364242652854974        7.6448377732541957     
 H   5.6103242903558090        7.2325299904848785        8.3641701860916609     
 C   5.4744312656362277        5.6327667463472819        9.8259964970602667     
 H   5.7129337302565784        4.5593606474784467        9.8859086850686939     
 H   6.0631245196325283        6.1093769343521647        10.624647864581760     
 C   3.9902944228545332        5.8380703827173734        10.143302460569071     
 H   3.3697920013225056        5.2526707293149997        9.4468265790405770     
 H   3.7184571784243157        6.8914163532128665        9.9648076625460895     
 C   3.6518225409764593        5.4636724680087250        11.590784578041747     
 H   3.8919396183168731        4.4025422735553690        11.765036079685876     
 H   4.3150245154685951        6.0240093506533166        12.269403210453373     
 C   2.1929412150127083        5.7286789902077953        11.973546028032251     
 H   1.5298488870598963        5.1279555015981781        11.331333503490372     
 H   1.9407077629089677        6.7790159505677776        11.754444165210735     
 C   1.8889429961093487        5.4272940450756240        13.444677932322035     
 H   2.1313524845318215        4.3748848365062516        13.662889345015426     
 H   2.5617003345991183        6.0188015946780187        14.084777792127252     
 C  0.43206404720098962        5.7071900741103265        13.829716338505856     
 H  0.18545129330710261        6.7567745434279756        13.600663790500002     
 H -0.23414599348450660        5.1040745608366889        13.192312310026406     
 C  0.12169364331588717        5.4169010448904302        15.301657794951874     
 H  0.78083259535443861        6.0219744836505349        15.942253707476301     
 H  0.37559164461551914        4.3693508328159298        15.529631010170567     
 C  -1.3418552147521372        5.6790064110532299        15.675378643308939     
 H  -1.5992635963746391        6.7269457152775605        15.450973789280193     
 H  -1.9949335097983454        5.0714813113919242        15.028570645331738     
 C  -1.6598039017796642        5.3736598167508802        17.143023090468450     
 H  -1.0203124321458659        5.9893130535589219        17.793300027977509     
 H  -1.3834741441503480        4.3309556510411218        17.366758648230284     
 C  -3.1320171004574506        5.5986195201445526        17.507953835373971     
 H  -3.4127078613745168        6.6414997685717854        17.288671798015756     
 H  -3.7645355663843656        4.9786255152558923        16.853284458309986     
 C  -3.4477176612368137        5.2770412920765795        18.972595564722305     
 H  -2.8134060087517501        5.8959589731229691        19.625347214564901     
 H  -3.1568525367004394        4.2367125311475773        19.188246493993177     
 C  -4.9198525394564339        5.4835093688759722        19.353775432023532     
 H  -5.2193058293159904        6.5179104721885004        19.118985396138758     
 H  -5.5599944286397207        4.8395272801073119        18.729679136234566     
 C  -5.1898725237622774        5.1963727373503135        20.835197545972161     
 H  -4.5364986684164492        5.8327154266739560        21.450729710164936     
 H  -4.8935288519698190        4.1624201430665604        21.070777517235882     
 C  -6.6488624204037237        5.4168435380131141        21.259675583834177     
 H  -7.3007487039982992        4.7320953807760224        20.694865111820892     
 H  -6.9530471111085994        6.4365280910663598        20.972676769525169     
 C  -6.8455663996384519        5.2166559719204564        22.767200609017110     
 H  -7.8750364507779045        5.4231904113499150        23.090049918019979     
 H  -6.6116691019105547        4.1878714959336332        23.071479857650537     
 H  -6.1924921043815635        5.8840397469336221        23.343141849399981     
 Cl   15.424050941176580        5.8736308067781415        7.7157909971547118     
         388

 Co   11.026596627491021        5.9939942799255661        1.3012535883396463     
 N   9.6304409712952737        7.5886683595907414        1.4214651309866817     
 N   12.175421038273884        7.7651940816599039        1.2466781846481421     
 N   9.7435672042324715        5.2359936241656158        2.7787640754352654     
 N   12.332443121151194        5.2051273106110578        2.8633784009315706     
 N   9.5398793204884011        5.2300210765578381       -1.4241072841676559E-002
 N   12.129462262725594        5.1324297808957278      -0.34854107341975776     
 O   8.2755748005728726        7.4260792882155560        1.4683046469114978     
 C   10.037063396889558        8.8310847022014283        1.3693654678147369     
 N   13.479733825527425        8.1201062342632540        1.2040752918108710     
 C   11.480103591929501        8.9321872845940309        1.2901814775998015     
 O   8.3832986509249512        5.2619366824359419        2.6809685938652099     
 C   10.215322694714709        4.5796430099001073        3.8076489476688926     
 N   13.643863624273212        4.9579680437680729        3.0985695206456834     
 C   11.663490292444449        4.5358522143826132        3.8387769496101178     
 O   8.1902145633211862        5.3135580193145424       0.19556928613560087     
 C   9.9031224349581333        4.5677983981880965       -1.0811927111559014     
 N   13.400848422440168        4.8013288807587990      -0.67677299255622470     
 C   11.344809042579444        4.4609603962137623       -1.2322407283007850     
 B   7.8045647315719551        5.9934788566740202        1.4852759596972931     
 C   9.1130218452628000        9.9988148597351767        1.3546909778626530     
 H   14.228870174002793        7.4008584799496022        1.1127413970078517     
 C   13.635639514282490        9.4701359317712281        1.2066521250882702     
 C   12.366609215643651        10.031007508604526        1.2677428302278555     
 C   9.3520366470361544        3.9064275379371640        4.8157993117666784     
 H   14.374469528105720        5.3203413523977927        2.4453894528339135     
 C   13.823721662743031        4.1559419467659868        4.1782146647738632     
 C   12.564991318010808        3.8626841360740598        4.6881650162422446     
 C   8.9417782054883652        3.9611762341047858       -2.0362013211203931     
 H   14.206501000495242        5.1884074207274535      -0.13529260526370762     
 C   13.448108356713625        3.9497937796696254       -1.7263816550084750     
 C   12.135563908947145        3.7062920126262808       -2.1190149397274594     
 C   6.2165827045489808        5.9619691127623966        1.6448039208079270     
 H   8.3670495067756061        9.9234876158865788        2.1583940450214234     
 H   8.5336712767601277        10.021105659970901       0.41929703393215390     
 H   9.6561922359487458        10.940836037752087        1.4503819902697561     
 H   14.619488294376113        9.9158976544407444        1.1157632564263102     
 H   12.121890192360867        11.083418481543902        1.2925899014848063     
 H   8.5664967897041429        3.3324553848209302        4.3081070052307773     
 H   8.8299049929803779        4.6438019727863589        5.4439495915420180     
 H   9.9391423786705246        3.2480068048901294        5.4632459680931618     
 H   14.807073351961774        3.8393731805477693        4.5106268678554784     
 H   12.339973192889552        3.2360061352955980        5.5396033400929010     
 H   8.0891850383230253        3.5290095878506400       -1.4971007706810224     
 H   9.4270024739092424        3.2021547887891768       -2.6562467224441635     
 H   8.5316829540478274        4.7343779280554052       -2.7042493684830831     
 H   14.393474957515732        3.5555600280363078       -2.0819619006751084     
 H   11.813455413427750        3.0658881712327881       -2.9278629359568313     
 H   5.7477116602459724        6.5387442679770498       0.83191976595567263     
 H   5.8751022256807888        4.9223959253747500        1.5102466385096351     
 C   5.7464934860465586        6.4822318742321619        3.0131251514533184     
 H   5.9732644634502785        7.5566170951425482        3.0970524444318257     
 H   6.3372410025410364        5.9946789930772537        3.8034308303045732     
 C   4.2644386271142380        6.2495377479314600        3.3220950462627186     
 H   3.6356437680598535        6.8390972573039814        2.6368369118125199     
 H   4.0110628712967937        5.1960424451288683        3.1195477336347111     
 C   3.9159762359999286        6.5840699243189293        4.7768610653515395     
 H   4.1275093241959944        7.6469457851622984        4.9753924667780831     
 H   4.5941591788233183        6.0267192115782535        5.4431914617293087     
 C   2.4653544252604096        6.2693386783994045        5.1536774118263908     
 H   1.7837809789551287        6.8577397977868815        4.5196101000006133     
 H   2.2465650325116053        5.2150019329614752        4.9189627602143453     
 C   2.1523257750410343        6.5387991367652347        6.6290805493086520     
 H   2.3564810281568920        7.5959865328858305        6.8630364354760571     
 H   2.8478768525457898        5.9634881259841404        7.2596992586242601     
 C  0.70816091771469081        6.1986351604734775        7.0133173908411628     
 H  0.50241367923693703        5.1428201249207639        6.7733268004562976     
 H   1.6981481190577862E-002   6.7815693798320789        6.3839435223775229     
 C  0.39184124391245440        6.4598322478167622        8.4895176823365741     
 H   1.0773134719685220        5.8741124111878795        9.1203919460818472     
 H  0.60509329803822465        7.5137724551568752        8.7299686506968506     
 C  -1.0578601893740684        6.1342356499441291        8.8662704085213999     
 H  -1.2734641414782213        5.0795132994604941        8.6303486127829760     
 H  -1.7383141928155805        6.7215939736541417        8.2293612698816681     
 C  -1.3804804890562183        6.4082088611324517        10.339281460046173     
 H -0.71726279431880702        5.8062129400608811        10.978294722744486     
 H  -1.1400330454197842        7.4566658032190070        10.577827589092477     
 C  -2.8424085992062538        6.1258757952156841        10.704399272966107     
 H  -3.0857959428494053        5.0763503580585327        10.473061971023009     
 H  -3.4969075227207478        6.7297345237517732        10.056667759647880     
 C  -3.1702469099128181        6.4193094363710177        12.172394068196759     
 H  -2.5209666440920713        5.8098427599937619        12.819058606102232     
 H  -2.9092453455816898        7.4645086173974802        12.403035439278371     
 C  -4.6377399545738651        6.1671538157208454        12.543894596149759     
 H  -4.9043891067069794        5.1246568047645011        12.305417112144895     
 H  -5.2921483021675257        6.7920774613773336        11.915517685178877     
 C  -4.9307641200721237        6.4454487756213616        14.022524844476871     
 H  -4.2706299767729305        5.8237926841447729        14.645815029437166     
 H  -4.6615895933015983        7.4860452753866253        14.262437792219499     
 C  -6.3901710138802308        6.1919972530956491        14.426846591406957     
 H  -7.0500126228950437        6.8577885545111279        13.848630869415766     
 H  -6.6667641461294895        5.1643033547296957        14.140297210334699     
 C  -6.6155348030497922        6.3964228437963291        15.929914561996974     
 H  -7.6499522511407081        6.1837746072075683        16.231903152195894     
 H  -6.3963488818142276        7.4287291172740995        16.233466698713947     
 H  -5.9680114124032064        5.7371289920555197        16.521863151599337     
 Cl   15.710447219260482        5.9368888178164720        1.0299007200761805     
 Co   20.786682597553472        1.9063327644920121        5.5685554616525685     
 N   22.227440052154311        3.4376110022131008        5.3834092418319601     
 N   19.673278365640282        3.7019868544921386        5.5435954895548347     
 N   22.032867261008516        1.0729941070302287        4.0721678814213957     
 N   19.469150870212246        1.1147573442087857        4.0489006496468889     
 N   22.262227938642980        1.0222188051769991        6.8243417874545784     
 N   19.671114602734281       0.98923392019596434        7.1766411528195899     
 O   23.575456475026719        3.2307519095947885        5.3603418907533289     
 C   21.856078383028038        4.6915618716889540        5.4183192113855014     
 N   18.384071380566922        4.1083100660073102        5.5994095406063442     
 C   20.413867734364249        4.8409947624961811        5.4923570539613653     
 O   23.397251504676017        1.0741380889653980        4.1436936043530430     
 C   21.530538025946335       0.43236541615525492        3.0478003556635191     
 N   18.143405421578517       0.93359537432055362        3.8416304729833444     
 C   20.084332429441339       0.44011397184206907        3.0432486406632608     
 O   23.613500287650755        1.1049148028240108        6.6250482693959656     
 C   21.889653937083640       0.37944548715247872        7.8995654911936501     
 N   18.394263886413523       0.70178872145550031        7.5233191192472990     
 C   20.446008396572950       0.30384189441715553        8.0576450288904198     
 B   24.005929821362422        1.7808476934077442        5.3321832031240994     
 C   22.813241744978583        5.8308381855940672        5.4242587331092542     
 H   17.609405628259228        3.4182172176412240        5.7177706416446537     
 C   18.281562366086977        5.4612695187033369        5.5991632452868254     
 C   19.572491005411727        5.9721599810013934        5.5214770009863132     
 C   22.352415864998495      -0.26509709216872090        2.0204630964306740     
 H   17.440426351075448        1.3232109982263813        4.5064816046695029     
 C   17.903268441153827       0.16449542441664322        2.7478604852785264     
 C   19.132961261686319      -0.17484175434710805        2.2020453391929635     
 C   22.843778684327436      -0.22975192429801711        8.8600280742063031     
 H   17.594814204270588        1.1298947116125164        7.0040668536295474     
 C   18.334724641054045      -0.13622730713688924        8.5825976371068418     
 C   19.644356633709993      -0.41848862698941486        8.9601871240191446     
 C   25.591808220119919        1.7234804716837775        5.1608688944855095     
 H   23.553364384636414        5.7269858572623393        4.6181633526994217     
 H   23.398482127613025        5.8381050970716935        6.3562008636499412     
 H   22.299568927178768        6.7883811568202246        5.3264416997858124     
 H   17.316308103738457        5.9444258516105206        5.6997154742553153     
 H   19.856250125450273        7.0143751736885234        5.4932582433638766     
 H   23.173393746239057      -0.80773720649309111        2.5051272348884970     
 H   22.821959065989109       0.45484783173481691        1.3337532720491805     
 H   21.739818420394400      -0.95486882411875817        1.4303873802293690     
 H   16.899654834865377      -0.10132594142263696        2.4353509114143566     
 H   19.309454085242390      -0.78896871523216683        1.3299919291090843     
 H   23.659571488619495      -0.72949738360929284        8.3206668361633280     
 H   22.338649287458839      -0.93300047639564054        9.5278762208945373     
 H   23.312318566480954       0.55090802148757811        9.4790386232572583     
 H   17.382488548705407      -0.49073633372631709        8.9589851440835275     
 H   19.956013265191537       -1.0582835621870001        9.7733427855083139     
 H   26.076258186073726        2.2711074568785614        5.9848571138179212     
 H   25.920104271610381       0.67599555393261357        5.2625877950350715     
 C   26.054032870668099        2.2786261434409476        3.8035831559834943     
 H   25.815273089193834        3.3521320627935647        3.7460367964838834     
 H   25.465440814061989        1.8036482940066900        3.0038463324887648     
 C   27.538158877784664        2.0739169884640449        3.4857091408337335     
 H   28.158748757472711        2.6579178713725220        4.1832934207526531     
 H   27.809752896925747        1.0201583570123149        3.6621630836756980     
 C   27.876855379203420        2.4508607989330722        2.0388674360488457     
 H   27.637701598861764        3.5125309089979400        1.8665617887266590     
 H   27.213201937023701        1.8923723682083460        1.3591607021587389     
 C   29.335519657168032        2.1850680153413284        1.6557325281224569     
 H   29.999157805072816        2.7844641892810893        2.2986060728871163     
 H   29.586750574393065        1.1342893575972508        1.8737413916094610     
 C   29.639978361682100        2.4875417266179998       0.18488484362387167     
 H   29.399358235191226        3.5405449739243675       -3.2329641416967876E-002
 H   28.966296418142331        1.8978074118415162      -0.45585690790797911     
 C   31.096380929456565        2.2054130380144987      -0.20025417307868881     
 H   31.341103236429500        1.1553452017785206        2.8400151735999645E-002
 H   31.763610702378731        2.8070212031775066       0.43746203625131441     
 C   31.407425143331917        2.4955698498413588       -1.6720918938387637     
 H   30.746828943723742        1.8923725686306667       -2.3129128273185757     
 H   31.156113644853420        3.5437669764994060       -1.8997569456018775     
 C   32.870270082876132        2.2298629203732085       -2.0458100361341991     
 H   33.125014108176551        1.1813686723827002       -1.8212559521032148     
 H   33.524862874489472        2.8357093666800171       -1.3990339685523212     
 C   33.189004315159281        2.5340819637913583       -3.5135228409352193     
 H   32.547694137379096        1.9201960800196531       -4.1636303369011163     
 H   32.915674488640072        3.5774780374015149       -3.7375250379086040     
 C   34.660455693342207        2.3046713093029649       -3.8784925886067421     
 H   34.938045801480804        1.2611187860035336       -3.6588005268226969     
 H   35.294891599621586        2.9228890497773268       -3.2240877608948453     
 C   34.976994589740883        2.6246305678066313       -5.3433146788373413     
 H   34.340942925478529        2.0071703820326978       -5.9957186680011292     
 H   34.689018455852256        3.6656060630908249       -5.5595913952076108     
 C   36.448486057063867        2.4137523967858021       -5.7243673508851964     
 H   36.744842601061954        1.3785944648379138       -5.4892222580214858     
 H   37.090466551786250        3.0559570845266686       -5.1003979058262141     
 C   36.719684463792731        2.6996105624567210       -7.2058287932470098     
 H   36.064494450332191        2.0651332947969068       -7.8213353469364169     
 H   36.426628494032265        3.7344015130346402       -7.4417794213931332     
 C   38.178078813210547        2.4744246283716658       -7.6297594490648297     
 H   38.831958056284215        3.1572698581117464       -7.0650125370158117     
 H   38.478993845760598        1.4539507549285546       -7.3422440370653996     
 C   38.376115724552335        2.6732563308894872       -9.1372833622361789     
 H   39.405128730068320        2.4632617601880389       -9.4593505571468537     
 H   38.145664366333996        3.7026386734211503       -9.4421712907352155     
 H   37.721311462411222        2.0076208257647203       -9.7133151801701718     
 Cl   16.103575568913129        2.0117846336406067        5.8999397665578712     
 Co   20.500615709870768        1.8972379221145437        12.324669797473206     
 N   21.897557632667567       0.30329293239328325        12.204629734163987     
 N   19.352275715708576       0.12585666309424806        12.377521341185741     
 N   21.784335843103172        2.6562882575578151        10.848103649904051     
 N   19.195932271377984        2.6862052252757320        10.761774712947412     
 N   21.986138519379768        2.6622338684925166        13.640957255795248     
 N   19.396369098836026        2.7592625766337751        13.973000777628993     
 O   23.252370880934986       0.46644133646484204        12.158983708418319     
 C   21.491234339121696      -0.93923423666682415        12.256436252483182     
 N   18.048105286725185      -0.22959341380202747        12.419869746923258     
 C   20.048118798722630       -1.0408346815760183        12.334515469757211     
 O   23.144536485546769        2.6311255943336915        10.947084899739117     
 C   21.313228494273016        3.3123522313487821        9.8187134643984653     
 N   17.884522019916119        2.9320440472850611        10.525409363842368     
 C   19.865098750998413        3.3553041537117125        9.7863927036685716     
 O   23.335985507059675        2.5786340402935015        13.432493657902317     
 C   21.621909687503585        3.3244853120826434        14.707537518259606     
 N   18.124601127567693        3.0894008246825502        14.300612566877327     
 C   20.180078192342243        3.4307611203344330        14.857514364138641     
 B   23.722768391952457        1.8993451697224624        12.142781013742320     
 C   22.415507978300639       -2.1067607402694346        12.272024443683025     
 H   17.298665466894157       0.48939823951755618        12.510815517325362     
 C   17.892773610693570       -1.5796535905854701        12.417503172747624     
 C   19.162080934379574       -2.1400008732794364        12.356816411777670     
 C   22.177190471478887        3.9862524313100609        8.8115074451254145     
 H   17.153673672993630        2.5696558049384879        11.178288740286369     
 C   17.704835387033860        3.7331580175883321        9.4450429284120663     
 C   18.963674943646780        4.0271301247232589        8.9358384726176787     
 C   22.582428651839486        3.9317162546627253        15.663021818837393     
 H   17.319487651271903        2.7020568214988998        13.758463696460570     
 C   18.076208479157639        3.9403952439457837        15.350577348668139     
 C   19.388361594232968        4.1845481915276546        15.744108325275738     
 C   25.310847434343575        1.9319586692191875        11.984609370929016     
 H   23.162606632029032       -2.0309857529565960        11.469410456987188     
 H   22.993546527589292       -2.1292847904304142        13.208235830351761     
 H   21.872673569366839       -3.0488646554232668        12.175356470672986     
 H   16.909104440412300       -2.0258374660722911        12.508232292799432     
 H   19.407220341536568       -3.1923207067850523        12.332258994224533     
 H   22.959587039057595        4.5636854443986978        9.3204307401052020     
 H   22.703481734153847        3.2493424186567004        8.1859875031033749     
 H   21.589740044015809        4.6419144923542222        8.1614012018616400     
 H   16.721446673127499        4.0485962978977668        9.1117371193370769     
 H   19.188788293523842        4.6533172921585155        8.0840638075270164     
 H   23.435157152183670        4.3640251668390686        15.124186308797359     
 H   22.096503816852177        4.6907984462086381        16.282462961917449     
 H   22.992540828393274        3.1589643561381573        16.331600392611971     
 H   17.130411566798525        4.3338772436223465        15.705768335841784     
 H   19.709555929128555        4.8248584951674820        16.553374943218628     
 H   25.779367255517869        1.3532063209074339        12.796345006196018     
 H   25.651692516993503        2.9713866766212229        12.122217023719775     
 C   25.782222260041646        1.4156706067906153        10.615207832032077     
 H   25.556893073909038       0.34115943660275960        10.528479020233609     
 H   25.191215359291810        1.9044472956724889        9.8258451305495775     
 C   27.264067343976638        1.6511532366243735        10.307366616966386     
 H   27.893459058942746        1.0610339666612900        10.991590816801727     
 H   27.515856858516141        2.7046162098277335        10.512261382169367     
 C   27.613330378812989        1.3201602537273445        8.8519744798322506     
 H   27.403027098754528       0.25742657587721557        8.6511275576829831     
 H   26.934644516956030        1.8781729295505203        8.1866814224883200     
 C   29.063635988852973        1.6372167344480417        8.4759133018183501     
 H   29.745791115509711        1.0487028115667971        9.1092469935522242     
 H   29.281206654413150        2.6915093173069691        8.7120808488658064     
 C   29.376925336353953        1.3699447086638528        7.0001825020181654     
 H   29.173063144262599       0.31299931899885480        6.7647877921122621     
 H   28.681225258047711        1.9458905806365943        6.3703000698268708     
 C   30.820985677156369        1.7108349979613566        6.6163323852551752     
 H   31.026650685645034        2.7664383078001493        6.8573407240521291     
 H   31.512232953224764        1.1273243745469061        7.2450859150372464     
 C   31.137084657470936        1.4509561771549428        5.1398746308316241     
 H   30.452207056512005        2.0379941433810047        4.5096031927859093     
 H   30.922766126484870       0.39748928673549838        4.8983418488278003     
 C   32.587055985068204        1.7752898867812184        4.7633716503270325     
 H   32.804016237117310        2.8294797618437779        5.0003321574596553     
 H   33.266800479796494        1.1864042645015496        5.3995957450383383     
 C   32.909017503277148        1.5022908169967999        3.2900621297751176     
 H   32.247289597279782        2.1066109817849292        2.6517341433694144     
 H   32.666024419101987       0.45472125791913542        3.0503406821476013     
 C   34.371554747641369        1.7812767657430442        2.9252206264296952     
 H   34.617921408076427        2.8296866074120399        3.1582664655673787     
 H   35.024387691629194        1.1744531519347601        3.5718213827583156     
 C   34.698150306722056        1.4893460237632599        1.4566798478763976     
 H   34.051477566253553        2.1028171870349603       0.81123205103058427     
 H   34.432678773657166       0.44575857942054886        1.2240593442885976     
 C   36.166605550896676        1.7356351137131671        1.0854676304359170     
 H   36.438621807680718        2.7758779530054953        1.3273432063196158     
 H   36.818067482034500        1.1052708752178309        1.7113860336687234     
 C   36.457355373948047        1.4609913586715249      -0.39425538920535746     
 H   35.802773058757147        2.0909466828543843       -1.0149494140439483     
 H   36.179040393693747       0.42390910030039203      -0.63847356871557670     
 C   37.918849181614824        1.7028712706208387      -0.79761332549802777     
 H   38.572608232245756        1.0283496299361772      -0.22278468789574313     
 H   38.205015895374352        2.7264739262004585      -0.50623816211466477     
 C   38.141833850775470        1.5035535081855853       -2.3016598780972579     
 H   39.179621617482510        1.7014281277680330       -2.6021258339481772     
 H   37.906852458874226       0.47643110353824925       -2.6107128773732904     
 H   37.504700023441785        2.1758486017441894       -2.8902657103699179     
 Cl   15.816599267382413        1.9531759234095187        12.592759521135120     
 Co   10.741475089791773        5.9848268598839827        8.0559280433309457     
 N   9.2992420035789856        4.4550336040857230        8.2428463929939024     
 N   11.853229878357585        4.1881940864924845        8.0803812855693007     
 N   9.4972268991467050        6.8195737014336819        9.5535434333872455     
 N   12.060831211583810        6.7752123094443109        9.5742194100512208     
 N   9.2656952124888683        6.8709788034179322        6.8017012713342231     
 N   11.856539697813075        6.9015955335154073        6.4471834999664424     
 O   7.9514084043883049        4.6633161807852153        8.2668371316962794     
 C   9.6694730506091506        3.2007112744381190        8.2079105198615689     
 N   13.142017890603100        3.7806215103841674        8.0233245342923816     
 C   11.111541198926831        3.0499131920908367        8.1324710774578293     
 O   8.1327465879478282        6.8196916027083416        9.4833275315118701     
 C   10.001181548764919        7.4598638676525608        10.577350819870798     
 N   13.387024225057049        6.9549040632384802        9.7801811739208944     
 C   11.447391690428921        7.4504535013785160        10.580580585185499     
 O   7.9145749746330099        6.7893112784478236        7.0021414038961094     
 C   9.6379569467137784        7.5139335506235474        5.7264680415763936     
 N   13.133393053240605        7.1875930319571690        6.0991749834717295     
 C   11.081530561138312        7.5878393534829600        5.5669569793609321     
 B   7.5224492820496396        6.1137392161250856        8.2952411030165010     
 C   8.7114779538848737        2.0621072349013678        8.2031782562498545     
 H   13.917279481770926        4.4699788351148086        7.9042235791117372     
 C   13.243228414434444        2.4275474928665788        8.0234979693216744     
 C   11.951837157688043        1.9179130899653138        8.1025453704136527     
 C   9.1811206350546133        8.1584027249185365        11.605479388921825     
 H   14.088994400156613        6.5645415145283250        9.1146472599302903     
 C   13.629089480240275        7.7236133605233617        10.873860100104890     
 C   12.400282488867743        8.0643145892985046        11.420926792374750     
 C   8.6838667450518390        8.1246596774716888        4.7669551472254579     
 H   13.932898980511244        6.7586213338434620        6.6176462861099541     
 C   13.192798626119185        8.0254157360999372        5.0397249173546008     
 C   11.883066338852316        8.3091666470879684        4.6635132676222506     
 C   5.9366661723996978        6.1733409036020106        8.4670927448253028     
 H   7.9705067427303717        2.1681938334921007        9.0082130873385644     
 H   8.1273905483342954        2.0532059432059633        7.2705461308615646     
 H   9.2243877313467681        1.1044006918983833        8.3034608639514627     
 H   14.207956939680098        1.9434533450879907        7.9220335236367241     
 H   11.667193380439556       0.87594245111451341        8.1311007908068831     
 H   8.3587721433260107        8.6998391592471513        11.121674835088346     
 H   8.7136343334117914        7.4390863661880537        12.294445457649131     
 H   9.7947127199419803        8.8494056133362058        12.193293502782501     
 H   14.633297696212198        7.9882925579739767        11.185477611089523     
 H   12.225285970187853        8.6785136620627856        12.293280801122144     
 H   7.8659296402326948        8.6199647211510424        5.3067396967120946     
 H   9.1883439110937051        8.8318735167079101        4.1030730173727834     
 H   8.2186823305730581        7.3456325333794776        4.1436928011078047     
 H   14.145077213462507        8.3787053566330112        4.6622184487859482     
 H   11.571235408952161        8.9490945114504754        3.8505362545124164     
 H   5.4513715416885180        5.6240428497436765        7.6447347572503253     
 H   5.6096153635161086        7.2209027007502442        8.3625428362351144     
 C   5.4739839485764969        5.6226237151439049        9.8258956861488205     
 H   5.7120466167953943        4.5491802706014148        9.8866999862923581     
 H   6.0627516901873477        6.0996370199912961        10.624240740783064     
 C   3.9899242835434952        5.8289529542161320        10.142884126464137     
 H   3.3691141656994694        5.2434038603853566        9.4468203451662500     
 H   3.7187808000440072        6.8823065141048048        9.9634966912785110     
 C   3.6510713175567124        5.4560350322366729        11.590633936424480     
 H   3.8901233971728106        4.3948392883799858        11.765787643015457     
 H   4.3148257283708382        6.0162589899280796        12.268802023663845     
 C   2.1924950382546577        5.7228898507500956        11.973165523994233     
 H   1.5287196921341892        5.1226215712483079        11.331254282891059     
 H   1.9415043092297559        6.7733743598772218        11.753478989509968     
 C   1.8881553751229665        5.4226953053559370        13.444455371184747     
 H   2.1291506502295485        4.3701112698200912        13.663257941578610     
 H   2.5617508658991812        6.0136093494510181        14.084204974932449     
 C  0.43174394357234752        5.7048195703953031        13.829452753305437     
 H  0.18663861614230956        6.7546299893402626        13.599979657042860     
 H -0.23538393625704182        5.1024385481983545        13.192350895667376     
 C  0.12114926462189524        5.4156262802482571        15.301554085205311     
 H  0.78125028609340730        6.0200038403254963        15.941784655563708     
 H  0.37355743387869633        4.3678468154647927        15.530007911201240     
 C  -1.3418937747484132        5.6800649117565705        15.675373088372586     
 H  -1.5977743341407362        6.7282442060934491        15.450511793353037     
 H  -1.9959711401127491        5.0732558363925007        15.028945258358043     
 C  -1.6600131131096882        5.3759146738186745        17.143223023877848     
 H  -1.0196658221068755        5.9911043445404273        17.793066362464831     
 H  -1.3849771006181804        4.3330134847096131        17.367541313306692     
 C  -3.1318549350747755        5.6029593849342270        17.508149908068688     
 H  -3.4112084389834800        6.6460623481880861        17.288365637828917     
 H  -3.7651654237283392        4.9835017168876146        16.853773542359274     
 C  -3.4479811074270410        5.2824915565639667        18.972934896506423     
 H  -2.8131608719551964        5.9011510269356142        19.625419379974552     
 H  -3.1581393351004081        4.2420184877656073        19.189208168000807     
 C  -4.9199603025024023        5.4905562579562597        19.353749776607568     
 H  -5.2183030033005622        6.5252027493893214        19.118711714507420     
 H  -5.5605785911225976        4.8471471206210754        18.729576004182096     
 C  -5.1907801171078285        5.2038876072395768        20.835104854209863     
 H  -4.5372766064938457        5.8398949766401023        21.450839060081726     
 H  -4.8952404238362606        4.1697761704189489        21.070983412940461     
 C  -6.6498309584177431        5.4253417221121776        21.258807131231734     
 H  -7.3018797398984212        4.7410748214563068        20.693611721976541     
 H  -6.9532080425365566        6.4452180456116199        20.971669594623371     
 C  -6.8475434603142773        5.2251866127332818        22.766198683358745     
 H  -7.8772788135437688        5.4316093703463491        23.088223118104267     
 H  -6.6138185093098008        4.1964079006812307        23.070628596568355     
 H  -6.1949237286328795        5.8926056997097920        23.342625561378551     
 Cl   15.424159292028252        5.8747598536297021        7.7206161319365174     
         388

 Co   11.026704190230172        5.9887630629005226        1.2989835176750582     
 N   9.6287654344494840        7.5809217928837613        1.4217771662107832     
 N   12.174113954322047        7.7609273192706807        1.2475554281213619     
 N   9.7451353417222801        5.2277715359836456        2.7772331670633217     
 N   12.333013819293409        5.1997953005025153        2.8594560405599112     
 N   9.5404384268431404        5.2200281999841582       -1.4155028823086054E-002
 N   12.130081776815933        5.1249754714345181      -0.34912954495669946     
 O   8.2741702294134214        7.4165732054451290        1.4676744616875363     
 C   10.033992920405746        8.8237943807551655        1.3703496373366801     
 N   13.477828615502238        8.1178757281122333        1.2044268009100347     
 C   11.477001997827230        8.9268110270483376        1.2913706821152013     
 O   8.3847058763076454        5.2527125521639464        2.6804635205294245     
 C   10.218091087421270        4.5720615451154840        3.8059557358635931     
 N   13.644999231898350        4.9552611130166824        3.0935667375114000     
 C   11.666179444387183        4.5303184503147200        3.8360530241247242     
 O   8.1907102348272485        5.3035418063365007       0.19522675237132389     
 C   9.9040592475767379        4.5585546239582433       -1.0814185188516012     
 N   13.401687622798615        4.7956012116542759      -0.67807526020574593     
 C   11.345824838957947        4.4529505824280884       -1.2327281035084170     
 B   7.8047811155433431        5.9832807734298648        1.4850652970205782     
 C   9.1086437997810474        9.9904014753555472        1.3560073465655258     
 H   14.227974869210270        7.3997815809919407        1.1120259971610940     
 C   13.631618268514606        9.4680218023042109        1.2069174300353265     
 C   12.361720231263369        10.026912635158025        1.2686727214180205     
 C   9.3564262213102971        3.8978898723727671        4.8148551182461645     
 H   14.374518487112972        5.3187020194595016        2.4399238118620739     
 C   13.827233068732030        4.1545566756762957        4.1737866698835662     
 C   12.569646063348438        3.8594733176145164        4.6851414396697644     
 C   8.9430144262123363        3.9518079931890329       -2.0366426723111322     
 H   14.207088558464839        5.1843101081407257      -0.13746798303573013     
 C   13.449445967735654        3.9445946985565774       -1.7280604678001308     
 C   12.137020782589673        3.6995551414473358       -2.1201109428638087     
 C   6.2168812538836749        5.9506951153268268        1.6450392050688558     
 H   8.3628583551851747        9.9139196902491484        2.1597605934351600     
 H   8.5291138558785793        10.012131930388525       0.42071695230660361     
 H   9.6506453228449960        10.933032053340389        1.4518394385105442     
 H   14.614730075647181        9.9152653297453028        1.1156444683550557     
 H   12.115454363910032        11.078919745271294        1.2936602729936675     
 H   8.5695973648884394        3.3250156440347047        4.3080478934514863     
 H   8.8362220467357329        4.6345776980566393        5.4452034796772475     
 H   9.9445537808497146        3.2383471624447346        5.4601471430552264     
 H   14.811384888626252        3.8400156082287102        4.5054339034127491     
 H   12.346539179967280        3.2333037224574750        5.5374014570088317     
 H   8.0917659914212532        3.5171579705621294       -1.4975419891363284     
 H   9.4290002375469921        3.1948294939823167       -2.6584144090176891     
 H   8.5307740664210705        4.7252591151972974       -2.7029203075613073     
 H   14.395088103437599        3.5519286312412071       -2.0844512319770234     
 H   11.815334448187153        3.0591671975456505       -2.9291263883216905     
 H   5.7473909473578209        6.5264200971711226       0.83178808512062086     
 H   5.8759524748514975        4.9108168042843845        1.5116277973473555     
 C   5.7470652371275923        6.4721257944912267        3.0129922660030632     
 H   5.9742650509925657        7.5464759165700448        3.0960328383447622     
 H   6.3377349593917263        5.9849805835482348        3.8036100701426827     
 C   4.2649333435746808        6.2404342050675012        3.3222615522040480     
 H   3.6364449929706337        6.8298345946113672        2.6365842649423259     
 H   4.0108845768278094        5.1869421967112626        3.1206032703551179     
 C   3.9168291035999339        6.5764393465636273        4.7767555287860359     
 H   4.1294140981886107        7.6392515329267372        4.9743906831566918     
 H   4.5944545839599860        6.0189806060030033        5.4435460387578232     
 C   2.4659004434326857        6.2635427297302195        5.1537817299089763     
 H   1.7850130701585802        6.8524014308955827        4.5194122530851812     
 H   2.2458766990107129        5.2093547417105928        4.9196385627286272     
 C   2.1531987193917237        6.5341771677063702        6.6290263699387557     
 H   2.3587736171679001        7.5911853167869205        6.8624076220317445     
 H   2.8478990327730367        5.9582595091930530        7.2599972996762405     
 C  0.70855930618279150        6.1962496170447485        7.0132806859303045     
 H  0.50129194861101878        5.1406705051037820        6.7736786882442752     
 H   1.8312186614379573E-002   6.7799451914219189        6.3836144264792525     
 C  0.39245564793457327        6.4585046190923965        8.4893255179491458     
 H   1.0769383416863281        5.8720455605734267        9.1205542309140135     
 H  0.60722977103528430        7.5122002122294234        8.7293341740432471     
 C  -1.0577662470914477        6.1352791181638109        8.8659506898274447     
 H  -1.2749404966798965        5.0808200701327637        8.6304232666381306     
 H  -1.7371903657220742        6.7234175738192077        8.2286894779676949     
 C  -1.3802110378749708        6.4103773024530319        10.338770210096467     
 H -0.71789675990197577        5.8078301107792747        10.978182994033372     
 H  -1.1383967341644161        7.4586039254252370        10.576804581831517     
 C  -2.8425303509673112        6.1302120813375547        10.703869496253329     
 H  -3.0873469904532973        5.0809579418540309        10.472918679098163     
 H  -3.4961914807806904        6.7347343232324057        10.055919854667273     
 C  -3.1698933360810626        6.4246148605424782        12.171760655281624     
 H  -2.5212166749003733        5.8146993543788570        12.818605688248214     
 H  -2.9076967909369444        7.4695948446130584        12.401919116541574     
 C  -4.6375757432220288        6.1742540082192425        12.543612748207469     
 H  -4.9055520921449043        5.1321154223749241        12.305151919756826     
 H  -5.2913998445161772        6.8000264866021540        11.915481630180501     
 C  -4.9296917407896528        6.4527252006889491        14.022385547070957     
 H  -4.2699376974750125        5.8303008383874824        14.645296597765077     
 H  -4.6592935175707062        7.4929818407953466        14.262286584410306     
 C  -6.3891320676509817        6.2007511321575217        14.427422474883343     
 H  -7.0485370600185009        6.8674820393179639        13.849823361922246     
 H  -6.6669774707733751        5.1734666579658724        14.140689251555107     
 C  -6.6133773382151926        6.4048158105273814        15.930689556135668     
 H  -7.6476996993683457        6.1927572523916021        16.233394670550055     
 H  -6.3932462289977483        7.4368452044299378        16.234459735074413     
 H  -5.9659158371644985        5.7448622540666339        16.521929798199388     
 Cl   15.710514853394290        5.9380632999152052        1.0253054965703206     
 Co   20.786727767580125        1.9119056612772418        5.5664704038792943     
 N   22.225837491342439        3.4455451066044005        5.3837368788064248     
 N   19.672013674498722        3.7066431509235125        5.5444815471660007     
 N   22.034285851200170        1.0813712985740573        4.0707955749428271     
 N   19.469631517488228        1.1204379281619559        4.0452010834278980     
 N   22.262681080647365        1.0322717014633840        6.8244934089273031     
 N   19.671625105016258       0.99685592207319784        7.1760831049026983     
 O   23.574109843363125        3.2403318013028817        5.3597828937261491     
 C   21.853158460156649        4.6990649669667270        5.4192971599250779     
 N   18.382242844623313        4.1110479544836709        5.5998052518212402     
 C   20.410915131051613        4.8466942549657057        5.4935260534566446     
 O   23.398514429624015        1.0834207929680597        4.1433160084874245     
 C   21.533108000896618       0.44017385884331223        3.0462429492047871     
 N   18.144423046518632       0.93682430839589570        3.8368637898846258     
 C   20.086830716799696       0.44600559906190995        3.0406778263583947     
 O   23.613893166977618        1.1150088941452407        6.6248192378501223     
 C   21.890447235484899       0.38875149985613416        7.8993927614479844     
 N   18.394975070397098       0.70777930920507715        7.5220561055667376     
 C   20.446873412190417       0.31197934785429737        8.0571931772834642     
 B   24.006080354157621        1.7910666194379177        5.3320651996914759     
 C   22.809081589534074        5.8394069516791385        5.4255763249700806     
 H   17.608530953008518        3.4198660632457454        5.7171543286873732     
 C   18.277742467726441        5.4638984249876952        5.5994658643032240     
 C   19.567854363626211        5.9766528054859016        5.5223914627642898     
 C   22.356549726090918      -0.25637974973266542        2.0196324741513916     
 H   17.440405595838875        1.3254120928397366        4.5012800535180029     
 C   17.906546934611224       0.16651309200767064        2.7436056863032552     
 C   19.137329990533523      -0.17110515888194588        2.1991448028319662     
 C   22.844827983109941      -0.22037227160586198        8.8596512884212029     
 H   17.595299833765157        1.1343597289807843        7.0019672031580438     
 C   18.335882064896040      -0.13074803161097467        8.5809673620140092     
 C   19.645618864339994      -0.41156568906715219        8.9591311019792101     
 C   25.592038386187618        1.7346124421619484        5.1612114485943161     
 H   23.549467322687459        5.7365942240652359        4.6196148106302362     
 H   23.394048281688946        5.8472692845892560        6.3576804281768684     
 H   22.294308607803480        6.7963653409263607        5.3277817092869038     
 H   17.311794855720116        5.9456600955174039        5.6996589233510599     
 H   19.850157245692561        7.0192484233970980        5.4942915284897316     
 H   23.176090836366821      -0.80033185684746866        2.5051828232970741     
 H   22.828210369374563       0.46421925981675405        1.3352288433300128     
 H   21.744891296102523      -0.94486205927885369        1.4272985272578791     
 H   16.903691755437272      -0.10118426493628027        2.4303303234209443     
 H   19.315644163862206      -0.78568933635276927        1.3278555555930007     
 H   23.662106929717996      -0.71740253123165487        8.3203099212199945     
 H   22.340468292600466      -0.92586824446520666        9.5255485407872662     
 H   23.311017073259343       0.55996336362699517        9.4806636803990081     
 H   17.383898888297299      -0.48674507933198502        8.9565649469386415     
 H   19.957657398930650       -1.0513915746803080        9.7721228148461368     
 H   26.075909264206516        2.2834313970725182        5.9847124724550040     
 H   25.920796933494199       0.68743099107625860        5.2643104619708350     
 C   26.054594736732092        2.2882428035147209        3.8034450073539947     
 H   25.816328247609693        3.3617812474017521        3.7447561222620465     
 H   25.465914699449527        1.8127053027215601        3.0041215156742447     
 C   27.538638476331997        2.0823836468437338        3.4859565058157540     
 H   28.159552953874812        2.6666530547054048        4.1830117677716805     
 H   27.809504215131462        1.0286485921575215        3.6635285865775673     
 C   27.877727980795463        2.4575380254151433        2.0387772749373960     
 H   27.639646891795472        3.5192371979596371        1.8653505321015313     
 H   27.213514358852645        1.8990290527077038        1.3596393889542204     
 C   29.336080467462800        2.1898154794150724        1.6559185175438065     
 H   30.000412148713369        2.7888235037210052        2.2984168234573383     
 H   29.586050307924367        1.1389118917743855        1.8746409397548871     
 C   29.640871433921941        2.4909237021396922       0.18487890427588152     
 H   29.401636630976515        3.5440695541224931       -3.3048747092585734E-002
 H   28.966358014231382        1.9016922080921688      -0.45543635719967301     
 C   31.096807192182983        2.2065671994056912      -0.20020821321878968     
 H   31.340051540781079        1.1562931954186344        2.8929548817845825E-002
 H   31.764946938764982        2.8075002647638523       0.43715865422429023     
 C   31.408041185775616        2.4955542692304848       -1.6722260580588588     
 H   30.746520964529608        1.8929622027975386       -2.3126363083094548     
 H   31.158135291295466        3.5439485679917593       -1.9004323160017329     
 C   32.870395536285663        2.2276115002598846       -2.0460501022546449     
 H   33.123699057193740        1.1789014557686464       -1.8210159805029675     
 H   33.525947794559507        2.8328158780738617       -1.3996809497406042     
 C   33.189253196847034        2.5306289378689457       -3.5139789314248175     
 H   32.547161204742238        1.9171064539796798       -4.1636325632625688     
 H   32.917085993098532        3.5741840126552442       -3.7385881064617883     
 C   34.660363207285108        2.2993150921411982       -3.8789415457600698     
 H   34.936751533828435        1.2555743679648002       -3.6587402738286432     
 H   35.295504666743007        2.9170916939406095       -3.2248318484721650     
 C   34.977296031630047        2.6182031616907362       -5.3439040198652386     
 H   34.340830307418649        2.0009092013378749       -5.9960470916933506     
 H   34.690200046602079        3.6592844251299921       -5.5608026845070251     
 C   36.448669265443570        2.4059443866715093       -5.7245734701940272     
 H   36.744067619841800        1.3705802298119203       -5.4891889045044477     
 H   37.091021595218074        3.0476683403400018       -5.1005106235626592     
 C   36.720638531077903        2.6913972884138966       -7.2059596013972396     
 H   36.065448066468178        2.0571384051817598       -7.8216859317413077     
 H   36.428196304537479        3.7262951327319755       -7.4422028524398147     
 C   38.179144115163581        2.4655140620584608       -7.6290971037752273     
 H   38.833045654431587        3.1479866096723814       -7.0639305121069036     
 H   38.479440073932864        1.4448940158186658       -7.3414724755988310     
 C   38.378164698548311        2.6644155298902956       -9.1364772985257048     
 H   39.407498181024600        2.4548058124274204       -9.4577165971817116     
 H   38.147635496792923        3.6937461904964466       -9.4414801586478916     
 H   37.723981885471893        1.9986088244443572       -9.7130253583955426     
 Cl   16.103603456481352        2.0112591706144061        5.8955625483611120     
 Co   20.500684727473018        1.9027127364595788        12.326975171506037     
 N   21.899349682523908       0.31122746075533841        12.204339162328296     
 N   19.353722486369456       0.13038083587930591        12.376811695286838     
 N   21.782890692556773        2.6646738527610601        10.849597018503740     
 N   19.195448363987367        2.6917732303622142        10.765791983074534     
 N   21.985847977573631        2.6723924580623231        13.640845000434075     
 N   19.396032544964026        2.7669252950773306        13.973736980672918     
 O   23.253895972370760       0.47609275579831573        12.159543577601525     
 C   21.494398582643104      -0.93174751091552999        12.255496195384476     
 N   18.050139348469401      -0.22706445872494843        12.419705823898392     
 C   20.051319957320889       -1.0352240425240169        12.333455564283579     
 O   23.143257523935478        2.6404533575926381        10.947460812251492     
 C   21.310532932790476        3.3201191616296448        9.8204080925908919     
 N   17.883472312491804        2.9350880960169796        10.530597596008340     
 C   19.862479551106226        3.3610875718646578        9.7892100848940657     
 O   23.335744344462775        2.5888209855863091        13.432706201079061     
 C   21.621317308411001        3.3338922919455167        14.707765872393482     
 N   18.124074240293258        3.0954105197146617        14.302110612509839     
 C   20.179417979823608        3.4389770076856303        14.858086933074130     
 B   23.722719266117654        1.9096654151822730        12.142862093792912     
 C   22.419962119131355       -2.0981664685871704        12.270681840692022     
 H   17.299712789686915       0.49079310791620573        12.511748422815719     
 C   17.896879914524835       -1.5772386827404339        12.417409494505501     
 C   19.167033808896530       -2.1356452180579417        12.356026783387081     
 C   22.172821402957435        3.9949230018400561        8.8123802064080756     
 H   17.153729486332580        2.5716331497047582        11.183963041772033     
 C   17.701396255062026        3.7349504204123063        9.4497118145880616     
 C   18.959083858943181        4.0306934960368546        8.9390453285470883     
 C   22.581600369267214        3.9412009620194390        15.663429038626825     
 H   17.319170928581755        2.7064564499451382        13.760886384263603     
 C   18.075270311999358        3.9459175773499542        15.352424828324436     
 C   19.387334281768890        4.1915584402409118        15.745303768069911     
 C   25.310708645240226        1.9432701549330962        11.984140038711400     
 H   23.166787432388336       -2.0212710099907039        11.467934118895865     
 H   22.998280739528578       -2.1201124353588439        13.206726936624701     
 H   21.878270905054002       -3.0408734765291690        12.173947571813525     
 H   16.913934052142125       -2.0248721410898072        12.508535336784092     
 H   19.413687970564524       -3.1875681372631255        12.331306738091877     
 H   22.956749118814702        4.5709915395141829        9.3203235174124952     
 H   22.696864648903553        3.2586639307677232        8.1844593581108089     
 H   21.584375507768438        4.6519195468577434        8.1646336466415139     
 H   16.717210108279232        4.0484475503287083        9.1172398422188401     
 H   19.182278337383547        4.6564099931155525        8.0864747584710930     
 H   23.432973674677235        4.3759822749745245        15.124572893728331     
 H   22.094967897425086        4.6982355644079741        16.284642982785339     
 H   22.993856420124562        3.1681651231582992        16.330196443018743     
 H   17.129230936652487        4.3378893040052429        15.708456614400108     
 H   19.708176784580203        4.8318597850469063        16.554705830278735     
 H   25.779874813539571        1.3657200758914774        12.796330949965554     
 H   25.651050843017078        2.9830144680811292        12.120367211156715     
 C   25.781711361092292        1.4255084925374910        10.615189752514224     
 H   25.555842394185266       0.35104212078716268        10.529563086884870     
 H   25.190802244277059        1.9137834336592205        9.8254423979073024     
 C   27.263649637616897        1.6597740095224987        10.306962393584357     
 H   27.892688877339456        1.0698567799027292        10.991685212978517     
 H   27.516234286614900        2.7132361242640619        10.510787696279415     
 C   27.612492907935067        1.3270359910483180        8.8518904269990006     
 H   27.401043073050335       0.26435508734819896        8.6521177117919859     
 H   26.934403214328643        1.8851059022004804        8.1860575490046035     
 C   29.063129691764281        1.6420789657828077        8.4755613464169386     
 H   29.744553969339730        1.0531160194385820        9.1092535589020525     
 H   29.282028508142908        2.6962261519218176        8.7110457733684363     
 C   29.376071989903650        1.3734648039358641        7.0000142102398444     
 H   29.170767557173168       0.31668008906048134        6.7653046710497806     
 H   28.681234126144041        1.9499686028491638        6.3697230389094193     
 C   30.820614907482803        1.7120627843874061        6.6161168335124696     
 H   31.027806407241570        2.7674464307309070        6.8566583746327350     
 H   31.510924669022859        1.1278350667586827        7.2452103757959199     
 C   31.136514744096246        1.4510247072737934        5.1398343152138066     
 H   30.452580971711082        2.0387006031286199        4.5091621198716085     
 H   30.920756062562958       0.39776605440969082        4.8988270237872005     
 C   32.586985770609111        1.7730843626288169        4.7634396333634141     
 H   32.805412065431362        2.8270518796942565        4.9999258597242973     
 H   33.265754944342916        1.1835360508321997        5.4000684726892354     
 C   32.908822402478904        1.4988853921278151        3.2903445981001087     
 H   32.247883329558263        2.1035780782014730        2.6515643976409979     
 H   32.664658258801829       0.45147790380227887        3.0512252913362476     
 C   34.371704005392033        1.7759609126935794        2.9255004065043337     
 H   34.619270810409006        2.8241852699726522        3.1580283109621958     
 H   35.023827252111566        1.1687018414551631        3.5724063239538295     
 C   34.697919905774199        1.4829453601276243        1.4571052985859054     
 H   34.051650261857120        2.0965573013091943       0.81138332659746248     
 H   34.431597210906610       0.43945313137281428        1.2251199937740902     
 C   36.166490528235386        1.7278908819583081        1.0855194248870002     
 H   36.439421140305278        2.7679487068204569        1.3271168962334916     
 H   36.817594800370308        1.0970963450318441        1.7113812387095908     
 C   36.456507210836655        1.4527898877967922      -0.39426203916648378     
 H   35.801878020798902        2.0828750831578930       -1.0147767238328753     
 H   36.177671578894234       0.41577716425420802      -0.63813707432207079     
 C   37.917873966044453        1.6940823139961587      -0.79840920267510251     
 H   38.571664198503775        1.0192927164641636      -0.22393641954991675     
 H   38.204556560268628        2.7175902955158078      -0.50722159940584433     
 C   38.139923254538893        1.4947322176482327       -2.3025795263590072     
 H   39.177356741868465        1.6931533935243381       -2.6038790524752407     
 H   37.905211614314673       0.46748789133530699       -2.6114272057676526     
 H   37.502052262869341        2.1666868669561747       -2.8907343723722319     
 Cl   15.816721117945304        1.9523337871857096        12.597641709193956     
 Co   10.741533770169328        5.9795027923698294        8.0581585843054899     
 N   9.3010616862652178        4.4472344563406674        8.2425282504866786     
 N   11.854725201714693        4.1838618962161398        8.0796806114793558     
 N   9.4957632285431117        6.8113375211157061        9.5549666874036117     
 N   12.060313898638903        6.7698724707947484        9.5781692659857427     
 N   9.2653641024128017        6.8610188476088600        6.8015754082854372     
 N   11.856171946973607        6.8942485713680686        6.4479382847305624     
 O   7.9529581348507428        4.6537619631863523        8.2673341443657975     
 C   9.6726969512084473        3.1933716693505714        8.2069442538568325     
 N   13.144109216918245        3.7783035886315393        8.0232097749545055     
 C   11.114808770393999        3.0444820143453879        8.1314218298918437     
 O   8.1314459483133792        6.8104528723846229        9.4836553297801878     
 C   9.9984413993676178        7.4522224091331335        10.579002335680737     
 N   13.385935544437276        6.9521284997432122        9.7852989995115944     
 C   11.444722838865157        7.4448564678109381        10.583347310717384     
 O   7.9142923975843171        6.7792309064672223        7.0023077325425627     
 C   9.6373098365819487        7.5047064711063518        5.7266672868397483     
 N   13.132824461322098        7.1819885936604635        6.1007370518200581     
 C   11.080817286973826        7.5799113170073475        5.5675455894408605     
 B   7.5223855526227448        6.1035061673693098        8.2952782985613851     
 C   8.7160059524244993        2.0536503466397242        8.2017794044383283     
 H   13.918371210788546        4.4688064397136698        7.9051777772954495     
 C   13.247410722031793        2.4253473609691496        8.0234817189276999     
 C   11.956871671988962        1.9137526567756742        8.1018125416126026     
 C   9.1766768266042575        8.1497695951632654        11.606343238320147     
 H   14.089021690513798        6.5628512527261460        9.1202524660356534     
 C   13.625591711521793        7.7220787054754103        10.878473349219899     
 C   12.395626405400993        8.0609562703447732        11.424089472138231     
 C   8.6829610622093885        8.1152414731584823        4.7672853685311916     
 H   13.932551551187302        6.7546089926170412        6.6201051291245729     
 C   13.191794221733094        8.0203372149999428        5.0416672488196310     
 C   11.881964884648292        8.3025299871273557        4.6647752649513086     
 C   5.9365154748535671        6.1620229972403173        8.4666278972156643     
 H   7.9748368686664968        2.1585256109080930        9.0067618881125213     
 H   8.1321036279470409        2.0442794012516585        7.2690383276260588     
 H   9.2300744713354774        1.0965409175523537        8.3018500635013499     
 H   14.212872941527783        1.9427198373581454        7.9224464918646689     
 H   11.673751955974975       0.87138283529032012        8.1302230761986607     
 H   8.3558706806624699        8.6926108217204483        11.121586358396934     
 H   8.7069146734031921        7.4297508217428190        12.292829432229967     
 H   9.7892534412618275        8.8393881889026513        12.196589685483847     
 H   14.628995817018952        7.9887212814682860        11.190925507544174     
 H   12.218693519950326        8.6756067186887247        12.295656421689671     
 H   7.8637029382763339        8.6081731724778852        5.3070175315803949     
 H   9.1867188094095731        8.8243975343457635        4.1050489423364152     
 H   8.2198690108828227        7.3364131019579792        4.1423483807072046     
 H   14.143816699411545        8.3752083650304705        4.6650366836485668     
 H   11.569765553478918        8.9424783627850548        3.8519482510806919     
 H   5.4518649330740168        5.6116614342018547        7.6446317412464539     
 H   5.6089064366764081        7.2092754110156099        8.3609154863785662     
 C   5.4735366315167671        5.6124806839405279        9.8257948752373725     
 H   5.7111595033342102        4.5389998937243830        9.8874912875160224     
 H   6.0623788607421671        6.0898971056304267        10.623833616984365     
 C   3.9895541442324571        5.8198355257148915        10.142465792359204     
 H   3.3684363300764333        5.2341369914557143        9.4468141112919231     
 H   3.7191044216636988        6.8731966749967430        9.9621857200109325     
 C   3.6503200941369651        5.4483975964646207        11.590483294807212     
 H   3.8883071760287482        4.3871363032046027        11.766539206345037     
 H   4.3146269412730822        6.0085086292028427        12.268200836874319     
 C   2.1920488614966072        5.7171007112923959        11.972785019956214     
 H   1.5275904972084824        5.1172876408984385        11.331175062291747     
 H   1.9423008555505439        6.7677327691866669        11.752513813809202     
 C   1.8873677541365845        5.4180965656362492        13.444232810047460     
 H   2.1269488159272751        4.3653377031339300        13.663626538141793     
 H   2.5618013971992442        6.0084171042240166        14.083632157737645     
 C  0.43142383994370542        5.7024490666802796        13.829189168105019     
 H  0.18782593897751654        6.7524854352525505        13.599295523585717     
 H -0.23662187902957704        5.1008025355600193        13.192389481308348     
 C  0.12060488592790330        5.4143515156060831        15.301450375458749     
 H  0.78166797683237599        6.0180331970004586        15.941315603651114     
 H  0.37152322314187358        4.3663427981136547        15.530384812231913     
 C  -1.3419323347446890        5.6811234124599119        15.675367533436233     
 H  -1.5962850719068336        6.7295426969093377        15.450049797425880     
 H  -1.9970087704271531        5.0750303613930772        15.029319871384347     
 C  -1.6602223244397121        5.3781695308864688        17.143422957287243     
 H  -1.0190192120678851        5.9928956355219327        17.792832696952150     
 H  -1.3864800570860125        4.3350713183781044        17.368323978383099     
 C  -3.1316927696921004        5.6072992497239023        17.508345980763405     
 H  -3.4097090165924429        6.6506249278043876        17.288059477642076     
 H  -3.7657952810723132        4.9883779185193360        16.854262626408559     
 C  -3.4482445536172688        5.2879418210513540        18.973274228290546     
 H  -2.8129157351586431        5.9063430807482584        19.625491545384200     
 H  -3.1594261335003768        4.2473244443836373        19.190169842008437     
 C  -4.9200680655483717        5.4976031470365472        19.353724121191600     
 H  -5.2173001772851340        6.5324950265901434        19.118438032876078     
 H  -5.5611627536054744        4.8547669611348390        18.729472872129627     
 C  -5.1916877104533805        5.2114024771288401        20.835012162447565     
 H  -4.5380545445712421        5.8470745266062476        21.450948409998517     
 H  -4.8969519957027012        4.1771321977713374        21.071189308645042     
 C  -6.6507994964317625        5.4338399062112410        21.257938678629294     
 H  -7.3030107757985423        4.7500542621365911        20.692358332132194     
 H  -6.9533689739645137        6.4539080001568792        20.970662419721574     
 C  -6.8495205209901018        5.2337172535461063        22.765196757700380     
 H  -7.8795211763096322        5.4400283293427840        23.086396318188555     
 H  -6.6159679167090468        4.2049443054288282        23.069777335486176     
 H  -6.1973553528841965        5.9011716524859619        23.342109273357124     
 Cl   15.424267642879924        5.8758889004812636        7.7254412667183239     
         388

 Co   11.026811752969325        5.9835318458754791        1.2967134470104700     
 N   9.6270898976036925        7.5731752261767813        1.4220892014348845     
 N   12.172806870370209        7.7566605568814575        1.2484326715945817     
 N   9.7467034792120906        5.2195494478016746        2.7757022586913784     
 N   12.333584517435625        5.1944632903939727        2.8555336801882523     
 N   9.5409975331978778        5.2100353234104784       -1.4068984804495550E-002
 N   12.130701290906272        5.1175211619733076      -0.34971801649364120     
 O   8.2727656582539684        7.4070671226747011        1.4670442764635749     
 C   10.030922443921934        8.8165040593089010        1.3713338068586234     
 N   13.475923405477053        8.1156452219612145        1.2047783100091987     
 C   11.473900403724961        8.9214347695026426        1.2925598866306014     
 O   8.3861131016903414        5.2434884218919509        2.6799584471936391     
 C   10.220859480127830        4.5644800803308598        3.8042625240582937     
 N   13.646134839523487        4.9525541822652919        3.0885639543771166     
 C   11.668868596329917        4.5247846862468268        3.8333290986393305     
 O   8.1912059063333107        5.2935255933584591       0.19488421860704688     
 C   9.9049960601953426        4.5493108497283901       -1.0816443265473012     
 N   13.402526823157064        4.7898735425497527      -0.67937752785526706     
 C   11.346840635336452        4.4449407686424145       -1.2332154787160490     
 B   7.8049974995147311        5.9730826901857093        1.4848546343438633     
 C   9.1042657542992931        9.9819880909759178        1.3573237152683986     
 H   14.227079564417748        7.3987046820342792        1.1113105973143360     
 C   13.627597022746722        9.4659076728371936        1.2071827349823825     
 C   12.356831246883090        10.022817761711522        1.2696026126081854     
 C   9.3608157955844398        3.8893522068083697        4.8139109247256506     
 H   14.374567446120226        5.3170626865212096        2.4344581708902346     
 C   13.830744474721026        4.1531714045866046        4.1693586749932692     
 C   12.574300808686068        3.8562624991549734        4.6821178630972842     
 C   8.9442506469363092        3.9424397522732799       -2.0370840235018712     
 H   14.207676116434437        5.1802127955539987      -0.13964336080775261     
 C   13.450783578757683        3.9393956174435294       -1.7297392805917866     
 C   12.138477656232199        3.6928182702683912       -2.1212069460001581     
 C   6.2171798032183681        5.9394211178912579        1.6452744893297844     
 H   8.3586672035947434        9.9043517646117198        2.1611271418488966     
 H   8.5245564349970309        10.003158200806148       0.42213687068105332     
 H   9.6450984097412462        10.925228068928689        1.4532968867513321     
 H   14.609971856918248        9.9146330050498612        1.1155256802838009     
 H   12.109018535459196        11.074421008998687        1.2947306445025286     
 H   8.5726979400727359        3.3175759032484793        4.3079887816721962     
 H   8.8425391004910878        4.6253534233269198        5.4464573678124761     
 H   9.9499651830289046        3.2286875199993403        5.4570483180172902     
 H   14.815696425290731        3.8406580359096512        4.5002409389700198     
 H   12.353105167045006        3.2306013096193520        5.5351995739247624     
 H   8.0943469445194829        3.5053063532736184       -1.4979832075916344     
 H   9.4309980011847436        3.1875041991754571       -2.6605820955912152     
 H   8.5298651787943154        4.7161403023391886       -2.7015912466395320     
 H   14.396701249359467        3.5482972344461063       -2.0869405632789380     
 H   11.817213482946556        3.0524462238585128       -2.9303898406865496     
 H   5.7470702344696685        6.5140959263651954       0.83165640428556908     
 H   5.8768027240222054        4.8992376831940190        1.5130089561850759     
 C   5.7476369882086260        6.4620197147502907        3.0128593805528081     
 H   5.9752656385348519        7.5363347379975414        3.0950132322576986     
 H   6.3382289162424161        5.9752821740192150        3.8037893099807927     
 C   4.2654280600351244        6.2313306622035434        3.3224280581453773     
 H   3.6372462178814144        6.8205719319187539        2.6363316180721323     
 H   4.0107062823588260        5.1778419482936577        3.1216588070755247     
 C   3.9176819711999391        6.5688087688083252        4.7766499922205332     
 H   4.1313188721812262        7.6315572806911751        4.9733888995353013     
 H   4.5947499890966537        6.0112420004277523        5.4439006157863377     
 C   2.4664464616049617        6.2577467810610345        5.1538860479915618     
 H   1.7862451613620320        6.8470630640042849        4.5192144061697501     
 H   2.2451883655098199        5.2037075504597103        4.9203143652429082     
 C   2.1540716637424135        6.5295551986475067        6.6289721905688594     
 H   2.3610662061789083        7.5863841006880106        6.8617788085874327     
 H   2.8479212130002836        5.9530308924019648        7.2602953407282200     
 C  0.70895769465089231        6.1938640736160195        7.0132439810194454     
 H  0.50017021798510064        5.1385208852868010        6.7740305760322519     
 H   1.9642892038181283E-002   6.7783210030117589        6.3832853305809811     
 C  0.39307005195669215        6.4571769903680298        8.4891333535617175     
 H   1.0765632114041341        5.8699787099589749        9.1207165157461780     
 H  0.60936624403234396        7.5106279693019706        8.7286996973896436     
 C  -1.0576723048088270        6.1363225863834936        8.8656309711334913     
 H  -1.2764168518815717        5.0821268408050333        8.6304979204932870     
 H  -1.7360665386285681        6.7252411739842737        8.2280176860537200     
 C  -1.3799415866937230        6.4125457437736131        10.338258960146762     
 H -0.71853072548514441        5.8094472814976683        10.978071265322257     
 H  -1.1367604229090482        7.4605420476314679        10.575781574570557     
 C  -2.8426521027283682        6.1345483674594252        10.703339719540551     
 H  -3.0888980380571893        5.0855655256495282        10.472775387173316     
 H  -3.4954754388406326        6.7397341227130392        10.055171949686667     
 C  -3.1695397622493076        6.4299202847139378        12.171127242366488     
 H  -2.5214667057086753        5.8195559487639521        12.818152770394196     
 H  -2.9061482362921991        7.4746810718286376        12.400802793804775     
 C  -4.6374115318701934        6.1813542007176387        12.543330900265181     
 H  -4.9067150775828292        5.1395740399853471        12.304886727368757     
 H  -5.2906513868648295        6.8079755118269745        11.915445575182126     
 C  -4.9286193615071809        6.4600016257565365        14.022246249665045     
 H  -4.2692454181770954        5.8368089926301918        14.644778166092987     
 H  -4.6569974418398150        7.4999184062040678        14.262135376601114     
 C  -6.3880931214217336        6.2095050112193952        14.427998358359732     
 H  -7.0470614971419590        6.8771755241248007        13.851015854428725     
 H  -6.6671907954172598        5.1826299612020499        14.141081292775514     
 C  -6.6112198733805929        6.4132087772584327        15.931464550274363     
 H  -7.6454471475959842        6.2017398975756350        16.234886188904216     
 H  -6.3901435761812690        7.4449612915857761        16.235452771434879     
 H  -5.9638202619257905        5.7525955160777480        16.521996444799441     
 Cl   15.710582487528100        5.9392377820139375        1.0207102730644604     
 Co   20.786772937606781        1.9174785580624718        5.5643853461060191     
 N   22.224234930530571        3.4534792109957007        5.3840645157808895     
 N   19.670748983357161        3.7112994473548864        5.5453676047771676     
 N   22.035704441391822        1.0897484901178860        4.0694232684642584     
 N   19.470112164764206        1.1261185121151263        4.0415015172089062     
 N   22.263134222651754        1.0423245977497686        6.8246450304000277     
 N   19.672135607298237        1.0044779239504313        7.1755250569858067     
 O   23.572763211699531        3.2499116930109748        5.3592238966989703     
 C   21.850238537285261        4.7065680622444992        5.4202751084646552     
 N   18.380414308679700        4.1137858429600316        5.6002009630361371     
 C   20.407962527738981        4.8523937474352303        5.4946950529519247     
 O   23.399777354572016        1.0927034969707214        4.1429384126218052     
 C   21.535677975846898       0.44798230153136953        3.0446855427460546     
 N   18.145440671458744       0.94005324247123767        3.8320971067859069     
 C   20.089329004158056       0.45189722628175077        3.0381070120535285     
 O   23.614286046304485        1.1251029854664707        6.6245902063042781     
 C   21.891240533886158       0.39805751255978961        7.8992200317023187     
 N   18.395686254380674       0.71376989695465409        7.5207930918861763     
 C   20.447738427807881       0.32011680129143927        8.0567413256765104     
 B   24.006230886952821        1.8012855454680912        5.3319471962588532     
 C   22.804921434089568        5.8479757177642107        5.4268939168309078     
 H   17.607656277757808        3.4215149088502663        5.7165380157300918     
 C   18.273922569365904        5.4665273312720544        5.5997684833196217     
 C   19.563217721840690        5.9811456299704098        5.5233059245422655     
 C   22.360683587183342      -0.24766240729660999        2.0188018518721087     
 H   17.440384840602302        1.3276131874530919        4.4960785023665029     
 C   17.909825428068622       0.16853075959869809        2.7393508873279839     
 C   19.141698719380731      -0.16736856341678374        2.1962442664709694     
 C   22.845877281892445      -0.21099261891370680        8.8592745026361026     
 H   17.595785463259727        1.1388247463490524        6.9998675526865402     
 C   18.337039488738036      -0.12526875608506011        8.5793370869211749     
 C   19.646881094969995      -0.40464275114488946        8.9580750799392757     
 C   25.592268552255316        1.7457444126401194        5.1615540027031237     
 H   23.545570260738501        5.7462025908681333        4.6210662685610497     
 H   23.389614435764869        5.8564334721068176        6.3591599927037965     
 H   22.289048288428187        6.8043495250324977        5.3291217187879951     
 H   17.307281607701771        5.9468943394242872        5.6996023724468055     
 H   19.844064365934848        7.0241216731056735        5.4953248136155874     
 H   23.178787926494586      -0.79292650720184632        2.5052384117056512     
 H   22.834461672760018       0.47359068789869119        1.3367044146108449     
 H   21.749964171810646      -0.93485529443894921        1.4242096742863892     
 H   16.907728676009164      -0.10104258844992357        2.4253097354275326     
 H   19.321834242482023      -0.78240995747337183        1.3257191820769174     
 H   23.664642370816495      -0.70530767885401691        8.3199530062766627     
 H   22.342287297742093      -0.91873601253477277        9.5232208606799933     
 H   23.309715580037729       0.56901870576641222        9.4822887375407579     
 H   17.385309227889191      -0.48275382493765295        8.9541447497937536     
 H   19.959301532669762       -1.0444995871736156        9.7709028441839578     
 H   26.075560342339308        2.2957553372664750        5.9845678310920878     
 H   25.921489595378013       0.69886642821990375        5.2660331289065994     
 C   26.055156602796085        2.2978594635884941        3.8033068587244951     
 H   25.817383406025552        3.3714304320099391        3.7434754480402090     
 H   25.466388584837066        1.8217623114364301        3.0043966988597242     
 C   27.539118074879333        2.0908503052234226        3.4862038707977745     
 H   28.160357150276912        2.6753882380382876        4.1827301147907070     
 H   27.809255533337172        1.0371388273027280        3.6648940894794366     
 C   27.878600582387509        2.4642152518972145        2.0386871138259464     
 H   27.641592184729184        3.5259434869213337        1.8641392754764039     
 H   27.213826780681590        1.9056857372070619        1.3601180757497022     
 C   29.336641277757565        2.1945629434888163        1.6561045069651559     
 H   30.001666492353920        2.7931828181609215        2.2982275740275599     
 H   29.585350041455669        1.1435344259515199        1.8755404879003130     
 C   29.641764506161778        2.4943056776613846       0.18487296492789140     
 H   29.403915026761808        3.5475941343206188       -3.3767852768203585E-002
 H   28.966419610320433        1.9055770043428215      -0.45501580649136691     
 C   31.097233454909400        2.2077213607968837      -0.20016225335889054     
 H   31.338999845132655        1.1572411890587482        2.9458945899692009E-002
 H   31.766283175151234        2.8079793263501980       0.43685527219726605     
 C   31.408657228219315        2.4955386886196114       -1.6723602222789538     
 H   30.746212985335475        1.8935518369644102       -2.3123597893003334     
 H   31.160156937737508        3.5441301594841126       -1.9011076864015886     
 C   32.870520989695187        2.2253600801465607       -2.0462901683750911     
 H   33.122384006210922        1.1764342391545926       -1.8207760089027203     
 H   33.527032714629549        2.8299223894677068       -1.4003279309288872     
 C   33.189502078534780        2.5271759119465336       -3.5144350219144163     
 H   32.546628272105387        1.9140168279397063       -4.1636347896240213     
 H   32.918497497556984        3.5708899879089739       -3.7396511750149726     
 C   34.660270721228017        2.2939588749794320       -3.8793905029133970     
 H   34.935457266176059        1.2500299499260670       -3.6586800208345900     
 H   35.296117733864421        2.9112943381038918       -3.2255759360494842     
 C   34.977597473519204        2.6117757555748415       -5.3444933608931349     
 H   34.340717689358762        1.9946480206430519       -5.9963755153855711     
 H   34.691381637351910        3.6529627871691597       -5.5620139738064402     
 C   36.448852473823273        2.3981363765572170       -5.7247795895028579     
 H   36.743292638621654        1.3625659947859270       -5.4891555509874106     
 H   37.091576638649904        3.0393795961533350       -5.1006233412991042     
 C   36.721592598363081        2.6831840143710717       -7.2060904095474694     
 H   36.066401682604166        2.0491435155666133       -7.8220365165461994     
 H   36.429764115042687        3.7181887524293109       -7.4426262834864971     
 C   38.180209417116615        2.4566034957452558       -7.6284347584856249     
 H   38.834133252578951        3.1387033612330164       -7.0628484871979946     
 H   38.479886302105122        1.4358372767087770       -7.3407009141322614     
 C   38.380213672544286        2.6555747288911045       -9.1356712348152289     
 H   39.409867631980887        2.4463498646668023       -9.4560826372165696     
 H   38.149606627251842        3.6848537075717425       -9.4407890265605676     
 H   37.726652308532572        1.9895968231239942       -9.7127355366209134     
 Cl   16.103631344049571        2.0107337075882055        5.8911853301643529     
 Co   20.500753745075265        1.9081875508046138        12.329280545538866     
 N   21.901141732380246       0.31916198911739352        12.204048590492604     
 N   19.355169257030333       0.13490500866436375        12.376102049387935     
 N   21.781445542010374        2.6730594479643051        10.851090387103428     
 N   19.194964456596754        2.6973412354486963        10.769809253201657     
 N   21.985557435767497        2.6825510476321295        13.640732745072903     
 N   19.395695991092023        2.7745880135208867        13.974473183716841     
 O   23.255421063806530       0.48574417513178941        12.160103446784731     
 C   21.497562826164511      -0.92426078516423582        12.254556138285770     
 N   18.052173410213616      -0.22453550364786939        12.419541900873526     
 C   20.054521115919147       -1.0296134034720155        12.332395658809947     
 O   23.141978562324191        2.6497811208515851        10.947836724763867     
 C   21.307837371307937        3.3278860919105080        9.8221027207833167     
 N   17.882422605067486        2.9381321447488977        10.535785828174312     
 C   19.859860351214042        3.3668709900176030        9.7920274661195599     
 O   23.335503181865878        2.5990079308791167        13.432918744255806     
 C   21.620724929318417        3.3432992718083905        14.707994226527358     
 N   18.123547353018822        3.1014202147467733        14.303608658142354     
 C   20.178757767304973        3.4471928950368280        14.858659502009619     
 B   23.722670140282851        1.9199856606420838        12.142943173843502     
 C   22.424416259962076       -2.0895721969049061        12.269339237701020     
 H   17.300760112479672       0.49218797631485522        12.512681328306074     
 C   17.900986218356099       -1.5748237748953977        12.417315816263375     
 C   19.171986683413486       -2.1312895628364465        12.355237154996491     
 C   22.168452334435980        4.0035935723700513        8.8132529676907350     
 H   17.153785299671533        2.5736104944710285        11.189637343257697     
 C   17.697957123090188        3.7367428232362809        9.4543807007640570     
 C   18.954492774239583        4.0342568673504502        8.9422521844764979     
 C   22.580772086694946        3.9506856693761523        15.663836258416255     
 H   17.318854205891611        2.7108560783913767        13.763309072066635     
 C   18.074332144841080        3.9514399107541243        15.354272307980734     
 C   19.386306969304815        4.1985686889541691        15.746499210864085     
 C   25.310569856136873        1.9545816406470049        11.983670706493783     
 H   23.170968232747640       -2.0115562670248122        11.466457780804543     
 H   23.003014951467861       -2.1109400802872735        13.205218042897643     
 H   21.883868240741169       -3.0328822976350716        12.172538672954065     
 H   16.918763663871946       -2.0239068161073233        12.508838380768751     
 H   19.420155599592480       -3.1828155677411982        12.330354481959221     
 H   22.953911198571809        4.5782976346296671        9.3202162947197866     
 H   22.690247563653255        3.2679854428787460        8.1829312131182412     
 H   21.579010971521068        4.6619246013612647        8.1678660914213879     
 H   16.712973543430962        4.0482988027596489        9.1227425651006033     
 H   19.175768381243252        4.6595026940725903        8.0888857094151678     
 H   23.430790197170801        4.3879393831099804        15.124959478659305     
 H   22.093431977997994        4.7056726826073092        16.286823003653229     
 H   22.995172011855850        3.1773658901784412        16.328792493425514     
 H   17.128050306506445        4.3419013643881392        15.711144892958432     
 H   19.706797640031851        4.8388610749263306        16.556036717338841     
 H   25.780382371561274        1.3782338308755211        12.796316893735092     
 H   25.650409169040653        2.9946422595410347        12.118517398593655     
 C   25.781200462142934        1.4353463782843667        10.615171672996372     
 H   25.554791714461494       0.36092480497156576        10.530647153536131     
 H   25.190389129262304        1.9231195716459522        9.8250396652650274     
 C   27.263231931257156        1.6683947824206238        10.306558170202326     
 H   27.891918695736170        1.0786795931441686        10.991779609155307     
 H   27.516611714713662        2.7218560387003903        10.509314010389463     
 C   27.611655437057145        1.3339117283692914        8.8518063741657507     
 H   27.399059047346142       0.27128359881918240        8.6531078659009868     
 H   26.934161911701256        1.8920388748504402        8.1854336755208870     
 C   29.062623394675594        1.6469411971175738        8.4752093910155271     
 H   29.743316823169753        1.0575292273103669        9.1092601242518825     
 H   29.282850361872665        2.7009429865366661        8.7100106978710663     
 C   29.375218643453344        1.3769848992078755        6.9998459184615243     
 H   29.168471970083740       0.32036085912210788        6.7658215499872982     
 H   28.681242994240371        1.9540466250617337        6.3691460079919677     
 C   30.820244137809237        1.7132905708134556        6.6159012817697640     
 H   31.028962128838106        2.7684545536616647        6.8559760252133399     
 H   31.509616384820955        1.1283457589704591        7.2453348365545933     
 C   31.135944830721559        1.4510932373926440        5.1397939995959900     
 H   30.452954886910160        2.0394070628762351        4.5087210469573078     
 H   30.918745998641043       0.39804282208388325        4.8993121987465997     
 C   32.586915556150018        1.7708788384764156        4.7635076163997967     
 H   32.806807893745415        2.8246239975447351        4.9995195619889392     
 H   33.264709408889338        1.1806678371628496        5.4005412003401325     
 C   32.908627301680660        1.4954799672588306        3.2906270664250994     
 H   32.248477061836738        2.1005451746180168        2.6513946519125811     
 H   32.663292098501678       0.44823454968542226        3.0521099005248935     
 C   34.371853263142697        1.7706450596441143        2.9257801865789728     
 H   34.620620212741592        2.8186839325332644        3.1577901563570125     
 H   35.023266812593931        1.1629505309755661        3.5729912651493438     
 C   34.697689504826350        1.4765446964919891        1.4575307492954133     
 H   34.051822957460693        2.0902974155834282       0.81153460216434059     
 H   34.430515648156060       0.43314768332507975        1.2261806432595828     
 C   36.166375505574102        1.7201466502034493        1.0855712193380835     
 H   36.440220472929838        2.7600194606354189        1.3268905861473672     
 H   36.817122118706109        1.0889218148458570        1.7113764437504584     
 C   36.455659047725270        1.4445884169220595      -0.39426868912761015     
 H   35.800982982840665        2.0748034834614022       -1.0146040336218025     
 H   36.176302764094714       0.40764522820802401      -0.63780057992856487     
 C   37.916898750474083        1.6852933573714788      -0.79920507985217737     
 H   38.570720164761795        1.0102358029921499      -0.22508815120409034     
 H   38.204097225162911        2.7087066648311571      -0.50820503669702399     
 C   38.138012658302316        1.4859109271108799       -2.3034991746207565     
 H   39.175091866254427        1.6848786592806433       -2.6056322710023041     
 H   37.903570769755120       0.45854467913236469       -2.6121415341620149     
 H   37.499404502296898        2.1575251321681606       -2.8912030343745458     
 Cl   15.816842968508194        1.9514916509619005        12.602523897252794     
 Co   10.741592450546884        5.9741787248556770        8.0603891252800324     
 N   9.3028813689514482        4.4394353085956118        8.2422101079794565     
 N   11.856220525071803        4.1795297059397951        8.0789799373894091     
 N   9.4942995579395184        6.8031013407977312        9.5563899414199778     
 N   12.059796585693993        6.7645326321451860        9.5821191219202646     
 N   9.2650329923367334        6.8510588917997888        6.8014495452366504     
 N   11.855804196134139        6.8869016092207298        6.4486930694946816     
 O   7.9545078653131807        4.6442077455874902        8.2678311570353138     
 C   9.6759208518077422        3.1860320642630238        8.2059779878520960     
 N   13.146200543233391        3.7759856668789111        8.0230950156166294     
 C   11.118076341861165        3.0390508365999387        8.1303725823258564     
 O   8.1301453086789319        6.8012141420609042        9.4839831280485054     
 C   9.9957012499703151        7.4445809506137053        10.580653851490675     
 N   13.384846863817502        6.9493529362479443        9.7904168251022945     
 C   11.442053987301396        7.4392594342433593        10.586114036249269     
 O   7.9140098205356235        6.7691505344866201        7.0024740611890159     
 C   9.6366627264501208        7.4954793915891553        5.7268665321031023     
 N   13.132255869403590        7.1763841553637580        6.1022991201683867     
 C   11.080104012809340        7.5719832805317351        5.5681341995207889     
 B   7.5223218231958491        6.0932731186135340        8.2953154941062692     
 C   8.7205339509641231        2.0451934583780802        8.2003805526268003     
 H   13.919462939806168        4.4676340443125309        7.9061319754791617     
 C   13.251593029629143        2.4231472290717204        8.0234654685337254     
 C   11.961906186289882        1.9095922235860348        8.1010797128115524     
 C   9.1722330181539036        8.1411364654079925        11.607207087718468     
 H   14.089048980870981        6.5611609909239670        9.1258576721410147     
 C   13.622093942803309        7.7205440504274598        10.883086598334907     
 C   12.390970321934244        8.0575979513910418        11.427252151901712     
 C   8.6820553793669397        8.1058232688452758        4.7676155898369261     
 H   13.932204121863359        6.7505966513906213        6.6225639721391918     
 C   13.190789817347003        8.0152586938999466        5.0436095802846621     
 C   11.880863430444268        8.2958933271667430        4.6660372622803656     
 C   5.9363647773074364        6.1507050908786240        8.4661630496060258     
 H   7.9791669946026218        2.1488573883240853        9.0053106888864782     
 H   8.1368167075597881        2.0353528592973538        7.2675305243905539     
 H   9.2357612113241885        1.0886811432063244        8.3002392630512372     
 H   14.217788943375467        1.9419863296283000        7.9228594600926128     
 H   11.680310531510393       0.86682321946612673        8.1293453615904383     
 H   8.3529692179989308        8.6853824841937435        11.121497881705523     
 H   8.7001950133945929        7.4204152772975842        12.291213406810803     
 H   9.7837941625816764        8.8293707644690969        12.199885868185193     
 H   14.624693937825706        7.9891500049625952        11.196373403998827     
 H   12.212101069712800        8.6726997753146637        12.298032042257198     
 H   7.8614762363199722        8.5963816238047279        5.3072953664486953     
 H   9.1850937077254429        8.8169215519836150        4.1070248673000469     
 H   8.2210556911925874        7.3271936705364809        4.1410039603066036     
 H   14.142556185360583        8.3717113734279316        4.6678549185111864     
 H   11.568295698005674        8.9358622141196324        3.8533602476489679     
 H   5.4523583244595155        5.5992800186600338        7.6445287252425826     
 H   5.6081975098367076        7.1976481212809755        8.3592881365220197     
 C   5.4730893144570363        5.6023376527371500        9.8256940643259245     
 H   5.7102723898730261        4.5288195168473511        9.8882825887396884     
 H   6.0620060312969866        6.0801571912695582        10.623426493185669     
 C   3.9891840049214187        5.8107180972136501        10.142047458254270     
 H   3.3677584944533971        5.2248701225260712        9.4468078774175961     
 H   3.7194280432833908        6.8640868358886813        9.9608747487433558     
 C   3.6495688707172182        5.4407601606925686        11.590332653189945     
 H   3.8864909548846853        4.3794333180292186        11.767290769674617     
 H   4.3144281541753253        6.0007582684776057        12.267599650084792     
 C   2.1916026847385566        5.7113115718346963        11.972404515918196     
 H   1.5264613022827755        5.1119537105485682        11.331095841692434     
 H   1.9430974018713318        6.7620911784961111        11.751548638108435     
 C   1.8865801331502023        5.4134978259165614        13.444010248910171     
 H   2.1247469816250022        4.3605641364477696        13.663995134704978     
 H   2.5618519284993071        6.0032248589970152        14.083059340542841     
 C  0.43110373631506338        5.7000785629652562        13.828925582904601     
 H  0.18901326181272349        6.7503408811648375        13.598611390128573     
 H -0.23785982180211229        5.0991665229216840        13.192428066949319     
 C  0.12006050723391137        5.4130767509639099        15.301346665712186     
 H  0.78208566757134468        6.0160625536754200        15.940846551738522     
 H  0.36948901240505078        4.3648387807625166        15.530761713262589     
 C  -1.3419708947409650        5.6821819131632525        15.675361978499881     
 H  -1.5947958096729307        6.7308411877252263        15.449587801498723     
 H  -1.9980464007415570        5.0768048863936537        15.029694484410651     
 C  -1.6604315357697361        5.3804243879542630        17.143622890696641     
 H  -1.0183726020288948        5.9946869265034382        17.792599031439472     
 H  -1.3879830135538449        4.3371291520465958        17.369106643459510     
 C  -3.1315306043094253        5.6116391145135767        17.508542053458122     
 H  -3.4082095942014061        6.6551875074206883        17.287753317455238     
 H  -3.7664251384162872        4.9932541201510583        16.854751710457847     
 C  -3.4485079998074961        5.2933920855387413        18.973613560074668     
 H  -2.8126705983620894        5.9115351345609035        19.625563710793852     
 H  -3.1607129319003451        4.2526304010016673        19.191131516016068     
 C  -4.9201758285943402        5.5046500361168356        19.353698465775633     
 H  -5.2162973512697057        6.5397873037909644        19.118164351244740     
 H  -5.5617469160883521        4.8623868016486025        18.729369740077161     
 C  -5.1925953037989325        5.2189173470181034        20.834919470685268     
 H  -4.5388324826486386        5.8542540765723938        21.451057759915305     
 H  -4.8986635675691428        4.1844882251237259        21.071395204349621     
 C  -6.6517680344457828        5.4423380903103045        21.257070226026855     
 H  -7.3041418116986643        4.7590337028168745        20.691104942287843     
 H  -6.9535299053924708        6.4625979547021393        20.969655244819776     
 C  -6.8514975816659272        5.2422478943589308        22.764194832042016     
 H  -7.8817635390754965        5.4484472883392190        23.084569518272840     
 H  -6.6181173241082929        4.2134807101764258        23.068926074403993     
 H  -6.1997869771355134        5.9097376052621318        23.341592985335698     
 Cl   15.424375993731598        5.8770179473328250        7.7302664015001303     
         388

 Co   11.026919315708477        5.9783006288504357        1.2944433763458818     
 N   9.6254143607579028        7.5654286594698004        1.4224012366589860     
 N   12.171499786418373        7.7523937944922343        1.2493099150678015     
 N   9.7482716167018992        5.2113273596197045        2.7741713503194347     
 N   12.334155215577841        5.1891312802854292        2.8516113198165929     
 N   9.5415566395526170        5.2000424468367985       -1.3982940785905045E-002
 N   12.131320804996610        5.1100668525120980      -0.35030648803058290     
 O   8.2713610870945171        7.3975610399042733        1.4664140912396135     
 C   10.027851967438123        8.8092137378626383        1.3723179763805669     
 N   13.474018195451865        8.1134147158101957        1.2051298191083624     
 C   11.470798809622693        8.9160585119569475        1.2937490911460012     
 O   8.3875203270730374        5.2342642916199553        2.6794533738578536     
 C   10.223627872834392        4.5568986155462365        3.8025693122529942     
 N   13.647270447148625        4.9498472515139023        3.0835611712428332     
 C   11.671557748272653        4.5192509221789336        3.8306051731539368     
 O   8.1917015778393747        5.2835093803804165       0.19454168484276990     
 C   9.9059328728139473        4.5400670754985359       -1.0818701342430010     
 N   13.403366023515511        4.7841458734452296      -0.68067979550478830     
 C   11.347856431714956        4.4369309548567397       -1.2337028539236807     
 B   7.8052138834861191        5.9628846069415538        1.4846439716671485     
 C   9.0998877088175405        9.9735747065962901        1.3586400839712716     
 H   14.226184259625224        7.3976277830766168        1.1105951974675783     
 C   13.623575776978837        9.4637935433701763        1.2074480399294387     
 C   12.351942262502808        10.018722888265021        1.2705325037983504     
 C   9.3652053698585807        3.8808145412439723        4.8129667312051376     
 H   14.374616405127478        5.3154233535829176        2.4289925299183950     
 C   13.834255880710025        4.1517861334969126        4.1649306801029713     
 C   12.578955554023699        3.8530516806954305        4.6790942865248040     
 C   8.9454868676602803        3.9330715113575274       -2.0375253746926103     
 H   14.208263674404032        5.1761154829672718      -0.14181873857977512     
 C   13.452121189779712        3.9341965363304809       -1.7314180933834424     
 C   12.139934529874726        3.6860813990894465       -2.1223029491365071     
 C   6.2174783525530621        5.9281471204556890        1.6455097735907132     
 H   8.3544760520043138        9.8947838389742913        2.1624936902626333     
 H   8.5199990141154824        9.9941844712237700       0.42355678905550304     
 H   9.6395514966374964        10.917424084516989        1.4547543349921201     
 H   14.605213638189317        9.9140006803544178        1.1154068922125464     
 H   12.102582707008359        11.069922272726078        1.2958010160113895     
 H   8.5757985152570324        3.3101361624622538        4.3079296698929053     
 H   8.8488561542464446        4.6161291485971994        5.4477112559477057     
 H   9.9553765852080947        3.2190278775539456        5.4539494929793548     
 H   14.820007961955209        3.8413004635905921        4.4950479745272904     
 H   12.359671154122733        3.2278988967812290        5.5329976908406930     
 H   8.0969278976177108        3.4934547359851078       -1.4984244260469404     
 H   9.4329957648224934        3.1801789043685975       -2.6627497821647412     
 H   8.5289562911675603        4.7070214894810807       -2.7002621857177562     
 H   14.398314395281332        3.5446658376510061       -2.0894298945808529     
 H   11.819092517705959        3.0457252501713756       -2.9316532930514088     
 H   5.7467495215815170        6.5017717555592682       0.83152472345051742     
 H   5.8776529731929141        4.8876585621036543        1.5143901150227963     
 C   5.7482087392896597        6.4519136350093547        3.0127264951025525     
 H   5.9762662260771382        7.5261935594250371        3.0939936261706351     
 H   6.3387228730931051        5.9655837644901952        3.8039685498189022     
 C   4.2659227764955672        6.2222271193395846        3.3225945640867067     
 H   3.6380474427921947        6.8113092692261397        2.6360789712019383     
 H   4.0105279878898417        5.1687416998760520        3.1227143437959315     
 C   3.9185348387999448        6.5611781910530222        4.7765444556550305     
 H   4.1332236461738416        7.6238630284556139        4.9723871159139099     
 H   4.5950453942333214        6.0035033948525021        5.4442551928148530     
 C   2.4669924797772378        6.2519508323918496        5.1539903660741473     
 H   1.7874772525654836        6.8417246971129861        4.5190165592543181     
 H   2.2445000320089270        5.1980603592088270        4.9209901677571892     
 C   2.1549446080931034        6.5249332295886422        6.6289180111989632     
 H   2.3633587951899164        7.5815828845891007        6.8611499951431210     
 H   2.8479433932275304        5.9478022756108775        7.2605933817802004     
 C  0.70935608311899301        6.1914785301872906        7.0132072761085871     
 H  0.49904848735918234        5.1363712654698190        6.7743824638202295     
 H   2.0973597461982997E-002   6.7766968146015989        6.3829562346827098     
 C  0.39368445597881102        6.4558493616436632        8.4889411891742874     
 H   1.0761880811219400        5.8679118593445221        9.1208788005783443     
 H  0.61150271702940362        7.5090557263745188        8.7280652207360401     
 C  -1.0575783625262065        6.1373660546031754        8.8653112524395379     
 H  -1.2778932070832472        5.0834336114773038        8.6305725743484434     
 H  -1.7349427115350620        6.7270647741493397        8.2273458941397450     
 C  -1.3796721355124755        6.4147141850941933        10.337747710197055     
 H -0.71916469106831316        5.8110644522160628        10.977959536611143     
 H  -1.1351241116536801        7.4624801698376979        10.574758567309598     
 C  -2.8427738544894257        6.1388846535812958        10.702809942827775     
 H  -3.0904490856610813        5.0901731094450255        10.472632095248469     
 H  -3.4947593969005752        6.7447339221936717        10.054424044706062     
 C  -3.1691861884175521        6.4352257088853984        12.170493829451354     
 H  -2.5217167365169777        5.8244125431490472        12.817699852540178     
 H  -2.9045996816474537        7.4797672990442159        12.399686471067978     
 C  -4.6372473205183580        6.1884543932160350        12.543049052322891     
 H  -4.9078780630207532        5.1470326575957701        12.304621534980688     
 H  -5.2899029292134809        6.8159245370517949        11.915409520183751     
 C  -4.9275469822247100        6.4672780508241239        14.022106952259131     
 H  -4.2685531388791773        5.8433171468729022        14.644259734420897     
 H  -4.6547013661089229        7.5068549716127890        14.261984168791923     
 C  -6.3870541751924845        6.2182588902812679        14.428574241836120     
 H  -7.0455859342654170        6.8868690089316367        13.852208346935205     
 H  -6.6674041200611454        5.1917932644382274        14.141473333995922     
 C  -6.6090624085459933        6.4216017439894841        15.932239544413058     
 H  -7.6431945958236218        6.2107225427596680        16.236377707258381     
 H  -6.3870409233647898        7.4530773787416154        16.236445807795345     
 H  -5.9617246866870826        5.7603287780888612        16.522063091399492     
 Cl   15.710650121661908        5.9404122641126706        1.0161150495586004     
 Co   20.786818107633437        1.9230514548477016        5.5623002883327448     
 N   22.222632369718699        3.4614133153870004        5.3843921527553542     
 N   19.669484292215603        3.7159557437862603        5.5462536623883345     
 N   22.037123031583477        1.0981256816617144        4.0680509619856888     
 N   19.470592812040188        1.1317990960682964        4.0378019509899143     
 N   22.263587364656139        1.0523774940361532        6.8247966518727523     
 N   19.672646109580214        1.0120999258276648        7.1749670090689150     
 O   23.571416580035937        3.2594915847190680        5.3586648996717914     
 C   21.847318614413872        4.7140711575222722        5.4212530570042317     
 N   18.378585772736091        4.1165237314363923        5.6005966742510340     
 C   20.405009924426345        4.8580932399047549        5.4958640524472040     
 O   23.401040279520014        1.1019862009733832        4.1425608167561867     
 C   21.538247950797182       0.45579074421942684        3.0431281362873226     
 N   18.146458296398858       0.94328217654657975        3.8273304236871879     
 C   20.091827291516413       0.45778885350159160        3.0355361977486623     
 O   23.614678925631349        1.1351970767877004        6.6243611747584348     
 C   21.892033832287414       0.40736352526344510        7.8990473019566538     
 N   18.396397438364250       0.71976048470423093        7.5195300782056149     
 C   20.448603443425345       0.32825425472858116        8.0562894740695548     
 B   24.006381419748021        1.8115044714982647        5.3318291928262305     
 C   22.800761278645062        5.8565444838492828        5.4282115086917342     
 H   17.606781602507098        3.4231637544547877        5.7159217027728104     
 C   18.270102671005365        5.4691562375564127        5.6000711023360203     
 C   19.558581080055173        5.9856384544549179        5.5242203863202413     
 C   22.364817448275765      -0.23894506486055453        2.0179712295928263     
 H   17.440364085365729        1.3298142820664471        4.4908769512150029     
 C   17.913103921526019       0.17054842718972554        2.7350960883527127     
 C   19.146067448227935      -0.16363196795162158        2.1933437301099721     
 C   22.846926580674950      -0.20161296622155161        8.8588977168510024     
 H   17.596271092754296        1.1432897637173203        6.9977679022150365     
 C   18.338196912580035      -0.11978948055914555        8.5777068118283406     
 C   19.648143325599996      -0.39771981322262678        8.9570190578993429     
 C   25.592498718323011        1.7568763831182903        5.1618965568119304     
 H   23.541673198789546        5.7558109576710299        4.6225177264918633     
 H   23.385180589840790        5.8655976596243802        6.3606395572307237     
 H   22.283787969052899        6.8123337091386347        5.3304617282890865     
 H   17.302768359683430        5.9481285833311697        5.6995458215425501     
 H   19.837971486177135        7.0289949228142490        5.4963580987414433     
 H   23.181485016622350      -0.78552115755622398        2.5052940001142283     
 H   22.840712976145472       0.48296211598062838        1.3381799858916772     
 H   21.755037047518769      -0.92484852959904473        1.4211208213148994     
 H   16.911765596581059      -0.10090091196356689        2.4202891474341204     
 H   19.328024321101839      -0.77913057859397439        1.3235828085608341     
 H   23.667177811914996      -0.69321282647637905        8.3195960913333291     
 H   22.344106302883723      -0.91160378060433889        9.5208931805727222     
 H   23.308414086816118       0.57807404790582928        9.4839137946825058     
 H   17.386719567481084      -0.47876257054332083        8.9517245526488676     
 H   19.960945666408872       -1.0376075996669232        9.7696828735217807     
 H   26.075211420472098        2.3080792774604322        5.9844231897291706     
 H   25.922182257261831       0.71030186536354889        5.2677557958423629     
 C   26.055718468860075        2.3074761236622674        3.8031687100949960     
 H   25.818438564441411        3.3810796166181265        3.7421947738183721     
 H   25.466862470224605        1.8308193201513001        3.0046718820452036     
 C   27.539597673426666        2.0993169636031115        3.4864512357797950     
 H   28.161161346679012        2.6841234213711704        4.1824484618097335     
 H   27.809006851542886        1.0456290624479345        3.6662595923813059     
 C   27.879473183979552        2.4708924783792861        2.0385969527144967     
 H   27.643537477662893        3.5326497758830309        1.8629280188512762     
 H   27.214139202510538        1.9123424217064198        1.3605967625451838     
 C   29.337202088052333        2.1993104075625607        1.6562904963865053     
 H   30.002920835994473        2.7975421326008378        2.2980383245977816     
 H   29.584649774986975        1.1481569601286545        1.8764400360457392     
 C   29.642657578401614        2.4976876531830770       0.18486702557990128     
 H   29.406193422547098        3.5511187145187444       -3.4486958443821443E-002
 H   28.966481206409483        1.9094618005934740      -0.45459525578306081     
 C   31.097659717635821        2.2088755221880763      -0.20011629349899138     
 H   31.337948149484230        1.1581891826988620        2.9988342981538189E-002
 H   31.767619411537485        2.8084583879365437       0.43655189017024182     
 C   31.409273270663011        2.4955231080087374       -1.6724943864990489     
 H   30.745905006141339        1.8941414711312821       -2.3120832702912124     
 H   31.162178584179554        3.5443117509764663       -1.9017830568014442     
 C   32.870646443104718        2.2231086600332373       -2.0465302344955374     
 H   33.121068955228111        1.1739670225405385       -1.8205360373024728     
 H   33.528117634699591        2.8270289008615515       -1.4009749121171702     
 C   33.189750960222526        2.5237228860241214       -3.5148911124040145     
 H   32.546095339468529        1.9109272018997330       -4.1636370159854739     
 H   32.919909002015444        3.5675959631627037       -3.7407142435681568     
 C   34.660178235170925        2.2886026578176653       -3.8798394600667248     
 H   34.934162998523689        1.2444855318873336       -3.6586197678405363     
 H   35.296730800985841        2.9054969822671746       -3.2263200236268039     
 C   34.977898915408367        2.6053483494589469       -5.3450827019210321     
 H   34.340605071298874        1.9883868399482290       -5.9967039390777916     
 H   34.692563228101733        3.6466411492083268       -5.5632252631058545     
 C   36.449035682202975        2.3903283664429247       -5.7249857088116896     
 H   36.742517657401500        1.3545517597599335       -5.4891221974703734     
 H   37.092131682081728        3.0310908519666682       -5.1007360590355493     
 C   36.722546665648252        2.6749707403282468       -7.2062212176977001     
 H   36.067355298740154        2.0411486259514664       -7.8223871013510902     
 H   36.431331925547894        3.7100823721266463       -7.4430497145331795     
 C   38.181274719069648        2.4476929294320504       -7.6277724131960225     
 H   38.835220850726323        3.1294201127936514       -7.0617664622890857     
 H   38.480332530277387        1.4267805375988882       -7.3399293526656919     
 C   38.382262646540255        2.6467339278919133       -9.1348651711047530     
 H   39.412237082937168        2.4378939169061837       -9.4544486772514258     
 H   38.151577757710768        3.6759612246470388       -9.4400978944732437     
 H   37.729322731593250        1.9805848218036310       -9.7124457148462859     
 Cl   16.103659231617794        2.0102082445620049        5.8868081119675937     
 Co   20.500822762677515        1.9136623651496489        12.331585919571697     
 N   21.902933782236587       0.32709651747944868        12.203758018656913     
 N   19.356616027691214       0.13942918144942157        12.375392403489032     
 N   21.780000391463975        2.6814450431675501        10.852583755703117     
 N   19.194480549206141        2.7029092405351784        10.773826523328779     
 N   21.985266893961359        2.6927096372019359        13.640620489711729     
 N   19.395359437220019        2.7822507319644423        13.975209386760763     
 O   23.256946155242300       0.49539559446526316        12.160663315967938     
 C   21.500727069685922      -0.91677405941294166        12.253616081187063     
 N   18.054207471957834      -0.22200654857079036        12.419377977848660     
 C   20.057722274517406       -1.0240027644200143        12.331335753336315     
 O   23.140699600712900        2.6591088841105321        10.948212637276244     
 C   21.305141809825397        3.3356530221913707        9.8237973489757433     
 N   17.881372897643168        2.9411761934808158        10.540974060340284     
 C   19.857241151321855        3.3726544081705478        9.7948448473450558     
 O   23.335262019268981        2.6091948761719244        13.433131287432550     
 C   21.620132550225833        3.3527062516712642        14.708222580661236     
 N   18.123020465744382        3.1074299097788849        14.305106703774866     
 C   20.178097554786341        3.4554087823880253        14.859232070945110     
 B   23.722621014448045        1.9303059061018943        12.143024253894094     
 C   22.428870400792796       -2.0809779252226419        12.267996634710020     
 H   17.301807435272426       0.49358284471350478        12.513614233796432     
 C   17.905092522187363       -1.5724088670503615        12.417222138021250     
 C   19.176939557930442       -2.1269339076149514        12.354447526605901     
 C   22.164083265914527        4.0122641429000465        8.8141257289733961     
 H   17.153841113010483        2.5755878392372984        11.195311644743361     
 C   17.694517991118353        3.7385352260602556        9.4590495869400524     
 C   18.949901689535984        4.0378202386640449        8.9454590404059076     
 C   22.579943804122678        3.9601703767328655        15.664243478205687     
 H   17.318537483201464        2.7152557068376151        13.765731759869668     
 C   18.073393977682798        3.9569622441582948        15.356119787637031     
 C   19.385279656840741        4.2055789376674264        15.747694653658259     
 C   25.310431067033523        1.9658931263609136        11.983201374276167     
 H   23.175149033106948       -2.0018415240589200        11.464981442713222     
 H   23.007749163407144       -2.1017677252157032        13.203709149170585     
 H   21.889465576428332       -3.0248911187409742        12.171129774094604     
 H   16.923593275601771       -2.0229414911248393        12.509141424753411     
 H   19.426623228620436       -3.1780629982192710        12.329402225826565     
 H   22.951073278328920        4.5856037297451522        9.3201090720270798     
 H   22.683630478402961        3.2773069549897693        8.1814030681256735     
 H   21.573646435273698        4.6719296558647869        8.1710985362012618     
 H   16.708736978582692        4.0481500551905905        9.1282452879823666     
 H   19.169258425102957        4.6625953950296273        8.0912966603592444     
 H   23.428606719664366        4.3998964912454364        15.125346063590277     
 H   22.091896058570903        4.7131098008066443        16.289003024521115     
 H   22.996487603587134        3.1865666571985827        16.327388543832285     
 H   17.126869676360403        4.3459134247710356        15.713833171516757     
 H   19.705418495483503        4.8458623648057548        16.557367604398944     
 H   25.780889929582976        1.3907475858595646        12.796302837504630     
 H   25.649767495064232        3.0062700510009410        12.116667586030596     
 C   25.780689563193576        1.4451842640312427        10.615153593478521     
 H   25.553741034737723       0.37080748915596889        10.531731220187392     
 H   25.189976014247552        1.9324557096326838        9.8246369326227523     
 C   27.262814224897411        1.6770155553187489        10.306153946820297     
 H   27.891148514132880        1.0875024063856078        10.991874005332098     
 H   27.516989142812420        2.7304759531367182        10.507840324499513     
 C   27.610817966179223        1.3407874656902650        8.8517223213325007     
 H   27.397075021641946       0.27821211029016579        8.6540980200099877     
 H   26.933920609073873        1.8989718475004003        8.1848098020371705     
 C   29.062117097586903        1.6518034284523397        8.4748574356141155     
 H   29.742079676999776        1.0619424351821516        9.1092666896017107     
 H   29.283672215602422        2.7056598211515146        8.7089756223736963     
 C   29.374365297003042        1.3805049944798868        6.9996776266832041     
 H   29.166176382994308       0.32404162918373441        6.7663384289248167     
 H   28.681251862336701        1.9581246472743032        6.3685689770745162     
 C   30.819873368135671        1.7145183572395051        6.6156857300270575     
 H   31.030117850434642        2.7694626765924224        6.8552936757939458     
 H   31.508308100619054        1.1288564511822357        7.2454592973132668     
 C   31.135374917346873        1.4511617675114945        5.1397536839781726     
 H   30.453328802109233        2.0401135226238498        4.5082799740430071     
 H   30.916735934719132       0.39831958975807563        4.8997973737059999     
 C   32.586845341690925        1.7686733143240141        4.7635755994361784     
 H   32.808203722059474        2.8221961153952138        4.9991132642535812     
 H   33.263663873435760        1.1777996234934998        5.4010139279910296     
 C   32.908432200882416        1.4920745423898460        3.2909095347500905     
 H   32.249070794115219        2.0975122710345611        2.6512249061841646     
 H   32.661925938201527       0.44499119556856570        3.0529945097135398     
 C   34.372002520893361        1.7653292065946495        2.9260599666536118     
 H   34.621969615074171        2.8131825950938767        3.1575520017518297     
 H   35.022706373076304        1.1571992204959693        3.5735762063448582     
 C   34.697459103878501        1.4701440328563538        1.4579562000049213     
 H   34.051995653064267        2.0840375298576617       0.81168587773121870     
 H   34.429434085405511       0.42684223527734522        1.2272412927450751     
 C   36.166260482912818        1.7124024184485902        1.0856230137891667     
 H   36.441019805554397        2.7520902144503809        1.3266642760612428     
 H   36.816649437041917        1.0807472846598700        1.7113716487913258     
 C   36.454810884613877        1.4363869460473269      -0.39427533908873652     
 H   35.800087944882421        2.0667318837649109       -1.0144313434107295     
 H   36.174933949295195       0.39951329216184006      -0.63746408553505907     
 C   37.915923534903712        1.6765044007467989      -0.80000095702925211     
 H   38.569776131019808        1.0011788895201363      -0.22623988285826396     
 H   38.203637890057195        2.6998230341465064      -0.50918847398820366     
 C   38.136102062065746        1.4770896365735273       -2.3044188228825058     
 H   39.172826990640388        1.6766039250369484       -2.6073854895293671     
 H   37.901929925195567       0.44960146692942243       -2.6128558625563771     
 H   37.496756741724454        2.1483633973801459       -2.8916716963768598     
 Cl   15.816964819071085        1.9506495147380913        12.607406085311631     
 Co   10.741651130924440        5.9688546573415246        8.0626196662545748     
 N   9.3047010516376805        4.4316361608505561        8.2418919654722327     
 N   11.857715848428912        4.1751975156634495        8.0782792632994624     
 N   9.4928358873359251        6.7948651604797554        9.5578131954363439     
 N   12.059279272749086        6.7591927934956235        9.5860689778547847     
 N   9.2647018822606668        6.8410989359907175        6.8013236821878644     
 N   11.855436445294673        6.8795546470733902        6.4494478542588016     
 O   7.9560575957756186        4.6346535279886272        8.2683281697048301     
 C   9.6791447524070389        3.1786924591754762        8.2050117218473613     
 N   13.148291869548537        3.7736677451262826        8.0229802562787551     
 C   11.121343913328332        3.0336196588544899        8.1293233347598690     
 O   8.1288446690444829        6.7919754117371856        9.4843109263168230     
 C   9.9929611005730141        7.4369394920942780        10.582305367300615     
 N   13.383758183197729        6.9465773727526763        9.7955346506929946     
 C   11.439385135737632        7.4336624006757814        10.588880761781153     
 O   7.9137272434869308        6.7590701625060179        7.0026403898354683     
 C   9.6360156163182911        7.4862523120719597        5.7270657773664562     
 N   13.131687277485081        7.1707797170670524        6.1038611885167153     
 C   11.079390738644854        7.5640552440561226        5.5687228096007173     
 B   7.5222580937689543        6.0830400698577582        8.2953526896511551     
 C   8.7250619495037487        2.0367365701164366        8.1989817008152723     
 H   13.920554668823788        4.4664616489113920        7.9070861736628748     
 C   13.255775337226494        2.4209470971742912        8.0234492181397492     
 C   11.966940700590802        1.9054317903963953        8.1003468840105022     
 C   9.1677892097035478        8.1325033356527214        11.608070937116789     
 H   14.089076271228164        6.5594707291217880        9.1314628782463778     
 C   13.618596174084827        7.7190093953795085        10.887699847449916     
 C   12.386314238467495        8.0542396324373122        11.430414831665193     
 C   8.6811496965244910        8.0964050645320693        4.7679458111426598     
 H   13.931856692539418        6.7465843101642013        6.6250228151538106     
 C   13.189785412960912        8.0101801727999522        5.0455519117496932     
 C   11.879761976240244        8.2892566672061303        4.6672992596094236     
 C   5.9362140797613066        6.1393871845169308        8.4656982019963873     
 H   7.9834971205387477        2.1391891657400777        9.0038594896604351     
 H   8.1415297871725354        2.0264263173430486        7.2660227211550490     
 H   9.2414479513128978        1.0808213688602948        8.2986284626011262     
 H   14.222704945223152        1.9412528218984544        7.9232724283205576     
 H   11.686869107045812       0.86226360364193333        8.1284676469822177     
 H   8.3500677553353917        8.6781541466670404        11.121409405014113     
 H   8.6934753533859936        7.4110797328523494        12.289597381391639     
 H   9.7783348839015236        8.8193533400355424        12.203182050886539     
 H   14.620392058632460        7.9895787284569044        11.201821300453478     
 H   12.205508619475271        8.6697928319406046        12.300407662824725     
 H   7.8592495343636113        8.5845900751315707        5.3075732013169956     
 H   9.1834686060413127        8.8094455696214684        4.1090007922636795     
 H   8.2222423715023520        7.3179742391149825        4.1396595399060034     
 H   14.141295671309621        8.3682143818253927        4.6706731533738060     
 H   11.566825842532431        8.9292460654542118        3.8547722442172434     
 H   5.4528517158450143        5.5868986031182128        7.6444257092387113     
 H   5.6074885829970071        7.1860208315463412        8.3576607866654715     
 C   5.4726419973973055        5.5921946215337730        9.8255932534144765     
 H   5.7093852764118420        4.5186391399703192        9.8890738899633526     
 H   6.0616332018518060        6.0704172769086888        10.623019369386972     
 C   3.9888138656103806        5.8016006687124095        10.141629124149336     
 H   3.3670806588303610        5.2156032535964281        9.4468016435432691     
 H   3.7197516649030824        6.8549769967806187        9.9595637774757773     
 C   3.6488176472974709        5.4331227249205174        11.590182011572677     
 H   3.8846747337406229        4.3717303328538355        11.768042333004198     
 H   4.3142293670775684        5.9930079077523688        12.266998463295266     
 C   2.1911565079805060        5.7055224323769966        11.972024011880180     
 H   1.5253321073570687        5.1066197801986988        11.331016621093122     
 H   1.9438939481921198        6.7564495878055553        11.750583462407668     
 C   1.8857925121638202        5.4088990861968744        13.443787687772883     
 H   2.1225451473227293        4.3557905697616084        13.664363731268162     
 H   2.5619024597993700        5.9980326137700137        14.082486523348038     
 C  0.43078363268642128        5.6977080592502336        13.828661997704183     
 H  0.19020058464793044        6.7481963270771255        13.597927256671431     
 H -0.23909776457464751        5.0975305102833497        13.192466652590289     
 C  0.11951612853991944        5.4118019863217359        15.301242955965623     
 H  0.78250335831031337        6.0140919103503823        15.940377499825930     
 H  0.36745480166822797        4.3633347634113786        15.531138614293262     
 C  -1.3420094547372408        5.6832404138665931        15.675356423563528     
 H  -1.5933065474390280        6.7321396785411149        15.449125805571567     
 H  -1.9990840310559610        5.0785794113942311        15.030069097436956     
 C  -1.6606407470997600        5.3826792450220573        17.143822824106039     
 H  -1.0177259919899042        5.9964782174849436        17.792365365926791     
 H  -1.3894859700216771        4.3391869857150871        17.369889308535917     
 C  -3.1313684389267502        5.6159789793032520        17.508738126152839     
 H  -3.4067101718103689        6.6597500870369899        17.287447157268396     
 H  -3.7670549957602613        4.9981303217827806        16.855240794507132     
 C  -3.4487714459977239        5.2988423500261286        18.973952891858787     
 H  -2.8124254615655357        5.9167271883735486        19.625635876203500     
 H  -3.1619997303003138        4.2579363576196974        19.192093190023698     
 C  -4.9202835916403096        5.5116969251971231        19.353672810359665     
 H  -5.2152945252542784        6.5470795809917854        19.117890669613399     
 H  -5.5623310785712290        4.8700066421623660        18.729266608024691     
 C  -5.1935028971444837        5.2264322169073676        20.834826778922974     
 H  -4.5396104207260350        5.8614336265385392        21.451167109832095     
 H  -4.9003751394355843        4.1918442524761144        21.071601100054203     
 C  -6.6527365724598022        5.4508362744093679        21.256201773424412     
 H  -7.3052728475987854        4.7680131434971589        20.689851552443496     
 H  -6.9536908368204280        6.4712879092473994        20.968648069917979     
 C  -6.8534746423417516        5.2507785351717553        22.763192906383651     
 H  -7.8840059018413600        5.4568662473356531        23.082742718357128     
 H  -6.6202667315075390        4.2220171149240242        23.068074813321815     
 H  -6.2022186013868303        5.9183035580383017        23.341076697314271     
 Cl   15.424484344583270        5.8781469941843865        7.7350915362819368     
         388

 Co   11.027026878447629        5.9730694118253922        1.2921733056812936     
 N   9.6237388239121131        7.5576820927628203        1.4227132718830873     
 N   12.170192702466535        7.7481270321030102        1.2501871585410214     
 N   9.7498397541917097        5.2031052714377335        2.7726404419474915     
 N   12.334725913720057        5.1837992701768867        2.8476889594449335     
 N   9.5421157459073545        5.1900495702631186       -1.3896896767314541E-002
 N   12.131940319086949        5.1026125430508884      -0.35089495956752459     
 O   8.2699565159350659        7.3880549571338463        1.4657839060156523     
 C   10.024781490954309        8.8019234164163738        1.3733021459025101     
 N   13.472112985426678        8.1111842096591751        1.2054813282075261     
 C   11.467697215520422        8.9106822544112525        1.2949382956614011     
 O   8.3889275524557334        5.2250401613479598        2.6789483005220682     
 C   10.226396265540952        4.5493171507616132        3.8008761004476947     
 N   13.648406054773762        4.9471403207625118        3.0785583881085499     
 C   11.674246900215387        4.5137171581110405        3.8278812476685431     
 O   8.1921972493454369        5.2734931674023748       0.19419915107849292     
 C   9.9068696854325520        4.5308233012686827       -1.0820959419387008     
 N   13.404205223873960        4.7784182043407064      -0.68198206315430943     
 C   11.348872228093461        4.4289211410710658       -1.2341902291313127     
 B   7.8054302674575071        5.9526865236973983        1.4844333089904338     
 C   9.0955096633357861        9.9651613222166606        1.3599564526741443     
 H   14.225288954832701        7.3965508841189553        1.1098797976208203     
 C   13.619554531210953        9.4616794139031590        1.2077133448764947     
 C   12.347053278122527        10.014628014818518        1.2714623949885153     
 C   9.3695949441327233        3.8722768756795753        4.8120225376846237     
 H   14.374665364134730        5.3137840206446256        2.4235268889465558     
 C   13.837767286699021        4.1504008624072215        4.1605026852126743     
 C   12.583610299361329        3.8498408622358875        4.6760707099523238     
 C   8.9467230883842532        3.9237032704417745       -2.0379667258833489     
 H   14.208851232373629        5.1720181703805439      -0.14399411635179760     
 C   13.453458800801741        3.9289974552174329       -1.7330969061750980     
 C   12.141391403517252        3.6793445279105019       -2.1233989522728565     
 C   6.2177769018877553        5.9168731230201201        1.6457450578516419     
 H   8.3502849004138824        9.8852159133368627        2.1638602386763699     
 H   8.5154415932339340        9.9852107416413940       0.42497670742995275     
 H   9.6340045835337467        10.909620100105291        1.4562117832329082     
 H   14.600455419460385        9.9133683556589762        1.1152881041412916     
 H   12.096146878557525        11.065423536453471        1.2968713875202507     
 H   8.5788990904413289        3.3026964216760284        4.3078705581136152     
 H   8.8551732080017995        4.6069048738674798        5.4489651440829352     
 H   9.9607879873872864        3.2093682351085508        5.4508506679414195     
 H   14.824319498619689        3.8419428912715325        4.4898550100845620     
 H   12.366237141200459        3.2251964839431060        5.5307958077566237     
 H   8.0995088507159387        3.4816031186965972       -1.4988656445022464     
 H   9.4349935284602449        3.1728536095617375       -2.6649174687382668     
 H   8.5280474035408034        4.6979026766229728       -2.6989331247959805     
 H   14.399927541203200        3.5410344408559054       -2.0919192258827675     
 H   11.820971552465364        3.0390042764842380       -2.9329167454162679     
 H   5.7464288086933655        6.4894475847533410       0.83139304261546565     
 H   5.8785032223636220        4.8760794410132888        1.5157712738605167     
 C   5.7487804903706934        6.4418075552684195        3.0125936096522974     
 H   5.9772668136194245        7.5160523808525337        3.0929740200835716     
 H   6.3392168299437950        5.9558853549611754        3.8041477896570122     
 C   4.2664174929560099        6.2131235764756259        3.3227610700280361     
 H   3.6388486677029754        6.8020466065335254        2.6358263243317444     
 H   4.0103496934208573        5.1596414514584463        3.1237698805163383     
 C   3.9193877063999500        6.5535476132977202        4.7764389190895269     
 H   4.1351284201664580        7.6161687762200518        4.9713853322925186     
 H   4.5953407993699891        5.9957647892772519        5.4446097698433675     
 C   2.4675384979495139        6.2461548837226646        5.1540946841567328     
 H   1.7887093437689354        6.8363863302216874        4.5188187123388861     
 H   2.2438116985080345        5.1924131679579446        4.9216659702714702     
 C   2.1558175524437928        6.5203112605297777        6.6288638318290669     
 H   2.3656513842009246        7.5767816684901899        6.8605211816988083     
 H   2.8479655734547777        5.9425736588197893        7.2608914228321799     
 C  0.70975447158709370        6.1890929867585616        7.0131705711977279     
 H  0.49792675673326414        5.1342216456528371        6.7747343516082061     
 H   2.2304302885784708E-002   6.7750726261914389        6.3826271387844393     
 C  0.39429886000092990        6.4545217329192974        8.4887490247868591     
 H   1.0758129508397460        5.8658450087300702        9.1210410854105088     
 H  0.61363919002646317        7.5074834834470670        8.7274307440824348     
 C  -1.0574844202435858        6.1384095228228581        8.8649915337455845     
 H  -1.2793695622849224        5.0847403821495734        8.6306472282035980     
 H  -1.7338188844415556        6.7288883743144057        8.2266741022257701     
 C  -1.3794026843312279        6.4168826264147745        10.337236460247350     
 H -0.71979865665148179        5.8126816229344564        10.977847807900028     
 H  -1.1334878003983120        7.4644182920439279        10.573735560048638     
 C  -2.8428956062504831        6.1432209397031663        10.702280166114997     
 H  -3.0920001332649734        5.0947806932405237        10.472488803323621     
 H  -3.4940433549605179        6.7497337216743043        10.053676139725455     
 C  -3.1688326145857966        6.4405311330568580        12.169860416536219     
 H  -2.5219667673252797        5.8292691375341423        12.817246934686160     
 H  -2.9030511270027084        7.4848535262597942        12.398570148331180     
 C  -4.6370831091665217        6.1955545857144312        12.542767204380603     
 H  -4.9090410484586782        5.1544912752061940        12.304356342592619     
 H  -5.2891544715621333        6.8238735622766153        11.915373465185375     
 C  -4.9264746029422390        6.4745544758917122        14.021967654853219     
 H  -4.2678608595812593        5.8498253011156116        14.643741302748808     
 H  -4.6524052903780309        7.5137915370215103        14.261832960982730     
 C  -6.3860152289632364        6.2270127693431414        14.429150125312507     
 H  -7.0441103713888751        6.8965624937384735        13.853400839441685     
 H  -6.6676174447050309        5.2009565676744050        14.141865375216330     
 C  -6.6069049437113936        6.4299947107205355        15.933014538551751     
 H  -7.6409420440512603        6.2197051879437018        16.237869225612542     
 H  -6.3839382705483105        7.4611934658974537        16.237438844155811     
 H  -5.9596291114483746        5.7680620400999754        16.522129737999542     
 Cl   15.710717755795716        5.9415867462114038        1.0115198260527403     
 Co   20.786863277660093        1.9286243516329316        5.5602152305594705     
 N   22.221029808906827        3.4693474197783001        5.3847197897298189     
 N   19.668219601074043        3.7206120402176341        5.5471397199995005     
 N   22.038541621775128        1.1065028732055431        4.0666786555071202     
 N   19.471073459316170        1.1374796800214668        4.0341023847709234     
 N   22.264040506660525        1.0624303903225378        6.8249482733454769     
 N   19.673156611862193        1.0197219277048983        7.1744089611520234     
 O   23.570069948372343        3.2690714764271616        5.3581059026446116     
 C   21.844398691542484        4.7215742528000453        5.4222310055438081     
 N   18.376757236792482        4.1192616199127539        5.6009923854659300     
 C   20.402057321113709        4.8637927323742796        5.4970330519424833     
 O   23.402303204468012        1.1112689049760449        4.1421832208905682     
 C   21.540817925747465       0.46359918690748414        3.0415707298285901     
 N   18.147475921338973       0.94651111062192173        3.8225637405884694     
 C   20.094325578874773       0.46368048072143248        3.0329653834437957     
 O   23.615071804958216        1.1452911681089304        6.6241321432125915     
 C   21.892827130688673       0.41666953796710055        7.8988745722109881     
 N   18.397108622347822       0.72575107245380788        7.5182670645250536     
 C   20.449468459042809       0.33639170816572306        8.0558376224625992     
 B   24.006531952543217        1.8217233975284381        5.3317111893936069     
 C   22.796601123200553        5.8651132499343550        5.4295291005525605     
 H   17.605906927256388        3.4248126000593087        5.7153053898155299     
 C   18.266282772644828        5.4717851438407719        5.6003737213524181     
 C   19.553944438269657        5.9901312789394261        5.5251348480982170     
 C   22.368951309368189      -0.23022772242449907        2.0171406073135438     
 H   17.440343330129156        1.3320153766798024        4.4856754000635020     
 C   17.916382414983421       0.17256609478075299        2.7308412893774414     
 C   19.150436177075143      -0.15989537248645941        2.1904431937489748     
 C   22.847975879457458      -0.19223331352939649        8.8585209310659021     
 H   17.596756722248870        1.1477547810855881        6.9956682517435329     
 C   18.339354336422030      -0.11431020503323100        8.5760765367355063     
 C   19.649405556229997      -0.39079687530036411        8.9559630358594084     
 C   25.592728884390709        1.7680083535964612        5.1622391109207371     
 H   23.537776136840591        5.7654193244739274        4.6239691844226769     
 H   23.380746743916710        5.8747618471419418        6.3621191217576518     
 H   22.278527649677606        6.8203178932447708        5.3318017377901779     
 H   17.298255111665085        5.9493628272380530        5.6994892706382956     
 H   19.831878606419423        7.0338681725228245        5.4973913838672992     
 H   23.184182106750118      -0.77811580791060153        2.5053495885228054     
 H   22.846964279530926       0.49233354406256558        1.3396555571725095     
 H   21.760109923226892      -0.91484176475914025        1.4180319683434093     
 H   16.915802517152954      -0.10075923547721020        2.4152685594407082     
 H   19.334214399721656      -0.77585119971457694        1.3214464350447506     
 H   23.669713253013498      -0.68111797409874120        8.3192391763899955     
 H   22.345925308025350      -0.90447154867390500        9.5185655004654492     
 H   23.307112593594507       0.58712939004524645        9.4855388518242556     
 H   17.388129907072976      -0.47477131614898876        8.9493043555039797     
 H   19.962589800147985       -1.0307156121602310        9.7684629028596017     
 H   26.074862498604887        2.3204032176543889        5.9842785483662535     
 H   25.922874919145649       0.72173730250719403        5.2694784627781264     
 C   26.056280334924068        2.3170927837360407        3.8030305614654965     
 H   25.819493722857271        3.3907288012263139        3.7409140995965346     
 H   25.467336355612144        1.8398763288661701        3.0049470652306836     
 C   27.540077271973999        2.1077836219828003        3.4866986007618155     
 H   28.161965543081109        2.6928586047040537        4.1821668088287600     
 H   27.808758169748597        1.0541192975931413        3.6676250952831753     
 C   27.880345785571599        2.4775697048613572        2.0385067916030470     
 H   27.645482770596605        3.5393560648447275        1.8617167622261486     
 H   27.214451624339482        1.9189991062057778        1.3610754493406654     
 C   29.337762898347101        2.2040578716363046        1.6564764858078547     
 H   30.004175179635023        2.8019014470407537        2.2978490751680036     
 H   29.583949508518277        1.1527794943057890        1.8773395841911653     
 C   29.643550650641455        2.5010696287047693       0.18486108623191116     
 H   29.408471818332387        3.5546432947168700       -3.5206064119439301E-002
 H   28.966542802498534        1.9133465968441266      -0.45417470507475471     
 C   31.098085980362239        2.2100296835792688      -0.20007033363909224     
 H   31.336896453835806        1.1591371763389757        3.0517740063384369E-002
 H   31.768955647923736        2.8089374495228894       0.43624850814321764     
 C   31.409889313106710        2.4955075273978640       -1.6726285507191441     
 H   30.745597026947205        1.8947311052981539       -2.3118067512820910     
 H   31.164200230621596        3.5444933424688196       -1.9024584272012997     
 C   32.870771896514242        2.2208572399199134       -2.0467703006159836     
 H   33.119753904245300        1.1714998059264847       -1.8202960657022256     
 H   33.529202554769633        2.8241354122553965       -1.4016218933054532     
 C   33.189999841910279        2.5202698601017093       -3.5153472028936132     
 H   32.545562406831678        1.9078375758597597       -4.1636392423469264     
 H   32.921320506473897        3.5643019384164334       -3.7417773121213411     
 C   34.660085749113833        2.2832464406558985       -3.8802884172200520     
 H   34.932868730871320        1.2389411138486002       -3.6585595148464827     
 H   35.297343868107255        2.8996996264304569       -3.2270641112041236     
 C   34.978200357297531        2.5989209433430522       -5.3456720429489284     
 H   34.340492453238987        1.9821256592534062       -5.9970323627700122     
 H   34.693744818851563        3.6403195112474940       -5.5644365524052688     
 C   36.449218890582678        2.3825203563286323       -5.7251918281205203     
 H   36.741742676181353        1.3465375247339402       -5.4890888439533363     
 H   37.092686725513559        3.0228021077800014       -5.1008487767719943     
 C   36.723500732933431        2.6667574662854223       -7.2063520258479299     
 H   36.068308914876134        2.0331537363363199       -7.8227376861559810     
 H   36.432899736053102        3.7019759918239816       -7.4434731455798619     
 C   38.182340021022689        2.4387823631188454       -7.6271100679064201     
 H   38.836308448873694        3.1201368643542864       -7.0606844373801776     
 H   38.480778758449645        1.4177237984889994       -7.3391577911991233     
 C   38.384311620536231        2.6378931268927217       -9.1340591073942772     
 H   39.414606533893448        2.4294379691455652       -9.4528147172862838     
 H   38.153548888169688        3.6670687417223351       -9.4394067623859179     
 H   37.731993154653921        1.9715728204832679       -9.7121558930716567     
 Cl   16.103687119186013        2.0096827815358043        5.8824308937708345     
 Co   20.500891780279762        1.9191371794946841        12.333891293604527     
 N   21.904725832092929       0.33503104584150378        12.203467446821222     
 N   19.358062798352091       0.14395335423447941        12.374682757590129     
 N   21.778555240917580        2.6898306383707951        10.854077124302805     
 N   19.193996641815527        2.7084772456216606        10.777843793455901     
 N   21.984976352155222        2.7028682267717423        13.640508234350557     
 N   19.395022883348020        2.7899134504079979        13.975945589804688     
 O   23.258471246678070       0.50504701379873684        12.161223185151144     
 C   21.503891313207330      -0.90928733366164749        12.252676024088357     
 N   18.056241533702050      -0.21947759349371132        12.419214054823794     
 C   20.060923433115665       -1.0183921253680128        12.330275847862683     
 O   23.139420639101612        2.6684366473694787        10.948588549788619     
 C   21.302446248342857        3.3434199524722339        9.8254919771681681     
 N   17.880323190218849        2.9442202422127344        10.546162292506255     
 C   19.854621951429671        3.3784378263234931        9.7976622285705499     
 O   23.335020856672081        2.6193818214647320        13.433343830609296     
 C   21.619540171133249        3.3621132315341380        14.708450934795112     
 N   18.122493578469946        3.1134396048109965        14.306604749407379     
 C   20.177437342267705        3.4636246697392230        14.859804639880599     
 B   23.722571888613242        1.9406261515617049        12.143105333944684     
 C   22.433324541623517       -2.0723836535403777        12.266654031719018     
 H   17.302854758065184       0.49497771311215427        12.514547139286789     
 C   17.909198826018628       -1.5699939592053254        12.417128459779125     
 C   19.181892432447398       -2.1225782523934562        12.353657898215312     
 C   22.159714197393072        4.0209347134300417        8.8149984902560554     
 H   17.153896926349436        2.5775651840035687        11.200985946229025     
 C   17.691078859146518        3.7403276288842298        9.4637184731160460     
 C   18.945310604832386        4.0413836099776406        8.9486658963353172     
 C   22.579115521550410        3.9696550840895788        15.664650697995119     
 H   17.318220760511320        2.7196553352838535        13.768154447672702     
 C   18.072455810524520        3.9624845775624653        15.357967267293327     
 C   19.384252344376666        4.2125891863806837        15.748890096452433     
 C   25.310292277930170        1.9772046120748223        11.982732042058551     
 H   23.179329833466252       -1.9921267810930279        11.463505104621900     
 H   23.012483375346427       -2.0925953701441329        13.202200255443525     
 H   21.895062912115499       -3.0168999398468768        12.169720875235143     
 H   16.928422887331593       -2.0219761661423554        12.509444468738069     
 H   19.433090857648391       -3.1733104286973441        12.328449969693908     
 H   22.948235358086027        4.5929098248606373        9.3200018493343713     
 H   22.677013393152663        3.2866284671007922        8.1798749231331058     
 H   21.568281899026328        4.6819347103683082        8.1743309809811358     
 H   16.704500413734422        4.0480013076215311        9.1337480108641298     
 H   19.162748468962661        4.6656880959866642        8.0937076113033193     
 H   23.426423242157927        4.4118535993808932        15.125732648521248     
 H   22.090360139143815        4.7205469190059803        16.291183045389005     
 H   22.997803195318422        3.1957674242187246        16.325984594239056     
 H   17.125689046214365        4.3499254851539320        15.716521450075081     
 H   19.704039350935151        4.8528636546851800        16.558698491459051     
 H   25.781397487604679        1.4032613408436081        12.796288781274166     
 H   25.649125821087807        3.0178978424608469        12.114817773467536     
 C   25.780178664244218        1.4550221497781184        10.615135513960668     
 H   25.552690355013951       0.38069017334037203        10.532815286838654     
 H   25.189562899232797        1.9417918476194154        9.8242341999804772     
 C   27.262396518537670        1.6856363282168740        10.305749723438266     
 H   27.890378332529593        1.0963252196270470        10.991968401508888     
 H   27.517366570911179        2.7390958675730466        10.506366638609562     
 C   27.609980495301301        1.3476632030112385        8.8516382684992507     
 H   27.395090995937753       0.28514062176114924        8.6550881741189887     
 H   26.933679306446486        1.9059048201503603        8.1841859285534522     
 C   29.061610800498212        1.6566656597871057        8.4745054802127040     
 H   29.740842530829799        1.0663556430539365        9.1092732549515407     
 H   29.284494069332180        2.7103766557663631        8.7079405468763280     
 C   29.373511950552736        1.3840250897518982        6.9995093349048831     
 H   29.163880795904880       0.32772239924536095        6.7668553078623352     
 H   28.681260730433031        1.9622026694868728        6.3679919461570647     
 C   30.819502598462101        1.7157461436655546        6.6154701782843519     
 H   31.031273572031179        2.7704707995231801        6.8546113263745507     
 H   31.506999816417149        1.1293671433940120        7.2455837580719402     
 C   31.134805003972183        1.4512302976303451        5.1397133683603551     
 H   30.453702717308310        2.0408199823714650        4.5078389011287063     
 H   30.914725870797220       0.39859635743226807        4.9002825486654000     
 C   32.586775127231832        1.7664677901716128        4.7636435824725609     
 H   32.809599550373527        2.8197682332456924        4.9987069665182231     
 H   33.262618337982182        1.1749314098241497        5.4014866556419259     
 C   32.908237100084172        1.4886691175208615        3.2911920030750816     
 H   32.249664526393694        2.0944793674511049        2.6510551604557482     
 H   32.660559777901376       0.44174784145170909        3.0538791189021857     
 C   34.372151778644024        1.7600133535451845        2.9263397467282504     
 H   34.623319017406757        2.8076812576544889        3.1573138471466469     
 H   35.022145933558669        1.1514479100163724        3.5741611475403725     
 C   34.697228702930651        1.4637433692207182        1.4583816507144292     
 H   34.052168348667841        2.0777776441318956       0.81183715329809680     
 H   34.428352522654954       0.42053678722961069        1.2283019422305677     
 C   36.166145460251535        1.7046581866937311        1.0856748082402501     
 H   36.441819138178957        2.7441609682653425        1.3264379659751186     
 H   36.816176755377725        1.0725727544738830        1.7113668538321931     
 C   36.453962721502492        1.4281854751725942      -0.39428198904986284     
 H   35.799192906924176        2.0586602840684196       -1.0142586531996565     
 H   36.173565134495675       0.39138135611565605      -0.63712759114155315     
 C   37.914948319333341        1.6677154441221189      -0.80079683420632686     
 H   38.568832097277827       0.99212197604812269      -0.22739161451243756     
 H   38.203178554951471        2.6909394034618557      -0.51017191127938322     
 C   38.134191465829169        1.4682683460361745       -2.3053384711442555     
 H   39.170562115026350        1.6683291907932534       -2.6091387080564306     
 H   37.900289080636007       0.44065825472648018       -2.6135701909507394     
 H   37.494108981152010        2.1392016625921313       -2.8921403583791738     
 Cl   15.817086669633976        1.9498073785142822        12.612288273370467     
 Co   10.741709811301996        5.9635305898273714        8.0648502072291173     
 N   9.3065207343239127        4.4238370131055005        8.2415738229650088     
 N   11.859211171786022        4.1708653253871049        8.0775785892095158     
 N   9.4913722167323336        6.7866289801617796        9.5592364494527082     
 N   12.058761959804176        6.7538529548460620        9.5900188337893066     
 N   9.2643707721846003        6.8311389801816453        6.8011978191390776     
 N   11.855068694455206        6.8722076849260514        6.4502026390229217     
 O   7.9576073262380564        4.6250993103897651        8.2688251823743482     
 C   9.6823686530063355        3.1713528540879286        8.2040454558426248     
 N   13.150383195863684        3.7713498233736544        8.0228654969408790     
 C   11.124611484795500        3.0281884811090407        8.1282740871938817     
 O   8.1275440294100356        6.7827366814134669        9.4846387245851407     
 C   9.9902209511757114        7.4292980335748497        10.583956883110552     
 N   13.382669502577956        6.9438018092574083        9.8006524762836964     
 C   11.436716284173869        7.4280653671082035        10.591647487313038     
 O   7.9134446664382381        6.7489897905254166        7.0028067184819216     
 C   9.6353685061864631        7.4770252325547641        5.7272650226298110     
 N   13.131118685566575        7.1651752787703469        6.1054232568650431     
 C   11.078677464480370        7.5561272075805102        5.5693114196806457     
 B   7.5221943643420586        6.0728070211019824        8.2953898851960393     
 C   8.7295899480433743        2.0282796818547930        8.1975828490037461     
 H   13.921646397841410        4.4652892535102531        7.9080403718465870     
 C   13.259957644823844        2.4187469652768621        8.0234329677457747     
 C   11.971975214891723        1.9012713572067557        8.0996140552094520     
 C   9.1633454012531939        8.1238702058974503        11.608934786515110     
 H   14.089103561585347        6.5577804673196098        9.1370680843517391     
 C   13.615098405366345        7.7174747403315580        10.892313096564925     
 C   12.381658155000746        8.0508813134835808        11.433577511428673     
 C   8.6802440136820422        8.0869868602188628        4.7682760324483935     
 H   13.931509263215476        6.7425719689377814        6.6274816581684295     
 C   13.188781008574821        8.0051016516999560        5.0474942432147234     
 C   11.878660522036220        8.2826200072455158        4.6685612569384807     
 C   5.9360633822151758        6.1280692781552384        8.4652333543867488     
 H   7.9878272464748727        2.1295209431560700        9.0024082904343921     
 H   8.1462428667852809        2.0174997753887438        7.2645149179195441     
 H   9.2471346913016088        1.0729615945142654        8.2970176621510134     
 H   14.227620947070836        1.9405193141686090        7.9236853965485015     
 H   11.693427682581230       0.85770398781774004        8.1275899323739953     
 H   8.3471662926718526        8.6709258091403356        11.121320928322701     
 H   8.6867556933773944        7.4017441884071147        12.287981355972475     
 H   9.7728756052213708        8.8093359156019879        12.206478233587886     
 H   14.616090179439214        7.9900074519512145        11.207269196908131     
 H   12.198916169237744        8.6668858885665436        12.302783283392253     
 H   7.8570228324072495        8.5727985264584134        5.3078510361852960     
 H   9.1818435043571807        8.8019695872593218        4.1109767172273113     
 H   8.2234290518121185        7.3087548076934841        4.1383151195054033     
 H   14.140035157258659        8.3647173902228538        4.6734913882364255     
 H   11.565355987059187        8.9226299167887895        3.8561842407855189     
 H   5.4533451072305130        5.5745171875763919        7.6443226932348409     
 H   5.6067796561573067        7.1743935418117069        8.3560334368089251     
 C   5.4721946803375747        5.5820515903303960        9.8254924425030286     
 H   5.7084981629506579        4.5084587630932873        9.8898651911870168     
 H   6.0612603724066254        6.0606773625478203        10.622612245588275     
 C   3.9884437262993426        5.7924832402111681        10.141210790044402     
 H   3.3664028232073249        5.2063363846667858        9.4467954096689422     
 H   3.7200752865227740        6.8458671576725569        9.9582528062082005     
 C   3.6480664238777241        5.4254852891484653        11.590031369955410     
 H   3.8828585125965605        4.3640273476784524        11.768793896333777     
 H   4.3140305799798115        5.9852575470271328        12.266397276505739     
 C   2.1907103312224554        5.6997332929192970        11.971643507842161     
 H   1.5242029124313619        5.1012858498488285        11.330937400493811     
 H   1.9446904945129080        6.7508079971149995        11.749618286706902     
 C   1.8850048911774382        5.4043003464771866        13.443565126635594     
 H   2.1203433130204563        4.3510170030754480        13.664732327831345     
 H   2.5619529910994330        5.9928403685430123        14.081913706153234     
 C  0.43046352905777918        5.6953375555352102        13.828398412503764     
 H  0.19138790748313741        6.7460517729894125        13.597243123214287     
 H -0.24033570734718276        5.0958944976450145        13.192505238231261     
 C  0.11897174984592751        5.4105272216795628        15.301139246219062     
 H  0.78292104904928206        6.0121212670253437        15.939908447913337     
 H  0.36542059093140516        4.3618307460602406        15.531515515323935     
 C  -1.3420480147335168        5.6842989145699336        15.675350868627175     
 H  -1.5918172852051251        6.7334381693570036        15.448663809644410     
 H  -2.0001216613703647        5.0803539363948076        15.030443710463262     
 C  -1.6608499584297840        5.3849341020898507        17.144022757515433     
 H  -1.0170793819509139        5.9982695084664499        17.792131700414114     
 H  -1.3909889264895094        4.3412448193835784        17.370671973612325     
 C  -3.1312062735440751        5.6203188440929264        17.508934198847555     
 H  -3.4052107494193318        6.6643126666532906        17.287140997081558     
 H  -3.7676848531042348        5.0030065234145020        16.855729878556421     
 C  -3.4490348921879517        5.3042926145135150        18.974292223642909     
 H  -2.8121803247689821        5.9219192421861937        19.625708041613152     
 H  -3.1632865287002825        4.2632423142377274        19.193054864031328     
 C  -4.9203913546862781        5.5187438142774115        19.353647154943701     
 H  -5.2142916992388502        6.5543718581926074        19.117616987982061     
 H  -5.5629152410541058        4.8776264826761295        18.729163475972221     
 C  -5.1944104904900357        5.2339470867966309        20.834734087160676     
 H  -4.5403883588034315        5.8686131765046854        21.451276459748886     
 H  -4.9020867113020259        4.1992002798285037        21.071806995758781     
 C  -6.6537051104738225        5.4593344585084314        21.255333320821972     
 H  -7.3064038834989065        4.7769925841774432        20.688598162599146     
 H  -6.9538517682483860        6.4799778637926586        20.967640895016178     
 C  -6.8554517030175761        5.2593091759845798        22.762190980725286     
 H  -7.8862482646072243        5.4652852063320880        23.080915918441416     
 H  -6.6224161389067850        4.2305535196716217        23.067223552239632     
 H  -6.2046502256381473        5.9268695108144716        23.340560409292845     
 Cl   15.424592695434942        5.8792760410359479        7.7399166710637433     
         388

 Co   11.027134441186782        5.9678381948003487        1.2899032350167055     
 N   9.6220632870663234        7.5499355260558403        1.4230253071071888     
 N   12.168885618514699        7.7438602697137870        1.2510644020142412     
 N   9.7514078916815201        5.1948831832557634        2.7711095335755478     
 N   12.335296611862271        5.1784672600683441        2.8437665990732741     
 N   9.5426748522620937        5.1800566936894388       -1.3810852748724036E-002
 N   12.132559833177289        5.0951582335896788      -0.35148343110446634     
 O   8.2685519447756128        7.3785488743634184        1.4651537207916909     
 C   10.021711014470498        8.7946330949701093        1.3742863154244533     
 N   13.470207775401493        8.1089537035081563        1.2058328373066898     
 C   11.464595621418153        8.9053059968655575        1.2961275001768009     
 O   8.3903347778384294        5.2158160310759643        2.6784432271862828     
 C   10.229164658247512        4.5417356859769891        3.7991828886423953     
 N   13.649541662398899        4.9444333900111213        3.0735556049742665     
 C   11.676936052158121        4.5081833940431473        3.8251573221831490     
 O   8.1926929208514991        5.2634769544243332       0.19385661731421591     
 C   9.9078064980511567        4.5215795270388286       -1.0823217496344009     
 N   13.405044424232408        4.7726905352361833      -0.68328433080383055     
 C   11.349888024471964        4.4209113272853919       -1.2346776043389447     
 B   7.8056466514288951        5.9424884404532428        1.4842226463137189     
 C   9.0911316178540318        9.9567479378370312        1.3612728213770171     
 H   14.224393650040179        7.3954739851612938        1.1091643977740626     
 C   13.615533285443069        9.4595652844361400        1.2079786498235510     
 C   12.342164293742247        10.010533141372017        1.2723922861786803     
 C   9.3739845184068660        3.8637392101151780        4.8110783441641098     
 H   14.374714323141982        5.3121446877063345        2.4180612479747161     
 C   13.841278692688020        4.1490155913175304        4.1560746903223773     
 C   12.588265044698959        3.8466300437763445        4.6730471333798427     
 C   8.9479593091082243        3.9143350295260215       -2.0384080770740880     
 H   14.209438790343224        5.1679208577938169      -0.14616949412382008     
 C   13.454796411823770        3.9237983741043845       -1.7347757189667539     
 C   12.142848277159779        3.6726076567315573       -2.1244949554092059     
 C   6.2180754512224494        5.9055991255845512        1.6459803421125705     
 H   8.3460937488234510        9.8756479876994341        2.1652267870901065     
 H   8.5108841723523856        9.9762370120590163       0.42639662580440241     
 H   9.6284576704299969        10.901816115693592        1.4576692314736961     
 H   14.595697200731452        9.9127360309635346        1.1151693160700371     
 H   12.089711050106688        11.060924800180864        1.2979417590291116     
 H   8.5819996656256272        3.2952566808898029        4.3078114463343242     
 H   8.8614902617571545        4.5976805991377603        5.4502190322181647     
 H   9.9661993895664764        3.1997085926631565        5.4477518429034841     
 H   14.828631035284168        3.8425853189524735        4.4846620456418327     
 H   12.372803128278186        3.2224940711049830        5.5285939246725544     
 H   8.1020898038141684        3.4697515014080862       -1.4993068629575523     
 H   9.4369912920979946        3.1655283147548778       -2.6670851553117929     
 H   8.5271385159140483        4.6887838637648640       -2.6976040638742047     
 H   14.401540687125067        3.5374030440608051       -2.0944085571846820     
 H   11.822850587224767        3.0322833027971003       -2.9341801977811270     
 H   5.7461080958052140        6.4771234139474148       0.83126136178041388     
 H   5.8793534715343307        4.8645003199229233        1.5171524326982371     
 C   5.7493522414517271        6.4317014755274835        3.0124607242020423     
 H   5.9782674011617107        7.5059112022800303        3.0919544139965081     
 H   6.3397107867944849        5.9461869454321565        3.8043270294951217     
 C   4.2669122094164535        6.2040200336116671        3.3229275759693655     
 H   3.6396498926137557        6.7927839438409121        2.6355736774615508     
 H   4.0101713989518730        5.1505412030408415        3.1248254172367451     
 C   3.9202405739999553        6.5459170355424181        4.7763333825240242     
 H   4.1370331941590734        7.6084745239844906        4.9703835486711281     
 H   4.5956362045066568        5.9880261837020017        5.4449643468718820     
 C   2.4680845161217899        6.2403589350534796        5.1541990022393174     
 H   1.7899414349723870        6.8310479633303887        4.5186208654234541     
 H   2.2431233650071416        5.1867659767070622        4.9223417727857512     
 C   2.1566904967944827        6.5156892914709132        6.6288096524591706     
 H   2.3679439732119327        7.5719804523912799        6.8598923682544966     
 H   2.8479877536820246        5.9373450420287019        7.2611894638841603     
 C  0.71015286005519440        6.1867074433298326        7.0131338662868696     
 H  0.49680502610734589        5.1320720258358552        6.7750862393961837     
 H   2.3635008309586418E-002   6.7734484377812789        6.3822980428861680     
 C  0.39491326402304877        6.4531941041949308        8.4885568603994308     
 H   1.0754378205575521        5.8637781581156183        9.1212033702426751     
 H  0.61577566302352282        7.5059112405196151        8.7267962674288313     
 C  -1.0573904779609651        6.1394529910425399        8.8646718150516310     
 H  -1.2808459174865976        5.0860471528218429        8.6307218820587543     
 H  -1.7326950573480495        6.7307119744794717        8.2260023103117952     
 C  -1.3791332331499804        6.4190510677353547        10.336725210297645     
 H -0.72043262223465043        5.8142987936528501        10.977736079188915     
 H  -1.1318514891429439        7.4663564142501579        10.572712552787678     
 C  -2.8430173580115405        6.1475572258250368        10.701750389402219     
 H  -3.0935511808688654        5.0993882770360210        10.472345511398775     
 H  -3.4933273130204601        6.7547335211549377        10.052928234744849     
 C  -3.1684790407540415        6.4458365572283185        12.169227003621083     
 H  -2.5222167981335817        5.8341257319192374        12.816794016832143     
 H  -2.9015025723579631        7.4899397534753724        12.397453825594383     
 C  -4.6369188978146862        6.2026547782128283        12.542485356438313     
 H  -4.9102040338966031        5.1619498928166170        12.304091150204551     
 H  -5.2884060139107847        6.8318225875014367        11.915337410187002     
 C  -4.9254022236597672        6.4818309009592996        14.021828357447305     
 H  -4.2671685802833412        5.8563334553583211        14.643222871076718     
 H  -4.6501092146471388        7.5207281024302315        14.261681753173537     
 C  -6.3849762827339882        6.2357666484050149        14.429726008788895     
 H  -7.0426348085123331        6.9062559785453095        13.854593331948164     
 H  -6.6678307693489165        5.2101198709105816        14.142257416436738     
 C  -6.6047474788767948        6.4383876774515869        15.933789532690446     
 H  -7.6386894922788979        6.2286878331277347        16.239360743966703     
 H  -6.3808356177318313        7.4693095530532920        16.238431880516277     
 H  -5.9575335362096666        5.7757953021110895        16.522196384599592     
 Cl   15.710785389929526        5.9427612283101361        1.0069246025468803     
 Co   20.786908447686749        1.9341972484181613        5.5581301727861963     
 N   22.219427248094956        3.4772815241696002        5.3850474267042836     
 N   19.666954909932482        3.7252683366490085        5.5480257776106674     
 N   22.039960211966783        1.1148800647493715        4.0653063490285515     
 N   19.471554106592151        1.1431602639746372        4.0304028185519316     
 N   22.264493648664910        1.0724832866089227        6.8250998948182016     
 N   19.673667114144170        1.0273439295821318        7.1738509132351318     
 O   23.568723316708748        3.2786513681352547        5.3575469056174327     
 C   21.841478768671099        4.7290773480778183        5.4232089540833854     
 N   18.374928700848873        4.1219995083891146        5.6013880966808269     
 C   20.399104717801077        4.8694922248438042        5.4982020514377634     
 O   23.403566129416010        1.1205516089787066        4.1418056250249498     
 C   21.543387900697745       0.47140762959554144        3.0400133233698581     
 N   18.148493546279088       0.94974004469726381        3.8177970574897504     
 C   20.096823866233130       0.46957210794127330        3.0303945691389296     
 O   23.615464684285079        1.1553852594301603        6.6239031116667482     
 C   21.893620429089932       0.42597555067075604        7.8987018424653233     
 N   18.397819806331398       0.73174166020338471        7.5170040508444922     
 C   20.450333474660276       0.34452916160286495        8.0553857708556436     
 B   24.006682485338416        1.8319423235586116        5.3315931859609842     
 C   22.792440967756047        5.8736820160194263        5.4308466924133869     
 H   17.605032252005675        3.4264614456638300        5.7146890768582486     
 C   18.262462874284292        5.4744140501251302        5.6006763403688158     
 C   19.549307796484140        5.9946241034239343        5.5260493098761927     
 C   22.373085170460612      -0.22151037998844361        2.0163099850342610     
 H   17.440322574892583        1.3342164712931577        4.4804738489120020     
 C   17.919660908440818       0.17458376237178042        2.7265864904021702     
 C   19.154804905922347      -0.15615877702129727        2.1875426573879775     
 C   22.849025178239962      -0.18285366083724131        8.8581441452808019     
 H   17.597242351743439        1.1522197984538562        6.9935686012720293     
 C   18.340511760264025      -0.10883092950731645        8.5744462616426720     
 C   19.650667786859994      -0.38387393737810138        8.9549070138194740     
 C   25.592959050458408        1.7791403240746322        5.1625816650295446     
 H   23.533879074891637        5.7750276912768239        4.6254206423534905     
 H   23.376312897992634        5.8839260346595044        6.3635986862845790     
 H   22.273267330302318        6.8283020773509078        5.3331417472912692     
 H   17.293741863646744        5.9505970711449363        5.6994327197340402     
 H   19.825785726661707        7.0387414222314000        5.4984246689931551     
 H   23.186879196877882      -0.77071045826497919        2.5054051769313825     
 H   22.853215582916377       0.50170497214450271        1.3411311284533418     
 H   21.765182798935019      -0.90483499991923577        1.4149431153719194     
 H   16.919839437724846      -0.10061755899085351        2.4102479714472964     
 H   19.340404478341473      -0.77257182083517950        1.3193100615286673     
 H   23.672248694112000      -0.66902312172110323        8.3188822614466638     
 H   22.347744313166977      -0.89733931674347112        9.5162378203581781     
 H   23.305811100372896       0.59618473218466350        9.4871639089660054     
 H   17.389540246664865      -0.47078006175465670        8.9468841583590937     
 H   19.964233933887098       -1.0238236246535386        9.7672429321974246     
 H   26.074513576737679        2.3327271578483457        5.9841339070033364     
 H   25.923567581029463       0.73317273965083907        5.2712011297138899     
 C   26.056842200988061        2.3267094438098139        3.8028924128359969     
 H   25.820548881273130        3.4003779858345013        3.7396334253746977     
 H   25.467810240999682        1.8489333375810399        3.0052222484161630     
 C   27.540556870521332        2.1162502803624892        3.4869459657438360     
 H   28.162769739483210        2.7015937880369365        4.1818851558477865     
 H   27.808509487954307        1.0626095327383478        3.6689905981850446     
 C   27.881218387163642        2.4842469313434288        2.0384166304915974     
 H   27.647428063530317        3.5460623538064246        1.8605055056010211     
 H   27.214764046168426        1.9256557907051357        1.3615541361361470     
 C   29.338323708641866        2.2088053357100486        1.6566624752292043     
 H   30.005429523275577        2.8062607614806701        2.2976598257382252     
 H   29.583249242049579        1.1574020284829236        1.8782391323365912     
 C   29.644443722881292        2.5044516042264613       0.18485514688392102     
 H   29.410750214117677        3.5581678749149956       -3.5925169795057152E-002
 H   28.966604398587585        1.9172313930947793      -0.45375415436644867     
 C   31.098512243088656        2.2111838449704608      -0.20002437377919310     
 H   31.335844758187381        1.1600851699790895        3.1047137145230552E-002
 H   31.770291884309987        2.8094165111092346       0.43594512611619346     
 C   31.410505355550409        2.4954919467869900       -1.6727627149392392     
 H   30.745289047753072        1.8953207394650256       -2.3115302322729696     
 H   31.166221877063641        3.5446749339611729       -1.9031337976011553     
 C   32.870897349923773        2.2186058198065899       -2.0470103667364299     
 H   33.118438853262489        1.1690325893124309       -1.8200560941019783     
 H   33.530287474839675        2.8212419236492412       -1.4022688744937362     
 C   33.190248723598025        2.5168168341792971       -3.5158032933832120     
 H   32.545029474194820        1.9047479498197863       -4.1636414687083798     
 H   32.922732010932357        3.5610079136701631       -3.7428403806745254     
 C   34.659993263056741        2.2778902234941318       -3.8807373743733797     
 H   34.931574463218951        1.2333966958098670       -3.6584992618524290     
 H   35.297956935228676        2.8939022705937396       -3.2278081987814433     
 C   34.978501799186695        2.5924935372271576       -5.3462613839768256     
 H   34.340379835179100        1.9758644785585833       -5.9973607864622336     
 H   34.694926409601386        3.6339978732866616       -5.5656478417046840     
 C   36.449402098962381        2.3747123462143396       -5.7253979474293510     
 H   36.740967694961199        1.3385232897079469       -5.4890554904362991     
 H   37.093241768945383        3.0145133635933345       -5.1009614945084394     
 C   36.724454800218602        2.6585441922425974       -7.2064828339981597     
 H   36.069262531012122        2.0251588467211730       -7.8230882709608718     
 H   36.434467546558309        3.6938696115213170       -7.4438965766265435     
 C   38.183405322975723        2.4298717968056400       -7.6264477226168186     
 H   38.837396047021059        3.1108536159149214       -7.0596024124712686     
 H   38.481224986621910        1.4086670593791104       -7.3383862297325537     
 C   38.386360594532206        2.6290523258935306       -9.1332530436838031     
 H   39.416975984849728        2.4209820213849467       -9.4511807573211417     
 H   38.155520018628614        3.6581762587976314       -9.4387156302985940     
 H   37.734663577714599        1.9625608191629049       -9.7118660712970293     
 Cl   16.103715006754232        2.0091573185096037        5.8780536755740744     
 Co   20.500960797882012        1.9246119938397193        12.336196667637358     
 N   21.906517881949267       0.34296557420355889        12.203176874985530     
 N   19.359509569012967       0.14847752701953726        12.373973111691226     
 N   21.777110090371181        2.6982162335740401        10.855570492902494     
 N   19.193512734424914        2.7140452507081427        10.781861063583023     
 N   21.984685810349085        2.7130268163415487        13.640395978989384     
 N   19.394686329476016        2.7975761688515535        13.976681792848611     
 O   23.259996338113840       0.51469843313221053        12.161783054334350     
 C   21.507055556728737      -0.90180060791035332        12.251735966989651     
 N   18.058275595446265      -0.21694863841663226        12.419050131798928     
 C   20.064124591713924       -1.0127814863160114        12.329215942389052     
 O   23.138141677490321        2.6777644106284257        10.948964462300994     
 C   21.299750686860317        3.3511868827530966        9.8271866053605947     
 N   17.879273482794531        2.9472642909446525        10.551350524672227     
 C   19.852002751537484        3.3842212444764384        9.8004796097960440     
 O   23.334779694075184        2.6295687667575396        13.433556373786040     
 C   21.618947792040665        3.3715202113970117        14.708679288928987     
 N   18.121966691195507        3.1194492998431080        14.308102795039893     
 C   20.176777129749070        3.4718405570904203        14.860377208816088     
 B   23.722522762778439        1.9509463970215155        12.143186413995275     
 C   22.437778682454237       -2.0637893818581134        12.265311428728015     
 H   17.303902080857942       0.49637258151080377        12.515480044777146     
 C   17.913305129849888       -1.5675790513602892        12.417034781537000     
 C   19.186845306964354       -2.1182225971719610        12.352868269824722     
 C   22.155345128871620        4.0296052839600369        8.8158712515387165     
 H   17.153952739688389        2.5795425287698390        11.206660247714689     
 C   17.687639727174684        3.7421200317082044        9.4683873592920413     
 C   18.940719520128788        4.0449469812912362        8.9518727522647250     
 C   22.578287238978142        3.9791397914462920        15.665057917784551     
 H   17.317904037821172        2.7240549637300919        13.770577135475735     
 C   18.071517643366239        3.9680069109666354        15.359814746949624     
 C   19.383225031912591        4.2195994350939410        15.750085539246607     
 C   25.310153488826817        1.9885160977887311        11.982262709840933     
 H   23.183510633825556       -1.9824120381271360        11.462028766530578     
 H   23.017217587285714       -2.0834230150725626        13.200691361716467     
 H   21.900660247802666       -3.0089087609527794        12.168311976375684     
 H   16.933252499061417       -2.0210108411598715        12.509747512722727     
 H   19.439558486676347       -3.1685578591754169        12.327497713561252     
 H   22.945397437843134        4.6002159199761214        9.3198946266416627     
 H   22.670396307902369        3.2959499792118150        8.1783467781405381     
 H   21.562917362778958        4.6919397648718295        8.1775634257610097     
 H   16.700263848886152        4.0478525600524717        9.1392507337458930     
 H   19.156238512822366        4.6687807969437012        8.0961185622473941     
 H   23.424239764651492        4.4238107075163491        15.126119233452222     
 H   22.088824219716724        4.7279840372053155        16.293363066256894     
 H   22.999118787049710        3.2049681912388666        16.324580644645831     
 H   17.124508416068323        4.3539375455368283        15.719209728633405     
 H   19.702660206386799        4.8598649445646043        16.560029378519157     
 H   25.781905045626381        1.4157750958276518        12.796274725043704     
 H   25.648484147111382        3.0295256339207528        12.112967960904477     
 C   25.779667765294860        1.4648600355249941        10.615117434442816     
 H   25.551639675290176       0.39057285752477511        10.533899353489913     
 H   25.189149784218046        1.9511279856061470        9.8238314673382021     
 C   27.261978812177929        1.6942571011149989        10.305345500056237     
 H   27.889608150926303        1.1051480328684864        10.992062797685678     
 H   27.517743999009937        2.7477157820093745        10.504892952719610     
 C   27.609143024423378        1.3545389403322119        8.8515542156660008     
 H   27.393106970233561       0.29206913323213268        8.6560783282279896     
 H   26.933438003819099        1.9128377928003202        8.1835620550697357     
 C   29.061104503409521        1.6615278911218716        8.4741535248112925     
 H   29.739605384659818        1.0707688509257214        9.1092798203013690     
 H   29.285315923061937        2.7150934903812116        8.7069054713789580     
 C   29.372658604102433        1.3875451850239093        6.9993410431265630     
 H   29.161585208815449       0.33140316930698749        6.7673721867998538     
 H   28.681269598529362        1.9662806916994424        6.3674149152396131     
 C   30.819131828788535        1.7169739300916040        6.6152546265416463     
 H   31.032429293627711        2.7714789224539378        6.8539289769551566     
 H   31.505691532215245        1.1298778356057886        7.2457082188306137     
 C   31.134235090597496        1.4512988277491958        5.1396730527425376     
 H   30.454076632507388        2.0415264421190802        4.5073978282144056     
 H   30.912715806875305       0.39887312510646050        4.9007677236248002     
 C   32.586704912772738        1.7642622660192113        4.7637115655089435     
 H   32.810995378687579        2.8173403510961710        4.9983006687828651     
 H   33.261572802528605        1.1720631961547998        5.4019593832928230     
 C   32.908041999285928        1.4852636926518767        3.2914744714000723     
 H   32.250258258672176        2.0914464638676487        2.6508854147273317     
 H   32.659193617601218       0.43850448733485253        3.0547637280908320     
 C   34.372301036394688        1.7546975004957195        2.9266195268028894     
 H   34.624668419739336        2.8021799202151016        3.1570756925414636     
 H   35.021585494041041        1.1456965995367756        3.5747460887358864     
 C   34.696998301982802        1.4573427055850829        1.4588071014239370     
 H   34.052341044271415        2.0715177584061295       0.81198842886497491     
 H   34.427270959904405       0.41423133918187616        1.2293625917160602     
 C   36.166030437590251        1.6969139549388721        1.0857266026913335
[truncated: 2,147,514 more chars]
