# Supplementary material for: Unraveling the Contributions to Spin–Lattice Relaxation in Kramers Single-Molecule Magnets
Source: J Am Chem Soc. 2022 Dec 9;144(50):22965–75. doi: 10.1021/jacs.2c08876 (PMC9782788; doi:10.1021/jacs.2c08876)
Supplement: Supplementary file 2 — ja2c08876_si_002.zip [file ja2c08876_si_002.zip › phonon_Co/mol-4/mode-1-10/5/Cart_disp.xyz]

         388

 Co   11.050088292454555        6.0157769141903721        1.2433172197812135     
 N   9.6072875441395649        7.5519258109403573        1.4331042437472186     
 N   12.161711977202913        7.8065355181892890        1.2630767096480062     
 N   9.8038688881850540        5.1830943059798207        2.7357663796860048     
 N   12.369861685109431        5.2207521717776917        2.7696434503730738     
 N   9.5766103101343845        5.1460418735288256       -1.9703052012491704E-002
 N   12.166138719664314        5.0980277472244406      -0.36526470751091478     
 O   8.2582054798828857        7.3473669181987260        1.4588383995767602     
 C   9.9830604007439021        8.8045066125959721        1.3941455895762600     
 N   13.452159915064197        8.2064852097380658        1.1939633829267566     
 C   11.426008694656360        8.9485608047596266        1.3143492081156762     
 O   8.4399911018324367        5.1834367721818140        2.6602817689954881     
 C   10.302376597650191        4.5419562923081989        3.7616809867018075     
 N   13.694055809845654        5.0381853338717342        2.9848182817613647     
 C   11.748526308291680        4.5477255827796963        3.7724457377113740     
 O   8.2259418414462644        5.2300021825491401       0.17930380145781102     
 C   9.9473486876131449        4.4949886600080529       -1.0905475015124366     
 N   13.442373266866575        4.8123839307945770      -0.71567003010566010     
 C   11.390275791230637        4.4177755636737883       -1.2494523145951997     
 B   7.8306312602744850        5.8956981079705635        1.4757012119885626     
 C   9.0311998349399527        9.9484597635270777        1.3841941303652074     
 H   14.222641663489259        7.5115346479558740        1.0796076155395140     
 C   13.560668292656221        9.5591735325365228        1.1869485951661467     
 C   12.272575074949710        10.075924628658010        1.2735678092350098     
 C   9.4753803071031673        3.8456365969529136        4.7859058532309628     
 H   14.400234239492764        5.4226049800773817        2.3196537838342279     
 C   13.927433585438560        4.2697598098081944        4.0804514148937194     
 C   12.694284136889028        3.9323964551627109        4.6195594496898185     
 C   8.9915710986882242        3.8773459633730800       -2.0441787817813930     
 H   14.242424614159917        5.2325576635160012      -0.19051981782169367     
 C   13.500523777298588        3.9802269740986067       -1.7797079661736928     
 C   12.190371556888074        3.7000029590897063       -2.1567509516986476     
 C   6.2437244196556030        5.8167609310046888        1.6353553250580817     
 H   8.2848055105785079        9.8470824922890543        2.1846791976889950     
 H   8.4534009697641572        9.9612661197281920       0.44766390994440702     
 H   9.5494263163633555        10.903000367300441        1.4871317914464672     
 H   14.526813628739919        10.038410963639892        1.0751890331945306     
 H   11.993673765540374        11.119554109162358        1.2991967021511812     
 H   8.6561944232877561        3.3030302160346734        4.2978195584377739     
 H   9.0040122416671071        4.5666458432398276        5.4702077168722472     
 H   10.084224130884506        3.1551407441465411        5.3788869718073569     
 H   14.929071555771092        4.0054092316578362        4.4004015461584283     
 H   12.512268831259398        3.3203028776671117        5.4917503107303887     
 H   8.1637419504875322        3.4044998297168818       -1.4999670666768321     
 H   9.4913131675470339        3.1501130484305468       -2.6890841850919411     
 H   8.5409181637375617        4.6482498796573211       -2.6870253083307949     
 H   14.452259228805323        3.6274025069872673       -2.1594674473141260     
 H   11.877316500091160        3.0646890658027193       -2.9729081461965059     
 H   5.7602009677545576        6.4123029962090436       0.84357680097540533     
 H   5.9292918901558425        4.7730503371414468        1.4612769234382226     
 C   5.7592993132443384        6.2731502858546841        3.0230960058669609     
 H   5.9690465184151371        7.3482596148865262        3.1517313117844434     
 H   6.3540113552291526        5.7626060729735045        3.7962587524302602     
 C   4.2786046988383815        6.0092100539727360        3.3157282426754557     
 H   3.6457996810852280        6.6144987045673798        2.6475523450814085     
 H   4.0380929519935576        4.9591719432467167        3.0756758001437690     
 C   3.9224497623186956        6.2923641079535244        4.7806821282326908     
 H   4.1333936792693837        7.3490530905170441        5.0157739939817025     
 H   4.5986903426851189        5.7125162114990777        5.4303107555354595     
 C   2.4711245954238277        5.9680744878518626        5.1456250361851676     
 H   1.7918304687524440        6.5708723455557063        4.5226777891388972     
 H   2.2514892085160163        4.9185800112332227        4.8887193842786232     
 C   2.1586858807607405        6.2106080581635155        6.6259991135872545     
 H   2.3810939350967342        7.2594178027050615        6.8811608508315087     
 H   2.8435412314152662        5.6109633021063985        7.2457211162542725     
 C  0.70906021635167549        5.8916782236223293        7.0048624347093122     
 H  0.48152265236105152        4.8432525827108543        6.7523313859980902     
 H   2.9990126944441246E-002   6.4969046010411722        6.3833815811574421     
 C  0.40144230321203794        6.1445142463526086        8.4842108105495200     
 H   1.0645071639831361        5.5262408396979659        9.1082037012956576     
 H  0.65387230365197624        7.1870666025253360        8.7367429135926340     
 C  -1.0589436609865051        5.8719148890840120        8.8589944220530956     
 H  -1.3175123196286320        4.8284806945283805        8.6151244898689026     
 H  -1.7158115509573439        6.4924708754779550        8.2282889988073116     
 C  -1.3662690360312197        6.1493544311663166        10.334323553282646     
 H -0.73639157203768435        5.5065826470592958        10.968553536820101     
 H  -1.0693260388254546        7.1820437558571113        10.580674347732865     
 C  -2.8419488117842655        5.9464573870671726        10.697577887190914     
 H  -3.1467941946891873        4.9146810678629915        10.454659097048603     
 H  -3.4607591960285462        6.5970699016261278        10.058071130189404     
 C  -3.1485724672710771        6.2429527984626816        12.169108264164430     
 H  -2.5413904438190262        5.5811339093821655        12.807845702275829     
 H  -2.8158744232732529        7.2664561213946861        12.411455019306374     
 C  -4.6315683129922958        6.0909100417606590        12.539709643377822     
 H  -4.9794955533158349        5.0767618330454765        12.274456525468104     
 H  -5.2398014490997893        6.7835248780497883        11.931836465839753     
 C  -4.8931369683157957        6.3504499765365985        14.027486930120366     
 H  -4.3020898999165507        5.6358002774908753        14.629010456910576     
 H  -4.5087771125288327        7.3512303468444786        14.301473854896718     
 C  -6.3780775876966818        6.2491346115390840        14.426241367919767     
 H  -6.9621808552823028        7.0100351478889529        13.873890207855014     
 H  -6.7722036897453410        5.2651219729753080        14.103716321635368     
 C  -6.5743180826424314        6.4259680592379560        15.936797994625731     
 H  -7.6451845583487312        6.3818303995785559        16.228628262008659     
 H  -6.1795045559660435        7.4065991033740719        16.281271479141893     
 H  -6.0405678569667840        5.6337985865508342        16.502956174952104     
 Cl   15.728078488801410        6.0949797643010051       0.92185653013083391     
 Co   20.765172924184377        2.0592271895134981        5.5700747462533267     
 N   22.209910866627663        3.5925958655361612        5.3791031565742555     
 N   19.655105965338162        3.8512489124236464        5.5462201379864666     
 N   22.011063945853813        1.2236074989108356        4.0776683855248184     
 N   19.446188682409019        1.2646688202845808        4.0442789548698297     
 N   22.237098028112968        1.1842030760259046        6.8317539708626320     
 N   19.647376334439553        1.1397019278817946        7.1761398226584925     
 O   23.558693782535386        3.3860511010465895        5.3553520492812243     
 C   21.835773696200150        4.8457410767787339        5.4166669693198068     
 N   18.365303508719617        4.2534762080720467        5.6151282097039887     
 C   20.392834632219728        4.9920377703631180        5.4950977868157187     
 O   23.375021033926824        1.2225091191798476        4.1534005410577715     
 C   21.512057591309045       0.58334768759619116        3.0514246470246396     
 N   18.121529141878174        1.0853806305032525        3.8290175626560030     
 C   20.065969569616939       0.59168173438928984        3.0404676803046411     
 O   23.588026083258253        1.2679163715151360        6.6343369482924786     
 C   21.865066243570574       0.53405594346665186        7.9026781926784189     
 N   18.370545841722763       0.85632727334183878        7.5263279620292272     
 C   20.421922012404998       0.45858574400716107        8.0608189276357063     
 B   23.984632253996057        1.9337014167336972        5.3382572821309351     
 C   22.789217635866706        5.9883417127898824        5.4264488249849760     
 H   17.593577056124431        3.5598215274893854        5.7299675737792581     
 C   18.259139085393819        5.6062995323733888        5.6221002881894035     
 C   19.548235538347029        6.1208481823023302        5.5355562207035698     
 C   22.338120530444723      -0.11419837998166431        2.0271739944791078     
 H   17.416025630111882        1.4708086736302970        4.4942292776888451     
 C   17.886348021631061       0.31891360743798641        2.7322505276050566     
 C   19.118655320961100       -2.0490196603472413E-002   2.1925564745325383     
 C   22.819922067310173       -8.3907931640614886E-002   8.8570742965315183     
 H   17.571269126960544        1.2783395810562181        7.0014143073147199     
 C   18.310797022565726        2.4768824103555187E-002   8.5907436147367680     
 C   19.620430308976331      -0.25753420281335931        8.9681658448258901     
 C   25.571541897766423        1.8539901700210299        5.1792585291084148     
 H   23.535505147223077        5.8856582986570487        4.6259946293921317     
 H   23.367143063659430        6.0004343133984914        6.3629121676544553     
 H   22.272422637983414        6.9436314683786708        5.3233051995678951     
 H   17.293744146045835        6.0871842878270588        5.7336529903616595     
 H   19.828845608482503        7.1640366117025120        5.5099297481225271     
 H   23.157730274015151      -0.65634454680552823        2.5150702966299052     
 H   22.808788700869268       0.60591496062180039        1.3413644249129908     
 H   21.728474267268385      -0.80531467234598031        1.4355974672095415     
 H   16.884044671076694        5.7137213730126230E-002   2.4121680774947523     
 H   19.299191375407883      -0.63170050591959914        1.3193692561775863     
 H   23.644538993253743      -0.56292252410538823        8.3130586190967080     
 H   22.318195655571468      -0.80612177234629279        9.5061313976614468     
 H   23.275778150897395       0.68768166921583163        9.4955492759382576     
 H   17.358370484614859      -0.32615278242601897        8.9705492209696960     
 H   19.932196449074365      -0.89309527925710963        9.7846145534248450     
 H   26.055144289770567        2.4478324679656209        5.9721679662715772     
 H   25.885545805564142       0.80992131203727813        5.3513840989702857     
 C   26.056158744103890        2.3129257868832487        3.7925958137655003     
 H   25.846156295950468        3.3881031294615926        3.6658979005060965     
 H   25.461616553664278        1.8037471900302173        3.0184643226564667     
 C   27.536912201904503        2.0499446246602901        3.4997345394955088     
 H   28.169430407076018        2.6543289102037777        4.1689460119802488     
 H   27.777809296903524       0.99966893404874213        3.7379224886073801     
 C   27.892908748187605        2.3358483862819885        2.0354291911920579     
 H   27.681019291610653        3.3926582420625806        1.8021616917112431     
 H   27.217276790694768        1.7565599180034077        1.3847345765749191     
 C   29.344552568877333        2.0136408222265363        1.6702326482590200     
 H   30.023085369585075        2.6166350998554941        2.2938062308454472     
 H   29.565489290093552       0.96420156022354608        1.9260296655284816     
 C   29.656656164804158        2.2581409612324599       0.19019153258822405     
 H   29.432550109778038        3.3068213104677100       -6.3891093796873799E-002
 H   28.972876534191673        1.6580040412130346      -0.43023414798396337     
 C   31.106879163081921        1.9420982040287142      -0.18864718527047342     
 H   31.336363563382825       0.89395225574517234        6.3267375463818970E-002
 H   31.784719398125514        2.5482313933490648       0.43331112276773359     
 C   31.414234135759060        2.1964844109056871       -1.6677291280028737     
 H   30.752608396511487        1.5771778083720958       -2.2922853026943271     
 H   31.159642334488311        3.2386953907608067       -1.9196105460785695     
 C   32.875381968748030        1.9273249984290626       -2.0422107240875973     
 H   33.136301341993523       0.88433891498304551       -1.7986995702683997     
 H   33.530682495642054        2.5491850191139109       -1.4110797838206957     
 C   33.182408500310999        2.2061353722567194       -3.5172966257596019     
 H   32.554070044294654        1.5621705112190045       -4.1519699370462329     
 H   32.883112475391215        3.2383377381176057       -3.7631903181806319     
 C   34.658743756828827        2.0068470758739130       -3.8804195137488460     
 H   34.966219348501625       0.97576586402636534       -3.6373335248198435     
 H   35.276081084736546        2.6592130726733578       -3.2410896050576881     
 C   34.964292794516233        2.3038318209416189       -5.3520535525140760     
 H   34.358653446984782        1.6400418178204443       -5.9904590639525814     
 H   34.628636446890859        3.3264950810367924       -5.5946300936418814     
 C   36.447790642530073        2.1558332227537629       -5.7230857731958062     
 H   36.799240558895264        1.1430459545686880       -5.4561147094197517     
 H   37.054389950269488        2.8517432496642372       -5.1168492558214504     
 C   36.707189505557857        2.4134018102418597       -7.2116379527414738     
 H   36.118609894661965        1.6943246451333129       -7.8112523197546091     
 H   36.317854693335619        3.4123044134038336       -7.4878036606808793     
 C   38.192898193794960        2.3179953195535639       -7.6109249977753644     
 H   38.774226378510470        3.0839025973281431       -7.0613579887759181     
 H   38.592248546745495        1.3362984666976292       -7.2854604746179534     
 C   38.386689716178516        2.4910151774678511       -9.1222971160262105     
 H   39.458759167578194        2.4531692871195330       -9.4142467728696886     
 H   37.984485610751463        3.4689937430340585       -9.4701184662690778     
 H   37.857068624009237        1.6923824132424390       -9.6856059027531494     
 Cl   16.086786193269788        2.1461188278447043        5.8902792428687913     
 Co   20.523399657786197        2.0486864394813593        12.324471429775899     
 N   21.916848709006295       0.45753253982305409        12.209307286585069     
 N   19.371875719780395       0.27369855757312839        12.374407442749577     
 N   21.807338784754176        2.8064705687824647        10.844052907460320     
 N   19.220491090747071        2.8353076090019589        10.767519383538970     
 N   22.012263015834176        2.8246154633790623        13.634144086414317     
 N   19.420983474593044        2.9105969994816943        13.972985158558325     
 O   23.270840202343308       0.62133390919587117        12.165186652046556     
 C   21.513478194392910      -0.78585946325203426        12.258220566884519     
 N   18.068409260520401       -8.6324688327256816E-002   12.403393298754333     
 C   20.071014945403018      -0.89095761081663993        12.331253266988538     
 O   23.167998515757759        2.7792072821131870        10.938878720870802     
 C   21.333101161203178        3.4625016412223850        9.8161951652890842     
 N   17.907948316147650        3.0822986070012033        10.538769719444879     
 C   19.884933147533570        3.5057351992824755        9.7900099468677233     
 O   23.362520506329087        2.7412650157959879        13.424617905201941     
 C   21.647183542020482        3.4795023566127052        14.704905457958706     
 N   18.149084569771119        3.2447937621448628        14.296614521833755     
 C   20.204766533798292        3.5862972085177058        14.854125922246215     
 B   23.745408285376008        2.0520028805272772        12.138045921672427     
 C   22.441723159884617       -1.9498354344150564        12.270345700536616     
 H   17.315816314922206       0.62885659362720303        12.498107343150210     
 C   17.917248119587967       -1.4365355831202360        12.393539369891217     
 C   19.188617232208365       -1.9927557170182668        12.341771463689174     
 C   22.193044611450333        4.1362063091097525        8.8059216137201819     
 H   17.179614686239514        2.7156574873394268        11.191229152132545     
 C   17.723160602453799        3.8853547071996144        9.4608801723357150     
 C   18.979313519059769        4.1795169162345287        8.9456305550697355     
 C   22.606799506255605        4.0776331287168661        15.666852165058254     
 H   17.344000175263321        2.8507960139751973        13.760222724643020     
 C   18.100545339863693        4.1022529117529620        15.341406001498161     
 C   19.412583280482714        4.3463871406711343        15.735553637109058     
 C   25.332475015850523        2.0625158539336912        11.967664449554096     
 H   23.182449176235917       -1.8731072892420775        11.461860336440273     
 H   23.027354238418557       -1.9667817074707856        13.201875671878135     
 H   21.902248212939991       -2.8943809459811640        12.179632131530802     
 H   16.933857495713880       -1.8853217050975726        12.472997373515105     
 H   19.437297908408961       -3.0439993966353893        12.314399521394590     
 H   22.975582839851715        4.7157522237187628        9.3117951302931292     
 H   22.719877746443924        3.3994482583647354        8.1807885129696025     
 H   21.602425658589478        4.7891695719332583        8.1560545699935805     
 H   16.738388073752887        4.2041058122017239        9.1347436489868308     
 H   19.200275295444261        4.8081775016936525        8.0946513217555829     
 H   23.450599315886972        4.5311749756665201        15.132902273483728     
 H   22.117298000922943        4.8172760248077608        16.305483262508162     
 H   23.029869205392789        3.2955698941714950        16.315499190842988     
 H   17.154820604597312        4.4992705664785664        15.692931247044410     
 H   19.733368694511029        4.9909546111126870        16.541633849086569     
 H   25.801904762868716        1.5298053783000052        12.810324354266331     
 H   25.687503809311917        3.1053616090080780        12.035133745004117     
 C   25.781486448001012        1.4504255084293249        10.627479223867741     
 H   25.527275100950391       0.37763272469123249        10.609535302736971     
 H   25.196500836917803        1.9053238723464456        9.8126563286332917     
 C   27.266748749650084        1.6275546633327598        10.294742706105046     
 H   27.884127102246520        1.0575056594618226        11.007154158461971     
 H   27.549377951111346        2.6844028413883012        10.438258772989599     
 C   27.598684185532765        1.2059375409342163        8.8567019089219947     
 H   27.360838302735505       0.13846423836095823        8.7164533749367923     
 H   26.932146593655833        1.7435514273261217        8.1625609645095452     
 C   29.056095181003943        1.4662990597677705        8.4628088184462538     
 H   29.723191736789051       0.88104171350712213        9.1153004084849840     
 H   29.304240241491993        2.5218152882207288        8.6614487692973920     
 C   29.361677077493582        1.1413245574384028        6.9962026860631417     
 H   29.140943975572736        8.0187302373026292E-002   6.7974073355513411     
 H   28.676286665077299        1.7072585758369438        6.3461356184580007     
 C   30.812026831214961        1.4478999454244068        6.6061485591054385     
 H   31.033277888350462        2.5052968600437251        6.8241475956763029     
 H   31.492453527823439       0.86853223025980519        7.2505300277371019     
 C   31.131752251666612        1.1525017106715270        5.1368738283786968     
 H   30.448141190157941        1.7238392454654798        4.4904700578549903     
 H   30.920338035933192        9.3191232841022376E-002   4.9192790705030740     
 C   32.583534675633452        1.4729634770347697        4.7612501235967208     
 H   32.794689055026559        2.5325065477781341        4.9795908828283304     
 H   33.262345622298234       0.89964555154139147        5.4129418069160344     
 C   32.917112575252332        1.1749348485290783        3.2952208494359483     
 H   32.242588414994060        1.7495883939209180        2.6416699350789545     
 H   32.699772312075616       0.11632440828082524        3.0770348837765646     
 C   34.374826278023498        1.4837572529457324        2.9285823849670156     
 H   34.591625079729695        2.5444615466357541        3.1386882874512834     
 H   35.044632988094136       0.91060362495813030        3.5899335743914964     
 C   34.712210814016423        1.1694404069311513        1.4666892926123065     
 H   34.035291280778431        1.7371053272928583       0.80757872610085579     
 H   34.494075617978538       0.10773498262599512        1.2598760299489367     
 C   36.168703570033820        1.4783149373152082        1.0854788605768642     
 H   36.385994754306701        2.5407053956040464        1.2960682848696317     
 H   36.855347968626404       0.90108312162887794        1.7287607782262637     
 C   36.471085189085173        1.1760505588410695      -0.38730550393274676     
 H   35.750413571622765        1.7222578488589759       -1.0235678803626727     
 H   36.288297616134237       0.10342699079670897      -0.59192838330969588     
 C   37.905473339036597        1.5467931131058275      -0.81503918811604348     
 H   38.631147287756662       0.95462998068999250      -0.22514304130515753     
 H   38.093900311802081        2.6088870002600433      -0.56129051174782840     
 C   38.132910743024247        1.3218750709719482       -2.3152273067338021     
 H   39.128101641013792        1.6903564826460098       -2.6452571371309492     
 H   38.068340193473368       0.24376079241521509       -2.5817352152631052     
 H   37.371760292805099        1.8622923715006086       -2.9165641057071108     
 Cl   15.834725378091388        2.0856093668998095        12.602525713874954     
 Co   10.719599043577183        6.0052891040052012        8.1111490917992324     
 N   9.3235249375749998        4.4176670199227743        8.2290918091291569     
 N   11.868296419015840        4.2280287493182040        8.0621243187751137     
 N   9.4390220211428275        6.7665569759440398        9.5935905953978295     
 N   12.025118364087275        6.7899648312807379        9.6649979522134384     
 N   9.2306668946045285        6.7867145925026353        6.8047759412651967     
 N   11.821717671447312        6.8664736645086295        6.4621362209589632     
 O   7.9699713514206421        4.5844318383939093        8.2739615755443285     
 C   9.7242743577813684        3.1734265326007360        8.1806254846591191     
 N   13.170793562257064        3.8648986833185512        8.0315999280377834     
 C   11.166458352965716        3.0650920090145011        8.1061899975497500     
 O   8.0781286275457802        6.7414504399390562        9.5011185436675216     
 C   9.9162757076983077        7.4220086591937982        10.620387467114682     
 N   13.338646585328345        7.0334639289390397        9.8909495434304873     
 C   11.364460089129407        7.4617416845124902        10.644013080137132     
 O   7.8804791754672632        6.7052196146515417        7.0155725240803797     
 C   9.5957955264838528        7.4403861466613357        5.7332893744901536     
 N   13.093848930489875        7.1980327933918309        6.1369116785423481     
 C   11.038226828495537        7.5440411448531632        5.5822085797851049     
 B   7.4980101367680456        6.0159938339155987        8.3023624947931562     
 C   8.7937762925503975        2.0113389243890771        8.1701753444549663     
 H   13.925026262542193        4.5782257854193213        7.9354185028031416     
 C   13.318760900587193        2.5144503347336249        8.0411359386271677     
 C   12.046158866805410        1.9612710816883088        8.0945447967875914     
 C   9.0598414134927037        8.0979065763252258        11.632098472675198     
 H   14.064874003948868        6.6647104011809519        9.2374776447756606     
 C   13.527671325422391        7.8356234221639109        10.968688726066269     
 C   12.273509524844600        8.1329525369359690        11.486615126048665     
 C   8.6364861537444817        8.0395960837504212        4.7717486788873558     
 H   13.898767509074164        6.8015438436734366        6.6715525264651028     
 C   13.142761643031868        8.0554478182318316        5.0921049278699284     
 C   11.830771178642754        8.3025365103383084        4.6998281048107318     
 C   5.9111972617821369        6.0285412716633262        8.4746865657370840     
 H   8.0525926971633783        2.0914163463142130        8.9778416827335814     
 H   8.2088783494252464        1.9934814869044359        7.2382070211518545     
 H   9.3312420183476750        1.0659436555535380        8.2632288212636205     
 H   14.300992820141774        2.0634358316605868        7.9604996878860641     
 H   11.795190758928442       0.91063862682176033        8.1221365450006218     
 H   8.2743123748743432        8.6746382545549920        11.127946870664800     
 H   8.5372570127964380        7.3625226769835841        12.261965202524015     
 H   9.6524012824519474        8.7535972068172807        12.277202799439111     
 H   14.513784235979397        8.1518056428823087        11.292809039602794     
 H   12.056002580627810        8.7618646023391538        12.338232084945670     
 H   7.7934505059662431        8.4942542006791779        5.3058905616046159     
 H   9.1266397953503411        8.7784610735019459        4.1327268041142622     
 H   8.2123218394574593        7.2579523683509377        4.1233564970207413     
 H   14.088789586510501        8.4502377015355368        4.7391742698123327     
 H   11.510281300635492        8.9478567430564215        3.8942435249731240     
 H   5.4401518712314889        5.4977370721688787        7.6316576567556123     
 H   5.5571839921905237        7.0719560149623737        8.4093757213302425     
 C   5.4632612693129667        5.4145146409223281        9.8144654908843538     
 H   5.7185171662506171        4.3418481605249326        9.8309375577230558     
 H   6.0481879103433638        5.8689895752350711        10.629593587492037     
 C   3.9778694586017758        5.5894161440409258        10.148104060304382     
 H   3.3610627257217871        5.0192450752606925        9.4352699743202315     
 H   3.6935841024344649        6.6461036070826909        10.005923845171475     
 C   3.6470359219914505        5.1654592903052325        11.585841382020710     
 H   3.8870833860136860        4.0982077841348890        11.724719036937632     
 H   4.3125978309676762        5.7036309833547705        12.280478765566219     
 C   2.1890865742117436        5.4222882152607346        11.980364519781974     
 H   1.5232060838346801        4.8360420754444675        11.327501846299446     
 H   1.9385199977161862        6.4774794091582910        11.782669158595242     
 C   1.8843387003036471        5.0953406891824367        13.446768616180973     
 H   2.1075214864897047        4.0345146275487496        13.644576009445645     
 H   2.5684001671940342        5.6623291472679078        14.097282381774116     
 C  0.43325875658206375        5.3981824119602786        13.837120093690238     
 H  0.20951039469328647        6.4552345479929256        13.619934657192760     
 H -0.24574709189935542        4.8176707376139642        13.192274286423503     
 C  0.11405558940072680        5.1008804426213237        15.306153565898180     
 H  0.79632985150008662        5.6731239103427820        15.953116228307721     
 H  0.32767388372443684        4.0418602976214713        15.522811128901937     
 C  -1.3384222461500097        5.4179012349849280        15.681854333307934     
 H  -1.5517220000418492        6.4771970792963538        15.464548415288261     
 H  -2.0158754959456693        4.8438115079053219        15.029451540560938     
 C  -1.6717444248362483        5.1176792206966928        17.147507980041009     
 H -0.99825898284738745        5.6925724591656772        17.801886166547906     
 H  -1.4528544724206471        4.0591872383134984        17.364444206953245     
 C  -3.1299194966840203        5.4238394151534282        17.514229581315774     
 H  -3.3481694362290115        6.4844940025947766        17.305526843709032     
 H  -3.7987615324439301        4.8506164716367870        16.851962115543362     
 C  -3.4671000044353484        5.1070584645232051        18.975655253734718     
 H  -2.7904608205157184        5.6740129243101434        19.635728936212118     
 H  -3.2484684954951071        4.0451337007438415        19.180775938883436     
 C  -4.9236842775883636        5.4147310364198855        19.357278306048098     
 H  -5.1412877164766648        6.4774397144248779        19.148416519469169     
 H  -5.6101646355371821        4.8383194382651231        18.712980888908820     
 C  -5.2258178248815463        5.1100119218653957        20.829654501834789     
 H  -4.5039429287015569        5.6541103739577219        21.466806890180944     
 H  -5.0444190231631136        4.0365329890076760        21.032180707664029     
 C  -6.6596333615494085        5.4823037614097210        21.258614829240887     
 H  -7.3866485417884098        4.8921972667743407        20.667795820268925     
 H  -6.8465328600565769        6.5454189252657953        21.006950990793545     
 C  -6.8864944991818717        5.2550281425777436        22.758579532602933     
 H  -7.8802727280726987        5.6281481583827109        23.090331004329904     
 H  -6.8265784376826746        4.1751584770809202        23.022709411208794     
 H  -6.1214925518171270        5.7910828450129284        23.360620811339956     
 Cl   15.408256116915984        6.0301689530068225        7.8262969649854153     
         388

 Co   11.048983624986828        6.0112874914108536        1.2447384922771529     
 N   9.6073561165475869        7.5487276700133394        1.4327251110048576     
 N   12.161547825687768        7.8016950508098244        1.2628269916556061     
 N   9.8018730933558000        5.1803949145708303        2.7369211740317048     
 N   12.368361710703958        5.2165051221488072        2.7717806636594200     
 N   9.5751371797826650        5.1437454639073836       -1.9374024441867119E-002
 N   12.164707580976099        5.0949025477582186      -0.36481103230536904     
 O   8.2581609746637401        7.3451235828987889        1.4589020915479223     
 C   9.9837647408367083        8.8010968081361742        1.3935462936774470     
 N   13.452300224070987        8.2007164319661623        1.1946974592854187     
 C   11.426697403353542        8.9442475613466446        1.3139138045248924     
 O   8.4380711757858151        5.1813660830177239        2.6609878125707134     
 C   10.299823357762682        4.5389126760777891        3.7628787970767172     
 N   13.692284345523371        5.0324149643781482        2.9872540346682968     
 C   11.746022456262095        4.5435349677157122        3.7739917467408053     
 O   8.2244776640189521        5.2276694359516833       0.17989442874492045     
 C   9.9457463031824886        4.4926206936676500       -1.0902265369968149     
 N   13.440842504878246        4.8081081933748484      -0.71457165220037711     
 C   11.388662721444105        4.4147284263400994       -1.2489085291654398     
 B   7.8294685834207600        5.8939583912970352        1.4760430186341345     
 C   9.0324452058929552        9.9455088184907243        1.3835746123969470     
 H   14.222371140899797        7.5053008552330809        1.0807992947125384     
 C   13.561803043988409        9.5533474683446968        1.1881062198778394     
 C   12.274098942137226        10.071017104915109        1.2738809895582592     
 C   9.4720663473780089        3.8431266613852677        4.7867868003694145     
 H   14.398977827278125        5.4164262322835128        2.3223879006525165     
 C   13.924530403196632        4.2631684904477849        4.0824613807090335     
 C   12.690845080414576        3.9268238072095754        4.6210244032453272     
 C   8.9898849974988124        3.8754481203144260       -2.0440667870223233     
 H   14.241010346156921        5.2276868981952012      -0.18917245274560898     
 C   13.498772453433658        3.9753259116536763       -1.7781328789300079     
 C   12.188578142358670        3.6959384455002211       -2.1555765531387152     
 C   6.2425613909678228        5.8166932417594541        1.6359806896151776     
 H   8.2861934618545838        9.8446835968046020        2.1842531965245451     
 H   8.4544521615409494        9.9584251725117827       0.44716851308718669     
 H   9.5511591188251863        10.899819560955420        1.4862416427441438     
 H   14.528354519847923        10.031874287127899        1.0771405321098040     
 H   11.995901298388354        11.114823149204241        1.2995621035986222     
 H   8.6537249154783673        3.2996656429629398        4.2982955081208845     
 H   8.9994129641737519        4.5645078711428368        5.4697098378936353     
 H   10.080487454690280        3.1535052795942140        5.3810906853469893     
 H   14.925774144412538        3.9975250070949446        4.4025373853555063     
 H   12.507921940941428        3.3143314722037562        5.4927117381938695     
 H   8.1616917243931546        3.4030217663860376       -1.5001105438729907     
 H   9.4893961792296810        3.1479536938240193       -2.6888513082323442     
 H   8.5398656262956827        4.6466290537194554       -2.6870226217392550     
 H   14.450368560090057        3.6214499751229039       -2.1572102353284199     
 H   11.875344818351602        3.0603803881775833       -2.9714771297216807     
 H   5.7593680390018296        6.4106143487735912       0.84290835668163511     
 H   5.9271350688930502        4.7729911878443740        1.4646231624363115     
 C   5.7590306600871211        6.2770354134419497        3.0225110876036130     
 H   5.9699077975693804        7.3520857228271996        3.1483346244602215     
 H   6.3534939095476943        5.7679057527848290        3.7967338622187472     
 C   4.2782179609514630        6.0153091358090993        3.3161548117166828     
 H   3.6458126816259666        6.6197079014540110        2.6468523529523380     
 H   4.0366255565538793        4.9651003068693802        3.0785554956865804     
 C   3.9226804499427605        6.3019895232308478        4.7804224763210561     
 H   4.1343375646109140        7.3589464612961919        5.0131037582676177     
 H   4.5986557978308626        5.7231962678791239        5.4311852659136868     
 C   2.4711909987276361        5.9793703307442696        5.1460954617209094     
 H   1.7922288535448216        6.5817457796879211        4.5223958041869530     
 H   2.2507955829402153        4.9297304330065623        4.8906708247096917     
 C   2.1589352893027036        6.2240133322053399        6.6261179687828911     
 H   2.3813534726068974        7.2731254487498083        6.8798459013249333     
 H   2.8437724296195031        5.6251909423860784        7.2466137500565582     
 C  0.70927420392409168        5.9054754672362124        7.0052613243238468     
 H  0.48183807879799895        4.8568337069403116        6.7536098837831862     
 H   3.0204653182219189E-002   6.5100821175141137        6.3831957658845697     
 C  0.40136161286143607        6.1594171877549782        8.4843512472870444     
 H   1.0649036446989792        5.5422909653730672        9.1089185986758761     
 H  0.65282206081937744        7.2023799372540696        8.7359917906230020     
 C  -1.0588284249221798        5.8857091814698110        8.8591504042254421     
 H  -1.3162695416022003        4.8418817257119615        8.6159342210204581     
 H  -1.7162061954394767        6.5051123704940572        8.2279059476169447     
 C  -1.3668044654146587        6.1637066395230011        10.334239136153514     
 H -0.73584721078080007        5.5226153226763310        10.968967972454095     
 H  -1.0717977868391819        7.1970346376592556        10.579867055081221     
 C  -2.8420509398000524        5.9582468934538140        10.697574601616369     
 H  -3.1447524630397279        4.9257594618398421        10.455486100996172     
 H  -3.4621011851021191        6.6069530023948211        10.057514823424935     
 C  -3.1494263664125230        6.2552191560695469        12.168860835971209     
 H  -2.5405317738580750        5.5957261382630570        12.808111950862036     
 H  -2.8195364088695904        7.2796647938849519        12.410308430526054     
 C  -4.6317701576926806        6.0993373555826258        12.539735689853931     
 H  -4.9764961715200435        5.0840046830782022        12.275832179749697     
 H  -5.2419322942797999        6.7891193736122988        11.930997091057765     
 C  -4.8943212793700059        6.3599295927847690        14.027148282524347     
 H  -4.3000669222157235        5.6494301980813315        14.629513704950048     
 H  -4.5149252873423915        7.3624798607872544        14.299423766686882     
 C  -6.3780069439568479        6.2519677650071301        14.426645953353779     
 H  -6.9656133277931875        7.0087235833445058        13.873402361062265     
 H  -6.7670703735830742        5.2660371891665427        14.105800192863599     
 C  -6.5749765665203102        6.4299462268410581        15.936957569184445     
 H  -7.6439587843362951        6.3777663293296278        16.229761493448226     
 H  -6.1883300479277414        7.4129810607203677        16.279526713754798     
 H  -6.0355779108334451        5.6439917271332920        16.503944844074496     
 Cl   15.727240887511339        6.0878386303409551       0.92427184434929222     
 Co   20.766277768370159        2.0552048511728236        5.5686434944706606     
 N   22.209745661376282        3.5900037902243529        5.3795314248705424     
 N   19.655192536111254        3.8468124022074641        5.5466648430121435     
 N   22.013076195236124        1.2215220038202939        4.0765013611085772     
 N   19.447649212528571        1.2608656260503519        4.0421053215663383     
 N   22.238649065942319        1.1826382450696094        6.8314819156495004     
 N   19.648895074337574        1.1371328287177049        7.1758021580205682     
 O   23.558656606578616        3.3845130710842604        5.3552381932871631     
 C   21.834890980675141        4.8429091284547976        5.4173852479738169     
 N   18.365053353948635        4.2479975284784448        5.6145994885387891     
 C   20.391967095173744        4.9881902900749626        5.4957205998449323     
 O   23.376953458680486        1.2211243252708552        4.1526697569098827     
 C   21.514652096758596       0.58087406177138157        3.0502311182584076     
 N   18.123284412074266        1.0798901748430898        3.8265498641582028     
 C   20.068511599391094       0.58793290395482534        3.0389356990244090     
 O   23.589555165040341        1.2663274524393793        6.6337236438428544     
 C   21.866811272207045       0.53237432890831926        7.9024102832694982     
 N   18.372194013546626       0.85249422778474682        7.5253565609977660     
 C   20.423688591764748       0.45613789626180301        8.0603665291539208     
 B   23.985794978681255        1.9327010324870124        5.3378768759493882     
 C   22.787714740283370        5.9860362343853888        5.4271957551007270     
 H   17.593799945818208        3.5538130616399162        5.7289571237502948     
 C   18.257777315494131        5.6007568207747198        5.6211501384049329     
 C   19.546434494539678        6.1163341081522136        5.5354466598733909     
 C   22.341522306882489      -0.11607704300758109        2.0262985450951523     
 H   17.417232175256288        1.4648595013587822        4.4914608857894027     
 C   17.889325063354509       0.31250418222108711        2.7302654061548037     
 C   19.122210291748043       -2.5778987438298789E-002   2.1911455691309114     
 C   22.821796942369662       -8.5103357023584139E-002   8.8569770746549423     
 H   17.572762039997517        1.2738195988734073        7.0001821618239841     
 C   18.312745728987441        2.0280546633377430E-002   8.5892766370449305     
 C   19.622447075122516      -0.26108201437269135        8.9670804944595961     
 C   25.572704821828101        1.8547004659149784        5.1785617075479946     
 H   23.533865018826923        5.8839701150091956        4.6265465132125252     
 H   23.365828017006461        5.9982745744685673        6.3635383193967323     
 H   22.270360744849242        6.9410586724697367        5.3243330307545005     
 H   17.291938732718545        6.0808486245557063        5.7319193564685760     
 H   19.826255462488380        7.1597211521123869        5.5097678082164006     
 H   23.160266556209393      -0.65910070252025177        2.5146092760084100     
 H   22.813510566325803       0.60445303243071047        1.3419429886023411     
 H   21.732338844134965      -0.80628798278868130        1.4333292084290645     
 H   16.887449177637858        4.9306145688619935E-002   2.4100638369950147     
 H   19.303728062002492      -0.63743232011361917        1.3185117470387069     
 H   23.646938654736058      -0.56338961303511881        8.3132070352368732     
 H   22.320400690507892      -0.80782975679397806        9.5057056467533734     
 H   23.276759201082523       0.68672895922004007        9.4957800304463440     
 H   17.360493108554117      -0.33178764463471799        8.9683978889812117     
 H   19.934455976810646      -0.89687490152425420        9.7832579840986043     
 H   26.055973185372039        2.4470067785373399        5.9727084067629983     
 H   25.887723959090934       0.81065805827541426        5.3480640172817715     
 C   26.056417663373693        2.3174616337590863        3.7930553842672250     
 H   25.845297988582946        3.3925765461235131        3.6690724070607916     
 H   25.462115792186065        1.8096293008937065        3.0179122922186434     
 C   27.537286274754280        2.0566465707972759        3.4991940568007331     
 H   28.169419052257219        2.6601862274285888        4.1694803079812361     
 H   27.779244833738350        1.0062120580413050        3.7350220952470110     
 C   27.892673270773226        2.3459392041278888        2.0355424987124549     
 H   27.680117847380121        3.4030109632344514        1.8045943797556809     
 H   27.217276122200030        1.7676773854382373        1.3837670292711730     
 C   29.344465449983463        2.0252980335302095        1.6696285353760689     
 H   30.022704314725821        2.6278601087127194        2.2939232108181749     
 H   29.566097181103874       0.97571059730736875        1.9239999581270575     
 C   29.656402771603950        2.2718092835908368       0.18992233756381285     
 H   29.432371473309136        3.3207984707693248       -6.2780439867030108E-002
 H   28.972587565847089        1.6725193273073828      -0.43124192801976524     
 C   31.106631322172827        1.9560141506322786      -0.18919766075194974     
 H   31.335916944863683       0.90763809891291369        6.1868122380628027E-002
 H   31.784532516989241        2.5614822738716114       0.43332147012434691     
 C   31.414294113726108        2.2114285554554027       -1.6680344730377299     
 H   30.752119237395913        1.5933208085934909       -2.2931369415696108     
 H   31.160779970193897        3.2540670045177662       -1.9190568568146411     
 C   32.875207919170627        1.9409884714526096       -2.0425467326682174     
 H   33.134882197163847       0.89758671205389318       -1.7996714078199796     
 H   33.531096712629953        2.5616304688982154       -1.4108980308296608     
 C   33.182900064150452        2.2202882349838835       -3.5174043953366221     
 H   32.553404842734921        1.5780635327330541       -4.1525544041739204     
 H   32.885658053951651        3.2531536369967253       -3.7625980487266002     
 C   34.658769237717387        2.0182567463902172       -3.8806149896414035     
 H   34.963969397176548       0.98642963840004716       -3.6383677104738514     
 H   35.277420104109723        2.6686285902346900       -3.2407231697748036     
 C   34.965123821505415        2.3156939443095377       -5.3519996804983725     
 H   34.357694719170546        1.6543284785794221       -5.9909355195549523     
 H   34.632423581326314        3.3393415654649528       -5.5936654967647872     
 C   36.447944498703571        2.1636539748810746       -5.7232838296310167     
 H   36.796016923210502        1.1496141273152534       -5.4577484070637645     
 H   37.056554558576011        2.8565662576860253       -5.1160999548503776     
 C   36.708434397204968        2.4223736197247669       -7.2114325200644007     
 H   36.116523972933869        1.7076683993666473       -7.8119843512368785     
 H   36.324312460198833        3.4231401211886423       -7.4857776788968353     
 C   38.192849671035212        2.3200249168908855       -7.6114361959015957     
 H   38.777819901194945        3.0815368488817358       -7.0608373999971219     
 H   38.586875860008220        1.3362942006877476       -7.2877981377870560     
 C   38.387492849694596        2.4943807144894583       -9.1225224869249004     
 H   39.457617788824280        2.4481775447285563       -9.4154398881062047     
 H   37.993825783328887        3.4748958756523556       -9.4682718716356238     
 H   37.852016540918775        1.7022865330103170       -9.6868029824704909     
 Cl   16.087643788971299        2.1390605671674687        5.8879170772253513     
 Co   20.522305321831887        2.0446726429372912        12.325979841282104     
 N   21.917048987595980       0.45497800288690138        12.208884537270816     
 N   19.371836120506376       0.26924717515947194        12.374101867837100     
 N   21.805249289816466        2.8044120901033414        10.845226134172304     
 N   19.218948609974717        2.8314716931218609        10.769843375592021     
 N   22.010767938837468        2.8230994668551093        13.634411778898601     
 N   19.419533995788392        2.9080110453276093        13.973464471490409     
 O   23.270908045706143       0.61986270312607761        12.165240419834229     
 C   21.514422759918265      -0.78866183018443259        12.257520314050293     
 N   18.068716201964381       -9.1844303800893978E-002   12.404110571196616     
 C   20.071950891157865      -0.89480454897080786        12.330727438569111     
 O   23.165994089199870        2.7778662438425279        10.939533372947261     
 C   21.330355412893020        3.4600426754112656        9.8174225885696291     
 N   17.906094691510265        3.0767645106911430        10.541474052572635     
 C   19.882238947776891        3.5019728688033518        9.7916603825043378     
 O   23.361037000677634        2.7397549814611888        13.425149845901844     
 C   21.645534802884455        3.4778660412970699        14.705185491160769     
 N   18.147517920932565        3.2409304170426196        14.297788153747065     
 C   20.203102978588380        3.5838607308868204        14.854667514148904     
 B   23.744244358912209        2.0510781545359134        12.138335378308804     
 C   22.443307592345384       -1.9520954231143035        12.269556945749786     
 H   17.315639532336096       0.62279034038084291        12.499349140427700     
 C   17.918693491633569       -1.4421217933942243        12.394676669176656     
 C   19.190509785752944       -1.9972867989373535        12.342010452639716     
 C   22.189412009912814        4.1343444860642649        8.8067682001241732     
 H   17.178353914247538        2.7096426773174556        11.194270427505916     
 C   17.720008905901111        3.8789099345546334        9.4631230861539297     
 C   18.975547385231778        4.1742137680128026        8.9472254073012483     
 C   22.605042579862822        4.0765023447960225        15.666925340610341     
 H   17.342568679315153        2.8462188128414372        13.761709520305869     
 C   18.098718688175509        4.0977495450753132        15.343065430633253     
 C   19.410704443068578        4.3428518548775772        15.736758409333605     
 C   25.331303423857996        2.0633404604120069        11.968206629681392     
 H   23.184174569259120       -1.8746866294999736        11.461278222708259     
 H   23.028741090637627       -1.9689448308222464        13.201212898879229     
 H   21.904407748957990       -2.8969108651721056        12.178502564229262     
 H   16.935759090573185       -1.8917200319076941        12.474956098069351     
 H   19.439997988933513       -3.0483262919536198        12.314673528549861     
 H   22.972938401654126        4.7128978465778255        9.3121572160334729     
 H   22.714756840416726        3.3980019492514986        8.1800551682311227     
 H   21.598304429300004        4.7883101033815949        8.1584229906939019     
 H   16.734787236570245        4.1962336505666373        9.1371700923774899     
 H   19.195469473857049        4.8024447468389697        8.0956890641578028     
 H   23.448407947322622        4.5305896055131942        15.132717755454541     
 H   22.115259944091797        4.8157862727073733        16.305749261042752     
 H   23.028857921168150        3.2947201158329205        16.315391683695839     
 H   17.152832743112445        4.4936087395846380        15.695320482547189     
 H   19.731281612285475        4.9872006437370526        16.543085980382241     
 H   25.801107800215281        1.5291093661700050        12.809616250313015     
 H   25.685296156611322        3.1062209268376741        12.038285530773912     
 C   25.781191154285960        1.4550823890828588        10.626853902589353     
 H   25.528073057777871       0.38223280500667084        10.606187131935121     
 H   25.195968038276913        1.9113485332041233        9.8130539925116267     
 C   27.266343170232581        1.6343380943811217        10.295111156449792     
 H   27.884093082039193        1.0634169034287315        11.006437348893872     
 H   27.547947224745780        2.6910164541938864        10.441001007620120     
 C   27.598872139126129        1.2161179058325056        8.8564109031258944     
 H   27.361658125828733       0.14891588769291031        8.7138306842449520     
 H   26.932114643113042        1.7547889346598156        8.1633614696440677     
 C   29.056143128288745        1.4780053938693818        8.4632352716039403     
 H   29.723517560714598       0.89229335352676598        9.1150020052157359     
 H   29.303622767062393        2.5333659321746924        8.6633075742025234     
 C   29.361884815243904        1.1550436269264825        6.9962922872049846     
 H   29.141057802399096        9.4220403744374959E-002   6.7961123296887740     
 H   28.676539358988435        1.7218408905150968        6.3469687709301006     
 C   30.812233773224211        1.4618447592281867        6.6065176417801661     
 H   31.033697747252937        2.5190092123365386        6.8253637249724877     
 H   31.492592114362267       0.88180378741181498        7.2503387215952468     
 C   31.131648428263279        1.1674689785729506        5.1369976633497627     
 H   30.448587528355045        1.7400061891972058        4.4911400172072407     
 H   30.919152898911531       0.10858603452397125        4.9185475731429200     
 C   32.583665101706778        1.4866462068230313        4.7614003889068846     
 H   32.796062702535231        2.5457770850842274        4.9803638530319141     
 H   33.261888767128326       0.91211914830432195        5.4125817767952320     
 C   32.916581006134713        1.1890891207876244        3.2951465178641510     
 H   32.243209400089356        1.7654681359848721        2.6420628107700068     
 H   32.697196913231835       0.13113607058678395        3.0762751696677366     
 C   34.374759719042324        1.4951779241034457        2.9285961540886647     
 H   34.593817007663212        2.5551469303389664        3.1395123958637194     
 H   35.043256437584425       0.92005774949522379        3.5894081765869217     
 C   34.711358028035605        1.1812752564095936        1.4664653633366911     
 H   34.036212847194506        1.7513219945582155       0.80785972146581297     
 H   34.490302759974611       0.12053762123469539        1.2587746178314898     
 C   36.168523904347126        1.4861471954944481        1.0855119654630210     
 H   36.389145673181368        2.5473100134538438        1.2974849293861501     
 H   36.853176701215077       0.90597906468743394        1.7278889242749504     
 C   36.469847392305908        1.1849666427640162      -0.38765732067110942     
 H   35.752449771306622        1.7354457507560270       -1.0230247084095392     
 H   36.281945025392524       0.11416533784187352      -0.59403692122421115     
 C   37.905508241044764        1.5488841991755360      -0.81468521515024128     
 H   38.627606713048827       0.95242896939549282      -0.22577374920989965     
 H   38.099157523161978        2.6089919866120410      -0.55917712850543699     
 C   38.132115010858037        1.3252251539833508       -2.3151467066721119     
 H   39.129205470688106        1.6855314876437093       -2.6442401640144015     
 H   38.059199257779703       0.24958122003945432       -2.5836484118249499     
 H   37.376686234964843        1.8720150554005781       -2.9155538162417551     
 Cl   15.833898275421820        2.0784403061798193        12.605210826476206     
 Co   10.720730988133324        6.0008053479149410        8.1098378910092705     
 N   9.3234935846212501        4.4144659030966356        8.2295727456926997     
 N   11.868515052165048        4.2232210924972939        8.0625817289563582     
 N   9.4409808791506862        6.7638542950118383        9.5925133524079396     
 N   12.026567753047910        6.7857563100667004        9.6630264314627663     
 N   9.2322030889493014        6.7844538317725034        6.8045403967869360     
 N   11.823219734719945        6.8634542325631980        6.4618791950060155     
 O   7.9700505288696100        4.5821658140742141        8.2739284115871126     
 C   9.7236298278122995        3.1700200263856990        8.1813616635161637     
 N   13.170714140779211        3.8591781755326235        8.0311115647808933     
 C   11.165836416717429        3.0608028026337761        8.1068220406272626     
 O   8.0800141098034910        6.7393573233671038        9.5004420619341445     
 C   9.9187399026433933        7.4189344715791083        10.619309120028948     
 N   13.340357824911926        7.0277318193820877        9.8887377115889628     
 C   11.366871915677937        7.4575392035368662        10.642639826985276     
 O   7.8820002903438997        6.7028719560539649        7.0150090816913604     
 C   9.5974829759096600        7.4380659151732686        5.7330778172656460     
 N   13.095456551880382        7.1938679204272393        6.1360401882152313     
 C   11.039928386920760        7.5410778315755049        5.5818285963158498     
 B   7.4991906699046433        6.0142296213348194        8.3020306023084984     
 C   8.7926045746678767        2.0083803625446230        8.1709162363672174     
 H   13.925348547365084        4.5720513808933552        7.9344789854379840     
 C   13.317702776217834        2.5086751069069440        8.0402434774058094     
 C   12.044715215645139        1.9563989005288933        8.0944684867482124     
 C   9.0630168990780682        8.0953198494139649        11.631329020596437     
 H   14.066097762491424        6.6586032866769047        9.2349795095018763     
 C   13.530468683496272        7.8290253933007161        10.966945906692954     
 C   12.276821718792371        8.1273377322341709        11.485386451211232     
 C   8.6382664894622589        8.0377274306329003        4.7717236461529877     
 H   13.900248253585456        6.7967896963847645        6.6704554624068484     
 C   13.144610629335276        8.0506451754102404        5.0907484427964320     
 C   11.832669991420618        8.2985541882013933        4.6988326612151949     
 C   5.9123727539080297        6.0284246141251598        8.4740047237452298     
 H   8.0513029813002106        2.0889708759935024        8.9784169734669028     
 H   8.2078674611189832        1.9906654574492142        7.2388439045342619     
 H   9.3295956849902915        1.0627576540458612        8.2641934031054394     
 H   14.299536427319685        2.0569599273075578        7.9588448090217607     
 H   11.793053964102020       0.90594006775067226        8.1220142427955899     
 H   8.2766494125656251        8.6711998803972428        11.127575759036560     
 H   8.5417080998216157        7.3602827575544048        12.262538798757815     
 H   9.6559683231843501        8.7518763012614169        12.275149853362155     
 H   14.516963687515428        8.1439086589081935        11.290983600872654     
 H   12.060181657451420        8.7558075421321959        12.337528674123387     
 H   7.7956271064079310        8.4928752200652191        5.3061136110243856     
 H   9.1286686850428236        8.7762723071268471        4.1325284660035493     
 H   8.2134112062145874        7.2563437461783904        4.1234994389647035     
 H   14.090784633724976        8.4443880397487607        4.7371583314217158     
 H   11.512373599993717        8.9436181348436001        3.8929759592194677     
 H   5.4410335591549144        5.4960044409454349        7.6322445513778323     
 H   5.5593447583109974        7.0718456109242549        8.4059762996687315     
 C   5.4635066471873186        5.4183271243512117        9.8149714735551363     
 H   5.7176170150280861        4.3455975210586857        9.8342400249469026     
 H   6.0486737601961948        5.8741910031383178        10.629061314687435     
 C   3.9782316092966870        5.5954666560238797        10.147571146444163     
 H   3.3610247045656978        5.0244295497126581        9.4358434408442200     
 H   3.6950542913677418        6.6519923570135564        10.002950356152901     
 C   3.6467493965468782        5.1750237441499713        11.585983092689675     
 H   3.8860548428280017        4.1080324189831448        11.727260983405751     
 H   4.3125800142242925        5.7142246492120314        12.279504157057909     
 C   2.1889669825211566        5.4335553563876982        11.979757242367874     
 H   1.5227477875479463        4.8469039955072448        11.327637974739474     
 H   1.9391869684003769        6.4886071227453765        11.780582285935481     
 C   1.8840175804034649        5.1087192391733147        13.446508289191925     
 H   2.1071717523802196        4.0481916413163122        13.645749693818363     
 H   2.5681005474743328        5.6765181979795125        14.096256180255411     
 C  0.43297494857296059        5.4119734424672643        13.836565396290725     
 H  0.20913856560862215        6.4688103599032800        13.618492220438121     
 H -0.24603359691938764        4.8308457199282664        13.192303197552327     
 C  0.11405642701069046        5.1157891374852573        15.305856180528272     
 H  0.79584737221008228        5.6891869886806425        15.952244765927336     
 H  0.32864582425321498        4.0571820122353977        15.523415953686840     
 C  -1.3386208865775093        5.4316974442806814        15.681526660352537     
 H  -1.5530565962947567        6.4905934546665360        15.463546286838847     
 H  -2.0155547378583858        4.8564371655800560        15.029669724917891     
 C  -1.6712938466144358        5.1320566504468585        17.147423688948958     
 H -0.99890902828501804        5.7086633925723937        17.801293293760512     
 H  -1.4504375255346147        4.0742161425178232        17.365107794570580     
 C  -3.1299108611048192        5.4356163257557570        17.514053044904987     
 H  -3.3503467618125606        6.4955380966250376        17.304469779293580     
 H  -3.7974911342817332        4.8604302649599473        16.852370591516195     
 C  -3.4663152996085809        5.1193727910420446        18.975739801532985     
 H  -2.7914364841699326        5.6887446644196364        19.635260365916512     
 H  -3.2447884564353515        4.0584268118966493        19.181822638444267     
 C  -4.9235681248139453        5.4231027753988919        19.357085203555691     
 H  -5.1444866439078316        6.4845678463536336        19.146753386160711     
 H  -5.6080650389303228        4.8437137187168666        18.713743608838382     
 C  -5.2246558751674694        5.1195903715621265        20.829866769808049     
 H  -4.5061152723414795        5.6680663115698353        21.466079576121896     
 H  -5.0380726149099582        4.0479765658572928        21.034254675135827     
 C  -6.6597727911019380        5.4849794791092350        21.258059950148841     
 H  -7.3831452750289888        4.8904777809506239        20.668271911955479     
 H  -6.8519712246087483        6.5460573517375060        21.004532257298866     
 C  -6.8858320366777788        5.2590809826138569        22.758309238462790     
 H  -7.8815805681440638        5.6237935423285759        23.089038190073410     
 H  -6.8173375560735412        4.1817696113468745        23.024552050773355     
 H  -6.1267446664212706        5.8017268570522820        23.359385461627959     
 Cl   15.409121703725186        6.0231323784914812        7.8241492609411445     
         388

 Co   11.047878957519099        6.0067980686313351        1.2461597647730922     
 N   9.6074246889556090        7.5455295290863216        1.4323459782624968     
 N   12.161383674172621        7.7968545834303598        1.2625772736632057     
 N   9.7998772985265479        5.1776955231618391        2.7380759683774043     
 N   12.366861736298487        5.2122580725199228        2.7739178769457662     
 N   9.5736640494309455        5.1414490542859426       -1.9044996871242535E-002
 N   12.163276442287883        5.0917773482919966      -0.36435735709982331     
 O   8.2581164694445963        7.3428802475988526        1.4589657835190841     
 C   9.9844690809295127        8.7976870036763746        1.3929469977786340     
 N   13.452440533077777        8.1949476541942587        1.1954315356440810     
 C   11.427386112050725        8.9399343179336643        1.3134784009341085     
 O   8.4361512497391935        5.1792953938536330        2.6616938561459391     
 C   10.297270117875172        4.5358690598473794        3.7640766074516270     
 N   13.690512881201089        5.0266445948845613        2.9896897875752284     
 C   11.743518604232511        4.5393443526517272        3.7755377557702365     
 O   8.2230134865916380        5.2253366893542257       0.18048505603202991     
 C   9.9441439187518306        4.4902527273272481       -1.0899055724811930     
 N   13.439311742889917        4.8038324559551198      -0.71347327429509411     
 C   11.387049651657573        4.4116812890064097       -1.2483647437356797     
 B   7.8283059065670360        5.8922186746235070        1.4763848252797063     
 C   9.0336905768459577        9.9425578734543709        1.3829550944286866     
 H   14.222100618310334        7.4990670625102869        1.0819909738855626     
 C   13.562937795320599        9.5475214041528709        1.1892638445895320     
 C   12.275622809324739        10.066109581172208        1.2741941698815087     
 C   9.4687523876528523        3.8406167258176223        4.7876677475078662     
 H   14.397721415063488        5.4102474844896431        2.3251220174708052     
 C   13.921627220954704        4.2565771710873754        4.0844713465243476     
 C   12.687406023940124        3.9212511592564399        4.6224893568008358     
 C   8.9881988963094024        3.8735502772557719       -2.0439547922632535     
 H   14.239596078153925        5.2228161328744012      -0.18782508766952430     
 C   13.497021129568727        3.9704248492087459       -1.7765577916863233     
 C   12.186784727829266        3.6918739319107359       -2.1544021545787828     
 C   6.2413983622800426        5.8166255525142203        1.6366060541722736     
 H   8.2875814131306580        9.8422847013201498        2.1838271953600952     
 H   8.4555033533177415        9.9555842252953735       0.44667311622996636     
 H   9.5528919212870189        10.896638754610397        1.4853514940418207     
 H   14.529895410955927        10.025337610615903        1.0790920310250776     
 H   11.998128831236336        11.110092189246123        1.2999275050460630     
 H   8.6512554076689803        3.2963010698912063        4.2987714578039959     
 H   8.9948136866803949        4.5623698990458452        5.4692119589150225     
 H   10.076750778496056        3.1518698150418873        5.3832943988866209     
 H   14.922476733053983        3.9896407825320530        4.4046732245525853     
 H   12.503575050623457        3.3083600667404003        5.4936731656573503     
 H   8.1596414982987771        3.4015437030551938       -1.5002540210691491     
 H   9.4874791909123299        3.1457943392174923       -2.6886184313727473     
 H   8.5388130888538054        4.6450082277815889       -2.6870199351477151     
 H   14.448477891374791        3.6154974432585405       -2.1549530233427134     
 H   11.873373136612043        3.0560717105524473       -2.9700461132468554     
 H   5.7585351102491016        6.4089257013381387       0.84223991238786478     
 H   5.9249782476302579        4.7729320385473022        1.4679694014344002     
 C   5.7587620069299037        6.2809205410292153        3.0219261693402650     
 H   5.9707690767236237        7.3559118307678739        3.1449379371359991     
 H   6.3529764638662369        5.7732054325961544        3.7972089720072342     
 C   4.2778312230645437        6.0214082176454626        3.3165813807579103     
 H   3.6458256821667052        6.6249170983406422        2.6461523608232675     
 H   4.0351581611142020        4.9710286704920446        3.0814351912293922     
 C   3.9229111375668255        6.3116149385081721        4.7801628244094214     
 H   4.1352814499524451        7.3688398320753397        5.0104335225535328     
 H   4.5986212529766064        5.7338763242591693        5.4320597762919141     
 C   2.4712574020314451        5.9906661736366766        5.1465658872566511     
 H   1.7926272383371995        6.5926192138201358        4.5221138192350079     
 H   2.2501019573644143        4.9408808547799010        4.8926222651407612     
 C   2.1591846978446663        6.2374186062471644        6.6262368239785285     
 H   2.3816130101170607        7.2868330947945559        6.8785309518183579     
 H   2.8440036278237395        5.6394185826657584        7.2475063838588447     
 C  0.70948819149650799        5.9192727108500964        7.0056602139383815     
 H  0.48215350523494638        4.8704148311697688        6.7548883815682812     
 H   3.0419179419997132E-002   6.5232596339870552        6.3830099506116973     
 C  0.40128092251083414        6.1743201291573477        8.4844916840245688     
 H   1.0653001254148224        5.5583410910481694        9.1096334960560927     
 H  0.65177181798677863        7.2176932719828022        8.7352406676533700     
 C  -1.0587131888578545        5.8995034738556109        8.8593063863977868     
 H  -1.3150267635757689        4.8552827568955426        8.6167439521720137     
 H  -1.7166008399216095        6.5177538655101595        8.2275228964265796     
 C  -1.3673398947980977        6.1780588478796856        10.334154719024381     
 H -0.73530284952391589        5.5386479982933663        10.969382408088091     
 H  -1.0742695348529092        7.2120255194613998        10.579059762429578     
 C  -2.8421530678158393        5.9700363998404553        10.697571316041824     
 H  -3.1427107313902689        4.9368378558166928        10.456313104943742     
 H  -3.4634431741756915        6.6168361031635143        10.056958516660464     
 C  -3.1502802655539690        6.2674855136764132        12.168613407777988     
 H  -2.5396731038971234        5.6103183671439494        12.808378199448246     
 H  -2.8231983944659276        7.2928734663752177        12.409161841745737     
 C  -4.6319720023930655        6.1077646694045926        12.539761736330041     
 H  -4.9734967897242512        5.0912475331109288        12.277207834031293     
 H  -5.2440631394598105        6.7947138691748101        11.930157716275778     
 C  -4.8955055904242162        6.3694092090329386        14.026809634928329     
 H  -4.2980439445148955        5.6630601186717877        14.630016952989518     
 H  -4.5210734621559494        7.3737293747300310        14.297373678477046     
 C  -6.3779363002170140        6.2548009184751754        14.427050538787791     
 H  -6.9690458003040723        7.0074120188000579        13.872914514269514     
 H  -6.7619370574208073        5.2669524053577774        14.107884064091831     
 C  -6.5756350503981880        6.4339243944441602        15.937117143743158     
 H  -7.6427330103238580        6.3737022590807006        16.230894724887794     
 H  -6.1971555398894393        7.4193630180666643        16.277781948367704     
 H  -6.0305879647001062        5.6541848677157507        16.504933513196892     
 Cl   15.726403286221268        6.0806974963809051       0.92668715856775052     
 Co   20.767382612555938        2.0511825128321486        5.5672122426879938     
 N   22.209580456124897        3.5874117149125451        5.3799596931668301     
 N   19.655279106884347        3.8423758919912818        5.5471095480378203     
 N   22.015088444618431        1.2194365087297521        4.0753343366923369     
 N   19.449109742648119        1.2570624318161228        4.0399316882628469     
 N   22.240200103771670        1.1810734141133141        6.8312098604363687     
 N   19.650413814235595        1.1345637295536151        7.1754644933826439     
 O   23.558619430621846        3.3829750411219308        5.3551243372931019     
 C   21.834008265150135        4.8400771801308604        5.4181035266278261     
 N   18.364803199177654        4.2425188488848420        5.6140707673735895     
 C   20.391099558127756        4.9843428097868063        5.4963434128741468     
 O   23.378885883434144        1.2197395313618631        4.1519389727619940     
 C   21.517246602208143       0.57840043594657198        3.0490375894921757     
 N   18.125039682270355        1.0743997191829271        3.8240821656604025     
 C   20.071053629165245       0.58418407352036084        3.0374037177441768     
 O   23.591084246822426        1.2647385333636225        6.6331103393932302     
 C   21.868556300843515       0.53069271434998666        7.9021423738605767     
 N   18.373842185370489       0.84866118222765485        7.5243851599663047     
 C   20.425455171124497       0.45369004851644495        8.0599141306721354     
 B   23.986957703366453        1.9317006482403276        5.3374964697678413     
 C   22.786211844700034        5.9837307559808943        5.4279426852164780     
 H   17.594022835511986        3.5478045957904469        5.7279466737213323     
 C   18.256415545594439        5.5952141091760499        5.6201999886204632     
 C   19.544633450732327        6.1118200340020978        5.5353370990432129     
 C   22.344924083320251      -0.11795570603349786        2.0254230957111972     
 H   17.418438720400694        1.4589103290872671        4.4886924938899604     
 C   17.892302105077956       0.30609475700418776        2.7282802847045509     
 C   19.125765262534991       -3.1067778273125179E-002   2.1897346637292845     
 C   22.823671817429155       -8.6298782406553393E-002   8.8568798527783663     
 H   17.574254953034490        1.2692996166905963        6.9989500163332474     
 C   18.314694435409155        1.5792269163199660E-002   8.5878096593530913     
 C   19.624463841268700      -0.26462982593202333        8.9659951440933021     
 C   25.573867745889778        1.8554107618089268        5.1778648859875736     
 H   23.532224890430768        5.8822819313613435        4.6270983970329187     
 H   23.364512970353488        5.9961148355386422        6.3641644711390102     
 H   22.268298851715070        6.9384858765608035        5.3253608619411059     
 H   17.290133319391252        6.0745129612843529        5.7301857225754933     
 H   19.823665316494253        7.1554056925222609        5.5096058683102740     
 H   23.162802838403636      -0.66185685823497542        2.5141482553869148     
 H   22.818232431782342       0.60299110423962043        1.3425215522916916     
 H   21.736203421001548      -0.80726129323138229        1.4310609496485873     
 H   16.890853684199023        4.1475077647113612E-002   2.4079595964952771     
 H   19.308264748597097      -0.64316413430763919        1.3176542378998277     
 H   23.649338316218369      -0.56385670196484938        8.3133554513770367     
 H   22.322605725444319      -0.80953774124166344        9.5052798958453018     
 H   23.277740251267655       0.68577624922424851        9.4960107849544322     
 H   17.362615732493371      -0.33742250684341701        8.9662465569927257     
 H   19.936715504546928      -0.90065452379139876        9.7819014147723617     
 H   26.056802080973512        2.4461810891090590        5.9732488472544194     
 H   25.889902112617726       0.81139480451355039        5.3447439355932573     
 C   26.056676582643501        2.3219974806349239        3.7935149547689502     
 H   25.844439681215423        3.3970499627854336        3.6722469136154867     
 H   25.462615030707848        1.8155114117571958        3.0173602617808202     
 C   27.537660347604053        2.0633485169342611        3.4986535741059579     
 H   28.169407697438416        2.6660435446533999        4.1700146039822235     
 H   27.780680370573172        1.0127551820338678        3.7321217018866419     
 C   27.892437793358845        2.3560300219737895        2.0356558062328522     
 H   27.679216403149589        3.4133636844063222        1.8070270678001188     
 H   27.217275453705291        1.7787948528730668        1.3827994819674272     
 C   29.344378331089597        2.0369552448338828        1.6690244224931179     
 H   30.022323259866567        2.6390851175699446        2.2940401907909025     
 H   29.566705072114196       0.98721963439119143        1.9219702507256335     
 C   29.656149378403743        2.2854776059492137       0.18965314253940163     
 H   29.432192836840233        3.3347756310709391       -6.1669785937186417E-002
 H   28.972298597502505        1.6870346134017311      -0.43224970805556706     
 C   31.106383481263730        1.9699300972358429      -0.18974813623342607     
 H   31.335470326344542       0.92132394208065516        6.0468869297437083E-002
 H   31.784345635852965        2.5747331543941581       0.43333181748096022     
 C   31.414354091693156        2.2263727000051183       -1.6683398180725861     
 H   30.751630078280339        1.6094638088148860       -2.2939885804448941     
 H   31.161917605899479        3.2694386182747261       -1.9185031675507125     
 C   32.875033869593231        1.9546519444761563       -2.0428827412488375     
 H   33.133463052334172       0.91083450912474095       -1.8006432453715597     
 H   33.531510929617845        2.5740759186825199       -1.4107162778386260     
 C   33.183391627989906        2.2344410977110476       -3.5175121649136418     
 H   32.552739641175187        1.5939565542471039       -4.1531388713016089     
 H   32.888203632512095        3.2679695358758449       -3.7620057792725685     
 C   34.658794718605940        2.0296664169065219       -3.8808104655339615     
 H   34.961719445851465       0.99709341277372887       -3.6394018961278594     
 H   35.278759123482892        2.6780441077960222       -3.2403567344919191     
 C   34.965954848494604        2.3275560676774569       -5.3519458084826690     
 H   34.356735991356302        1.6686151393383999       -5.9914119751573232     
 H   34.636210715761770        3.3521880498931131       -5.5927008998876930     
 C   36.448098354877068        2.1714747270083863       -5.7234818860662262     
 H   36.792793287525740        1.1561823000618190       -5.4593821047077764     
 H   37.058719166882540        2.8613892657078135       -5.1153506538793057     
 C   36.709679288852072        2.4313454292076737       -7.2112270873873268     
 H   36.114438051205774        1.7210121535999816       -7.8127163827191488     
 H   36.330770227062054        3.4339758289734506       -7.4837516971127913     
 C   38.192801148275464        2.3220545142282076       -7.6119473940278279     
 H   38.781413423879421        3.0791711004353290       -7.0603168112183257     
 H   38.581503173270946        1.3362899346778663       -7.2901358009561585     
 C   38.388295983210668        2.4977462515110660       -9.1227478578235885     
 H   39.456476410070373        2.4431858023375796       -9.4166330033427208     
 H   38.003165955906319        3.4807980082706527       -9.4664252770021697     
 H   37.846964457828314        1.7121906527781952       -9.6880000621878342     
 Cl   16.088501384672810        2.1320023064902336        5.8855549115819121     
 Co   20.521210985877577        2.0406588463932236        12.327488252788308     
 N   21.917249266185667       0.45242346595074867        12.208461787956562     
 N   19.371796521232355       0.26479579274581555        12.373796292924620     
 N   21.803159794878756        2.8023536114242180        10.846399360884288     
 N   19.217406129202363        2.8276357772417628        10.772167367645073     
 N   22.009272861840760        2.8215834703311562        13.634679471382885     
 N   19.418084516983740        2.9054250911735249        13.973943784422493     
 O   23.270975889068978       0.61839149705628405        12.165294187621900     
 C   21.515367325443620      -0.79146419711683091        12.256820061216068     
 N   18.069023143408362       -9.7363919274531127E-002   12.404827843638900     
 C   20.072886836912716      -0.89865148712497589        12.330201610149684     
 O   23.163989662641985        2.7765252055718683        10.940188025023721     
 C   21.327609664582859        3.4575837096001463        9.8186500118501758     
 N   17.904241066872885        3.0712304143810827        10.544178385700391     
 C   19.879544748020212        3.4982105383242281        9.7933108181409505     
 O   23.359553495026177        2.7382449471263892        13.425681786601746     
 C   21.643886063748432        3.4762297259814350        14.705465524362834     
 N   18.145951272094006        3.2370670719403765        14.298961785660378     
 C   20.201439423378464        3.5814242532559351        14.855209106051595     
 B   23.743080432448409        2.0501534285445495        12.138624834945183     
 C   22.444892024806155       -1.9543554118135507        12.268768190962954     
 H   17.315462749749983       0.61672408713448279        12.500590937705189     
 C   17.920138863679171       -1.4477080036682124        12.395813968462095     
 C   19.192402339297526       -2.0018178808564402        12.342249441590257     
 C   22.185779408375296        4.1324826630187772        8.8076147865281644     
 H   17.177093142255565        2.7036278672954839        11.197311702879290     
 C   17.716857209348419        3.8724651619096528        9.4653659999721445     
 C   18.971781251403790        4.1689106197910757        8.9488202595327628     
 C   22.603285653470042        4.0753715608751797        15.666998516162428     
 H   17.341137183366989        2.8416416117076775        13.763196315968719     
 C   18.096892036487326        4.0932461783976652        15.344724859768347     
 C   19.408825605654442        4.3393165690840210        15.737963181558152     
 C   25.330131831865472        2.0641650668903222        11.968748809808687     
 H   23.185899962282324       -1.8762659697578699        11.460696108976245     
 H   23.030127942856698       -1.9711079541737071        13.200550125880323     
 H   21.906567284975988       -2.8994407843630476        12.177372996927723     
 H   16.937660685432490       -1.8981183587178154        12.476914822623595     
 H   19.442698069458064       -3.0526531872718503        12.314947535705132     
 H   22.970293963456541        4.7100434694368873        9.3125193017738166     
 H   22.709635934389532        3.3965556401382622        8.1793218234926428     
 H   21.594183200010530        4.7874506348299324        8.1607914113942233     
 H   16.731186399387600        4.1883614889315517        9.1395965357681472     
 H   19.190663652269834        4.7967119919842878        8.0967268065600244     
 H   23.446216578758275        4.5300042353598684        15.132533237425354     
 H   22.113221887260650        4.8142965206069848        16.306015259577347     
 H   23.027846636943512        3.2938703374943454        16.315284176548690     
 H   17.150844881627581        4.4879469126907097        15.697709718049969     
 H   19.729194530059925        4.9834466763614182        16.544538111677912     
 H   25.800310837561845        1.5284133540400049        12.808908146359698     
 H   25.683088503910724        3.1070802446672703        12.041437316543705     
 C   25.780895860570912        1.4597392697363925        10.626228581310967     
 H   25.528871014605350       0.38683288532210924        10.602838961133273     
 H   25.195435239636023        1.9173731940618011        9.8134516563899616     
 C   27.265937590815074        1.6411215254294838        10.295479606794540     
 H   27.884059061831866        1.0693281473956404        11.005720539325774     
 H   27.546516498380210        2.6976300669994711        10.443743242250639     
 C   27.599060092719490        1.2262982707307948        8.8561198973297959     
 H   27.362477948921956       0.15936753702486242        8.7112079935531135     
 H   26.932082692570251        1.7660264419935094        8.1641619747785903     
 C   29.056191075573548        1.4897117279709933        8.4636617247616286     
 H   29.723843384640144       0.90354499354640994        9.1147036019464860     
 H   29.303005292632793        2.5449165761286561        8.6651663791076530     
 C   29.362092552994223        1.1687626964145625        6.9963818883468276     
 H   29.141171629225461       0.10825350511572368        6.7948173238262068     
 H   28.676792052899568        1.7364232051932496        6.3478019234022005     
 C   30.812440715233464        1.4757895730319661        6.6068867244548946     
 H   31.034117606155416        2.5327215646293526        6.8265798542686724     
 H   31.492730700901095       0.89507534456382465        7.2501474154533918     
 C   31.131544604859947        1.1824362464743743        5.1371214983208278     
 H   30.449033866552146        1.7561731329289318        4.4918099765594910     
 H   30.917967761889873       0.12398083620692013        4.9178160757827660     
 C   32.583795527780104        1.5003289366112929        4.7615506542170491     
 H   32.797436350043903        2.5590476223903207        4.9811368232354978     
 H   33.261431911958411       0.92459274506725242        5.4122217466744305     
 C   32.916049437017101        1.2032433930461703        3.2950721862923538     
 H   32.243830385184651        1.7813478780488263        2.6424556864610591     
 H   32.694621514388054       0.14594773289274271        3.0755154555589082     
 C   34.374693160061149        1.5065985952611589        2.9286099232103142     
 H   34.596008935596728        2.5658323140421788        3.1403365042761551     
 H   35.041879887074721       0.92951187403231739        3.5888827787823470     
 C   34.710505242054779        1.1931101058880362        1.4662414340610759     
 H   34.037134413610588        1.7655386618235727       0.80814071683077027     
 H   34.486529901970684       0.13334025984339562        1.2576732057140430     
 C   36.168344238660431        1.4939794536736875        1.0855450703491778     
 H   36.392296592056034        2.5539146313036416        1.2989015739026686     
 H   36.851005433803756       0.91087500774599006        1.7270170703236374     
 C   36.468609595526651        1.1938827266869627      -0.38800913740947207     
 H   35.754485970990487        1.7486336526530784       -1.0224815364564055     
 H   36.275592434650811       0.12490368488703807      -0.59614545913872630     
 C   37.905543143052938        1.5509752852452448      -0.81433124218443920     
 H   38.624066138340993       0.95022795810099314      -0.22640445711464177     
 H   38.104414734521875        2.6090969729640388      -0.55706374526304558     
 C   38.131319278691826        1.3285752369947534       -2.3150661066104217     
 H   39.130309300362413        1.6807064926414088       -2.6432231908978543     
 H   38.050058322086031       0.25540164766369355       -2.5855616083867945     
 H   37.381612177124595        1.8817377393005477       -2.9145435267763999     
 Cl   15.833071172752250        2.0712712454598288        12.607895939077459     
 Co   10.721862932689465        5.9963215918246808        8.1085266902193087     
 N   9.3234622316675004        4.4112647862704968        8.2300536822562407     
 N   11.868733685314256        4.2184134356763838        8.0630391391376026     
 N   9.4429397371585448        6.7611516140796359        9.5914361094180478     
 N   12.028017142008547        6.7815477888526638        9.6610549107120942     
 N   9.2337392832940743        6.7821930710423715        6.8043048523086762     
 N   11.824721797992581        6.8604348006177664        6.4616221690530669     
 O   7.9701297063185779        4.5798997897545188        8.2738952476298948     
 C   9.7229852978432305        3.1666135201706624        8.1820978423732083     
 N   13.170634719301356        3.8534576677466958        8.0306232015240049     
 C   11.165214480469144        3.0565135962530512        8.1074540837047735     
 O   8.0818995920612018        6.7372642067951514        9.4997655802007692     
 C   9.9212040975884772        7.4158602839644185        10.618230772943214     
 N   13.342069064495510        7.0219997098251357        9.8865258797474400     
 C   11.369283742226466        7.4533367225612412        10.641266573833420     
 O   7.8835214052205371        6.7005242974563881        7.0144456393023411     
 C   9.5991704253354690        7.4357456836852016        5.7328662600411384     
 N   13.097064173270889        7.1897030474626478        6.1351686978881137     
 C   11.041629945345983        7.5381145182978475        5.5814486128465939     
 B   7.5003712030412411        6.0124654087540392        8.3016987098238406     
 C   8.7914328567853577        2.0054218007001694        8.1716571282794686     
 H   13.925670832187974        4.5658769763673890        7.9335394680728273     
 C   13.316644651848474        2.5028998790802626        8.0393510161844510     
 C   12.043271564484868        1.9515267193694779        8.0943921767088334     
 C   9.0661923846634327        8.0927331225027022        11.630559568517677     
 H   14.067321521033980        6.6524961721728566        9.2324813742280938     
 C   13.533266041570153        7.8224273644375204        10.965203087319642     
 C   12.280133912740141        8.1217229275323728        11.484157776373799     
 C   8.6400468251800344        8.0358587775153794        4.7716986134186197     
 H   13.901728998096749        6.7920355490960933        6.6693583983485931     
 C   13.146459615638681        8.0458425325886491        5.0893919577229356     
 C   11.834568804198479        8.2945718660644783        4.6978372176196590     
 C   5.9135482460339235        6.0283079565869935        8.4733228817533757     
 H   8.0500132654370411        2.0865254056727918        8.9789922642002242     
 H   8.2068565728127219        1.9878494279939924        7.2394807879166692     
 H   9.3279493516329062        1.0595716525381842        8.2651579849472583     
 H   14.298080034497596        2.0504840229545285        7.9571899301574582     
 H   11.790917169275598       0.90124150867958419        8.1218919405905599     
 H   8.2789864502569088        8.6677615062394935        11.127204647408320     
 H   8.5461591868467952        7.3580428381252254        12.263112394991614     
 H   9.6595353639167527        8.7501553957055531        12.273096907285201     
 H   14.520143139051457        8.1360116749340783        11.289158162142515     
 H   12.064360734275029        8.7497504819252381        12.336825263301103     
 H   7.7978037068496189        8.4914962394512603        5.3063366604441544     
 H   9.1306975747353061        8.7740835407517501        4.1323301278928364     
 H   8.2145005729717138        7.2547351240058440        4.1236423809086666     
 H   14.092779680939451        8.4385383779619829        4.7351423930310990     
 H   11.514465899351942        8.9393795266307787        3.8917083934658114     
 H   5.4419152470783398        5.4942718097219911        7.6328314460000515     
 H   5.5615055244314711        7.0717352068861361        8.4025768780072188     
 C   5.4637520250616705        5.4221396077800961        9.8154774562259188     
 H   5.7167168638055559        4.3493468815924388        9.8375424921707495     
 H   6.0491596100490268        5.8793924310415644        10.628529041882834     
 C   3.9785937599915981        5.6015171680068327        10.147038232583945     
 H   3.3609866834096085        5.0296140241646237        9.4364169073682085     
 H   3.6965244803010182        6.6578811069444219        9.9999768671343290     
 C   3.6464628711023055        5.1845881979947093        11.586124803358640     
 H   3.8850262996423170        4.1178570538313997        11.729802929873870     
 H   4.3125621974809087        5.7248183150692933        12.278529548549598     
 C   2.1888473908305692        5.4448224975146617        11.979149964953775     
 H   1.5222894912612122        4.8577659155700212        11.327774103179502     
 H   1.9398539390845675        6.4997348363324621        11.778495413275717     
 C   1.8836964605032824        5.1220977891641928        13.446247962202877     
 H   2.1068220182707345        4.0618686550838747        13.646923378191081     
 H   2.5678009277546310        5.6907072486911172        14.095229978736706     
 C  0.43269114056385743        5.4257644729742500        13.836010698891213     
 H  0.20876673652395783        6.4823861718136335        13.617049783683482     
 H -0.24632010193941986        4.8440207022425685        13.192332108681152     
 C  0.11405726462065413        5.1306978323491910        15.305558795158362     
 H  0.79536489292007795        5.7052500670185031        15.951373303546950     
 H  0.32961776478199317        4.0725037268493240        15.524020778471742     
 C  -1.3388195270050087        5.4454936535764347        15.681198987397140     
 H  -1.5543911925476643        6.5039898300367183        15.462544158389434     
 H  -2.0152339797711023        4.8690628232547901        15.029887909274844     
 C  -1.6708432683926235        5.1464340801970234        17.147339397856907     
 H -0.99955907372264863        5.7247543259791094        17.800700420973115     
 H  -1.4480205786485825        4.0892450467221488        17.365771382187919     
 C  -3.1299022255256181        5.4473932363580850        17.513876508494196     
 H  -3.3525240873961102        6.5065821906552985        17.303412714878128     
 H  -3.7962207361195368        4.8702440582831077        16.852779067489024     
 C  -3.4655305947818134        5.1316871175608849        18.975824349331248     
 H  -2.7924121478241464        5.7034764045291286        19.634791795620906     
 H  -3.2411084173755960        4.0717199230494572        19.182869338005094     
 C  -4.9234519720395271        5.4314745143778973        19.356892101063288     
 H  -5.1476855713389984        6.4916959782823902        19.145090252852253     
 H  -5.6059654423234644        4.8491079991686110        18.714506328767939     
 C  -5.2234939254533916        5.1291688212588564        20.830079037781310     
 H  -4.5082876159814012        5.6820222491819496        21.465352262062847     
 H  -5.0317262066568018        4.0594201427069088        21.036328642607625     
 C  -6.6599122206544674        5.4876551968087490        21.257505071056798     
 H  -7.3796420082695686        4.8887582951269071        20.668748003642030     
 H  -6.8574095891609188        6.5466957782092159        21.002113523804191     
 C  -6.8851695741736849        5.2631338226499693        22.758038944322642     
 H  -7.8828884082154289        5.6194389262744400        23.087745375816915     
 H  -6.8080966744644069        4.1883807456128279        23.026394690337916     
 H  -6.1319967810254141        5.8123708690916356        23.358150111915961     
 Cl   15.409987290534385        6.0160958039761399        7.8220015568968737     
         388

 Co   11.046774290051372        6.0023086458518167        1.2475810372690315     
 N   9.6074932613636310        7.5423313881593028        1.4319668455201358     
 N   12.161219522657476        7.7920141160508960        1.2623275556708053     
 N   9.7978815036972939        5.1749961317528479        2.7392307627231043     
 N   12.365361761893016        5.2080110228910383        2.7760550902321128     
 N   9.5721909190792278        5.1391526446645015       -1.8715969300617946E-002
 N   12.161845303599668        5.0886521488257745      -0.36390368189427758     
 O   8.2580719642254525        7.3406369122989164        1.4590294754902462     
 C   9.9851734210223171        8.7942771992165767        1.3923477018798209     
 N   13.452580842084567        8.1891788764223552        1.1961656120027431     
 C   11.428074820747906        8.9356210745206823        1.3130429973433246     
 O   8.4342313236925719        5.1772247046895421        2.6623998997211649     
 C   10.294716877987662        4.5328254436169697        3.7652744178265363     
 N   13.688741416878806        5.0208742253909744        2.9921255404821601     
 C   11.741014752202927        4.5351537375877422        3.7770837647996678     
 O   8.2215493091643257        5.2230039427567689       0.18107568331913937     
 C   9.9425415343211725        4.4878847609868453       -1.0895846079655711     
 N   13.437780980901588        4.7995567185353902      -0.71237489638981111     
 C   11.385436581871041        4.4086341516727199       -1.2478209583059199     
 B   7.8271432297133119        5.8904789579499788        1.4767266319252781     
 C   9.0349359477989601        9.9396069284180157        1.3823355764604262     
 H   14.221830095720870        7.4928332697874929        1.0831826530585869     
 C   13.564072546652788        9.5416953399610449        1.1904214693012247     
 C   12.277146676512254        10.061202057429307        1.2745073502047581     
 C   9.4654384279276940        3.8381067902499764        4.7885486946463187     
 H   14.396465002848849        5.4040687366957743        2.3278561342890938     
 C   13.918724038712776        4.2499858517269651        4.0864813123396617     
 C   12.683966967465674        3.9156785113033044        4.6239543103563454     
 C   8.9865127951199906        3.8716524341971179       -2.0438427975041837     
 H   14.238181810150929        5.2179453675536012      -0.18647772259343962     
 C   13.495269805703799        3.9655237867638156       -1.7749827044426387     
 C   12.184991313299863        3.6878094183212502       -2.1532277560188504     
 C   6.2402353335922625        5.8165578632689856        1.6372314187293695     
 H   8.2889693644067322        9.8398858058356975        2.1834011941956457     
 H   8.4565545450945336        9.9527432780789642       0.44617771937274597     
 H   9.5546247237488515        10.893457948265375        1.4844613453394973     
 H   14.531436302063931        10.018800934103908        1.0810435299403509     
 H   12.000356364084318        11.105361229288006        1.3002929064935040     
 H   8.6487858998595915        3.2929364968194723        4.2992474074871074     
 H   8.9902144091870397        4.5602319269488536        5.4687140799364098     
 H   10.073014102301830        3.1502343504895602        5.3854981124262533     
 H   14.919179321695427        3.9817565579691609        4.4068090637496633     
 H   12.499228160305488        3.3023886612770448        5.4946345931208302     
 H   8.1575912722044013        3.4000656397243496       -1.5003974982653074     
 H   9.4855622025949788        3.1436349846109648       -2.6883855545131499     
 H   8.5377605514119264        4.6433874018437225       -2.6870172485561756     
 H   14.446587222659526        3.6095449113941771       -2.1526958113570074     
 H   11.871401454872485        3.0517630329273113       -2.9686150967720302     
 H   5.7577021814963736        6.4072370539026862       0.84157146809409455     
 H   5.9228214263674657        4.7728728892502295        1.4713156404324892     
 C   5.7584933537726872        6.2848056686164817        3.0213412510769166     
 H   5.9716303558778669        7.3597379387085473        3.1415412498117772     
 H   6.3524590181847795        5.7785051124074789        3.7976840817957211     
 C   4.2774444851776243        6.0275072994818251        3.3170079497991374     
 H   3.6458386827074438        6.6301262952272726        2.6454523686941971     
 H   4.0336907656745238        4.9769570341147089        3.0843148867722037     
 C   3.9231418251908909        6.3212403537854955        4.7799031724977867     
 H   4.1362253352939762        7.3787332028544874        5.0077632868394470     
 H   4.5985867081223510        5.7445563806392155        5.4329342866701404     
 C   2.4713238053352535        6.0019620165290837        5.1470363127923928     
 H   1.7930256231295774        6.6034926479523506        4.5218318342830628     
 H   2.2494083317886138        4.9520312765532397        4.8945737055718297     
 C   2.1594341063866294        6.2508238802889879        6.6263556791741660     
 H   2.3818725476272240        7.3005407408393026        6.8772160023117825     
 H   2.8442348260279764        5.6536462229454383        7.2483990176611313     
 C  0.70970217906892419        5.9330699544639796        7.0060591035529161     
 H  0.48246893167189381        4.8839959553992260        6.7561668793533771     
 H   3.0633705657775075E-002   6.5364371504599967        6.3828241353388258     
 C  0.40120023216023226        6.1892230705597173        8.4846321207620932     
 H   1.0656966061306656        5.5743912167232708        9.1103483934363094     
 H  0.65072157515417983        7.2330066067115357        8.7344895446837381     
 C  -1.0585979527935292        5.9132977662414099        8.8594623685701315     
 H  -1.3137839855493372        4.8686837880791236        8.6175536833235675     
 H  -1.7169954844037423        6.5303953605262617        8.2271398452362146     
 C  -1.3678753241815367        6.1924110562363692        10.334070301895249     
 H -0.73475848826703172        5.5546806739104015        10.969796843722087     
 H  -1.0767412828666365        7.2270164012635441        10.578252469777935     
 C  -2.8422551958316258        5.9818259062270966        10.697568030467277     
 H  -3.1406689997408095        4.9479162497935434        10.457140108891313     
 H  -3.4647851632492643        6.6267192039322085        10.056402209895994     
 C  -3.1511341646954154        6.2797518712832794        12.168365979584767     
 H  -2.5388144339361722        5.6249105960248409        12.808644448034455     
 H  -2.8268603800622651        7.3060821388654835        12.408015252965418     
 C  -4.6321738470934513        6.1161919832265594        12.539787782806149     
 H  -4.9704974079284598        5.0984903831436554        12.278583488312888     
 H  -5.2461939846398211        6.8003083647373206        11.929318341493790     
 C  -4.8966899014784264        6.3788888252811091        14.026470987332310     
 H  -4.2960209668140674        5.6766900392622439        14.630520201028990     
 H  -4.5272216369695082        7.3849788886728067        14.295323590267209     
 C  -6.3778656564771801        6.2576340719432215        14.427455124221801     
 H  -6.9724782728149570        7.0061004542556100        13.872426667476763     
 H  -6.7568037412585396        5.2678676215490121        14.109967935320062     
 C  -6.5762935342760667        6.4379025620472623        15.937276718301872     
 H  -7.6415072363114218        6.3696381888317726        16.232027956327361     
 H  -6.2059810318511373        7.4257449754129610        16.276037182980609     
 H  -6.0255980185667664        5.6643780082982094        16.505922182319289     
 Cl   15.725565684931198        6.0735563624208542       0.92910247278620883     
 Co   20.768487456741720        2.0471601744914736        5.5657809909053277     
 N   22.209415250873512        3.5848196396007368        5.3803879614631169     
 N   19.655365677657439        3.8379393817750995        5.5475542530634963     
 N   22.017100694000742        1.2173510136392103        4.0741673122760957     
 N   19.450570272767667        1.2532592375818936        4.0377580549593555     
 N   22.241751141601025        1.1795085831570189        6.8309378052232370     
 N   19.651932554133619        1.1319946303895254        7.1751268287447187     
 O   23.558582254665076        3.3814370111596013        5.3550104812990407     
 C   21.833125549625127        4.8372452318069241        5.4188218052818362     
 N   18.364553044406673        4.2370401692912401        5.6135420462083907     
 C   20.390232021081768        4.9804953294986509        5.4969662259033605     
 O   23.380818308187802        1.2183547374528707        4.1512081886141052     
 C   21.519841107657690       0.57592681012176239        3.0478440607259438     
 N   18.126794952466447        1.0689092635227646        3.8216144671626022     
 C   20.073595658939400       0.58043524308589634        3.0358717364639447     
 O   23.592613328604514        1.2631496142878658        6.6324970349436070     
 C   21.870301329479986       0.52901109979165406        7.9018744644516561     
 N   18.375490357194348       0.84482813667056289        7.5234137589348435     
 C   20.427221750484247       0.45124220077108690        8.0594617321903517     
 B   23.988120428051651        1.9307002639936426        5.3371160635862953     
 C   22.784708949116698        5.9814252775764007        5.4286896153322290     
 H   17.594245725205766        3.5417961299409777        5.7269362236923698     
 C   18.255053775694748        5.5896713975773809        5.6192498388359926     
 C   19.542832406924976        6.1073059598519812        5.5352275382130340     
 C   22.348325859758013      -0.11983436905941465        2.0245476463272416     
 H   17.419645265545100        1.4529611568157523        4.4859241019905181     
 C   17.895279146801400       0.29968533178728846        2.7262951632542980     
 C   19.129320233321934       -3.6356569107951556E-002   2.1883237583276576     
 C   22.825546692488647       -8.7494207789522660E-002   8.8567826309017903     
 H   17.575747866071463        1.2647796345077855        6.9977178708425116     
 C   18.316643141830866        1.1303991693021903E-002   8.5863426816612538     
 C   19.626480607414884      -0.26817763749135537        8.9649097937270064     
 C   25.575030669951456        1.8561210577028755        5.1771680644271525     
 H   23.530584762034614        5.8805937477134913        4.6276502808533113     
 H   23.363197923700518        5.9939550966087181        6.3647906228812872     
 H   22.266236958580901        6.9359130806518703        5.3263886931277113     
 H   17.288327906063959        6.0681772980130004        5.7284520886824106     
 H   19.821075170500130        7.1510902329321357        5.5094439284041483     
 H   23.165339120597878      -0.66461301394969896        2.5136872347654196     
 H   22.822954297238876       0.60152917604853040        1.3431001159810421     
 H   21.740067997868127      -0.80823460367408329        1.4287926908681103     
 H   16.894258190760191        3.3644009605607317E-002   2.4058553559955396     
 H   19.312801435191702      -0.64889594850165921        1.3167967287609483     
 H   23.651737977700684      -0.56432379089457996        8.3135038675172019     
 H   22.324810760380746      -0.81124572568934883        9.5048541449372301     
 H   23.278721301452784       0.68482353922845685        9.4962415394625186     
 H   17.364738356432628      -0.34305736905211609        8.9640952250042414     
 H   19.938975032283210      -0.90443414605854322        9.7805448454461192     
 H   26.057630976574984        2.4453553996807780        5.9737892877458405     
 H   25.892080266144522       0.81213155075168642        5.3414238539047432     
 C   26.056935501913305        2.3265333275107616        3.7939745252706754     
 H   25.843581373847897        3.4015233794473536        3.6754214201701823     
 H   25.463114269229635        1.8213935226206848        3.0168082313429969     
 C   27.538034420453830        2.0700504630712468        3.4981130914111822     
 H   28.169396342619617        2.6719008618782110        4.1705488999832117     
 H   27.782115907407999        1.0192983060264309        3.7292213085262729     
 C   27.892202315944466        2.3661208398196902        2.0357691137532492     
 H   27.678314958919056        3.4237164055781935        1.8094597558445566     
 H   27.217274785210552        1.7899123203078964        1.3818319346636811     
 C   29.344291212195731        2.0486124561375560        1.6684203096101669     
 H   30.021942205007313        2.6503101264271698        2.2941571707636301     
 H   29.567312963124518       0.99872867147501421        1.9199405433242094     
 C   29.655895985203536        2.2991459283075910       0.18938394751499044     
 H   29.432014200371331        3.3487527913725539       -6.0559132007342732E-002
 H   28.972009629157920        1.7015498994960794      -0.43325748809136888     
 C   31.106135640354633        1.9838460438394072      -0.19029861171490239     
 H   31.335023707825400       0.93500978524839651        5.9069616214246133E-002
 H   31.784158754716689        2.5879840349167047       0.43334216483757354     
 C   31.414414069660204        2.2413168445548339       -1.6686451631074426     
 H   30.751140919164762        1.6256068090362814       -2.2948402193201778     
 H   31.163055241605065        3.2848102320316857       -1.9179494782867841     
 C   32.874859820015828        1.9683154174997033       -2.0432187498294576     
 H   33.132043907504496       0.92408230619558873       -1.8016150829231397     
 H   33.531925146605744        2.5865213684668245       -1.4105345248475913     
 C   33.183883191829352        2.2485939604382117       -3.5176199344906620     
 H   32.552074439615453        1.6098495757611537       -4.1537233384292973     
 H   32.890749211072531        3.2827854347549645       -3.7614135098185368     
 C   34.658820199494500        2.0410760874228262       -3.8810059414265190     
 H   34.959469494526381        1.0077571871474107       -3.6404360817818673     
 H   35.280098142856069        2.6874596253573539       -3.2399902992090350     
 C   34.966785875483794        2.3394181910453757       -5.3518919364669646     
 H   34.355777263542066        1.6829018000973777       -5.9918884307596940     
 H   34.639997850197226        3.3650345343212735       -5.5917363030105989     
 C   36.448252211050558        2.1792954791356984       -5.7236799425014357     
 H   36.789569651840978        1.1627504728083846       -5.4610158023517892     
 H   37.060883775189062        2.8662122737296016       -5.1146013529082328     
 C   36.710924180499177        2.4403172386905809       -7.2110216547102528     
 H   36.112352129477671        1.7343559078333159       -7.8134484142014182     
 H   36.337227993925275        3.4448115367582588       -7.4817257153287473     
 C   38.192752625515716        2.3240841115655293       -7.6124585921540593     
 H   38.785006946563904        3.0768053519889218       -7.0597962224395303     
 H   38.576130486533671        1.3362856686679847       -7.2924734641252611     
 C   38.389099116726740        2.5011117885326732       -9.1229732287222784     
 H   39.455335031316459        2.4381940599466030       -9.4178261185792351     
 H   38.012506128483743        3.4867001408889498       -9.4645786823687157     
 H   37.841912374737852        1.7220947725460731       -9.6891971419051757     
 Cl   16.089358980374321        2.1249440458129984        5.8831927459384721     
 Co   20.520116649923267        2.0366450498491555        12.328996664294515     
 N   21.917449544775351       0.44986892901459596        12.208039038642308     
 N   19.371756921958337       0.26034441033215916        12.373490718012141     
 N   21.801070299941049        2.8002951327450951        10.847572587596272     
 N   19.215863648430012        2.8237998613616648        10.774491359698125     
 N   22.007777784844048        2.8200674738072027        13.634947163867169     
 N   19.416635038179088        2.9028391370194400        13.974423097354576     
 O   23.271043732431814       0.61692029098649048        12.165347955409572     
 C   21.516311890968975      -0.79426656404922913        12.256119808381841     
 N   18.069330084852339      -0.10288353474816828        12.405545116081182     
 C   20.073822782667563      -0.90249842527914392        12.329675781730257     
 O   23.161985236084096        2.7751841673012092        10.940842677100180     
 C   21.324863916272701        3.4551247437890273        9.8198774351307208     
 N   17.902387442235501        3.0656963180710228        10.546882718828147     
 C   19.876850548263533        3.4944482078451040        9.7949612537775650     
 O   23.358069989374723        2.7367349127915896        13.426213727301651     
 C   21.642237324612406        3.4745934106657996        14.705745557564899     
 N   18.144384623255451        3.2332037268381333        14.300135417573690     
 C   20.199775868168548        3.5789877756250501        14.855750697954283     
 B   23.741916505984609        2.0492287025531857        12.138914291581562     
 C   22.446476457266922       -1.9566154005127980        12.267979436176123     
 H   17.315285967163874       0.61065783388812256        12.501832734982678     
 C   17.921584235724772       -1.4532942139422007        12.396951267747534     
 C   19.194294892842109       -2.0063489627755269        12.342488430540799     
 C   22.182146806837782        4.1306208399732895        8.8084613729321557     
 H   17.175832370263588        2.6976130572735126        11.200352978252662     
 C   17.713705512795730        3.8660203892646723        9.4676089137903592     
 C   18.968015117575803        4.1636074715693496        8.9504151117642756     
 C   22.601528727077262        4.0742407769543361        15.667071691714515     
 H   17.339705687418824        2.8370644105739173        13.764683111631566     
 C   18.095065384799142        4.0887428117200173        15.346384288903439     
 C   19.406946768240307        4.3357812832904639        15.739167953782699     
 C   25.328960239872945        2.0649896733686379        11.969290989935983     
 H   23.187625355305528       -1.8778453100157659        11.460113995244232     
 H   23.031514795075768       -1.9732710775251678        13.199887352881415     
 H   21.908726820993991       -2.9019707035539892        12.176243429626181     
 H   16.939562280291796       -1.9045166855279367        12.478873547177839     
 H   19.445398149982616       -3.0569800825900808        12.315221542860401     
 H   22.967649525258956        4.7071890922959492        9.3128813875141603     
 H   22.704515028362334        3.3951093310250253        8.1785884787541629     
 H   21.590061970721056        4.7865911662782699        8.1631598320945429     
 H   16.727585562204954        4.1804893272964652        9.1420229791588064     
 H   19.185857830682622        4.7909792371296049        8.0977645489622443     
 H   23.444025210193924        4.5294188652065417        15.132348719396168     
 H   22.111183830429503        4.8128067685065972        16.306281258111937     
 H   23.026835352718873        3.2930205591557709        16.315176669401541     
 H   17.148857020142714        4.4822850857967813        15.700098953552748     
 H   19.727107447834374        4.9796927089857839        16.545990242973584     
 H   25.799513874908410        1.5277173419100045        12.808200042406382     
 H   25.680880851210130        3.1079395624968664        12.044589102313500     
 C   25.780600566855860        1.4643961503899263        10.625603260032580     
 H   25.529668971432834       0.39143296563754759        10.599490790331425     
 H   25.194902440995136        1.9233978549194788        9.8138493202682984     
 C   27.265532011397571        1.6479049564778456        10.295848057139288     
 H   27.884025041624540        1.0752393913625493        11.005003729757675     
 H   27.545085772014644        2.7042436798050562        10.446485476881159     
 C   27.599248046312852        1.2364786356290840        8.8558288915336956     
 H   27.363297772015180       0.16981918635681451        8.7085853028612732     
 H   26.932050742027460        1.7772639493272033        8.1649624799131146     
 C   29.056239022858350        1.5014180620726048        8.4640881779193151     
 H   29.724169208565691       0.91479663356605379        9.1144051986772361     
 H   29.302387818203194        2.5564672200826197        8.6670251840127825     
 C   29.362300290744546        1.1824817659026423        6.9964714894886706     
 H   29.141285456051826       0.12228660648707235        6.7935223179636406     
 H   28.677044746810704        1.7510055198714023        6.3486350758743004     
 C   30.812647657242717        1.4897343868357460        6.6072558071296221     
 H   31.034537465057891        2.5464339169221661        6.8277959835648572     
 H   31.492869287439923       0.90834690171583443        7.2499561093115368     
 C   31.131440781456618        1.1974035143757980        5.1372453332918928     
 H   30.449480204749250        1.7723400766606581        4.4924799359117422     
 H   30.916782624868212       0.13937563788986901        4.9170845784226129     
 C   32.583925953853431        1.5140116663995542        4.7617009195272129     
 H   32.798809997552574        2.5723181596964140        4.9819097934390806     
 H   33.260975056788496       0.93706634183018278        5.4118617165536289     
 C   32.915517867899482        1.2173976653047165        3.2949978547205561     
 H   32.244451370279954        1.7972276201127804        2.6428485621521114     
 H   32.692046115544272       0.16075939519870142        3.0747557414500801     
 C   34.374626601079974        1.5180192664188725        2.9286236923319633     
 H   34.598200863530245        2.5765176977453912        3.1411606126885911     
 H   35.040503336565017       0.93896599856941076        3.5883573809777722     
 C   34.709652456073961        1.2049449553664786        1.4660175047854604     
 H   34.038055980026662        1.7797553290889296       0.80842171219572745     
 H   34.482757043966757       0.14614289845209585        1.2565717935965961     
 C   36.168164572973744        1.5018117118529271        1.0855781752353346     
 H   36.395447510930694        2.5605192491534394        1.3003182184191870     
 H   36.848834166392436       0.91577095080454618        1.7261452163723241     
 C   36.467371798747394        1.2027988106099092      -0.38836095414783472     
 H   35.756522170674351        1.7618215545501295       -1.0219383645032718     
 H   36.269239843909098       0.13564203193220262      -0.59825399705324156     
 C   37.905578045061105        1.5530663713149533      -0.81397726921863700     
 H   38.620525563633159       0.94802694680649358      -0.22703516501938389     
 H   38.109671945881772        2.6092019593160365      -0.55495036202065418     
 C   38.130523546525609        1.3319253200061560       -2.3149855065487315     
 H   39.131413130036726        1.6758814976391083       -2.6422062177813066     
 H   38.040917386392366       0.26122207528793279       -2.5874748049486391     
 H   37.386538119284339        1.8914604232005172       -2.9135332373110443     
 Cl   15.832244070082680        2.0641021847398382        12.610581051678711     
 Co   10.722994877245606        5.9918378357344206        8.1072154894293469     
 N   9.3234308787137508        4.4080636694443580        8.2305346188197834     
 N   11.868952318463464        4.2136057788554737        8.0634965493188453     
 N   9.4448985951664035        6.7584489331474344        9.5903588664281560     
 N   12.029466530969184        6.7773392676386273        9.6590833899614221     
 N   9.2352754776388490        6.7799323103122404        6.8040693078304164     
 N   11.826223861265214        6.8574153686723349        6.4613651431001191     
 O   7.9702088837675449        4.5776337654348236        8.2738620836726788     
 C   9.7223407678741633        3.1632070139556254        8.1828340212302511     
 N   13.170555297823503        3.8477371599607686        8.0301348382671147     
 C   11.164592544220858        3.0522243898723258        8.1080861267822861     
 O   8.0837850743189144        6.7351710902231980        9.4990890984673921     
 C   9.9236682925335611        7.4127860963497287        10.617152425857480     
 N   13.343780304079091        7.0162676002681836        9.8843140479059155     
 C   11.371695568774998        7.4491342415856163        10.639893320681562     
 O   7.8850425200971737        6.6981766388588104        7.0138821969133227     
 C   9.6008578747612763        7.4334254521971355        5.7326547028166308     
 N   13.098671794661394        7.1855381744980562        6.1342972075609961     
 C   11.043331503771206        7.5351512050201892        5.5810686293773388     
 B   7.5015517361778388        6.0107011961732590        8.3013668173391828     
 C   8.7902611389028369        2.0024632388557153        8.1723980201917215     
 H   13.925993117010865        4.5597025718414228        7.9325999507076697     
 C   13.315586527479113        2.4971246512535812        8.0384585549630927     
 C   12.041827913324598        1.9466545382100624        8.0943158666694526     
 C   9.0693678702487972        8.0901463955914412        11.629790116438919     
 H   14.068545279576536        6.6463890576688094        9.2299832389543113     
 C   13.536063399644032        7.8158293355743247        10.963460267946328     
 C   12.283446106687911        8.1161081228305729        11.482929101536365     
 C   8.6418271608978099        8.0339901243978584        4.7716735806842525     
 H   13.903209742608039        6.7872814018074212        6.6682613342903378     
 C   13.148308601942089        8.0410398897670579        5.0880354726494392     
 C   11.836467616976343        8.2905895439275632        4.6968417740241222     
 C   5.9147237381598163        6.0281912990488271        8.4726410397615215     
 H   8.0487235495738716        2.0840799353520811        8.9795675549335456     
 H   8.2058456845064587        1.9850333985387705        7.2401176712990765     
 H   9.3263030182755227        1.0563856510305074        8.2661225667890772     
 H   14.296623641675508        2.0440081186014991        7.9555350512931549     
 H   11.788780374449175       0.89654294960849623        8.1217696383855280     
 H   8.2813234879481907        8.6643231320817442        11.126833535780079     
 H   8.5506102738719729        7.3558029186960461        12.263685991225413     
 H   9.6631024046491554        8.7484344901496893        12.271043961208244     
 H   14.523322590587489        8.1281146909599631        11.287332723412375     
 H   12.068539811098638        8.7436934217182802        12.336121852478820     
 H   7.7999803072913068        8.4901172588373015        5.3065597098639241     
 H   9.1327264644277903        8.7718947743766531        4.1321317897821226     
 H   8.2155899397288419        7.2531265018332967        4.1237853228526298     
 H   14.094774728153926        8.4326887161752069        4.7331264546404830     
 H   11.516558198710168        8.9351409184179591        3.8904408277121556     
 H   5.4427969350017653        5.4925391784985473        7.6334183406222706     
 H   5.5636662905519456        7.0716248028480173        8.3991774563457060     
 C   5.4639974029360214        5.4259520912089796        9.8159834388967013     
 H   5.7158167125830248        4.3530962421261927        9.8408449593945981     
 H   6.0496454599018588        5.8845938589448101        10.627996769078232     
 C   3.9789559106865093        5.6075676799897867        10.146505318723726     
 H   3.3609486622535192        5.0347984986165892        9.4369903738921970     
 H   3.6979946692342951        6.6637698568752874        9.9970033781157550     
 C   3.6461763456577332        5.1941526518394481        11.586266514027603     
 H   3.8839977564566328        4.1276816886796555        11.732344876341987     
 H   4.3125443807375250        5.7354119809265542        12.277554940041286     
 C   2.1887277991399823        5.4560896386416244        11.978542687539678     
 H   1.5218311949744783        4.8686278356327977        11.327910231619530     
 H   1.9405209097687584        6.5108625499195476        11.776408540615956     
 C   1.8833753406031000        5.1354763391550708        13.445987635213829     
 H   2.1064722841612489        4.0755456688514373        13.648097062563798     
 H   2.5675013080349292        5.7048962994027219        14.094203777217999     
 C  0.43240733255475428        5.4395555034812366        13.835456001491702     
 H  0.20839490743929351        6.4959619837239870        13.615607346928845     
 H -0.24660660695945208        4.8571956845568698        13.192361019809978     
 C  0.11405810223061780        5.1456065272131255        15.305261409788454     
 H  0.79488241363007361        5.7213131453563646        15.950501841166563     
 H  0.33058970531077131        4.0878254414632504        15.524625603256647     
 C  -1.3390181674325083        5.4592898628721889        15.680871314441745     
 H  -1.5557257888005718        6.5173862054069005        15.461542029940022     
 H  -2.0149132216838188        4.8816884809295233        15.030106093631797     
 C  -1.6703926901708110        5.1608115099471892        17.147255106764856     
 H  -1.0002091191602793        5.7408452593858259        17.800107548185721     
 H  -1.4456036317625500        4.1042739509264736        17.366434969805258     
 C  -3.1298935899464171        5.4591701469604139        17.513699972083408     
 H  -3.3547014129796597        6.5176262846855604        17.302355650462676     
 H  -3.7949503379573404        4.8800578516062689        16.853187543461857     
 C  -3.4647458899550463        5.1440014440797244        18.975908897129511     
 H  -2.7933878114783606        5.7182081446386217        19.634323225325300     
 H  -3.2374283783158408        4.0850130342022650        19.183916037565922     
 C  -4.9233358192651089        5.4398462533569027        19.356698998570881     
 H  -5.1508844987701652        6.4988241102111459        19.143427119543794     
 H  -5.6038658457166051        4.8545022796203545        18.715269048697497     
 C  -5.2223319757393147        5.1387472709555873        20.830291305754571     
 H  -4.5104599596213237        5.6959781867940631        21.464624948003802     
 H  -5.0253797984036463        4.0708637195565247        21.038402610079423     
 C  -6.6600516502069969        5.4903309145082630        21.256950191964755     
 H  -7.3761387415101476        4.8870388093031893        20.669224095328584     
 H  -6.8628479537130902        6.5473342046809258        20.999694790309512     
 C  -6.8845071116695911        5.2671866626860826        22.757768650182495     
 H  -7.8841962482867940        5.6150843102203050        23.086452561560421     
 H  -6.7988557928552735        4.1949918798787822        23.028237329902474     
 H  -6.1372488956295577        5.8230148811309892        23.356914762203964     
 Cl   15.410852877343586        6.0090592294607994        7.8198538528526029     
         388

 Co   11.045669622583643        5.9978192230722973        1.2490023097649710     
 N   9.6075618337716531        7.5391332472322850        1.4315877127777747     
 N   12.161055371142330        7.7871736486714314        1.2620778376784050     
 N   9.7958857088680418        5.1722967403438567        2.7403855570688038     
 N   12.363861787487544        5.2037639732621539        2.7781923035184590     
 N   9.5707177887275083        5.1368562350430604       -1.8386941729993361E-002
 N   12.160414164911451        5.0855269493595525      -0.36345000668873184     
 O   8.2580274590063087        7.3383935769989801        1.4590931674614083     
 C   9.9858777611151233        8.7908673947567788        1.3917484059810079     
 N   13.452721151091357        8.1834100986504534        1.1968996883614054     
 C   11.428763529445089        8.9313078311077003        1.3126075937525410     
 O   8.4323113976459485        5.1751540155254512        2.6631059432963902     
 C   10.292163638100153        4.5297818273865591        3.7664722282014460     
 N   13.686969952556524        5.0151038558973875        2.9945612933890917     
 C   11.738510900173344        4.5309631225237581        3.7786297738290990     
 O   8.2200851317370116        5.2206711961593122       0.18166631060624883     
 C   9.9409391498905162        4.4855167946464425       -1.0892636434499494     
 N   13.436250218913258        4.7952809811156616      -0.71127651848452811     
 C   11.383823512084509        4.4055870143390310       -1.2472771728761598     
 B   7.8259805528595878        5.8887392412764505        1.4770684385708501     
 C   9.0361813187519626        9.9366559833816623        1.3817160584921659     
 H   14.221559573131406        7.4865994770646997        1.0843743322316113     
 C   13.565207297984976        9.5358692757692189        1.1915790940129174     
 C   12.278670543699768        10.056294533686408        1.2748205305280078     
 C   9.4621244682025356        3.8355968546823309        4.7894296417847704     
 H   14.395208590634212        5.3978899889019054        2.3305902511073824     
 C   13.915820856470848        4.2433945323665556        4.0884912781549758     
 C   12.680527910991222        3.9101058633501689        4.6254192639118541     
 C   8.9848266939305788        3.8697545911384639       -2.0437308027451144     
 H   14.236767542147932        5.2130746022328012      -0.18513035751735493     
 C   13.493518481838869        3.9606227243188852       -1.7734076171989541     
 C   12.183197898770459        3.6837449047317650       -2.1520533574589180     
 C   6.2390723049044823        5.8164901740237509        1.6378567832864654     
 H   8.2903573156828081        9.8374869103512452        2.1829751930311958     
 H   8.4576057368713258        9.9499023308625549       0.44568232251552564     
 H   9.5563575262106841        10.890277141920354        1.4835711966371739     
 H   14.532977193171934        10.012264257591914        1.0829950288556245     
 H   12.002583896932299        11.100630269329887        1.3006583079409451     
 H   8.6463163920502044        3.2895719237477388        4.2997233571702189     
 H   8.9856151316936845        4.5580939548518629        5.4682162009577979     
 H   10.069277426107604        3.1485988859372331        5.3877018259658858     
 H   14.915881910336873        3.9738723334062693        4.4089449029467422     
 H   12.494881269987518        3.2964172558136893        5.4955960205843111     
 H   8.1555410461100237        3.3985875763935054       -1.5005409754614658     
 H   9.4836452142776260        3.1414756300044373       -2.6881526776535529     
 H   8.5367080139700491        4.6417665759058568       -2.6870145619646357     
 H   14.444696553944260        3.6035923795298141       -2.1504385993713009     
 H   11.869429773132927        3.0474543553021753       -2.9671840802972049     
 H   5.7568692527436456        6.4055484064672346       0.84090302380032433     
 H   5.9206646051046734        4.7728137399531576        1.4746618794305781     
 C   5.7582247006154699        6.2886907962037473        3.0207563328135687     
 H   5.9724916350321102        7.3635640466492207        3.1381445624875548     
 H   6.3519415725033221        5.7838047922188034        3.7981591915842081     
 C   4.2770577472907050        6.0336063813181884        3.3174345188403644     
 H   3.6458516832481824        6.6353354921139038        2.6447523765651266     
 H   4.0322233702348464        4.9828853977373724        3.0871945823150151     
 C   3.9233725128149559        6.3308657690628198        4.7796435205861521     
 H   4.1371692206355064        7.3886265736336343        5.0050930511253622     
 H   4.5985521632680948        5.7552364370192617        5.4338087970483677     
 C   2.4713902086390620        6.0132578594214898        5.1475067383281337     
 H   1.7934240079219552        6.6143660820845653        4.5215498493311177     
 H   2.2487147062128128        4.9631816983265784        4.8965251460028982     
 C   2.1596835149285925        6.2642291543308124        6.6264745343698035     
 H   2.3821320851373873        7.3142483868840493        6.8759010528052071     
 H   2.8444660242322133        5.6678738632251191        7.2492916514634178     
 C  0.70991616664134038        5.9468671980778636        7.0064579931674498     
 H  0.48278435810884124        4.8975770796286833        6.7574453771384722     
 H   3.0848231895553017E-002   6.5496146669329374        6.3826383200659533     
 C  0.40111954180963033        6.2041260119620869        8.4847725574996158     
 H   1.0660930868465088        5.5904413423983730        9.1110632908165261     
 H  0.64967133232158103        7.2483199414402693        8.7337384217141061     
 C  -1.0584827167292041        5.9270920586272089        8.8596183507424779     
 H  -1.3125412075229057        4.8820848192627047        8.6183634144751231     
 H  -1.7173901288858753        6.5430368555423639        8.2267567940458495     
 C  -1.3684107535649757        6.2067632645930537        10.333985884766117     
 H -0.73421412701014743        5.5707133495274368        10.970211279356080     
 H  -1.0792130308803636        7.2420072830656892        10.577445177126291     
 C  -2.8423573238474127        5.9936154126137380        10.697564744892732     
 H  -3.1386272680913501        4.9589946437703940        10.457967112838881     
 H  -3.4661271523228372        6.6366023047009017        10.055845903131523     
 C  -3.1519880638368614        6.2920182288901447        12.168118551391544     
 H  -2.5379557639752206        5.6395028249057324        12.808910696620663     
 H  -2.8305223656586023        7.3192908113557493        12.406868664185099     
 C  -4.6323756917938361        6.1246192970485271        12.539813829282258     
 H  -4.9674980261326684        5.1057332331763812        12.279959142594482     
 H  -5.2483248298198317        6.8059028602998310        11.928478966711802     
 C  -4.8978742125326358        6.3883684415292787        14.026132339736291     
 H  -4.2939979891132403        5.6903199598527001        14.631023449068461     
 H  -4.5333698117830670        7.3962284026155833        14.293273502057374     
 C  -6.3777950127373462        6.2604672254112677        14.427859709655813     
 H  -6.9759107453258418        7.0047888897111630        13.871938820684012     
 H  -6.7516704250962727        5.2687828377402468        14.112051806548294     
 C  -6.5769520181539445        6.4418807296503644        15.937436292860585     
 H  -7.6402814622989856        6.3655741185828454        16.233161187766925     
 H  -6.2148065238128343        7.4321269327592576        16.274292417593514     
 H  -6.0206080724334274        5.6745711488806672        16.506910851441681     
 Cl   15.724728083641127        6.0664152284608042       0.93151778700466714     
 Co   20.769592300927499        2.0431378361507986        5.5643497391226617     
 N   22.209250045622131        3.5822275642889290        5.3808162297594047     
 N   19.655452248430528        3.8335028715589172        5.5479989580891731     
 N   22.019112943383053        1.2152655185486685        4.0730002878598546     
 N   19.452030802887215        1.2494560433476647        4.0355844216558641     
 N   22.243302179430376        1.1779437522007237        6.8306657500101053     
 N   19.653451294031640        1.1294255312254358        7.1747891641067945     
 O   23.558545078708306        3.3798989811972717        5.3548966253049795     
 C   21.832242834100118        4.8344132834829878        5.4195400839358454     
 N   18.364302889635692        4.2315614896976372        5.6130133250431911     
 C   20.389364484035784        4.9766478492104946        5.4975890389325750     
 O   23.382750732941460        1.2169699435438783        4.1504774044662174     
 C   21.522435613107238       0.57345318429695280        3.0466505319597119     
 N   18.128550222662540        1.0634188078626019        3.8191467686648024     
 C   20.076137688713551       0.57668641265143183        3.0343397551837126     
 O   23.594142410386603        1.2615606952121090        6.6318837304939828     
 C   21.872046358116457       0.52732948523332146        7.9016065550427355     
 N   18.377138529018211       0.84099509111347093        7.5224423579033823     
 C   20.428988329843996       0.44879435302572884        8.0590093337085662     
 B   23.989283152736846        1.9296998797469578        5.3367356574047484     
 C   22.783206053533366        5.9791197991719063        5.4294365454479809     
 H   17.594468614899544        3.5357876640915085        5.7259257736634064     
 C   18.253692005795056        5.5841286859787109        5.6182996890515229     
 C   19.541031363117625        6.1027918857018646        5.5351179773828560     
 C   22.351727636195779      -0.12171303208533144        2.0236721969432860     
 H   17.420851810689506        1.4470119845442375        4.4831557100910757     
 C   17.898256188524847       0.29327590657038916        2.7243100418040456     
 C   19.132875204108881       -4.1645359942777932E-002   2.1869128529260307     
 C   22.827421567548139       -8.8689633172491913E-002   8.8566854090252143     
 H   17.577240779108436        1.2602596523249745        6.9964857253517758     
 C   18.318591848252581        6.8157142228441464E-003   8.5848757039694146     
 C   19.628497373561068      -0.27172544905068741        8.9638244433607124     
 C   25.576193594013137        1.8568313535968239        5.1764712428667323     
 H   23.528944633638460        5.8789055640656391        4.6282021646737048     
 H   23.361882877047545        5.9917953576787939        6.3654167746235641     
 H   22.264175065446729        6.9333402847429362        5.3274165243143168     
 H   17.286522492736669        6.0618416347416471        5.7267184547893271     
 H   19.818485024506003        7.1467747733420097        5.5092819884980218     
 H   23.167875402792120      -0.66736916966442261        2.5132262141439243     
 H   22.827676162695415       0.60006724785744037        1.3436786796703926     
 H   21.743932574734711      -0.80920791411678428        1.4265244320876334     
 H   16.897662697321355        2.5812941564100994E-002   2.4037511154958020     
 H   19.317338121786307      -0.65462776269567935        1.3159392196220689     
 H   23.654137639182995      -0.56479087982431053        8.3136522836573672     
 H   22.327015795317173      -0.81295371013703421        9.5044283940291567     
 H   23.279702351637916       0.68387082923266529        9.4964722939706050     
 H   17.366860980371886      -0.34869223126081517        8.9619438930157571     
 H   19.941234560019488      -0.90821376832568779        9.7791882761198767     
 H   26.058459872176456        2.4445297102524970        5.9743297282372616     
 H   25.894258419671313       0.81286829698982255        5.3381037722162281     
 C   26.057194421183112        2.3310691743865992        3.7944340957724001     
 H   25.842723066480374        3.4059967961092741        3.6785959267248773     
 H   25.463613507751422        1.8272756334841740        3.0162562009051737     
 C   27.538408493303603        2.0767524092082321        3.4975726087164070     
 H   28.169384987800818        2.6777581791030221        4.1710831959841990     
 H   27.783551444242821        1.0258414300189937        3.7263209151659038     
 C   27.891966838530085        2.3762116576655905        2.0358824212736462     
 H   27.677413514688521        3.4340691267500643        1.8118924438889945     
 H   27.217274116715814        1.8010297877427259        1.3808643873599351     
 C   29.344204093301865        2.0602696674412293        1.6678161967272160     
 H   30.021561150148059        2.6615351352843950        2.2942741507363578     
 H   29.567920854134844        1.0102377085588370        1.9179108359227852     
 C   29.655642592003325        2.3128142506659679       0.18911475249057924     
 H   29.431835563902428        3.3627299516741682       -5.9448478077499041E-002
 H   28.971720660813336        1.7160651855904276      -0.43426526812717070     
 C   31.105887799445537        1.9977619904429715      -0.19084908719637872     
 H   31.334577089306258       0.94869562841613786        5.7670363131055183E-002
 H   31.783971873580413        2.6012349154392518       0.43335251219418686     
 C   31.414474047627248        2.2562609891045495       -1.6689505081422988     
 H   30.750651760049188        1.6417498092576766       -2.2956918581954615     
 H   31.164192877310647        3.3001818457886452       -1.9173957890228557     
 C   32.874685770438425        1.9819788905232500       -2.0435547584100777     
 H   33.130624762674820       0.93733010326643640       -1.8025869204747196     
 H   33.532339363593643        2.5989668182511290       -1.4103527718565565     
 C   33.184374755668806        2.2627468231653758       -3.5177277040676818     
 H   32.551409238055719        1.6257425972752033       -4.1543078055569858     
 H   32.893294789632968        3.2976013336340846       -3.7608212403645052     
 C   34.658845680383060        2.0524857579391305       -3.8812014173190765     
 H   34.957219543201298        1.0184209615210924       -3.6414702674358748     
 H   35.281437162229238        2.6968751429186861       -3.2396238639261505     
 C   34.967616902472983        2.3512803144132950       -5.3518380644512611     
 H   34.354818535727830        1.6971884608563554       -5.9923648863620649     
 H   34.643784984632688        3.3778810187494339       -5.5907717061335047     
 C   36.448406067224056        2.1871162312630101       -5.7238779989366453     
 H   36.786346016156209        1.1693186455549502       -5.4626494999958020     
 H   37.063048383495591        2.8710352817513898       -5.1138520519371600     
 C   36.712169072146288        2.4492890481734877       -7.2108162220331797     
 H   36.110266207749575        1.7476996620666503       -7.8141804456836876     
 H   36.343685760788489        3.4556472445430670       -7.4796997335447033     
 C   38.192704102755968        2.3261137089028510       -7.6129697902802915     
 H   38.788600469248379        3.0744396035425146       -7.0592756336607341     
 H   38.570757799796397        1.3362814026581034       -7.2948111272943628     
 C   38.389902250242812        2.5044773255542809       -9.1231985996209684     
 H   39.454193652562552        2.4332023175556263       -9.4190192338157512     
 H   38.021846301061174        3.4926022735072468       -9.4627320877352616     
 H   37.836860291647390        1.7319988923139511       -9.6903942216225190     
 Cl   16.090216576075829        2.1178857851357633        5.8808305802950329     
 Co   20.519022313968957        2.0326312533050874        12.330505075800719     
 N   21.917649823365036       0.44731439207844326        12.207616289328055     
 N   19.371717322684315       0.25589302791850271        12.373185143099663     
 N   21.798980805003339        2.7982366540659718        10.848745814308256     
 N   19.214321167657658        2.8199639454815668        10.776815351751177     
 N   22.006282707847340        2.8185514772832496        13.635214856351453     
 N   19.415185559374436        2.9002531828653551        13.974902410286660     
 O   23.271111575794645       0.61544908491669692        12.165401723197245     
 C   21.517256456494326      -0.79706893098162745        12.255419555547615     
 N   18.069637026296320      -0.10840315022180544        12.406262388523466     
 C   20.074758728422413      -0.90634536343331196        12.329149953310830     
 O   23.159980809526207        2.7738431290305496        10.941497329176642     
 C   21.322118167962543        3.4526657779779080        9.8211048584112675     
 N   17.900533817598117        3.0601622217609625        10.549587051955903     
 C   19.874156348506855        3.4906858773659803        9.7966116894141795     
 O   23.356586483723270        2.7352248784567905        13.426745668001553     
 C   21.640588585476383        3.4729570953501643        14.706025590766963     
 N   18.142817974416896        3.2293403817358901        14.301309049487003     
 C   20.198112312958632        3.5765512979941647        14.856292289856972     
 B   23.740752579520809        2.0483039765618218        12.139203748217941     
 C   22.448060889727692       -1.9588753892120452        12.267190681389293     
 H   17.315109184577764       0.60459158064176244        12.503074532260168     
 C   17.923029607770374       -1.4588804242161888        12.398088567032973     
 C   19.196187446386691       -2.0108800446946136        12.342727419491339     
 C   22.178514205300264        4.1287590169278019        8.8093079593361452     
 H   17.174571598271612        2.6915982472515414        11.203394253626035     
 C   17.710553816243038        3.8595756166196913        9.4698518276085721     
 C   18.964248983747815        4.1583043233476227        8.9520099639957884     
 C   22.599771800684483        4.0731099930334924        15.667144867266604     
 H   17.338274191470656        2.8324872094401576        13.766169907294415     
 C   18.093238733110955        4.0842394450423694        15.348043718038531     
 C   19.405067930826171        4.3322459974969068        15.740372726007246     
 C   25.327788647880421        2.0658142798469532        11.969833170063279     
 H   23.189350748328732       -1.8794246502736620        11.459531881512218     
 H   23.032901647294842       -1.9754342008766286        13.199224579882509     
 H   21.910886357011989       -2.9045006227449313        12.175113862324642     
 H   16.941463875151104       -1.9109150123380583        12.480832271732085     
 H   19.448098230507167       -3.0613069779083117        12.315495550015672     
 H   22.965005087061371        4.7043347151550110        9.3132434732545040     
 H   22.699394122335139        3.3936630219117885        8.1778551340156813     
 H   21.585940741431582        4.7857316977266064        8.1655282527948643     
 H   16.723984725022312        4.1726171656613786        9.1444494225494655     
 H   19.181052009095410        4.7852464822749221        8.0988022913644659     
 H   23.441833841629578        4.5288334950532159        15.132164201366983     
 H   22.109145773598357        4.8113170164062087        16.306547256646528     
 H   23.025824068494231        3.2921707808171963        16.315069162254392     
 H   17.146869158657850        4.4766232589028530        15.702488189055527     
 H   19.725020365608820        4.9759387416101495        16.547442374269256     
 H   25.798716912254974        1.5270213297800044        12.807491938453065     
 H   25.678673198509532        3.1087988803264626        12.047740888083293     
 C   25.780305273140808        1.4690530310434602        10.624977938754192     
 H   25.530466928260314       0.39603304595298600        10.596142619529576     
 H   25.194369642354246        1.9294225157771565        9.8142469841466333     
 C   27.265126431980068        1.6546883875262077        10.296216507484036     
 H   27.883991021417213        1.0811506353294582        11.004286920189577     
 H   27.543655045649079        2.7108572926106409        10.449227711511680     
 C   27.599435999906213        1.2466590005273730        8.8555378857375953     
 H   27.364117595108407       0.18027083568876659        8.7059626121694347     
 H   26.932018791484669        1.7885014566608972        8.1657629850476372     
 C   29.056286970143155        1.5131243961742162        8.4645146310770034     
 H   29.724495032491241       0.92604827358569763        9.1141067954079880     
 H   29.301770343773594        2.5680178640365834        8.6688839889179139     
 C   29.362508028494865        1.1962008353907221        6.9965610906305136     
 H   29.141399282878190       0.13631970785842101        6.7922273121010734     
 H   28.677297440721841        1.7655878345495553        6.3494682283464003     
 C   30.812854599251967        1.5036792006395254        6.6076248898043506     
 H   31.034957323960370        2.5601462692149801        6.8290121128610419     
 H   31.493007873978751       0.92161845886784421        7.2497648031696817     
 C   31.131336958053286        1.2123707822772218        5.1373691682629579     
 H   30.449926542946354        1.7885070203923841        4.4931498952639926     
 H   30.915597487846554       0.15477043957281789        4.9163530810624589     
 C   32.584056379926757        1.5276943961878158        4.7618511848373766     
 H   32.800183645061246        2.5855886970025073        4.9826827636426643     
 H   33.260518201618588       0.94953993859311325        5.4115016864328274     
 C   32.914986298781862        1.2315519375632626        3.2949235231487588     
 H   32.245072355375250        1.8131073621767344        2.6432414378431637     
 H   32.689470716700491       0.17557105750466015        3.0739960273412521     
 C   34.374560042098800        1.5294399375765857        2.9286374614536124     
 H   34.600392791463761        2.5872030814486031        3.1419847211010268     
 H   35.039126786055306       0.94842012310650436        3.5878319831731971     
 C   34.708799670093136        1.2167798048449210        1.4657935755098452     
 H   34.038977546442744        1.7939719963542866       0.80870270756068463     
 H   34.478984185962830       0.15894553706079609        1.2554703814791492     
 C   36.167984907287050        1.5096439700321667        1.0856112801214912     
 H   36.398598429805361        2.5671238670032368        1.3017348629357053     
 H   36.846662898981116       0.92066689386310230        1.7252733624210108     
 C   36.466134001968136        1.2117148945328557      -0.38871277088619738     
 H   35.758558370358209        1.7750094564471806       -1.0213951925501381     
 H   36.262887253167392       0.14638037897736716      -0.60036253496775671     
 C   37.905612947069272        1.5551574573846620      -0.81362329625283480     
 H   38.616984988925324       0.94582593551199390      -0.22766587292412602     
 H   38.114929157241669        2.6093069456680342      -0.55283697877826277     
 C   38.129727814359399        1.3352754030175586       -2.3149049064870417     
 H   39.132516959711033        1.6710565026368078       -2.6411892446647594     
 H   38.031776450698700       0.26704250291217202       -2.5893880015104842     
 H   37.391464061444083        1.9011831071004868       -2.9125229478456887     
 Cl   15.831416967413110        2.0569331240198476        12.613266164279963     
 Co   10.724126821801747        5.9873540796441604        8.1059042886393851     
 N   9.3233995257600011        4.4048625526182192        8.2310155553833262     
 N   11.869170951612672        4.2087981220345636        8.0639539595000898     
 N   9.4468574531742622        6.7557462522152321        9.5892816234382643     
 N   12.030915919929820        6.7731307464245898        9.6571118692107518     
 N   9.2368116719836220        6.7776715495821085        6.8038337633521566     
 N   11.827725924537850        6.8543959367269034        6.4611081171471705     
 O   7.9702880612165128        4.5753677411151283        8.2738289197154629     
 C   9.7216962379050944        3.1598005077405888        8.1835702000872956     
 N   13.170475876345650        3.8420166521748409        8.0296464750102263     
 C   11.163970607972573        3.0479351834916009        8.1087181698597988     
 O   8.0856705565766251        6.7330779736512456        9.4984126167340168     
 C   9.9261324874786450        7.4097119087350380        10.616074078771746     
 N   13.345491543662675        7.0105354907112316        9.8821022160643910     
 C   11.374107395323527        7.4449317606099923        10.638520067529706     
 O   7.8865636349738111        6.6958289802612336        7.0133187545243034     
 C   9.6025453241870835        7.4311052207090684        5.7324431455921232     
 N   13.100279416051901        7.1813733015334638        6.1334257172338784     
 C   11.045033062196429        7.5321878917425309        5.5806886459080838     
 B   7.5027322693144365        6.0089369835924797        8.3010349248545250     
 C   8.7890894210203179        1.9995046770112614        8.1731389121039726     
 H   13.926315401833754        4.5535281673154575        7.9316604333425129     
 C   13.314528403109753        2.4913494234268998        8.0375660937417344     
 C   12.040384262164327        1.9417823570506469        8.0942395566300736     
 C   9.0725433558341635        8.0875596686801803        11.629020664360159     
 H   14.069769038119095        6.6402819431647613        9.2274851036805288     
 C   13.538860757717913        7.8092313067111290        10.961717448573015     
 C   12.286758300635682        8.1104933181287748        11.481700426698932     
 C   8.6436074966155854        8.0321214712803375        4.7716485479498845     
 H   13.904690487119332        6.7825272545187492        6.6671642702320826     
 C   13.150157588245495        8.0362372469454648        5.0866789875759428     
 C   11.838366429754204        8.2866072217906463        4.6958463304285853     
 C   5.9158992302857092        6.0280746415106607        8.4719591977696673     
 H   8.0474338337107039        2.0816344650313705        8.9801428456668653     
 H   8.2048347962001973        1.9822173690835487        7.2407545546814838     
 H   9.3246566849181391        1.0531996495228304        8.2670871486308961     
 H   14.295167248853419        2.0375322142484698        7.9538801724288515     
 H   11.786643579622753       0.89184439053740816        8.1216473361804979     
 H   8.2836605256394744        8.6608847579239931        11.126462424151841     
 H   8.5550613608971506        7.3535629992668676        12.264259587459213     
 H   9.6666694453815580        8.7467135845938255        12.268991015131288     
 H   14.526502042123518        8.1202177069858479        11.285507284682236     
 H   12.072718887922248        8.7376363615113224        12.335418441656536     
 H   7.8021569077329938        8.4887382782233427        5.3067827592836929     
 H   9.1347553541202728        8.7697060080015561        4.1319334516714097     
 H   8.2166793064859682        7.2515178796607502        4.1239282647965929     
 H   14.096769775368401        8.4268390543884291        4.7311105162498661     
 H   11.518650498068393        8.9309023102051377        3.8891732619584993     
 H   5.4436786229251917        5.4908065472751035        7.6340052352444907     
 H   5.5658270566724193        7.0715143988098985        8.3957780346841950     
 C   5.4642427808103733        5.4297645746378631        9.8164894215674838     
 H   5.7149165613604938        4.3568456026599458        9.8441474266184450     
 H   6.0501313097546907        5.8897952868480568        10.627464496273630     
 C   3.9793180613814205        5.6136181919727406        10.145972404863507     
 H   3.3609106410974299        5.0399829730685539        9.4375638404161855     
 H   3.6994648581675715        6.6696586068061530        9.9940298890971810     
 C   3.6458898202131604        5.2037171056841860        11.586408224696568     
 H   3.8829692132709486        4.1375063235279113        11.734886822810106     
 H   4.3125265639941412        5.7460056467838161        12.276580331532976     
 C   2.1886082074493949        5.4673567797685880        11.977935410125578     
 H   1.5213728986877442        4.8794897556955741        11.328046360059558     
 H   1.9411878804529490        6.5219902635066331        11.774321667956194     
 C   1.8830542207029177        5.1488548891459498        13.445727308224779     
 H   2.1061225500517637        4.0892226826189999        13.649270746936516     
 H   2.5672016883152273        5.7190853501143266        14.093177575699293     
 C  0.43212352454565106        5.4533465339882223        13.834901304092190     
 H  0.20802307835462919        6.5095377956343405        13.614164910174207     
 H -0.24689311197948433        4.8703706668711719        13.192389930938802     
 C  0.11405893984058146        5.1605152220770591        15.304964024418544     
 H  0.79439993434006928        5.7373762236942252        15.949630378786177     
 H  0.33156164583954945        4.1031471560771768        15.525230428041549     
 C  -1.3392168078600077        5.4730860721679422        15.680543641486349     
 H  -1.5570603850534792        6.5307825807770827        15.460539901490609     
 H  -2.0145924635965353        4.8943141386042575        15.030324277988750     
 C  -1.6699421119489986        5.1751889396973541        17.147170815672808     
 H  -1.0008591645979099        5.7569361927925424        17.799514675398324     
 H  -1.4431866848765176        4.1193028551307984        17.367098557422594     
 C  -3.1298849543672160        5.4709470575627428        17.513523435672621     
 H  -3.3568787385632088        6.5286703787158213        17.301298586047224     
 H  -3.7936799397951440        4.8898716449294293        16.853596019434690     
 C  -3.4639611851282788        5.1563157705985638        18.975993444927774     
 H  -2.7943634751325748        5.7329398847481148        19.633854655029694     
 H  -3.2337483392560853        4.0983061453550729        19.184962737126749     
 C  -4.9232196664906906        5.4482179923359091        19.356505896078477     
 H  -5.1540834262013311        6.5059522421399025        19.141763986235336     
 H  -5.6017662491097457        4.8598965600720980        18.716031768627058     
 C  -5.2211700260252369        5.1483257206523172        20.830503573727832     
 H  -4.5126323032612454        5.7099341244061765        21.463897633944754     
 H  -5.0190333901504909        4.0823072964061407        21.040476577551225     
 C  -6.6601910797595263        5.4930066322077771        21.256395312872709     
 H  -7.3726354747507274        4.8853193234794725        20.669700187015138     
 H  -6.8682863182652616        6.5479726311526356        20.997276056814837     
 C  -6.8838446491654972        5.2712395027221950        22.757498356042348     
 H  -7.8855040883581591        5.6107296941661691        23.085159747303923     
 H  -6.7896149112461393        4.2016030141447365        23.030079969467035     
 H  -6.1425010102337012        5.8336588931703428        23.355679412491966     
 Cl   15.411718464152788        6.0020226549454581        7.8177061488083321     
         388

 Co   11.044564955115916        5.9933298002927788        1.2504235822609102     
 N   9.6076304061796751        7.5359351063052671        1.4312085800354140     
 N   12.160891219627185        7.7823331812919667        1.2618281196860048     
 N   9.7938899140387896        5.1695973489348654        2.7415403514145038     
 N   12.362361813082073        5.1995169236332694        2.7803295168048052     
 N   9.5692446583757889        5.1345598254216185       -1.8057914159368776E-002
 N   12.158983026223236        5.0824017498933305      -0.36299633148318611     
 O   8.2579829537871632        7.3361502416990438        1.4591568594325701     
 C   9.9865821012079277        8.7874575902969791        1.3911491100821949     
 N   13.452861460098148        8.1776413208785499        1.1976337647200674     
 C   11.429452238142270        8.9269945876947201        1.3121721901617571     
 O   8.4303914715993269        5.1730833263613611        2.6638119868716159     
 C   10.289610398212643        4.5267382111561494        3.7676700385763557     
 N   13.685198488234240        5.0093334864038006        2.9969970462960234     
 C   11.736007048143760        4.5267725074597731        3.7801757828585303     
 O   8.2186209543096993        5.2183384495618546       0.18225693789335826     
 C   9.9393367654598581        4.4831488283060397       -1.0889426789343275     
 N   13.434719456924929        4.7910052436959329      -0.71017814057924511     
 C   11.382210442297977        4.4025398770053412       -1.2467333874463997     
 B   7.8248178760058638        5.8869995246029232        1.4774102452164219     
 C   9.0374266897049651        9.9337050383453089        1.3810965405239055     
 H   14.221289050541944        7.4803656843419057        1.0855660114046355     
 C   13.566342049317166        9.5300432115773912        1.1927367187246101     
 C   12.280194410887283        10.051387009943507        1.2751337108512573     
 C   9.4588105084773773        3.8330869191146850        4.7903105889232220     
 H   14.393952178419573        5.3917112411080366        2.3333243679256710     
 C   13.912917674228920        4.2368032130061462        4.0905012439702899     
 C   12.677088854516771        3.9045332153970329        4.6268842174673637     
 C   8.9831405927411687        3.8678567480798098       -2.0436188079860447     
 H   14.235353274144936        5.2082038369120003      -0.18378299244127025     
 C   13.491767157973939        3.9557216618739548       -1.7718325299552695     
 C   12.181404484241055        3.6796803911422797       -2.1508789588989856     
 C   6.2379092762167021        5.8164224847785171        1.6384821478435612     
 H   8.2917452669588823        9.8350880148667912        2.1825491918667459     
 H   8.4586569286481179        9.9470613836461439       0.44518692565830531     
 H   9.5580903286725167        10.887096335575331        1.4826810479348504     
 H   14.534518084279938        10.005727581079919        1.0849465277708978     
 H   12.004811429780281        11.095899309371770        1.3010237093883859     
 H   8.6438468842408156        3.2862073506760052        4.3001993068533304     
 H   8.9810158542003293        4.5559559827548712        5.4677183219791852     
 H   10.065540749913380        3.1469634213849060        5.3899055395055173     
 H   14.912584498978319        3.9659881088433773        4.4110807421438212     
 H   12.490534379669548        3.2904458503503333        5.4965574480477919     
 H   8.1534908200156480        3.3971095130626612       -1.5006844526576242     
 H   9.4817282259602749        3.1393162753979098       -2.6879198007939560     
 H   8.5356554765281700        4.6401457499679903       -2.6870118753730958     
 H   14.442805885228994        3.5976398476654508       -2.1481813873855944     
 H   11.867458091393368        3.0431456776770394       -2.9657530638223797     
 H   5.7560363239909176        6.4038597590317821       0.84023457950655400     
 H   5.9185077838418811        4.7727545906560849        1.4780081184286669     
 C   5.7579560474582525        6.2925759237910128        3.0201714145502208     
 H   5.9733529141863535        7.3673901545898950        3.1347478751633324     
 H   6.3514241268218647        5.7891044720301279        3.7986343013726951     
 C   4.2766710094037856        6.0397054631545517        3.3178610878815920     
 H   3.6458646837889210        6.6405446890005351        2.6440523844360562     
 H   4.0307559747951682        4.9888137613600367        3.0900742778578265     
 C   3.9236032004390213        6.3404911843401432        4.7793838686745174     
 H   4.1381131059770375        7.3985199444127820        5.0024228154112773     
 H   4.5985176184138385        5.7659164933993079        5.4346833074265950     
 C   2.4714566119428705        6.0245537023138969        5.1479771638638754     
 H   1.7938223927143331        6.6252395162167801        4.5212678643791726     
 H   2.2480210806370122        4.9743321200999171        4.8984765864339677     
 C   2.1599329234705555        6.2776344283726360        6.6265933895654401     
 H   2.3823916226475506        7.3279560329287960        6.8745861032986317     
 H   2.8446972224364497        5.6821015035047990        7.2501842852657044     
 C  0.71013015421375658        5.9606644416917467        7.0068568827819844     
 H  0.48309978454578867        4.9111582038581405        6.7587238749235681     
 H   3.1062758133330960E-002   6.5627921834058789        6.3824525047930809     
 C  0.40103885145902840        6.2190289533644565        8.4849129942371402     
 H   1.0664895675623520        5.6064914680734743        9.1117781881967428     
 H  0.64862108948898212        7.2636332761690019        8.7329872987444741     
 C  -1.0583674806648788        5.9408863510130088        8.8597743329148226     
 H  -1.3112984294964740        4.8954858504462848        8.6191731456266769     
 H  -1.7177847733680081        6.5556783505584661        8.2263737428554826     
 C  -1.3689461829484146        6.2211154729497382        10.333901467636984     
 H -0.73366976575326326        5.5867460251444720        10.970625714990076     
 H  -1.0816847788940909        7.2569981648678334        10.576637884474648     
 C  -2.8424594518631991        6.0054049190003793        10.697561459318186     
 H  -3.1365855364418906        4.9700730377472437        10.458794116786452     
 H  -3.4674691413964096        6.6464854054695959        10.055289596367054     
 C  -3.1528419629783073        6.3042845864970110        12.167871123198323     
 H  -2.5370970940142694        5.6540950537866239        12.809176945206872     
 H  -2.8341843512549398        7.3324994838460151        12.405722075404780     
 C  -4.6325775364942219        6.1330466108704940        12.539839875758366     
 H  -4.9644986443368762        5.1129760832091078        12.281334796876077     
 H  -5.2504556749998423        6.8114973558623415        11.927639591929815     
 C  -4.8990585235868460        6.3978480577774492        14.025793692140274     
 H  -4.2919750114124122        5.7039498804431563        14.631526697107931     
 H  -4.5395179865966258        7.4074779165583591        14.291223413847538     
 C  -6.3777243689975114        6.2633003788793129        14.428264295089825     
 H  -6.9793432178367265        7.0034773251667151        13.871450973891262     
 H  -6.7465371089340058        5.2696980539314815        14.114135677776526     
 C  -6.5776105020318232        6.4458588972534665        15.937595867419299     
 H  -7.6390556882865486        6.3615100483339173        16.234294419206492     
 H  -6.2236320157745322        7.4385088901055534        16.272547652206420     
 H  -6.0156181263000885        5.6847642894631258        16.507899520564077     
 Cl   15.723890482351056        6.0592740945007542       0.93393310122312545     
 Co   20.770697145113282        2.0391154978101240        5.5629184873399948     
 N   22.209084840370746        3.5796354889771207        5.3812444980556915     
 N   19.655538819203620        3.8290663613427345        5.5484436631148499     
 N   22.021125192765361        1.2131800234581267        4.0718332634436134     
 N   19.453491333006767        1.2456528491134355        4.0334107883523727     
 N   22.244853217259728        1.1763789212444284        6.8303936947969737     
 N   19.654970033929661        1.1268564320613459        7.1744514994688693     
 O   23.558507902751536        3.3783609512349426        5.3547827693109182     
 C   21.831360118575109        4.8315813351590506        5.4202583625898555     
 N   18.364052734864710        4.2260828101040353        5.6124846038779914     
 C   20.388496946989797        4.9728003689223392        5.4982118519617886     
 O   23.384683157695118        1.2155851496348860        4.1497466203183286     
 C   21.525030118556785       0.57097955847214332        3.0454570031934800     
 N   18.130305492858632        1.0579283522024394        3.8166790701670021     
 C   20.078679718487706       0.57293758221696733        3.0328077739034809     
 O   23.595671492168691        1.2599717761363520        6.6312704260443587     
 C   21.873791386752931       0.52564787067498886        7.9013386456338139     
 N   18.378786700842074       0.83716204555637908        7.5214709568719202     
 C   20.430754909203749       0.44634650528037079        8.0585569352267807     
 B   23.990445877422044        1.9286994955002730        5.3363552512232015     
 C   22.781703157950030        5.9768143207674127        5.4301834755637319     
 H   17.594691504593321        3.5297791982420392        5.7249153236344439     
 C   18.252330235895364        5.5785859743800419        5.6173495392670523     
 C   19.539230319310274        6.0982778115517480        5.5350084165526772     
 C   22.355129412633541      -0.12359169511124822        2.0227967475593309     
 H   17.422058355833911        1.4410628122727227        4.4803873181916334     
 C   17.901233230248295       0.28686648135348980        2.7223249203537927     
 C   19.136430174895825       -4.6934150777604308E-002   2.1855019475244037     
 C   22.829296442607632       -8.9885058555461167E-002   8.8565881871486383     
 H   17.578733692145409        1.2557396701421637        6.9952535798610400     
 C   18.320540554674295        2.3274367526663897E-003   8.5834087262775771     
 C   19.630514139707248      -0.27527326061001944        8.9627390929944184     
 C   25.577356518074815        1.8575416494907724        5.1757744213063113     
 H   23.527304505242306        5.8772173804177861        4.6287540484940983     
 H   23.360567830394576        5.9896356187488689        6.3660429263658420     
 H   22.262113172312556        6.9307674888340030        5.3284443555009213     
 H   17.284717079409376        6.0555059714702946        5.7249848208962444     
 H   19.815894878511877        7.1424593137518846        5.5091200485918952     
 H   23.170411684986362      -0.67012532537914615        2.5127651935224291     
 H   22.832398028151953       0.59860531966635033        1.3442572433597431     
 H   21.747797151601290      -0.81018122455948527        1.4242561733071561     
 H   16.901067203882519        1.7981873522594685E-002   2.4016468749960644     
 H   19.321874808380912      -0.66035957688969937        1.3150817104831898     
 H   23.656537300665310      -0.56525796875404122        8.3138006997975307     
 H   22.329220830253600      -0.81466169458471960        9.5040026431210851     
 H   23.280683401823044       0.68291811923687373        9.4967030484786932     
 H   17.368983604311143      -0.35432709346951419        8.9597925610272728     
 H   19.943494087755770      -0.91199339059283224        9.7778317067936342     
 H   26.059288767777925        2.4437040208242160        5.9748701687286827     
 H   25.896436573198105       0.81360504322795868        5.3347836905277140     
 C   26.057453340452916        2.3356050212624369        3.7948936662741253     
 H   25.841864759112852        3.4104702127711946        3.6817704332795724     
 H   25.464112746273205        1.8331577443476630        3.0157041704673500     
 C   27.538782566153380        2.0834543553452178        3.4970321260216317     
 H   28.169373632982015        2.6836154963278331        4.1716174919851863     
 H   27.784986981077644        1.0323845540115566        3.7234205218055352     
 C   27.891731361115706        2.3863024755114912        2.0359957287940436     
 H   27.676512070457989        3.4444218479219355        1.8143251319334324     
 H   27.217273448221075        1.8121472551775555        1.3798968400561893     
 C   29.344116974407999        2.0719268787449026        1.6672120838442650     
 H   30.021180095288802        2.6727601441416202        2.2943911307090854     
 H   29.568528745145166        1.0217467456426597        1.9158811285213613     
 C   29.655389198803118        2.3264825730243448       0.18884555746616805     
 H   29.431656927433529        3.3767071119757830       -5.8337824147655350E-002
 H   28.971431692468752        1.7305804716847759      -0.43527304816297252     
 C   31.105639958536440        2.0116779370465361      -0.19139956267785505     
 H   31.334130470787116       0.96238147158387921        5.6271110047864233E-002
 H   31.783784992444136        2.6144857959617984       0.43336285955080023     
 C   31.414534025594296        2.2712051336542651       -1.6692558531771551     
 H   30.750162600933614        1.6578928094790717       -2.2965434970707452     
 H   31.165330513016233        3.3155534595456051       -1.9168420997589271     
 C   32.874511720861022        1.9956423635467970       -2.0438907669906978     
 H   33.129205617845145       0.95057790033728407       -1.8035587580262997     
 H   33.532753580581542        2.6114122680354335       -1.4101710188655217     
 C   33.184866319508252        2.2768996858925399       -3.5178354736447015     
 H   32.550744036495985        1.6416356187892531       -4.1548922726846742     
 H   32.895840368193412        3.3124172325132042       -3.7602289709104739     
 C   34.658871161271620        2.0638954284554347       -3.8813968932116345     
 H   34.954969591876221        1.0290847358947741       -3.6425044530898827     
 H   35.282776181602415        2.7062906604800183       -3.2392574286432660     
 C   34.968447929462172        2.3631424377812142       -5.3517841924355567     
 H   34.353859807913587        1.7114751216153332       -5.9928413419644357     
 H   34.647572119068144        3.3907275031775943       -5.5898071092564106     
 C   36.448559923397553        2.1949369833903223       -5.7240760553718548     
 H   36.783122380471447        1.1758868183015159       -5.4642831976398138     
 H   37.065212991802113        2.8758582897731779       -5.1131027509660880     
 C   36.713413963793393        2.4582608576563949       -7.2106107893561058     
 H   36.108180286021479        1.7610434162999846       -7.8149124771659570     
 H   36.350143527651710        3.4664829523278753       -7.4776737517606593     
 C   38.192655579996220        2.3281433062401726       -7.6134809884065229     
 H   38.792193991932855        3.0720738550961078       -7.0587550448819387     
 H   38.565385113059122        1.3362771366482218       -7.2971487904634653     
 C   38.390705383758892        2.5078428625758882       -9.1234239705196583     
 H   39.453052273808638        2.4282105751646497       -9.4202123490522673     
 H   38.031186473638598        3.4985044061255439       -9.4608854931018076     
 H   37.831808208556929        1.7419030120818293       -9.6915913013398622     
 Cl   16.091074171777340        2.1108275244585277        5.8784684146515938     
 Co   20.517927978014647        2.0286174567610193        12.332013487306924     
 N   21.917850101954720       0.44475985514229055        12.207193540013803     
 N   19.371677723410297       0.25144164550484627        12.372879568187184     
 N   21.796891310065632        2.7961781753868484        10.849919041020240     
 N   19.212778686885304        2.8161280296014688        10.779139343804227     
 N   22.004787630850629        2.8170354807592966        13.635482548835737     
 N   19.413736080569784        2.8976672287112706        13.975381723218744     
 O   23.271179419157480       0.61397787884690336        12.165455490984916     
 C   21.518201022019682      -0.79987129791402567        12.254719302713390     
 N   18.069943967740301      -0.11392276569544260        12.406979660965749     
 C   20.075694674177260      -0.91019230158747999        12.328624124891403     
 O   23.157976382968322        2.7725020907598905        10.942151981253101     
 C   21.319372419652385        3.4502068121667886        9.8223322816918124     
 N   17.898680192960736        3.0546281254509022        10.552291385083659     
 C   19.871462148750176        3.4869235468868567        9.7982621250507922     
 O   23.355102978071816        2.7337148441219910        13.427277608701456     
 C   21.638939846340357        3.4713207800345294        14.706305623969028     
 N   18.141251325578342        3.2254770366336469        14.302482681400315     
 C   20.196448757748719        3.5741148203632793        14.856833881759661     
 B   23.739588653057009        2.0473792505704580        12.139493204854320     
 C   22.449645322188459       -1.9611353779112923        12.266401926602462     
 H   17.314932401991651       0.59852532739540232        12.504316329537657     
 C   17.924474979815976       -1.4644666344901771        12.399225866318412     
 C   19.198079999931274       -2.0154111266137003        12.342966408441882     
 C   22.174881603762746        4.1268971938823142        8.8101545457401365     
 H   17.173310826279636        2.6855834372295702        11.206435528999409     
 C   17.707402119690350        3.8531308439747107        9.4720947414267869     
 C   18.960482849919824        4.1530011751258966        8.9536048162273012     
 C   22.598014874291700        4.0719792091126488        15.667218042818691     
 H   17.336842695522492        2.8279100083063975        13.767656702957265     
 C   18.091412081422771        4.0797360783647214        15.349703147173622     
 C   19.403189093412035        4.3287107117033505        15.741577498231793     
 C   25.326617055887894        2.0666388863252685        11.970375350190572     
 H   23.191076141351935       -1.8810039905315581        11.458949767780204     
 H   23.034288499513913       -1.9775973242280891        13.198561806883601     
 H   21.913045893029988       -2.9070305419358728        12.173984295023102     
 H   16.943365470010409       -1.9173133391481796        12.482790996286329     
 H   19.450798311031718       -3.0656338732265422        12.315769557170942     
 H   22.962360648863783        4.7014803380140728        9.3136055589948477     
 H   22.694273216307941        3.3922167127985516        8.1771217892772015     
 H   21.581819512142108        4.7848722291749439        8.1678966734951857     
 H   16.720383887839667        4.1647450040262930        9.1468758659401228     
 H   19.176246187508195        4.7795137274202393        8.0998400337666858     
 H   23.439642473065231        4.5282481248998900        15.131979683337796     
 H   22.107107716767210        4.8098272643058211        16.306813255181122     
 H   23.024812784269592        3.2913210024786212        16.314961655107243     
 H   17.144881297172983        4.4709614320089246        15.704877424558308     
 H   19.722933283383270        4.9721847742345151        16.548894505564927     
 H   25.797919949601539        1.5263253176500040        12.806783834499749     
 H   25.676465545808938        3.1096581981560587        12.050892673853088     
 C   25.780009979425760        1.4737099116969938        10.624352617475806     
 H   25.531264885087793       0.40063312626842434        10.592794448727728     
 H   25.193836843713356        1.9354471766348342        9.8146446480249683     
 C   27.264720852562562        1.6614718185745698        10.296584957828784     
 H   27.883957001209890        1.0870618792963671        11.003570110621478     
 H   27.542224319283513        2.7174709054162260        10.451969946142199     
 C   27.599623953499574        1.2568393654256622        8.8552468799414950     
 H   27.364937418201631       0.19072248502071867        8.7033399214775944     
 H   26.931986840941878        1.7997389639945911        8.1665634901821598     
 C   29.056334917427957        1.5248307302758277        8.4649410842346899     
 H   29.724820856416788       0.93729991360534148        9.1138083921387381     
 H   29.301152869343994        2.5795685079905466        8.6707427938230435     
 C   29.362715766245188        1.2099199048788021        6.9966506917723565     
 H   29.141513109704551       0.15035280922976968        6.7909323062385063     
 H   28.677550134632973        1.7801701492277080        6.3503013808185003     
 C   30.813061541261220        1.5176240144433053        6.6079939724790790     
 H   31.035377182862845        2.5738586215077937        6.8302282421572267     
 H   31.493146460517579       0.93489001601985389        7.2495734970278267     
 C   31.131233134649957        1.2273380501786455        5.1374930032340229     
 H   30.450372881143455        1.8046739641241101        4.4938198546162429     
 H   30.914412350824893       0.17016524125576676        4.9156215837023050     
 C   32.584186806000083        1.5413771259760773        4.7620014501475412     
 H   32.801557292569917        2.5988592343086006        4.9834557338462480     
 H   33.260061346448673       0.96201353535604373        5.4111416563120258     
 C   32.914454729664250        1.2457062098218086        3.2948491915769615     
 H   32.245693340470545        1.8289871042406887        2.6436343135342160     
 H   32.686895317856710       0.19038271981061888        3.0732363132324236     
 C   34.374493483117625        1.5408606087342993        2.9286512305752619     
 H   34.602584719397271        2.5978884651518155        3.1428088295134624     
 H   35.037750235545602       0.95787424764359785        3.5873065853686223     
 C   34.707946884112317        1.2286146543233634        1.4655696462342298     
 H   34.039899112858819        1.8081886636196438       0.80898370292564181     
 H   34.475211327958895       0.17174817566949632        1.2543689693617024     
 C   36.167805241600355        1.5174762282114063        1.0856443850076480     
 H   36.401749348680028        2.5737284848530346        1.3031515074522237     
 H   36.844491631569795       0.92556283692165842        1.7244015084696978     
 C   36.464896205188872        1.2206309784558023      -0.38906458762456009     
 H   35.760594570042073        1.7881973583442319       -1.0208520205970046     
 H   36.256534662425679       0.15711872602253171      -0.60247107288227197     
 C   37.905647849077447        1.5572485434543706      -0.81326932328703261     
 H   38.613444414217490       0.94362492421749433      -0.22829658082886817     
 H   38.120186368601566        2.6094119320200324      -0.55072359553587136     
 C   38.128932082193188        1.3386254860289613       -2.3148243064253515     
 H   39.133620789385347        1.6662315076345073       -2.6401722715482117     
 H   38.022635515005028       0.27286293053641131       -2.5913011980723288     
 H   37.396390003603827        1.9109057910004563       -2.9115126583803330     
 Cl   15.830589864743541        2.0497640632998571        12.615951276881216     
 Co   10.725258766357888        5.9828703235539002        8.1045930878494232     
 N   9.3233681728062496        4.4016614357920805        8.2314964919468672     
 N   11.869389584761880        4.2039904652136535        8.0644113696813342     
 N   9.4488163111821208        6.7530435712830297        9.5882043804483725     
 N   12.032365308890457        6.7689222252105532        9.6551403484600797     
 N   9.2383478663283949        6.7754107888519766        6.8035982188738968     
 N   11.829227987810484        6.8513765047814719        6.4608510911942227     
 O   7.9703672386654807        4.5731017167954322        8.2737957557582469     
 C   9.7210517079360255        3.1563940015255518        8.1843063789443402     
 N   13.170396454867797        3.8362961443889132        8.0291581117533362     
 C   11.163348671724286        3.0436459771108759        8.1093502129373114     
 O   8.0875560388343359        6.7309848570792923        9.4977361350006415     
 C   9.9285966824237306        7.4066377211203482        10.614995731686012     
 N   13.347202783246257        7.0048033811542796        9.8798903842228665     
 C   11.376519221872057        7.4407292796343674        10.637146814377850     
 O   7.8880847498504476        6.6934813216636559        7.0127553121352841     
 C   9.6042327736128907        7.4287849892210014        5.7322315883676156     
 N   13.101887037442408        7.1772084285688722        6.1325542269067608     
 C   11.046734620621653        7.5292245784648726        5.5803086624388287     
 B   7.5039128024510342        6.0071727710116996        8.3007030323698672     
 C   8.7879177031377971        1.9965461151668076        8.1738798040162237     
 H   13.926637686656646        4.5473537627894913        7.9307209159773562     
 C   13.313470278740393        2.4855741956002189        8.0366736325203743     
 C   12.038940611004056        1.9369101758912315        8.0941632465906945     
 C   9.0757188414195280        8.0849729417689193        11.628251212281398     
 H   14.070992796661651        6.6341748286607141        9.2249869684067445     
 C   13.541658115791794        7.8026332778479333        10.959974629199701     
 C   12.290070494583452        8.1048785134269767        11.480471751861499     
 C   8.6453878323333608        8.0302528181628166        4.7716235152155164     
 H   13.906171231630623        6.7777731072300780        6.6660672061738273     
 C   13.152006574548903        8.0314346041238736        5.0853225025024464     
 C   11.840265242532068        8.2826248996537313        4.6948508868330485     
 C   5.9170747224116029        6.0279579839724944        8.4712773557778132     
 H   8.0461441178475344        2.0791889947106599        8.9807181364001867     
 H   8.2038239078939341        1.9794013396283270        7.2413914380638911     
 H   9.3230103515607556        1.0500136480151536        8.2680517304727150     
 H   14.293710856031330        2.0310563098954404        7.9522252935645481     
 H   11.784506784796331       0.88714583146632020        8.1215250339754661     
 H   8.2859975633307563        8.6574463837662439        11.126091312523601     
 H   8.5595124479223283        7.3513230798376883        12.264833183693012     
 H   9.6702364861139607        8.7449926790379600        12.266938069054333     
 H   14.529681493659549        8.1123207230117327        11.283681845952096     
 H   12.076897964745857        8.7315793013043645        12.334715030834253     
 H   7.8043335081746816        8.4873592976093821        5.3070058087034626     
 H   9.1367842438127553        8.7675172416264591        4.1317351135606968     
 H   8.2177686732430963        7.2499092574882029        4.1240712067405552     
 H   14.098764822582876        8.4209893926016530        4.7290945778592492     
 H   11.520742797426617        8.9266637019923163        3.8879056962048431     
 H   5.4445603108486171        5.4890739160516597        7.6345921298667099     
 H   5.5679878227928929        7.0714039947717797        8.3923786130226823     
 C   5.4644881586847251        5.4335770580667466        9.8169954042382663     
 H   5.7140164101379627        4.3605949631936989        9.8474498938422919     
 H   6.0506171596075227        5.8949967147513034        10.626932223469028     
 C   3.9796802120763317        5.6196687039556945        10.145439491003287     
 H   3.3608726199413406        5.0451674475205195        9.4381373069401739     
 H   3.7009350471008484        6.6755473567370185        9.9910564000786071     
 C   3.6456032947685881        5.2132815595289239        11.586549935365532     
 H   3.8819406700852639        4.1473309583761671        11.737428769278225     
 H   4.3125087472507575        5.7565993126410779        12.275605723024665     
 C   2.1884886157588079        5.4786239208955516        11.977328132711481     
 H   1.5209146024010103        4.8903516757583514        11.328182488499586     
 H   1.9418548511371396        6.5331179770937187        11.772234795296432     
 C   1.8827331008027353        5.1622334391368279        13.445466981235731     
 H   2.1057728159422782        4.1028996963865625        13.650444431309234     
 H   2.5669020685955259        5.7332744008259313        14.092151374180588     
 C  0.43183971653654790        5.4671375644952089        13.834346606692678     
 H  0.20765124926996487        6.5231136075446949        13.612722473419570     
 H -0.24717961699951654        4.8835456491854732        13.192418842067626     
 C  0.11405977745054513        5.1754239169409928        15.304666639048635     
 H  0.79391745505006495        5.7534393020320866        15.948758916405792     
 H  0.33253358636832764        4.1184688706911032        15.525835252826452     
 C  -1.3394154482875074        5.4868822814636955        15.680215968530952     
 H  -1.5583949813063869        6.5441789561472650        15.459537773041195     
 H  -2.0142717055092518        4.9069397962789916        15.030542462345704     
 C  -1.6694915337271861        5.1895663694475198        17.147086524580757     
 H  -1.0015092100355405        5.7730271261992581        17.798921802610931     
 H  -1.4407697379904854        4.1343317593351241        17.367762145039933     
 C  -3.1298763187880150        5.4827239681650708        17.513346899261830     
 H  -3.3590560641467584        6.5397144727460823        17.300241521631772     
 H  -3.7924095416329475        4.8996854382525905        16.854004495407523     
 C  -3.4631764803015113        5.1686300971174042        18.976077992726040     
 H  -2.7953391387867890        5.7476716248576070        19.633386084734088     
 H  -3.2300683001963302        4.1115992565078807        19.186009436687577     
 C  -4.9231035137162724        5.4565897313149145        19.356312793586071     
 H  -5.1572823536324979        6.5130803740686583        19.140100852926878     
 H  -5.5996666525028864        4.8652908405238424        18.716794488556616     
 C  -5.2200080763111600        5.1579041703490471        20.830715841701092     
 H  -4.5148046469011680        5.7238900620182909        21.463170319885705     
 H  -5.0126869818973345        4.0937508732557575        21.042550545023023     
 C  -6.6603305093120566        5.4956823499072911        21.255840433780666     
 H  -7.3691322079913073        4.8835998376557557        20.670176278701692     
 H  -6.8737246828174330        6.5486110576243464        20.994857323320158     
 C  -6.8831821866614042        5.2752923427583083        22.757228061902200     
 H  -7.8868119284295242        5.6063750781120332        23.083866933047428     
 H  -6.7803740296370059        4.2082141484106899        23.031922609031596     
 H  -6.1477531248378448        5.8443029052096964        23.354444062779965     
 Cl   15.412584050961987        5.9949860804301167        7.8155584447640614     
         388

 Co   11.043460287648189        5.9888403775132604        1.2518448547568495     
 N   9.6076989785876954        7.5327369653782492        1.4308294472930529     
 N   12.160727068112038        7.7774927139125021        1.2615784016936045     
 N   9.7918941192095357        5.1668979575258742        2.7426951457602033     
 N   12.360861838676600        5.1952698740043850        2.7824667300911514     
 N   9.5677715280240694        5.1322634158001774       -1.7728886588744192E-002
 N   12.157551887535019        5.0792765504271085      -0.36254265627764037     
 O   8.2579384485680194        7.3339069063991076        1.4592205514037322     
 C   9.9872864413007321        8.7840477858371813        1.3905498141833821     
 N   13.453001769104938        8.1718725431066463        1.1983678410787297     
 C   11.430140946839453        8.9226813442817381        1.3117367865709733     
 O   8.4284715455527053        5.1710126371972702        2.6645180304468417     
 C   10.287057158325133        4.5236945949257397        3.7688678489512655     
 N   13.683427023911959        5.0035631169102137        2.9994327992029555     
 C   11.733503196114174        4.5225818923957881        3.7817217918879615     
 O   8.2171567768823852        5.2160057029643978       0.18284756518046771     
 C   9.9377343810292000        4.4807808619656369       -1.0886217144187056     
 N   13.433188694936600        4.7867295062762034      -0.70907976267396211     
 C   11.380597372511446        4.3994927396716523       -1.2461896020166399     
 B   7.8236551991521397        5.8852598079293950        1.4777520518619938     
 C   9.0386720606579694        9.9307540933089555        1.3804770225556451     
 H   14.221018527952481        7.4741318916191117        1.0867576905776599     
 C   13.567476800649354        9.5242171473855652        1.1938943434363027     
 C   12.281718278074797        10.046479486200607        1.2754468911745067     
 C   9.4554965487522189        3.8305769835470396        4.7911915360616737     
 H   14.392695766204936        5.3855324933141668        2.3360584847439596     
 C   13.910014491986992        4.2302118936457358        4.0925112097856040     
 C   12.673649798042320        3.8989605674438974        4.6283491710228724     
 C   8.9814544915517569        3.8659589050211558       -2.0435068132269749     
 H   14.233939006141942        5.2033330715912003      -0.18243562736518557     
 C   13.490015834109011        3.9508205994290244       -1.7702574427115849     
 C   12.179611069711649        3.6756158775527945       -2.1497045603390532     
 C   6.2367462475289219        5.8163547955332824        1.6391075124006571     
 H   8.2931332182349564        9.8326891193823389        2.1821231907022964     
 H   8.4597081204249100        9.9442204364297346       0.44469152880108492     
 H   9.5598231311343493        10.883915529230309        1.4817908992325270     
 H   14.536058975387942        9.9991909045679233        1.0868980266861714     
 H   12.007038962628261        11.091168349413651        1.3013891108358269     
 H   8.6413773764314286        3.2828427776042712        4.3006752565364410     
 H   8.9764165767069741        4.5538180106578805        5.4672204430005733     
 H   10.061804073719154        3.1453279568325789        5.3921092530451498     
 H   14.909287087619763        3.9581038842804857        4.4132165813408992     
 H   12.486187489351577        3.2844744448869778        5.4975188755112718     
 H   8.1514405939212704        3.3956314497318174       -1.5008279298537825     
 H   9.4798112376429238        3.1371569207913828       -2.6876869239343590     
 H   8.5346029390862927        4.6385249240301247       -2.6870091887815564     
 H   14.440915216513728        3.5916873158010874       -2.1459241753998883     
 H   11.865486409653810        3.0388370000519034       -2.9643220473475540     
 H   5.7552033952381905        6.4021711115963296       0.83956613521278378     
 H   5.9163509625790889        4.7726954413590130        1.4813543574267558     
 C   5.7576873943010360        6.2964610513782784        3.0195864962868728     
 H   5.9742141933405968        7.3712162625305684        3.1313511878391105     
 H   6.3509066811404074        5.7944041518414533        3.7991094111611821     
 C   4.2762842715168672        6.0458045449909150        3.3182876569228190     
 H   3.6458776843296596        6.6457538858871663        2.6433523923069857     
 H   4.0292885793554900        4.9947421249827011        3.0929539734006384     
 C   3.9238338880630863        6.3501165996174675        4.7791242167628836     
 H   4.1390569913185686        7.4084133151919298        4.9997525796971916     
 H   4.5984830735595823        5.7765965497793541        5.4355578178048214     
 C   2.4715230152466794        6.0358495452063039        5.1484475893996171     
 H   1.7942207775067109        6.6361129503489948        4.5209858794272284     
 H   2.2473274550612112        4.9854825418732567        4.9004280268650362     
 C   2.1601823320125182        6.2910397024144604        6.6267122447610776     
 H   2.3826511601577134        7.3416636789735428        6.8732711537920563     
 H   2.8449284206406866        5.6963291437844790        7.2510769190679909     
 C  0.71034414178617289        5.9744616853056307        7.0072557723965190     
 H  0.48341521098273604        4.9247393280875977        6.7600023727086631     
 H   3.1277284371108903E-002   6.5759696998788204        6.3822666895202094     
 C  0.40095816110842653        6.2339318947668261        8.4850534309746646     
 H   1.0668860482781952        5.6225415937485757        9.1124930855769612     
 H  0.64757084665638331        7.2789466108977354        8.7322361757748439     
 C  -1.0582522446005536        5.9546806433988078        8.8599303150871673     
 H  -1.3100556514700423        4.9088868816298659        8.6199828767782325     
 H  -1.7181794178501408        6.5683198455745684        8.2259906916651175     
 C  -1.3694816123318536        6.2354676813064218        10.333817050507852     
 H -0.73312540449637897        5.6027787007615073        10.971040150624070     
 H  -1.0841565269078182        7.2719890466699777        10.575830591823005     
 C  -2.8425615798789861        6.0171944253870207        10.697558173743641     
 H  -3.1345438047924317        4.9811514317240944        10.459621120734022     
 H  -3.4688111304699825        6.6563685062382891        10.054733289602584     
 C  -3.1536958621197533        6.3165509441038763        12.167623695005101     
 H  -2.5362384240533182        5.6686872826675154        12.809443193793079     
 H  -2.8378463368512770        7.3457081563362800        12.404575486624461     
 C  -4.6327793811946067        6.1414739246924608        12.539865922234476     
 H  -4.9614992625410848        5.1202189332418335        12.282710451157673     
 H  -5.2525865201798521        6.8170918514248520        11.926800217147827     
 C  -4.9002428346410563        6.4073276740256189        14.025455044544255     
 H  -4.2899520337115851        5.7175798010336125        14.632029945147403     
 H  -4.5456661614101836        7.4187274305011348        14.289173325637702     
 C  -6.3776537252576775        6.2661335323473590        14.428668880523837     
 H  -6.9827756903476113        7.0021657606222671        13.870963127098511     
 H  -6.7414037927717390        5.2706132701227162        14.116219549004757     
 C  -6.5782689859097019        6.4498370648565686        15.937755441978013     
 H  -7.6378299142741124        6.3574459780849892        16.235427650646059     
 H  -6.2324575077362301        7.4448908474518500        16.270802886819325     
 H  -6.0106281801667496        5.6949574300455836        16.508888189686473     
 Cl   15.723052881060985        6.0521329605407033       0.93634841544158376     
 Co   20.771801989299060        2.0350931594694490        5.5614872355573288     
 N   22.208919635119361        3.5770434136653124        5.3816727663519783     
 N   19.655625389976713        3.8246298511265522        5.5488883681405268     
 N   22.023137442147672        1.2110945283675849        4.0706662390273731     
 N   19.454951863126315        1.2418496548792064        4.0312371550488812     
 N   22.246404255089079        1.1748140902881332        6.8301216395838420     
 N   19.656488773827686        1.1242873328972562        7.1741138348309450     
 O   23.558470726794766        3.3768229212726131        5.3546689133168570     
 C   21.830477403050104        4.8287493868351143        5.4209766412438647     
 N   18.363802580093729        4.2206041305104325        5.6119558827127918     
 C   20.387629409943809        4.9689528886341829        5.4988346649910032     
 O   23.386615582448780        1.2142003557258936        4.1490158361704399     
 C   21.527624624006332       0.56850593264733373        3.0442634744272477     
 N   18.132060763054721        1.0524378965422767        3.8142113716692019     
 C   20.081221748261857       0.56918875178250294        3.0312757926232488     
 O   23.597200573950776        1.2583828570605953        6.6306571215947345     
 C   21.875536415389401       0.52396625611665626        7.9010707362248933     
 N   18.380434872665937       0.83332899999928711        7.5204995558404590     
 C   20.432521488563498       0.44389865753501273        8.0581045367449953     
 B   23.991608602107242        1.9276991112535882        5.3359748450416546     
 C   22.780200262366694        5.9745088423629182        5.4309304056794829     
 H   17.594914394287098        3.5237707323925700        5.7239048736054805     
 C   18.250968465995673        5.5730432627813720        5.6163993894825825     
 C   19.537429275502923        6.0937637374016314        5.5348988557224992     
 C   22.358531189071304      -0.12547035813716501        2.0219212981753754     
 H   17.423264900978317        1.4351136400012079        4.4776189262921910     
 C   17.904210271971742       0.28045705613659050        2.7203397989035398     
 C   19.139985145682768       -5.2222941612430684E-002   2.1840910421227768     
 C   22.831171317667124       -9.1080483938430420E-002   8.8564909652720623     
 H   17.580226605182382        1.2512196879593527        6.9940214343703042     
 C   18.322489261096010       -2.1608407175113670E-003   8.5819417485857379     
 C   19.632530905853432      -0.27882107216935148        8.9616537426281226     
 C   25.578519442136493        1.8582519453847208        5.1750775997458902     
 H   23.525664376846152        5.8755291967699339        4.6293059323144918     
 H   23.359252783741603        5.9874758798189447        6.3666690781081190     
 H   22.260051279178388        6.9281946929250697        5.3294721866875268     
 H   17.282911666082086        6.0491703081989421        5.7232511870031617     
 H   19.813304732517754        7.1381438541617594        5.5089581086857686     
 H   23.172947967180605      -0.67288148109386980        2.5123041729009339     
 H   22.837119893608488       0.59714339147526030        1.3448358070490936     
 H   21.751661728467873      -0.81115453500218626        1.4219879145266792     
 H   16.904471710443687        1.0150805481088376E-002   2.3995426344963269     
 H   19.326411494975520      -0.66609139108371940        1.3142242013443104     
 H   23.658936962147624      -0.56572505768377179        8.3139491159376959     
 H   22.331425865190027      -0.81636967903240487        9.5035768922130117     
 H   23.281664452008176       0.68196540924108218        9.4969338029867796     
 H   17.371106228250401      -0.35996195567821326        8.9576412290387868     
 H   19.945753615492052      -0.91577301285997681        9.7764751374673917     
 H   26.060117663379398        2.4428783313959350        5.9754106092201038     
 H   25.898614726724901       0.81434178946609470        5.3314636088391998     
 C   26.057712259722720        2.3401408681382740        3.7953532367758500     
 H   25.841006451745329        3.4149436294331150        3.6849449398342675     
 H   25.464611984794992        1.8390398552111522        3.0151521400295267     
 C   27.539156639003153        2.0901563014822031        3.4964916433268560     
 H   28.169362278163216        2.6894728135526442        4.1721517879861745     
 H   27.786422517912470        1.0389276780041194        3.7205201284451661     
 C   27.891495883701324        2.3963932933573915        2.0361090363144405     
 H   27.675610626227456        3.4547745690938063        1.8167578199778702     
 H   27.217272779726336        1.8232647226123850        1.3789292927524432     
 C   29.344029855514133        2.0835840900485754        1.6666079709613140     
 H   30.020799040429548        2.6839851529988459        2.2945081106818130     
 H   29.569136636155488        1.0332557827264823        1.9138514211199371     
 C   29.655135805602910        2.3401508953827217       0.18857636244175685     
 H   29.431478290964627        3.3906842722773973       -5.7227170217811665E-002
 H   28.971142724124171        1.7450957577791242      -0.43628082819877434     
 C   31.105392117627346        2.0255938836501004      -0.19195003815933137     
 H   31.333683852267974       0.97606731475162056        5.4871856964673282E-002
 H   31.783598111307860        2.6277366764843451       0.43337320690741354     
 C   31.414594003561344        2.2861492782039807       -1.6695611982120115     
 H   30.749673441818040        1.6740358097004671       -2.2973951359460290     
 H   31.166468148721815        3.3309250733025646       -1.9162884104949987     
 C   32.874337671283619        2.0093058365703440       -2.0442267755713179     
 H   33.127786473015469       0.96382569740813184       -1.8045305955778796     
 H   33.533167797569433        2.6238577178197380       -1.4099892658744870     
 C   33.185357883347706        2.2910525486197035       -3.5179432432217217     
 H   32.550078834936251        1.6575286403033029       -4.1554767398123627     
 H   32.898385946753848        3.3272331313923238       -3.7596367014564422     
 C   34.658896642160180        2.0753050989717390       -3.8815923691041920     
 H   34.952719640551138        1.0397485102684558       -3.6435386387438906     
 H   35.284115200975585        2.7157061780413505       -3.2388909933603816     
 C   34.969278956451362        2.3750045611491331       -5.3517303204198532     
 H   34.352901080099350        1.7257617823743110       -5.9933177975668066     
 H   34.651359253503600        3.4035739876057547       -5.5888425123793164     
 C   36.448713779571051        2.2027577355176340       -5.7242741118070644     
 H   36.779898744786685        1.1824549910480813       -5.4659168952838266     
 H   37.067377600108642        2.8806812977949661       -5.1123534499950152     
 C   36.714658855440497        2.4672326671393021       -7.2104053566790318     
 H   36.106094364293384        1.7743871705333190       -7.8156445086482265     
 H   36.356601294514924        3.4773186601126835       -7.4756477699766153     
 C   38.192607057236472        2.3301729035774943       -7.6139921865327551     
 H   38.795787514617331        3.0697081066497005       -7.0582344561031425     
 H   38.560012426321848        1.3362728706383404       -7.2994864536325679     
 C   38.391508517274964        2.5112083995974959       -9.1236493414183464     
 H   39.451910895054731        2.4232188327736730       -9.4214054642887817     
 H   38.040526646216023        3.5044065387438410       -9.4590388984683536     
 H   37.826756125466467        1.7518071318497073       -9.6927883810572038     
 Cl   16.091931767478851        2.1037692637812926        5.8761062490081537     
 Co   20.516833642060337        2.0246036602169517        12.333521898813130     
 N   21.918050380544404       0.44220531820613784        12.206770790699549     
 N   19.371638124136275       0.24699026309118988        12.372573993274704     
 N   21.794801815127922        2.7941196967077251        10.851092267732223     
 N   19.211236206112950        2.8122921137213712        10.781463335857278     
 N   22.003292553853921        2.8155194842353435        13.635750241320022     
 N   19.412286601765132        2.8950812745571857        13.975861036150828     
 O   23.271247262520316       0.61250667277710980        12.165509258772589     
 C   21.519145587545037      -0.80267366484642400        12.254019049879163     
 N   18.070250909184281      -0.11944238116907975        12.407696933408033     
 C   20.076630619932111      -0.91403923974164802        12.328098296471977     
 O   23.155971956410433        2.7711610524892309        10.942806633329560     
 C   21.316626671342224        3.4477478463556697        9.8235597049723591     
 N   17.896826568323352        3.0490940291408419        10.554995718211416     
 C   19.868767948993497        3.4831612164077330        9.7999125606874067     
 O   23.353619472420359        2.7322048097871918        13.427809549401358     
 C   21.637291107204334        3.4696844647188940        14.706585657171093     
 N   18.139684676739787        3.2216136915314042        14.303656313313628     
 C   20.194785202538803        3.5716783427323939        14.857375473662351     
 B   23.738424726593209        2.0464545245790946        12.139782661490699     
 C   22.451229754649230       -1.9633953666105395        12.265613171815630     
 H   17.314755619405542       0.59245907414904209        12.505558126815147     
 C   17.925920351861578       -1.4700528447641652        12.400363165603851     
 C   19.199972553475853       -2.0199422085327869        12.343205397392422     
 C   22.171249002225231        4.1250353708368266        8.8110011321441277     
 H   17.172050054287659        2.6795686272075989        11.209476804372780     
 C   17.704250423137658        3.8466860713297302        9.4743376552450016     
 C   18.956716716091837        4.1476980269041697        8.9551996684588158     
 C   22.596257947898920        4.0708484251918060        15.667291218370778     
 H   17.335411199574327        2.8233328071726378        13.769143498620114     
 C   18.089585429734587        4.0752327116870726        15.351362576308714     
 C   19.401310255997899        4.3251754259097934        15.742782270456340     
 C   25.325445463895367        2.0674634928035842        11.970917530317868     
 H   23.192801534375139       -1.8825833307894542        11.458367654048191     
 H   23.035675351732984       -1.9797604475795498        13.197899033884696     
 H   21.915205429047990       -2.9095604611268149        12.172854727721562     
 H   16.945267064869714       -1.9237116659583009        12.484749720840574     
 H   19.453498391556270       -3.0699607685447727        12.316043564326213     
 H   22.959716210666198        4.6986259608731347        9.3139676447351913     
 H   22.689152310280747        3.3907704036853148        8.1763884445387216     
 H   21.577698282852634        4.7840127606232805        8.1702650941955071     
 H   16.716783050657021        4.1568728423912065        9.1493023093307819     
 H   19.171440365920983        4.7737809725655564        8.1008777761689075     
 H   23.437451104500880        4.5276627547465633        15.131795165308610     
 H   22.105069659936060        4.8083375122054326        16.307079253715713     
 H   23.023801500044954        3.2904712241400467        16.314854147960094     
 H   17.142893435688119        4.4652996051149962        15.707266660061087     
 H   19.720846201157720        4.9684308068588807        16.550346636860599     
 H   25.797122986948104        1.5256293055200039        12.806075730546432     
 H   25.674257893108340        3.1105175159856548        12.054044459622881     
 C   25.779714685710708        1.4783667923505277        10.623727296197419     
 H   25.532062841915273       0.40523320658386275        10.589446277925878     
 H   25.193304045072466        1.9414718374925120        9.8150423119033032     
 C   27.264315273145058        1.6682552496229317        10.296953408173531     
 H   27.883922981002563        1.0929731232632760        11.002853301053380     
 H   27.540793592917943        2.7240845182218107        10.454712180772720     
 C   27.599811907092938        1.2670197303239514        8.8549558741453964     
 H   27.365757241294858       0.20117413435267076        8.7007172307857541     
 H   26.931954890399087        1.8109764713282852        8.1673639953166823     
 C   29.056382864712759        1.5365370643774392        8.4653675373923765     
 H   29.725146680342334       0.94855155362498544        9.1135099888694899     
 H   29.300535394914395        2.5911191519445103        8.6726015987281748     
 C   29.362923503995507        1.2236389743668818        6.9967402929141995     
 H   29.141626936530916       0.16438591060111837        6.7896373003759392     
 H   28.677802828544110        1.7947524639058607        6.3511345332906002     
 C   30.813268483270473        1.5315688282470847        6.6083630551538066     
 H   31.035797041765324        2.5875709738006076        6.8314443714534114     
 H   31.493285047056411       0.94816157317186367        7.2493821908859717     
 C   31.131129311246625        1.2423053180800692        5.1376168382050880     
 H   30.450819219340559        1.8208409078558361        4.4944898139684932     
 H   30.913227213803236       0.18556004293871564        4.9148900863421519     
 C   32.584317232073410        1.5550598557643389        4.7621517154577049     
 H   32.802930940078589        2.6121297716146938        4.9842287040498316     
 H   33.259604491278765       0.97448713211897409        5.4107816261912243     
 C   32.913923160546631        1.2598604820803547        3.2947748600051638     
 H   32.246314325565841        1.8448668463046427        2.6440271892252682     
 H   32.684319919012928       0.20519438211657762        3.0724765991235956     
 C   34.374426924136451        1.5522812798920125        2.9286649996969110     
 H   34.604776647330787        2.6085738488550279        3.1436329379258985     
 H   35.036373685035890       0.96732837218069134        3.5867811875640476     
 C   34.707094098131499        1.2404495038018060        1.4653457169586146     
 H   34.040820679274901        1.8224053308850008       0.80926469829059910     
 H   34.471438469954968       0.18455081427819656        1.2532675572442555     
 C   36.167625575913668        1.5253084863906459        1.0856774898938049     
 H   36.404900267554694        2.5803331027028324        1.3045681519687422     
 H   36.842320364158475       0.93045877998021453        1.7235296545183845     
 C   36.463658408409614        1.2295470623787488      -0.38941640436292274     
 H   35.762630769725931        1.8013852602412830       -1.0203088486438709     
 H   36.250182071683966       0.16785707306769626      -0.60457961079678713     
 C   37.905682751085614        1.5593396295240791      -0.81291535032123041     
 H   38.609903839509656       0.94142391292299465      -0.22892728873361029     
 H   38.125443579961455        2.6095169183720301      -0.54861021229347984     
 C   38.128136350026978        1.3419755690403639       -2.3147437063636613     
 H   39.134724619059654        1.6614065126322068       -2.6391552984316644     
 H   38.013494579311363       0.27868335816065054       -2.5932143946341735     
 H   37.401315945763571        1.9206284749004259       -2.9105023689149778     
 Cl   15.829762762073972        2.0425950025798665        12.618636389482468     
 Co   10.726390710914028        5.9783865674636401        8.1032818870594614     
 N   9.3233368198525000        4.3984603189659417        8.2319774285104099     
 N   11.869608217911088        4.1991828083927425        8.0648687798625787     
 N   9.4507751691899795        6.7503408903508282        9.5871271374584808     
 N   12.033814697851092        6.7647137039965166        9.6531688277094077     
 N   9.2398840606731678        6.7731500281218446        6.8033626743956370     
 N   11.830730051083117        6.8483570728360403        6.4605940652412741     
 O   7.9704464161144486        4.5708356924757370        8.2737625918010291     
 C   9.7204071779669583        3.1529874953105153        8.1850425578013830     
 N   13.170317033389944        3.8305756366029859        8.0286697484964478     
 C   11.162726735476001        3.0393567707301510        8.1099822560148240     
 O   8.0894415210920467        6.7288917405073398        9.4970596532672644     
 C   9.9310608773688145        7.4035635335056584        10.613917384600278     
 N   13.348914022829840        6.9990712715973276        9.8776785523813420     
 C   11.378931048420586        7.4365267986587433        10.635773561225992     
 O   7.8896058647270841        6.6911336630660792        7.0121918697462657     
 C   9.6059202230386980        7.4264647577329352        5.7320200311431071     
 N   13.103494658832913        7.1730435556042806        6.1316827365796440     
 C   11.048436179046876        7.5262612651872143        5.5799286789695737     
 B   7.5050933355876319        6.0054085584309194        8.3003711398852094     
 C   8.7867459852552781        1.9935875533223537        8.1746206959284748     
 H   13.926959971479535        4.5411793582635251        7.9297813986121986     
 C   13.312412154371033        2.4797989677735375        8.0357811712990159     
 C   12.037496959843786        1.9320379947318163        8.0940869365513137     
 C   9.0788943270048925        8.0823862148576584        11.627481760202638     
 H   14.072216555204207        6.6280677141566660        9.2224888331329620     
 C   13.544455473865675        7.7960352489847384        10.958231809826389     
 C   12.293382688531223        8.0992637087251786        11.479243077024066     
 C   8.6471681680511381        8.0283841650452956        4.7715984824811493     
 H   13.907651976141915        6.7730189599414059        6.6649701421155720     
 C   13.153855560852309        8.0266319613022823        5.0839660174289500     
 C   11.842164055309929        8.2786425775168162        4.6938554432375126     
 C   5.9182502145374958        6.0278413264343280        8.4705955137859590     
 H   8.0448544019843649        2.0767435243899488        8.9812934271335081     
 H   8.2028130195876727        1.9765853101731052        7.2420283214462975     
 H   9.3213640182033721        1.0468276465074766        8.2690163123145339     
 H   14.292254463209241        2.0245804055424110        7.9505704147002456     
 H   11.782369989969908       0.88244727239523213        8.1214027317704360     
 H   8.2883346010220400        8.6540080096084946        11.125720200895360     
 H   8.5639635349475078        7.3490831604085090        12.265406779926810     
 H   9.6738035268463616        8.7432717734820962        12.264885122977377     
 H   14.532860945195578        8.1044237390376157        11.281856407221955     
 H   12.081077041569467        8.7255222410974067        12.334011620011969     
 H   7.8065101086163695        8.4859803169954233        5.3072288581232314     
 H   9.1388131335052396        8.7653284752513603        4.1315367754499839     
 H   8.2188580400002227        7.2483006353156565        4.1242141486845183     
 H   14.100759869797351        8.4151397308148752        4.7270786394686324     
 H   11.522835096784844        8.9224250937794949        3.8866381304511868     
 H   5.4454419987720426        5.4873412848282159        7.6351790244889290     
 H   5.5701485889133666        7.0712935907336609        8.3889791913611695     
 C   5.4647335365590770        5.4373895414956301        9.8175013869090488     
 H   5.7131162589154325        4.3643443237274528        9.8507523610661387     
 H   6.0511030094603546        5.9001981426545500        10.626399950664426     
 C   3.9800423627712429        5.6257192159386475        10.144906577143068     
 H   3.3608345987852508        5.0503519219724851        9.4387107734641624     
 H   3.7024052360341249        6.6814361066678840        9.9880829110600331     
 C   3.6453167693240154        5.2228460133736627        11.586691646034497     
 H   3.8809121268995797        4.1571555932244229        11.739970715746342     
 H   4.3124909305073738        5.7671929784983389        12.274631114516353     
 C   2.1883690240682205        5.4898910620225143        11.976720855297382     
 H   1.5204563061142762        4.9012135958211278        11.328318616939614     
 H   1.9425218218213303        6.5442456906808033        11.770147922636669     
 C   1.8824119809025528        5.1756119891277059        13.445206654246682     
 H   2.1054230818327930        4.1165767101541251        13.651618115681952     
 H   2.5666024488758241        5.7474634515375360        14.091125172661881     
 C  0.43155590852744474        5.4809285950021946        13.833791909293165     
 H  0.20727942018530054        6.5366894194550484        13.611280036664931     
 H -0.24746612201954876        4.8967206314997753        13.192447753196451     
 C  0.11406061506050880        5.1903326118049264        15.304369253678727     
 H  0.79343497576006072        5.7695023803699472        15.947887454025405     
 H  0.33350552689710578        4.1337905853050305        15.526440077611356     
 C  -1.3396140887150068        5.5006784907594488        15.679888295575555     
 H  -1.5597295775592943        6.5575753315174472        15.458535644591782     
 H  -2.0139509474219683        4.9195654539537248        15.030760646702657     
 C  -1.6690409555053738        5.2039437991976847        17.147002233488706     
 H  -1.0021592554731711        5.7891180596059746        17.798328929823533     
 H  -1.4383527911044529        4.1493606635394489        17.368425732657272     
 C  -3.1298676832088139        5.4945008787673997        17.513170362851042     
 H  -3.3612333897303075        6.5507585667763433        17.299184457216320     
 H  -3.7911391434707511        4.9094992315757509        16.854412971380352     
 C  -3.4623917754747437        5.1809444236362436        18.976162540524303     
 H  -2.7963148024410027        5.7624033649671000        19.632917514438482     
 H  -3.2263882611365746        4.1248923676606886        19.187056136248408     
 C  -4.9229873609418542        5.4649614702939209        19.356119691093667     
 H  -5.1604812810636647        6.5202085059974149        19.138437719618416     
 H  -5.5975670558960280        4.8706851209755859        18.717557208486173     
 C  -5.2188461265970822        5.1674826200457780        20.830928109674353     
 H  -4.5169769905410897        5.7378459996304043        21.462443005826660     
 H  -5.0063405736441791        4.1051944501053734        21.044624512494821     
 C  -6.6604699388645860        5.4983580676068051        21.255285554688619     
 H  -7.3656289412318863        4.8818803518320388        20.670652370388247     
 H  -6.8791630473696035        6.5492494840960562        20.992438589825483     
 C  -6.8825197241573104        5.2793451827944207        22.756957767762053     
 H  -7.8881197685008893        5.6020204620578982        23.082574118790934     
 H  -6.7711331480278725        4.2148252826766441        23.033765248596158     
 H  -6.1530052394419883        5.8549469172490500        23.353208713067968     
 Cl   15.413449637771189        5.9879495059147754        7.8134107407197906     
         388

 Co   11.042355620180460        5.9843509547337419        1.2532661272527887     
 N   9.6077675509957174        7.5295388244512313        1.4304503145506919     
 N   12.160562916596893        7.7726522465330374        1.2613286837012041     
 N   9.7898983243802835        5.1641985661168839        2.7438499401059033     
 N   12.359361864271129        5.1910228243755006        2.7846039433774981     
 N   9.5662983976723499        5.1299670061787364       -1.7399859018119607E-002
 N   12.156120748846805        5.0761513509608864      -0.36208898107209458     
 O   8.2578939433488756        7.3316635710991713        1.4592842433748943     
 C   9.9879907813935365        8.7806379813773816        1.3899505182845691     
 N   13.453142078111728        8.1661037653347428        1.1991019174373918     
 C   11.430829655536634        8.9183681008687579        1.3113013829801894     
 O   8.4265516195060837        5.1689419480331793        2.6652240740220670     
 C   10.284503918437624        4.5206509786953299        3.7700656593261748     
 N   13.681655559589675        4.9977927474166277        3.0018685521098871     
 C   11.730999344084591        4.5183912773318031        3.7832678009173928     
 O   8.2156925994550729        5.2136729563669411       0.18343819246757717     
 C   9.9361319965985437        4.4784128956252349       -1.0883007499030839     
 N   13.431657932948271        4.7824537688564748      -0.70798138476867911     
 C   11.378984302724913        4.3964456023379626       -1.2456458165868798     
 B   7.8224925222984147        5.8835200912558667        1.4780938585075658     
 C   9.0399174316109718        9.9278031482726004        1.3798575045873849     
 H   14.220748005363017        7.4678980988963186        1.0879493697506841     
 C   13.568611551981544        9.5183910831937393        1.1950519681479954     
 C   12.283242145262312        10.041571962457706        1.2757600714977562     
 C   9.4521825890270605        3.8280670479793937        4.7920724832001254     
 H   14.391439353990297        5.3793537455202980        2.3387926015622482     
 C   13.907111309745064        4.2236205742853263        4.0945211756009181     
 C   12.670210741567868        3.8933879194907619        4.6298141245783819     
 C   8.9797683903623451        3.8640610619625018       -2.0433948184679056     
 H   14.232524738138945        5.1984623062704003      -0.18108826228910088     
 C   13.488264510244081        3.9459195369840940       -1.7686823554679003     
 C   12.177817655182245        3.6715513639633093       -2.1485301617791208     
 C   6.2355832188411418        5.8162871062880477        1.6397328769577530     
 H   8.2945211695110324        9.8302902238978866        2.1816971895378465     
 H   8.4607593122017022        9.9413794892133254       0.44419613194386459     
 H   9.5615559335961802        10.880734722885286        1.4809007505302039     
 H   14.537599866495947        9.9926542280559296        1.0888495256014448     
 H   12.009266495476243        11.086437389455533        1.3017545122832679     
 H   8.6389078686220415        3.2794782045325377        4.3011512062195525     
 H   8.9718172992136189        4.5516800385608889        5.4667225640219606     
 H   10.058067397524928        3.1436924922802518        5.3943129665847822     
 H   14.905989676261209        3.9502196597175936        4.4153524205379782     
 H   12.481840599033607        3.2785030394236223        5.4984803029747527     
 H   8.1493903678268946        3.3941533864009732       -1.5009714070499409     
 H   9.4778942493255709        3.1349975661848553       -2.6874540470747617     
 H   8.5335504016444155        4.6369040980922582       -2.6870065021900165     
 H   14.439024547798462        3.5857347839367240       -2.1436669634141818     
 H   11.863514727914252        3.0345283224267674       -2.9628910308727288     
 H   5.7543704664854625        6.4004824641608780       0.83889769091901345     
 H   5.9141941413162975        4.7726362920619403        1.4847005964248448     
 C   5.7574187411438187        6.3003461789655439        3.0190015780235244     
 H   5.9750754724948401        7.3750423704712418        3.1279545005148881     
 H   6.3503892354589500        5.7997038316527778        3.7995845209496690     
 C   4.2758975336299478        6.0519036268272774        3.3187142259640461     
 H   3.6458906848703982        6.6509630827737967        2.6426524001779153     
 H   4.0278211839158127        5.0006704886053654        3.0958336689434498     
 C   3.9240645756871517        6.3597420148947910        4.7788645648512489     
 H   4.1400008766600989        7.4183066859710776        4.9970823439831067     
 H   4.5984485287053269        5.7872766061593994        5.4364323281830487     
 C   2.4715894185504879        6.0471453880987109        5.1489180149353588     
 H   1.7946191622990888        6.6469863844812096        4.5207038944752833     
 H   2.2466338294854107        4.9966329636465954        4.9023794672961047     
 C   2.1604317405544813        6.3044449764562849        6.6268310999567150     
 H   2.3829106976678767        7.3553713250182904        6.8719562042854809     
 H   2.8451596188449231        5.7105567840641589        7.2519695528702766     
 C  0.71055812935858909        5.9882589289195138        7.0076546620110536     
 H  0.48373063741968347        4.9383204523170550        6.7612808704937590     
 H   3.1491810608886846E-002   6.5891472163517610        6.3820808742473369     
 C  0.40087747075782459        6.2488348361691957        8.4851938677121890     
 H   1.0672825289940384        5.6385917194236779        9.1132079829571779     
 H  0.64652060382378451        7.2942599456264690        8.7314850528052119     
 C  -1.0581370085362283        5.9684749357846067        8.8600862972595120     
 H  -1.3088128734436109        4.9222879128134469        8.6207926079297881     
 H  -1.7185740623322736        6.5809613405906706        8.2256076404747525     
 C  -1.3700170417152926        6.2498198896631063        10.333732633378720     
 H -0.73258104323949480        5.6188113763785426        10.971454586258066     
 H  -1.0866282749215455        7.2869799284721219        10.575023299171361     
 C  -2.8426637078947725        6.0289839317736620        10.697554888169094     
 H  -3.1325020731429722        4.9922298257009450        10.460448124681593     
 H  -3.4701531195435549        6.6662516070069824        10.054176982838113     
 C  -3.1545497612611997        6.3288173017107425        12.167376266811880     
 H  -2.5353797540923666        5.6832795115484069        12.809709442379289     
 H  -2.8415083224476145        7.3589168288265459        12.403428897844144     
 C  -4.6329812258949925        6.1499012385144276        12.539891968710585     
 H  -4.9584998807452925        5.1274617832745601        12.284086105439266     
 H  -5.2547173653598627        6.8226863469873624        11.925960842365839     
 C  -4.9014271456952665        6.4168072902737894        14.025116396948237     
 H  -4.2879290560107570        5.7312097216240687        14.632533193186875     
 H  -4.5518143362237424        7.4299769444439114        14.287123237427867     
 C  -6.3775830815178436        6.2689666858154043        14.429073465957849     
 H  -6.9862081628584960        7.0008541960778192        13.870475280305760     
 H  -6.7362704766094712        5.2715284863139500        14.118303420232989     
 C  -6.5789274697875797        6.4538152324596707        15.937915016536726     
 H  -7.6366041402616762        6.3533819078360620        16.236560882085627     
 H  -6.2412829996979271        7.4512728047981467        16.269058121432231     
 H  -6.0056382340334107        5.7051505706280423        16.509876858808866     
 Cl   15.722215279770916        6.0449918265806533       0.93876372966004196     
 Co   20.772906833484843        2.0310708211287740        5.5600559837746619     
 N   22.208754429867980        3.5744513383535046        5.3821010346482661     
 N   19.655711960749805        3.8201933409103699        5.5493330731662036     
 N   22.025149691529982        1.2090090332770431        4.0694992146111320     
 N   19.456412393245863        1.2380464606449775        4.0290635217453890     
 N   22.247955292918430        1.1732492593318380        6.8298495843707103     
 N   19.658007513725707        1.1217182337331666        7.1737761701930198     
 O   23.558433550837997        3.3752848913102835        5.3545550573227958     
 C   21.829594687525095        4.8259174385111780        5.4216949198978748     
 N   18.363552425322748        4.2151254509168306        5.6114271615475930     
 C   20.386761872897825        4.9651054083460266        5.4994574780202168     
 O   23.388548007202438        1.2128155618169012        4.1482850520225512     
 C   21.530219129455880       0.56603230682252414        3.0430699456610157     
 N   18.133816033250813        1.0469474408821140        3.8117436731714016     
 C   20.083763778036012       0.56543992134803844        3.0297438113430166     
 O   23.598729655732864        1.2567939379848385        6.6300438171451113     
 C   21.877281444025872       0.52228464155832366        7.9008028268159727     
 N   18.382083044489796       0.82949595444219515        7.5195281548089978     
 C   20.434288067923248       0.44145080978965467        8.0576521382632098     
 B   23.992771326792440        1.9266987270069031        5.3355944388601078     
 C   22.778697366783359        5.9722033639584247        5.4316773357952339     
 H   17.595137283980879        3.5177622665431003        5.7228944235765180     
 C   18.249606696095981        5.5675005511827029        5.6154492396981119     
 C   19.535628231695572        6.0892496632515147        5.5347892948923203     
 C   22.361932965509070      -0.12734902116308178        2.0210458487914202     
 H   17.424471446122723        1.4291644677296931        4.4748505343927487     
 C   17.907187313695189       0.27404763091969120        2.7183546774532870     
 C   19.143540116469715       -5.7511732447257075E-002   2.1826801367211499     
 C   22.833046192726613       -9.2275909321399674E-002   8.8563937433954862     
 H   17.581719518219355        1.2466997057765419        6.9927892888795675     
 C   18.324437967517721       -6.6491181876891306E-003   8.5804747708938987     
 C   19.634547671999616      -0.28236888372868352        8.9605683922618287     
 C   25.579682366198170        1.8589622412786695        5.1743807781854700     
 H   23.524024248449997        5.8738410131220817        4.6298578161348853     
 H   23.357937737088633        5.9853161408890205        6.3672952298503960     
 H   22.257989386044216        6.9256218970161356        5.3305000178741322     
 H   17.281106252754793        6.0428346449275887        5.7215175531100781     
 H   19.810714586523627        7.1338283945716334        5.5087961687796430     
 H   23.175484249374847      -0.67563763680859334        2.5118431522794387     
 H   22.841841759065026       0.59568146328417027        1.3454143707384441     
 H   21.755526305334453      -0.81212784544488725        1.4197196557462020     
 H   16.907876217004851        2.3197374395820536E-003   2.3974383939965889     
 H   19.330948181570125      -0.67182320527773942        1.3133666922054310     
 H   23.661336623629936      -0.56619214661350237        8.3140975320778612     
 H   22.333630900126455      -0.81807766348009026        9.5031511413049401     
 H   23.282645502193304       0.68101269924529062        9.4971645574948678     
 H   17.373228852189659      -0.36559681788691234        8.9554898970503025     
 H   19.948013143228334      -0.91955263512712138        9.7751185681411492     
 H   26.060946558980870        2.4420526419676540        5.9759510497115249     
 H   25.900792880251693       0.81507853570423083        5.3281435271506856     
 C   26.057971178992528        2.3446767150141117        3.7958128072775752     
 H   25.840148144377803        3.4194170460950351        3.6881194463889626     
 H   25.465111223316779        1.8449219660746412        3.0146001095917034     
 C   27.539530711852930        2.0968582476191888        3.4959511606320808     
 H   28.169350923344414        2.6953301307774553        4.1726860839871618     
 H   27.787858054747293        1.0454708019966823        3.7176197350847970     
 C   27.891260406286943        2.4064841112032922        2.0362223438348375     
 H   27.674709181996924        3.4651272902656771        1.8191905080223081     
 H   27.217272111231598        1.8343821900472146        1.3779617454486974     
 C   29.343942736620267        2.0952413013522486        1.6660038580783629     
 H   30.020417985570294        2.6952101618560711        2.2946250906545407     
 H   29.569744527165810        1.0447648198103050        1.9118217137185129     
 C   29.654882412402703        2.3538192177410990       0.18830716741734563     
 H   29.431299654495724        3.4046614325790121       -5.6116516287967974E-002
 H   28.970853755779586        1.7596110438734724      -0.43728860823457616     
 C   31.105144276718249        2.0395098302536647      -0.19250051364080770     
 H   31.333237233748832       0.98975315791936203        5.3472603881482339E-002
 H   31.783411230171584        2.6409875570068917       0.43338355426402686     
 C   31.414653981528389        2.3010934227536968       -1.6698665432468678     
 H   30.749184282702466        1.6901788099218622       -2.2982467748213127     
 H   31.167605784427401        3.3462966870595241       -1.9157347212310702     
 C   32.874163621706217        2.0229693095938908       -2.0445627841519380     
 H   33.126367328185786       0.97707349447897962       -1.8055024331294596     
 H   33.533582014557332        2.6363031676040425       -1.4098075128834522     
 C   33.185849447187152        2.3052054113468676       -3.5180510127987414     
 H   32.549413633376517        1.6734216618173527       -4.1560612069400511     
 H   32.900931525314292        3.3420490302714434       -3.7590444320024106     
 C   34.658922123048740        2.0867147694880432       -3.8817878449967496     
 H   34.950469689226054        1.0504122846421375       -3.6445728243978985     
 H   35.285454220348761        2.7251216956026827       -3.2385245580774971     
 C   34.970109983440551        2.3868666845170523       -5.3516764484041497     
 H   34.351942352285114        1.7400484431332888       -5.9937942531691775     
 H   34.655146387939055        3.4164204720339151       -5.5878779155022222     
 C   36.448867635744548        2.2105784876449457       -5.7244721682422739     
 H   36.776675109101923        1.1890231637946469       -5.4675505929278385     
 H   37.069542208415164        2.8855043058167542       -5.1116041490239423     
 C   36.715903747087609        2.4762044766222089       -7.2101999240019587     
 H   36.104008442565281        1.7877309247666533       -7.8163765401304959     
 H   36.363059061378145        3.4881543678974918       -7.4736217881925713     
 C   38.192558534476724        2.3322025009148164       -7.6145033846589865     
 H   38.799381037301806        3.0673423582032933       -7.0577138673243462     
 H   38.554639739584573        1.3362686046284589       -7.3018241168016695     
 C   38.392311650791036        2.5145739366191031       -9.1238747123170363     
 H   39.450769516300817        2.4182270903826963       -9.4225985795252978     
 H   38.049866818793454        3.5103086713621381       -9.4571923038348995     
 H   37.821704042376005        1.7617112516175852       -9.6939854607745470     
 Cl   16.092789363180362        2.0967110031040574        5.8737440833647145     
 Co   20.515739306106028        2.0205898636728836        12.335030310319334     
 N   21.918250659134088       0.43965078126998514        12.206348041385295     
 N   19.371598524862254       0.24253888067753346        12.372268418362225     
 N   21.792712320190212        2.7920612180286022        10.852265494444207     
 N   19.209693725340596        2.8084561978412732        10.783787327910330     
 N   22.001797476857213        2.8140034877113904        13.636017933804306     
 N   19.410837122960476        2.8924953204031008        13.976340349082912     
 O   23.271315105883151       0.61103546670731623        12.165563026560262     
 C   21.520090153070392      -0.80547603177882232        12.253318797044937     
 N   18.070557850628258      -0.12496199664271690        12.408414205850317     
 C   20.077566565686958      -0.91788617789581606        12.327572468052550     
 O   23.153967529852547        2.7698200142185718        10.943461285406022     
 C   21.313880923032066        3.4452888805445503        9.8247871282529040     
 N   17.894972943685968        3.0435599328307816        10.557700051339172     
 C   19.866073749236818        3.4793988859286089        9.8015629963240194     
 O   23.352135966768905        2.7306947754523923        13.428341490101262     
 C   21.635642368068311        3.4680481494032587        14.706865690373158     
 N   18.138118027901228        3.2177503464291610        14.304829945226940     
 C   20.193121647328887        3.5692418651015090        14.857917065565040     
 B   23.737260800129409        2.0455297985877308        12.140072118127078     
 C   22.452814187109997       -1.9656553553097866        12.264824417028800     
 H   17.314578836819432       0.58639282090268197        12.506799924092636     
 C   17.927365723907180       -1.4756390550381535        12.401500464889290     
 C   19.201865107020435       -2.0244732904518736        12.343444386342965     
 C   22.167616400687713        4.1231735477913389        8.8118477185481190     
 H   17.170789282295686        2.6735538171856277        11.212518079746154     
 C   17.701098726584970        3.8402412986847492        9.4765805690632146     
 C   18.952950582263849        4.1423948786824436        8.9567945206903286     
 C   22.594501021506140        4.0697176412709624        15.667364393922865     
 H   17.333979703626159        2.8187556060388781        13.770630294282963     
 C   18.087758778046400        4.0707293450094246        15.353022005443806     
 C   19.399431418583763        4.3216401401162363        15.743987042680887     
 C   25.324273871902843        2.0682880992818995        11.971459710445163     
 H   23.194526927398346       -1.8841626710473505        11.457785540316177     
 H   23.037062203952054       -1.9819235709310106        13.197236260885788     
 H   21.917364965065989       -2.9120903803177565        12.171725160420021     
 H   16.947168659729019       -1.9301099927684222        12.486708445394818     
 H   19.456198472080821       -3.0742876638630032        12.316317571481484     
 H   22.957071772468613        4.6957715837321965        9.3143297304755350     
 H   22.684031404253549        3.3893240945720780        8.1756550998002417     
 H   21.573577053563159        4.7831532920716180        8.1726335148958267     
 H   16.713182213474376        4.1490006807561208        9.1517287527214410     
 H   19.166634544333771        4.7680482177108736        8.1019155185711291     
 H   23.435259735936533        4.5270773845932375        15.131610647279423     
 H   22.103031603104913        4.8068477601050450        16.307345252250304     
 H   23.022790215820315        3.2896214458014721        16.314746640812942     
 H   17.140905574203252        4.4596377782210679        15.709655895563868     
 H   19.718759118932166        4.9646768394832463        16.551798768156271     
 H   25.796326024294665        1.5249332933900035        12.805367626593116     
 H   25.672050240407742        3.1113768338152505        12.057196245392676     
 C   25.779419391995656        1.4830236730040613        10.623101974919031     
 H   25.532860798742753       0.40983328689930110        10.586098107124030     
 H   25.192771246431576        1.9474964983501897        9.8154399757816400     
 C   27.263909693727555        1.6750386806712938        10.297321858518279     
 H   27.883888960795236        1.0988843672301849        11.002136491485281     
 H   27.539362866552377        2.7306981310273959        10.457454415403239     
 C   27.599999860686300        1.2772000952222407        8.8546648683492961     
 H   27.366577064388082       0.21162578368462287        8.6980945400939156     
 H   26.931922939856296        1.8222139786619791        8.1681645004512049     
 C   29.056430811997561        1.5482433984790507        8.4657939905500648     
 H   29.725472504267881       0.95980319364462929        9.1132115856002400     
 H   29.299917920484795        2.6026697958984739        8.6744604036333044     
 C   29.363131241745830        1.2373580438549618        6.9968298940560425     
 H   29.141740763357280       0.17841901197246707        6.7883422945133720     
 H   28.678055522455242        1.8093347785840135        6.3519676857627001     
 C   30.813475425279723        1.5455136420508644        6.6087321378285351     
 H   31.036216900667799        2.6012833260934212        6.8326605007495962     
 H   31.493423633595238       0.96143313032387345        7.2491908847441167     
 C   31.131025487843296        1.2572725859814928        5.1377406731761530     
 H   30.451265557537663        1.8370078515875621        4.4951597733207436     
 H   30.912042076781574       0.20095484462166452        4.9141585889819979     
 C   32.584447658146736        1.5687425855526005        4.7623019807678686     
 H   32.804304587587261        2.6254003089207871        4.9850016742534144     
 H   33.259147636108850       0.98696072888190456        5.4104215960704218     
 C   32.913391591429011        1.2740147543389009        3.2947005284333666     
 H   32.246935310661136        1.8607465883685967        2.6444200649163205     
 H   32.681744520169147       0.22000604442253635        3.0717168850147671     
 C   34.374360365155276        1.5637019510497259        2.9286787688185600     
 H   34.606968575264304        2.6192592325582402        3.1444570463383341     
 H   35.034997134526186       0.97678249671778483        3.5862557897594729     
 C   34.706241312150674        1.2522843532802483        1.4651217876829992     
 H   34.041742245690976        1.8366219981503580       0.80954569365555629     
 H   34.467665611951041       0.19735345288689679        1.2521661451268087     
 C   36.167445910226974        1.5331407445698855        1.0857105947799617     
 H   36.408051186429354        2.5869377205526298        1.3059847964852607     
 H   36.840149096747155       0.93535472303877065        1.7226578005670714     
 C   36.462420611630357        1.2384631463016953      -0.38976822110128539     
 H   35.764666969409795        1.8145731621383341       -1.0197656766907373     
 H   36.243829480942253       0.17859542011286081      -0.60668814871130239     
 C   37.905717653093788        1.5614307155937879      -0.81256137735542833     
 H   38.606363264801821       0.93922290162849509      -0.22955799663835241     
 H   38.130700791321352        2.6096219047240279      -0.54649682905108843     
 C   38.127340617860760        1.3453256520517665       -2.3146631063019711     
 H   39.135828448733967        1.6565815176299064       -2.6381383253151167     
 H   38.004353643617698       0.28450378578488977       -2.5951275911960181     
 H   37.406241887923315        1.9303511588003957       -2.9094920794496222     
 Cl   15.828935659404403        2.0354259418598764        12.621321502083720     
 Co   10.727522655470169        5.9739028113733808        8.1019706862694996     
 N   9.3233054668987503        4.3952592021398038        8.2324583650739527     
 N   11.869826851060296        4.1943751515718324        8.0653261900438231     
 N   9.4527340271978382        6.7476382094186258        9.5860498944685890     
 N   12.035264086811729        6.7605051827824791        9.6511973069587356     
 N   9.2414202550179425        6.7708892673917127        6.8031271299173772     
 N   11.832232114355753        6.8453376408906088        6.4603370392883264     
 O   7.9705255935634165        4.5685696681560417        8.2737294278438132     
 C   9.7197626479978894        3.1495809890954782        8.1857787366584276     
 N   13.170237611912089        3.8248551288170582        8.0281813852395594     
 C   11.162104799227714        3.0350675643494256        8.1106142990923367     
 O   8.0913270033497575        6.7267986239353865        9.4963831715338891     
 C   9.9335250723138984        7.4004893458909686        10.612839037514544     
 N   13.350625262413422        6.9933391620403755        9.8754667205398174     
 C   11.381342874969116        7.4323243176831184        10.634400308074136     
 O   7.8911269796037216        6.6887860044685024        7.0116284273572465     
 C   9.6076076724645052        7.4241445262448682        5.7318084739185995     
 N   13.105102280223420        7.1688786826396891        6.1308112462525264     
 C   11.050137737472097        7.5232979519095560        5.5795486955003177     
 B   7.5062738687242305        6.0036443458501392        8.3000392474005515     
 C   8.7855742673727573        1.9906289914778998        8.1753615878407278     
 H   13.927282256302426        4.5350049537375590        7.9288418812470418     
 C   13.311354030001674        2.4740237399468561        8.0348887100776576     
 C   12.036053308683517        1.9271658135724008        8.0940106265119347     
 C   9.0820698125902570        8.0797994879463975        11.626712308123878     
 H   14.073440313746763        6.6219605996526187        9.2199906978591795     
 C   13.547252831939554        7.7894372201215427        10.956488990453074     
 C   12.296694882478992        8.0936489040233806        11.478014402186632     
 C   8.6489485037689136        8.0265155119277747        4.7715734497467812     
 H   13.909132720653206        6.7682648126527338        6.6638730780573168     
 C   13.155704547155716        8.0218293184806910        5.0826095323554537     
 C   11.844062868087793        8.2746602553799011        4.6928599996419758     
 C   5.9194257066633886        6.0277246688961617        8.4699136717941048     
 H   8.0435646861211971        2.0742980540692382        8.9818687178668277     
 H   8.2018021312814096        1.9737692807178833        7.2426652048287048     
 H   9.3197176848459886        1.0436416449997998        8.2699808941563528     
 H   14.290798070387153        2.0181045011893817        7.9489155358359422     
 H   11.780233195143486       0.87774871332414417        8.1212804295654042     
 H   8.2906716387133219        8.6505696354507453        11.125349089267120     
 H   8.5684146219726856        7.3468432409793296        12.265980376160609     
 H   9.6773705675787642        8.7415508679262324        12.262832176900423     
 H   14.536040396731609        8.0965267550635005        11.280030968491817     
 H   12.085256118393076        8.7194651808904506        12.333308209189685     
 H   7.8086867090580574        8.4846013363814645        5.3074519075430002     
 H   9.1408420231977221        8.7631397088762633        4.1313384373392701     
 H   8.2199474067573508        7.2466920131431092        4.1243570906284814     
 H   14.102754917011826        8.4092900690280992        4.7250627010780164     
 H   11.524927396143068        8.9181864855666735        3.8853705646975305     
 H   5.4463236866954681        5.4856086536047721        7.6357659191111482     
 H   5.5723093550338412        7.0711831866955430        8.3855797696996586     
 C   5.4649789144334289        5.4412020249245137        9.8180073695798313     
 H   5.7122161076929014        4.3680936842612059        9.8540548282899856     
 H   6.0515888593131866        5.9053995705577966        10.625867677859825     
 C   3.9804045134661541        5.6317697279216015        10.144373663282849     
 H   3.3607965776291615        5.0555363964244506        9.4392842399881509     
 H   3.7038754249674017        6.6873248565987495        9.9851094220414591     
 C   3.6450302438794431        5.2324104672184006        11.586833356703462     
 H   3.8798835837138950        4.1669802280726778        11.742512662214461     
 H   4.3124731137639900        5.7777866443556007        12.273656506008043     
 C   2.1882494323776336        5.5011582031494779        11.976113577883282     
 H   1.5199980098275421        4.9120755158839042        11.328454745379641     
 H   1.9431887925055211        6.5553734042678888        11.768061049976907     
 C   1.8820908610023703        5.1889905391185840        13.444946327257634     
 H   2.1050733477233079        4.1302537239216877        13.652791800054668     
 H   2.5663028291561223        5.7616525022491398        14.090098971143176     
 C  0.43127210051834158        5.4947196255091812        13.833237211893653     
 H  0.20690759110063622        6.5502652313654020        13.609837599910293     
 H -0.24775262703958098        4.9098956138140775        13.192476664325277     
 C  0.11406145267047246        5.2052413066688601        15.304071868308817     
 H  0.79295249647005639        5.7855654587078078        15.947015991645019     
 H  0.33447746742588397        4.1491122999189569        15.527044902396259     
 C  -1.3398127291425062        5.5144747000552030        15.679560622620158     
 H  -1.5610641738122020        6.5709717068876303        15.457533516142369     
 H  -2.0136301893346849        4.9321911116284589        15.030978831059610     
 C  -1.6685903772835613        5.2183212289478496        17.146917942396655     
 H  -1.0028093009108019        5.8052089930126902        17.797736057036140     
 H  -1.4359358442184207        4.1643895677437737        17.369089320274608     
 C  -3.1298590476296129        5.5062777893697286        17.512993826440251     
 H  -3.3634107153138570        6.5618026608066051        17.298127392800872     
 H  -3.7898687453085547        4.9193130248989112        16.854821447353185     
 C  -3.4616070706479762        5.1932587501550831        18.976247088322566     
 H  -2.7972904660952169        5.7771351050765931        19.632448944142876     
 H  -3.2227082220768195        4.1381854788134964        19.188102835809236     
 C  -4.9228712081674360        5.4733332092729263        19.355926588601264     
 H  -5.1636802084948314        6.5273366379261706        19.136774586309958     
 H  -5.5954674592891687        4.8760794014273303        18.718319928415735     
 C  -5.2176841768830053        5.1770610697425079        20.831140377647614     
 H  -4.5191493341810123        5.7518019372425186        21.461715691767612     
 H  -4.9999941653910236        4.1166380269549894        21.046698479966619     
 C  -6.6606093684171155        5.5010337853063191        21.254730675596576     
 H  -7.3621256744724661        4.8801608660083220        20.671128462074801     
 H  -6.8846014119217749        6.5498879105677661        20.990019856330804     
 C  -6.8818572616532165        5.2833980228305339        22.756687473621909     
 H  -7.8894276085722543        5.5976658460037623        23.081281304534439     
 H  -6.7618922664187382        4.2214364169425984        23.035607888160715     
 H  -6.1582573540461318        5.8655909292884036        23.351973363355970     
 Cl   15.414315224580388        5.9809129313994349        7.8112630366755198     
         388

 Co   11.041250952712733        5.9798615319542234        1.2546873997487282     
 N   9.6078361234037395        7.5263406835242135        1.4300711818083311     
 N   12.160398765081748        7.7678117791535737        1.2610789657088037     
 N   9.7879025295510313        5.1614991747078927        2.7450047344516029     
 N   12.357861889865656        5.1867757747466161        2.7867411566638443     
 N   9.5648252673206304        5.1276705965572953       -1.7070831447495022E-002
 N   12.154689610158590        5.0730261514946644      -0.36163530586654885     
 O   8.2578494381297300        7.3294202357992351        1.4593479353460561     
 C   9.9886951214863426        8.7772281769175837        1.3893512223857560     
 N   13.453282387118518        8.1603349875628393        1.1998359937960541     
 C   11.431518364233817        8.9140548574557759        1.3108659793894057     
 O   8.4246316934594603        5.1668712588690884        2.6659301175972927     
 C   10.281950678550114        4.5176073624649193        3.7712634697010845     
 N   13.679884095267393        4.9920223779230408        3.0043043050168188     
 C   11.728495492055007        4.5142006622678190        3.7848138099468240     
 O   8.2142284220277588        5.2113402097694843       0.18402881975468660     
 C   9.9345296121678857        4.4760449292848321       -1.0879797853874620     
 N   13.430127170959942        4.7781780314367452      -0.70688300686339611     
 C   11.377371232938382        4.3933984650042728       -1.2451020311571199     
 B   7.8213298454446907        5.8817803745823385        1.4784356651531376     
 C   9.0411628025639743        9.9248522032362470        1.3792379866191244     
 H   14.220477482773555        7.4616643061735246        1.0891410489237083     
 C   13.569746303313732        9.5125650190019133        1.1962095928596881     
 C   12.284766012449825        10.036664438714807        1.2760732518210058     
 C   9.4488686293019022        3.8255571124117482        4.7929534303385779     
 H   14.390182941775659        5.3731749977264291        2.3415267183805368     
 C   13.904208127503136        4.2170292549249169        4.0965311414162313     
 C   12.666771685093417        3.8878152715376264        4.6312790781338906     
 C   8.9780822891729350        3.8621632189038477       -2.0432828237088358     
 H   14.231110470135949        5.1935915409496003      -0.17974089721301620     
 C   13.486513186379153        3.9410184745391637       -1.7671072682242157     
 C   12.176024240652842        3.6674868503738236       -2.1473557632191884     
 C   6.2344201901533616        5.8162194170428139        1.6403582415148490     
 H   8.2959091207871065        9.8278913284134344        2.1812711883733971     
 H   8.4618105039784943        9.9385385419969161       0.44370073508664426     
 H   9.5632887360580128        10.877553916540265        1.4800106018278805     
 H   14.539140757603951        9.9861175515439342        1.0908010245167183     
 H   12.011494028324224        11.081706429497416        1.3021199137307087     
 H   8.6364383608126527        3.2761136314608041        4.3016271559026640     
 H   8.9672180217202637        4.5495420664638972        5.4662246850433487     
 H   10.054330721330702        3.1420570277279247        5.3965166801244138     
 H   14.902692264902655        3.9423354351547020        4.4174882597350571     
 H   12.477493708715638        3.2725316339602664        5.4994417304382335     
 H   8.1473401417325171        3.3926753230701290       -1.5011148842460993     
 H   9.4759772610082198        3.1328382115783278       -2.6872211702151647     
 H   8.5324978642025364        4.6352832721543917       -2.6870038155984770     
 H   14.437133879083195        3.5797822520723606       -2.1414097514284758     
 H   11.861543046174694        3.0302196448016314       -2.9614600143979035     
 H   5.7535375377327345        6.3987938167254255       0.83822924662524323     
 H   5.9120373200535052        4.7725771427648676        1.4880468354229335     
 C   5.7571500879866013        6.3042313065528095        3.0184166597601765     
 H   5.9759367516490824        7.3788684784119161        3.1245578131906662     
 H   6.3498717897774926        5.8050035114641023        3.8000596307381560     
 C   4.2755107957430285        6.0580027086636408        3.3191407950052736     
 H   3.6459036854111369        6.6561722796604279        2.6419524080488452     
 H   4.0263537884761345        5.0065988522280289        3.0987133644862612     
 C   3.9242952633112167        6.3693674301721153        4.7786049129396142     
 H   4.1409447620016300        7.4282000567502253        4.9944121082690218     
 H   4.5984139838510707        5.7979566625394456        5.4373068385612759     
 C   2.4716558218542963        6.0584412309911180        5.1493884404711006     
 H   1.7950175470914667        6.6578598186134244        4.5204219095233382     
 H   2.2459402039096097        5.0077833854199341        4.9043309077271742     
 C   2.1606811490964444        6.3178502504981084        6.6269499551523525     
 H   2.3831702351780399        7.3690789710630371        6.8706412547789055     
 H   2.8453908170491600        5.7247844243438388        7.2528621866725631     
 C  0.71077211693100528        6.0020561725333970        7.0080535516255882     
 H  0.48404606385663090        4.9519015765465122        6.7625593682788541     
 H   3.1706336846664789E-002   6.6023247328247026        6.3818950589744654     
 C  0.40079678040722272        6.2637377775715652        8.4853343044497116     
 H   1.0676790097098816        5.6546418450987792        9.1139228803373946     
 H  0.64547036099118571        7.3095732803552016        8.7307339298355799     
 C  -1.0580217724719030        5.9822692281704066        8.8602422794318585     
 H  -1.3075700954171792        4.9356889439970280        8.6216023390813419     
 H  -1.7189687068144064        6.5936028356067728        8.2252245892843856     
 C  -1.3705524710987316        6.2641720980197899        10.333648216249587     
 H -0.73203668198261063        5.6348440519955778        10.971869021892061     
 H  -1.0891000229352725        7.3019708102742662        10.574216006519720     
 C  -2.8427658359105594        6.0407734381603033        10.697551602594549     
 H  -3.1304603414935128        5.0033082196777956        10.461275128629161     
 H  -3.4714951086171277        6.6761347077756765        10.053620676073644     
 C  -3.1554036604026456        6.3410836593176079        12.167128838618659     
 H  -2.5345210841314154        5.6978717404292984        12.809975690965498     
 H  -2.8451703080439517        7.3721255013168117        12.402282309063825     
 C  -4.6331830705953774        6.1583285523363953        12.539918015186693     
 H  -4.9555004989495011        5.1347046333072868        12.285461759720862     
 H  -5.2568482105398733        6.8282808425498729        11.925121467583851     
 C  -4.9026114567494767        6.4262869065219590        14.024777749352218     
 H  -4.2859060783099299        5.7448396422145249        14.633036441226347     
 H  -4.5579625110373012        7.4412264583866872        14.285073149218031     
 C  -6.3775124377780097        6.2717998392834504        14.429478051391859     
 H  -6.9896406353693807        6.9995426315333722        13.869987433513009     
 H  -6.7311371604472043        5.2724437025051847        14.120387291461221     
 C  -6.5795859536654584        6.4577934000627737        15.938074591095440     
 H  -7.6353783662492392        6.3493178375871340        16.237694113525194     
 H  -6.2501084916596250        7.4576547621444425        16.267313356045136     
 H  -6.0006482879000709        5.7153437112105001        16.510865527931262     
 Cl   15.721377678480845        6.0378506926206033       0.94117904387850027     
 Co   20.774011677670622        2.0270484827880990        5.5586247319919959     
 N   22.208589224616595        3.5718592630416963        5.3825293029445529     
 N   19.655798531522898        3.8157568306941876        5.5497777781918796     
 N   22.027161940912290        1.2069235381865013        4.0683321901948908     
 N   19.457872923365414        1.2342432664107483        4.0268898884418975     
 N   22.249506330747781        1.1716844283755428        6.8295775291575795     
 N   19.659526253623728        1.1191491345690767        7.1734385055550955     
 O   23.558396374881227        3.3737468613479540        5.3544412013287346     
 C   21.828711972000086        4.8230854901872409        5.4224131985518840     
 N   18.363302270551767        4.2096467713232277        5.6108984403823934     
 C   20.385894335851837        4.9612579280578712        5.5000802910494313     
 O   23.390480431956096        1.2114307679079088        4.1475542678746624     
 C   21.532813634905427       0.56355868099771456        3.0418764168947838     
 N   18.135571303446905        1.0414569852219515        3.8092759746736018     
 C   20.086305807810163       0.56169109091357394        3.0282118300627845     
 O   23.600258737514952        1.2552050189090818        6.6294305126954871     
 C   21.879026472662343       0.52060302699999106        7.9005349174070512     
 N   18.383731216313659       0.82566290888510319        7.5185567537775366     
 C   20.436054647282997       0.43900296204429662        8.0571997397814243     
 B   23.993934051477638        1.9256983427602183        5.3352140326785609     
 C   22.777194471200023        5.9698978855539302        5.4324242659109849     
 H   17.595360173674656        3.5117538006936311        5.7218839735475546     
 C   18.248244926196289        5.5619578395840339        5.6144990899136422     
 C   19.533827187888217        6.0847355891013981        5.5346797340621414     
 C   22.365334741946832      -0.12922768418899855        2.0201703994074647     
 H   17.425677991267129        1.4232152954581783        4.4720821424933073     
 C   17.910164355418637       0.26763820570279184        2.7163695560030341     
 C   19.147095087256659       -6.2800523282083451E-002   2.1812692313195230     
 C   22.834921067786105       -9.3471334704368927E-002   8.8562965215189102     
 H   17.583212431256328        1.2421797235937309        6.9915571433888317     
 C   18.326386673939435       -1.1137395657866894E-002   8.5790077932020612     
 C   19.636564438145800      -0.28591669528801555        8.9594830418955347     
 C   25.580845290259848        1.8596725371726179        5.1736839566250490     
 H   23.522384120053843        5.8721528294742287        4.6304096999552788     
 H   23.356622690435660        5.9831564019590955        6.3679213815926730     
 H   22.255927492910047        6.9230491011072024        5.3315278490607376     
 H   17.279300839427503        6.0364989816562362        5.7197839192169955     
 H   19.808124440529504        7.1295129349815083        5.5086342288735164     
 H   23.178020531569089      -0.67839379252331700        2.5113821316579430     
 H   22.846563624521565       0.59421953509308023        1.3459929344277946     
 H   21.759390882201036      -0.81310115588758825        1.4174513969657250     
 H   16.911280723566016       -5.5113306019242553E-003   2.3953341534968513     
 H   19.335484868164730      -0.67755501947175945        1.3125091830665518     
 H   23.663736285112250      -0.56665923554323294        8.3142459482180247     
 H   22.335835935062882      -0.81978564792777564        9.5027253903968685     
 H   23.283626552378436       0.68005998924949895        9.4973953120029542     
 H   17.375351476128916      -0.37123168009561136        8.9533385650618182     
 H   19.950272670964615      -0.92333225739426583        9.7737619988149067     
 H   26.061775454582342        2.4412269525393731        5.9764914902029460     
 H   25.902971033778485       0.81581528194236685        5.3248234454621715     
 C   26.058230098262332        2.3492125618899493        3.7962723777793004     
 H   25.839289837010281        3.4238904627569555        3.6912939529436581     
 H   25.465610461838565        1.8508040769381304        3.0140480791538802     
 C   27.539904784702706        2.1035601937561741        3.4954106779373051     
 H   28.169339568525615        2.7011874480022664        4.1732203799881491     
 H   27.789293591582116        1.0520139259892454        3.7147193417244280     
 C   27.891024928872564        2.4165749290491929        2.0363356513552349     
 H   27.673807737766392        3.4754800114375484        1.8216231960667459     
 H   27.217271442736855        1.8454996574820444        1.3769941981449514     
 C   29.343855617726401        2.1068985126559219        1.6653997451954119     
 H   30.020036930711040        2.7064351707132963        2.2947420706272683     
 H   29.570352418176132        1.0562738568941277        1.9097920063170890     
 C   29.654629019202495        2.3674875400994759       0.18803797239293443     
 H   29.431121018026822        3.4186385928806264       -5.5005862358124283E-002
 H   28.970564787435002        1.7741263299678207      -0.43829638827037798     
 C   31.104896435809152        2.0534257768572290      -0.19305098912228402     
 H   31.332790615229690        1.0034390010871035        5.2073350798291389E-002
 H   31.783224349035308        2.6542384375294388       0.43339390162064018     
 C   31.414713959495437        2.3160375673034124       -1.6701718882817242     
 H   30.748695123586891        1.7063218101432573       -2.2990984136965964     
 H   31.168743420132984        3.3616683008164840       -1.9151810319671416     
 C   32.873989572128821        2.0366327826174375       -2.0448987927325581     
 H   33.124948183356111       0.99032129154982729       -1.8064742706810397     
 H   33.533996231545231        2.6487486173883465       -1.4096257598924173     
 C   33.186341011026606        2.3193582740740317       -3.5181587823757612     
 H   32.548748431816783        1.6893146833314026       -4.1566456740677395     
 H   32.903477103874728        3.3568649291505634       -3.7584521625483789     
 C   34.658947603937293        2.0981244400043475       -3.8819833208893075     
 H   34.948219737900970        1.0610760590158195       -3.6456070100519065     
 H   35.286793239721938        2.7345372131640149       -3.2381581227946130     
 C   34.970941010429740        2.3987288078849711       -5.3516225763884453     
 H   34.350983624470878        1.7543351038922665       -5.9942707087715483     
 H   34.658933522374518        3.4292669564620755       -5.5869133186251290     
 C   36.449021491918046        2.2183992397722578       -5.7246702246774834     
 H   36.773451473417161        1.1955913365412125       -5.4691842905718513     
 H   37.071706816721694        2.8903273138385424       -5.1108548480528704     
 C   36.717148638734713        2.4851762861051161       -7.2099944913248848     
 H   36.101922520837185        1.8010746789999876       -7.8171085716127653     
 H   36.369516828241366        3.4989900756823000       -7.4715958064085282     
 C   38.192510011716976        2.3342320982521381       -7.6150145827852187     
 H   38.802974559986289        3.0649766097568860       -7.0571932785455509     
 H   38.549267052847298        1.3362643386185775       -7.3041617799707721     
 C   38.393114784307109        2.5179394736407108       -9.1241000832157262     
 H   39.449628137546910        2.4132353479917197       -9.4237916947618139     
 H   38.059206991370878        3.5162108039804352       -9.4553457092014472     
 H   37.816651959285544        1.7716153713854634       -9.6951825404918903     
 Cl   16.093646958881873        2.0896527424268223        5.8713819177212745     
 Co   20.514644970151718        2.0165760671288155        12.336538721825539     
 N   21.918450937723772       0.43709624433383243        12.205925292071042     
 N   19.371558925588236       0.23808749826387704        12.371962843449747     
 N   21.790622825252505        2.7900027393494788        10.853438721156191     
 N   19.208151244568242        2.8046202819611752        10.786111319963382     
 N   22.000302399860502        2.8124874911874373        13.636285626288590     
 N   19.409387644155824        2.8899093662490163        13.976819662014995     
 O   23.271382949245986       0.60956426063752267        12.165616794347933     
 C   21.521034718595747      -0.80827839871122054        12.252618544210712     
 N   18.070864792072239      -0.13048161211635406        12.409131478292599     
 C   20.078502511441808      -0.92173311604998398        12.327046639633123     
 O   23.151963103294658        2.7684789759479123        10.944115937482481     
 C   21.311135174721908        3.4428299147334309        9.8260145515334507     
 N   17.893119319048587        3.0380258365207218        10.560404384466928     
 C   19.863379549480143        3.4756365554494852        9.8032134319606339     
 O   23.350652461117452        2.7291847411175927        13.428873430801165     
 C   21.633993628932284        3.4664118340876233        14.707145723575222     
 N   18.136551379062674        3.2138870013269178        14.306003577140253     
 C   20.191458092118975        3.5668053874706236        14.858458657467729     
 B   23.736096873665609        2.0446050725963669        12.140361574763457     
 C   22.454398619570767       -1.9679153440090340        12.264035662241970     
 H   17.314402054233319       0.58032656765632185        12.508041721370127     
 C   17.928811095952781       -1.4812252653121416        12.402637764174729     
 C   19.203757660565017       -2.0290043723709603        12.343683375293505     
 C   22.163983799150195        4.1213117247458513        8.8126943049521085     
 H   17.169528510303710        2.6675390071636564        11.215559355119527     
 C   17.697947030032278        3.8337965260397686        9.4788234828814293     
 C   18.949184448435862        4.1370917304607167        8.9583893729218413     
 C   22.592744095113360        4.0685868573501187        15.667437569474952     
 H   17.332548207677995        2.8141784049051179        13.772117089945812     
 C   18.085932126358216        4.0662259783317767        15.354681434578898     
 C   19.397552581169627        4.3181048543226801        15.745191814905434     
 C   25.323102279910316        2.0691127057602152        11.972001890572459     
 H   23.196252320421550       -1.8857420113052465        11.457203426584163     
 H   23.038449056171128       -1.9840866942824713        13.196573487886882     
 H   21.919524501083988       -2.9146202995086985        12.170595593118481     
 H   16.949070254588328       -1.9365083195785437        12.488667169949064     
 H   19.458898552605373       -3.0786145591812337        12.316591578636753     
 H   22.954427334271028        4.6929172065912583        9.3146918162158769     
 H   22.678910498226355        3.3878777854588411        8.1749217550617619     
 H   21.569455824273682        4.7822938235199546        8.1750019355961481     
 H   16.709581376291734        4.1411285191210343        9.1541551961120984     
 H   19.161828722746556        4.7623154628561908        8.1029532609733490     
 H   23.433068367372186        4.5264920144399117        15.131426129250238     
 H   22.100993546273767        4.8053580080046565        16.307611250784898     
 H   23.021778931595676        3.2887716674628971        16.314639133665793     
 H   17.138917712718388        4.4539759513271395        15.712045131066647     
 H   19.716672036706616        4.9609228721076120        16.553250899451939     
 H   25.795529061641229        1.5242372812600034        12.804659522639799     
 H   25.669842587707148        3.1122361516448467        12.060348031162469     
 C   25.779124098280608        1.4876805536575952        10.622476653640645     
 H   25.533658755570233       0.41443336721473950        10.582749936322182     
 H   25.192238447790690        1.9535211592078674        9.8158376396599749     
 C   27.263504114310052        1.6818221117196557        10.297690308863027     
 H   27.883854940587909        1.1047956111970938        11.001419681917183     
 H   27.537932140186811        2.7373117438329806        10.460196650033760     
 C   27.600187814279661        1.2873804601205299        8.8543738625531958     
 H   27.367396887481306       0.22207743301657495        8.6954718494020753     
 H   26.931890989313505        1.8334514859956730        8.1689650055857275     
 C   29.056478759282367        1.5599497325806619        8.4662204437077513     
 H   29.725798328193427       0.97105483366427325        9.1129131823309901     
 H   29.299300446055195        2.6142204398524376        8.6763192085384357     
 C   29.363338979496149        1.2510771133430416        6.9969194951978855     
 H   29.141854590183645       0.19245211334381573        6.7870472886508049     
 H   28.678308216366379        1.8239170932621662        6.3528008382348000     
 C   30.813682367288976        1.5594584558546440        6.6091012205032627     
 H   31.036636759570278        2.6149956783862351        6.8338766300457818     
 H   31.493562220134066       0.97470468747588312        7.2489995786022616     
 C   31.130921664439963        1.2722398538829165        5.1378645081472181     
 H   30.451711895734764        1.8531747953192883        4.4958297326729939     
 H   30.910856939759913       0.21634964630461340        4.9134270916218439     
 C   32.584578084220063        1.5824253153408618        4.7624522460780323     
 H   32.805678235095932        2.6386708462268804        4.9857746444569981     
 H   33.258690780938934       0.99943432564483503        5.4100615659496203     
 C   32.912860022311392        1.2881690265974468        3.2946261968615689     
 H   32.247556295756439        1.8766263304325508        2.6448129406073728     
 H   32.679169121325366       0.23481770672849508        3.0709571709059391     
 C   34.374293806174101        1.5751226222074393        2.9286925379402096     
 H   34.609160503197820        2.6299446162614526        3.1452811547507702     
 H   35.033620584016482       0.98623662125487832        3.5857303919548977     
 C   34.705388526169855        1.2641192027586907        1.4648978584073840     
 H   34.042663812107058        1.8508386654157150       0.80982668902051347     
 H   34.463892753947114       0.21015609149559702        1.2510647330093621     
 C   36.167266244540286        1.5409730027491251        1.0857436996661185     
 H   36.411202105304021        2.5935423384024276        1.3074014410017791     
 H   36.837977829335834       0.94025066609732677        1.7217859466157581     
 C   36.461182814851092        1.2473792302246420      -0.39012003783964805     
 H   35.766703169093660        1.8277610640353852       -1.0192225047376036     
 H   36.237476890200540       0.18933376715802536      -0.60879668662581754     
 C   37.905752555101955        1.5635218016634964      -0.81220740438962613     
 H   38.602822690093987       0.93702189033399541      -0.23018870454309454     
 H   38.135958002681249        2.6097268910760256      -0.54438344580869702     
 C   38.126544885694550        1.3486757350631691       -2.3145825062402814     
 H   39.136932278408274        1.6517565226276056       -2.6371213521985695     
 H   37.995212707924026       0.29032421340912901       -2.5970407877578632     
 H   37.411167830083059        1.9400738427003652       -2.9084817899842665     
 Cl   15.828108556734833        2.0282568811398858        12.624006614684973     
 Co   10.728654600026310        5.9694190552831206        8.1006594854795395     
 N   9.3232741139450006        4.3920580853136650        8.2329393016374937     
 N   11.870045484209506        4.1895674947509223        8.0657836002250676     
 N   9.4546928852056951        6.7449355284864243        9.5849726514786973     
 N   12.036713475772364        6.7562966615684426        9.6492257862080635     
 N   9.2429564493627154        6.7686285066615817        6.8028915854391174     
 N   11.833734177628386        6.8423182089451782        6.4600800133353777     
 O   7.9706047710123844        4.5663036438363465        8.2736962638865972     
 C   9.7191181180288204        3.1461744828804417        8.1865149155154722     
 N   13.170158190434236        3.8191346210311305        8.0276930219826692     
 C   11.161482862979430        3.0307783579687007        8.1112463421698493     
 O   8.0932124856074701        6.7247055073634341        9.4957066898005120     
 C   9.9359892672589840        7.3974151582762788        10.611760690428810     
 N   13.352336501997005        6.9876070524834235        9.8732548886982929     
 C   11.383754701517645        7.4281218367074944        10.633027054922280     
 O   7.8926480944803581        6.6864383458709247        7.0110649849682281     
 C   9.6092951218903124        7.4218242947568012        5.7315969166940919     
 N   13.106709901613927        7.1647138096750975        6.1299397559254087     
 C   11.051839295897320        7.5203346386318977        5.5791687120310627     
 B   7.5074544018608282        6.0018801332693599        8.2997073549158937     
 C   8.7844025494902382        1.9876704296334460        8.1761024797529789     
 H   13.927604541125316        4.5288305492115937        7.9279023638818851     
 C   13.310295905632314        2.4682485121201752        8.0339962488562993     
 C   12.034609657523246        1.9222936324129853        8.0939343164725557     
 C   9.0852452981756215        8.0772127610351365        11.625942856045119     
 H   14.074664072289320        6.6158534851485715        9.2174925625853952     
 C   13.550050190013435        7.7828391912583470        10.954746171079762     
 C   12.300007076426763        8.0880340993215807        11.476785727349199     
 C   8.6507288394866890        8.0246468588102537        4.7715484170124132     
 H   13.910613465164499        6.7635106653640618        6.6627760139990624     
 C   13.157553533459122        8.0170266756590998        5.0812530472819573     
 C   11.845961680865654        8.2706779332429861        4.6918645560464389     
 C   5.9206011987892824        6.0276080113579962        8.4692318298022506     
 H   8.0422749702580276        2.0718525837485275        8.9824440086001491     
 H   8.2007912429751482        1.9709532512626615        7.2433020882111121     
 H   9.3180713514886051        1.0404556434921228        8.2709454759981718     
 H   14.289341677565064        2.0116285968363523        7.9472606569716389     
 H   11.778096400317065       0.87305015425305610        8.1211581273603741     
 H   8.2930086764046056        8.6471312612929960        11.124977977638880     
 H   8.5728657089978633        7.3446033215501512        12.266553972394409     
 H   9.6809376083111669        8.7398299623703686        12.260779230823466     
 H   14.539219848267638        8.0886297710893853        11.278205529761676     
 H   12.089435195216685        8.7134081206834928        12.332604798367402     
 H   7.8108633094997453        8.4832223557675057        5.3076749569627699     
 H   9.1428709128902064        8.7609509425011662        4.1311400992285572     
 H   8.2210367735144771        7.2450833909705628        4.1245000325724446     
 H   14.104749964226301        8.4034404072413214        4.7230467626873995     
 H   11.527019695501293        8.9139478773538521        3.8841029989438742     
 H   5.4472053746188935        5.4838760223813283        7.6363528137333683     
 H   5.5744701211543148        7.0710727826574242        8.3821803480381458     
 C   5.4652242923077798        5.4450145083533972        9.8185133522506121     
 H   5.7113159564703704        4.3718430447949599        9.8573572955138342     
 H   6.0520747091660185        5.9106009984610424        10.625335405055223     
 C   3.9807666641610653        5.6378202399045554        10.143840749422630     
 H   3.3607585564730722        5.0607208708764162        9.4398577065121394     
 H   3.7053456139006782        6.6932136065296151        9.9821359330228852     
 C   3.6447437184348703        5.2419749210631394        11.586975067372427     
 H   3.8788550405282107        4.1768048629209336        11.745054608682580     
 H   4.3124552970206063        5.7883803102128626        12.272681897499732     
 C   2.1881298406870462        5.5124253442764406        11.975506300469185     
 H   1.5195397135408082        4.9229374359466807        11.328590873819667     
 H   1.9438557631897118        6.5665011178549744        11.765974177317146     
 C   1.8817697411021881        5.2023690891094621        13.444686000268584     
 H   2.1047236136138223        4.1439307376892502        13.653965484427387     
 H   2.5660032094364205        5.7758415529607445        14.089072769624471     
 C  0.43098829250923842        5.5085106560161670        13.832682514494142     
 H  0.20653576201597190        6.5638410432757555        13.608395163155656     
 H -0.24803913205961320        4.9230705961283787        13.192505575454101     
 C  0.11406229028043613        5.2201500015327946        15.303774482938909     
 H  0.79247001718005206        5.8016285370456693        15.946144529264634     
 H  0.33544940795466210        4.1644340145328833        15.527649727181162     
 C  -1.3400113695700058        5.5282709093509563        15.679232949664762     
 H  -1.5623987700651094        6.5843680822578126        15.456531387692957     
 H  -2.0133094312474014        4.9448167693031930        15.031197015416563     
 C  -1.6681397990617488        5.2326986586980153        17.146833651304608     
 H  -1.0034593463484325        5.8212999264194067        17.797143184248743     
 H  -1.4335188973323882        4.1794184719480993        17.369752907891947     
 C  -3.1298504120504118        5.5180546999720566        17.512817290029464     
 H  -3.3655880408974066        6.5728467548368661        17.297070328385420     
 H  -3.7885983471463582        4.9291268182220724        16.855229923326018     
 C  -3.4608223658212092        5.2055730766739234        18.976331636120833     
 H  -2.7982661297494311        5.7918668451860853        19.631980373847270     
 H  -3.2190281830170639        4.1514785899663043        19.189149535370063     
 C  -4.9227550553930177        5.4817049482519318        19.355733486108857     
 H  -5.1668791359259982        6.5344647698549272        19.135111453001500     
 H  -5.5933678626823093        4.8814736818790738        18.719082648345292     
 C  -5.2165222271689276        5.1866395194392378        20.831352645620875     
 H  -4.5213216778209340        5.7657578748546321        21.460988377708567     
 H  -4.9936477571378672        4.1280816038046062        21.048772447438417     
 C  -6.6607487979696449        5.5037095030058332        21.254175796504533     
 H  -7.3586224077130460        4.8784413801846043        20.671604553761355     
 H  -6.8900397764739463        6.5505263370394768        20.987601122836125     
 C  -6.8811947991491236        5.2874508628666463        22.756417179481762     
 H  -7.8907354486436194        5.5933112299496273        23.079988490277945     
 H  -6.7526513848096048        4.2280475512085518        23.037450527725277     
 H  -6.1635094686502754        5.8762349413277573        23.350738013643973     
 Cl   15.415180811389590        5.9738763568840936        7.8091153326312490     
         388

 Co   11.040146285245005        5.9753721091747050        1.2561086722446675     
 N   9.6079046958117615        7.5231425425971956        1.4296920490659701     
 N   12.160234613566603        7.7629713117741090        1.2608292477164036     
 N   9.7859067347217774        5.1587997832989014        2.7461595287973029     
 N   12.356361915460186        5.1825287251177317        2.7888783699501905     
 N   9.5633521369689110        5.1253741869358542       -1.6741803876870437E-002
 N   12.153258471470373        5.0699009520284424      -0.36118163066100312     
 O   8.2578049329105863        7.3271769004992979        1.4594116273172182     
 C   9.9893994615791470        8.7738183724577858        1.3887519264869430     
 N   13.453422696125308        8.1545662097909357        1.2005700701547162     
 C   11.432207072930998        8.9097416140427939        1.3104305757986219     
 O   8.4227117674128387        5.1648005697049983        2.6666361611725184     
 C   10.279397438662604        4.5145637462345096        3.7724612800759942     
 N   13.678112630945110        4.9862520084294539        3.0067400579237504     
 C   11.725991640025423        4.5100100472038340        3.7863598189762553     
 O   8.2127642446004465        5.2090074631720267       0.18461944704179606     
 C   9.9329272277372276        4.4736769629444293       -1.0876588208718401     
 N   13.428596408971613        4.7739022940170166      -0.70578462895811311     
 C   11.375758163151849        4.3903513276705839       -1.2445582457273598     
 B   7.8201671685909666        5.8800406579088103        1.4787774717987094     
 C   9.0424081735169768        9.9219012581998935        1.3786184686508640     
 H   14.220206960184091        7.4554305134507306        1.0903327280967328     
 C   13.570881054645922        9.5067389548100873        1.1973672175713808     
 C   12.286289879637341        10.031756914971906        1.2763864321442553     
 C   9.4455546695767438        3.8230471768441023        4.7938343774770296     
 H   14.388926529561020        5.3669962499325603        2.3442608351988254     
 C   13.901304945261208        4.2104379355645065        4.0985411072315454     
 C   12.663332628618965        3.8822426235844909        4.6327440316894002     
 C   8.9763961879835232        3.8602653758451937       -2.0431708289497661     
 H   14.229696202132953        5.1887207756288003      -0.17839353213693152     
 C   13.484761862514222        3.9361174120942333       -1.7655321809805309     
 C   12.174230826123438        3.6634223367843384       -2.1461813646592560     
 C   6.2332571614655814        5.8161517277975792        1.6409836060719449     
 H   8.2972970720631807        9.8254924329289821        2.1808451872089472     
 H   8.4628616957552865        9.9356975947805051       0.44320533822942387     
 H   9.5650215385198454        10.874373110195243        1.4791204531255571     
 H   14.540681648711955        9.9795808750319388        1.0927525234319917     
 H   12.013721561172206        11.076975469539297        1.3024853151781497     
 H   8.6339688530032657        3.2727490583890702        4.3021031055857755     
 H   8.9626187442269085        4.5474040943669065        5.4657268060647359     
 H   10.050594045136478        3.1404215631755976        5.3987203936640462     
 H   14.899394853544099        3.9344512105918099        4.4196240989321351     
 H   12.473146818397668        3.2665602284969109        5.5004031579017134     
 H   8.1452899156381413        3.3911972597392852       -1.5012583614422577     
 H   9.4740602726908687        3.1306788569718003       -2.6869882933555678     
 H   8.5314453267606591        4.6336624462165261       -2.6870011290069371     
 H   14.435243210367929        3.5738297202079972       -2.1391525394427693     
 H   11.859571364435135        3.0259109671764954       -2.9600289979230783     
 H   5.7527046089800065        6.3971051692899730       0.83756080233147290     
 H   5.9098804987907130        4.7725179934677957        1.4913930744210224     
 C   5.7568814348293849        6.3081164341400751        3.0178317414968285     
 H   5.9767980308033257        7.3826945863525895        3.1211611258664438     
 H   6.3493543440960343        5.8103031912754277        3.8005347405266430     
 C   4.2751240578561092        6.0641017905000041        3.3195673640465007     
 H   3.6459166859518755        6.6613814765470591        2.6412524159197748     
 H   4.0248863930364571        5.0125272158506933        3.1015930600290731     
 C   3.9245259509352817        6.3789928454494387        4.7783452610279795     
 H   4.1418886473431611        7.4380934275293731        4.9917418725549361     
 H   4.5983794389968145        5.8086367189194918        5.4381813489395023     
 C   2.4717222251581048        6.0697370738835241        5.1498588660068423     
 H   1.7954159318838443        6.6687332527456382        4.5201399245713931     
 H   2.2452465783338087        5.0189338071932728        4.9062823481582427     
 C   2.1609305576384075        6.3312555245399329        6.6270688103479891     
 H   2.3834297726882032        7.3827866171077838        6.8693263052723301     
 H   2.8456220152533964        5.7390120646235188        7.2537548204748497     
 C  0.71098610450342148        6.0158534161472810        7.0084524412401219     
 H  0.48436149029357833        4.9654827007759703        6.7638378660639500     
 H   3.1920863084442731E-002   6.6155022492976441        6.3817092437015930     
 C  0.40071609005662079        6.2786407189739348        8.4854747411872360     
 H   1.0680754904257248        5.6706919707738814        9.1146377777176113     
 H  0.64442011815858691        7.3248866150839351        8.7299828068659480     
 C  -1.0579065364075777        5.9960635205562056        8.8603982616042032     
 H  -1.3063273173907477        4.9490899751806090        8.6224120702328975     
 H  -1.7193633512965392        6.6062443306228751        8.2248415380940205     
 C  -1.3710879004821706        6.2785243063764744        10.333563799120455     
 H -0.73149232072572634        5.6508767276126131        10.972283457526055     
 H  -1.0915717709489998        7.3169616920764113        10.573408713868076     
 C  -2.8428679639263459        6.0525629445469447        10.697548317020003     
 H  -3.1284186098440534        5.0143866136546462        10.462102132576732     
 H  -3.4728370976907001        6.6860178085443698        10.053064369309173     
 C  -3.1562575595440916        6.3533500169244741        12.166881410425438     
 H  -2.5336624141704638        5.7124639693101908        12.810241939551705     
 H  -2.8488322936402892        7.3853341738070775        12.401135720283506     
 C  -4.6333849152957622        6.1667558661583621        12.539944061662803     
 H  -4.9525011171537097        5.1419474833400125        12.286837414002457     
 H  -5.2589790557198839        6.8338753381123842        11.924282092801864     
 C  -4.9037957678036870        6.4357665227701295        14.024439101756201     
 H  -4.2838831006091018        5.7584695628049811        14.633539689265817     
 H  -4.5641106858508591        7.4524759723294638        14.283023061008194     
 C  -6.3774417940381749        6.2746329927514966        14.429882636825871     
 H  -6.9930731078802655        6.9982310669889243        13.869499586720258     
 H  -6.7260038442849375        5.2733589186964194        14.122471162689452     
 C  -6.5802444375433362        6.4617715676658758        15.938234165654153     
 H  -7.6341525922368030        6.3452537673382068        16.238827344964761     
 H  -6.2589339836213229        7.4640367194907391        16.265568590658042     
 H  -5.9956583417667320        5.7255368517929588        16.511854197053658     
 Cl   15.720540077190774        6.0307095586605524       0.94359435809695857     
 Co   20.775116521856404        2.0230261444474240        5.5571934802093299     
 N   22.208424019365211        3.5692671877298885        5.3829575712408406     
 N   19.655885102295990        3.8113203204780053        5.5502224832175564     
 N   22.029174190294601        1.2048380430959595        4.0671651657786505     
 N   19.459333453484962        1.2304400721765192        4.0247162551384061     
 N   22.251057368577133        1.1701195974192475        6.8293054739444479     
 N   19.661044993521752        1.1165800354049871        7.1731008409171713     
 O   23.558359198924457        3.3722088313856244        5.3543273453346734     
 C   21.827829256475081        4.8202535418633046        5.4231314772058941     
 N   18.363052115780786        4.2041680917296258        5.6103697192171937     
 C   20.385026798805850        4.9574104477697150        5.5007031040786449     
 O   23.392412856709754        1.2100459739989164        4.1468234837267746     
 C   21.535408140354978       0.56108505517290508        3.0406828881285519     
 N   18.137326573642994        1.0359665295617888        3.8068082761758015     
 C   20.088847837584318       0.55794226047910944        3.0266798487825524     
 O   23.601787819297041        1.2536160998333248        6.6288172082458630     
 C   21.880771501298817       0.51892141244165846        7.9002670079981305     
 N   18.385379388137522       0.82182986332801133        7.5175853527460754     
 C   20.437821226642747       0.43655511429893856        8.0567473412996389     
 B   23.995096776162836        1.9246979585135335        5.3348336264970140     
 C   22.775691575616687        5.9675924071494366        5.4331711960267368     
 H   17.595583063368434        3.5057453348441618        5.7208735235185921     
 C   18.246883156296597        5.5564151279853640        5.6135489401291716     
 C   19.532026144080866        6.0802215149512815        5.5345701732319634     
 C   22.368736518384594      -0.13110634721491535        2.0192949500235096     
 H   17.426884536411535        1.4172661231866635        4.4693137505938649     
 C   17.913141397142084       0.26122878048589249        2.7143844345527812     
 C   19.150650058043606       -6.8089314116909827E-002   2.1798583259178961     
 C   22.836795942845598       -9.4666760087338181E-002   8.8561992996423342     
 H   17.584705344293301        1.2376597414109201        6.9903249978980959     
 C   18.328335380361150       -1.5625673128044651E-002   8.5775408155102220     
 C   19.638581204291981      -0.28946450684734759        8.9583976915292389     
 C   25.582008214321529        1.8603828330665664        5.1729871350646279     
 H   23.520743991657689        5.8704646458263765        4.6309615837756724     
 H   23.355307643782691        5.9809966630291713        6.3685475333349508     
 H   22.253865599775875        6.9204763051982692        5.3325556802473422     
 H   17.277495426100209        6.0301633183848828        5.7180502853239128     
 H   19.805534294535377        7.1251974753913823        5.5084722889673898     
 H   23.180556813763332      -0.68114994823804054        2.5109211110364478     
 H   22.851285489978100       0.59275760690199031        1.3465714981171448     
 H   21.763255459067615      -0.81407446633028924        1.4151831381852480     
 H   16.914685230127180       -1.3342398643430564E-002   2.3932299129971137     
 H   19.340021554759335      -0.68328683366577947        1.3116516739276725     
 H   23.666135946594562      -0.56712632447296352        8.3143943643581899     
 H   22.338040969999305      -0.82149363237546102        9.5022996394887951     
 H   23.284607602563565       0.67910727925370740        9.4976260665110424     
 H   17.377474100068170      -0.37686654230431044        8.9511872330733322     
 H   19.952532198700897      -0.92711187966141040        9.7724054294886660     
 H   26.062604350183811        2.4404012631110921        5.9770319306943671     
 H   25.905149187305277       0.81655202818050299        5.3215033637736573     
 C   26.058489017532139        2.3537484087657869        3.7967319482810251     
 H   25.838431529642758        3.4283638794188760        3.6944684594983532     
 H   25.466109700360349        1.8566861878016196        3.0134960487160569     
 C   27.540278857552480        2.1102621398931598        3.4948701952425298     
 H   28.169328213706812        2.7070447652270775        4.1737546759891373     
 H   27.790729128416942        1.0585570499818082        3.7118189483640589     
 C   27.890789451458183        2.4266657468950932        2.0364489588756318     
 H   27.672906293535860        3.4858327326094192        1.8240558841111838     
 H   27.217270774242117        1.8566171249168739        1.3760266508412053     
 C   29.343768498832532        2.1185557239595951        1.6647956323124609     
 H   30.019655875851786        2.7176601795705215        2.2948590505999960     
 H   29.570960309186457        1.0677828939779503        1.9077622989156648     
 C   29.654375626002288        2.3811558624578528       0.18776877736852324     
 H   29.430942381557919        3.4326157531822412       -5.3895208428280592E-002
 H   28.970275819090418        1.7886416160621690      -0.43930416830617985     
 C   31.104648594900056        2.0673417234607934      -0.19360146460376038     
 H   31.332343996710549        1.0171248442548448        5.0674097715100438E-002
 H   31.783037467899035        2.6674893180519854       0.43340424897725349     
 C   31.414773937462485        2.3309817118531280       -1.6704772333165805     
 H   30.748205964471317        1.7224648103646527       -2.2999500525718801     
 H   31.169881055838569        3.3770399145734435       -1.9146273427032132     
 C   32.873815522551418        2.0502962556409843       -2.0452348013131783     
 H   33.123529038526435        1.0035690886206750       -1.8074461082326196     
 H   33.534410448533130        2.6611940671726511       -1.4094440069013827     
 C   33.186832574866060        2.3335111368011958       -3.5182665519527814     
 H   32.548083230257049        1.7052077048454521       -4.1572301411954280     
 H   32.906022682435164        3.3716808280296831       -3.7578598930943476     
 C   34.658973084825853        2.1095341105206518       -3.8821787967818651     
 H   34.945969786575887        1.0717398333895012       -3.6466411957059144     
 H   35.288132259095107        2.7439527307253466       -3.2377916875117285     
 C   34.971772037418923        2.4105909312528904       -5.3515687043727418     
 H   34.350024896656635        1.7686217646512445       -5.9947471643739192     
 H   34.662720656809974        3.4421134408902359       -5.5859487217480348     
 C   36.449175348091543        2.2262199918995695       -5.7248682811126939     
 H   36.770227837732392        1.2021595092877781       -5.4708179882158632     
 H   37.073871425028216        2.8951503218603305       -5.1101055470817975     
 C   36.718393530381825        2.4941480955880229       -7.2097890586478108     
 H   36.099836599109089        1.8144184332333217       -7.8178406030950356     
 H   36.375974595104580        3.5098257834671087       -7.4695698246244842     
 C   38.192461488957228        2.3362616955894597       -7.6155257809114500     
 H   38.806568082670765        3.0626108613104792       -7.0566726897667547     
 H   38.543894366110024        1.3362600726086959       -7.3064994431398746     
 C   38.393917917823181        2.5213050106623180       -9.1243254541144161     
 H   39.448486758792995        2.4082436056007430       -9.4249848099983282     
 H   38.068547163948303        3.5221129365987323       -9.4534991145679932     
 H   37.811599876195082        1.7815194911533414       -9.6963796202092318     
 Cl   16.094504554583384        2.0825944817495872        5.8690197520778353     
 Co   20.513550634197408        2.0125622705847475        12.338047133331743     
 N   21.918651216313457       0.43454170739767972        12.205502542756788     
 N   19.371519326314214       0.23363611585022062        12.371657268537268     
 N   21.788533330314795        2.7879442606703555        10.854611947868177     
 N   19.206608763795888        2.8007843660810772        10.788435312016434     
 N   21.998807322863794        2.8109714946634843        13.636553318772874     
 N   19.407938165351172        2.8873234120949314        13.977298974947079     
 O   23.271450792608821       0.60809305456772911        12.165670562135606     
 C   21.521979284121102      -0.81108076564361886        12.251918291376485     
 N   18.071171733516220      -0.13600122758999122        12.409848750734882     
 C   20.079438457196655      -0.92558005420415201        12.326520811213696     
 O   23.149958676736770        2.7671379376772531        10.944770589558940     
 C   21.308389426411747        3.4403709489223120        9.8272419748139956     
 N   17.891265694411203        3.0324917402106615        10.563108717594684     
 C   19.860685349723465        3.4718742249703616        9.8048638675972484     
 O   23.349168955465998        2.7276747067827936        13.429405371501067     
 C   21.632344889796261        3.4647755187719884        14.707425756777287     
 N   18.134984730224119        3.2100236562246747        14.307177209053565     
 C   20.189794536909059        3.5643689098397382        14.859000249370418     
 B   23.734932947201809        2.0436803466050031        12.140651031399834     
 C   22.455983052031534       -1.9701753327082812        12.263246907455139     
 H   17.314225271647210       0.57426031440996161        12.509283518647615     
 C   17.930256467998380       -1.4868114755861299        12.403775063460168     
 C   19.205650214109600       -2.0335354542900470        12.343922364244047     
 C   22.160351197612680        4.1194499017003636        8.8135408913560997     
 H   17.168267738311734        2.6615241971416848        11.218600630492899     
 C   17.694795333479590        3.8273517533947881        9.4810663966996440     
 C   18.945418314607874        4.1317885822389906        8.9599842251533541     
 C   22.590987168720581        4.0674560734292760        15.667510745027041     
 H   17.331116711729830        2.8096012037713582        13.773603885608662     
 C   18.084105474670032        4.0617226116541287        15.356340863713990     
 C   19.395673743755491        4.3145695685291230        15.746396587129981     
 C   25.321930687917792        2.0699373122385305        11.972544070699753     
 H   23.197977713444754       -1.8873213515631426        11.456621312852150     
 H   23.039835908390199       -1.9862498176339320        13.195910714887974     
 H   21.921684037101990       -2.9171502186996401        12.169466025816941     
 H   16.950971849447633       -1.9429066463886651        12.490625894503308     
 H   19.461598633129924       -3.0829414544994642        12.316865585792025     
 H   22.951782896073439        4.6900628294503202        9.3150539019562206     
 H   22.673789592199157        3.3864314763456043        8.1741884103232820     
 H   21.565334594984208        4.7814343549682921        8.1773703562964695     
 H   16.705980539109088        4.1332563574859478        9.1565816395027575     
 H   19.157022901159344        4.7565827080015088        8.1039910033755707     
 H   23.430876998807836        4.5259066442865850        15.131241611221052     
 H   22.098955489442620        4.8038682559042689        16.307877249319489     
 H   23.020767647371038        3.2879218891243225        16.314531626518644     
 H   17.136929851233521        4.4483141244332112        15.714434366569426     
 H   19.714584954481062        4.9571689047319776        16.554703030747611     
 H   25.794732098987794        1.5235412691300032        12.803951418686482     
 H   25.667634935006550        3.1130954694744428        12.063499816932264     
 C   25.778828804565556        1.4923374343111289        10.621851332362258     
 H   25.534456712397713       0.41903344753017785        10.579401765520334     
 H   25.191705649149799        1.9595458200655451        9.8162353035383099     
 C   27.263098534892546        1.6886055427680178        10.298058759207775     
 H   27.883820920380586        1.1107068551640027        11.000702872349084     
 H   27.536501413821242        2.7439253566385657        10.462938884664281     
 C   27.600375767873022        1.2975608250188191        8.8540828567570973     
 H   27.368216710574533       0.23252908234852704        8.6928491587102368     
 H   26.931859038770714        1.8446889933293669        8.1697655107202500     
 C   29.056526706567169        1.5716560666822734        8.4666468968654396     
 H   29.726124152118974       0.98230647368391710        9.1126147790617420     
 H   29.298682971625595        2.6257710838064008        8.6781780134435653     
 C   29.363546717246471        1.2647961828311214        6.9970090963397285     
 H   29.141968417010009       0.20648521471516440        6.7857522827882377     
 H   28.678560910277515        1.8384994079403192        6.3536339907068999     
 C   30.813889309298229        1.5734032696584237        6.6094703031779911     
 H   31.037056618472754        2.6287080306790487        6.8350927593419666     
 H   31.493700806672894       0.98797624462789291        7.2488082724604066     
 C   31.130817841036631        1.2872071217843402        5.1379883431182831     
 H   30.452158233931868        1.8693417390510143        4.4964996920252442     
 H   30.909671802738256       0.23174444798756230        4.9126955942616899     
 C   32.584708510293389        1.5961080451291234        4.7626025113881969     
 H   32.807051882604604        2.6519413835329737        4.9865476146605818     
 H   33.258233925769026        1.0119079224077654        5.4097015358288187     
 C   32.912328453193780        1.3023232988559930        3.2945518652897716     
 H   32.248177280851735        1.8925060724965048        2.6452058162984251     
 H   32.676593722481584       0.24962936903445382        3.0701974567971106     
 C   34.374227247192927        1.5865432933651527        2.9287063070618586     
 H   34.611352431131330        2.6406299999646650        3.1461052631632058     
 H   35.032244033506771       0.99569074579197192        3.5852049941503230     
 C   34.704535740189030        1.2759540522371331        1.4646739291317685     
 H   34.043585378523133        1.8650553326810722       0.81010768438547065     
 H   34.460119895943187       0.22295873010429726        1.2499633208919152     
 C   36.167086578853592        1.5488052609283647        1.0857768045522753     
 H   36.414353024178688        2.6001469562522250        1.3088180855182974     
 H   36.835806561924514       0.94514660915588289        1.7209140926644451     
 C   36.459945018071835        1.2562953141475885      -0.39047185457801070     
 H   35.768739368777517        1.8409489659324365       -1.0186793327844699     
 H   36.231124299458827       0.20007211420318993      -0.61090522454033280     
 C   37.905787457110129        1.5656128877332052      -0.81185343142382393     
 H   38.599282115386153       0.93482087903949584      -0.23081941244783666     
 H   38.141215214041146        2.6098318774280238      -0.54227006256630561     
 C   38.125749153528339        1.3520258180745717       -2.3145019061785912     
 H   39.138036108082588        1.6469315276253051       -2.6361043790820218     
 H   37.986071772230360       0.29614464103336824       -2.5989539843197078     
 H   37.416093772242810        1.9497965266003348       -2.9074715005189109     
 Cl   15.827281454065263        2.0210878204198952        12.626691727286225     
 Co   10.729786544582451        5.9649352991928604        8.0993482846895777     
 N   9.3232427609912492        4.3888569684875263        8.2334202382010364     
 N   11.870264117358714        4.1847598379300122        8.0662410104063120     
 N   9.4566517432135537        6.7422328475542219        9.5838954084888073     
 N   12.038162864733001        6.7520881403544060        9.6472542654573914     
 N   9.2444926437074884        6.7663677459314497        6.8026560409608576     
 N   11.835236240901022        6.8392987769997466        6.4598229873824300     
 O   7.9706839484613523        4.5640376195166512        8.2736630999293812     
 C   9.7184735880597533        3.1427679766654046        8.1872510943725167     
 N   13.170078768956383        3.8134141132452033        8.0272046587257808     
 C   11.160860926731143        3.0264891515879757        8.1118783852473619     
 O   8.0950979678651809        6.7226123907914817        9.4950302080671367     
 C   9.9384534622040679        7.3943409706615890        10.610682343343075     
 N   13.354047741580587        6.9818749429264715        9.8710430568567684     
 C   11.386166528066175        7.4239193557318695        10.631653801770423     
 O   7.8941692093569955        6.6840906872733479        7.0105015425792088     
 C   9.6109825713161214        7.4195040632687350        5.7313853594695843     
 N   13.108317523004432        7.1605489367105060        6.1290682655982911     
 C   11.053540854322543        7.5173713253542394        5.5787887285618076     
 B   7.5086349349974260        6.0001159206885797        8.2993754624312359     
 C   8.7832308316077174        1.9847118677889921        8.1768433716652300     
 H   13.927926825948207        4.5226561446856275        7.9269628465167274     
 C   13.309237781262954        2.4624732842934938        8.0331037876349409     
 C   12.033166006362976        1.9174214512535699        8.0938580064331749     
 C   9.0884207837609861        8.0746260341238756        11.625173403966359     
 H   14.075887830831876        6.6097463706445234        9.2149944273116127     
 C   13.552847548087316        7.7762411623951513        10.953003351706448     
 C   12.303319270374532        8.0824192946197826        11.475557052511766     
 C   8.6525091752044645        8.0227782056927310        4.7715233842780460     
 H   13.912094209675791        6.7587565180753906        6.6616789499408071     
 C   13.159402519762530        8.0122240328375067        5.0798965622084609     
 C   11.847860493643518        8.2666956111060692        4.6908691124509021     
 C   5.9217766909151752        6.0274913538198298        8.4685499878103965     
 H   8.0409852543948581        2.0694071134278169        8.9830192993334705     
 H   8.1997803546688850        1.9681372218074398        7.2439389715935194     
 H   9.3164250181312216        1.0372696419844460        8.2719100578399907     
 H   14.287885284742975        2.0051526924833230        7.9456057781073355     
 H   11.775959605490641       0.86835159518196814        8.1210358251553423     
 H   8.2953457140958875        8.6436928871352450        11.124606866010639     
 H   8.5773167960230428        7.3423634021209718        12.267127568628208     
 H   9.6845046490435696        8.7381090568145048        12.258726284746510     
 H   14.542399299803670        8.0807327871152701        11.276380091031537     
 H   12.093614272040295        8.7073510604765350        12.331901387545118     
 H   7.8130399099414332        8.4818433751535469        5.3078980063825387     
 H   9.1448998025826889        8.7587621761260692        4.1309417611178443     
 H   8.2221261402716053        7.2434747687980154        4.1246429745164077     
 H   14.106745011440776        8.3975907454545453        4.7210308242967827     
 H   11.529111994859520        8.9097092691410307        3.8828354331902180     
 H   5.4480870625423190        5.4821433911578845        7.6369397083555874     
 H   5.5766308872747885        7.0709623786193054        8.3787809263766331     
 C   5.4654696701821317        5.4488269917822807        9.8190193349213946     
 H   5.7104158052478393        4.3755924053287130        9.8606597627376811     
 H   6.0525605590188496        5.9158024263642890        10.624803132250621     
 C   3.9811288148559765        5.6438707518875093        10.143307835562410     
 H   3.3607205353169829        5.0659053453283809        9.4404311730361279     
 H   3.7068158028339551        6.6991023564604806        9.9791624440043112     
 C   3.6444571929902980        5.2515393749078774        11.587116778041391     
 H   3.8778264973425265        4.1866294977691894        11.747596555150697     
 H   4.3124374802772225        5.7989739760701235        12.271707288991420     
 C   2.1880102489964592        5.5236924854034042        11.974899023055086     
 H   1.5190814172540741        4.9337993560094571        11.328727002259695     
 H   1.9445227338739024        6.5776288314420599        11.763887304657382     
 C   1.8814486212020056        5.2157476391003401        13.444425673279536     
 H   2.1043738795043372        4.1576077514568128        13.655139168800105     
 H   2.5657035897167186        5.7900306036723492        14.088046568105765     
 C  0.43070448450013527        5.5223016865231527        13.832127817094630     
 H  0.20616393293130758        6.5774168551861099        13.606952726401017     
 H -0.24832563707964542        4.9362455784426809        13.192534486582925     
 C  0.11406312789039980        5.2350586963967283        15.303477097568999     
 H  0.79198753789004772        5.8176916153835299        15.945273066884248     
 H  0.33642134848344024        4.1797557291468097        15.528254551966066     
 C  -1.3402100099975052        5.5420671186467096        15.678905276709365     
 H  -1.5637333663180171        6.5977644576279948        15.455529259243544     
 H  -2.0129886731601179        4.9574424269779263        15.031415199773516     
 C  -1.6676892208399363        5.2470760884481802        17.146749360212556     
 H  -1.0041093917860631        5.8373908598261224        17.796550311461349     
 H  -1.4311019504463558        4.1944473761524241        17.370416495509286     
 C  -3.1298417764712108        5.5298316105743854        17.512640753618676     
 H  -3.3677653664809557        6.5838908488671271        17.296013263969968     
 H  -3.7873279489841614        4.9389406115452328        16.855638399298847     
 C  -3.4600376609944417        5.2178874031927629        18.976416183919095     
 H  -2.7992417934036453        5.8065985852955784        19.631511803551664     
 H  -3.2153481439573084        4.1647717011191121        19.190196234930891     
 C  -4.9226389026185995        5.4900766872309381        19.355540383616454     
 H  -5.1700780633571650        6.5415929017836829        19.133448319693041     
 H  -5.5912682660754500        4.8868679623308182        18.719845368274850     
 C  -5.2153602774548506        5.1962179691359687        20.831564913594136     
 H  -4.5234940214608566        5.7797138124667455        21.460261063649519     
 H  -4.9873013488847118        4.1395251806542221        21.050846414910215     
 C  -6.6608882275221744        5.5063852207053472        21.253620917412487     
 H  -7.3551191409536250        4.8767218943608874        20.672080645447910     
 H  -6.8954781410261177        6.5511647635111867        20.985182389341450     
 C  -6.8805323366450297        5.2915037029027596        22.756146885341614     
 H  -7.8920432887149845        5.5889566138954914        23.078695676021447     
 H  -6.7434105032004705        4.2346586854745061        23.039293167289838     
 H  -6.1687615832544189        5.8868789533671109        23.349502663931975     
 Cl   15.416046398198791        5.9668397823687522        7.8069676285869782     
         388

 Co   11.039041617777277        5.9708826863951856        1.2575299447406068     
 N   9.6079732682197836        7.5199444016701777        1.4293129163236091     
 N   12.160070462051456        7.7581308443946444        1.2605795297240032     
 N   9.7839109398925252        5.1561003918899102        2.7473143231430024     
 N   12.354861941054713        5.1782816754888472        2.7910155832365366     
 N   9.5618790066171933        5.1230777773144123       -1.6412776306245852E-002
 N   12.151827332782158        5.0667757525622203      -0.36072795545545738     
 O   8.2577604276914425        7.3249335651993617        1.4594753192883803     
 C   9.9901038016719514        8.7704085679979862        1.3881526305881300     
 N   13.453563005132098        8.1487974320190339        1.2013041465133785     
 C   11.432895781628179        8.9054283706298136        1.3099951722078380     
 O   8.4207918413662171        5.1627298805409074        2.6673422047477438     
 C   10.276844198775095        4.5115201300040999        3.7736590904509040     
 N   13.676341166622827        4.9804816389358670        3.0091758108306825     
 C   11.723487787995840        4.5058194321398490        3.7879058280056865     
 O   8.2113000671731324        5.2066747165745699       0.18521007432890552     
 C   9.9313248433065713        4.4713089966040265       -1.0873378563562184     
 N   13.427065646983284        4.7696265565972880      -0.70468625105283011     
 C   11.374145093365316        4.3873041903368941       -1.2440144602976000     
 B   7.8190044917372425        5.8783009412352820        1.4791192784442813     
 C   9.0436535444699793        9.9189503131635401        1.3779989506826036     
 H   14.219936437594628        7.4491967207279375        1.0915244072697570     
 C   13.572015805978110        9.5009128906182614        1.1985248422830734     
 C   12.287813746824856        10.026849391229005        1.2766996124675047     
 C   9.4422407098515855        3.8205372412764569        4.7947153246154812     
 H   14.387670117346383        5.3608175021386906        2.3469949520171141     
 C   13.898401763019280        4.2038466162040971        4.1005510730468595     
 C   12.659893572144515        3.8766699756313554        4.6342089852449089     
 C   8.9747100867941114        3.8583675327865397       -2.0430588341906963     
 H   14.228281934129956        5.1838500103080003      -0.17704616706084683     
 C   13.483010538649292        3.9312163496493029       -1.7639570937368463     
 C   12.172437411594034        3.6593578231948531       -2.1450069660993236     
 C   6.2320941327778012        5.8160840385523445        1.6416089706290409     
 H   8.2986850233392566        9.8230935374445298        2.1804191860444972     
 H   8.4639128875320786        9.9328566475640958       0.44270994137220354     
 H   9.5667543409816780        10.871192303850220        1.4782303044232337     
 H   14.542222539819958        9.9730441985199452        1.0947040223472653     
 H   12.015949094020186        11.072244509581180        1.3028507166255907     
 H   8.6314993451938768        3.2693844853173366        4.3025790552688870     
 H   8.9580194667335533        4.5452661222699149        5.4652289270861241     
 H   10.046857368942252        3.1387860986232705        5.4009241072036787     
 H   14.896097442185544        3.9265669860289183        4.4217599381292141     
 H   12.468799928079697        3.2605888230335554        5.5013645853651942     
 H   8.1432396895437638        3.3897191964084410       -1.5014018386384160     
 H   9.4721432843735158        3.1285195023652732       -2.6867554164959708     
 H   8.5303927893187801        4.6320416202786596       -2.6869984424153972     
 H   14.433352541652663        3.5678771883436338       -2.1368953274570632     
 H   11.857599682695577        3.0216022895513595       -2.9585979814482530     
 H   5.7518716802272785        6.3954165218545205       0.83689235803770268     
 H   5.9077236775279207        4.7724588441707230        1.4947393134191111     
 C   5.7566127816721675        6.3120015617273415        3.0172468232334806     
 H   5.9776593099575690        7.3865206942932637        3.1177644385422218     
 H   6.3488368984145769        5.8156028710867522        3.8010098503151299     
 C   4.2747373199691898        6.0702008723363674        3.3199939330877277     
 H   3.6459296864926141        6.6665906734336904        2.6405524237907043     
 H   4.0234189975967789        5.0184555794733576        3.1044727555718845     
 C   3.9247566385593471        6.3886182607267630        4.7780856091163448     
 H   4.1428325326846913        7.4479867983085208        4.9890716368408512     
 H   4.5983448941425582        5.8193167752995381        5.4390558593177296     
 C   2.4717886284619137        6.0810329167759312        5.1503292915425840     
 H   1.7958143166762222        6.6796066868778530        4.5198579396194489     
 H   2.2445529527580081        5.0300842289666114        4.9082337885893121     
 C   2.1611799661803701        6.3446607985817574        6.6271876655436266     
 H   2.3836893101983665        7.3964942631525306        6.8680113557657538     
 H   2.8458532134576333        5.7532397049031996        7.2546474542771362     
 C  0.71120009207583779        6.0296506597611641        7.0088513308546565     
 H  0.48467691673052576        4.9790638250054275        6.7651163638490450     
 H   3.2135389322220674E-002   6.6286797657705856        6.3815234284287206     
 C  0.40063539970601891        6.2935436603763044        8.4856151779247604     
 H   1.0684719711415680        5.6867420964489828        9.1153526750978298     
 H  0.64336987532598811        7.3401999498126687        8.7292316838963160     
 C  -1.0577913003432524        6.0098578129420046        8.8605542437765479     
 H  -1.3050845393643160        4.9624910063641900        8.6232218013844513     
 H  -1.7197579957786719        6.6188858256389773        8.2244584869036554     
 C  -1.3716233298656095        6.2928765147331589        10.333479381991323     
 H -0.73094795946884217        5.6669094032296483        10.972697893160051     
 H  -1.0940435189627271        7.3319525738785556        10.572601421216433     
 C  -2.8429700919421328        6.0643524509335860        10.697545031445458     
 H  -3.1263768781945944        5.0254650076314968        10.462929136524302     
 H  -3.4741790867642730        6.6959009093130639        10.052508062544703     
 C  -3.1571114586855380        6.3656163745313394        12.166633982232216     
 H  -2.5328037442095126        5.7270561981910824        12.810508188137915     
 H  -2.8524942792366264        7.3985428462973433        12.399989131503187     
 C  -4.6335867599961480        6.1751831799803290        12.539970108138911     
 H  -4.9495017353579174        5.1491903333727391        12.288213068284051     
 H  -5.2611099008998945        6.8394698336748947        11.923442718019876     
 C  -4.9049800788578972        6.4452461390182991        14.024100454160182     
 H  -4.2818601229082747        5.7720994833954373        14.634042937305288     
 H  -4.5702588606644179        7.4637254862722395        14.280972972798358     
 C  -6.3773711502983410        6.2774661462195418        14.430287222259883     
 H  -6.9965055803911502        6.9969195024444764        13.869011739927508     
 H  -6.7208705281226706        5.2742741348876541        14.124555033917684     
 C  -6.5809029214212149        6.4657497352689779        15.938393740212867     
 H  -7.6329268182243659        6.3411896970892787        16.239960576404329     
 H  -6.2677594755830208        7.4704186768370358        16.263823825270947     
 H  -5.9906683956333930        5.7357299923754166        16.512842866176051     
 Cl   15.719702475900704        6.0235684247005024       0.94600967231541688     
 Co   20.776221366042183        2.0190038061067495        5.5557622284266630     
 N   22.208258814113830        3.5666751124180802        5.3833858395371275     
 N   19.655971673069082        3.8068838102618230        5.5506671882432332     
 N   22.031186439676908        1.2027525480054180        4.0659981413624093     
 N   19.460793983604511        1.2266368779422903        4.0225426218349147     
 N   22.252608406406484        1.1685547664629523        6.8290334187313162     
 N   19.662563733419773        1.1140109362408974        7.1727631762792461     
 O   23.558322022967687        3.3706708014232953        5.3542134893406121     
 C   21.826946540950072        4.8174215935393674        5.4238497558599033     
 N   18.362801961009804        4.1986894121360230        5.6098409980519941     
 C   20.384159261759866        4.9535629674815596        5.5013259171078595     
 O   23.394345281463412        1.2086611800899241        4.1460926995788858     
 C   21.538002645804525       0.55861142934809549        3.0394893593623200     
 N   18.139081843839087        1.0304760739016263        3.8043405776780013     
 C   20.091389867358469       0.55419343004464494        3.0251478675023202     
 O   23.603316901079126        1.2520271807575680        6.6282039037962388     
 C   21.882516529935288       0.51723979788332586        7.8999990985892090     
 N   18.387027559961382       0.81799681777091937        7.5166139517146142     
 C   20.439587806002496       0.43410726655358051        8.0562949428178534     
 B   23.996259500848030        1.9236975742668487        5.3344532203154680     
 C   22.774188680033351        5.9652869287449422        5.4339181261424878     
 H   17.595805953062211        3.4997368689946926        5.7198630734896287     
 C   18.245521386396906        5.5508724163866949        5.6125987903447019     
 C   19.530225100273515        6.0757074408011658        5.5344606124017846     
 C   22.372138294822360      -0.13298501024083212        2.0184195006395540     
 H   17.428091081555941        1.4113169509151484        4.4665453586944226     
 C   17.916118438865531       0.25481935526899319        2.7123993131025284     
 C   19.154205028830550       -7.3378104951736217E-002   2.1784474205162692     
 C   22.838670817905090       -9.5862185470307448E-002   8.8561020777657600     
 H   17.586198257330274        1.2331397592281090        6.9890928524073601     
 C   18.330284086782864       -2.0113950598222408E-002   8.5760738378183845     
 C   19.640597970438165      -0.29301231840667957        8.9573123411629449     
 C   25.583171138383207        1.8610931289605148        5.1722903135042078     
 H   23.519103863261535        5.8687764621785243        4.6315134675960659     
 H   23.353992597129718        5.9788369240992463        6.3691736850772278     
 H   22.251803706641702        6.9179035092893351        5.3335835114339476     
 H   17.275690012772920        6.0238276551135304        5.7163166514308292     
 H   19.802944148541254        7.1208820158012571        5.5083103490612633     
 H   23.183093095957577      -0.68390610395276408        2.5104600904149525     
 H   22.856007355434638       0.59129567871090027        1.3471500618064953     
 H   21.767120035934195      -0.81504777677299023        1.4129148794047708     
 H   16.918089736688348       -2.1173466684936887E-002   2.3911256724973762     
 H   19.344558241353944      -0.68901864785979949        1.3107941647887931     
 H   23.668535608076876      -0.56759341340269409        8.3145427804983534     
 H   22.340246004935732      -0.82320161682314641        9.5018738885807235     
 H   23.285588652748697       0.67815456925791584        9.4978568210191288     
 H   17.379596724007428      -0.38250140451300946        8.9490359010848479     
 H   19.954791726437179      -0.93089150192855497        9.7710488601624235     
 H   26.063433245785284        2.4395755736828111        5.9775723711857882     
 H   25.907327340832069       0.81728877441863912        5.3181832820851431     
 C   26.058747936801943        2.3582842556416246        3.7971915187827503     
 H   25.837573222275235        3.4328372960807965        3.6976429660530483     
 H   25.466608938882136        1.8625682986651086        3.0129440182782337     
 C   27.540652930402256        2.1169640860301451        3.4943297125477542     
 H   28.169316858888013        2.7129020824518886        4.1742889719901246     
 H   27.792164665251764        1.0651001739743711        3.7089185550036898     
 C   27.890553974043804        2.4367565647409939        2.0365622663960288     
 H   27.672004849305324        3.4961854537812900        1.8264885721556217     
 H   27.217270105747378        1.8677345923517035        1.3750591035374595     
 C   29.343681379938666        2.1302129352632684        1.6641915194295098     
 H   30.019274820992532        2.7288851884277467        2.2949760305727236     
 H   29.571568200196779        1.0792919310617730        1.9057325915142407     
 C   29.654122232802081        2.3948241848162297       0.18749958234411201     
 H   29.430763745089017        3.4465929134838555       -5.2784554498436900E-002
 H   28.969986850745833        1.8031569021565172      -0.44031194834198167     
 C   31.104400753990962        2.0812576700643577      -0.19415194008523670     
 H   31.331897378191410        1.0308106874225862        4.9274844631909488E-002
 H   31.782850586762759        2.6807401985745321       0.43341459633386681     
 C   31.414833915429529        2.3459258564028436       -1.6707825783514367     
 H   30.747716805355743        1.7386078105860479       -2.3008016914471634     
 H   31.171018691544152        3.3924115283304035       -1.9140736534392846     
 C   32.873641472974015        2.0639597286645315       -2.0455708098937984     
 H   33.122109893696759        1.0168168856915227       -1.8084179457841998     
 H   33.534824665521022        2.6736395169569556       -1.4092622539103479     
 C   33.187324138705506        2.3476639995283599       -3.5183743215298011     
 H   32.547418028697315        1.7211007263595020       -4.1578146083231164     
 H   32.908568260995608        3.3864967269088027       -3.7572676236403160     
 C   34.658998565714413        2.1209437810369560       -3.8823742726744230     
 H   34.943719835250810        1.0824036077631829       -3.6476753813599219     
 H   35.289471278468284        2.7533682482866788       -3.2374252522288440     
 C   34.972603064408112        2.4224530546208092       -5.3515148323570383     
 H   34.349066168842398        1.7829084254102221       -5.9952236199762901     
 H   34.666507791245429        3.4549599253183962       -5.5849841248709406     
 C   36.449329204265034        2.2340407440268812       -5.7250663375479034     
 H   36.767004202047630        1.2087276820343438       -5.4724516858598760     
 H   37.076036033334745        2.8999733298821186       -5.1093562461107256     
 C   36.719638422028929        2.5031199050709301       -7.2095836259707378     
 H   36.097750677380994        1.8277621874666561       -7.8185726345773050     
 H   36.382432361967801        3.5206614912519170       -7.4675438428404401     
 C   38.192412966197480        2.3382912929267814       -7.6160369790376823     
 H   38.810161605355241        3.0602451128640720       -7.0561521009879584     
 H   38.538521679372749        1.3362558065988146       -7.3088371063089772     
 C   38.394721051339260        2.5246705476839253       -9.1245508250131042     
 H   39.447345380039089        2.4032518632097664       -9.4261779252348443     
 H   38.077887336525734        3.5280150692170293       -9.4516525199345391     
 H   37.806547793104620        1.7914236109212194       -9.6975766999265751     
 Cl   16.095362150284895        2.0755362210723516        5.8666575864343953     
 Co   20.512456298243098        2.0085484740406798        12.339555544837950     
 N   21.918851494903141       0.43198717046152701        12.205079793442534     
 N   19.371479727040196       0.22918473343656420        12.371351693624788     
 N   21.786443835377085        2.7858857819912322        10.855785174580161     
 N   19.205066283023537        2.7969484502009792        10.790759304069486     
 N   21.997312245867086        2.8094554981395312        13.636821011257158     
 N   19.406488686546520        2.8847374579408465        13.977778287879163     
 O   23.271518635971656       0.60662184849793555        12.165724329923277     
 C   21.522923849646453      -0.81388313257601719        12.251218038542259     
 N   18.071478674960197      -0.14152084306362839        12.410566023177166     
 C   20.080374402951506      -0.92942699235832005        12.325994982794269     
 O   23.147954250178884        2.7657968994065936        10.945425241635400     
 C   21.305643678101589        3.4379119831111926        9.8284693980945423     
 N   17.889412069773819        3.0269576439006012        10.565813050722440     
 C   19.857991149966786        3.4681118944912379        9.8065143032338611     
 O   23.347685449814541        2.7261646724479940        13.429937312200970     
 C   21.630696150660235        3.4631392034563531        14.707705789979352     
 N   18.133418081385564        3.2061603111224315        14.308350840966877     
 C   20.188130981699143        3.5619324322088528        14.859541841273108     
 B   23.733769020738009        2.0427556206136392        12.140940488036213     
 C   22.457567484492305       -1.9724353214075283        12.262458152668307     
 H   17.314048489061097       0.56819406116360149        12.510525315925106     
 C   17.931701840043981       -1.4923976858601180        12.404912362745607     
 C   19.207542767654182       -2.0380665362091337        12.344161353194588     
 C   22.156718596075162        4.1175880786548760        8.8143874777600910     
 H   17.167006966319757        2.6555093871197135        11.221641905866273     
 C   17.691643636926901        3.8209069807498071        9.4833093105178587     
 C   18.941652180779883        4.1264854340172636        8.9615790773848687     
 C   22.589230242327798        4.0663252895084323        15.667583920579128     
 H   17.329685215781662        2.8050240026375981        13.775090681271509     
 C   18.082278822981849        4.0572192449764799        15.358000292849082     
 C   19.393794906341355        4.3110342827355659        15.747601359354528     
 C   25.320759095925265        2.0707619187168462        11.973086250827048     
 H   23.199703106467958       -1.8889006918210387        11.456039199120136     
 H   23.041222760609269       -1.9884129409853928        13.195247941889068     
 H   21.923843573119989       -2.9196801378905821        12.168336458515402     
 H   16.952873444306938       -1.9493049731987864        12.492584619057553     
 H   19.464298713654475       -3.0872683498176947        12.317139592947296     
 H   22.949138457875854        4.6872084523093820        9.3154159876965643     
 H   22.668668686171962        3.3849851672323674        8.1734550655848022     
 H   21.561213365694734        4.7805748864166286        8.1797387769967909     
 H   16.702379701926443        4.1253841958508621        9.1590080828934166     
 H   19.152217079572129        4.7508499531468260        8.1050287457777905     
 H   23.428685630243489        4.5253212741332591        15.131057093191865     
 H   22.096917432611473        4.8023785038038804        16.308143247854080     
 H   23.019756363146399        3.2870721107857479        16.314424119371495     
 H   17.134941989748654        4.4426522975392828        15.716823602072207     
 H   19.712497872255511        4.9534149373563432        16.556155162043282     
 H   25.793935136334358        1.5228452570000028        12.803243314733166     
 H   25.665427282305956        3.1139547873040390        12.066651602702059     
 C   25.778533510850504        1.4969943149646627        10.621226011083870     
 H   25.535254669225196       0.42363352784561625        10.576053594718484     
 H   25.191172850508909        1.9655704809232228        9.8166329674166448     
 C   27.262692955475043        1.6953889738163799        10.298427209552523     
 H   27.883786900173259        1.1166180991309116        10.999986062780986     
 H   27.535070687455676        2.7505389694441509        10.465681119294800     
 C   27.600563721466383        1.3077411899171083        8.8537918509609970     
 H   27.369036533667757       0.24298073168047912        8.6902264680183965     
 H   26.931827088227923        1.8559265006630608        8.1705660158547726     
 C   29.056574653851971        1.5833624007838849        8.4670733500231261     
 H   29.726449976044520       0.99355811370356095        9.1123163757924921     
 H   29.298065497195996        2.6373217277603644        8.6800368183486967     
 C   29.363754454996791        1.2785152523192014        6.9970986974815714     
 H   29.142082243836370       0.22051831608651309        6.7844572769256706     
 H   28.678813604188647        1.8530817226184719        6.3544671431789999     
 C   30.814096251307479        1.5873480834622034        6.6098393858527187     
 H   31.037476477375229        2.6424203829718627        6.8363088886381513     
 H   31.493839393211722        1.0012478017799027        7.2486169663185516     
 C   31.130714017633302        1.3021743896857638        5.1381121780893482     
 H   30.452604572128969        1.8855086827827403        4.4971696513774955     
 H   30.908486665716595       0.24713924967051118        4.9119640969015368     
 C   32.584838936366715        1.6097907749173850        4.7627527766983606     
 H   32.808425530113276        2.6652119208390670        4.9873205848641655     
 H   33.257777070599111        1.0243815191706960        5.4093415057080172     
 C   32.911796884076161        1.3164775711145391        3.2944775337179744     
 H   32.248798265947030        1.9083858145604591        2.6455986919894774     
 H   32.674018323637803       0.26444103134041252        3.0694377426882826     
 C   34.374160688211752        1.5979639645228660        2.9287200761835077     
 H   34.613544359064846        2.6513153836678773        3.1469293715756419     
 H   35.030867482997067        1.0051448703290653        3.5846795963457483     
 C   34.703682954208212        1.2877889017155757        1.4644499998561531     
 H   34.044506944939215        1.8792719999464291       0.81038867975042794     
 H   34.456347037939260       0.23576136871299749        1.2488619087744683     
 C   36.166906913166898        1.5566375191076043        1.0858099094384319     
 H   36.417503943053354        2.6067515741020229        1.3102347300348158     
 H   36.833635294513194       0.95004255221443901        1.7200422387131318     
 C   36.458707221292578        1.2652113980705351      -0.39082367131637336     
 H   35.770775568461382        1.8541368678294876       -1.0181361608313364     
 H   36.224771708717121       0.21081046124835448      -0.61301376245484795     
 C   37.905822359118297        1.5677039738029137      -0.81149945845802174     
 H   38.595741540678318       0.93261986774499617      -0.23145012035257878     
 H   38.146472425401043        2.6099368637800215      -0.54015667932391420     
 C   38.124953421362129        1.3553759010859743       -2.3144213061169010     
 H   39.139139937756894        1.6421065326230047       -2.6350874059654745     
 H   37.976930836536695       0.30196506865760753       -2.6008671808815524     
 H   37.421019714402554        1.9595192105003043       -2.9064612110535557     
 Cl   15.826454351395693        2.0139187596999046        12.629376839887478     
 Co   10.730918489138592        5.9604515431026002        8.0980370838996159     
 N   9.3232114080374995        4.3856558516613875        8.2339011747645792     
 N   11.870482750507922        4.1799521811091020        8.0666984205875565     
 N   9.4586106012214124        6.7395301666220204        9.5828181654989155     
 N   12.039612253693637        6.7478796191403685        9.6452827447067193     
 N   9.2460288380522613        6.7641069852013178        6.8024204964825978     
 N   11.836738304173656        6.8362793450543151        6.4595659614294823     
 O   7.9707631259103193        4.5617715951969560        8.2736299359721635     
 C   9.7178290580906843        3.1393614704503681        8.1879872732295595     
 N   13.169999347478530        3.8076936054592756        8.0267162954688906     
 C   11.160238990482858        3.0221999452072508        8.1125104283248746     
 O   8.0969834501228917        6.7205192742195283        9.4943537263337596     
 C   9.9409176571491518        7.3912667830468992        10.609603996257341     
 N   13.355758981164170        6.9761428333695195        9.8688312250152439     
 C   11.388578354614706        7.4197168747562454        10.630280548618567     
 O   7.8956903242336320        6.6817430286757711        7.0099381001901895     
 C   9.6126700207419287        7.4171838317806680        5.7311738022450767     
 N   13.109925144394939        7.1563840637459144        6.1281967752711743     
 C   11.055242412747766        7.5144080120765819        5.5784087450925526     
 B   7.5098154681340237        5.9983517081077995        8.2990435699465781     
 C   8.7820591137251984        1.9817533059445382        8.1775842635774829     
 H   13.928249110771096        4.5164817401596613        7.9260233291515707     
 C   13.308179656893595        2.4566980564668124        8.0322113264135826     
 C   12.031722355202705        1.9125492700941544        8.0937816963937959     
 C   9.0915962693463506        8.0720393072126146        11.624403951887599     
 H   14.077111589374432        6.6036392561404762        9.2124962920378302     
 C   13.555644906161197        7.7696431335319556        10.951260532333135     
 C   12.306631464322303        8.0768044899179845        11.474328377674333     
 C   8.6542895109222417        8.0209095525752101        4.7714983515436780     
 H   13.913574954187082        6.7540023707867185        6.6605818858825518     
 C   13.161251506065936        8.0074213900159155        5.0785400771349645     
 C   11.849759306421381        8.2627132889691541        4.6898736688553662     
 C   5.9229521830410681        6.0273746962816634        8.4678681458185423     
 H   8.0396955385316904        2.0669616431071063        8.9835945900667920     
 H   8.1987694663626236        1.9653211923522180        7.2445758549759267     
 H   9.3147786847738363        1.0340836404767690        8.2728746396818096     
 H   14.286428891920886        1.9986767881302936        7.9439508992430330     
 H   11.773822810664219       0.86365303611088007        8.1209135229503104     
 H   8.2976827517871712        8.6402545129774957        11.124235754382401     
 H   8.5817678830482205        7.3401234826917925        12.267701164862007     
 H   9.6880716897759722        8.7363881512586410        12.256673338669556     
 H   14.545578751339699        8.0728358031411549        11.274554652301397     
 H   12.097793348863904        8.7012940002695771        12.331197976722835     
 H   7.8152165103831210        8.4804643945395881        5.3081210558023084     
 H   9.1469286922751714        8.7565734097509704        4.1307434230071314     
 H   8.2232155070287316        7.2418661466254690        4.1247859164603700     
 H   14.108740058655250        8.3917410836677693        4.7190148859061658     
 H   11.531204294217744        8.9054706609282093        3.8815678674365621     
 H   5.4489687504657445        5.4804107599344407        7.6375266029778066     
 H   5.5787916533952622        7.0708519745811866        8.3753815047151221     
 C   5.4657150480564836        5.4526394752111642        9.8195253175921771     
 H   5.7095156540253091        4.3793417658624660        9.8639622299615279     
 H   6.0530464088716815        5.9210038542675356        10.624270859446019     
 C   3.9814909655508877        5.6499212638704623        10.142774921702191     
 H   3.3606825141608936        5.0710898197803465        9.4410046395601164     
 H   3.7082859917672315        6.7049911063913461        9.9761889549857372     
 C   3.6441706675457253        5.2611038287526153        11.587258488710354     
 H   3.8767979541568418        4.1964541326174452        11.750138501618816     
 H   4.3124196635338388        5.8095676419273854        12.270732680483110     
 C   2.1878906573058718        5.5349596265303678        11.974291745640986     
 H   1.5186231209673402        4.9446612760722344        11.328863130699723     
 H   1.9451897045580930        6.5887565450291454        11.761800431997621     
 C   1.8811275013018232        5.2291261890912182        13.444165346290488     
 H   2.1040241453948521        4.1712847652243754        13.656312853172823     
 H   2.5654039699970173        5.8042196543839539        14.087020366587058     
 C  0.43042067649103205        5.5360927170301393        13.831573119695118     
 H  0.20579210384664326        6.5909926670964634        13.605510289646379     
 H -0.24861214209967764        4.9494205607569821        13.192563397711751     
 C  0.11406396550036346        5.2499673912606619        15.303179712199091     
 H  0.79150505860004339        5.8337546937213904        15.944401604503861     
 H  0.33739328901221843        4.1950774437607361        15.528859376750969     
 C  -1.3404086504250048        5.5558633279424630        15.678577603753968     
 H  -1.5650679625709245        6.6111608329981770        15.454527130794130     
 H  -2.0126679150728348        4.9700680846526604        15.031633384130469     
 C  -1.6672386426181240        5.2614535181983459        17.146665069120505     
 H  -1.0047594372236937        5.8534817932328389        17.795957438673955     
 H  -1.4286850035603236        4.2094762803567489        17.371080083126621     
 C  -3.1298331408920097        5.5416085211767143        17.512464217207885     
 H  -3.3699426920645053        6.5949349428973880        17.294956199554516     
 H  -3.7860575508219649        4.9487544048683931        16.856046875271680     
 C  -3.4592529561676741        5.2302017297116024        18.976500731717358     
 H  -2.8002174570578591        5.8213303254050714        19.631043233256058     
 H  -3.2116681048975533        4.1780648122719199        19.191242934491719     
 C  -4.9225227498441813        5.4984484262099436        19.355347281124047     
 H  -5.1732769907883318        6.5487210337124395        19.131785186384583     
 H  -5.5891686694685916        4.8922622427825617        18.720608088204411     
 C  -5.2141983277407737        5.2057964188326986        20.831777181567396     
 H  -4.5256663651007782        5.7936697500788599        21.459533749590470     
 H  -4.9809549406315563        4.1509687575038381        21.052920382382013     
 C  -6.6610276570747038        5.5090609384048612        21.253066038320444     
 H  -7.3516158741942048        4.8750024085371706        20.672556737134460     
 H  -6.9009165055782882        6.5518031899828966        20.982763655846771     
 C  -6.8798698741409359        5.2955565429388720        22.755876591201467     
 H  -7.8933511287863496        5.5846019978413555        23.077402861764952     
 H  -6.7341696215913371        4.2412698197404595        23.041135806854399     
 H  -6.1740136978585625        5.8975229654064636        23.348267314219978     
 Cl   15.416911985007991        5.9598032078534109        7.8048199245427075     
         388

 Co   11.037936950309550        5.9663932636156671        1.2589512172365460     
 N   9.6080418406278056        7.5167462607431599        1.4289337835812483     
 N   12.159906310536311        7.7532903770151798        1.2603298117316029     
 N   9.7819151450632713        5.1534010004809190        2.7484691174887024     
 N   12.353361966649242        5.1740346258599619        2.7931527965228833     
 N   9.5604058762654738        5.1207813676929712       -1.6083748735621267E-002
 N   12.150396194093942        5.0636505530959983      -0.36027428024991165     
 O   8.2577159224722987        7.3226902298994254        1.4595390112595421     
 C   9.9908081417647558        8.7669987635381883        1.3875533346893170     
 N   13.453703314138888        8.1430286542471304        1.2020382228720405     
 C   11.433584490325362        8.9011151272168316        1.3095597686170544     
 O   8.4188719153195937        5.1606591913768165        2.6680482483229695     
 C   10.274290958887585        4.5084765137736893        3.7748569008258133     
 N   13.674569702300545        4.9747112694422801        3.0116115637376142     
 C   11.720983935966256        4.5016288170758649        3.7894518370351178     
 O   8.2098358897458201        5.2043419699771132       0.18580070161601497     
 C   9.9297224588759132        4.4689410302636237       -1.0870168918405965     
 N   13.425534884994955        4.7653508191775584      -0.70358787314754712     
 C   11.372532023578785        4.3842570530032052       -1.2434706748678399     
 B   7.8178418148835185        5.8765612245617538        1.4794610850898533     
 C   9.0448989154229817        9.9159993681271850        1.3773794327143434     
 H   14.219665915005164        7.4429629280051435        1.0927160864427812     
 C   13.573150557310299        9.4950868264264354        1.1996824669947659     
 C   12.289337614012370        10.021941867486104        1.2770127927907544     
 C   9.4389267501264271        3.8180273057088110        4.7955962717539329     
 H   14.386413705131744        5.3546387543448217        2.3497290688354027     
 C   13.895498580777353        4.1972552968436876        4.1025610388621736     
 C   12.656454515670063        3.8710973276782199        4.6356739388004184     
 C   8.9730239856047014        3.8564696897278856       -2.0429468394316270     
 H   14.226867666126960        5.1789792449871994      -0.17569880198476215     
 C   13.481259214784364        3.9263152872043725       -1.7623820064931617     
 C   12.170643997064630        3.6552933096053679       -2.1438325675393912     
 C   6.2309311040900210        5.8160163493071098        1.6422343351861368     
 H   8.3000729746153308        9.8206946419600758        2.1799931848800478     
 H   8.4649640793088707        9.9300157003476865       0.44221454451498321     
 H   9.5684871434435106        10.868011497505199        1.4773401557209103     
 H   14.543763430927962        9.9665075220079498        1.0966555212625386     
 H   12.018176626868168        11.067513549623062        1.3032161180730315     
 H   8.6290298373844898        3.2660199122456031        4.3030550049519984     
 H   8.9534201892401981        4.5431281501729233        5.4647310481075113     
 H   10.043120692748026        3.1371506340709434        5.4031278207433102     
 H   14.892800030826990        3.9186827614660262        4.4238957773262921     
 H   12.464453037761727        3.2546174175701998        5.5023260128286751     
 H   8.1411894634493880        3.3882411330775968       -1.5015453158345744     
 H   9.4702262960561647        3.1263601477587457       -2.6865225396363734     
 H   8.5293402518769028        4.6304207943407940       -2.6869957558238577     
 H   14.431461872937398        3.5619246564792708       -2.1346381154713567     
 H   11.855628000956019        3.0172936119262235       -2.9571669649734278     
 H   5.7510387514745505        6.3937278744190689       0.83622391374393246     
 H   5.9055668562651285        4.7723996948736511        1.4980855524172001     
 C   5.7563441285149501        6.3158866893146071        3.0166619049701322     
 H   5.9785205891118123        7.3903468022339371        3.1143677512179995     
 H   6.3483194527331195        5.8209025508980767        3.8014849601036174     
 C   4.2743505820822705        6.0762999541727298        3.3204205021289552     
 H   3.6459426870333527        6.6717998703203207        2.6398524316616339     
 H   4.0219516021571007        5.0243839430960211        3.1073524511146959     
 C   3.9249873261834121        6.3982436760040864        4.7778259572047101     
 H   4.1437764180262224        7.4578801690876686        4.9864014011267663     
 H   4.5983103492883028        5.8299968316795843        5.4399303696959569     
 C   2.4718550317657222        6.0923287596683382        5.1507997170783257     
 H   1.7962127014686000        6.6904801210100677        4.5195759546675038     
 H   2.2438593271822072        5.0412346507399501        4.9101852290203807     
 C   2.1614293747223332        6.3580660726235809        6.6273065207392641     
 H   2.3839488477085298        7.4102019091972773        6.8666964062591784     
 H   2.8460844116618698        5.7674673451828795        7.2555400880794227     
 C  0.71141407964825398        6.0434479033750481        7.0092502204691911     
 H  0.48499234316747319        4.9926449492348848        6.7663948616341409     
 H   3.2349915559998617E-002   6.6418572822435262        6.3813376131558490     
 C  0.40055470935541698        6.3084466017786740        8.4857556146622848     
 H   1.0688684518574112        5.7027922221240841        9.1160675724780464     
 H  0.64231963249338930        7.3555132845414013        8.7284805609266840     
 C  -1.0576760642789274        6.0236521053278045        8.8607102259488926     
 H  -1.3038417613378843        4.9758920375477711        8.6240315325360068     
 H  -1.7201526402608047        6.6315273206550795        8.2240754357132904     
 C  -1.3721587592490485        6.3072287230898425        10.333394964862190     
 H -0.73040359821195788        5.6829420788466836        10.973112328794045     
 H  -1.0965152669764544        7.3469434556806998        10.571794128564790     
 C  -2.8430722199579193        6.0761419573202273        10.697541745870911     
 H  -3.1243351465451350        5.0365434016083475        10.463756140471872     
 H  -3.4755210758378459        6.7057840100817572        10.051951755780232     
 C  -3.1579653578269840        6.3778827321382057        12.166386554038993     
 H  -2.5319450742485614        5.7416484270719739        12.810774436724124     
 H  -2.8561562648329639        7.4117515187876091        12.398842542722868     
 C  -4.6337886046965329        6.1836104938022967        12.539996154615020     
 H  -4.9465023535621260        5.1564331834054649        12.289588722565647     
 H  -5.2632407460799051        6.8450643292374052        11.922603343237888     
 C  -4.9061643899121066        6.4547257552664696        14.023761806564163     
 H  -4.2798371452074466        5.7857294039858935        14.634546185344760     
 H  -4.5764070354779767        7.4749750002150153        14.278922884588523     
 C  -6.3773005065585071        6.2802992996875879        14.430691807693895     
 H  -6.9999380529020341        6.9956079379000284        13.868523893134757     
 H  -6.7157372119604029        5.2751893510788888        14.126638905145915     
 C  -6.5815614052990936        6.4697279028720800        15.938553314771578     
 H  -7.6317010442119297        6.3371256268403506        16.241093807843896     
 H  -6.2765849675447178        7.4768006341833324        16.262079059883852     
 H  -5.9856784495000541        5.7459231329578753        16.513831535298447     
 Cl   15.718864874610633        6.0164272907404523       0.94842498653387519     
 Co   20.777326210227965        2.0149814677660745        5.5543309766439970     
 N   22.208093608862445        3.5640830371062719        5.3838141078334152     
 N   19.656058243842171        3.8024473000456407        5.5511118932689101     
 N   22.033198689059219        1.2006670529148762        4.0648311169461682     
 N   19.462254513724059        1.2228336837080611        4.0203689885314233     
 N   22.254159444235835        1.1669899355066571        6.8287613635181845     
 N   19.664082473317794        1.1114418370768075        7.1724255116413218     
 O   23.558284847010917        3.3691327714609658        5.3540996333465509     
 C   21.826063825425063        4.8145896452154311        5.4245680345139133     
 N   18.362551806238823        4.1932107325424210        5.6093122768867953     
 C   20.383291724713878        4.9497154871934033        5.5019487301370731     
 O   23.396277706217070        1.2072763861809317        4.1453619154309971     
 C   21.540597151254072       0.55613780352328590        3.0382958305960881     
 N   18.140837114035179        1.0249856182414636        3.8018728791802014     
 C   20.093931897132624       0.55044459961018044        3.0236158862220885     
 O   23.604845982861214        1.2504382616818113        6.6275905993466155     
 C   21.884261558571758       0.51555818332499326        7.8997311891802884     
 N   18.388675731785245       0.81416377221382741        7.5156425506831521     
 C   20.441354385362246       0.43165941880822245        8.0558425443360679     
 B   23.997422225533228        1.9226971900201637        5.3340728141339211     
 C   22.772685784450015        5.9629814503404486        5.4346650562582388     
 H   17.596028842755992        3.4937284031452234        5.7188526234606663     
 C   18.244159616497214        5.5453297047880250        5.6116486405602313     
 C   19.528424056466164        6.0711933666510491        5.5343510515716066     
 C   22.375540071260122      -0.13486367326674892        2.0175440512555984     
 H   17.429297626700347        1.4053677786436336        4.4637769667949803     
 C   17.919095480588979       0.24840993005209389        2.7104141916522755     
 C   19.157759999617493       -7.8666895786562593E-002   2.1770365151146422     
 C   22.840545692964582       -9.7057610853276702E-002   8.8560048558891840     
 H   17.587691170367243        1.2286197770452982        6.9878607069166243     
 C   18.332232793204575       -2.4602228068400171E-002   8.5746068601265453     
 C   19.642614736584349      -0.29656012996601161        8.9562269907966510     
 C   25.584334062444885        1.8618034248544635        5.1715934919437867     
 H   23.517463734865380        5.8670882785306722        4.6320653514164594     
 H   23.352677550476749        5.9766771851693221        6.3697998368195048     
 H   22.249741813507534        6.9153307133804018        5.3346113426205530     
 H   17.273884599445626        6.0174919918421779        5.7145830175377466     
 H   19.800354002547127        7.1165665562111320        5.5081484091551376     
 H   23.185629378151820      -0.68666225966748773        2.5099990697934573     
 H   22.860729220891173       0.58983375051981024        1.3477286254958458     
 H   21.770984612800778      -0.81602108721569122        1.4106466206242938     
 H   16.921494243249512       -2.9004534726443196E-002   2.3890214319976386     
 H   19.349094927948549      -0.69475046205381963        1.3099366556499139     
 H   23.670935269559187      -0.56806050233242467        8.3146911966385186     
 H   22.342451039872159      -0.82490960127083179        9.5014481376726501     
 H   23.286569702933825       0.67720185926212428        9.4980875755272152     
 H   17.381719347946685      -0.38813626672170853        8.9468845690963636     
 H   19.957051254173461      -0.93467112419569942        9.7696922908361810     
 H   26.064262141386756        2.4387498842545301        5.9781128116772093     
 H   25.909505494358864       0.81802552065677514        5.3148632003966281     
 C   26.059006856071750        2.3628201025174622        3.7976510892844755     
 H   25.836714914907709        3.4373107127427165        3.7008174726077434     
 H   25.467108177403922        1.8684504095285979        3.0123919878404100     
 C   27.541027003252029        2.1236660321671308        3.4937892298529789     
 H   28.169305504069211        2.7187593996767001        4.1748232679911119     
 H   27.793600202086591        1.0716432979669339        3.7060181616433212     
 C   27.890318496629423        2.4468473825868942        2.0366755739164262     
 H   27.671103405074792        3.5065381749531612        1.8289212602000595     
 H   27.217269437252639        1.8788520597865330        1.3740915562337135     
 C   29.343594261044800        2.1418701465669416        1.6635874065465590     
 H   30.018893766133278        2.7401101972849720        2.2950930105454512     
 H   29.572176091207101        1.0908009681455957        1.9037028841128167     
 C   29.653868839601870        2.4084925071746071       0.18723038731970082     
 H   29.430585108620118        3.4605700737854703       -5.1673900568593209E-002
 H   28.969697882401249        1.8176721882508655      -0.44131972837778349     
 C   31.104152913081865        2.0951736166679220      -0.19470241556671303     
 H   31.331450759672268        1.0444965305903275        4.7875591548718538E-002
 H   31.782663705626483        2.6939910790970787       0.43342494369048012     
 C   31.414893893396577        2.3608700009525592       -1.6710879233862932     
 H   30.747227646240169        1.7547508108074430       -2.3016533303224471     
 H   31.172156327249738        3.4077831420873630       -1.9135199641753562     
 C   32.873467423396612        2.0776232016880782       -2.0459068184744185     
 H   33.120690748867084        1.0300646827623705       -1.8093897833357797     
 H   33.535238882508921        2.6860849667412601       -1.4090805009193130     
 C   33.187815702544960        2.3618168622555240       -3.5184820911068213     
 H   32.546752827137581        1.7369937478735518       -4.1583990754508049     
 H   32.911113839556045        3.4013126257879227       -3.7566753541862843     
 C   34.659024046602973        2.1323534515532603       -3.8825697485669806     
 H   34.941469883925727        1.0930673821368646       -3.6487095670139298     
 H   35.290810297841453        2.7627837658480110       -3.2370588169459595     
 C   34.973434091397301        2.4343151779887284       -5.3514609603413339     
 H   34.348107441028162        1.7971950861692001       -5.9957000755786618     
 H   34.670294925680885        3.4678064097465566       -5.5840195279938465     
 C   36.449483060438531        2.2418614961541934       -5.7252643939831129     
 H   36.763780566362868        1.2152958547809094       -5.4740853835038887     
 H   37.078200641641267        2.9047963379039068       -5.1086069451396527     
 C   36.720883313676033        2.5120917145538368       -7.2093781932936638     
 H   36.095664755652891        1.8411059416999904       -7.8193046660595744     
 H   36.388890128831015        3.5314971990367252       -7.4655178610563961     
 C   38.192364443437732        2.3403208902641031       -7.6165481771639136     
 H   38.813755128039716        3.0578793644176647       -7.0556315122091631     
 H   38.533148992635475        1.3362515405889330       -7.3111747694780789     
 C   38.395524184855333        2.5280360847055330       -9.1247761959117941     
 H   39.446204001285174        2.3982601208187897       -9.4273710404713604     
 H   38.087227509103158        3.5339172018353264       -9.4498059253010851     
 H   37.801495710014159        1.8013277306890976       -9.6987737796439166     
 Cl   16.096219745986403        2.0684779603951164        5.8642954207909561     
 Co   20.511361962288788        2.0045346774966117        12.341063956344154     
 N   21.919051773492825       0.42943263352537431        12.204657044128281     
 N   19.371440127766174       0.22473335102290776        12.371046118712311     
 N   21.784354340439378        2.7838273033121093        10.856958401292145     
 N   19.203523802251183        2.7931125343208811        10.793083296122536     
 N   21.995817168870374        2.8079395016155781        13.637088703741442     
 N   19.405039207741869        2.8821515037867620        13.978257600811247     
 O   23.271586479334491       0.60515064242814198        12.165778097710950     
 C   21.523868415171808      -0.81668549950841540        12.250517785708034     
 N   18.071785616404178      -0.14704045853726552        12.411283295619450     
 C   20.081310348706353      -0.93327393051248808        12.325469154374842     
 O   23.145949823620995        2.7644558611359344        10.946079893711861     
 C   21.302897929791431        3.4354530173000732        9.8296968213750873     
 N   17.887558445136438        3.0214235475905409        10.568517383850196     
 C   19.855296950210107        3.4643495640121138        9.8081647388704756     
 O   23.346201944163088        2.7246546381131944        13.430469252900874     
 C   21.629047411524212        3.4615028881407177        14.707985823181417     
 N   18.131851432547009        3.2022969660201883        14.309524472880190     
 C   20.186467426489227        3.5594959545779679        14.860083433175797     
 B   23.732605094274206        2.0418308946222754        12.141229944672592     
 C   22.459151916953072       -1.9746953101067755        12.261669397881477     
 H   17.313871706474988       0.56212780791724137        12.511767113202595     
 C   17.933147212089583       -1.4979838961341063        12.406049662031048     
 C   19.209435321198765       -2.0425976181282199        12.344400342145130     
 C   22.153085994537644        4.1157262556093883        8.8152340641640823     
 H   17.165746194327781        2.6494945770977423        11.224683181239644     
 C   17.688491940374210        3.8144622081048265        9.4855522243360717     
 C   18.937886046951895        4.1211822857955376        8.9631739296163815     
 C   22.587473315935018        4.0651945055875887        15.667657096131215     
 H   17.328253719833498        2.8004468015038384        13.776577476934358     
 C   18.080452171293661        4.0527158782988320        15.359659721984174     
 C   19.391916068927216        4.3074989969420097        15.748806131579075     
 C   25.319587503932738        2.0715865251951615        11.973628430954344     
 H   23.201428499491161       -1.8904800320789348        11.455457085388122     
 H   23.042609612828343       -1.9905760643368535        13.194585168890161     
 H   21.926003109137987       -2.9222100570815237        12.167206891213860     
 H   16.954775039166247       -1.9557033000089077        12.494543343611799     
 H   19.466998794179027       -3.0915952451359252        12.317413600102565     
 H   22.946494019678269        4.6843540751684438        9.3157780734369080     
 H   22.663547780144764        3.3835388581191306        8.1727217208463205     
 H   21.557092136405259        4.7797154178649661        8.1821071976971105     
 H   16.698778864743797        4.1175120342157756        9.1614345262840740     
 H   19.147411257984917        4.7451171982921432        8.1060664881800122     
 H   23.426494261679139        4.5247359039799333        15.130872575162678     
 H   22.094879375780327        4.8008887517034928        16.308409246388674     
 H   23.018745078921757        3.2862223324471733        16.314316612224346     
 H   17.132954128263790        4.4369904706453545        15.719212837574986     
 H   19.710410790029961        4.9496609699807088        16.557607293338954     
 H   25.793138173680923        1.5221492448700027        12.802535210779849     
 H   25.663219629605358        3.1148141051336351        12.069803388471852     
 C   25.778238217135456        1.5016511956181966        10.620600689805483     
 H   25.536052626052676       0.42823360816105460        10.572705423916636     
 H   25.190640051868019        1.9715951417809006        9.8170306312949815     
 C   27.262287376057539        1.7021724048647418        10.298795659897271     
 H   27.883752879965932        1.1225293430978205        10.999269253212887     
 H   27.533639961090110        2.7571525822497356        10.468423353925321     
 C   27.600751675059744        1.3179215548153973        8.8535008451648967     
 H   27.369856356760980       0.25343238101243121        8.6876037773265562     
 H   26.931795137685132        1.8671640079967546        8.1713665209892952     
 C   29.056622601136773        1.5950687348854964        8.4674998031808144     
 H   29.726775799970071        1.0048097537232048        9.1120179725232440     
 H   29.297448022766396        2.6488723717143281        8.6818956232538262     
 C   29.363962192747113        1.2922343218072811        6.9971882986234144     
 H   29.142196070662735       0.23455141745786179        6.7831622710631034     
 H   28.679066298099784        1.8676640372966247        6.3553002956511007     
 C   30.814303193316732        1.6012928972659830        6.6102084685274471     
 H   31.037896336277708        2.6561327352646762        6.8375250179343361     
 H   31.493977979750550        1.0145193589319124        7.2484256601766965     
 C   31.130610194229970        1.3171416575871875        5.1382360130604132     
 H   30.453050910326073        1.9016756265144663        4.4978396107297458     
 H   30.907301528694937       0.26253405135346009        4.9112325995413828     
 C   32.584969362440042        1.6234735047056463        4.7629030420085243     
 H   32.809799177621947        2.6784824581451603        4.9880935550677483     
 H   33.257320215429196        1.0368551159336263        5.4089814755872156     
 C   32.911265314958541        1.3306318433730853        3.2944032021461767     
 H   32.249419251042326        1.9242655566244131        2.6459915676805297     
 H   32.671442924794022       0.27925269364637129        3.0686780285794542     
 C   34.374094129230578        1.6093846356805794        2.9287338453051568     
 H   34.615736286998363        2.6620007673710893        3.1477534799880775     
 H   35.029490932487363        1.0145989948661589        3.5841541985411736     
 C   34.702830168227393        1.2996237511940181        1.4642260705805379     
 H   34.045428511355290        1.8934886672117863       0.81066967511538512     
 H   34.452574179935333       0.24856400732169776        1.2477604966570215     
 C   36.166727247480210        1.5644697772868439        1.0858430143245887     
 H   36.420654861928014        2.6133561919518207        1.3116513745513343     
 H   36.831464027101873       0.95493849527299512        1.7191703847618187     
 C   36.457469424513320        1.2741274819934816      -0.39117548805473606     
 H   35.772811768145239        1.8673247697265387       -1.0175929888782027     
 H   36.218419117975408       0.22154880829351903      -0.61512230036936322     
 C   37.905857261126471        1.5697950598726222      -0.81114548549221954     
 H   38.592200965970484       0.93041885645049660      -0.23208082825732090     
 H   38.151729636760940        2.6100418501320193      -0.53804329608152279     
 C   38.124157689195911        1.3587259840973769       -2.3143407060552108     
 H   39.140243767431208        1.6372815376207042       -2.6340704328489268     
 H   37.967789900843023       0.30778549628184676       -2.6027803774433975     
 H   37.425945656562298        1.9692418944002739       -2.9054509215882001     
 Cl   15.825627248726123        2.0067496989799141        12.632061952488730     
 Co   10.732050433694733        5.9559677870123400        8.0967258831096540     
 N   9.3231800550837498        4.3824547348352487        8.2343821113281201     
 N   11.870701383657130        4.1751445242881919        8.0671558307688009     
 N   9.4605694592292711        6.7368274856898180        9.5817409225090238     
 N   12.041061642654274        6.7436710979263319        9.6433112239560472     
 N   9.2475650323970360        6.7618462244711859        6.8021849520043380     
 N   11.838240367446289        6.8332599131088836        6.4593089354765336     
 O   7.9708423033592872        4.5595055708772598        8.2735967720149475     
 C   9.7171845281216154        3.1359549642353310        8.1887234520866041     
 N   13.169919926000677        3.8019730976733479        8.0262279322120023     
 C   11.159617054234571        3.0179107388265254        8.1131424714023872     
 O   8.0988689323806025        6.7184261576475759        9.4936772446003843     
 C   9.9433818520942356        7.3881925954322094        10.608525649171607     
 N   13.357470220747752        6.9704107238125674        9.8666193931737194     
 C   11.390990181163236        7.4155143937806205        10.628907295466709     
 O   7.8972114391102686        6.6793953700781934        7.0093746578011711     
 C   9.6143574701677359        7.4148636002926009        5.7309622450205691     
 N   13.111532765785446        7.1522191907813228        6.1273252849440567     
 C   11.056943971172990        7.5114446987989236        5.5780287616232975     
 B   7.5109960012706214        5.9965874955270202        8.2987116774619203     
 C   8.7808873958426776        1.9787947441000844        8.1783251554897340     
 H   13.928571395593988        4.5103073356336960        7.9250838117864131     
 C   13.307121532524235        2.4509228286401310        8.0313188651922243     
 C   12.030278704042434        1.9076770889347390        8.0937053863544168     
 C   9.0947717549317169        8.0694525803013537        11.623634499808839     
 H   14.078335347916989        6.5975321416364281        9.2099981567640476     
 C   13.558442264235076        7.7630451046687599        10.949517712959821     
 C   12.309943658270072        8.0711896852161864        11.473099702836899     
 C   8.6560698466400172        8.0190408994576892        4.7714733188093099     
 H   13.915055698698374        6.7492482234980464        6.6594848218242966     
 C   13.163100492369344        8.0026187471943242        5.0771835920614681     
 C   11.851658119199243        8.2587309668322391        4.6888782252598293     
 C   5.9241276751669618        6.0272580387434971        8.4671863038266881     
 H   8.0384058226685209        2.0645161727863957        8.9841698808001116     
 H   8.1977585780563604        1.9625051628969961        7.2452127383583340     
 H   9.3131323514164528        1.0308976389690923        8.2738392215236285     
 H   14.284972499098798        1.9922008837772642        7.9422960203787296     
 H   11.771686015837798       0.85895447703979211        8.1207912207452804     
 H   8.3000197894784531        8.6368161388197464        11.123864642754160     
 H   8.5862189700733982        7.3378835632626140        12.268274761095807     
 H   9.6916387305083749        8.7346672457027754        12.254620392592599     
 H   14.548758202875730        8.0649388191670397        11.272729213571257     
 H   12.101972425687515        8.6952369400626193        12.330494565900551     
 H   7.8173931108248089        8.4790854139256275        5.3083441052220772     
 H   9.1489575819676556        8.7543846433758734        4.1305450848964176     
 H   8.2243048737858597        7.2402575244529217        4.1249288584043331     
 H   14.110735105869725        8.3858914218809915        4.7169989475155498     
 H   11.533296593575969        8.9012320527153879        3.8803003016829059     
 H   5.4498504383891699        5.4786781287109969        7.6381134976000258     
 H   5.5809524195157367        7.0707415705430678        8.3719820830536094     
 C   5.4659604259308354        5.4564519586400477        9.8200313002629596     
 H   5.7086155028027781        4.3830911263962200        9.8672646971853748     
 H   6.0535322587245135        5.9262052821707822        10.623738586641416     
 C   3.9818531162457989        5.6559717758534163        10.142242007841972     
 H   3.3606444930048043        5.0762742942323120        9.4415781060841049     
 H   3.7097561807005084        6.7108798563222116        9.9732154659671632     
 C   3.6438841421011530        5.2706682825973541        11.587400199379319     
 H   3.8757694109711576        4.2062787674657010        11.752680448086934     
 H   4.3124018467904550        5.8201613077846464        12.269758071974799     
 C   2.1877710656152849        5.5462267676573305        11.973684468226889     
 H   1.5181648246806061        4.9555231961350108        11.328999259139751     
 H   1.9458566752422839        6.5998842586162310        11.759713559337859     
 C   1.8808063814016409        5.2425047390820962        13.443905019301438     
 H   2.1036744112853665        4.1849617789919380        13.657486537545539     
 H   2.5651043502773154        5.8184087050955586        14.085994165068353     
 C  0.43013686848192889        5.5498837475371250        13.831018422295607     
 H  0.20542027476197894        6.6045684790068169        13.604067852891742     
 H -0.24889864711970988        4.9625955430712843        13.192592308840576     
 C  0.11406480311032713        5.2648760861245956        15.302882326829181     
 H  0.79102257931003905        5.8498177720592519        15.943530142123475     
 H  0.33836522954099657        4.2103991583746625        15.529464201535871     
 C  -1.3406072908525042        5.5696595372382172        15.678249930798572     
 H  -1.5664025588238322        6.6245572083683593        15.453525002344717     
 H  -2.0123471569855513        4.9826937423273936        15.031851568487422     
 C  -1.6667880643963116        5.2758309479485108        17.146580778028454     
 H  -1.0054094826613242        5.8695727266395545        17.795364565886558     
 H  -1.4262680566742911        4.2245051845610746        17.371743670743960     
 C  -3.1298245053128086        5.5533854317790423        17.512287680797098     
 H  -3.3721200176480544        6.6059790369276499        17.293899135139064     
 H  -3.7847871526597685        4.9585681981915544        16.856455351244513     
 C  -3.4584682513409066        5.2425160562304418        18.976585279515621     
 H  -2.8011931207120733        5.8360620655145636        19.630574662960456     
 H  -3.2079880658377977        4.1913579234247278        19.192289634052546     
 C  -4.9224065970697630        5.5068201651889499        19.355154178631643     
 H  -5.1764759182194977        6.5558491656411952        19.130122053076125     
 H  -5.5870690728617323        4.8976565232343052        18.721370808133969     
 C  -5.2130363780266959        5.2153748685294294        20.831989449540657     
 H  -4.5278387087407008        5.8076256876909733        21.458806435531425     
 H  -4.9746085323784008        4.1624123343534540        21.054994349853814     
 C  -6.6611670866272341        5.5117366561043752        21.252511159228398     
 H  -7.3481126074347838        4.8732829227134538        20.673032828821015     
 H  -6.9063548701304596        6.5524416164546064        20.980344922352096     
 C  -6.8792074116368420        5.2996093829749853        22.755606297061320     
 H  -7.8946589688577147        5.5802473817872205        23.076110047508458     
 H  -6.7249287399822038        4.2478809540064137        23.042978446418957     
 H  -6.1792658124627060        5.9081669774458172        23.347031964507980     
 Cl   15.417777571817192        5.9527666333380704        7.8026722204984367     
         388

 Co   11.036832282841821        5.9619038408361487        1.2603724897324855     
 N   9.6081104130358259        7.5135481198161420        1.4285546508388873     
 N   12.159742159021166        7.7484499096357151        1.2600800937392025     
 N   9.7799193502340191        5.1507016090719286        2.7496239118344019     
 N   12.351861992243771        5.1697875762310774        2.7952900098092295     
 N   9.5589327459137543        5.1184849580715301       -1.5754721164996682E-002
 N   12.148965055405727        5.0605253536297763      -0.35982060504436592     
 O   8.2576714172531531        7.3204468945994892        1.4596027032307042     
 C   9.9915124818575620        8.7635889590783886        1.3869540387905039     
 N   13.453843623145678        8.1372598764752269        1.2027722992307026     
 C   11.434273199022543        8.8968018838038514        1.3091243650262705     
 O   8.4169519892729721        5.1585885022127256        2.6687542918981952     
 C   10.271737719000075        4.5054328975432796        3.7760547112007230     
 N   13.672798237978261        4.9689408999486941        3.0140473166445458     
 C   11.718480083936671        4.4974382020118799        3.7909978460645490     
 O   8.2083717123185060        5.2020092233796555       0.18639132890312440     
 C   9.9281200744452551        4.4665730639232208       -1.0866959273249746     
 N   13.424004123006625        4.7610750817578298      -0.70248949524226401     
 C   11.370918953792252        4.3812099156695155       -1.2429268894380798     
 B   7.8166791380297935        5.8748215078882255        1.4798028917354251     
 C   9.0461442863759842        9.9130484230908316        1.3767599147460829     
 H   14.219395392415702        7.4367291352823495        1.0939077656158056     
 C   13.574285308642489        9.4892607622346095        1.2008400917064586     
 C   12.290861481199885        10.017034343743203        1.2773259731140039     
 C   9.4356127904012688        3.8155173701411655        4.7964772188923845     
 H   14.385157292917105        5.3484600065509529        2.3524631856536913     
 C   13.892595398535425        4.1906639774832772        4.1045710046774877     
 C   12.653015459195613        3.8655246797250844        4.6371388923559271     
 C   8.9713378844152896        3.8545718466692316       -2.0428348446725573     
 H   14.225453398123964        5.1741084796663994      -0.17435143690867747     
 C   13.479507890919434        3.9214142247594421       -1.7608069192494771     
 C   12.168850582535226        3.6512287960158827       -2.1426581689794588     
 C   6.2297680754022409        5.8159486600618759        1.6428596997432328     
 H   8.3014609258914049        9.8182957464756235        2.1795671837155979     
 H   8.4660152710856629        9.9271747531312773       0.44171914765776288     
 H   9.5702199459053414        10.864830691160176        1.4764500070185871     
 H   14.545304322035966        9.9599708454959544        1.0986070201778122     
 H   12.020404159716151        11.062782589664945        1.3035815195204725     
 H   8.6265603295751010        3.2626553391738691        4.3035309546351090     
 H   8.9488209117468429        4.5409901780759325        5.4642331691288986     
 H   10.039384016553802        3.1355151695186163        5.4053315342829427     
 H   14.889502619468436        3.9107985369031346        4.4260316165233711     
 H   12.460106147443756        3.2486460121068439        5.5032874402921550     
 H   8.1391392373550104        3.3867630697467530       -1.5016887930307328     
 H   9.4683093077388136        3.1242007931522182       -2.6862896627767765     
 H   8.5282877144350238        4.6287999684029275       -2.6869930692323178     
 H   14.429571204222132        3.5559721246149074       -2.1323809034856507     
 H   11.853656319216460        3.0129849343010879       -2.9557359484986025     
 H   5.7502058227218233        6.3920392269836164       0.83555546945016212     
 H   5.9034100350023362        4.7723405455765784        1.5014317914152890     
 C   5.7560754753577337        6.3197718169018726        3.0160769867067843     
 H   5.9793818682660556        7.3941729101746105        3.1109710638937771     
 H   6.3478020070516621        5.8262022307094021        3.8019600698921043     
 C   4.2739638441953520        6.0823990360090932        3.3208470711701823     
 H   3.6459556875740913        6.6770090672069520        2.6391524395325634     
 H   4.0204842067174233        5.0303123067186855        3.1102321466575078     
 C   3.9252180138074775        6.4078690912814107        4.7775663052930764     
 H   4.1447203033677535        7.4677735398668164        4.9837311654126815     
 H   4.5982758044340466        5.8406768880596305        5.4408048800741833     
 C   2.4719214350695307        6.1036246025607452        5.1512701426140675     
 H   1.7966110862609779        6.7013535551422825        4.5192939697155587     
 H   2.2431657016064066        5.0523850725132897        4.9121366694514492     
 C   2.1616787832642963        6.3714713466654054        6.6274253759349016     
 H   2.3842083852186926        7.4239095552420249        6.8653814567526030     
 H   2.8463156098661067        5.7816949854625594        7.2564327218817084     
 C  0.71162806722067018        6.0572451469889312        7.0096491100837257     
 H  0.48530776960442062        5.0062260734643420        6.7676733594192360     
 H   3.2564441797776567E-002   6.6550347987164677        6.3811517978829766     
 C  0.40047401900481511        6.3233495431810436        8.4858960513998092     
 H   1.0692649325732544        5.7188423477991863        9.1167824698582631     
 H  0.64126938966079050        7.3708266192701348        8.7277294379570538     
 C  -1.0575608282146021        6.0374463977136035        8.8608662081212390     
 H  -1.3025989833114529        4.9892930687313521        8.6248412636875607     
 H  -1.7205472847429375        6.6441688156711818        8.2236923845229235     
 C  -1.3726941886324875        6.3215809314465270        10.333310547733058     
 H -0.72985923695507371        5.6989747544637188        10.973526764428041     
 H  -1.0989870149901817        7.3619343374828441        10.570986835913146     
 C  -2.8431743479737062        6.0879314637068687        10.697538460296366     
 H  -3.1222934148956756        5.0476217955851981        10.464583144419441     
 H  -3.4768630649114183        6.7156671108504513        10.051395449015763     
 C  -3.1588192569684299        6.3901490897450719        12.166139125845772     
 H  -2.5310864042876098        5.7562406559528654        12.811040685310331     
 H  -2.8598182504293010        7.4249601912778749        12.397695953942549     
 C  -4.6339904493969186        6.1920378076242635        12.540022201091130     
 H  -4.9435029717663337        5.1636760334381915        12.290964376847242     
 H  -5.2653715912599157        6.8506588247999156        11.921763968455901     
 C  -4.9073487009663168        6.4642053715146393        14.023423158968145     
 H  -4.2778141675066186        5.7993593245763488        14.635049433384230     
 H  -4.5825552102915346        7.4862245141577919        14.276872796378687     
 C  -6.3772298628186732        6.2831324531556332        14.431096393127907     
 H  -7.0033705254129188        6.9942963733555814        13.868036046342006     
 H  -6.7106038957981360        5.2761045672701234        14.128722776374147     
 C  -6.5822198891769714        6.4737060704751821        15.938712889330292     
 H  -7.6304752701994936        6.3330615565914234        16.242227039283463     
 H  -6.2854104595064157        7.4831825915296282        16.260334294496758     
 H  -5.9806885033667152        5.7561162735403339        16.514820204420843     
 Cl   15.718027273320562        6.0092861567804023       0.95084030075233350     
 Co   20.778431054413748        2.0109591294253994        5.5528997248613310     
 N   22.207928403611060        3.5614909617944641        5.3842423761297020     
 N   19.656144814615264        3.7980107898294584        5.5515565982945869     
 N   22.035210938441530        1.1985815578243344        4.0636640925299279     
 N   19.463715043843610        1.2190304894738320        4.0181953552279319     
 N   22.255710482065187        1.1654251045503619        6.8284893083050529     
 N   19.665601213215819        1.1088727379127179        7.1720878470033966     
 O   23.558247671054151        3.3675947414986362        5.3539857773524897     
 C   21.825181109900058        4.8117576968914948        5.4252863131679225     
 N   18.362301651467842        4.1877320529488191        5.6087835557215957     
 C   20.382424187667890        4.9458680069052479        5.5025715431662876     
 O   23.398210130970732        1.2058915922719393        4.1446311312831083     
 C   21.543191656703620       0.55366417769847631        3.0371023018298557     
 N   18.142592384231268        1.0194951625813009        3.7994051806824012     
 C   20.096473926906775       0.54669576917571594        3.0220839049418564     
 O   23.606375064643302        1.2488493426060545        6.6269772948969914     
 C   21.886006587208229       0.51387656876666066        7.8994632797713678     
 N   18.390323903609108       0.81033072665673544        7.5146711496516909     
 C   20.443120964721995       0.42921157106286445        8.0553901458542825     
 B   23.998584950218426        1.9216968057734789        5.3336924079523742     
 C   22.771182888866679        5.9606759719359541        5.4354119863739898     
 H   17.596251732449769        3.4877199372957541        5.7178421734317038     
 C   18.242797846597522        5.5397869931893560        5.6106984907757615     
 C   19.526623012658813        6.0666792925009325        5.5342414907414277     
 C   22.378941847697885      -0.13674233629266569        2.0166686018716433     
 H   17.430504171844753        1.3994186063721188        4.4610085748955379     
 C   17.922072522312426       0.24200050483519456        2.7084290702020226     
 C   19.161314970404440       -8.3955686621388970E-002   2.1756256097130153     
 C   22.842420568024071       -9.8253036236245955E-002   8.8559076340126079     
 H   17.589184083404216        1.2240997948624872        6.9866285614258885     
 C   18.334181499626290       -2.9090505538577928E-002   8.5731398824347078     
 C   19.644631502730533      -0.30010794152534365        8.9551416404303552     
 C   25.585496986506563        1.8625137207484119        5.1708966703833656     
 H   23.515823606469226        5.8654000948828191        4.6326172352368529     
 H   23.351362503823776        5.9745174462393980        6.3704259885617827     
 H   22.247679920373361        6.9127579174714686        5.3356391738071585     
 H   17.272079186118333        6.0111563285708245        5.7128493836446639     
 H   19.797763856553004        7.1122510966210060        5.5079864692490110     
 H   23.188165660346062      -0.68941841538221127        2.5095380491719621     
 H   22.865451086347711       0.58837182232872021        1.3483071891851963     
 H   21.774849189667357      -0.81699439765839210        1.4083783618438166     
 H   16.924898749810676       -3.6835602767949505E-002   2.3869171914979010     
 H   19.353631614543154      -0.70048227624783965        1.3090791465110345     
 H   23.673334931041502      -0.56852759126215524        8.3148396127786839     
 H   22.344656074808587      -0.82661758571851707        9.5010223867645784     
 H   23.287550753118957       0.67624914926633273        9.4983183300353033     
 H   17.383841971885943      -0.39377112893040755        8.9447332371078776     
 H   19.959310781909743      -0.93845074646284399        9.7683357215099385     
 H   26.065091036988228        2.4379241948262491        5.9786532521686304     
 H   25.911683647885656       0.81876226689491127        5.3115431187081139     
 C   26.059265775341554        2.3673559493932994        3.7981106597862002     
 H   25.835856607540187        3.4417841294046370        3.7039919791624385     
 H   25.467607415925706        1.8743325203920869        3.0118399574025867     
 C   27.541401076101806        2.1303679783041161        3.4932487471582032     
 H   28.169294149250412        2.7246167169015112        4.1753575639920992     
 H   27.795035738921413        1.0781864219594968        3.7031177682829521     
 C   27.890083019215044        2.4569382004327949        2.0367888814368231     
 H   27.670201960844260        3.5168908961250320        1.8313539482444974     
 H   27.217268768757901        1.8899695272213626        1.3731240089299677     
 C   29.343507142150933        2.1535273578706144        1.6629832936636080     
 H   30.018512711274024        2.7513352061421976        2.2952099905181789     
 H   29.572783982217423        1.1023100052294184        1.9016731767113926     
 C   29.653615446401663        2.4221608295329839       0.18696119229528962     
 H   29.430406472151216        3.4745472340870847       -5.0563246638749518E-002
 H   28.969408914056665        1.8321874743452138      -0.44232750841358531     
 C   31.103905072172768        2.1090895632714863      -0.19525289104818935     
 H   31.331004141153127        1.0581823737580689        4.6476338465527595E-002
 H   31.782476824490207        2.7072419596196258       0.43343529104709344     
 C   31.414953871363625        2.3758141455022748       -1.6713932684211494     
 H   30.746738487124595        1.7708938110288384       -2.3025049691977308     
 H   31.173293962955320        3.4231547558443225       -1.9129662749114278     
 C   32.873293373819209        2.0912866747116250       -2.0462428270550386     
 H   33.119271604037408        1.0433124798332183       -1.8103616208873596     
 H   33.535653099496820        2.6985304165255646       -1.4088987479282784     
 C   33.188307266384406        2.3759697249826877       -3.5185898606838411     
 H   32.546087625577854        1.7528867693876016       -4.1589835425784933     
 H   32.913659418116488        3.4161285246670423       -3.7560830847322526     
 C   34.659049527491533        2.1437631220695645       -3.8827652244595381     
 H   34.939219932600643        1.1037311565105465       -3.6497437526679377     
 H   35.292149317214630        2.7721992834093432       -3.2366923816630750     
 C   34.974265118386491        2.4461773013566477       -5.3514070883256304     
 H   34.347148713213919        1.8114817469281779       -5.9961765311810327     
 H   34.674082060116341        3.4806528941747170       -5.5830549311167523     
 C   36.449636916612029        2.2496822482815051       -5.7254624504183225     
 H   36.760556930678106        1.2218640275274748       -5.4757190811479006     
 H   37.080365249947796        2.9096193459256949       -5.1078576441685799     
 C   36.722128205323145        2.5210635240367441       -7.2091727606165898     
 H   36.093578833924795        1.8544496959333248       -7.8200366975418438     
 H   36.395347895694236        3.5423329068215335       -7.4634918792723521     
 C   38.192315920677984        2.3423504876014247       -7.6170593752901459     
 H   38.817348650724192        3.0555136159712579       -7.0551109234303668     
 H   38.527776305898193        1.3362472745790517       -7.3135124326471814     
 C   38.396327318371405        2.5314016217271402       -9.1250015668104840     
 H   39.445062622531267        2.3932683784278130       -9.4285641557078748     
 H   38.096567681680582        3.5398193344536240       -9.4479593306676311     
 H   37.796443626923697        1.8112318504569755       -9.6999708593612599     
 Cl   16.097077341687914        2.0614196997178813        5.8619332551475170     
 Co   20.510267626334478        2.0005208809525437        12.342572367850359     
 N   21.919252052082509       0.42687809658922155        12.204234294814027     
 N   19.371400528492156       0.22028196860925137        12.370740543799831     
 N   21.782264845501668        2.7817688246329859        10.858131628004129     
 N   19.201981321478829        2.7892766184407836        10.795407288175587     
 N   21.994322091873666        2.8064235050916251        13.637356396225726     
 N   19.403589728937217        2.8795655496326771        13.978736913743331     
 O   23.271654322697326       0.60367943635834853        12.165831865498623     
 C   21.524812980697163      -0.81948786644081373        12.249817532873807     
 N   18.072092557848158      -0.15256007401090269        12.412000568061734     
 C   20.082246294461203      -0.93712086866665611        12.324943325955415     
 O   23.143945397063106        2.7631148228652749        10.946734545788321     
 C   21.300152181481270        3.4329940514889543        9.8309242446556340     
 N   17.885704820499054        3.0158894512804806        10.571221716977952     
 C   19.852602750453428        3.4605872335329901        9.8098151745070901     
 O   23.344718438511634        2.7231446037783953        13.431001193600776     
 C   21.627398672388185        3.4598665728250828        14.708265856383480     
 N   18.130284783708454        3.1984336209179451        14.310698104793502     
 C   20.184803871279314        3.5570594769470825        14.860625025078486     
 B   23.731441167810406        2.0409061686309116        12.141519401308971     
 C   22.460736349413843       -1.9769552988060226        12.260880643094646     
 H   17.313694923888878       0.55606155467088114        12.513008910480083     
 C   17.934592584135185       -1.5035701064080944        12.407186961316487     
 C   19.211327874743343       -2.0471287000473066        12.344639331095671     
 C   22.149453393000130        4.1138644325639007        8.8160806505680736     
 H   17.164485422335808        2.6434797670757710        11.227724456613018     
 C   17.685340243821521        3.8080174354598459        9.4877951381542864     
 C   18.934119913123908        4.1158791375738106        8.9647687818478943     
 C   22.585716389542238        4.0640637216667459        15.667730271683302     
 H   17.326822223885333        2.7958696003700783        13.778064272597208     
 C   18.078625519605477        4.0482125116211840        15.361319151119266     
 C   19.390037231513080        4.3039637111484526        15.750010903803622     
 C   25.318415911940214        2.0724111316734768        11.974170611081639     
 H   23.203153892514365       -1.8920593723368311        11.454874971656109     
 H   23.043996465047414       -1.9927391876883143        13.193922395891255     
 H   21.928162645155989       -2.9247399762724657        12.166077323912321     
 H   16.956676634025552       -1.9621016268190292        12.496502068166043     
 H   19.469698874703578       -3.0959221404541557        12.317687607257836     
 H   22.943849581480684        4.6814996980275057        9.3161401591772517     
 H   22.658426874117570        3.3820925490058937        8.1719883761078407     
 H   21.552970907115785        4.7788559493133036        8.1844756183974319     
 H   16.695178027561155        4.1096398725806900        9.1638609696747331     
 H   19.142605436397705        4.7393844434374603        8.1071042305822321     
 H   23.424302893114792        4.5241505338266075        15.130688057133492     
 H   22.092841318949176        4.7993989996031043        16.308675244923265     
 H   23.017733794697119        3.2853725541085983        16.314209105077197     
 H   17.130966266778923        4.4313286437514261        15.721602073077765     
 H   19.708323707804407        4.9459070026050744        16.559059424634626     
 H   25.792341211027487        1.5214532327400023        12.801827106826533     
 H   25.661011976904764        3.1156734229632312        12.072955174241647     
 C   25.777942923420404        1.5063080762717302        10.619975368527097     
 H   25.536850582880156       0.43283368847649301        10.569357253114788     
 H   25.190107253227129        1.9776198026385781        9.8174282951733165     
 C   27.261881796640033        1.7089558359131038        10.299164110242018     
 H   27.883718859758606        1.1284405870647292        10.998552443644789     
 H   27.532209234724540        2.7637661950553207        10.471165588555840     
 C   27.600939628653109        1.3281019197136865        8.8532098393687981     
 H   27.370676179854208       0.26388403034438329        8.6849810866347177     
 H   26.931763187142341        1.8784015153304487        8.1721670261238177     
 C   29.056670548421575        1.6067750689871079        8.4679262563385009     
 H   29.727101623895617        1.0160613937428489        9.1117195692539941     
 H   29.296830548336796        2.6604230156682918        8.6837544281589558     
 C   29.364169930497432        1.3059533912953611        6.9972778997652574     
 H   29.142309897489099       0.24858451882921045        6.7818672652005363     
 H   28.679318992010920        1.8822463519747774        6.3561334481232006     
 C   30.814510135325985        1.6152377110697627        6.6105775512021756     
 H   31.038316195180183        2.6698450875574897        6.8387411472305208     
 H   31.494116566289382        1.0277909160839220        7.2482343540348406     
 C   31.130506370826641        1.3321089254886112        5.1383598480314783     
 H   30.453497248523178        1.9178425702461923        4.4985095700819961     
 H   30.906116391673276       0.27792885303640891        4.9105011021812288     
 C   32.585099788513368        1.6371562344939079        4.7630533073186889     
 H   32.811172825130626        2.6917529954512536        4.9888665252713320     
 H   33.256863360259288        1.0493287126965567        5.4086214454664132     
 C   32.910733745840929        1.3447861156316312        3.2943288705743794     
 H   32.250040236137622        1.9401452986883672        2.6463844433715815     
 H   32.668867525950240       0.29406435595232999        3.0679183144706261     
 C   34.374027570249403        1.6208053068382928        2.9287476144268063     
 H   34.617928214931879        2.6726861510743016        3.1485775884005136     
 H   35.028114381977652        1.0240531194032523        3.5836288007365988     
 C   34.701977382246568        1.3114586006724605        1.4640021413049225     
 H   34.046350077771372        1.9077053344771433       0.81095067048034231     
 H   34.448801321931406       0.26136664593039799        1.2466590845395746     
 C   36.166547581793516        1.5723020354660835        1.0858761192107456
[truncated: 2,147,514 more chars]
