# Supplementary material for: Unraveling the Contributions to Spin–Lattice Relaxation in Kramers Single-Molecule Magnets
Source: J Am Chem Soc. 2022 Dec 9;144(50):22965–75. doi: 10.1021/jacs.2c08876 (PMC9782788; doi:10.1021/jacs.2c08876)
Supplement: Supplementary file 2 — ja2c08876_si_002.zip [file ja2c08876_si_002.zip › phonon_Co/mol-4/mode-1-10/6/Cart_disp.xyz]

         388

 Co   11.012833212002111        5.9502515388297503        1.2191537108386559     
 N   9.5794722829308299        7.4919478820445633        1.4233495324332046     
 N   12.124019133063534        7.7467111446948085        1.1716833603246717     
 N   9.8089855754230513        5.1308844125121569        2.7500818824587161     
 N   12.384930911893338        5.1655018943030440        2.7044646620850488     
 N   9.4989464315038425        5.0917882633244327       -7.5607284416414119E-003
 N   12.081259672073633        5.0702911337652399      -0.44481877333396280     
 O   8.2309622051290692        7.2876347456735848        1.4985276260579976     
 C   9.9517773130926521        8.7449022944087105        1.3633164777329227     
 N   13.413798437810840        8.1456052173320259        1.0804445640625431     
 C   11.390882560754862        8.8893893891360154        1.2369272656579036     
 O   8.4425990353467597        5.1378692348007746        2.7218685608477871     
 C   10.342815072762688        4.4758194346335314        3.7502612509409183     
 N   13.714215534685700        4.9558107156024231        2.8647683523292704     
 C   11.790149379404562        4.4718064025036890        3.7106418018031428     
 O   8.1548139740842931        5.1594595147289137       0.24419841274713300     
 C   9.8415234319615852        4.4437851358831617       -1.0904758883371553     
 N   13.347790699169849        4.7734044698372662      -0.82313057977401805     
 C   11.280158228341394        4.3742768506852814       -1.2942607723083837     
 B   7.7998293792851827        5.8399216784831429        1.5443579268404541     
 C   8.9992225403548023        9.8884556271429638        1.3788147199220260     
 H   14.182949708377988        7.4515716123812989       0.95248662854176436     
 C   13.523908939562387        9.4986509912263433        1.0684989409242673     
 C   12.238152062899312        10.016330637491004        1.1763499241399102     
 C   9.5494780084867337        3.7731378276853884        4.7965747856437249     
 H   14.401419041051595        5.3539293074084808        2.1862331512025222     
 C   13.975872076887777        4.1531955440410382        3.9292388146623343     
 C   12.756849414344359        3.8184125515134091        4.5045927861250012     
 C   8.8694300237241190        3.8270088923279415       -2.0265694719939380     
 H   14.162870594709743        5.1998736884585650      -0.32740317917832451     
 C   13.376046490657860        3.9208804554005496       -1.8725431002979911     
 C   12.054807067270000        3.6376063990378262       -2.2095835820745928     
 C   6.2173020928266700        5.7737165211595398        1.7575452973100565     
 H   8.2482821970364686        9.7644116577958009        2.1720224199939087     
 H   8.4291182630276609        9.9276477978585973       0.43807399937593566     
 H   9.5171766063603211        10.840453128859551        1.5089346899363865     
 H   14.489410157152234        9.9756677304775661       0.93910164797067330     
 H   11.960495234088274        11.059927888663314        1.2053436114553426     
 H   8.6975859726438163        3.2576529179349003        4.3310952073969444     
 H   9.1197624692053854        4.4916125932011468        5.5153291333171026     
 H   10.172232483566209        3.0597190774920087        5.3512064955230665     
 H   14.984032707157480        3.8625469673057791        4.2048588071374846     
 H   12.597816308727539        3.1797083079321569        5.3628604538061682     
 H   8.0012188680823595        3.4353426396255426       -1.4785314236534803     
 H   9.3405875781228893        3.0346011091122418       -2.6200168730809881     
 H   8.4887029931233595        4.5900494639023783       -2.7263446248269108     
 H   14.317256070116638        3.5581878706061110       -2.2704797860282944     
 H   11.717520437487870        2.9888312707378026       -3.0057006826345760     
 H   5.7130647505890551        6.3345469092026248       0.95433918619916758     
 H   5.8923901793044333        4.7268840457567816        1.6405049087122432     
 C   5.7738502088916936        6.2970933141018808        3.1336609179924486     
 H   6.0188300786922975        7.3678033621656525        3.2148298226934608     
 H   6.3667625822317211        5.7981424752236848        3.9154223824976770     
 C   4.2902447519198725        6.0974435395695368        3.4602785347805001     
 H   3.6688677179370459        6.7022403246455351        2.7811856345333679     
 H   4.0073861148809282        5.0506328504210867        3.2601377354904066     
 C   3.9640235605379588        6.4431579886591956        4.9181317129543061     
 H   4.2082516476353291        7.4999186544100569        5.1125207971200197     
 H   4.6311556495600339        5.8670668035257707        5.5796677642862402     
 C   2.5068322992425118        6.1732360430979458        5.3060817815973431     
 H   1.8397090837451680        6.7795070300226588        4.6732926219143307     
 H   2.2552553030339282        5.1249243750559215        5.0760752239304736     
 C   2.2071835562061213        6.4571282371439302        6.7820300716971857     
 H   2.4409576027950250        7.5092007325266570        7.0101722462696534     
 H   2.8886443477649073        5.8654509135109230        7.4124146420288914     
 C  0.75518014079476781        6.1582057769933174        7.1726120406554408     
 H  0.52194536500037048        5.1060482296988905        6.9417794335056326     
 H   7.8309322572881659E-002   6.7535086241977815        6.5392965240017684     
 C  0.44573602534852230        6.4399367825623290        8.6470222174141398     
 H   1.1195089582603284        5.8469186719506707        9.2831145167897660     
 H  0.67983480035501387        7.4915818319975873        8.8763781749689272     
 C  -1.0099828395686865        6.1463466516847429        9.0280040914292066     
 H  -1.2431055294354083        5.0916143841426438        8.8093069057287074     
 H  -1.6796273454741713        6.7348276146162824        8.3805755086462845     
 C  -1.3319070284751906        6.4502251572173446        10.495860698089064     
 H -0.67467778907245757        5.8553198175459107        11.147515195541674     
 H  -1.0842691248486307        7.5011121836002452        10.714575429841878     
 C  -2.7968980182756602        6.1846918738750354        10.862488259338736     
 H  -3.0426663848888285        5.1294827083499230        10.659042711763250     
 H  -3.4458498210843951        6.7734378181156796        10.194621876994134     
 C  -3.1337912015587470        6.5199394150022423        12.320241428713953     
 H  -2.4750907817824253        5.9435197121578636        12.989092829122308     
 H  -2.8933269913739053        7.5776090360122348        12.517269981434264     
 C  -4.5984421658874837        6.2491207088388760        12.693625217145115     
 H  -4.8357405920893513        5.1880589898394254        12.500150931494197     
 H  -5.2658990269819812        6.8285958571736476        12.032510058678625     
 C  -4.9091544619426193        6.5857782717783619        14.158160388338265     
 H  -4.1985840927051941        6.0473419305986473        14.813343626473520     
 H  -4.7191235949792860        7.6609770807699409        14.341938191574330     
 C  -6.3485880022060037        6.2359251651852130        14.581484581082808     
 H  -7.0662005040980453        6.8153314306507156        13.966262054066485     
 H  -6.5417341806073095        5.1671258287923081        14.356756539584957     
 C  -6.5833950510367512        6.5098695124197681        16.074465600418918     
 H  -7.5742579407414619        6.1282361416905573        16.411046948996951     
 H  -6.5412051616660989        7.6035295389126905        16.305437092081974     
 H  -5.8077718164254728        6.0037597419029547        16.699355359361867     
 Cl   15.684348484905938        6.0479330872342230       0.75870038985284960     
 Co   20.771556936213358        1.9520061676274119        5.4885688744555816     
 N   22.176129988963712        3.5348552160878652        5.3850943057480825     
 N   19.621148763304927        3.7226955835375253        5.4685872483066795     
 N   22.095909333266963        1.1780376099925636        4.0451115506483859     
 N   19.519916794379938        1.1556017834232131        3.8932129068573462     
 N   22.219904795719607        1.1596976166178676        6.8315366691016477     
 N   19.621573352945013        1.0513144072608065        7.0811994919847132     
 O   23.530386355795940        3.3688237022499132        5.3908661654290375     
 C   21.771042389764478        4.7784608490714211        5.4118610861582344     
 N   18.317748137202845        4.0860924131605154        5.4768336903986503     
 C   20.324866753623841        4.8854362427527533        5.4388457659190950     
 O   23.454289246843832        1.1976706363625125        4.1854591594906543     
 C   21.654985242735560       0.53651607829675674        2.9921035122986988     
 N   18.211711542652399       0.93852609570228274        3.6116707450826175     
 C   20.208019473318672       0.50548639264481576        2.9174845530425779     
 O   23.576688467128850        1.2586622713890185        6.6743878838494020     
 C   21.826662223324160       0.50286661251549691        7.8908839660864780     
 N   18.339803179949143       0.73082475167623151        7.3785697711555773     
 C   20.379947385158808       0.39040445181880196        7.9964623074349888     
 B   23.999791414408058        1.9335574264372215        5.3916640415405954     
 C   22.700272534068937        5.9414117861687155        5.4479939941754791     
 H   17.562660025054281        3.3713017892662842        5.5592858281408288     
 C   18.170565480964168        5.4360938042290181        5.4625091632021743     
 C   19.445212305269319        5.9891438375649848        5.4306171591603416     
 C   22.545918591632731      -0.13190359172165711        2.0024277308431713     
 H   17.465973885058666        1.2928176476460222        4.2515957381668912     
 C   18.051973224608911       0.17098489244553972        2.5022273167136886     
 C   19.320688358996289      -0.12776558772694038        2.0209049651148816     
 C   22.770001600281322       -9.6406698269321231E-002   8.8701583385871707     
 H   17.549827485967278        1.1203715622100221        6.8140627921898584     
 C   18.261155396716973      -0.10560408472963716        8.4384969029788284     
 C   19.562104652088870      -0.34894792595351626        8.8711328054394247     
 C   25.591105797169202        1.9097195671574074        5.2739675497538991     
 H   23.435364264275293        5.8858303213888465        4.6313941588582708     
 H   23.294810421418042        5.9313669482917319        6.3745668500669312     
 H   22.161912499001378        6.8892638257010255        5.3846719563861347     
 H   17.187409665068493        5.8887732405837419        5.5254532643759413     
 H   19.696877635265086        7.0399648322701154        5.4065595611657873     
 H   23.300631630891100      -0.73330337039968407        2.5288505016159939     
 H   23.107602478886637       0.60661675008292959        1.4057756884562282     
 H   21.968270375440273      -0.76657140735160834        1.3200652964170940     
 H   17.072679878135890      -0.11937776203692974        2.1332850299263360     
 H   19.562040693007944      -0.72927878200645391        1.1549898031229688     
 H   23.570601545394549      -0.63572905508797051        8.3395793481163665     
 H   22.250913354001622      -0.76710411075043916        9.5637487028667199     
 H   23.267304522535362       0.69400500826700673        9.4583544348359307     
 H   17.304661747313403      -0.49052064390094513        8.7733966297345454     
 H   19.858492275120685      -0.98007176766124282        9.6972870384258414     
 H   26.040517398250227        2.4740474308515625        6.1069346083027289     
 H   25.935288226242609       0.86943266858528279        5.3945850440664858     
 C   26.080440318840186        2.4596430824500732        3.9238299996850659     
 H   25.860266968614955        3.5368047447943938        3.8619588876661979     
 H   25.494037002221191        1.9951282911947781        3.1161040951664627     
 C   27.563058372997457        2.2210901485033698        3.6243305521818563     
 H   28.191030252127351        2.7904981767010955        4.3275653776222880     
 H   27.804872109440858        1.1608112751040527        3.8045477302531934     
 C   27.924441170254049        2.5850695874993308        2.1802599791231794     
 H   27.718075334945578        3.6526477628092664        2.0025026772790446     
 H   27.249859151398756        2.0445615427886352        1.4962663496526316     
 C   29.376589178530459        2.2740157348375041        1.8088321224720842     
 H   30.054613533311720        2.8559792220557076        2.4526422943704973     
 H   29.594919049842332        1.2173603165697202        2.0323850866546445     
 C   29.694601222949114        2.5609849180212874       0.33836541300807521     
 H   29.483384385558587        3.6188875560411242       0.11453779092290220     
 H   29.007012160959416        1.9870086789215498      -0.30224930652442028     
 C   31.143243639067197        2.2377156306623660       -4.0167202851139117E-002
 H   31.360745391983944        1.1841669033444129       0.19819491276881543     
 H   31.824626616768153        2.8274753217629267       0.59328811569646311     
 C   31.461015588209950        2.5066996245443067       -1.5139408511667458     
 H   30.789080160649021        1.9100495237852297       -2.1492188430962615     
 H   31.229898900590374        3.5569246364039184       -1.7532611027730232     
 C   32.917990748299168        2.2097340597823529       -1.8833695953533924     
 H   33.155959367231382        1.1615257250914508       -1.6410792786242507     
 H   33.583038391078837        2.8152695250438229       -1.2474921758239970     
 C   33.237020262951717        2.4835402526192061       -3.3564177049376918     
 H   32.590418237912878        1.8614129439471965       -3.9934992152130353     
 H   32.969652494725580        3.5240706197970049       -3.6008515659133575     
 C   34.705682698033669        2.2388948548594754       -3.7197805375048514     
 H   34.982282351991707        1.2015604033657190       -3.4713198961011265     
 H   35.344867515608897        2.8736800350232139       -3.0860771253919559     
 C   35.012666809342122        2.5162133971463150       -5.1951139569784726     
 H   34.387311330298481        1.8637754592029907       -5.8247590285534736     
 H   34.702100223433447        3.5439485276818123       -5.4460508271988601     
 C   36.487490796889688        2.3266736660924501       -5.5739421311103756     
 H   36.815600305345413        1.3111052475526386       -5.2921898588825886     
 H   37.114959739209532        3.0168116411964441       -4.9837128196476028     
 C   36.740349248487462        2.5525053771074133       -7.0699180178120660     
 H   36.138376765747203        1.8309572072824365       -7.6525458827922570     
 H   36.363972909214660        3.5510663265953064       -7.3640767120825128     
 C   38.219837808380376        2.4291272926727769       -7.4738743561102492     
 H   38.812930511057900        3.2023035775182001       -6.9473605465957231     
 H   38.608513355164028        1.4515992558135082       -7.1223708799122596     
 C   38.407987124588381        2.5563673866920262       -8.9918015494113437     
 H   39.482299818819385        2.5223485945153783       -9.2780441687155655     
 H   37.993371332934913        3.5220684085442255       -9.3716929345418851     
 H   37.886343958871400        1.7316432992761261       -9.5337658950834658     
 Cl   16.076484272198858        1.9052141444686006        5.6324887838493023     
 Co   20.486418128667914        1.9967419111202520        12.302150438701590     
 N   21.892356758537499       0.41527888822964582        12.198686848113550     
 N   19.337519711602472       0.22495483140874678        12.282066544660221     
 N   21.810047225792275        2.7717845805942587        10.858467628138648     
 N   19.234238084679966        2.7916327216983166        10.706973940159168     
 N   21.934083294077897        2.7909431441858699        13.644883715096002     
 N   19.335762514547330        2.8965557473102668        13.894706862494038     
 O   23.246426862627484       0.58267162894119906        12.204501309211143     
 C   21.488422810228336      -0.82871355552307702        12.225058838110019     
 N   18.034479338777189      -0.13972995872962368        12.289983750562508     
 C   20.042360847758250      -0.93706581931193356        12.252008553667338     
 O   23.168427580054580        2.7535673653122075        10.998810851222213     
 C   21.368401269643808        3.4129571622280626        9.8055743261680135     
 N   17.925770580746946        3.0072860374483983        10.425709919862882     
 C   19.921420564277945        3.4423335144135665        9.7310480457468902     
 O   23.290924257589406        2.6931223065409360        13.487715668740465     
 C   21.540240236207083        3.4476348990695800        14.704111987538257     
 N   18.053680020448773        3.2157683498382585        14.192058393772060     
 C   20.093442272070327        3.5584045272345524        14.809851384566148     
 B   23.714551501314958        2.0183287432991519        12.205109367196114     
 C   22.418521852785393       -1.9909554779893623        12.260619615635370     
 H   17.278653782800948       0.57422779530203760        12.372619608252334     
 C   17.888601795045574       -1.4898424990605805        12.275183406630180     
 C   19.163774740382465       -2.0416204760383572        12.243309969628264     
 C   22.258530874277024        4.0826603682966951        8.8160734428036065     
 H   17.180500107041489        2.6522841555505519        11.065724266487143     
 C   17.764978254348645        3.7744552589696871        9.3162186110785736     
 C   19.033238458046885        4.0745069614100053        8.8346002864624325     
 C   22.482881997453006        4.0481353110956197        15.683319040487886     
 H   17.264107761543318        2.8253166360150015        13.627674880863344     
 C   17.974190400578244        4.0521869735279363        15.251956624505178     
 C   19.274866059466412        4.2969365896259069        15.684528554996630     
 C   25.305817777004780        2.0435592869367385        12.087443349814057     
 H   23.154829359671449       -1.9332827050054064        11.445392818419959     
 H   23.011524151117516       -1.9823474705426671        13.188123525656479     
 H   21.881020758633621       -2.9390252296124024        12.194797332525422     
 H   16.905857352648525       -1.9434601520318988        12.337740336640771     
 H   19.416343882924160       -3.0921917805217731        12.218980715047685     
 H   23.012445130198810        4.6850032853709829        9.3427441880377948     
 H   22.821182645220972        3.3449281548357823        8.2192686478550989     
 H   21.680056255580578        4.7167417076584623        8.1338605110932143     
 H   16.785330653575787        4.0638315112230075        8.9475211433859023     
 H   19.273750968954250        4.6761804545147552        7.9685977619453183     
 H   23.284198744843710        4.5862691709113168        15.152846048799027     
 H   21.963361493378017        4.7200637571545592        16.375195636290805     
 H   22.979173915094641        3.2586575921872534        16.273327376237837     
 H   17.017333415876244        4.4361518733215215        15.586838248528128     
 H   19.570628592800929        4.9284652111578957        16.510598530123470     
 H   25.755663049134220        1.4787962684349141        12.919860272171539     
 H   25.649275395469040        3.0839713426209920        12.208987372785671     
 C   25.795355362526703        1.4952029663369459        10.736798062216902     
 H   25.575530611496948       0.41803860586984481        10.673840307995475     
 H   25.208794995512871        1.9603266522735663        9.9295678407043084     
 C   27.277873527539104        1.7344426477024890        10.437476097327560     
 H   27.906022564346070        1.1645732856537256        11.140153320425208     
 H   27.519493677308070        2.7946137414842243        10.618577523800527     
 C   27.639081395954953        1.3716969893896225        8.9930934697108018     
 H   27.432445423726314       0.30432641817420658        8.8144653712111758     
 H   26.964557635583919        1.9129302677585911        8.3096420119981786     
 C   29.091236490864226        1.6826219947342014        8.6217441268353490     
 H   29.769121658632940        1.1001490249350885        9.2652232917061887     
 H   29.309897578161042        2.7391077172478226        8.8457605974092086     
 C   29.408959297952421        1.3961333905153883        7.1511493153580208     
 H   29.196838779203357       0.33851591680481496        6.9268826841574187     
 H   28.721825580854428        1.9709644484535911        6.5108313954992463     
 C   30.857844354754370        1.7182226417956366        6.7726882337552610     
 H   31.076356054330645        2.7715167420335951        7.0112348043526227     
 H   31.538651614049904        1.1276805419839699        7.4060284832812089     
 C   31.175309426730774        1.4490947023332197        5.2988970505204760     
 H   30.504297918812572        2.0468397295437386        4.6636669170647451     
 H   30.942654713697554       0.39924757141265921        5.0594221881627739     
 C   32.632756418272528        1.7438546118618494        4.9296335221055090     
 H   32.872348063108397        2.7917137440988458        5.1718704782182794     
 H   33.296787614175003        1.1372901234369384        5.5656140730377475     
 C   32.951467252319723        1.4693480650857329        3.4566767480241856     
 H   32.306029036716708        2.0925432563013997        2.8194199820799555     
 H   32.682270134142570       0.42924080488474387        3.2123935417570495     
 C   34.420629364776822        1.7112472833177077        3.0934334299769937     
 H   34.699166147667576        2.7481407244313680        3.3417126446902428     
 H   35.058643187946977        1.0753441927660492        3.7272574907368963     
 C   34.727002246447171        1.4330276974420531        1.6181760293422869     
 H   34.102683015633680        2.0864491292060516       0.98842772290646119     
 H   34.414560027572314       0.40572979491645667        1.3675536518500255     
 C   36.202182190355849        1.6197928614450128        1.2390740348370706     
 H   36.532398802894768        2.6347540973589809        1.5209659468312178     
 H   36.828590019530630       0.92821723874333295        1.8289597865663720     
 C   36.453819588944121        1.3937751275184080      -0.25709052906666441     
 H   35.852869412240295        2.1168883744016198      -0.83920692527416818     
 H   36.075118050436430       0.39590188180393182      -0.55140927796350048     
 C   37.933558126645885        1.5141552354733867      -0.66183735770468044     
 H   38.525523867008346       0.73924619471260811      -0.13607324210992039     
 H   38.324625727501470        2.4909178428359229      -0.31004478773819588     
 C   38.120128034005049        1.3871727203890574       -2.1800149414676149     
 H   39.194630480280573        1.4189581217343030       -2.4670960634432353     
 H   37.702880726383476       0.42216240456849174       -2.5602286396050737     
 H   37.599519628463895        2.2136553739198170       -2.7210932007475441     
 Cl   15.791172025473740        2.0388157827964308        12.446348562189927     
 Co   10.726109864004528        5.8864990135258672        8.0344553449272063     
 N   9.2936112714134609        4.3432498693446613        8.2359505890838651     
 N   11.837735399496220        4.0903081774248626        7.9840253267671111     
 N   9.5211041542174044        6.7037233636541282        9.5645954022095125     
 N   12.097817245073861        6.6701962674737771        9.5214258590381409     
 N   9.2124287928525792        6.7414931776081888        6.8053971106057229     
 N   11.794748295662524        6.7636963787255144        6.3690509423434891     
 O   7.9449460018807514        4.5467024281635551        8.3118962126942506     
 C   9.6665582752597103        3.0905034315844961        8.1754561778362085     
 N   13.127876749111183        3.6925885005083701        7.8936747575212056     
 C   11.105630866042516        2.9470046128040841        8.0490311605392666     
 O   8.1549051408910511        6.6966356994628846        9.5351909459724311     
 C   10.054047857022613        7.3591685407320639        10.564958270708502     
 N   13.426693419538250        6.8815411917798723        9.6827281940959917     
 C   11.501461481160614        7.3641501844202528        10.526449404819548     
 O   7.8682875693087500        6.6745089885903415        7.0573666472457788     
 C   9.5551946040509783        7.3902011427325816        5.7229622324331277     
 N   13.061308503772990        7.0614917228763163        5.9916505119720060     
 C   10.993825014742303        7.4598169912308760        5.5195191922078521     
 B   7.5130616199907658        5.9939990921430049        8.3572933814934682     
 C   8.7147298269461952        1.9463163442575058        8.1908043338759722     
 H   13.896521879079430        4.3872312901322168        7.7667825204066885     
 C   13.239226649234967        2.3395863540122517        7.8820833405989230     
 C   11.953969571831045        1.8207791782879590        7.9890818170088451     
 C   9.2594285100848204        8.0616324183423966        11.610332986572544     
 H   14.114736524196809        6.4839549234376666        9.0047183177481873     
 C   13.686610613229554        7.6852865401099981        10.746626016661931     
 C   12.466714393800791        8.0191811544267999        11.320644466000545     
 C   8.5834355505803845        8.0077126062746640        4.7869991119515394     
 H   13.876304851884663        6.6360112152059711        6.4882303857306187     
 C   13.089760806422879        7.9145973932182736        4.9426924586843137     
 C   11.768632269213525        8.1972815058328070        4.6049532199336261     
 C   5.9304867117345754        6.0601495193583244        8.5698783642935030     
 H   7.9626466215686200        2.0705882341052746        8.9829129983368556     
 H   8.1460052477928429        1.9056631842233596        7.2492294880764572     
 H   9.2332616191848960       0.99478179935339706        8.3225100131946803     
 H   14.205200781338588        1.8634214309478030        7.7534218185569674     
 H   11.677241821007277       0.77694408726180131        8.0180485109234088     
 H   8.4095028637330529        8.5789844884724484        11.143722295451356     
 H   8.8269067031030488        7.3429307603337612        12.326744499382579     
 H   9.8816046883869788        8.7734070210648554        12.167266716349223     
 H   14.694199926669850        7.9772819757450613        11.022899671287874     
 H   12.306278689265863        8.6585956650836913        12.178065014163927     
 H   7.7132012228159486        8.3959216586022460        5.3348139208696415     
 H   9.0542140891814960        8.8031535194635815        4.1966872970399383     
 H   8.2058176676027177        7.2455775922445689        4.0840137262884655     
 H   14.030980191240753        8.2782879177437287        4.5457531476280133     
 H   11.431457443683225        8.8464326041154884        3.8090854047409834     
 H   5.4265985997993536        5.4976309892585826        7.7676392196877595     
 H   5.6055375990875795        7.1067159673553029        8.4506156065463642     
 C   5.4865799004921580        5.5395982498656693        9.9469207956742380     
 H   5.7305968083934937        4.4688107796577006        10.030079273668104     
 H   6.0798587270541828        6.0394753437802589        10.727832253078718     
 C   4.0032221820182246        5.7412952387927341        10.273132621350564     
 H   3.3811784121655304        5.1359894676576543        9.5950900020536949     
 H   3.7215073797576670        6.7880526355690458        10.071139679355129     
 C   3.6767541729034754        5.3985378824156172        11.731612019031671     
 H   3.9197768684369376        4.3418503854642116        11.927875887159676     
 H   4.3446265912165867        5.9750470156193458        12.392074207412319     
 C   2.2199939519926266        5.6708205508383571        12.119270637000723     
 H   1.5520517999470800        5.0647194139786791        11.487196510693146     
 H   1.9697755468292142        6.7191822366252341        11.888099757805682     
 C   1.9202085293593338        5.3889219259272805        13.595544111094483     
 H   2.1529396954335760        4.3368760286927026        13.824854227792525     
 H   2.6023710037803349        5.9805905953707477        14.225188845754026     
 C  0.46860716476873920        5.6897009549137589        13.986015819038082     
 H  0.23641464448701710        6.7419111039146653        13.754426553934660     
 H -0.20894316428229720        5.0946149001485166        13.353232853518403     
 C  0.15918262052251955        5.4093237611328782        15.460659433760682     
 H  0.83330967055506011        6.0025338095067440        16.096197960713756     
 H  0.39283792775896925        4.3577589409315234        15.690841103566354     
 C  -1.2963356888511015        5.7038098075048929        15.841591898742990     
 H  -1.5290766008242715        6.7584903073569595        15.622269321524447     
 H  -1.9662785112626562        5.1151816729773998        15.194614117052542     
 C  -1.6181312654062117        5.4009127511888950        17.309650563546956     
 H -0.96105667221207902        5.9964643232752266        17.960848340163864     
 H  -1.3701843199960355        4.3502609258488576        17.529099241810655     
 C  -3.0831806963341428        5.6662010185729663        17.676114467641913     
 H  -3.3293555584329728        6.7211684025188854        17.472015103713861     
 H  -3.7318588910215875        5.0767672243648301        17.008622793227694     
 C  -3.4199240897836329        5.3316856195614033        19.134032305774692     
 H  -2.7618689677662811        5.9091705173414883        19.802510220651712     
 H  -3.1784686763442815        4.2744320456035565        19.331780572592724     
 C  -4.8848304024528764        5.6012130310540478        19.507167159434950     
 H  -5.1233462488416146        6.6617556239598583        19.312882587739253     
 H  -5.5515368415104458        5.0204792188311789        18.846546883910204     
 C  -5.1951208241587885        5.2653529098234939        20.971918261910897     
 H  -4.4860909283485970        5.8059031650148025        21.626576128938392     
 H  -5.0026879713882817        4.1910524919306518        21.156719625386774     
 C  -6.6351472922475052        5.6120364957483488        21.394902207199550     
 H  -7.3510789000439098        5.0304533246644212        20.780318564472495     
 H  -6.8308369891729264        6.6798207870562196        21.169148410359231     
 C  -6.8693928704220149        5.3389621017704751        22.888073144307246     
 H  -7.8612153973954371        5.7163465121695447        23.224246267796303     
 H  -6.8228084053257758        4.2466348187702323        23.120210092681774     
 H  -6.0966992563169624        5.8484886834242023        23.512315381057814     
 Cl   15.397903075739745        5.7920250654910896        7.5767853476147762     
         388

 Co   11.013591298557005        5.9490383848182624        1.2217831587817232     
 N   9.5809316183992888        7.4917486375623348        1.4234581352565445     
 N   12.125739623755358        7.7448618959900681        1.1760033097984379     
 N   9.8067339462318976        5.1307955157765495        2.7505209016657806     
 N   12.382677476148672        5.1640173585478921        2.7098608147857961     
 N   9.5013564950836500        5.0922045342132103       -7.8388170495593407E-003
 N   12.084072485764953        5.0685527649719777      -0.44038739483726463     
 O   8.2322798636476158        7.2883780189999054        1.4966068567050979     
 C   9.9540458075680203        8.7444727058582750        1.3642586374262766     
 N   13.415856820680299        8.1428804391804235        1.0868545813644159     
 C   11.393327576147120        8.8880347165042135        1.2403629591900085     
 O   8.4405487126244214        5.1380769225057357        2.7194952648303978     
 C   10.338239909119554        4.4760826612868545        3.7520300481038724     
 N   13.711436084121413        4.9541590770223021        2.8732066017078073     
 C   11.785564373819334        4.4714117464535050        3.7152780076279859     
 O   8.1569061900250794        5.1606539015224682       0.24154430946977634     
 C   9.8452123103135065        4.4439773457490039       -1.0901585044802975     
 N   13.350989065566356        4.7710777054654034      -0.81665917438531710     
 C   11.284051036699324        4.3734046490010172       -1.2914765639929646     
 B   7.8002067964809232        5.8409707832839857        1.5412668977434314     
 C   9.0020667760370632        9.8885048889258158        1.3784641724759248     
 H   14.184663783544089        7.4483359714372339       0.96003435706467610     
 C   13.526881658549268        9.4958510541000276        1.0755790483480538     
 C   12.241397080689346        10.014402813306454        1.1815239987179147     
 C   9.5424591636923974        3.7742528305811192        4.7969222861615384     
 H   14.400103388759016        5.3511843432480566        2.1956382996523960     
 C   13.970546970073388        4.1524324379689865        3.9388094104892177     
 C   12.750282093997141        3.8185390987427388        4.5118060728587519     
 C   8.8738509762829132        3.8276279028215443       -2.0273379427242411     
 H   14.165434027679256        5.1966371218906371      -0.31921164603440821     
 C   13.380519031124965        3.9189467188905223       -1.8663262563480916     
 C   12.059791877221500        3.6366617134509349       -2.2057675519958631     
 C   6.2174601804803364        5.7758010524065631        1.7520611632545537     
 H   8.2514963139896444        9.7661463040360115        2.1722292577142133     
 H   8.4313835901412766        9.9264877667356686       0.43805809804713891     
 H   9.5205218943223056        10.840399684436573        1.5069543963095673     
 H   14.492821221839622        9.9722682156236875       0.94785751614713964     
 H   11.964381693508860        11.058178239730147        1.2104016674375755     
 H   8.6930468873666253        3.2565572097681552        4.3299073746320973     
 H   9.1093756803351162        4.4932262836060897        5.5125751835162475     
 H   10.164095389737897        3.0628546962724084        5.3547942328769125     
 H   14.977987238229606        3.8618058559604900        4.2167717832856111     
 H   12.589192044536162        3.1807666309555489        5.3702663741158601     
 H   8.0072947961082406        3.4323224357992657       -1.4797466830008064     
 H   9.3462068692767435        3.0382173514716295       -2.6232373618219387     
 H   8.4902612142121914        4.5913386587522593       -2.7243759724105652     
 H   14.322115559335808        3.5556960705608054       -2.2626719571068801     
 H   11.723538558878476        2.9883154828659126       -3.0026300393378471     
 H   5.7145886326946025        6.3367460661174935       0.94813262264420928     
 H   5.8920784435842117        4.7291332110289419        1.6348897484466309     
 C   5.7728540109521083        6.2997812902767860        3.1275477541228258     
 H   6.0172021798326831        7.3706522827423697        3.2082782098237881     
 H   6.3656075752001353        5.8016653349225003        3.9099393107827933     
 C   4.2892760113788784        6.0991309471260600        3.4534775892164751     
 H   3.6677273166351938        6.7030624405282584        2.7738039779316996     
 H   4.0074540612968823        5.0519881686850319        3.2537943342658866     
 C   3.9621755582510607        6.4452437099012352        4.9109995818065908     
 H   4.2054526345585623        7.5022687469945541        5.1050132212490187     
 H   4.6294978393620321        5.8700193303044816        5.5730744242269274     
 C   2.5051133173553861        6.1742738082280493        5.2985293698624760     
 H   1.8377135377879095        6.7799487299315260        4.6654798953236138     
 H   2.2543733727322315        5.1257575786381251        5.0686588723789505     
 C   2.2050080809758152        6.4582075022367338        6.7743473789873265     
 H   2.4382239569202735        7.5104192320803236        7.0024067269911709     
 H   2.8866203901516618        5.8669541732203765        7.4049725995424467     
 C  0.75308813214502945        6.1586766429386515        7.1646234499726695     
 H  0.52023965580535192        5.1064895715789458        6.9335855289153514     
 H   7.6107889029237583E-002   6.7538559395128921        6.5313149615866797     
 C  0.44344064889109619        6.4400685971542124        8.6390220838084328     
 H   1.1171553492623121        5.8469349060131375        9.2750838733952765     
 H  0.67748643268726316        7.4916694052527077        8.8686452889304803     
 C  -1.0123156445752521        6.1464193559405054        9.0197095901327451     
 H  -1.2455830909186378        5.0918587308455114        8.8004075160872723     
 H  -1.6818312002304627        6.7353512726754685        8.3725781319639712     
 C  -1.3341605582364311        6.4495338292714779        10.487699423719610     
 H -0.67721911696383463        5.8539156346386152        11.138981548239590     
 H  -1.0859937185611990        7.5001496440152327        10.707073083084785     
 C  -2.7992526859668772        6.1845696559212842        10.854239455156799     
 H  -3.0458310437293870        5.1298210203024270        10.649650534975088     
 H  -3.4479372789051754        6.7745025230598959        10.187238032889427     
 C  -3.1353841639858095        6.5183564417821298        12.312437342293254     
 H  -2.4775470949233038        5.9399926508999705        12.980296721366193     
 H  -2.8931163485652100        7.5752600627716227        12.510832644547552     
 C  -4.6003003179431090        6.2496374893069317        12.685955484932860     
 H  -4.8399289583548839        5.1897369820324544        12.490241865474488     
 H  -5.2667249932678821        6.8319368037799650        12.026637004254694     
 C  -4.9095378983154880        6.5834914732644441        14.151288067831350     
 H  -4.2017364053649340        6.0403947685337149        14.804630216034843     
 H  -4.7147544456703221        7.6567392580164437        14.337864886530614     
 C  -6.3499918377407036        6.2394187909709524        14.574127005858669     
 H  -7.0644319941681433        6.8237550519681793        13.961155614963161     
 H  -6.5481243399019444        5.1729408521926930        14.346188399915709     
 C  -6.5835996864949138        6.5096526073637797        16.067741794687972     
 H  -7.5765784976093888        6.1368517843360291        16.403059246087103     
 H  -6.5319456233427937        7.6000649744820556        16.302484046047873     
 H  -5.8144216723191997        5.9954548247178066        16.690524069263773     
 Cl   15.685697383810639        6.0431442871275118       0.76927351108520714     
 Co   20.772342579797691        1.9533448803810411        5.4912129162628025     
 N   22.177653827595528        3.5351501732484718        5.3852230165856785     
 N   19.622933194179680        3.7246867397656489        5.4729135978163459     
 N   22.093679313278617        1.1782306093479353        4.0455723679759661     
 N   19.517690918900939        1.1572519410320523        3.8985925759544786     
 N   22.222315495168626        1.1593580586319743        6.8312754789765657     
 N   19.624382241917765        1.0531646841277662        7.0856088438804781     
 O   23.531764551176142        3.3681470422274176        5.3889766036275857     
 C   21.773396239561254        4.7789929121328498        5.4128196589703226     
 N   18.319875751007704        4.0889829233124892        5.4832196951987173     
 C   20.327397610507649        4.8869188388451157        5.4422811799931408     
 O   23.452258260951641        1.1975277665943869        4.1831254444211217     
 C   21.650433365613782       0.53638403293691894        2.9938760402687636     
 N   18.208957692809779       0.94037836678216857        3.6200703874634867     
 C   20.203459007907735       0.50604732929757501        2.9221017281254489     
 O   23.578784429717409        1.2575360573195677        6.6717720326219316     
 C   21.830327452972952       0.50274446450472210        7.8912057680071541     
 N   18.342988484861685       0.73326683220241995        7.3849862796677987     
 C   20.383812695880867       0.39136566868286188        7.9992277399632394     
 B   24.000196181072653        1.9325642417053603        5.3886132973885656     
 C   22.703216893575490        5.9414528040952801        5.4476636658317057     
 H   17.564428766301567        3.3747193103279702        5.5668094653937876     
 C   18.173632391285960        5.4390613790375673        5.4695385696670655     
 C   19.448562423115856        5.9912149806517361        5.4357545514073244     
 C   22.538930465011092      -0.13289699416057427        2.0027895946410128     
 H   17.464683017455734        1.2957680266737213        4.2609590232435464     
 C   18.046669006183464       0.17197190297826273        2.5117433558080040     
 C   19.314141677881477      -0.12769060900559337        2.0280766351841377     
 C   22.774372498692255       -9.6977185320855169E-002   8.8694069146078132     
 H   17.552392481053914        1.1237499809695211        6.8221982224553654     
 C   18.265586184431125      -0.10357371675815530        8.4446422608748879     
 C   19.567037701079425      -0.34792505135584045        8.8748991070424541     
 C   25.591290526260742        1.9076433931945371        5.2685352771612042     
 H   23.438731180026526        5.8841335366044039        4.6316760662053573     
 H   23.297112006877143        5.9326605776171455        6.3746102676885847     
 H   22.165376112816311        6.8894094119259748        5.3826314497318277     
 H   17.190920975790068        5.8923581296745553        5.5341296167821445     
 H   19.700885887931829        7.0418529616516103        5.4115661306074978     
 H   23.296022845241545      -0.73221158493469984        2.5277004707451942     
 H   23.097383655442307       0.60511973241878314        1.4031336889684169     
 H   21.960145146898260      -0.76948188104402782        1.3235736461762393     
 H   17.066652624344098      -0.11838308129008325        2.1451249418050189     
 H   19.553434913722548      -0.73013168239613113        1.1623512666368203     
 H   23.576698079269821      -0.63255581746857203        8.3384017278055484     
 H   22.256482504016539      -0.77076297827791729        9.5604420866983837     
 H   23.268709254138596       0.69273613131865641        9.4604449313991346     
 H   17.309469808117733      -0.48793711303589787        8.7811029273078187     
 H   19.864437011554649      -0.97950256550818060        9.7002968448495483     
 H   26.042077638427717        2.4719109932789842        6.1007367166925928     
 H   25.934979258735478       0.86719384699601865        5.3891049151231618     
 C   26.079485159373174        2.4568430645475696        3.9177278608908126     
 H   25.858703127614206        3.5338430806896741        3.8553303448628879     
 H   25.492915218315133        1.9914413470000392        3.1106700761031396     
 C   27.562125137292583        2.2192348184482014        3.6175602688527633     
 H   28.189938905055985        2.7895470306010406        4.3201687053411737     
 H   27.804954505648816        1.1592972820438501        3.7983160748105336     
 C   27.922629071736345        2.5826993452843641        2.1731317472470204     
 H   27.715321088548301        3.6500010079438030        1.9949183160450923     
 H   27.248229364868816        2.0412789289842035        1.4897222136950001     
 C   29.374900229153937        2.2726542005106287        1.8012980358784800     
 H   30.052656070266135        2.8552370248029222        2.4448174711669721     
 H   29.594055452865213        1.2162114158362343        2.0250376081969121     
 C   29.692450576841662        2.5595110425402230       0.33068752396267143     
 H   29.480664035300656        3.6172614040640680       0.10672700061675711     
 H   29.005016411276443        1.9850737331304722      -0.30965632863319925     
 C   31.141177574358839        2.2368507059342480       -4.8141677453582166E-002
 H   31.359079682034746        1.1833420141321922       0.19004928282037467     
 H   31.822444374699746        2.8267640058647805       0.58529961340663994     
 C   31.458736493554454        2.5061330084120912       -1.5219356100434085     
 H   30.786767413326569        1.9095489382359683       -2.1572238049514483     
 H   31.227523707990855        3.5563847878787227       -1.7610248856743720     
 C   32.915686259744213        2.2092770797382353       -1.8916476603707228     
 H   33.153557321139814        1.1609141816568782       -1.6499321307580381     
 H   33.580834813294899        2.8144107495316315       -1.2554898032327970     
 C   33.234781238659131        2.4838228713282460       -3.3645694205558070     
 H   32.587935626672234        1.8623438438248365       -4.0020072184323832     
 H   32.967871072319305        3.5245998745921545       -3.6083762340726895     
 C   34.703361231861990        2.2387021364265016       -3.7280079622096087     
 H   34.979229250492118        1.2009344507724331       -3.4806547631910698     
 H   35.342767213438449        2.8723722044670530       -3.0934613140923579     
 C   35.011079135590016        2.5174564417039993       -5.2029070647395494     
 H   34.384919708318556        1.8668754378928412       -5.8335204859258001     
 H   34.702214169041774        3.5459223397777220       -5.4525151936439169     
 C   36.485659645345201        2.3259523960528274       -5.5815973696498569     
 H   36.811558682338138        1.3092704556500068       -5.3020197990534585     
 H   37.114095858069057        3.0133812296416216       -4.9896203404852226     
 C   36.739936152988086        2.5545220082470430       -7.0767985818814623     
 H   36.135302500464846        1.8374693334083148       -7.6612132361226442     
 H   36.368124765283923        3.5549639387205407       -7.3682370777283870     
 C   38.218442304891362        2.4256002913541383       -7.4812380863197365     
 H   38.814588827115010        3.1940177800622900       -6.9525398299259367     
 H   38.602327428005829        1.4458299503478329       -7.1328630228166467     
 C   38.407725387683961        2.5564653132524251       -8.9985516986407763     
 H   39.479981407503416        2.5138978867546093       -9.2860474141597873     
 H   38.002267219403166        3.5253168078870143       -9.3747676164947897     
 H   37.879828109037831        1.7395843747423199       -9.5425549751842933     
 Cl   16.077856963953916        1.9102011179601706        5.6430161411568376     
 Co   20.487172869169516        1.9953253409942393        12.304774899761510     
 N   21.893781634650626       0.41483703387316351        12.198795120722872     
 N   19.339197912737347       0.22294063530330943        12.286378014652211     
 N   21.807822308802660        2.7714604013245454        10.858920118816716     
 N   19.232008254210967        2.7899805501834005        10.712325204381209     
 N   21.936497203169001        2.7911107636215764        13.644614426146202     
 N   19.338574083744962        2.8946718557647535        13.899100090229336     
 O   23.247715372976110       0.58313353688413905        12.202589344140584     
 C   21.490620144961920      -0.82937321784192308        12.226016671714518     
 N   18.036482776308329      -0.14257931068314250        12.296371500414383     
 C   20.044729498395338      -0.93860734704133686        12.255444960913971     
 O   23.166401700281853        2.7535083228815971        10.996468896781103     
 C   21.363890515911617        3.4129754203666596        9.8073327914046136     
 N   17.923025842879600        3.0055025696159783        10.434067242969737     
 C   19.916901993684046        3.4417412681778878        9.7356465764395459     
 O   23.293020564374938        2.6940194076688893        13.485092721263442     
 C   21.543938662361729        3.4475919566311011        14.704431694261343     
 N   18.056883599076336        3.2133562753513458        14.198459832088457     
 C   20.097344929946811        3.5573626836678245        14.812606703352841     
 B   23.714930414054212        2.0190877241691947        12.202045651556309     
 C   22.421266350601122       -1.9911594645098942        12.260317165093602     
 H   17.280335126820898       0.57089298197193572        12.380135792274718     
 C   17.891479483318296       -1.4927633635375515        12.282238504078672     
 C   19.166909418518344       -2.0437083200064396        12.248472033281850     
 C   22.251623959598174        4.0834758422918602        8.8164124377534261     
 H   17.179195064009413        2.6494380121180243        11.075040786142784     
 C   17.759735675201213        3.7735554587362028        9.3256946029596453     
 C   19.026776077269542        4.0744543109295046        8.8417466521243107     
 C   22.487320946500354        4.0484794180558392        15.682568872268492     
 H   17.266670886281155        2.8220134037792515        13.635789068715177     
 C   17.978681495854332        4.0501869037615394        15.258088522489919     
 C   19.279873083103091        4.2958738313846112        15.688284581326798     
 C   25.305979046954540        2.0453317217649016        12.081996584928355     
 H   23.157935743522874       -1.9318532744751360        11.445634080588961     
 H   23.013702507701641       -1.9837323057405336        13.188148359968656     
 H   21.884241667366940       -2.9393229346217824        12.192909505174150     
 H   16.909158954661098       -1.9469515564953039        12.346461913038732     
 H   19.420091664722950       -3.0941090566456846        12.224025662520301     
 H   23.007957577483868        4.6836863551474339        9.3415588208909064     
 H   22.810996494254923        3.3462078508989932        8.2166112963723457     
 H   21.672053496441546        4.7195036323205395        8.1373386347385530     
 H   16.779382687401998        4.0629730646368571        8.9593087120566075     
 H   19.265271363691536        4.6770475520190171        7.9759381823380524     
 H   23.290327404831526        4.5829290909957514        15.151664342004075     
 H   21.969020261924115        4.7234346184368317        16.371976016136262     
 H   22.980697395384912        3.2596534289478907        16.275328459820944     
 H   17.022219913827431        4.4336459810854452        15.594532133956722     
 H   19.576678515660880        4.9278357137800013        16.513602427367299     
 H   25.757178172167510        1.4806507117981684        12.913675372322963     
 H   25.648979163460588        3.0859001737699425        12.203446477166388     
 C   25.794366623085370        1.4976209740950985        10.730706799021057     
 H   25.573915792797099       0.42061839212635255        10.667276886930701     
 H   25.207647488942229        1.9636011741348880        9.9241199289790920     
 C   27.276911709227146        1.7358816795323646        10.430707878111180     
 H   27.904893771033766        1.1651311483110394        11.132786552758947     
 H   27.519557164632669        2.7957168092850133        10.612303820890499     
 C   27.637249489027205        1.3735893818651412        8.9859828858752611     
 H   27.429684890769998       0.30648495851549623        8.8069420807056176     
 H   26.962905132944723        1.9156988330706615        8.3030884647582699     
 C   29.089527372656015        1.6835121820874912        8.6142238145735810     
 H   29.767150986466294        1.1004452993833340        9.2574287442758791     
 H   29.308997236897991        2.7397937397504313        8.8384038109087477     
 C   29.406802924679802        1.3971120183496188        7.1434915850351191     
 H   29.194157865848190       0.33963258745457425        6.9191139108645476     
 H   28.719801328976708        1.9723614695009115        6.5034297591192836     
 C   30.855760420586648        1.7186513207808547        6.7647303326974981     
 H   31.074622004934110        2.7719181002269155        7.0030965732149912     
 H   31.536480296277407        1.1279946835497714        7.3980622543621486     
 C   31.173027744574235        1.4492323206515587        5.2909197243844526     
 H   30.501936420576943        2.0468566490715516        4.6556770334565085     
 H   30.940353742787678       0.39933955616702621        5.0516835349196354     
 C   32.630425757213899        1.7439927849087571        4.9213646174902337     
 H   32.869838760212978        2.7920239215889038        5.1630294686523648     
 H   33.294608659411246        1.1378814916050914        5.5576204296108607     
 C   32.949217949348736        1.4687816765164463        3.4485296215229764     
 H   32.303477990725874        2.0912752552463294        2.8109253554209577     
 H   32.680569844195439       0.42840664736050665        3.2048658947491973     
 C   34.418272651457983        1.7112934529568222        3.0852046468481440     
 H   34.695981022204194        2.7486421492447999        3.3323855352407303     
 H   35.056566127444626        1.0765612889127467        3.7198658971150516     
 C   34.725409888844815        1.4316831823949505        1.6103777632301726     
 H   34.100234995306998        2.0831986063757491       0.97966626843113813     
 H   34.414762949088697       0.40363269291063386        1.3610683586375243     
 C   36.200328593653055        1.6205512234177621        1.2314273810102170     
 H   36.528229519340030        2.6366562801210316        1.5111377082496569     
 H   36.827756649574098       0.93175647594616628        1.8230779821980534     
 C   36.453445072171917        1.3918049830074877      -0.26395309454833121     
 H   35.849782819893278        2.1103447500215387      -0.84788180107545985     
 H   36.079424437979604       0.39201648429873520      -0.55554377114532549     
 C   37.932188789273589        1.5178782154247175      -0.66914347625944637     
 H   38.527264463337929       0.74781437271697770      -0.14115743997442437     
 H   38.318346668076394        2.4969212870591266      -0.32049369069628608     
 C   38.119971437289799        1.3872579209296045       -2.1866949596692340     
 H   39.192407867991541        1.4277030447775878       -2.4749871440110733     
 H   37.712012764044303       0.41906275158506712       -2.5632171649498199     
 H   37.593057603840705        2.2058099076988262       -2.7298564565301668     
 Cl   15.792522590435052        2.0339864012816093        12.456842532375431     
 Co   10.726916267539302        5.8879547619595733        8.0369788314808446     
 N   9.2950756017677882        4.3437696100474286        8.2360885866496716     
 N   11.839482083621409        4.0923865491986193        7.9883876865487560     
 N   9.5189589055715356        6.7041623633364225        9.5649679188790380     
 N   12.095631689985169        6.6719761744500881        9.5266329429462342     
 N   9.2148768922849502        6.7414934876227797        6.8051305076604365     
 N   11.797598827724396        6.7658158110692392        6.3734481803213141     
 O   7.9462764468067135        4.5463228743553774        8.3099663168795388     
 C   9.6687995494167254        3.0912430804202713        8.1764508220343970     
 N   13.129943168290623        3.6954835018629515        7.9000826527901458     
 C   11.108050304140390        2.9486197762338797        8.0525211454673027     
 O   8.1529517974814993        6.6967833199147400        9.5328108441238086     
 C   10.049623444501483        7.3592363590404606        10.566651383443077     
 N   13.424002317411338        6.8834052190808785        9.6909274297211923     
 C   11.497023238107584        7.3648272784492406        10.530954335433570     
 O   7.8704182644933125        6.6736968612958245        7.0547134986984901     
 C   9.5589120995984302        7.3903901614409522        5.7232670323114716     
 N   13.064543146499341        7.0641539034375000        5.9980420799734055     
 C   10.997746663855189        7.4610648856343316        5.5222736781174593     
 B   7.5134895789662277        5.9933346166508539        8.3542149446737941     
 C   8.7175104323438859        1.9466089114196305        8.1905137763171734     
 H   13.898269383075458        4.3906066103706056        7.7742748021613535     
 C   13.242145237433219        2.3425543252216392        7.8891435092789770     
 C   11.957135385419495        1.8229315922985612        7.9942786559584027     
 C   9.2526246408405797        8.0608593993302780        11.610651808798917     
 H   14.113467156726969        6.4868855828207836        9.0138581488257774     
 C   13.681461006913077        7.6862053553494976        10.755986332758836     
 C   12.460366344300752        8.0192549188504607        11.327714324165518     
 C   8.5878684164563648        8.0074381270309303        4.7862115575639628     
 H   13.878908729255430        6.6395336993406726        6.4962994287090883     
 C   13.094259834556736        7.9168372716473598        4.9488065970700976     
 C   11.773638027462848        8.1985619339211659        4.6087015205819446     
 C   5.9306977313628462        6.0584524494354079        8.5644369323738285     
 H   7.9658542094851894        2.0691841693950108        8.9832347232900140     
 H   8.1481380145682021        1.9072380699021916        7.2493152481126346     
 H   9.2365143057856507       0.99515389065572724        8.3205105354399471     
 H   14.208533990456658        1.8669462466304128        7.7621208331591189     
 H   11.681002473076912       0.77893025516871128        8.0231306104222391     
 H   8.4050803769814006        8.5803288026188245        11.142562412583787     
 H   8.8168753056128963        7.3416704367370729        12.324079130773450     
 H   9.8737115588226292        8.7706956247966126        12.170710574426762     
 H   14.688358593671357        7.9781111751278084        11.034569700973481     
 H   12.297943960657571        8.6577020517395074        12.185369956880731     
 H   7.7193902874151510        8.3994593050921331        5.3335908023261593     
 H   9.0598642641824210        8.7997301307904028        4.1932909342829410     
 H   8.2072322429525819        7.2445877088773400        4.0861238067690424     
 H   14.035865708218715        8.2810357451465428        4.5534082653466132     
 H   11.437490935889064        8.8472652028497123        3.8120757449989346     
 H   5.4281579512943861        5.4959036621806536        7.7614270361633722     
 H   5.6052806848632004        7.1048675656975373        8.4451541906240468     
 C   5.4856593468075499        5.5371565528473861        9.9408040131055255     
 H   5.7290926750638196        4.4662120092348152        10.023424655094699     
 H   6.0787610360714739        6.0361524832562461        10.722388046994782     
 C   4.0023166965423131        5.7397517960380977        10.266348279438036     
 H   3.3801346066872537        5.1353367224897717        9.5876724671910107     
 H   3.7215814048247835        6.7868439340755939        10.064905398627372     
 C   3.6749817349133016        5.3964484066548364        11.724465197850087     
 H   3.9171136511300908        4.3394928902460013        11.920259991116692     
 H   4.3430073364607580        5.9720698798633789        12.385519826811704     
 C   2.2183289914129953        5.6696610751864389        12.111718053725687     
 H   1.5501512178547261        5.0641474671147453        11.479347905913487     
 H   1.9688797400577536        6.7182248088389729        11.880741355185398     
 C   1.9180939180063672        5.3876214140809164        13.587845009359759     
 H   2.1503190508768970        4.3354349724030676        13.817014001247900     
 H   2.6003728422313181        5.9788665736772106        14.217767321036325     
 C  0.46655593635030224        5.6889160582730707        13.978016335371178     
 H  0.23469760291266623        6.7411530880289314        13.746259522342926     
 H -0.21106986568318234        5.0939426743360903        13.345213836292483     
 C  0.15692710657639358        5.4088102900712345        15.452636754997647     
 H  0.83097820031230718        6.0021263928864066        16.088172411713067     
 H  0.39055166608602077        4.3572857233799471        15.683044429618036     
 C  -1.2986386571435464        5.7033105881746486        15.833277347515841     
 H  -1.5315434670380581        6.7578220213241114        15.613381147763224     
 H  -1.9684376024095234        5.1142388223985300        15.186574172584915     
 C  -1.6203613451559011        5.4011285044144506        17.301459143279608     
 H -0.96356683318147507        5.9973606634764653        17.952307358695670     
 H  -1.3719008807312338        4.3507361456764144        17.521530077685124     
 C  -3.0855090007724360        5.6658598490043177        17.667843686914818     
 H  -3.3324735779063239        6.7203787765529404        17.462633626298167     
 H  -3.7339336249305082        5.0752734800515888        17.001198235316309     
 C  -3.4214981806894516        5.3327685883283333        19.126198000970955     
 H  -2.7642742240579672        5.9121443777994136        19.793702586134128     
 H  -3.1782886282420675        4.2762602395133786        19.325277040468087     
 C  -4.8866569434352325        5.6002606703013456        19.499479614273202     
 H  -5.1274422496545338        6.6596679604118654        19.302996151017290     
 H  -5.5523686346049228        5.0167655102546203        18.840631304089694     
 C  -5.1954937244808495        5.2671643101223191        20.965017341880351     
 H  -4.4891558720061671        5.8122694630740623        21.617860352941474     
 H  -4.9984281157238675        4.1947700936341192        21.152566646972435     
 C  -6.6365110252651300        5.6082255767309315        21.387532959209572     
 H  -7.3493541153717148        5.0218210359461999        20.775168518948870     
 H  -6.8370601472692796        6.6737391204384080        21.158619805886271     
 C  -6.8695854893559138        5.3388182438469514        22.881328169581881     
 H  -7.8634761040006653        5.7075819784260675        23.216257690366486     
 H  -6.8137560253344862        4.2496721359517204        23.117177698172682     
 H  -6.1031910356961143        5.8562624035429920        23.503495302859921     
 Cl   15.399286314607757        5.7968956853515348        7.5871132244390376     
         388

 Co   11.014349385111899        5.9478252308067754        1.2244126067247902     
 N   9.5823909538677476        7.4915493930801071        1.4235667380798842     
 N   12.127460114447182        7.7430126472853278        1.1803232592722044     
 N   9.8044823170407458        5.1307066190409412        2.7509599208728446     
 N   12.380424040404003        5.1625328227927403        2.7152569674865439     
 N   9.5037665586634574        5.0926208051019888       -8.1169056574772712E-003
 N   12.086885299456270        5.0668143961787155      -0.43595601634056652     
 O   8.2335975221661624        7.2891212923262261        1.4946860873521979     
 C   9.9563143020433866        8.7440431173078395        1.3652007971196305     
 N   13.417915203549757        8.1401556610288228        1.0932645986662888     
 C   11.395772591539377        8.8866800438724134        1.2437986527221132     
 O   8.4384983899020831        5.1382846102106967        2.7171219688130086     
 C   10.333664745476421        4.4763458879401785        3.7537988452668265     
 N   13.708656633557128        4.9525074384421810        2.8816448510863437     
 C   11.780979368234107        4.4710170904033202        3.7199142134528285     
 O   8.1589984059658640        5.1618482883160226       0.23889020619241969     
 C   9.8489011886654261        4.4441695556148453       -1.0898411206234397     
 N   13.354187431962863        4.7687509410935398      -0.81018776899661626     
 C   11.287943845057255        4.3725324473167531       -1.2886923556775454     
 B   7.8005842136766645        5.8420198880848284        1.5381758686464087     
 C   9.0049110117193241        9.8885541507086678        1.3781136250298234     
 H   14.186377858710189        7.4451003304931689       0.96758208558758785     
 C   13.529854377536148        9.4930511169737102        1.0826591557718406     
 C   12.244642098479380        10.012474989121904        1.1866980732959194     
 C   9.5354403188980612        3.7753678334768495        4.7972697866793519     
 H   14.398787736466437        5.3484393790876323        2.2050434481022698     
 C   13.965221863259000        4.1516693318969340        3.9483800063161008     
 C   12.743714773649923        3.8186656459720685        4.5190193595925017     
 C   8.8782719288417073        3.8282469133151471       -2.0281064134545441     
 H   14.167997460648769        5.1934005553227083      -0.31102011289049203     
 C   13.384991571592073        3.9170129823804944       -1.8601094123981921     
 C   12.064776687172998        3.6357170278640436       -2.2019515219171333     
 C   6.2176182681340029        5.7778855836535863        1.7465770291990508     
 H   8.2547104309428221        9.7678809502762221        2.1724360954345179     
 H   8.4336489172548941        9.9253277356127381       0.43804219671834210     
 H   9.5238671822842882        10.840346240013595        1.5049741026827479     
 H   14.496232286527011        9.9688687007698089       0.95661338432360599     
 H   11.968268152929447        11.056428590796981        1.2154597234198083     
 H   8.6885078020894344        3.2554615016014101        4.3287195418672502     
 H   9.0989888914648471        4.4948399740110316        5.5098212337153925     
 H   10.155958295909587        3.0659903150528076        5.3583819702307594     
 H   14.971941769301733        3.8610647446152009        4.2286847594337367     
 H   12.580567780344786        3.1818249539789409        5.3776722944255519     
 H   8.0133707241341234        3.4293022319729887       -1.4809619423481324     
 H   9.3518261604305994        3.0418335938310173       -2.6264578505628893     
 H   8.4918194353010232        4.5926278536021403       -2.7224073199942196     
 H   14.326975048554976        3.5532042705155003       -2.2548641281854653     
 H   11.729556680269082        2.9877996949940226       -2.9995593960411187     
 H   5.7161125148001499        6.3389452230323622       0.94192605908925087     
 H   5.8917667078639901        4.7313823763011031        1.6292745881810189     
 C   5.7718578130125238        6.3024692664516921        3.1214345902532035     
 H   6.0155742809730679        7.3735012033190870        3.2017265969541149     
 H   6.3644525681685495        5.8051881946213157        3.9044562390679096     
 C   4.2883072708378851        6.1008183546825832        3.4466766436524501     
 H   3.6665869153333412        6.7038845564109817        2.7664223213300314     
 H   4.0075220077128355        5.0533434869489779        3.2474509330413661     
 C   3.9603275559641626        6.4473294311432756        4.9038674506588755     
 H   4.2026536214817964        7.5046188395790514        5.0975056453780176     
 H   4.6278400291640303        5.8729718570831935        5.5664810841676156     
 C   2.5033943354682604        6.1753115733581518        5.2909769581276080     
 H   1.8357179918306512        6.7803904298403932        4.6576671687328979     
 H   2.2534914424305352        5.1265907822203296        5.0612425208274265     
 C   2.2028326057455092        6.4592867673295373        6.7666646862774673     
 H   2.4354903110455224        7.5116377316339911        6.9946412077126876     
 H   2.8845964325384164        5.8684574329298300        7.3975305570560028     
 C  0.75099612349529110        6.1591475088839855        7.1566348592898974     
 H  0.51853394661033336        5.1069309134590011        6.9253916243250693     
 H   7.3906455485593506E-002   6.7542032548280027        6.5233333991715909     
 C  0.44114527243367008        6.4402004117460958        8.6310219502027259     
 H   1.1148017402642956        5.8469511400756033        9.2670532300007888     
 H  0.67513806501951246        7.4917569785078291        8.8609124028920334     
 C  -1.0146484495818178        6.1464920601962687        9.0114150888362854     
 H  -1.2480606524018674        5.0921030775483791        8.7915081264458372     
 H  -1.6840350549867542        6.7358749307346537        8.3645807552816560     
 C  -1.3364140879976714        6.4488425013256103        10.479538149350157     
 H -0.67976044485521181        5.8525114517313197        11.130447900937506     
 H  -1.0877183122737675        7.4991871044302201        10.699570736327690     
 C  -2.8016073536580941        6.1844474379675320        10.845990650974862     
 H  -3.0489957025699459        5.1301593322549310        10.640258358186925     
 H  -3.4500247367259558        6.7755672280041122        10.179854188784722     
 C  -3.1369771264128721        6.5167734685620173        12.304633255872556     
 H  -2.4800034080641828        5.9364655896420775        12.971500613610077     
 H  -2.8929057057565148        7.5729110895310114        12.504395307660838     
 C  -4.6021584699987352        6.2501542697749883        12.678285752720605     
 H  -4.8441173246204157        5.1914149742254834        12.480332799454777     
 H  -5.2675509595537831        6.8352777503862825        12.020763949830762     
 C  -4.9099213346883568        6.5812046747505262        14.144415747324437     
 H  -4.2048887180246748        6.0334476064687825        14.795916805596168     
 H  -4.7103852963613582        7.6525014352629466        14.333791581486897     
 C  -6.3513956732754036        6.2429124167566918        14.566769430634528     
 H  -7.0626634842382403        6.8321786732856440        13.956049175859837     
 H  -6.5545144991965785        5.1787558755930778        14.335620260246461     
 C  -6.5838043219530764        6.5094357023077913        16.061017988957026     
 H  -7.5788990544773158        6.1454674269815017        16.395071543177256     
 H  -6.5226860850194885        7.5966004100514208        16.299531000013776     
 H  -5.8210715282129257        5.9871499075326593        16.681692779165679     
 Cl   15.687046282715343        6.0383554870208007       0.77984663231756457     
 Co   20.773128223382020        1.9546835931346707        5.4938569580700234     
 N   22.179177666227339        3.5354451304090784        5.3853517274232745     
 N   19.624717625054434        3.7266778959937725        5.4772399473260114     
 N   22.091449293290268        1.1784236087033073        4.0460331853035472     
 N   19.515465043421944        1.1589020986408916        3.9039722450516114     
 N   22.224726194617645        1.1590185006460809        6.8310142888514829     
 N   19.627191130890512        1.0550149609947259        7.0900181957762420     
 O   23.533142746556347        3.3674703822049219        5.3870870418261338     
 C   21.775750089358031        4.7795249751942794        5.4137782317824108     
 N   18.322003364812559        4.0918734334644640        5.4896056999987852     
 C   20.329928467391458        4.8884014349374780        5.4457165940671857     
 O   23.450227275059451        1.1973848968262613        4.1807917293515890     
 C   21.645881488492005       0.53625198757708104        2.9956485682388285     
 N   18.206203842967160       0.94223063786205452        3.6284700298443560     
 C   20.198898542496803       0.50660826595033415        2.9267189032083198     
 O   23.580880392305968        1.2564098432501167        6.6691561813944613     
 C   21.833992682621744       0.50262231649394729        7.8915275699278302     
 N   18.346173789774227       0.73570891272860839        7.3914027881800193     
 C   20.387678006602926       0.39232688554692174        8.0019931724914901     
 B   24.000600947737251        1.9315710569734994        5.3855625532365359     
 C   22.706161253082040        5.9414938220218447        5.4473333374879314     
 H   17.566197507548853        3.3781368313896558        5.5743331026467464     
 C   18.176699301607751        5.4420289538461164        5.4765679761319568     
 C   19.451912540962390        5.9932861237384865        5.4408919436543073     
 C   22.531942338389456      -0.13389039659949140        2.0031514584388539     
 H   17.463392149852801        1.2987184057014201        4.2703223083202024     
 C   18.041364787758020       0.17295891351098575        2.5212593949023194     
 C   19.307594996766660      -0.12761563028424636        2.0352483052533934     
 C   22.778743397103188       -9.7547672372389108E-002   8.8686554906284538     
 H   17.554957476140551        1.1271283997290200        6.8303336527208733     
 C   18.270016972145275      -0.10154334878667344        8.4507876187709456     
 C   19.571970750069983      -0.34690217675816459        8.8786654086454835     
 C   25.591475255352282        1.9055672192316666        5.2631030045685092     
 H   23.442098095777762        5.8824367518199612        4.6319579735524439     
 H   23.299413592336240        5.9339542069425590        6.3746536853102382     
 H   22.168839726631241        6.8895549981509232        5.3805909430775216     
 H   17.194432286511645        5.8959430187653679        5.5428059691883469     
 H   19.704894140598576        7.0437410910331044        5.4165727000492083     
 H   23.291414059591990      -0.73111979946971561        2.5265504398743945     
 H   23.087164831997974       0.60362271475463669        1.4004916894806054     
 H   21.952019918356246      -0.77239235473644752        1.3270819959353846     
 H   17.060625370552302      -0.11738840054323676        2.1569648536837023     
 H   19.544829134437151      -0.73098458278580847        1.1697127301506720     
 H   23.582794613145094      -0.62938257984917345        8.3372241074947304     
 H   22.262051654031460      -0.77442184580539530        9.5571354705300475     
 H   23.270113985741826       0.69146725437030609        9.4625354279623366     
 H   17.314277868922062      -0.48535358217085062        8.7888092248810903     
 H   19.870381747988617      -0.97893336335511849        9.7033066512732571     
 H   26.043637878605207        2.4697745557064064        6.0945388250824566     
 H   25.934670291228347       0.86495502540675451        5.3836247861798370     
 C   26.078529999906166        2.4540430466450660        3.9116257220965593     
 H   25.857139286613457        3.5308814165849545        3.8487018020595780     
 H   25.491793434409072        1.9877544028053002        3.1052360570398165     
 C   27.561191901587712        2.2173794883930329        3.6107899855236707     
 H   28.188847557984619        2.7885958845009857        4.3127720330600594     
 H   27.805036901856774        1.1577832889836475        3.7920844193678738     
 C   27.920816973218646        2.5803291030693973        2.1660035153708614     
 H   27.712566842151020        3.6473542530783396        1.9873339548111402     
 H   27.246599578338877        2.0379963151797718        1.4831780777373686     
 C   29.373211279777411        2.2712926661837538        1.7937639492848758     
 H   30.050698607220546        2.8544948275501367        2.4369926479634474     
 H   29.593191855888097        1.2150625151027481        2.0176901297391798     
 C   29.690299930734206        2.5580371670591586       0.32300963491726764     
 H   29.477943685042728        3.6156352520870119        9.8916210310611985E-002
 H   29.003020661593474        1.9831387873393946      -0.31706335074197822     
 C   31.139111509650480        2.2359857812061295       -5.6116152056025187E-002
 H   31.357413972085549        1.1825171249199715       0.18190365287193389     
 H   31.820262132631338        2.8260526899666343       0.57731111111681677     
 C   31.456457398898955        2.5055663922798761       -1.5299303689200712     
 H   30.784454666004120        1.9090483526867068       -2.1652287668066350     
 H   31.225148515391336        3.5558449393535265       -1.7687886685757210     
 C   32.913381771189250        2.2088200996941176       -1.8999257253880530     
 H   33.151155275048247        1.1603026382223056       -1.6587849828918255     
 H   33.578631235510954        2.8135519740194406       -1.2634874306415973     
 C   33.232542214366546        2.4841054900372854       -3.3727211361739227     
 H   32.585453015431590        1.8632747437024768       -4.0105152216517315     
 H   32.966089649913023        3.5251291293873042       -3.6159009022320219     
 C   34.701039765690304        2.2385094179935279       -3.7362353869143665     
 H   34.976176148992536        1.2003084981791472       -3.4899896302810136     
 H   35.340666911268009        2.8710643739108925       -3.1008455027927599     
 C   35.009491461837911        2.5186994862616836       -5.2107001725006254     
 H   34.382528086338631        1.8699754165826916       -5.8422819432981266     
 H   34.702328114650101        3.5478961518736312       -5.4589795600889737     
 C   36.483828493800715        2.3252311260132053       -5.5892526081893381     
 H   36.807517059330870        1.3074356637473747       -5.3118497392243293     
 H   37.113231976928581        3.0099508180867995       -4.9955278613228424     
 C   36.739523057488718        2.5565386393866723       -7.0836791459508595     
 H   36.132228235182488        1.8439814595341928       -7.6698805894530313     
 H   36.372276621353187        3.5588615508457755       -7.3723974433742621     
 C   38.217046801402340        2.4220732900354993       -7.4886018165292247     
 H   38.816247143172113        3.1857319826063799       -6.9577191132561511     
 H   38.596141500847629        1.4400606448821573       -7.1433551657210339     
 C   38.407463650779540        2.5565632398128240       -9.0053018478702089     
 H   39.477662996187441        2.5054471789938404       -9.2940506596040091     
 H   38.011163105871425        3.5285652072298030       -9.3778422984476961     
 H   37.873312259204262        1.7475254502085136       -9.5513440552851190     
 Cl   16.079229655708971        1.9151880914517405        5.6535434984643720     
 Co   20.487927609671122        1.9939087708682268        12.307399360821430     
 N   21.895206510763749       0.41439517951668120        12.198903393332195     
 N   19.340876113872223       0.22092643919787208        12.290689484644199     
 N   21.805597391813045        2.7711362220548326        10.859372609494784     
 N   19.229778423741969        2.7883283786684849        10.717676468603250     
 N   21.938911112260104        2.7912783830572829        13.644345137196401     
 N   19.341385652942595        2.8927879642192398        13.903493317964635     
 O   23.249003883324736       0.58359544482707915        12.200677379070028     
 C   21.492817479695503      -0.83003288016076926        12.226974505319017     
 N   18.038486213839469      -0.14542866263666132        12.302759250266256     
 C   20.047098149032426      -0.94014887477074016        12.258881368160603     
 O   23.164375820509125        2.7534492804509867        10.994126942339992     
 C   21.359379762179426        3.4129936785052566        9.8090912566412118     
 N   17.920281105012251        3.0037191017835583        10.442424566076593     
 C   19.912383423090148        3.4411490219422096        9.7402451071321998     
 O   23.295116871160467        2.6949165087968425        13.482469773786418     
 C   21.547637088516375        3.4475490141926222        14.704751400984430     
 N   18.060087177703899        3.2109442008644327        14.204861270404853     
 C   20.101247587823295        3.5563208401010971        14.815362022139533     
 B   23.715309326793463        2.0198467050392370        12.198981935916503     
 C   22.424010848416852       -1.9913634510304261        12.260014714551833     
 H   17.282016470840851       0.56755816864183384        12.387651976297100     
 C   17.894357171591018       -1.4956842280145224        12.289293601527161     
 C   19.170044096654220       -2.0457961639745217        12.253634096935437     
 C   22.244717044919323        4.0842913162870254        8.8167514327032457     
 H   17.177890020977340        2.6465918686854968        11.084357305798427     
 C   17.754493096053782        3.7726556585027184        9.3351705948407169     
 C   19.020313696492195        4.0744016604490048        8.8488930177861889     
 C   22.491759895547705        4.0488235250160578        15.681818704049098     
 H   17.269234011018987        2.8187101715435015        13.643903256567009     
 C   17.983172591130419        4.0481868339951426        15.264220420474661     
 C   19.284880106739770        4.2948110731433164        15.692040607656967     
 C   25.306140316904301        2.0471041565930648        12.076549820042652     
 H   23.161042127374301       -1.9304238439448658        11.445875342757963     
 H   23.015880864285762       -1.9851171409384003        13.188173194280832     
 H   21.887462576100258       -2.9396206396311624        12.191021677822880     
 H   16.912460556673672       -1.9504429609587088        12.355183489436694     
 H   19.423839446521743       -3.0960263327695960        12.229070609992917     
 H   23.003470024768930        4.6823694249238850        9.3403734537440162     
 H   22.800810343288873        3.3474875469622041        8.2139539448895906     
 H   21.664050737302517        4.7222655569826157        8.1408167583838917     
 H   16.773434721228210        4.0621146180507068        8.9710962807273127     
 H   19.256791758428825        4.6779146495232791        7.9832786027307865     
 H   23.296456064819338        4.5795890110801851        15.150482635209125     
 H   21.974679030470213        4.7268054797191033        16.368756395981723     
 H   22.982220875675178        3.2606492657085284        16.277329543404051     
 H   17.027106411778618        4.4311400888493697        15.602226019385316     
 H   19.582728438520835        4.9272062164021060        16.516606324611125     
 H   25.758693295200800        1.4825051551614228        12.907490472474386     
 H   25.648682931452136        3.0878290049188926        12.197905581547104     
 C   25.793377883644034        1.5000389818532514        10.724615535825212     
 H   25.572300974097253       0.42319817838286033        10.660713465865927     
 H   25.206499982371586        1.9668756959962097        9.9186720172538774     
 C   27.275949890915193        1.7373207113622402        10.423939658894803     
 H   27.903764977721462        1.1656890109683531        11.125419785092687     
 H   27.519620651957265        2.7968198770858019        10.606030117980474     
 C   27.635417582099457        1.3754817743406602        8.9788723020397221     
 H   27.426924357813682       0.30864349885678588        8.7994187902000593     
 H   26.961252630305527        1.9184673983827318        8.2965349175183611     
 C   29.087818254447804        1.6844023694407810        8.6067035023118148     
 H   29.765180314299649        1.1007415738315796        9.2496341968455713     
 H   29.308096895634936        2.7404797622530404        8.8310470244082868     
 C   29.404646551407179        1.3980906461838494        7.1358338547122182     
 H   29.191476952493023       0.34074925810433349        6.9113451375716775     
 H   28.717777077098987        1.9737584905482319        6.4960281227393217     
 C   30.853676486418930        1.7190799997660728        6.7567724316397353     
 H   31.072887955537578        2.7723194584202355        6.9949583420773598     
 H   31.534308978504914        1.1283088251155728        7.3900960254430883     
 C   31.170746062417695        1.4493699389698977        5.2829423982484283     
 H   30.499574922341314        2.0468735685993646        4.6476871498482710     
 H   30.938052771877800       0.39943154092139327        5.0439448816764969     
 C   32.628095096155278        1.7441309579556645        4.9130957128749584     
 H   32.867329457317560        2.7923340990789614        5.1541884590864511     
 H   33.292429704647496        1.1384728597732445        5.5496267861839730     
 C   32.946968646377748        1.4682152879471597        3.4403824950217672     
 H   32.300926944735032        2.0900072541912595        2.8024307287619599     
 H   32.678869554248308       0.42757248983626944        3.1973382477413446     
 C   34.415915938139136        1.7113396225959367        3.0769758637192943     
 H   34.692795896740819        2.7491435740582313        3.3230584257912184     
 H   35.054489066942274        1.0777783850594442        3.7124743034932068     
 C   34.723817531242453        1.4303386673478478        1.6025794971180582     
 H   34.097786974980316        2.0799480835454465       0.97090481395581507     
 H   34.414965870605087       0.40153559090481100        1.3545830654250230     
 C   36.198474996950260        1.6213095853905115        1.2237807271833634     
 H   36.524060235785292        2.6385584628830827        1.5013094696680960     
 H   36.826923279617567       0.93529571314899973        1.8171961778297350     
 C   36.453070555399705        1.3898348384965673      -0.27081566002999802     
 H   35.846696227546261        2.1038011256414579      -0.85655667687675141     
 H   36.083730825522785       0.38813108679353864      -0.55967826432715051     
 C   37.930819451901293        1.5216011953760480      -0.67644959481421241     
 H   38.529005059667512       0.75638255072134730      -0.14624163783892835     
 H   38.312067608651326        2.5029247312823308      -0.33094259365437628     
 C   38.119814840574541        1.3873431214701517       -2.1933749778708531     
 H   39.190185255702509        1.4364479678208726       -2.4828782245789118     
 H   37.721144801705130       0.41596309860164254       -2.5662056902945665     
 H   37.586595579217509        2.1979644414778354       -2.7386197123127896     
 Cl   15.793873155396366        2.0291570197667879        12.467336502560935     
 Co   10.727722671074075        5.8894105103932803        8.0395023180344847     
 N   9.2965399321221156        4.3442893507501950        8.2362265842154780     
 N   11.841228767746598        4.0944649209723769        7.9927500463304000     
 N   9.5168136569256649        6.7046013630187158        9.5653404355485616     
 N   12.093446134896475        6.6737560814263999        9.5318400268543275     
 N   9.2173249917173194        6.7414937976373697        6.8048639047151509     
 N   11.800449359786271        6.7679352434129632        6.3778454182991400     
 O   7.9476068917326756        4.5459433205471997        8.3080364210648252     
 C   9.6710408235737386        3.0919827292560464        8.1774454662325873     
 N   13.132009587470064        3.6983785032175329        7.9064905480590850     
 C   11.110469742238264        2.9502349396636758        8.0560111303953388     
 O   8.1509984540719458        6.6969309403665962        9.5304307422751879     
 C   10.045199031980353        7.3593041773488572        10.568344496177652     
 N   13.421311215284424        6.8852692463818848        9.6991266653463928     
 C   11.492584995054553        7.3655043724782283        10.535459266047592     
 O   7.8725489596778750        6.6728847340013067        7.0520603501512014     
 C   9.5626295951458804        7.3905791801493228        5.7235718321898155     
 N   13.067777789225691        7.0668160839986838        6.0044336479748051     
 C   11.001668312968073        7.4623127800377880        5.5250281640270673     
 B   7.5139175379416887        5.9926701411587038        8.3511365078541218     
 C   8.7202910377415765        1.9469014785817553        8.1902232187583746     
 H   13.900016887071487        4.3939819306089953        7.7817670839160193     
 C   13.245063825631469        2.3455222964310267        7.8962036779590310     
 C   11.960301199007942        1.8250840063091631        7.9994754949079603     
 C   9.2458207715963390        8.0600863803181575        11.610970631025291     
 H   14.112197789257129        6.4898162422038999        9.0229979799033693     
 C   13.676311400596600        7.6871241705889979        10.765346648855738     
 C   12.454018294800711        8.0193286832741197        11.334784182330491     
 C   8.5923012823323468        8.0071636477871966        4.7854240031763862     
 H   13.881512606626197        6.6430561834753741        6.5043684716875569     
 C   13.098758862690591        7.9190771500764461        4.9549207354558824     
 C   11.778643785712172        8.1998423620095267        4.6124498212302640     
 C   5.9309087509911178        6.0567553795124924        8.5589955004541540     
 H   7.9690617974017579        2.0677801046847470        8.9835564482431707     
 H   8.1502707813435595        1.9088129555810236        7.2494010081488112     
 H   9.2397669923864072       0.99552598195805730        8.3185110576852122     
 H   14.211867199574728        1.8704710623130225        7.7708198477612713     
 H   11.684763125146549       0.78091642307562115        8.0282127099210694     
 H   8.4006578902297466        8.5816731167652023        11.141402529716220     
 H   8.8068439081227439        7.3404101131403854        12.321413762164322     
 H   9.8658184292582813        8.7679842285283698        12.174154432504301     
 H   14.682517260672865        7.9789403745105556        11.046239730659087     
 H   12.289609232049278        8.6568084383953217        12.192674899597534     
 H   7.7255793520143534        8.4029969515820220        5.3323676837826772     
 H   9.0655144391833478        8.7963067421172223        4.1898945715259446     
 H   8.2086468183024461        7.2435978255101112        4.0882338872496193     
 H   14.040751225196678        8.2837835725493569        4.5610633830652123     
 H   11.443524428094904        8.8480978015839380        3.8150660852568854     
 H   5.4297173027894186        5.4941763351027246        7.7552148526389839     
 H   5.6050237706388222        7.1030191640397726        8.4396927747017276     
 C   5.4847387931229425        5.5347148558291028        9.9346872305368130     
 H   5.7275885417341446        4.4636132388119307        10.016770036521294     
 H   6.0776633450887649        6.0328296227322333        10.716943840910847     
 C   4.0014112110664017        5.7382083532834605        10.259563937525508     
 H   3.3790908012089771        5.1346839773218891        9.5802549323283266     
 H   3.7216554298919000        6.7856352325821412        10.058671117899616     
 C   3.6732092969231278        5.3943589308940547        11.717318376668503     
 H   3.9144504338232440        4.3371353950277909        11.912644095073707     
 H   4.3413880817049284        5.9690927441074111        12.378965446211089     
 C   2.2166640308333641        5.6685015995345216        12.104165470450651     
 H   1.5482506357623720        5.0635755202508115        11.471499301133830     
 H   1.9679839332862930        6.7172673810527108        11.873382952565114     
 C   1.9159793066534003        5.3863209022345524        13.580145907625035     
 H   2.1476984063202180        4.3339939161134327        13.809173774703273     
 H   2.5983746806823014        5.9771425519836736        14.210345796318624     
 C  0.46450470793186532        5.6881311616323833        13.970016851704273     
 H  0.23298056133831538        6.7403950721431984        13.738092490751194     
 H -0.21319656708406748        5.0932704485236648        13.337194819066562     
 C  0.15467159263026761        5.4082968190095899        15.444614076234613     
 H  0.82864673006955414        6.0017189762660692        16.080146862712382     
 H  0.38826540441307233        4.3568125058283709        15.675247755669719     
 C  -1.3009416254359913        5.7028113688444035        15.824962796288691     
 H  -1.5340103332518444        6.7571537352912632        15.604492974002003     
 H  -1.9705966935563906        5.1132959718196602        15.178534228117288     
 C  -1.6225914249055906        5.4013442576400053        17.293267723012260     
 H -0.96607699415087112        5.9982570036777041        17.943766377227476     
 H  -1.3736174414664319        4.3512113655039721        17.513960913559590     
 C  -3.0878373052107286        5.6655186794356700        17.659572906187719     
 H  -3.3355915973796755        6.7195891505869962        17.453252148882477     
 H  -3.7360083588394288        5.0737797357383467        16.993773677404924     
 C  -3.4230722715952697        5.3338515570952625        19.118363696167222     
 H  -2.7666794803496528        5.9151182382573397        19.784894951616543     
 H  -3.1781085801398534        4.2780884334232008        19.318773508343451     
 C  -4.8884834844175886        5.5993083095486433        19.491792069111455     
 H  -5.1315382504674529        6.6575802968638724        19.293109714295326     
 H  -5.5532004276994007        5.0130518016780607        18.834715724269184     
 C  -5.1958666248029095        5.2689757104211443        20.958116421849805     
 H  -4.4922208156637371        5.8186357611333221        21.609144576944555     
 H  -4.9941682600594532        4.1984876953375867        21.148413668558096     
 C  -6.6378747582827549        5.6044146577135141        21.380163711219595     
 H  -7.3476293306995188        5.0131887472279786        20.770018473425246     
 H  -6.8432833053656337        6.6676574538205973        21.148091201413308     
 C  -6.8697781082898128        5.3386743859234276        22.874583194856520     
 H  -7.8657368106058936        5.6988174446825903        23.208269112936673     
 H  -6.8047036453431975        4.2527094531332086        23.114145303663594     
 H  -6.1096828150752662        5.8640361236617826        23.494675224662032     
 Cl   15.400669553475769        5.8017663052119799        7.5974411012632981     
         388

 Co   11.015107471666793        5.9466120767952875        1.2270420546678575     
 N   9.5838502893362048        7.4913501485978786        1.4236753409032239     
 N   12.129180605139005        7.7411633985805874        1.1846432087459708     
 N   9.8022306878495922        5.1306177223053337        2.7513989400799090     
 N   12.378170604659337        5.1610482870375884        2.7206531201872912     
 N   9.5061766222432649        5.0930370759907673       -8.3949942653952000E-003
 N   12.089698113147589        5.0650760273854534      -0.43152463784386835     
 O   8.2349151806847090        7.2898645656525467        1.4927653179992981     
 C   9.9585827965187548        8.7436135287574039        1.3661429568129841     
 N   13.419973586419214        8.1374308828772222        1.0996746159681616     
 C   11.398217606931633        8.8853253712406133        1.2472343462542181     
 O   8.4364480671797448        5.1384922979156578        2.7147486727956189     
 C   10.329089581833285        4.4766091145935016        3.7555676424297806     
 N   13.705877182992843        4.9508557998620599        2.8900831004648802     
 C   11.776394362648878        4.4706224343531362        3.7245504192776715     
 O   8.1610906219066486        5.1630426751095770       0.23623610291506306     
 C   9.8525900670173474        4.4443617654806875       -1.0895237367665820     
 N   13.357385798359370        4.7664241767216762      -0.80371636360791532     
 C   11.291836653415185        4.3716602456324889       -1.2859081473621261     
 B   7.8009616308724050        5.8430689928856712        1.5350848395493859     
 C   9.0077552474015832        9.8886034124915199        1.3777630775837222     
 H   14.188091933876290        7.4418646895491039       0.97512981411049959     
 C   13.532827096523029        9.4902511798473927        1.0897392631956271     
 C   12.247887116269416        10.010547164937353        1.1918721478739238     
 C   9.5284214741037232        3.7764828363725802        4.7976172871971654     
 H   14.397472084173856        5.3456944149272081        2.2144485965521437     
 C   13.959896756444611        4.1509062258248823        3.9579506021429842     
 C   12.737147453302706        3.8187921932013977        4.5262326463262514     
 C   8.8826928814005015        3.8288659238087499       -2.0288748841848472     
 H   14.170560893618282        5.1901639887547804      -0.30282857974657579     
 C   13.389464112059180        3.9150792458704671       -1.8538925684482923     
 C   12.069761497124498        3.6347723422771523       -2.1981354918384040     
 C   6.2177763557876693        5.7799701149006086        1.7410928951435480     
 H   8.2579245478959979        9.7696155965164309        2.1726429331548225     
 H   8.4359142443685116        9.9241677044898076       0.43802629538954535     
 H   9.5272124702462726        10.840292795590617        1.5029938090559285     
 H   14.499643351214399        9.9654691859159303       0.96536925250007233     
 H   11.972154612350034        11.054678941863816        1.2205177794020412     
 H   8.6839687168122435        3.2543657934346655        4.3275317091024030     
 H   9.0886021025945780        4.4964536644159745        5.5070672839145374     
 H   10.147821202081277        3.0691259338332073        5.3619697075846062     
 H   14.965896300373858        3.8603236332699122        4.2405977355818623     
 H   12.571943516153409        3.1828832770023330        5.3850782147352430     
 H   8.0194466521600045        3.4262820281467112       -1.4821772016954584     
 H   9.3574454515844554        3.0454498361904054       -2.6296783393038399     
 H   8.4933776563898551        4.5939170484520213       -2.7204386675778740     
 H   14.331834537774144        3.5507124704701947       -2.2470562992640506     
 H   11.735574801659689        2.9872839071221327       -2.9964887527443897     
 H   5.7176363969056974        6.3411443799472309       0.93571949553429246     
 H   5.8914549721437686        4.7336315415732644        1.6236594279154066     
 C   5.7708616150729393        6.3051572426265983        3.1153214263835811     
 H   6.0139463821134536        7.3763501238958042        3.1951749840844417     
 H   6.3632975611369638        5.8087110543201321        3.8989731673530255     
 C   4.2873385302968909        6.1025057622391063        3.4398756980884251     
 H   3.6654465140314891        6.7047066722937050        2.7590406647283627     
 H   4.0075899541287887        5.0546988052129231        3.2411075318168456     
 C   3.9584795536772650        6.4494151523853160        4.8967353195111603     
 H   4.1998546084050297        7.5069689321635478        5.0899980695070166     
 H   4.6261822189660284        5.8759243838619044        5.5598877441083037     
 C   2.5016753535811351        6.1763493384882544        5.2834245463927410     
 H   1.8337224458733927        6.7808321297492604        4.6498544421421810     
 H   2.2526095121288390        5.1274239858025332        5.0538261692759026     
 C   2.2006571305152032        6.4603660324223409        6.7589819935676072     
 H   2.4327566651707708        7.5128562311876586        6.9868756884342051     
 H   2.8825724749251709        5.8699606926392844        7.3900885145695581     
 C  0.74890411484555264        6.1596183748293196        7.1486462686071253     
 H  0.51682823741531492        5.1073722553390564        6.9171977197347880     
 H   7.1705021941949429E-002   6.7545505701431141        6.5153518367565031     
 C  0.43884989597624396        6.4403322263379801        8.6230218165970189     
 H   1.1124481312662791        5.8469673741380701        9.2590225866063012     
 H  0.67278969735176186        7.4918445517629495        8.8531795168535883     
 C  -1.0169812545883834        6.1465647644520311        9.0031205875398257     
 H  -1.2505382138850971        5.0923474242512468        8.7826087368044021     
 H  -1.6862389097430455        6.7363985887938398        8.3565833785993426     
 C  -1.3386676177589119        6.4481511733797436        10.471376874980704     
 H -0.68230177274658887        5.8511072688240242        11.121914253635422     
 H  -1.0894429059863360        7.4982245648452084        10.692068389570597     
 C  -2.8039620213493111        6.1843252200137808        10.837741846792925     
 H  -3.0521603614105044        5.1304976442074350        10.630866181398762     
 H  -3.4521121945467357        6.7766319329483276        10.172470344680015     
 C  -3.1385700888399350        6.5151904953419058        12.296829169451859     
 H  -2.4824597212050614        5.9329385283841845        12.962704505853962     
 H  -2.8926950629478196        7.5705621162903993        12.497957970774126     
 C  -4.6040166220543606        6.2506710502430440        12.670616020508348     
 H  -4.8483056908859483        5.1930929664185124        12.470423733435068     
 H  -5.2683769258396840        6.8386186969926008        12.014890895406831     
 C  -4.9103047710612255        6.5789178762366083        14.137543426817524     
 H  -4.2080410306844147        6.0265004444038501        14.787203395157491     
 H  -4.7060161470523934        7.6482636125094494        14.329718276443181     
 C  -6.3527995088101035        6.2464060425424313        14.559411855410387     
 H  -7.0608949743083382        6.8406022946031078        13.950942736756511     
 H  -6.5609046584912134        5.1845708989934618        14.325052120577213     
 C  -6.5840089574112381        6.5092187972518030        16.054294183226080     
 H  -7.5812196113452428        6.1540830696269735        16.387083840267408     
 H  -6.5134265466961834        7.5931358456207869        16.296577953979675     
 H  -5.8277213841066526        5.9788449903475112        16.672861489067586     
 Cl   15.688395181620047        6.0335666869140896       0.79041975354992211     
 Co   20.773913866966353        1.9560223058883000        5.4965009998772443     
 N   22.180701504859154        3.5357400875696854        5.3854804382608705     
 N   19.626502055929187        3.7286690522218962        5.4815662968356778     
 N   22.089219273301921        1.1786166080586791        4.0464940026311282     
 N   19.513239167942949        1.1605522562497310        3.9093519141487443     
 N   22.227136894066664        1.1586789426601876        6.8307530987264009     
 N   19.630000019863260        1.0568652378616856        7.0944275476720069     
 O   23.534520941936549        3.3667937221824262        5.3851974800246820     
 C   21.778103939154807        4.7800570382557082        5.4147368045944990     
 N   18.324130978617418        4.0947639436164378        5.4959917047988531     
 C   20.332459324275263        4.8898840310298404        5.4491520081412315     
 O   23.448196289167257        1.1972420270581356        4.1784580142820564     
 C   21.641329611370224       0.53611994221724324        2.9974210962088939     
 N   18.203449993124540       0.94408290894194036        3.6368696722252252     
 C   20.194338077085870       0.50716920260309339        2.9313360782911912     
 O   23.582976354894523        1.2552836291806657        6.6665403301669910     
 C   21.837657912270537       0.50250016848317236        7.8918493718485063     
 N   18.349359094686772       0.73815099325479683        7.3978192966922407     
 C   20.391543317324984       0.39328810241098167        8.0047586050197399     
 B   24.001005714401849        1.9305778722416382        5.3825118090845061     
 C   22.709105612588594        5.9415348399484085        5.4470030091441570     
 H   17.567966248796136        3.3815543524513414        5.5818567398997043     
 C   18.179766211929543        5.4449965286546655        5.4835973825968480     
 C   19.455262658808923        5.9953572668252377        5.4460293359012910     
 C   22.524954211767820      -0.13488379903840853        2.0035133222366954     
 H   17.462101282249868        1.3016687847291191        4.2796855933968576     
 C   18.036060569332573       0.17394592404370876        2.5307754339966353     
 C   19.301048315651848      -0.12754065156289934        2.0424199753226495     
 C   22.783114295514125       -9.8118159423923046E-002   8.8679040666490963     
 H   17.557522471227188        1.1305068184885187        6.8384690829863803     
 C   18.274447759859427       -9.9512980815191582E-002   8.4569329766670034     
 C   19.576903799060538      -0.34587930216048879        8.8824317102485111     
 C   25.591659984443822        1.9034910452687963        5.2576707319758142     
 H   23.445465011528999        5.8807399670355194        4.6322398808995304     
 H   23.301715177795337        5.9352478362679726        6.3746971029318917     
 H   22.172303340446170        6.8897005843758716        5.3785504364232146     
 H   17.197943597233220        5.8995279078561813        5.5514823215945501     
 H   19.708902393265323        7.0456292204145985        5.4215792694909197     
 H   23.286805273942434      -0.73002801400473150        2.5254004090035949     
 H   23.076946008553644       0.60212569709049013        1.3978496899927941     
 H   21.943894689814233      -0.77530282842886700        1.3305903456945301     
 H   17.054598116760509      -0.11639371979639028        2.1688047655623857     
 H   19.536223355151751      -0.73183748317548580        1.1770741936645235     
 H   23.588891147020366      -0.62620934222977498        8.3360464871839124     
 H   22.267620804046377      -0.77808071333287332        9.5538288543617114     
 H   23.271518717345057       0.69019837742195578        9.4646259245255404     
 H   17.319085929726391      -0.48277005130580336        8.7965155224543636     
 H   19.876326484422581      -0.97836416120205638        9.7063164576969641     
 H   26.045198118782693        2.4676381181338281        6.0883409334723195     
 H   25.934361323721216       0.86271620381749037        5.3781446572365130     
 C   26.077574840439159        2.4512430287425624        3.9055235833023061     
 H   25.855575445612711        3.5279197524802348        3.8420732592562681     
 H   25.490671650503014        1.9840674586105613        3.0998020379764935     
 C   27.560258665882838        2.2155241583378644        3.6040197021945777     
 H   28.187756210913250        2.7876447384009309        4.3053753607789451     
 H   27.805119298064731        1.1562692959234449        3.7858527639252144     
 C   27.919004874700942        2.5779588608544310        2.1588752834947025     
 H   27.709812595753743        3.6447074982128762        1.9797495935771878     
 H   27.244969791808941        2.0347137013753400        1.4766339417797369     
 C   29.371522330400889        2.2699311318568784        1.7862298626912716     
 H   30.048741144174961        2.8537526302973517        2.4291678247599227     
 H   29.592328258910982        1.2139136143692622        2.0103426512814480     
 C   29.688149284626750        2.5565632915780943       0.31533174587186391     
 H   29.475223334784797        3.6140091001099557        9.1105420004466892E-002
 H   29.001024911910502        1.9812038415483173      -0.32447037285075725     
 C   31.137045444942117        2.2351208564780114       -6.4090626658468236E-002
 H   31.355748262136352        1.1816922357077511       0.17375802292349310     
 H   31.818079890562931        2.8253413740684876       0.56932260882699359     
 C   31.454178304243460        2.5049997761476606       -1.5379251277967338     
 H   30.782141918681667        1.9085477671374453       -2.1732337286618222     
 H   31.222773322791816        3.5553050908283308       -1.7765524514770699     
 C   32.911077282634295        2.2083631196500000       -1.9082037904053835     
 H   33.148753228956672        1.1596910947877332       -1.6676378350256129     
 H   33.576427657727017        2.8126931985072492       -1.2714850580503974     
 C   33.230303190073961        2.4843881087463253       -3.3808728517920379     
 H   32.582970404190945        1.8642056435801169       -4.0190232248710798     
 H   32.964308227506741        3.5256583841824543       -3.6234255703913538     
 C   34.698718299518617        2.2383166995605541       -3.7444628116191239     
 H   34.973123047492948        1.1996825455858613       -3.4993244973709574     
 H   35.338566609097562        2.8697565433547316       -3.1082296914931624     
 C   35.007903788085805        2.5199425308193679       -5.2184932802617015     
 H   34.380136464358714        1.8730753952725421       -5.8510434006704521     
 H   34.702442060258434        3.5498699639695408       -5.4654439265340304     
 C   36.481997342256236        2.3245098559735826       -5.5969078467288194     
 H   36.803475436323602        1.3056008718447427       -5.3216796793952001     
 H   37.112368095788099        3.0065204065319775       -5.0014353821604622     
 C   36.739109961989342        2.5585552705263015       -7.0905597100202558     
 H   36.129153969900131        1.8504935856600710       -7.6785479427834185     
 H   36.376428477422458        3.5627591629710103       -7.3765578090201362     
 C   38.215651297913325        2.4185462887168603       -7.4959655467387121     
 H   38.817905459229216        3.1774461851504698       -6.9628983965863647     
 H   38.589955573689423        1.4342913394164820       -7.1538473086254211     
 C   38.407201913875120        2.5566611663732224       -9.0120519970996416     
 H   39.475344584871472        2.4969964712330714       -9.3020539050482309     
 H   38.020058992339678        3.5318136065725918       -9.3809169804006025     
 H   37.866796409370693        1.7554665256747073       -9.5601331353859464     
 Cl   16.080602347464030        1.9201750649433105        5.6640708557719073     
 Co   20.488682350172727        1.9924922007422141        12.310023821881352     
 N   21.896631386876873       0.41395332516019895        12.199011665941518     
 N   19.342554315007099       0.21891224309243473        12.295000954636189     
 N   21.803372474823433        2.7708120427851197        10.859825100172852     
 N   19.227548593272971        2.7866762071535689        10.723027732825292     
 N   21.941325021351211        2.7914460024929895        13.644075848246601     
 N   19.344197222140231        2.8909040726737265        13.907886545699933     
 O   23.250292393673362       0.58405735277001924        12.198765413999471     
 C   21.495014814429087      -0.83069254247961544        12.227932338923516     
 N   18.040489651370610      -0.14827801459018011        12.309147000118131     
 C   20.049466799669514      -0.94169040250014358        12.262317775407237     
 O   23.162349940736394        2.7533902380203763        10.991784987898882     
 C   21.354869008447238        3.4130119366438532        9.8108497218778119     
 N   17.917536367144905        3.0019356339511383        10.450781889183450     
 C   19.907864852496253        3.4405567757065314        9.7448436378248555     
 O   23.297213177945995        2.6958136099247958        13.479846826309394     
 C   21.551335514671020        3.4475060717541433        14.705071107707518     
 N   18.063290756331458        3.2085321263775199        14.211262708721250     
 C   20.105150245699775        3.5552789965343696        14.818117340926227     
 B   23.715688239532717        2.0206056859092794        12.195918220276697     
 C   22.426755346232582       -1.9915674375509580        12.259712264010064     
 H   17.283697814860805       0.56422335531173196        12.395168160319484     
 C   17.897234859863737       -1.4986050924914933        12.296348698975653     
 C   19.173178774790095       -2.0478840079426037        12.258796160589025     
 C   22.237810130240472        4.0851067902821905        8.8170904276530653     
 H   17.176584977945264        2.6437457252529692        11.093673825454070     
 C   17.749250516906351        3.7717558582692341        9.3446465867217885     
 C   19.013851315714852        4.0743490099685040        8.8560393834480671     
 C   22.496198844595053        4.0491676319762764        15.681068535829704     
 H   17.271797135756824        2.8154069393077510        13.652017444418842     
 C   17.987663686406506        4.0461867642287457        15.270352318459402     
 C   19.289887130376449        4.2937483149020208        15.695796633987134     
 C   25.306301586854062        2.0488765914212279        12.071103055156948     
 H   23.164148511225729       -1.9289944134145953        11.446116604926965     
 H   23.018059220869887       -1.9865019761362670        13.188198028593007     
 H   21.890683484833573       -2.9399183446405419        12.189133850471608     
 H   16.915762158686245       -1.9539343654221140        12.363905065834656     
 H   19.427587228320533       -3.0979436088935071        12.234115557465532     
 H   22.998982472053989        4.6810524947003360        9.3391880865971260     
 H   22.790624192322827        3.3487672430254150        8.2112965934068356     
 H   21.656047978163489        4.7250274816446929        8.1442948820292322     
 H   16.767486755054421        4.0612561714645565        8.9828838493980179     
 H   19.248312153166111        4.6787817470275410        7.9906190231235206     
 H   23.302584724807154        4.5762489311646197        15.149300928414172     
 H   21.980337799016315        4.7301763410013757        16.365536775827184     
 H   22.983744355965449        3.2616451024691657        16.279330626987161     
 H   17.031992909729809        4.4286341966132934        15.609919904813909     
 H   19.588778361380786        4.9265767190242116        16.519610221854951     
 H   25.760208418234086        1.4843595985246771        12.901305572625809     
 H   25.648386699443684        3.0897578360678430        12.192364685927821     
 C   25.792389144202698        1.5024569896114039        10.718524272629367     
 H   25.570686155397404       0.42577796463936807        10.654150044801153     
 H   25.205352475800943        1.9701502178575314        9.9132241055286610     
 C   27.274988072603239        1.7387597431921158        10.417171439678425     
 H   27.902636184409157        1.1662468736256668        11.118053017426426     
 H   27.519684139281861        2.7979229448865910        10.599756415070448     
 C   27.633585675171709        1.3773741668161790        8.9717617182041813     
 H   27.424163824857366       0.31080203919807559        8.7918954996944993     
 H   26.959600127666334        1.9212359636948024        8.2899813702784524     
 C   29.086109136239592        1.6852925567940711        8.5991831900500468     
 H   29.763209642132999        1.1010378482798251        9.2418396494152617     
 H   29.307196554371885        2.7411657847556494        8.8236902379078259     
 C   29.402490178134560        1.3990692740180799        7.1281761243893174     
 H   29.188796039137856       0.34186592875409272        6.9035763642788064     
 H   28.715752825221262        1.9751555115955524        6.4886264863593590     
 C   30.851592552251212        1.7195086787512910        6.7488145305819724     
 H   31.071153906141046        2.7727208166135560        6.9868201109397292     
 H   31.532137660732420        1.1286229666813745        7.3821297965240280     
 C   31.168464380261156        1.4495075572882368        5.2749650721124048     
 H   30.497213424105684        2.0468904881271781        4.6396972662400335     
 H   30.935751800967921       0.39952352567576033        5.0362062284333575     
 C   32.625764435096649        1.7442691310025722        4.9048268082596831     
 H   32.864820154422141        2.7926442765690189        5.1453474495205374     
 H   33.290250749883747        1.1390642279413978        5.5416331427570853     
 C   32.944719343406760        1.4676488993778731        3.4322353685205576     
 H   32.298375898744197        2.0887392531361897        2.7939361021029621     
 H   32.677169264301185       0.42673833231203229        3.1898106007334923     
 C   34.413559224820297        1.7113857922350515        3.0687470805904447     
 H   34.689610771277437        2.7496449988716627        3.3137313163417064     
 H   35.052412006439930        1.0789954812061417        3.7050827098713617     
 C   34.722225173640098        1.4289941523007450        1.5947812310059439     
 H   34.095338954653627        2.0766975607151439       0.96214335948049201     
 H   34.415168792121470       0.39943848889898814        1.3480977722125216     
 C   36.196621400247466        1.6220679473632609        1.2161340733565098     
 H   36.519890952230554        2.6404606456451334        1.4914812310865351     
 H   36.826089909661029       0.93883495035183306        1.8113143734614163     
 C   36.452696038627501        1.3878646939856469      -0.27767822551166477     
 H   35.843609635199250        2.0972575012613768      -0.86523155267804297     
 H   36.088037213065967       0.38424568928834202      -0.56381275750897542     
 C   37.929450114529004        1.5253241753273787      -0.68375571336897834     
 H   38.530745655997094       0.76495072872571690      -0.15132583570343233     
 H   38.305788549226250        2.5089281755055346      -0.34139149661246648     
 C   38.119658243859291        1.3874283220106989       -2.2000549960724727     
 H   39.187962643413485        1.4451928908641576       -2.4907693051467499     
 H   37.730276839365956       0.41286344561821797       -2.5691942156393126     
 H   37.580133554594312        2.1901189752568442       -2.7473829680954127     
 Cl   15.795223720357678        2.0243276382519664        12.477830472746438     
 Co   10.728529074608849        5.8908662588269864        8.0420258045881248     
 N   9.2980042624764412        4.3448090914529622        8.2363645817812863     
 N   11.842975451871787        4.0965432927461336        7.9971124061120440     
 N   9.5146684082797943        6.7050403627010091        9.5657129522180853     
 N   12.091260579807782        6.6755359884027108        9.5370471107624208     
 N   9.2197730911496905        6.7414941076519606        6.8045973017698644     
 N   11.803299891848145        6.7700546757566871        6.3822426562769659     
 O   7.9489373366586378        4.5455637667390221        8.3061065252501134     
 C   9.6732820977307536        3.0927223780918216        8.1784401104307758     
 N   13.134076006649504        3.7012735045721143        7.9128984433280252     
 C   11.112889180336140        2.9518501030934714        8.0595011153233767     
 O   8.1490451106623940        6.6970785608184515        9.5280506404265655     
 C   10.040774619459221        7.3593719956572539        10.570037608912227     
 N   13.418620113157512        6.8871332736828910        9.7073259009715933     
 C   11.488146752001523        7.3661814665072152        10.539964196661616     
 O   7.8746796548624376        6.6720726067067897        7.0494072016039118     
 C   9.5663470906933323        7.3907681988576943        5.7238766320681584     
 N   13.071012431952042        7.0694782645598684        6.0108252159762046     
 C   11.005589962080958        7.4635606744412444        5.5277826499366745     
 B   7.5143454969171506        5.9920056656665537        8.3480580710344476     
 C   8.7230716431392654        1.9471940457438799        8.1899326611995757     
 H   13.901764391067516        4.3973572508473842        7.7892593656706852     
 C   13.247982413829721        2.3484902676404142        7.9032638466390850     
 C   11.963467012596389        1.8272364203197651        8.0046723338575188     
 C   9.2390169023520965        8.0593133613060388        11.611289453251663     
 H   14.110928421787289        6.4927469015870169        9.0321378109809594     
 C   13.671161794280122        7.6880429858284982        10.774706964952642     
 C   12.447670245300673        8.0194024476977805        11.341854040495464     
 C   8.5967341482083270        8.0068891685434647        4.7846364487888087     
 H   13.884116483996964        6.6465786676100755        6.5124375146660265     
 C   13.103257890824448        7.9213170285055323        4.9610348738416663     
 C   11.783649543961497        8.2011227900978856        4.6161981218785826     
 C   5.9311197706193886        6.0550583095895760        8.5535540685344778     
 H   7.9722693853183273        2.0663760399744833        8.9838781731963273     
 H   8.1524035481189170        1.9103878412598556        7.2494867681849886     
 H   9.2430196789871619       0.99589807326038748        8.3165115799304790     
 H   14.215200408692800        1.8739958779956325        7.7795188623634228     
 H   11.688523777216185       0.78290259098253112        8.0332948094198979     
 H   8.3962354034780944        8.5830174309115801        11.140242646848652     
 H   8.7968125106325914        7.3391497895436970        12.318748393555193     
 H   9.8579252996939317        8.7652728322601270        12.177598290581839     
 H   14.676675927674372        7.9797695738933019        11.057909760344693     
 H   12.281274503440985        8.6559148250511377        12.199979842314338     
 H   7.7317684166135558        8.4065345980719091        5.3311445652391951     
 H   9.0711646141842728        8.7928833534440436        4.1864982087689473     
 H   8.2100613936523104        7.2426079421428833        4.0903439677301963     
 H   14.045636742174640        8.2865313999521693        4.5687185007838114     
 H   11.449557920300741        8.8489304003181637        3.8180564255148361     
 H   5.4312766542844511        5.4924490080247956        7.7490026691145957     
 H   5.6047668564144431        7.1011707623820071        8.4342313587794102     
 C   5.4838182394383344        5.5322731588108196        9.9285704479681023     
 H   5.7260844084044704        4.4610144683890454        10.010115417947887     
 H   6.0765656541060551        6.0295067622082197        10.711499634826911     
 C   4.0005057255904903        5.7366649105288241        10.252779595612980     
 H   3.3780469957307009        5.1340312321540065        9.5728373974656407     
 H   3.7217294549590165        6.7844265310886893        10.052436837171859     
 C   3.6714368589329540        5.3922694551332739        11.710171555486919     
 H   3.9117872165163967        4.3347778998095805        11.905028199030724     
 H   4.3397688269490988        5.9661156083514442        12.372411065610471     
 C   2.2149990702537328        5.6673421238826034        12.096612887175615     
 H   1.5463500536700181        5.0630035733868768        11.463650696354174     
 H   1.9670881265148321        6.7163099532664488        11.866024549944830     
 C   1.9138646953004337        5.3850203903881884        13.572446805890310     
 H   2.1450777617635395        4.3325528598237977        13.801333548158647     
 H   2.5963765191332846        5.9754185302901357        14.202924271600923     
 C  0.46245347951342836        5.6873462649916950        13.962017368037369     
 H  0.23126351976396453        6.7396370562574655        13.729925459159460     
 H -0.21532326848495259        5.0925982227112394        13.329175801840643     
 C  0.15241607868414164        5.4077833479479462        15.436591397471579     
 H  0.82631525982680121        6.0013115596457318        16.072121313711694     
 H  0.38597914274012385        4.3563392882767946        15.667451081721401     
 C  -1.3032445937284360        5.7023121495141593        15.816648245061542     
 H  -1.5364771994656308        6.7564854492584150        15.595604800240780     
 H  -1.9727557847032577        5.1123531212407896        15.170494283649660     
 C  -1.6248215046552799        5.4015600108655608        17.285076302744915     
 H -0.96858715512026716        5.9991533438789428        17.935225395759286     
 H  -1.3753340022016303        4.3516865853315290        17.506391749434059     
 C  -3.0901656096490213        5.6651775098670214        17.651302125460624     
 H  -3.3387096168530266        6.7187995246210521        17.443870671466783     
 H  -3.7380830927483495        5.0722859914251055        16.986349119493539     
 C  -3.4246463625010879        5.3349345258621925        19.110529391363485     
 H  -2.7690847366413389        5.9180920987152650        19.776087317098956     
 H  -3.1779285320376394        4.2799166273330229        19.312269976218815     
 C  -4.8903100253999447        5.5983559487959411        19.484104523949707     
 H  -5.1356342512803721        6.6554926333158795        19.283223277573363     
 H  -5.5540322207938786        5.0093380931015021        18.828800144448675     
 C  -5.1962395251249704        5.2707871107199695        20.951215501819263     
 H  -4.4952857593213071        5.8250020591925820        21.600428800947633     
 H  -4.9899084043950399        4.2022052970410542        21.144260690143760     
 C  -6.6392384913003797        5.6006037386960967        21.372794463229617     
 H  -7.3459045460273238        5.0045564585097582        20.764868427901622     
 H  -6.8495064634619869        6.6615757872027865        21.137562596940349     
 C  -6.8699707272237127        5.3385305279999038        22.867838220131159     
 H  -7.8679975172111218        5.6900529109391131        23.200280535506856     
 H  -6.7956512653519088        4.2557467703146976        23.111112909154507     
 H  -6.1161745944544181        5.8718098437805724        23.485855146464139     
 Cl   15.402052792343783        5.8066369250724259        7.6077689780875595     
         388

 Co   11.015865558221687        5.9453989227838004        1.2296715026109246     
 N   9.5853096248046636        7.4911509041156501        1.4237839437265638     
 N   12.130901095830827        7.7393141498758471        1.1889631582197373     
 N   9.7999790586584403        5.1305288255697254        2.7518379592869731     
 N   12.375917168914670        5.1595637512824357        2.7260492728880390     
 N   9.5085866858230741        5.0934533468795458       -8.6730828733131288E-003
 N   12.092510926838907        5.0633376585921921      -0.42709325934717024     
 O   8.2362328392032556        7.2906078389788673        1.4908445486463981     
 C   9.9608512909941229        8.7431839402069684        1.3670851165063380     
 N   13.422031969288673        8.1347061047256197        1.1060846332700345     
 C   11.400662622323891        8.8839706986088114        1.2506700397863229     
 O   8.4343977444574065        5.1386999856206197        2.7123753767782297     
 C   10.324514418190152        4.4768723412468248        3.7573364395927347     
 N   13.703097732428558        4.9492041612819389        2.8985213498434166     
 C   11.771809357063649        4.4702277783029514        3.7291866251025141     
 O   8.1631828378474349        5.1642370619031315       0.23358199963770640     
 C   9.8562789453692687        4.4445539753465297       -1.0892063529097242     
 N   13.360584164755878        4.7640974123498125      -0.79724495821921448     
 C   11.295729461773114        4.3707880439482247       -1.2831239390467071     
 B   7.8013390480681464        5.8441180976865139        1.5319938104523634     
 C   9.0105994830838441        9.8886526742743719        1.3774125301376208     
 H   14.189806009042391        7.4386290486050388       0.98267754263341145     
 C   13.535799815509909        9.4874512427210753        1.0968193706194138     
 C   12.251132134059450        10.008619340752803        1.1970462224519283     
 C   9.5214026293093870        3.7775978392683109        4.7979647877149798     
 H   14.396156431881277        5.3429494507667847        2.2238537450020179     
 C   13.954571649630221        4.1501431197528307        3.9675211979698672     
 C   12.730580132955488        3.8189187404307274        4.5334459330600012     
 C   8.8871138339592957        3.8294849343023531       -2.0296433549151502     
 H   14.173124326587795        5.1869274221868515      -0.29463704660265955     
 C   13.393936652526287        3.9131455093604397       -1.8476757244983928     
 C   12.074746307075998        3.6338276566902610       -2.1943194617596742     
 C   6.2179344434413357        5.7820546461476319        1.7356087610880453     
 H   8.2611386648491756        9.7713502427566414        2.1728497708751271     
 H   8.4381795714821273        9.9230076733668788       0.43801039406074854     
 H   9.5305577582082570        10.840239351167641        1.5010135154291093     
 H   14.503054415901786        9.9620696710620518       0.97412512067653867     
 H   11.976041071770620        11.052929292930651        1.2255758353842741     
 H   8.6794296315350525        3.2532700852679204        4.3263438763375559     
 H   9.0782153137243089        4.4980673548209174        5.5043133341136823     
 H   10.139684108252967        3.0722615526136070        5.3655574449384531     
 H   14.959850831445983        3.8595825219246231        4.2525107117299878     
 H   12.563319251962032        3.1839416000257255        5.3924841350449348     
 H   8.0255225801858856        3.4232618243204342       -1.4833924610427844     
 H   9.3630647427383114        3.0490660785497932       -2.6328988280447905     
 H   8.4949358774786869        4.5952062433019023       -2.7184700151615284     
 H   14.336694026993312        3.5482206704248891       -2.2392484703426359     
 H   11.741592923050295        2.9867681192502422       -2.9934181094476608     
 H   5.7191602790112448        6.3433435368620996       0.92951293197933404     
 H   5.8911432364235461        4.7358807068454247        1.6180442676497946     
 C   5.7698654171333539        6.3078452188015044        3.1092082625139588     
 H   6.0123184832538383        7.3791990444725224        3.1886233712147689     
 H   6.3621425541053771        5.8122339140189476        3.8934900956381417     
 C   4.2863697897558977        6.1041931697956295        3.4330747525244001     
 H   3.6643061127296370        6.7055287881764283        2.7516590081266945     
 H   4.0076579005447428        5.0560541234768692        3.2347641305923256     
 C   3.9566315513903669        6.4515008736273565        4.8896031883634450     
 H   4.1970555953282629        7.5093190247480450        5.0824904936360156     
 H   4.6245244087680266        5.8788769106406162        5.5532944040489918     
 C   2.4999563716940094        6.1773871036183570        5.2758721346578739     
 H   1.8317268999161345        6.7812738296581276        4.6420417155514642     
 H   2.2517275818271423        5.1282571893847368        5.0464098177243795     
 C   2.1984816552848971        6.4614452975151444        6.7512993008577480     
 H   2.4300230192960197        7.5140747307413251        6.9791101691557227     
 H   2.8805485173119258        5.8714639523487380        7.3826464720831133     
 C  0.74681210619581428        6.1600892407746537        7.1406576779243531     
 H  0.51512252822029636        5.1078135972191117        6.9090038151445059     
 H   6.9503588398305352E-002   6.7548978854582247        6.5073702743414144     
 C  0.43655451951881785        6.4404640409298635        8.6150216829913120     
 H   1.1100945222682628        5.8469836082005369        9.2509919432118117     
 H  0.67044132968401116        7.4919321250180699        8.8454466308151414     
 C  -1.0193140595949493        6.1466374687077936        8.9948260862433642     
 H  -1.2530157753683266        5.0925917709541153        8.7737093471629652     
 H  -1.6884427644993369        6.7369222468530259        8.3485860019170275     
 C  -1.3409211475201523        6.4474598454338761        10.463215600611251     
 H -0.68484310063796605        5.8497030859167287        11.113380606333338     
 H  -1.0911674996989045        7.4972620252601958        10.684566042813502     
 C  -2.8063166890405280        6.1842030020600287        10.829493042610988     
 H  -3.0553250202510629        5.1308359561599390        10.621474004610601     
 H  -3.4541996523675160        6.7776966378925438        10.165086500575308     
 C  -3.1401630512669976        6.5136075221217933        12.289025083031161     
 H  -2.4849160343459400        5.9294114671262905        12.953908398097846     
 H  -2.8924844201391240        7.5682131430497881        12.491520633887411     
 C  -4.6058747741099868        6.2511878307111006        12.662946288296093     
 H  -4.8524940571514810        5.1947709586115405        12.460514667415357     
 H  -5.2692028921255849        6.8419596435989183        12.009017840982899     
 C  -4.9106882074340952        6.5766310777226895        14.130671106310611     
 H  -4.2111933433441546        6.0195532823389177        14.778489984718815     
 H  -4.7016469977434294        7.6440257897559531        14.325644971399464     
 C  -6.3542033443448034        6.2498996683281707        14.552054280186248     
 H  -7.0591264643784362        6.8490259159205724        13.945836297653187     
 H  -6.5672948177858474        5.1903859223938467        14.314483980907966     
 C  -6.5842135928694008        6.5090018921958146        16.047570377495134     
 H  -7.5835401682131698        6.1626987122724461        16.379096137357561     
 H  -6.5041670083728782        7.5896712811901521        16.293624907945578     
 H  -5.8343712400003787        5.9705400731623630        16.664030198969492     
 Cl   15.689744080524749        6.0287778868073785       0.80099287478227965     
 Co   20.774699510550683        1.9573610186419295        5.4991450416844652     
 N   22.182225343490970        3.5360350447302920        5.3856091490984657     
 N   19.628286486803940        3.7306602084500202        5.4858926463453441     
 N   22.086989253313572        1.1788096074140508        4.0469548199587084     
 N   19.511013292463950        1.1622024138585703        3.9147315832458767     
 N   22.229547593515687        1.1583393846742942        6.8304919086013181     
 N   19.632808908836012        1.0587155147286453        7.0988368995677709     
 O   23.535899137316751        3.3661170621599306        5.3833079182232302     
 C   21.780457788951583        4.7805891013171369        5.4156953774065872     
 N   18.326258592422274        4.0976544537684116        5.5023777095989201     
 C   20.334990181159071        4.8913666271222027        5.4525874222152764     
 O   23.446165303275066        1.1970991572900100        4.1761242992125238     
 C   21.636777734248447       0.53598789685740533        2.9991936241789587     
 N   18.200696143281917       0.94593518002182619        3.6452693146060939     
 C   20.189777611674938       0.50773013925585264        2.9359532533740622     
 O   23.585072317483082        1.2541574151112149        6.6639244789395216     
 C   21.841323141919329       0.50237802047239755        7.8921711737691824     
 N   18.352544399599314       0.74059307378098527        7.4042358052044621     
 C   20.395408628047047       0.39424931927504159        8.0075240375479915     
 B   24.001410481066447        1.9295846875097773        5.3794610649324763     
 C   22.712049972095148        5.9415758578749731        5.4466726808003836     
 H   17.569734990043422        3.3849718735130274        5.5893803771526631     
 C   18.182833122251335        5.4479641034632147        5.4906267890617393     
 C   19.458612776655457        5.9974284099119881        5.4511667281482739     
 C   22.517966085146181      -0.13587720147732568        2.0038751860345370     
 H   17.460810414646936        1.3046191637568179        4.2890488784735128     
 C   18.030756350907129       0.17493293457643178        2.5402914730909507     
 C   19.294501634537031      -0.12746567284155230        2.0495916453919056     
 C   22.787485193925058       -9.8688646475456984E-002   8.8671526426697369     
 H   17.560087466313824        1.1338852372480177        6.8466045132518873     
 C   18.278878547573580       -9.7482612843709723E-002   8.4630783345630629     
 C   19.581836848051093      -0.34485642756281298        8.8861980118515405     
 C   25.591844713535362        1.9014148713059260        5.2522384593831193     
 H   23.448831927280231        5.8790431822510767        4.6325217882466161     
 H   23.304016763254435        5.9365414655933861        6.3747405205535452     
 H   22.175766954261103        6.8898461706008209        5.3765099297689076     
 H   17.201454907954794        5.9031127969469939        5.5601586740007534     
 H   19.712910645932070        7.0475173497960935        5.4265858389326302     
 H   23.282196488292879      -0.72893622853974727        2.5242503781327952     
 H   23.066727185109311       0.60062867942634368        1.3952076905049826     
 H   21.935769461272219      -0.77821330212128659        1.3340986954536753     
 H   17.048570862968713      -0.11539903904954379        2.1806446774410686     
 H   19.527617575866355      -0.73269038356516303        1.1844356571783752     
 H   23.594987680895642      -0.62303610461037640        8.3348688668730944     
 H   22.273189954061294      -0.78173958086035134        9.5505222381933752     
 H   23.272923448948291       0.68892950047360546        9.4667164210887442     
 H   17.323893990530721      -0.48018652044075610        8.8042218200276352     
 H   19.882271220856545      -0.97779495904899427        9.7093262641206728     
 H   26.046758358960183        2.4655016805612502        6.0821430418621834     
 H   25.934052356214085       0.86047738222822623        5.3726645282931882     
 C   26.076619680972147        2.4484430108400588        3.8994214445080528     
 H   25.854011604611962        3.5249580883755147        3.8354447164529581     
 H   25.489549866596953        1.9803805144158224        3.0943680189131704     
 C   27.559325430177964        2.2136688282826960        3.5972494188654851     
 H   28.186664863841884        2.7866935923008760        4.2979786884978308     
 H   27.805201694272686        1.1547553028632422        3.7796211084825546     
 C   27.917192776183239        2.5755886186394643        2.1517470516185435     
 H   27.707058349356462        3.6420607433474128        1.9721652323432357     
 H   27.243340005279002        2.0314310875709083        1.4700898058221055     
 C   29.369833381024367        2.2685695975300031        1.7786957760976674     
 H   30.046783681129373        2.8530104330445663        2.4213430015563979     
 H   29.591464661933866        1.2127647136357762        2.0029951728237156     
 C   29.685998638519294        2.5550894160970299       0.30765385682646013     
 H   29.472502984526869        3.6123829481328995        8.3294629698321770E-002
 H   28.999029162227529        1.9792688957572397      -0.33187739495953622     
 C   31.134979380233759        2.2342559317498929       -7.2065101260911285E-002
 H   31.354082552187155        1.1808673464955304       0.16561239297505234     
 H   31.815897648494524        2.8246300581703414       0.56133410653717042     
 C   31.451899209587960        2.5044331600154455       -1.5459198866733965     
 H   30.779829171359218        1.9080471815881839       -2.1812386905170089     
 H   31.220398130192297        3.5547652423031346       -1.7843162343784187     
 C   32.908772794079333        2.2079061396058823       -1.9164818554227139     
 H   33.146351182865104        1.1590795513531607       -1.6764906871594005     
 H   33.574224079943072        2.8118344229950583       -1.2794826854591976     
 C   33.228064165781376        2.4846707274553648       -3.3890245674101536     
 H   32.580487792950301        1.8651365434577571       -4.0275312280904281     
 H   32.962526805100467        3.5261876389776039       -3.6309502385506862     
 C   34.696396833346938        2.2381239811275804       -3.7526902363238812     
 H   34.970069945993366        1.1990565929925754       -3.5086593644609012     
 H   35.336466306927122        2.8684487127985712       -3.1156138801935644     
 C   35.006316114333700        2.5211855753770522       -5.2262863880227783     
 H   34.377744842378789        1.8761753739623925       -5.8598048580427786     
 H   34.702556005866761        3.5518437760654500       -5.4719082929790881     
 C   36.480166190711749        2.3237885859339600       -5.6045630852683006     
 H   36.799433813316327        1.3037660799421109       -5.3315096195660709     
 H   37.111504214647624        3.0030899949771550       -5.0073429029980820     
 C   36.738696866489967        2.5605719016659307       -7.0974402740896529     
 H   36.126079704617766        1.8570057117859491       -7.6872152961138056     
 H   36.380580333491721        3.5666567750962450       -7.3807181746660104     
 C   38.214255794424304        2.4150192873982212       -7.5033292769481994     
 H   38.819563775286326        3.1691603876945602       -6.9680776799165782     
 H   38.583769646531223        1.4285220339508067       -7.1643394515298073     
 C   38.406940176970707        2.5567590929336212       -9.0188021463290742     
 H   39.473026173555503        2.4885457634723025       -9.3100571504924527     
 H   38.028954878807930        3.5350620059153806       -9.3839916623535071     
 H   37.860280559537124        1.7634076011409010       -9.5689222154867721     
 Cl   16.081975039219088        1.9251620384348804        5.6745982130794417     
 Co   20.489437090674329        1.9910756306162016        12.312648282941272     
 N   21.898056262989996       0.41351147080371664        12.199119938550840     
 N   19.344232516141975       0.21689804698699741        12.299312424628177     
 N   21.801147557833819        2.7704878635154069        10.860277590850918     
 N   19.225318762803973        2.7850240356386529        10.728378997047333     
 N   21.943738930442315        2.7916136219286960        13.643806559296801     
 N   19.347008791337863        2.8890201811282132        13.912279773435230     
 O   23.251580904021989       0.58451926071295923        12.196853448928913     
 C   21.497212149162667      -0.83135220479846161        12.228890172528015     
 N   18.042493088901750      -0.15112736654369893        12.315534749970006     
 C   20.051835450306598      -0.94323193022954688        12.265754182653870     
 O   23.160324060963667        2.7533311955897659        10.989443033457771     
 C   21.350358254715047        3.4130301947824502        9.8126081871144102     
 N   17.914791629277556        3.0001521661187183        10.459139212290305     
 C   19.903346281902355        3.4399645294708532        9.7494421685175112     
 O   23.299309484731527        2.6967107110527491        13.477223878832373     
 C   21.555033940825666        3.4474631293156643        14.705390814430604     
 N   18.066494334959021        3.2061200518906068        14.217664147037647     
 C   20.109052903576259        3.5542371529676418        14.820872659712919     
 B   23.716067152271968        2.0213646667793217        12.192854504636891     
 C   22.429499844048312       -1.9917714240714899        12.259409813468297     
 H   17.285379158880755       0.56088854198163007        12.402684344341868     
 C   17.900112548136459       -1.5015259569684642        12.303403796424144     
 C   19.176313452925971       -2.0499718519106858        12.263958224242611     
 C   22.230903215561618        4.0859222642773556        8.8174294226028849     
 H   17.175279934913192        2.6408995818204417        11.102990345109713     
 C   17.744007937758916        3.7708560580357497        9.3541225786028601     
 C   19.007388934937509        4.0742963594880042        8.8631857491099453     
 C   22.500637793642404        4.0495117389364959        15.680318367610310     
 H   17.274360260494657        2.8121037070720010        13.660131632270675     
 C   17.992154781682597        4.0441866944623488        15.276484216444143     
 C   19.294894154013129        4.2926855566607252        15.699552660317304     
 C   25.306462856803826        2.0506490262493906        12.065656290271246     
 H   23.167254895077157       -1.9275649828843251        11.446357867095967     
 H   23.020237577454012       -1.9878868113341337        13.188222862905183     
 H   21.893904393566892       -2.9402160496499219        12.187246023120338     
 H   16.919063760698819       -1.9574257698855191        12.372626642232618     
 H   19.431335010119327       -3.0998608850174185        12.239160504938148     
 H   22.994494919339047        4.6797355644767862        9.3380027194502357     
 H   22.780438041356778        3.3500469390886258        8.2086392419240806     
 H   21.648045219024461        4.7277894063067700        8.1477730056745710     
 H   16.761538788880632        4.0603977248784062        8.9946714180687213     
 H   19.239832547903401        4.6796488445318039        7.9979594435162547     
 H   23.308713384794970        4.5729088512490534        15.148119221619222     
 H   21.985996567562413        4.7335472022836473        16.362317155672642     
 H   22.985267836255716        3.2626409392298030        16.281331710570267     
 H   17.036879407680996        4.4261283043772170        15.617613790242503     
 H   19.594828284240741        4.9259472216463172        16.522614119098776     
 H   25.761723541267376        1.4862140418879315        12.895120672777232     
 H   25.648090467435232        3.0916866672167935        12.186823790308537     
 C   25.791400404761362        1.5048749973695568        10.712433009433521     
 H   25.569071336697558       0.42835775089587586        10.647586623736380     
 H   25.204204969230300        1.9734247397188531        9.9077761938034463     
 C   27.274026254291282        1.7401987750219912        10.410403220462047     
 H   27.901507391096853        1.1668047362829805        11.110686249760166     
 H   27.519747626606456        2.7990260126873796        10.593482712160421     
 C   27.631753768243964        1.3792665592916979        8.9646511343686406     
 H   27.421403291901051       0.31296057953936524        8.7843722091889411     
 H   26.957947625027138        1.9240045290068728        8.2834278230385436     
 C   29.084400018031381        1.6861827441473609        8.5916628777882789     
 H   29.761238969966353        1.1013341227280706        9.2340451019849521     
 H   29.306296213108833        2.7418518072582581        8.8163334514073668     
 C   29.400333804861937        1.4000479018523107        7.1205183940664165     
 H   29.186115125782688       0.34298259940385195        6.8958075909859353     
 H   28.713728573343541        1.9765525326428728        6.4812248499793972     
 C   30.849508618083494        1.7199373577365091        6.7408566295242087     
 H   31.069419856744513        2.7731221748068760        6.9786818798020978     
 H   31.529966342959924        1.1289371082471760        7.3741635676049677     
 C   31.166182698104617        1.4496451756065758        5.2669877459763805     
 H   30.494851925870055        2.0469074076549911        4.6317073826317960     
 H   30.933450830058042       0.39961551043012733        5.0284675751902190     
 C   32.623433774038020        1.7444073040494796        4.8965579036444069     
 H   32.862310851526722        2.7929544540590769        5.1365064399546236     
 H   33.288071795119997        1.1396555961095509        5.5336394993301985     
 C   32.942470040435772        1.4670825108085863        3.4240882420193484     
 H   32.295824852753363        2.0874712520811194        2.7854414754439643     
 H   32.675468974354054       0.42590417478779508        3.1822829537256396     
 C   34.411202511501457        1.7114319618741660        3.0605182974615950     
 H   34.686425645814062        2.7501464236850945        3.3044042068921939     
 H   35.050334945937578        1.0802125773528393        3.6976911162495170     
 C   34.720632816037735        1.4276496372536425        1.5869829648938294     
 H   34.092890934326945        2.0734470378848413       0.95338190500516895     
 H   34.415371713637853       0.39734138689316534        1.3416124790000203     
 C   36.194767803544671        1.6228263093360102        1.2084874195296564     
 H   36.515721668675816        2.6423628284071845        1.4816529925049742     
 H   36.825256539704498       0.94237418755466640        1.8054325690930977     
 C   36.452321521855296        1.3858945494747266      -0.28454079099333157     
 H   35.840523042852233        2.0907138768812956      -0.87390642847933453     
 H   36.092343600609141       0.38036029178314545      -0.56794725069080043     
 C   37.928080777156708        1.5290471552787093      -0.69106183192374437     
 H   38.532486252326670       0.77351890673008650      -0.15641003356793631     
 H   38.299509489801174        2.5149316197287384      -0.35184039957055668     
 C   38.119501647144041        1.3875135225512458       -2.2067350142740918     
 H   39.185740031124453        1.4539378139074424       -2.4986603857145884     
 H   37.739408877026783       0.40976379263479334       -2.5721827409840587     
 H   37.573671529971115        2.1822735090358534       -2.7561462238780354     
 Cl   15.796574285318991        2.0194982567371444        12.488324442931942     
 Co   10.729335478143621        5.8923220072606934        8.0445492911417649     
 N   9.2994685928307685        4.3453288321557286        8.2365025793470927     
 N   11.844722135996976        4.0986216645198903        8.0014747658936880     
 N   9.5125231596339237        6.7054793623833033        9.5660854688876107     
 N   12.089075024719088        6.6773158953790217        9.5422541946705142     
 N   9.2222211905820615        6.7414944176665514        6.8043306988245780     
 N   11.806150423910019        6.7721741081004119        6.3866398942547908     
 O   7.9502677815845999        4.5451842129308444        8.3041766294354016     
 C   9.6755233718877687        3.0934620269275968        8.1794347546289661     
 N   13.136142425828945        3.7041685059266958        7.9193063385969644     
 C   11.115308618434014        2.9534652665232670        8.0629911002514127     
 O   8.1470917672528422        6.6972261812703078        9.5256705385779448     
 C   10.036350206938090        7.3594398139656514        10.571730721646801     
 N   13.415929011030599        6.8889973009838972        9.7155251365967938     
 C   11.483708508948492        7.3668585605362029        10.544469127275638     
 O   7.8768103500470001        6.6712604794122727        7.0467540530566231     
 C   9.5700645862407843        7.3909572175660649        5.7241814319465023     
 N   13.074247074678393        7.0721404451210521        6.0172167839776050     
 C   11.009511611193842        7.4648085688447008        5.5305371358462816     
 B   7.5147734558926125        5.9913411901744036        8.3449796342147753     
 C   8.7258522485369561        1.9474866129060047        8.1896421036407769     
 H   13.903511895063545        4.4007325710857739        7.7967516474253502     
 C   13.250901002027973        2.3514582388498013        7.9103240153191381     
 C   11.966632826184837        1.8293888343303673        8.0098691728070754     
 C   9.2322130331078558        8.0585403422939184        11.611608275478035     
 H   14.109659054317447        6.4956775609701332        9.0412776420585494     
 C   13.666012187963643        7.6889618010679985        10.784067281049545     
 C   12.441322195800634        8.0194762121214396        11.348923898660436     
 C   8.6011670140843073        8.0066146892997310        4.7838488944012321     
 H   13.886720361367731        6.6501011517447770        6.5205065576444952     
 C   13.107756918958303        7.9235569069346186        4.9671490122274511     
 C   11.788655302210820        8.2024032181862463        4.6199464225269011     
 C   5.9313307902476602        6.0533612396666596        8.5481126366148033     
 H   7.9754769732348958        2.0649719752642195        8.9841998981494857     
 H   8.1545363148942744        1.9119627269386876        7.2495725282211660     
 H   9.2462723655879167       0.99627016456271766        8.3145121021757458     
 H   14.218533617810870        1.8775206936782423        7.7882178769655743     
 H   11.692284429285820       0.78488875888944110        8.0383769089187282     
 H   8.3918129167264421        8.5843617450579579        11.139082763981085     
 H   8.7867811131424389        7.3378894659470095        12.316083024946064     
 H   9.8500321701295821        8.7625614359918842        12.181042148659380     
 H   14.670834594675879        7.9805987732760491        11.069579790030300     
 H   12.272939774832691        8.6550212117069538        12.207284785031142     
 H   7.7379574812127583        8.4100722445617961        5.3299214466957130     
 H   9.0768147891851978        8.7894599647708649        4.1831018460119500     
 H   8.2114759690021746        7.2416180587756545        4.0924540482107723     
 H   14.050522259152602        8.2892792273549833        4.5763736185024113     
 H   11.455591412506580        8.8497629990523894        3.8210467657727869     
 H   5.4328360057794827        5.4907216809468666        7.7427904855902083     
 H   5.6045099421900639        7.0993223607242424        8.4287699428570928     
 C   5.4828976857537262        5.5298314617925355        9.9224536653993898     
 H   5.7245802750747954        4.4584156979661609        10.003460799374482     
 H   6.0754679631233461        6.0261839016842069        10.706055428742975     
 C   3.9996002401145794        5.7351214677741869        10.245995253700451     
 H   3.3770031902524242        5.1333784869861239        9.5654198626029565     
 H   3.7218034800261330        6.7832178295952366        10.046202556444102     
 C   3.6696644209427802        5.3901799793724932        11.703024734305336     
 H   3.9091239992095499        4.3324204045913701        11.897412302987741     
 H   4.3381495721932692        5.9631384725954764        12.365856685009856     
 C   2.2133341096741015        5.6661826482306852        12.089060303900578     
 H   1.5444494715776640        5.0624316265229430        11.455802091574515     
 H   1.9661923197433715        6.7153525254801876        11.858666147324545     
 C   1.9117500839474670        5.3837198785418243        13.564747704155586     
 H   2.1424571172068605        4.3311118035341618        13.793493321614021     
 H   2.5943783575842678        5.9736945085965987        14.195502746883220     
 C  0.46040225109499144        5.6865613683510068        13.954017884370465     
 H  0.22954647818961368        6.7388790403717316        13.721758427567728     
 H -0.21744996988583773        5.0919259968988131        13.321156784614722     
 C  0.15016056473801567        5.4072698768863026        15.428568718708545     
 H  0.82398378958404817        6.0009041430253944        16.064095764711006     
 H  0.38369288106717542        4.3558660707252193        15.659654407773083     
 C  -1.3055475620208810        5.7018129301839142        15.808333693834394     
 H  -1.5389440656794173        6.7558171632255677        15.586716626479557     
 H  -1.9749148758501249        5.1114102706619198        15.162454339182034     
 C  -1.6270515844049693        5.4017757640911155        17.276884882477567     
 H -0.97109731608966321        6.0000496840801816        17.926684414291092     
 H  -1.3770505629368284        4.3521618051590858        17.498822585308524     
 C  -3.0924939140873140        5.6648363402983728        17.643031344733529     
 H  -3.3418276363263781        6.7180098986551080        17.434489194051089     
 H  -3.7401578266572701        5.0707922471118643        16.978924561582158     
 C  -3.4262204534069065        5.3360174946291226        19.102695086559752     
 H  -2.7714899929330250        5.9210659591731902        19.767279682581371     
 H  -3.1777484839354253        4.2817448212428451        19.305766444094179     
 C  -4.8921365663823009        5.5974035880432389        19.476416978787960     
 H  -5.1397302520932913        6.6534049697678865        19.273336840851403     
 H  -5.5548640138883565        5.0056243845249435        18.822884564628161     
 C  -5.1966124254470305        5.2725985110187947        20.944314581788717     
 H  -4.4983507029788772        5.8313683572518418        21.591713024950714     
 H  -4.9856485487306257        4.2059228987445216        21.140107711729421     
 C  -6.6406022243180036        5.5967928196786794        21.365425215239640     
 H  -7.3441797613551278        4.9959241697915369        20.759718382377997     
 H  -6.8557296215583410        6.6554941205849749        21.127033992467386     
 C  -6.8701633461576117        5.3383866700763809        22.861093245405797     
 H  -7.8702582238163501        5.6812883771956360        23.192291958077043     
 H  -6.7865988853606201        4.2587840874961858        23.108080514645419     
 H  -6.1226663738335692        5.8795835638993621        23.477035068266250     
 Cl   15.403436031211795        5.8115075449328710        7.6180968549118209     
         388

 Co   11.016623644776583        5.9441857687723125        1.2323009505539919     
 N   9.5867689602731225        7.4909516596334225        1.4238925465499035     
 N   12.132621586522651        7.7374649011711067        1.1932831076935038     
 N   9.7977274294672867        5.1304399288341180        2.7522769784940371     
 N   12.373663733170003        5.1580792155272839        2.7314454255887863     
 N   9.5109967494028815        5.0938696177683243       -8.9511714812310593E-003
 N   12.095323740530226        5.0615992897989299      -0.42266188085047207     
 O   8.2375504977218021        7.2913511123051880        1.4889237792934984     
 C   9.9631197854694893        8.7427543516565329        1.3680272761996919     
 N   13.424090352158130        8.1319813265740191        1.1124946505719073     
 C   11.403107637716147        8.8826160259770113        1.2541057333184278     
 O   8.4323474217350682        5.1389076733255807        2.7100020807608405     
 C   10.319939254547016        4.4771355679001488        3.7591052367556888     
 N   13.700318281864273        4.9475525227018178        2.9069595992219530     
 C   11.767224351478422        4.4698331222527674        3.7338228309273571     
 O   8.1652750537882195        5.1654314486966850       0.23092789636034974     
 C   9.8599678237211883        4.4447461852123711       -1.0888889690528665     
 N   13.363782531152385        4.7617706479779498      -0.79077355283051354     
 C   11.299622270131044        4.3699158422639615       -1.2803397307312878     
 B   7.8017164652638868        5.8451672024873567        1.5289027813553406     
 C   9.0134437187661032        9.8887019360572239        1.3770619826915196     
 H   14.191520084208490        7.4353934076609738       0.99022527115632319     
 C   13.538772534496790        9.4846513055947579        1.1038994780432003     
 C   12.254377151849484        10.006691516568253        1.2022202970299327     
 C   9.5143837845150507        3.7787128421640412        4.7983122882327933     
 H   14.394840779588696        5.3402044866063605        2.2332588934518918     
 C   13.949246542815834        4.1493800136807781        3.9770917937967507     
 C   12.724012812608269        3.8190452876600571        4.5406592197937510     
 C   8.8915347865180898        3.8301039447959560       -2.0304118256454533     
 H   14.175687759557306        5.1836908556189236      -0.28644551345874336     
 C   13.398409192993395        3.9112117728504119       -1.8414588805484933     
 C   12.079731117027498        3.6328829711033697       -2.1905034316809444     
 C   6.2180925310950022        5.7841391773946551        1.7301246270325423     
 H   8.2643527818023514        9.7730848889968520        2.1730566085954313     
 H   8.4404448985957448        9.9218476422439483       0.43799449273195179     
 H   9.5339030461702414        10.840185906744663        1.4990332218022899     
 H   14.506465480589174        9.9586701562081732       0.98288098885300501     
 H   11.979927531191207        11.051179643997484        1.2306338913665069     
 H   8.6748905462578616        3.2521743771011753        4.3251560435727088     
 H   9.0678285248540398        4.4996810452258602        5.5015593843128272     
 H   10.131547014424655        3.0753971713940063        5.3691451822922991     
 H   14.953805362518109        3.8588414105793341        4.2644236878781134     
 H   12.554694987770654        3.1849999230491175        5.3998900553546259     
 H   8.0315985082117685        3.4202416204941573       -1.4846077203901102     
 H   9.3686840338921655        3.0526823209091809       -2.6361193167857411     
 H   8.4964940985675188        4.5964954381517833       -2.7165013627451828     
 H   14.341553516212480        3.5457288703795835       -2.2314406414212211     
 H   11.747611044440902        2.9862523313783522       -2.9903474661509319     
 H   5.7206841611167913        6.3455426937769683       0.92330636842437575     
 H   5.8908315007033245        4.7381298721175860        1.6124291073841823     
 C   5.7688692191937694        6.3105331949764096        3.1030950986443364     
 H   6.0106905843942240        7.3820479650492397        3.1820717583450957     
 H   6.3609875470737913        5.8157567737177631        3.8880070239232580     
 C   4.2854010492149035        6.1058805773521527        3.4262738069603751     
 H   3.6631657114277845        6.7063509040591516        2.7442773515250263     
 H   4.0077258469606960        5.0574094417408144        3.2284207293678051     
 C   3.9547835491034689        6.4535865948693969        4.8824710572157297     
 H   4.1942565822514970        7.5116691173325423        5.0749829177650145     
 H   4.6228665985700248        5.8818294374193272        5.5467010639896799     
 C   2.4982373898068837        6.1784248687484595        5.2683197229230068     
 H   1.8297313539588760        6.7817155295669940        4.6342289889607482     
 H   2.2508456515254460        5.1290903929669414        5.0389934661728555     
 C   2.1963061800545911        6.4625245626079479        6.7436166081478888     
 H   2.4272893734212682        7.5152932302949926        6.9713446498772402     
 H   2.8785245596986804        5.8729672120581924        7.3752044295966686     
 C  0.74472009754607593        6.1605601067199878        7.1326690872415810     
 H  0.51341681902527780        5.1082549390991678        6.9008099105542247     
 H   6.7302154854661275E-002   6.7552452007733352        6.4993887119263256     
 C  0.43425914306139168        6.4405958555217468        8.6070215493856050     
 H   1.1077409132702463        5.8469998422630027        9.2429612998173241     
 H  0.66809296201626045        7.4920196982731904        8.8377137447766945     
 C  -1.0216468646015149        6.1467101729635569        8.9865315849469045     
 H  -1.2554933368515562        5.0928361176569830        8.7648099575215301     
 H  -1.6906466192556284        6.7374459049122120        8.3405886252347141     
 C  -1.3431746772813928        6.4467685174880085        10.455054326241797     
 H -0.68738442852934312        5.8482989030094332        11.104846959031255     
 H  -1.0928920934114728        7.4962994856751832        10.677063696056408     
 C  -2.8086713567317450        6.1840807841062766        10.821244238429053     
 H  -3.0584896790916214        5.1311742681124430        10.612081827822438     
 H  -3.4562871101882964        6.7787613428367601        10.157702656470601     
 C  -3.1417560136940601        6.5120245489016808        12.281220996610465     
 H  -2.4873723474868186        5.9258844058683975        12.945112290341731     
 H  -2.8922737773304288        7.5658641698091760        12.485083297000699     
 C  -4.6077329261656121        6.2517046111791563        12.655276556083837     
 H  -4.8566824234170136        5.1964489508045695        12.450605601395647     
 H  -5.2700288584114858        6.8453005902052357        12.003144786558970     
 C  -4.9110716438069639        6.5743442792087716        14.123798785803698     
 H  -4.2143456560038945        6.0126061202739853        14.769776574280140     
 H  -4.6972778484344655        7.6397879670024560        14.321571666355748     
 C  -6.3556071798795024        6.2533932941139101        14.544696704962107     
 H  -7.0573579544485332        6.8574495372380362        13.940729858549863     
 H  -6.5736849770804824        5.1962009457942315        14.303915841238718     
 C  -6.5844182283275634        6.5087849871398262        16.040846571764188     
 H  -7.5858607250810968        6.1713143549179179        16.371108434447713     
 H  -6.4949074700495730        7.5862067167595173        16.290671861911481     
 H  -5.8410210958941056        5.9622351559772158        16.655198908871398     
 Cl   15.691092979429452        6.0239890867006674       0.81156599601463708     
 Co   20.775485154135016        1.9586997313955590        5.5017890834916860     
 N   22.183749182122781        3.5363300018908985        5.3857378599360617     
 N   19.630070917678694        3.7326513646781438        5.4902189958550096     
 N   22.084759233325226        1.1790026067694226        4.0474156372862895     
 N   19.508787416984955        1.1638525714674097        3.9201112523430095     
 N   22.231958292964705        1.1579998266884008        6.8302307184762361     
 N   19.635617797808759        1.0605657915956048        7.1032462514635348     
 O   23.537277332696952        3.3654404021374349        5.3814183564217783     
 C   21.782811638748360        4.7811211643785665        5.4166539502186755     
 N   18.328386206227133        4.1005449639203864        5.5087637143989880     
 C   20.337521038042880        4.8928492232145651        5.4560228362893213     
 O   23.444134317382876        1.1969562875218844        4.1737905841429912     
 C   21.632225857126670       0.53585585149756754        3.0009661521490241     
 N   18.197942293439297       0.94778745110171203        3.6536689569869631     
 C   20.185217146264002       0.50829107590861189        2.9405704284569332     
 O   23.587168280071641        1.2530312010417639        6.6613086277120512     
 C   21.844988371568121       0.50225587246162262        7.8924929756898585     
 N   18.355729704511855       0.74303515430717360        7.4106523137166826     
 C   20.399273938769106       0.39521053613910145        8.0102894700762413     
 B   24.001815247731045        1.9285915027779161        5.3764103207804466     
 C   22.714994331601702        5.9416168758015369        5.4463423524566092     
 H   17.571503731290708        3.3883893945747130        5.5969040144056219     
 C   18.185900032573123        5.4509316782717629        5.4976561955266305     
 C   19.461962894501990        5.9994995529987385        5.4563041203952567     
 C   22.510977958524546      -0.13687060391624281        2.0042370498323785     
 H   17.459519547044000        1.3075695427845169        4.2984121635501680     
 C   18.025452132481682       0.17591994510915479        2.5498075121852661     
 C   19.287954953422219      -0.12739069412020529        2.0567633154611613     
 C   22.791856092335994       -9.9259133526990923E-002   8.8664012186903776     
 H   17.562652461400461        1.1372636560075167        6.8547399435173944     
 C   18.283309335287729       -9.5452244872227865E-002   8.4692236924591207     
 C   19.586769897041652      -0.34383355296513718        8.8899643134545698     
 C   25.592029442626899        1.8993386973430555        5.2468061867904243     
 H   23.452198843031468        5.8773463974666349        4.6328036955937026     
 H   23.306318348713532        5.9378350949187997        6.3747839381751987     
 H   22.179230568076033        6.8899917568257694        5.3744694231146006     
 H   17.204966218676372        5.9066976860378073        5.5688350264069557     
 H   19.716918898598813        7.0494054791775875        5.4315924083743408     
 H   23.277587702643324      -0.72784444307476304        2.5231003472619955     
 H   23.056508361664982       0.59913166176219723        1.3925656910171713     
 H   21.927644232730206      -0.78112377581370618        1.3376070452128206     
 H   17.042543609176917      -0.11440435830269731        2.1924845893197520     
 H   19.519011796580958      -0.73354328395484036        1.1917971206922267     
 H   23.601084214770914      -0.61986286699097792        8.3336912465622746     
 H   22.278759104076215      -0.78539844838782935        9.5472156220250390     
 H   23.274328180551521       0.68766062352525514        9.4688069176519480     
 H   17.328702051335053      -0.47760298957570885        8.8119281176009085     
 H   19.888215957290512      -0.97722575689593216        9.7123360705443815     
 H   26.048318599137673        2.4633652429886719        6.0759451502520472     
 H   25.933743388706954       0.85823856063896209        5.3671843993498642     
 C   26.075664521505139        2.4456429929375552        3.8933193057137996     
 H   25.852447763611217        3.5219964242707951        3.8288161736496482     
 H   25.488428082690891        1.9766935702210835        3.0889339998498473     
 C   27.558392194473093        2.2118134982275275        3.5904791355363921     
 H   28.185573516770518        2.7857424462008216        4.2905820162167165     
 H   27.805284090480644        1.1532413098030394        3.7733894530398948     
 C   27.915380677665539        2.5732183764244976        2.1446188197423846     
 H   27.704304102959185        3.6394139884819494        1.9645808711092836     
 H   27.241710218749063        2.0281484737664766        1.4635456698644738     
 C   29.368144431647845        2.2672080632031282        1.7711616895040632     
 H   30.044826218083788        2.8522682357917808        2.4135181783528727     
 H   29.590601064956751        1.2116158129022900        1.9956476943659833     
 C   29.683847992411838        2.5536155406159655       0.29997596778105640     
 H   29.469782634268938        3.6107567961558433        7.5483839392176663E-002
 H   28.997033412544560        1.9773339499661622      -0.33928441706831519     
 C   31.132913315525400        2.2333910070217748       -8.0039575863354334E-002
 H   31.352416842237957        1.1800424572833097       0.15746676302661158     
 H   31.813715406426116        2.8239187422721952       0.55334560424734724     
 C   31.449620114932465        2.5038665438832299       -1.5539146455500594     
 H   30.777516424036765        1.9075465960389224       -2.1892436523721961     
 H   31.218022937592778        3.5542253937779389       -1.7920800172797675     
 C   32.906468305524378        2.2074491595617647       -1.9247599204400443     
 H   33.143949136773536        1.1584680079185881       -1.6853435392931879     
 H   33.572020502159127        2.8109756474828673       -1.2874803128679977     
 C   33.225825141488791        2.4849533461644047       -3.3971762830282688     
 H   32.578005181709656        1.8660674433353972       -4.0360392313097764     
 H   32.960745382694185        3.5267168937727535       -3.6384749067100182     
 C   34.694075367175252        2.2379312626946066       -3.7609176610286386     
 H   34.967016844493777        1.1984306403992895       -3.5179942315508450     
 H   35.334366004756674        2.8671408822424103       -3.1229980688939669     
 C   35.004728440581594        2.5224286199347361       -5.2340794957838543     
 H   34.375353220398864        1.8792753526522430       -5.8685663154151051     
 H   34.702669951475087        3.5538175881613596       -5.4783726594241449     
 C   36.478335039167263        2.3230673158943373       -5.6122183238077819     
 H   36.795392190309059        1.3019312880394789       -5.3413395597369409     
 H   37.110640333507149        2.9996595834223330       -5.0132504238357019     
 C   36.738283770990598        2.5625885328055600       -7.1043208381590492     
 H   36.123005439335408        1.8635178379118273       -7.6958826494441928     
 H   36.384732189560985        3.5705543872214798       -7.3848785403118846     
 C   38.212860290935282        2.4114922860795827       -7.5106930071576867     
 H   38.821222091343429        3.1608745902386501       -6.9732569632467927     
 H   38.577583719373024        1.4227527284851311       -7.1748315944341945     
 C   38.406678440066287        2.5568570194940197       -9.0255522955585068     
 H   39.470707762239535        2.4800950557115335       -9.3180603959366746     
 H   38.037850765276183        3.5383104052581693       -9.3870663443064135     
 H   37.853764709703555        1.7713486766070947       -9.5777112955875996     
 Cl   16.083347730974143        1.9301490119264504        5.6851255703869770     
 Co   20.490191831175935        1.9896590604901889        12.315272744001192     
 N   21.899481139103120       0.41306961644723433        12.199228211160163     
 N   19.345910717276851       0.21488385088156006        12.303623894620166     
 N   21.798922640844204        2.7701636842456940        10.860730081528986     
 N   19.223088932334974        2.7833718641237373        10.733730261269375     
 N   21.946152839533418        2.7917812413644025        13.643537270347000     
 N   19.349820360535496        2.8871362895827000        13.916673001170530     
 O   23.252869414370615       0.58498116865589933        12.194941483858356     
 C   21.499409483896251      -0.83201186711730768        12.229848006132514     
 N   18.044496526432891      -0.15397671849721775        12.321922499821881     
 C   20.054204100943686      -0.94477345795895018        12.269190589900504     
 O   23.158298181190936        2.7532721531591555        10.987101079016661     
 C   21.345847500982856        3.4130484529210472        9.8143666523510102     
 N   17.912046891410210        2.9983686982862983        10.467496535397162     
 C   19.898827711308456        3.4393722832351745        9.7540406992101669     
 O   23.301405791517055        2.6976078121807023        13.474600931355349     
 C   21.558732366980308        3.4474201868771854        14.705710521153691     
 N   18.069697913586584        3.2037079774036941        14.224065585354044     
 C   20.112955561452743        3.5531953094009143        14.823627978499610     
 B   23.716446065011223        2.0221236476493645        12.189790788997087     
 C   22.432244341864042       -1.9919754105920218        12.259107362926528     
 H   17.287060502900708       0.55755372865152819        12.410200528364250     
 C   17.902990236409181       -1.5044468214454354        12.310458893872635     
 C   19.179448131061850       -2.0520596958787682        12.269120287896198     
 C   22.223996300882767        4.0867377382725207        8.8177684175527045     
 H   17.173974891881116        2.6380534383879142        11.112306864765356     
 C   17.738765358611484        3.7699562578022654        9.3635985704839300     
 C   19.000926554160163        4.0742437090075034        8.8703321147718235     
 C   22.505076742689752        4.0498558458967144        15.679568199390916     
 H   17.276923385232489        2.8088004748362509        13.668245820122507     
 C   17.996645876958684        4.0421866246959519        15.282616114428885     
 C   19.299901177649808        4.2916227984194295        15.703308686647471     
 C   25.306624126753587        2.0524214610775537        12.060209525385543     
 H   23.170361278928585       -1.9261355523540549        11.446599129264969     
 H   23.022415934038133       -1.9892716465320004        13.188247697217360     
 H   21.897125302300211       -2.9405137546593019        12.185358195769066     
 H   16.922365362711396       -1.9609171743489242        12.381348218630578     
 H   19.435082791918116       -3.1017781611413300        12.244205452410764     
 H   22.990007366624106        4.6784186342532372        9.3368173523033473     
 H   22.770251890390728        3.3513266351518367        8.2059818904413255     
 H   21.640042459885432        4.7305513309688472        8.1512511293199097     
 H   16.755590822706843        4.0595392782922559        9.0064589867394265     
 H   19.231352942640687        4.6805159420360658        8.0052998639089896     
 H   23.314842044782786        4.5695687713334872        15.146937514824270     
 H   21.991655336108511        4.7369180635659198        16.359097535518103     
 H   22.986791316545983        3.2636367759904403        16.283332794153377     
 H   17.041765905632182        4.4236224121411407        15.625307675671097     
 H   19.600878207100696        4.9253177242684218        16.525618016342605     
 H   25.763238664300665        1.4880684852511856        12.888935772928654     
 H   25.647794235426780        3.0936154983657440        12.181282894689254     
 C   25.790411665320029        1.5072930051277096        10.706341746237676     
 H   25.567456517997709       0.43093753715238359        10.641023202671606     
 H   25.203057462659658        1.9766992615801746        9.9023282820782317     
 C   27.273064435979329        1.7416378068518668        10.403635001245670     
 H   27.900378597784552        1.1673625989402943        11.103319482093905     
 H   27.519811113931056        2.8001290804881682        10.587209009250396     
 C   27.629921861316216        1.3811589517672169        8.9575405505331016     
 H   27.418642758944735       0.31511911988065494        8.7768489186833829     
 H   26.956295122387942        1.9267730943189432        8.2768742757986349     
 C   29.082690899823170        1.6870729315006507        8.5841425655265109     
 H   29.759268297799704        1.1016303971763164        9.2262505545546425     
 H   29.305395871845782        2.7425378297608671        8.8089766649069059     
 C   29.398177431589318        1.4010265296865412        7.1128606637435157     
 H   29.183434212427521       0.34409927005361118        6.8880388176930643     
 H   28.711704321465820        1.9779495536901932        6.4738232135994345     
 C   30.847424683915776        1.7203660367217273        6.7328987284664459     
 H   31.067685807347981        2.7735235330001964        6.9705436486644672     
 H   31.527795025187430        1.1292512498129774        7.3661973386859074     
 C   31.163901015948078        1.4497827939249148        5.2590104198403571     
 H   30.492490427634429        2.0469243271828041        4.6237174990235594     
 H   30.931149859148167       0.39970749518449439        5.0207289219470805     
 C   32.621103112979391        1.7445454770963871        4.8882889990291316     
 H   32.859801548631303        2.7932646315491345        5.1276654303887090     
 H   33.285892840356247        1.1402469642777040        5.5256458559033108     
 C   32.940220737464784        1.4665161222392997        3.4159411155181392     
 H   32.293273806762528        2.0862032510260495        2.7769468487849664     
 H   32.673768684406923       0.42507001726355786        3.1747553067177874     
 C   34.408845798182618        1.7114781315132808        3.0522895143327453     
 H   34.683240520350680        2.7506478484985259        3.2950770974426820     
 H   35.048257885435227        1.0814296734995370        3.6902995226276722     
 C   34.719040458435380        1.4263051222065397        1.5791846987817151     
 H   34.090442914000263        2.0701965150545387       0.94462045052984589     
 H   34.415574635154236       0.39524428488734248        1.3351271857875191     
 C   36.192914206841877        1.6235846713087596        1.2008407657028028     
 H   36.511552385121078        2.6442650111692352        1.4718247539234133     
 H   36.824423169747966       0.94591342475749973        1.7995507647247790     
 C   36.451947005083085        1.3839244049638062      -0.29140335647499832     
 H   35.837436450505216        2.0841702525012149      -0.88258130428062609     
 H   36.096649988152322       0.37647489427794883      -0.57208174387262545     
 C   37.926711439784413        1.5327701352300400      -0.69836795047851030     
 H   38.534226848656253       0.78208708473445609      -0.16149423143244029     
 H   38.293230430376106        2.5209350639519421      -0.36228930252864688     
 C   38.119345050428791        1.3875987230917930       -2.2134150324757109     
 H   39.183517418835429        1.4626827369507271       -2.5065514662824264     
 H   37.748540914687609       0.40666413965136877       -2.5751712663288053     
 H   37.567209505347925        2.1744280428148626       -2.7649094796606581     
 Cl   15.797924850280303        2.0146688752223230        12.498818413117446     
 Co   10.730141881678396        5.8937777556943995        8.0470727776954032     
 N   9.3009329231850959        4.3458485728584959        8.2366405769128992     
 N   11.846468820122166        4.1007000362936470        8.0058371256753329     
 N   9.5103779109880531        6.7059183620655967        9.5664579855571343     
 N   12.086889469630396        6.6790958023553326        9.5474612785786057     
 N   9.2246692900144325        6.7414947276811414        6.8040640958792924     
 N   11.809000955971893        6.7742935404441358        6.3910371322326167     
 O   7.9515982265105629        4.5448046591226667        8.3022467336206880     
 C   9.6777646460447819        3.0942016757633719        8.1804293988271564     
 N   13.138208845008386        3.7070635072812776        7.9257142338659046     
 C   11.117728056531888        2.9550804299530631        8.0664810851794488     
 O   8.1451384238432887        6.6973738017221631        9.5232904367293223     
 C   10.031925794416960        7.3595076322740480        10.573423834381376     
 N   13.413237908903687        6.8908613282849034        9.7237243722219944     
 C   11.479270265895462        7.3675356545651898        10.548974057889660     
 O   7.8789410452315627        6.6704483521177558        7.0441009045093343     
 C   9.5737820817882344        7.3911462362744365        5.7244862318248462     
 N   13.077481717404742        7.0748026256822367        6.0236083519790045     
 C   11.013433260306726        7.4660564632481563        5.5332916217558896     
 B   7.5152014148680744        5.9906767146822535        8.3419011973951012     
 C   8.7286328539346467        1.9477791800681292        8.1893515460819781     
 H   13.905259399059572        4.4041078913241627        7.8042439291800161     
 C   13.253819590226223        2.3544262100591888        7.9173841839991921     
 C   11.969798639773284        1.8315412483409692        8.0150660117566339     
 C   9.2254091638636151        8.0577673232817997        11.611927097704408     
 H   14.108389686847607        6.4986082203532503        9.0504174731361395     
 C   13.660862581647166        7.6898806163074980        10.793427597146449     
 C   12.434974146300593        8.0195499765451004        11.355993756825409     
 C   8.6055998799602893        8.0063402100559973        4.7830613400136546     
 H   13.889324238738498        6.6536236358794785        6.5285756006229638     
 C   13.112255947092160        7.9257967853637048        4.9732631506132350     
 C   11.793661060460144        8.2036836462746052        4.6236947231752197     
 C   5.9315418098759309        6.0516641697437432        8.5426712046951288     
 H   7.9786845611514652        2.0635679105539562        8.9845216231026424     
 H   8.1566690816696337        1.9135376126175196        7.2496582882573426     
 H   9.2495250521886714       0.99664225586504784        8.3125126244210108     
 H   14.221866826928940        1.8810455093608522        7.7969168915677258     
 H   11.696045081355457       0.78687492679635096        8.0434590084175568     
 H   8.3873904299747899        8.5857060592043357        11.137922881113516     
 H   8.7767497156522865        7.3366291423503212        12.313417656336934     
 H   9.8421390405652343        8.7598500397236414        12.184486006736918     
 H   14.664993261677386        7.9814279726587962        11.081249819715906     
 H   12.264605046224398        8.6541275983627681        12.214589727747946     
 H   7.7441465458119616        8.4136098910516832        5.3286983281522309     
 H   9.0824649641861228        8.7860365760976862        4.1797054832549536     
 H   8.2128905443520388        7.2406281754084265        4.0945641286913492     
 H   14.055407776130565        8.2920270547577974        4.5840287362210104     
 H   11.461624904712417        8.8505955977866151        3.8240371060307377     
 H   5.4343953572745152        5.4889943538689376        7.7365783020658201     
 H   5.6042530279656848        7.0974739590664768        8.4233085269347736     
 C   5.4819771320691189        5.5273897647742523        9.9163368828306790     
 H   5.7230761417451204        4.4558169275432755        9.9968061808010766     
 H   6.0743702721406372        6.0228610411601942        10.700611222659038     
 C   3.9986947546386680        5.7335780250195505        10.239210911787923     
 H   3.3759593847741476        5.1327257418182404        9.5580023277402706     
 H   3.7218775050932500        6.7820091281017847        10.039968275716346     
 C   3.6678919829526064        5.3880905036117124        11.695877913123752     
 H   3.9064607819027026        4.3300629093731589        11.889796406944756     
 H   4.3365303174374406        5.9601613368395094        12.359302304409240     
 C   2.2116691490944702        5.6650231725787679        12.081507720625542     
 H   1.5425488894853101        5.0618596796590092        11.447953486794859     
 H   1.9652965129719107        6.7143950976939255        11.851307744704261     
 C   1.9096354725945002        5.3824193666954603        13.557048602420862     
 H   2.1398364726501815        4.3296707472445268        13.785653095069394     
 H   2.5923801960352510        5.9719704869030608        14.188081222165518     
 C  0.45835102267655448        5.6857764717103194        13.946018400703561     
 H  0.22782943661526284        6.7381210244859986        13.713591395975994     
 H -0.21957667128672287        5.0912537710863877        13.313137767388803     
 C  0.14790505079188970        5.4067564058246589        15.420546039945512     
 H  0.82165231934129523        6.0004967264050579        16.056070215710317     
 H  0.38140661939422693        4.3553928531736430        15.651857733824766     
 C  -1.3078505303133259        5.7013137108536691        15.800019142607244     
 H  -1.5414109318932037        6.7551488771927195        15.577828452718336     
 H  -1.9770739669969921        5.1104674200830491        15.154414394714406     
 C  -1.6292816641546586        5.4019915173166710        17.268693462210219     
 H -0.97360747705905926        6.0009460242814203        17.918143432822898     
 H  -1.3787671236720267        4.3526370249866435        17.491253421182993     
 C  -3.0948222185256071        5.6644951707297242        17.634760564006434     
 H  -3.3449456557997292        6.7172202726891639        17.425107716635395     
 H  -3.7422325605661908        5.0692985027986230        16.971500003670773     
 C  -3.4277945443127247        5.3371004633960526        19.094860781756019     
 H  -2.7738952492247106        5.9240398196311164        19.758472048063787     
 H  -3.1775684358332112        4.2835730151526672        19.299262911969542     
 C  -4.8939631073646570        5.5964512272905367        19.468729433626212     
 H  -5.1438262529062104        6.6513173062198936        19.263450404129440     
 H  -5.5556958069828344        5.0019106759483840        18.816968984807652     
 C  -5.1969853257690914        5.2744099113176208        20.937413661758171     
 H  -4.5014156466364481        5.8377346553111016        21.582997248953795     
 H  -4.9813886930662115        4.2096405004479891        21.135954733315081     
 C  -6.6419659573356284        5.5929819006612620        21.358055967249662     
 H  -7.3424549766829328        4.9872918810733156        20.754568336854373     
 H  -6.8619527796546942        6.6494124539671642        21.116505387994426     
 C  -6.8703559650915107        5.3382428121528571        22.854348270680433     
 H  -7.8725189304215784        5.6725238434521588        23.184303380647226     
 H  -6.7775465053693313        4.2618214046776739        23.105048120136331     
 H  -6.1291581532127211        5.8873572840181518        23.468214990068358     
 Cl   15.404819270079807        5.8163781647933170        7.6284247317360823     
         388

 Co   11.017381731331477        5.9429726147608246        1.2349303984970592     
 N   9.5882282957415814        7.4907524151511939        1.4240011493732432     
 N   12.134342077214475        7.7356156524663655        1.1976030571672700     
 N   9.7954758002761348        5.1303510320985097        2.7527159977011015     
 N   12.371410297425335        5.1565946797721320        2.7368415782895341     
 N   9.5134068129826890        5.0942858886571027       -9.2292600891489881E-003
 N   12.098136554221544        5.0598609210056678      -0.41823050235377396     
 O   8.2388681562403487        7.2920943856315086        1.4870030099405984     
 C   9.9653882799448574        8.7423247631060974        1.3689694358930458     
 N   13.426148735027589        8.1292565484224184        1.1189046678737802     
 C   11.405552653108405        8.8812613533452112        1.2575414268505325     
 O   8.4302970990127299        5.1391153610305418        2.7076287847434508     
 C   10.315364090903882        4.4773987945534719        3.7608740339186428     
 N   13.697538831299989        4.9459008841216967        2.9153978486004894     
 C   11.762639345893193        4.4694384662025826        3.7384590367522001     
 O   8.1673672697290058        5.1666258354902395       0.22827379308299312     
 C   9.8636567020731096        4.4449383950782133       -1.0885715851960087     
 N   13.366980897548892        4.7594438836060862      -0.78430214744181259     
 C   11.303515078488974        4.3690436405796973       -1.2775555224158686     
 B   7.8020938824596273        5.8462163072881994        1.5258117522583179     
 C   9.0162879544483641        9.8887511978400759        1.3767114352454182     
 H   14.193234159374590        7.4321577667169088       0.99777299967923505     
 C   13.541745253483670        9.4818513684684405        1.1109795854669871     
 C   12.257622169639518        10.004763692383703        1.2073943716079372     
 C   9.5073649397207145        3.7798278450597720        4.7986597887506068     
 H   14.393525127296117        5.3374595224459362        2.2426640419017656     
 C   13.943921436001444        4.1486169076087265        3.9866623896236337     
 C   12.717445492261051        3.8191718348893864        4.5478725065275007     
 C   8.8959557390768840        3.8307229552895588       -2.0311802963757564     
 H   14.178251192526819        5.1804542890509948      -0.27825398031482712     
 C   13.402881733460502        3.9092780363403845       -1.8352420365985938     
 C   12.084715926978998        3.6319382855164783       -2.1866874016022151     
 C   6.2182506187486686        5.7862237086416783        1.7246404929770396     
 H   8.2675668987555291        9.7748195352370626        2.1732634463157359     
 H   8.4427102257093622        9.9206876111210178       0.43797859140315498     
 H   9.5372483341322241        10.840132462321685        1.4970529281754705     
 H   14.509876545276564        9.9552706413542946       0.99163685702947135     
 H   11.983813990611791        11.049429995064319        1.2356919473487398     
 H   8.6703514609806707        3.2510786689344302        4.3239682108078616     
 H   9.0574417359837689        4.5012947356308031        5.4988054345119721     
 H   10.123409920596345        3.0785327901744060        5.3727329196461460     
 H   14.947759893590236        3.8581002992340454        4.2763366640262390     
 H   12.546070723579277        3.1860582460725095        5.4072959756643177     
 H   8.0376744362376495        3.4172214166678798       -1.4858229797374363     
 H   9.3743033250460215        3.0562985632685686       -2.6393398055266917     
 H   8.4980523196563507        4.5977846330016643       -2.7145327103288373     
 H   14.346413005431648        3.5432370703342779       -2.2236328124998064     
 H   11.753629165831507        2.9857365435064622       -2.9872768228542035     
 H   5.7222080432223388        6.3477418506918371       0.91709980486941733     
 H   5.8905197649831029        4.7403790373897472        1.6068139471185701     
 C   5.7678730212541840        6.3132211711513158        3.0969819347747141     
 H   6.0090626855346088        7.3848968856259569        3.1755201454754225     
 H   6.3598325400422056        5.8192796334165795        3.8825239522083739     
 C   4.2844323086739102        6.1075679849086750        3.4194728613963501     
 H   3.6620253101259324        6.7071730199418749        2.7368956949233576     
 H   4.0077937933766501        5.0587647600047596        3.2220773281432846     
 C   3.9529355468165708        6.4556723161114373        4.8753389260680144     
 H   4.1914575691747302        7.5140192099170395        5.0674753418940135     
 H   4.6212087883720230        5.8847819641980390        5.5401077239303680     
 C   2.4965184079197580        6.1794626338785621        5.2607673111881397     
 H   1.8277358080016177        6.7821572294758612        4.6264162623700313     
 H   2.2499637212237498        5.1299235965491450        5.0315771146213315     
 C   2.1941307048242851        6.4636038277007506        6.7359339154380296     
 H   2.4245557275465170        7.5165117298486601        6.9635791305987578     
 H   2.8765006020854349        5.8744704717676459        7.3677623871102238     
 C  0.74262808889633747        6.1610309726653218        7.1246804965588089     
 H  0.51171110983025936        5.1086962809792231        6.8926160059639425     
 H   6.5100721311017198E-002   6.7555925160884467        6.4914071495112378     
 C  0.43196376660396557        6.4407276701136302        8.5990214157798981     
 H   1.1053873042722300        5.8470160763254695        9.2349306564228364     
 H  0.66574459434850974        7.4921072715283117        8.8299808587382493     
 C  -1.0239796696080805        6.1467828772193194        8.9782370836504448     
 H  -1.2579708983347857        5.0930804643598506        8.7559105678800950     
 H  -1.6928504740119199        6.7379695629713972        8.3325912485523990     
 C  -1.3454282070426333        6.4460771895421418        10.446893051872344     
 H -0.68992575642072029        5.8468947201021368        11.096313311729171     
 H  -1.0946166871240413        7.4953369460901715        10.669561349299315     
 C  -2.8110260244229619        6.1839585661525254        10.812995434247116     
 H  -3.0616543379321803        5.1315125800649470        10.602689651034275     
 H  -3.4583745680090767        6.7798260477809755        10.150318812365894     
 C  -3.1433489761211226        6.5104415756815692        12.273416910189766     
 H  -2.4898286606276976        5.9223573446105044        12.936316182585616     
 H  -2.8920631345217336        7.5635151965685647        12.478645960113985     
 C  -4.6095910782212384        6.2522213916472129        12.647606823871580     
 H  -4.8608707896825454        5.1981269429975985        12.440696535375938     
 H  -5.2708548246973868        6.8486415368115532        11.997271732135038     
 C  -4.9114550801798327        6.5720574806948537        14.116926465296785     
 H  -4.2174979686636354        6.0056589582090529        14.761063163841463     
 H  -4.6929086991255016        7.6355501442489588        14.317498361312031     
 C  -6.3570110154142023        6.2568869198996495        14.537339129737965     
 H  -7.0555894445186311        6.8658731585555008        13.935623419446539     
 H  -6.5800751363751164        5.2020159691946155        14.293347701569470     
 C  -6.5846228637857251        6.5085680820838379        16.034122766033242     
 H  -7.5881812819490237        6.1799299975633906        16.363120731537865     
 H  -6.4856479317262679        7.5827421523288834        16.287718815877380     
 H  -5.8476709517878316        5.9539302387920676        16.646367618773308     
 Cl   15.692441878334154        6.0192002865939562       0.82213911724699462     
 Co   20.776270797719349        1.9600384441491883        5.5044331252989069     
 N   22.185273020754597        3.5366249590515051        5.3858665707736577     
 N   19.631855348553447        3.7346425209062675        5.4945453453646760     
 N   22.082529213336876        1.1791956061247946        4.0478764546138697     
 N   19.506561541505956        1.1655027290762490        3.9254909214401423     
 N   22.234368992413724        1.1576602687025075        6.8299695283511532     
 N   19.638426686781507        1.0624160684625645        7.1076556033592997     
 O   23.538655528077157        3.3647637421149392        5.3795287946203265     
 C   21.785165488545132        4.7816532274399952        5.4176125230307637     
 N   18.330513820031989        4.1034354740723602        5.5151497191990551     
 C   20.340051894926688        4.8943318193069274        5.4594582503633671     
 O   23.442103331490681        1.1968134177537588        4.1714568690734577     
 C   21.627673980004893       0.53572380613772963        3.0027386801190890     
 N   18.195188443596678       0.94963972218159798        3.6620685993678324     
 C   20.180656680853069       0.50885201256137103        2.9451876035398041     
 O   23.589264242660196        1.2519049869723131        6.6586927764845809     
 C   21.848653601216913       0.50213372445084781        7.8928147776105346     
 N   18.358915009424400       0.74547723483336203        7.4170688222289041     
 C   20.403139249491165       0.39617175300316138        8.0130549026044928     
 B   24.002220014395643        1.9275983180460550        5.3733595766284168     
 C   22.717938691108252        5.9416578937281015        5.4460120241128358     
 H   17.573272472537994        3.3918069156363990        5.6044276516585807     
 C   18.188966942894915        5.4538992530803121        5.5046856019915218     
 C   19.465313012348524        6.0015706960854898        5.4614415126422395     
 C   22.503989831902910      -0.13786400635515997        2.0045989136302200     
 H   17.458228679441067        1.3105199218122157        4.3077754486268240     
 C   18.020147914056238       0.17690695564187781        2.5593235512795820     
 C   19.281408272307402      -0.12731571539885828        2.0639349855304174     
 C   22.796226990746927       -9.9829620578524861E-002   8.8656497947110200     
 H   17.565217456487094        1.1406420747670154        6.8628753737829014     
 C   18.287740123001882       -9.3421876900746006E-002   8.4753690503551802     
 C   19.591702946032207      -0.34281067836746132        8.8937306150575974     
 C   25.592214171718439        1.8972625233801852        5.2413739141977294     
 H   23.455565758782701        5.8756496126821922        4.6330856029407892     
 H   23.308619934172633        5.9391287242442132        6.3748273557968522     
 H   22.182694181890962        6.8901373430507178        5.3724289164602945     
 H   17.208477529397946        5.9102825751286199        5.5775113788131589     
 H   19.720927151265560        7.0512936085590816        5.4365989778160513     
 H   23.272978916993768      -0.72675265760977881        2.5219503163911958     
 H   23.046289538220648       0.59763464409805078        1.3899236915293598     
 H   21.919519004188192      -0.78403424950612577        1.3411153949719659     
 H   17.036516355385125      -0.11340967755585082        2.2043245011984349     
 H   19.510406017295562      -0.73439618434451770        1.1991585842060783     
 H   23.607180748646186      -0.61668962937157934        8.3325136262514565     
 H   22.284328254091132      -0.78905731591530748        9.5439090058567047     
 H   23.275732912154755       0.68639174657690472        9.4708974142151519     
 H   17.333510112139383      -0.47501945871066159        8.8196344151741819     
 H   19.894160693724476      -0.97665655474286994        9.7153458769680885     
 H   26.049878839315159        2.4612288054160940        6.0697472586419101     
 H   25.933434421199827       0.85599973904969795        5.3617042704065403     
 C   26.074709362038128        2.4428429750350515        3.8872171669195463     
 H   25.850883922610468        3.5190347601660754        3.8221876308463383     
 H   25.487306298784834        1.9730066260263446        3.0834999807865242     
 C   27.557458958768219        2.2099581681723590        3.5837088522072995     
 H   28.184482169699148        2.7847913001007667        4.2831853439356022     
 H   27.805366486688602        1.1517273167428368        3.7671577975972355     
 C   27.913568579147835        2.5708481342095313        2.1374905878662256     
 H   27.701549856561904        3.6367672336164865        1.9569965098753312     
 H   27.240080432219127        2.0248658599620444        1.4570015339068423     
 C   29.366455482271320        2.2658465288762528        1.7636276029104589     
 H   30.042868755038203        2.8515260385389953        2.4056933551493480     
 H   29.589737467979635        1.2104669121688041        1.9883002159082510     
 C   29.681697346304382        2.5521416651349011       0.29229807873565261     
 H   29.467062284011011        3.6091306441787872        6.7673049086031556E-002
 H   28.995037662861588        1.9753990041750848      -0.34669143917709422     
 C   31.130847250817038        2.2325260822936563       -8.8014050465797369E-002
 H   31.350751132288760        1.1792175680710890       0.14932113307817080     
 H   31.811533164357709        2.8232074263740485       0.54535710195752418     
 C   31.447341020276966        2.5032999277510148       -1.5619094044267221     
 H   30.775203676714316        1.9070460104896609       -2.1972486142273828     
 H   31.215647744993259        3.5536855452527427       -1.7998438001811163     
 C   32.904163816969415        2.2069921795176470       -1.9330379854573747     
 H   33.141547090681968        1.1578564644840155       -1.6941963914269753     
 H   33.569816924375189        2.8101168719706759       -1.2954779402767980     
 C   33.223586117196206        2.4852359648734441       -3.4053279986463845     
 H   32.575522570469012        1.8669983432130375       -4.0445472345291247     
 H   32.958963960287903        3.5272461485679032       -3.6459995748693501     
 C   34.691753901003572        2.2377385442616324       -3.7691450857333959     
 H   34.963963742994189        1.1978046878060034       -3.5273290986407888     
 H   35.332265702586234        2.8658330516862494       -3.1303822575943689     
 C   35.003140766829489        2.5236716644924204       -5.2418726035449312     
 H   34.372961598418939        1.8823753313420934       -5.8773277727874316     
 H   34.702783897083414        3.5557914002572688       -5.4848370258692016     
 C   36.476503887622783        2.3223460458547152       -5.6198735623472631     
 H   36.791350567301784        1.3000964961368469       -5.3511694999078117     
 H   37.109776452366674        2.9962291718675109       -5.0191579446733217     
 C   36.737870675491223        2.5646051639451892       -7.1112014022284464     
 H   36.119931174053050        1.8700299640377054       -7.7045500027745799     
 H   36.388884045630256        3.5744519993467141       -7.3890389059577597     
 C   38.211464787446268        2.4079652847609436       -7.5180567373671749     
 H   38.822880407400532        3.1525887927827401       -6.9784362465770062     
 H   38.571397792214817        1.4169834230194558       -7.1853237373385817     
 C   38.406416703161867        2.5569549460544185       -9.0323024447879394     
 H   39.468389350923566        2.4716443479507646       -9.3260636413808946     
 H   38.046746651744442        3.5415588046009581       -9.3901410262593199     
 H   37.847248859869978        1.7792897520732884       -9.5865003756884271     
 Cl   16.084720422729202        1.9351359854180203        5.6956529276945114     
 Co   20.490946571677540        1.9882424903641764        12.317897205061113     
 N   21.900906015216247       0.41262776209075203        12.199336483769484     
 N   19.347588918411727       0.21286965477612274        12.307935364612156     
 N   21.796697723854592        2.7698395049759812        10.861182572207055     
 N   19.220859101865976        2.7817196926088212        10.739081525491416     
 N   21.948566748624526        2.7919488608001091        13.643267981397202     
 N   19.352631929733132        2.8852523980371862        13.921066228905827     
 O   23.254157924719241       0.58544307659883932        12.193029518787800     
 C   21.501606818629835      -0.83267152943615386        12.230805839737013     
 N   18.046499963964031      -0.15682607045073654        12.328310249673756     
 C   20.056572751580774      -0.94631498568835359        12.272626997147135     
 O   23.156272301418209        2.7532131107285451        10.984759124575550     
 C   21.341336747250665        3.4130667110596438        9.8161251175876103     
 N   17.909302153542860        2.9965852304538783        10.475853858504017     
 C   19.894309140714562        3.4387800369994963        9.7586392299028226     
 O   23.303502098302584        2.6985049133086552        13.471977983878325     
 C   21.562430793134954        3.4473772444387065        14.706030227876779     
 N   18.072901492214143        3.2012959029167813        14.230467023670441     
 C   20.116858219329227        3.5521534658341869        14.826383297286304     
 B   23.716824977750473        2.0228826285194068        12.186727073357281     
 C   22.434988839679772       -1.9921793971125537        12.258804912384759     
 H   17.288741846920662       0.55421891532142631        12.417716712386634     
 C   17.905867924681903       -1.5073676859224063        12.317513991321126     
 C   19.182582809197726       -2.0541475398468503        12.274282351549784     
 C   22.217089386203916        4.0875532122676859        8.8181074125025241     
 H   17.172669848849043        2.6352072949553866        11.121623384421000     
 C   17.733522779464053        3.7690564575687810        9.3730745623650016     
 C   18.994464173382820        4.0741910585270036        8.8774784804337017     
 C   22.509515691737104        4.0501999528569330        15.678818031171520     
 H   17.279486509970326        2.8054972426005009        13.676360007974340     
 C   18.001136972234772        4.0401865549295550        15.288748012413626     
 C   19.304908201286487        4.2905600401781347        15.707064712977640     
 C   25.306785396703347        2.0541938959057169        12.054762760499841     
 H   23.173467662780013       -1.9247061218237844        11.446840391433971     
 H   23.024594290622257       -1.9906564817298669        13.188272531529536     
 H   21.900346211033529       -2.9408114596686818        12.183470368417794     
 H   16.925666964723970       -1.9644085788123293        12.390069795028539     
 H   19.438830573716910       -3.1036954372652414        12.249250399883380     
 H   22.985519813909168        4.6771017040296883        9.3356319851564571     
 H   22.760065739424679        3.3526063312150476        8.2033245389585705     
 H   21.632039700746400        4.7333132556309234        8.1547292529652502     
 H   16.749642856533050        4.0586808317061056        9.0182465554101316     
 H   19.222873337377976        4.6813830395403278        8.0126402843017228     
 H   23.320970704770598        4.5662286914179218        15.145755808029319     
 H   21.997314104654610        4.7402889248481914        16.355877915363564     
 H   22.988314796836253        3.2646326127510776        16.285333877736484     
 H   17.046652403583369        4.4211165199050653        15.633001561099691     
 H   19.606928129960647        4.9246882268905274        16.528621913586431     
 H   25.764753787333955        1.4899229286144400        12.882750873080077     
 H   25.647498003418328        3.0955443295146945        12.175741999069970     
 C   25.789422925878693        1.5097110128858622        10.700250483041831     
 H   25.565841699297863       0.43351732340889138        10.634459781606832     
 H   25.201909956089015        1.9799737834414963        9.8968803703530153     
 C   27.272102617667372        1.7430768386817423        10.396866782029292     
 H   27.899249804472248        1.1679204615976080        11.095952714427646     
 H   27.519874601255651        2.8012321482889573        10.580935306340368     
 C   27.628089954388468        1.3830513442427357        8.9504299666975609     
 H   27.415882225988423       0.31727766022194459        8.7693256281778229     
 H   26.954642619748746        1.9295416596310138        8.2703207285587261     
 C   29.080981781614959        1.6879631188539408        8.5766222532647447     
 H   29.757297625633058        1.1019266716245619        9.2184560071243329     
 H   29.304495530582727        2.7432238522634758        8.8016198784064450     
 C   29.396021058316695        1.4020051575207717        7.1052029334206148     
 H   29.180753299072354       0.34521594070337047        6.8802700444001932     
 H   28.709680069588099        1.9793465747375136        6.4664215772194726     
 C   30.845340749748058        1.7207947157069454        6.7249408274086830     
 H   31.065951757951449        2.7739248911935164        6.9624054175268357     
 H   31.525623707414933        1.1295653913787789        7.3582311097668462     
 C   31.161619333791538        1.4499204122432539        5.2510330937043328     
 H   30.490128929398800        2.0469412467106172        4.6157276154153219     
 H   30.928848888238289       0.39979947993886145        5.0129902687039420     
 C   32.618772451920769        1.7446836501432947        4.8800200944138563     
 H   32.857292245735877        2.7935748090391921        5.1188244208227953     
 H   33.283713885592498        1.1408383324458571        5.5176522124764231     
 C   32.937971434493804        1.4659497336700131        3.4077939890169300     
 H   32.290722760771693        2.0849352499709797        2.7684522221259691     
 H   32.672068394459799       0.42423585973932065        3.1672276597099347     
 C   34.406489084863772        1.7115243011523953        3.0440607312038956     
 H   34.680055394887304        2.7511492733119578        3.2857499879931700     
 H   35.046180824932883        1.0826467696462345        3.6829079290058275     
 C   34.717448100833018        1.4249606071594372        1.5713864326696008     
 H   34.087994893673581        2.0669459922242361       0.93585899605452283     
 H   34.415777556670619       0.39314718288151962        1.3286418925750179     
 C   36.191060610139090        1.6243430332815090        1.1931941118759493     
 H   36.507383101566340        2.6461671939312863        1.4619965153418524     
 H   36.823589799791435       0.94945266196033307        1.7936689603564604     
 C   36.451572488310880        1.3819542604528858      -0.29826592195666513     
 H   35.834349858158205        2.0776266281211337      -0.89125618008191776     
 H   36.100956375695496       0.37258949677275227      -0.57621623705445035     
 C   37.925342102412117        1.5364931151813708      -0.70567406903327634     
 H   38.535967444985836       0.79065526273882569      -0.16657842929694427     
 H   38.286951370951030        2.5269385081751459      -0.37273820548673708     
 C   38.119188453713534        1.3876839236323402       -2.2200950506773305     
 H   39.181294806546397        1.4714276599940119       -2.5144425468502645     
 H   37.757672952348436       0.40356448666794420       -2.5781597916735515     
 H   37.560747480724729        2.1665825765938718       -2.7736727354432809     
 Cl   15.799275415241617        2.0098394937075015        12.509312383302950     
 Co   10.730948285213170        5.8952335041281065        8.0495962642490433     
 N   9.3023972535394233        4.3463683135612632        8.2367785744787057     
 N   11.848215504247355        4.1027784080674037        8.0101994854569778     
 N   9.5082326623421825        6.7063573617478900        9.5668305022266598     
 N   12.084703914541704        6.6808757093316444        9.5526683624866990     
 N   9.2271173894468035        6.7414950376957323        6.8037974929340059     
 N   11.811851488033767        6.7764129727878606        6.3954343702104426     
 O   7.9529286714365250        4.5444251053144891        8.3003168378059762     
 C   9.6800059202017970        3.0949413245991471        8.1814240430253449     
 N   13.140275264187826        3.7099585086358591        7.9321221291348438     
 C   11.120147494629762        2.9566955933828587        8.0699710701074849     
 O   8.1431850804337369        6.6975214221740194        9.5209103348807016     
 C   10.027501381895828        7.3595754505824447        10.575116947115951     
 N   13.410546806776773        6.8927253555859105        9.7319236078471949     
 C   11.474832022842431        7.3682127485941775        10.553478988503683     
 O   7.8810717404161252        6.6696362248232388        7.0414477559620456     
 C   9.5774995773356864        7.3913352549828071        5.7247910317031891     
 N   13.080716360131094        7.0774648062434204        6.0299999199804040     
 C   11.017354909419611        7.4673043576516127        5.5360461076654968     
 B   7.5156293738435362        5.9900122391901034        8.3388227605754270     
 C   8.7314134593323374        1.9480717472302540        8.1890609885231793     
 H   13.907006903055601        4.4074832115625524        7.8117362109346820     
 C   13.256738178424476        2.3573941812685764        7.9244443526792461     
 C   11.972964453361731        1.8336936623515714        8.0202628507061924     
 C   9.2186052946193744        8.0569943042696792        11.612245919930782     
 H   14.107120319377767        6.5015388797363665        9.0595573042137314     
 C   13.655712975330689        7.6907994315469983        10.802787913243352     
 C   12.428626096800555        8.0196237409687612        11.363063614990383     
 C   8.6100327458362695        8.0060657308122654        4.7822737856260780     
 H   13.891928116109264        6.6571461200141799        6.5366446436014334     
 C   13.116754975226016        7.9280366637927910        4.9793772889990198     
 C   11.798666818709469        8.2049640743629642        4.6274430238235382     
 C   5.9317528295042026        6.0499670998208268        8.5372297727754525     
 H   7.9818921490680346        2.0621638458436924        8.9848433480557990     
 H   8.1588018484449911        1.9151124982963517        7.2497440482935200     
 H   9.2527777387894279       0.99701434716737791        8.3105131466662776     
 H   14.225200036047010        1.8845703250434620        7.8056159061698773     
 H   11.699805733425093       0.78886109470326093        8.0485411079163871     
 H   8.3829679432231359        8.5870503733507135        11.136762998245949     
 H   8.7667183181621340        7.3353688187536337        12.310752287727805     
 H   9.8342459110008846        8.7571386434553986        12.187929864814457     
 H   14.659151928678895        7.9822571720415425        11.092919849401513     
 H   12.256270317616105        8.6532339850185842        12.221894670464749     
 H   7.7503356104111640        8.4171475375415721        5.3274752096087488     
 H   9.0881151391870478        8.7826131874245057        4.1763091204979563     
 H   8.2143051197019030        7.2396382920411977        4.0966742091719262     
 H   14.060293293108527        8.2947748821606098        4.5916838539396094     
 H   11.467658396918257        8.8514281965208408        3.8270274462886884     
 H   5.4359547087695477        5.4872670267910086        7.7303661185414319     
 H   5.6039961137413066        7.0956255574087121        8.4178471110124562     
 C   5.4810565783845107        5.5249480677559690        9.9102201002619665     
 H   5.7215720084154462        4.4532181571203902        9.9901515622276715     
 H   6.0732725811579282        6.0195381806361814        10.695167016575104     
 C   3.9977892691627566        5.7320345822649141        10.232426569875395     
 H   3.3749155792958709        5.1320729966503578        9.5505847928775864     
 H   3.7219515301603665        6.7808004266083319        10.033733994988589     
 C   3.6661195449624326        5.3860010278509316        11.688731091942170     
 H   3.9037975645958558        4.3277054141549485        11.882180510901772     
 H   4.3349110626816110        5.9571842010835425        12.352747923808623     
 C   2.2100041885148389        5.6638636969268497        12.073955137350506     
 H   1.5406483073929560        5.0612877327950754        11.440104882015202     
 H   1.9644007062004500        6.7134376699076643        11.843949342083977     
 C   1.9075208612415335        5.3811188548490962        13.549349500686137     
 H   2.1372158280935030        4.3282296909548919        13.777812868524768     
 H   2.5903820344862343        5.9702464652095237        14.180659697447817     
 C  0.45629979425811756        5.6849915750696312        13.938018917036656     
 H  0.22611239504091199        6.7373630086002656        13.705424364384262     
 H -0.22170337268760801        5.0905815452739613        13.305118750162881     
 C  0.14564953684576373        5.4062429347630143        15.412523361182478     
 H  0.81932084909854219        6.0000893097847205        16.048044666709629     
 H  0.37912035772127850        4.3549196356220667        15.644061059876448     
 C  -1.3101534986057708        5.7008144915234249        15.791704591380094     
 H  -1.5438777981069902        6.7544805911598713        15.568940278957113     
 H  -1.9792330581438593        5.1095245695041793        15.146374450246778     
 C  -1.6315117439043481        5.4022072705422257        17.260502041942871     
 H -0.97611763802845530        6.0018423644826591        17.909602451354704     
 H  -1.3804836844072248        4.3531122448142003        17.483684257057462     
 C  -3.0971505229638998        5.6641540011610765        17.626489783279339     
 H  -3.3480636752730808        6.7164306467232198        17.415726239219705     
 H  -3.7443072944751115        5.0678047584853809        16.964075445759388     
 C  -3.4293686352185428        5.3381834321629817        19.087026476952282     
 H  -2.7763005055163967        5.9270136800890416        19.749664413546199     
 H  -3.1773883877309972        4.2854012090624884        19.292759379844906     
 C  -4.8957896483470131        5.5954988665378336        19.461041888464464     
 H  -5.1479222537191296        6.6492296426719015        19.253563967407477     
 H  -5.5565276000773114        4.9981969673718254        18.811053404987142     
 C  -5.1973582260911524        5.2762213116164460        20.930512741727629     
 H  -4.5044805902940181        5.8441009533703614        21.574281472956876     
 H  -4.9771288374017972        4.2133581021514566        21.131801754900742     
 C  -6.6433296903532533        5.5891709816438446        21.350686719259684     
 H  -7.3407301920107368        4.9786595923550951        20.749418291330748     
 H  -6.8681759377510483        6.6433307873493526        21.105976783521463     
 C  -6.8705485840254097        5.3380989542293333        22.847603295955071     
 H  -7.8747796370268066        5.6637593097086807        23.176314803217412     
 H  -6.7684941253780426        4.2648587218591629        23.102015725627240     
 H  -6.1356499325918730        5.8951310041369416        23.459394911870469     
 Cl   15.406202508947819        5.8212487846537622        7.6387526085603428     
         388

 Co   11.018139817886372        5.9417594607493376        1.2375598464401263     
 N   9.5896876312100403        7.4905531706689654        1.4241097521965831     
 N   12.136062567906297        7.7337664037616252        1.2019230066410365     
 N   9.7932241710849812        5.1302621353629023        2.7531550169081656     
 N   12.369156861680668        5.1551101440169793        2.7422377309902815     
 N   9.5158168765624982        5.0947021595458812       -9.5073486970669169E-003
 N   12.100949367912863        5.0581225522124056      -0.41379912385707579     
 O   8.2401858147588953        7.2928376589578292        1.4850822405876984     
 C   9.9676567744202238        8.7418951745556619        1.3699115955863996     
 N   13.428207117897045        8.1265317702708160        1.1253146851756530     
 C   11.407997668500661        8.8799066807134093        1.2609771203826374     
 O   8.4282467762903934        5.1393230487355028        2.7052554887260616     
 C   10.310788927260747        4.4776620212067959        3.7626428310815969     
 N   13.694759380735704        4.9442492455415756        2.9238360979790259     
 C   11.758054340307964        4.4690438101523986        3.7430952425770427     
 O   8.1694594856697904        5.1678202222837939       0.22561968980563646     
 C   9.8673455804250292        4.4451306049440555       -1.0882542013391510     
 N   13.370179263945399        4.7571171192342225      -0.77783074205311176     
 C   11.307407886846905        4.3681714388954331       -1.2747713141004495     
 B   7.8024712996553687        5.8472654120890430        1.5227207231612951     
 C   9.0191321901306232        9.8888004596229280        1.3763608877993170     
 H   14.194948234540691        7.4289221257728446        1.0053207282021468     
 C   13.544717972470551        9.4790514313421230        1.1180596928907738     
 C   12.260867187429552        10.002835868199153        1.2125684461859416     
 C   9.5003460949263783        3.7809428479555027        4.7990072892684212     
 H   14.392209475003536        5.3347145582855120        2.2520691903516394     
 C   13.938596329187055        4.1478538015366748        3.9962329854505172     
 C   12.710878171913834        3.8192983821187161        4.5550857932612514     
 C   8.9003766916356781        3.8313419657831616       -2.0319487671060594     
 H   14.180814625496332        5.1772177224830669      -0.27006244717091088     
 C   13.407354273927607        3.9073442998303571       -1.8290251926486942     
 C   12.089700736930498        3.6309935999295870       -2.1828713715234853     
 C   6.2184087064023350        5.7883082398887007        1.7191563589215368     
 H   8.2707810157087049        9.7765541814772714        2.1734702840360405     
 H   8.4449755528229797        9.9195275799980891       0.43796269007435823     
 H   9.5405936220942085        10.840079017898708        1.4950726345486514     
 H   14.513287609963951        9.9518711265004161        1.0003927252059377     
 H   11.987700450032378        11.047680346131154        1.2407500033309726     
 H   8.6658123757034797        3.2499829607676851        4.3227803780430136     
 H   9.0470549471134998        4.5029084260357459        5.4960514847111170     
 H   10.115272826768035        3.0816684089548056        5.3763206569999928     
 H   14.941714424662361        3.8573591878887563        4.2882496401743655     
 H   12.537446459387899        3.1871165690959016        5.4147018959740096     
 H   8.0437503642635324        3.4142012128416028       -1.4870382390847623     
 H   9.3799226161998774        3.0599148056279568       -2.6425602942676423     
 H   8.4996105407451825        4.5990738278515453       -2.7125640579124917     
 H   14.351272494650816        3.5407452702889723       -2.2158249835783916     
 H   11.759647287222114        2.9852207556345718       -2.9842061795574746     
 H   5.7237319253278862        6.3499410076067058       0.91089324131445892     
 H   5.8902080292628813        4.7426282026619075        1.6011987868529580     
 C   5.7668768233145995        6.3159091473262219        3.0908687709050913     
 H   6.0074347866749944        7.3877458062026742        3.1689685326057497     
 H   6.3586775330106198        5.8228024931153950        3.8770408804934902     
 C   4.2834635681329161        6.1092553924651982        3.4126719158323251     
 H   3.6608849088240798        6.7079951358245982        2.7295140383216894     
 H   4.0078617397926033        5.0601200782687057        3.2157339269187646     
 C   3.9510875445296727        6.4577580373534778        4.8682067949202992     
 H   4.1886585560979634        7.5163693025015368        5.0599677660230125     
 H   4.6195509781740212        5.8877344909767499        5.5335143838710561     
 C   2.4947994260326323        6.1805003990086647        5.2532148994532726     
 H   1.8257402620443592        6.7825989293847284        4.6186035357793145     
 H   2.2490817909220531        5.1307568001313486        5.0241607630698084     
 C   2.1919552295939790        6.4646830927935541        6.7282512227281703     
 H   2.4218220816717655        7.5177302294023267        6.9558136113202744     
 H   2.8744766444721899        5.8759737314770994        7.3603203446237790     
 C  0.74053608024659912        6.1615018386106559        7.1166919058760367     
 H  0.51000540063524080        5.1091376228592784        6.8844221013736613     
 H   6.2899287767373122E-002   6.7559398314035572        6.4834255870961490     
 C  0.42966839014653946        6.4408594847055136        8.5910212821741911     
 H   1.1030336952742135        5.8470323103879362        9.2269000130283469     
 H  0.66339622668075904        7.4921948447834321        8.8222479726998024     
 C  -1.0263124746146461        6.1468555814750827        8.9699425823539833     
 H  -1.2604484598180155        5.0933248110627183        8.7470111782386599     
 H  -1.6950543287682114        6.7384932210305832        8.3245938718700856     
 C  -1.3476817368038738        6.4453858615962742        10.438731777502891     
 H -0.69246708431209736        5.8454905371948414        11.087779664427087     
 H  -1.0963412808366098        7.4943744065051590        10.662059002542220     
 C  -2.8133806921141788        6.1838363481987733        10.804746630065178     
 H  -3.0648189967727388        5.1318508920174510        10.593297474246112     
 H  -3.4604620258298566        6.7808907527251918        10.142934968261187     
 C  -3.1449419385481852        6.5088586024614568        12.265612823769068     
 H  -2.4922849737685762        5.9188302833526105        12.927520074829500     
 H  -2.8918524917130384        7.5611662233279526        12.472208623227273     
 C  -4.6114492302768646        6.2527381721152695        12.639937091659325     
 H  -4.8650591559480780        5.1998049351906275        12.430787469356227     
 H  -5.2716807909832877        6.8519824834178706        11.991398677711107     
 C  -4.9118385165527014        6.5697706821809359        14.110054144789871     
 H  -4.2206502813233753        5.9987117961441205        14.752349753402788     
 H  -4.6885395498165368        7.6313123214954617        14.313425056268313     
 C  -6.3584148509489022        6.2603805456853889        14.529981554513826     
 H  -7.0538209345887282        6.8742967798729646        13.930516980343215     
 H  -6.5864652956697514        5.2078309925950004        14.282779561900222     
 C  -6.5848274992438878        6.5083511770278495        16.027398960302296     
 H  -7.5905018388169507        6.1885456402088623        16.355133028628018     
 H  -6.4763883934029627        7.5792775878982486        16.284765769843283     
 H  -5.8543208076815585        5.9456253216069204        16.637536328675214     
 Cl   15.693790777238858        6.0144114864872451       0.83271223847935216     
 Co   20.777056441303678        1.9613771569028178        5.5070771671061278     
 N   22.186796859386412        3.5369199162121121        5.3859952816112537     
 N   19.633639779428201        3.7366336771343911        5.4988716948743415     
 N   22.080299193348530        1.1793886054801663        4.0483372719414508     
 N   19.504335666026961        1.1671528866850882        3.9308705905372747     
 N   22.236779691862743        1.1573207107166139        6.8297083382260713     
 N   19.641235575754258        1.0642663453295242        7.1120649552550637     
 O   23.540033723457359        3.3640870820924440        5.3776392328188747     
 C   21.787519338341909        4.7821852905014239        5.4185710958428519     
 N   18.332641433836848        4.1063259842243349        5.5215357239991230     
 C   20.342582751810497        4.8958144153992897        5.4628936644374120     
 O   23.440072345598491        1.1966705479856332        4.1691231540039251     
 C   21.623122102883116       0.53559176077789183        3.0045112080891543     
 N   18.192434593754058       0.95149199326148381        3.6704682417487016     
 C   20.176096215442136       0.50941294921413027        2.9498047786226755     
 O   23.591360205248755        1.2507787729028621        6.6560769252571115     
 C   21.852318830865705       0.50201157644007288        7.8931365795312107     
 N   18.362100314336942       0.74791931535955047        7.4234853307411255     
 C   20.407004560213224       0.39713296986722130        8.0158203351327426     
 B   24.002624781060238        1.9266051333141940        5.3703088324763870     
 C   22.720883050614805        5.9416989116546661        5.4456816957690615     
 H   17.575041213785280        3.3952244366980846        5.6119512889115386     
 C   18.192033853216707        5.4568668278888612        5.5117150084564130     
 C   19.468663130195058        6.0036418391722401        5.4665789048892224     
 C   22.497001705281271      -0.13885740879407710        2.0049607774280616     
 H   17.456937811838134        1.3134703008399145        4.3171387337034792     
 C   18.014843695630791       0.17789396617460082        2.5688395903738974     
 C   19.274861591192590      -0.12724073667751126        2.0711066555996731     
 C   22.800597889157860      -0.10040010763005880        8.8648983707316606     
 H   17.567782451573731        1.1440204935265144        6.8710108040484084     
 C   18.292170910716031       -9.1391508929264148E-002   8.4815144082512379     
 C   19.596635995022766      -0.34178780376978551        8.8974969166606268     
 C   25.592398900809979        1.8951863494173149        5.2359416416050344     
 H   23.458932674533937        5.8739528278977495        4.6333675102878757     
 H   23.310921519631730        5.9404223535696268        6.3748707734185057     
 H   22.186157795705896        6.8902829292756671        5.3703884098059875     
 H   17.211988840119520        5.9138674642194333        5.5861877312193613     
 H   19.724935403932307        7.0531817379405757        5.4416055472577618     
 H   23.268370131344216      -0.72566087214479469        2.5208002855203961     
 H   23.036070714776319       0.59613762643390422        1.3872816920415485     
 H   21.911393775646179      -0.78694472319854536        1.3446237447311111     
 H   17.030489101593329      -0.11241499680900433        2.2161644130771183     
 H   19.501800238010166      -0.73524908473419504        1.2065200477199298     
 H   23.613277282521459      -0.61351639175218087        8.3313360059406385     
 H   22.289897404106053      -0.79271618344278549        9.5406023896883685     
 H   23.277137643757985       0.68512286962855440        9.4729879107783557     
 H   17.338318172943712      -0.47243592784561433        8.8273407127474535     
 H   19.900105430158444      -0.97608735258980783        9.7183556833917972     
 H   26.051439079492649        2.4590923678435157        6.0635493670317739     
 H   25.933125453692696       0.85376091746043381        5.3562241414632155     
 C   26.073754202571120        2.4400429571325475        3.8811150281252931     
 H   25.849320081609719        3.5160730960613558        3.8155590880430283     
 H   25.486184514878772        1.9693196818316057        3.0780659617232007     
 C   27.556525723063348        2.2081028381171905        3.5769385688782065     
 H   28.183390822627782        2.7838401540007118        4.2757886716544871     
 H   27.805448882896560        1.1502133236826342        3.7609261421545757     
 C   27.911756480630132        2.5684778919945646        2.1303623559900666     
 H   27.698795610164627        3.6341204787510231        1.9494121486413791     
 H   27.238450645689188        2.0215832461576126        1.4504573979492106     
 C   29.364766532894798        2.2644849945493775        1.7560935163168547     
 H   30.040911291992614        2.8507838412862099        2.3978685319458233     
 H   29.588873871002516        1.2093180114353181        1.9809527374505189     
 C   29.679546700196926        2.5506677896538368       0.28462018969024888     
 H   29.464341933753079        3.6075044922017310        5.9862258779886435E-002
 H   28.993041913178619        1.9734640583840073      -0.35409846128587319     
 C   31.128781186108679        2.2316611575655383       -9.5988525068240418E-002
 H   31.349085422339563        1.1783926788588683       0.14117550312973004     
 H   31.809350922289298        2.8224961104759023       0.53736859966770101     
 C   31.445061925621467        2.5027333116187993       -1.5699041633033848     
 H   30.772890929391863        1.9065454249403995       -2.2052535760825700     
 H   31.213272552393740        3.5531456967275470       -1.8076075830824652     
 C   32.901859328414460        2.2065351994735294       -1.9413160504747049     
 H   33.139145044590400        1.1572449210494431       -1.7030492435607627     
 H   33.567613346591244        2.8092580964584850       -1.3034755676855980     
 C   33.221347092903621        2.4855185835824840       -3.4134797142644997     
 H   32.573039959228367        1.8679292430906775       -4.0530552377484730     
 H   32.957182537881629        3.5277754033630533       -3.6535242430286825     
 C   34.689432434831886        2.2375458258286587       -3.7773725104381533     
 H   34.960910641494607        1.1971787352127174       -3.5366639657307322     
 H   35.330165400415787        2.8645252211300889       -3.1377664462947714     
 C   35.001553093077383        2.5249147090501047       -5.2496657113060072     
 H   34.370569976439015        1.8854753100319439       -5.8860892301597580     
 H   34.702897842691740        3.5577652123531780       -5.4913013923142593     
 C   36.474672736078297        2.3216247758150925       -5.6275288008867443     
 H   36.787308944294516        1.2982617042342151       -5.3609994400786825     
 H   37.108912571226199        2.9927987603126884       -5.0250654655109415     
 C   36.737457579991847        2.5666217950848189       -7.1180819662978427     
 H   36.116856908770693        1.8765420901635836       -7.7132173561049671     
 H   36.393035901699520        3.5783496114719489       -7.3931992716036339     
 C   38.210069283957246        2.4044382834423046       -7.5254204675766623     
 H   38.824538723457643        3.1443029953268304       -6.9836155299072198     
 H   38.565211865056618        1.4112141175537802       -7.1958158802429688     
 C   38.406154966257446        2.5570528726148170       -9.0390525940173720     
 H   39.466070939607590        2.4631936401899956       -9.3340668868251164     
 H   38.055642538212695        3.5448072039437468       -9.3932157082122245     
 H   37.840733010036409        1.7872308275394819       -9.5952894557892527     
 Cl   16.086093114484257        1.9401229589095901        5.7061802850020467     
 Co   20.491701312179142        1.9868259202381637        12.320521666121033     
 N   21.902330891329370       0.41218590773426972        12.199444756378806     
 N   19.349267119546603       0.21085545867068539        12.312246834604144     
 N   21.794472806864977        2.7695153257062679        10.861635062885123     
 N   19.218629271396978        2.7800675210939056        10.744432789713459     
 N   21.950980657715629        2.7921164802358156        13.642998692447401     
 N   19.355443498930764        2.8833685064916730        13.925459456641125     
 O   23.255446435067867       0.58590498454177942        12.191117553717243     
 C   21.503804153363419      -0.83333119175500003        12.231763673341511     
 N   18.048503401495172      -0.15967542240425536        12.334697999525629     
 C   20.058941402217862      -0.94785651341775690        12.276063404393769     
 O   23.154246421645478        2.7531540682979347        10.982417170134438     
 C   21.336825993518474        3.4130849691982408        9.8178835828242086     
 N   17.906557415675511        2.9948017626214587        10.484211181610872     
 C   19.889790570120663        3.4381877907638181        9.7632377605954783     
 O   23.305598405088116        2.6994020144366084        13.469355036401302     
 C   21.566129219289600        3.4473343020002276        14.706349934599865     
 N   18.076105070841706        3.1988838284298682        14.236868461986838     
 C   20.120760877205711        3.5511116222674590        14.829138616072996     
 B   23.717203890489724        2.0236416093894491        12.183663357717474     
 C   22.437733337495501       -1.9923833836330855        12.258502461842991     
 H   17.290423190940611       0.55088410199132443        12.425232896409018     
 C   17.908745612954622       -1.5102885503993773        12.324569088769616     
 C   19.185717487333601       -2.0562353838149323        12.279444415203372     
 C   22.210182471525066        4.0883686862628510        8.8184464074523436     
 H   17.171364805816967        2.6323611515228591        11.130939904076643     
 C   17.728280200316618        3.7681566573352967        9.3825505542460732     
 C   18.988001792605477        4.0741384080465028        8.8846248460955799     
 C   22.513954640784451        4.0505440598171525        15.678067862952126     
 H   17.282049634708159        2.8021940103647509        13.684474195826175     
 C   18.005628067510859        4.0381864851631581        15.294879910398366     
 C   19.309915224923166        4.2894972819368391        15.710820739307808     
 C   25.306946666653108        2.0559663307338800        12.049315995614137     
 H   23.176574046631440       -1.9232766912935142        11.447081653602973     
 H   23.026772647206382       -1.9920413169277336        13.188297365841711     
 H   21.903567119766848       -2.9411091646780618        12.181582541066524     
 H   16.928968566736543       -1.9678999832757342        12.398791371426501     
 H   19.442578355515700       -3.1056127133891525        12.254295347355995     
 H   22.981032261194226        4.6757847738061393        9.3344466180095669     
 H   22.749879588458633        3.3538860272782585        8.2006671874758155     
 H   21.624036941607372        4.7360751802930006        8.1582073766105889     
 H   16.743694890359262        4.0578223851199553        9.0300341240808368     
 H   19.214393732115262        4.6822501370445897        8.0199807046944578     
 H   23.327099364758414        4.5628886115023555        15.144574101234369     
 H   22.002972873200711        4.7436597861304639        16.352658295209022     
 H   22.989838277126520        3.2656284495117149        16.287334961319594     
 H   17.051538901534560        4.4186106276689889        15.640695446528284     
 H   19.612978052820601        4.9240587295126321        16.531625810830256     
 H   25.766268910367245        1.4917773719776943        12.876565973231500     
 H   25.647201771409872        3.0974731606636450        12.170201103450687     
 C   25.788434186437357        1.5121290206440150        10.694159219845986     
 H   25.564226880598014       0.43609710966539911        10.627896360542058     
 H   25.200762449518372        1.9832483053028180        9.8914324586278006     
 C   27.271140799355418        1.7445158705116179        10.390098562812913     
 H   27.898121011159944        1.1684783242549217        11.088585946761386     
 H   27.519938088580247        2.8023352160897459        10.574661603430343     
 C   27.626258047460720        1.3849437367182547        8.9433193828620201     
 H   27.413121693032107       0.31943620056323430        8.7618023376722647     
 H   26.952990117109550        1.9323102249430841        8.2637671813188174     
 C   29.079272663406748        1.6888533062072306        8.5691019410029767     
 H   29.755326953466408        1.1022229460728075        9.2106614596940233     
 H   29.303595189319676        2.7439098747660848        8.7942630919059841     
 C   29.393864685044075        1.4029837853550022        7.0975452030977131     
 H   29.178072385717186       0.34633261135312970        6.8725012711073221     
 H   28.707655817710378        1.9807435957848341        6.4590199408395099     
 C   30.843256815580339        1.7212233946921636        6.7169829263509193     
 H   31.064217708554917        2.7743262493868368        6.9542671863892043     
 H   31.523452389642440        1.1298795329445805        7.3502648808477860     
 C   31.159337651634999        1.4500580305615929        5.2430557675683094     
 H   30.487767431163171        2.0469581662384302        4.6077377318070845     
 H   30.926547917328410       0.39989146469322845        5.0052516154608027     
 C   32.616441790862140        1.7448218231902022        4.8717511897985810     
 H   32.854782942840458        2.7938849865292497        5.1099834112568816     
 H   33.281534930828748        1.1414297006140102        5.5096585690495363     
 C   32.935722131522816        1.4653833451007263        3.3996468625157208     
 H   32.288171714780859        2.0836672489159098        2.7599575954669713     
 H   32.670368104512669       0.42340170221508344        3.1597000127020825     
 C   34.404132371544932        1.7115704707915100        3.0358319480750460     
 H   34.676870269423922        2.7516506981253892        3.2764228785436575     
 H   35.044103764430531        1.0838638657929320        3.6755163353839828     
 C   34.715855743230662        1.4236160921123344        1.5635881665574864     
 H   34.085546873346892        2.0636954693939336       0.92709754157919977     
 H   34.415980478187002       0.39105008087569681        1.3221565993625166     
 C   36.189207013436295        1.6251013952542583        1.1855474580490957     
 H   36.503213818011602        2.6480693766933374        1.4521682767602915     
 H   36.822756429834904       0.95299189916316651        1.7877871559881418     
 C   36.451197971538676        1.3799841159419655      -0.30512848743833187     
 H   35.831263265811188        2.0710830037410526      -0.89993105588320932     
 H   36.105262763238677       0.36870409926755565      -0.58035073023627537     
 C   37.923972765039828        1.5402160951327013      -0.71298018758804227     
 H   38.537708041315419       0.79922344074319529      -0.17166262716144826     
 H   38.280672311525954        2.5329419523983496      -0.38318710844482728     
 C   38.119031856998284        1.3877691241728873       -2.2267750688789496     
 H   39.179072194257373        1.4801725830372967       -2.5223336274181030     
 H   37.766804990009263       0.40046483368451957       -2.5811483170182981     
 H   37.554285456101532        2.1587371103728810       -2.7824359912259036     
 Cl   15.800625980202931        2.0050101121926800        12.519806353488454     
 Co   10.731754688747943        5.8966892525618126        8.0521197508026834     
 N   9.3038615838937488        4.3468880542640296        8.2369165720445121     
 N   11.849962188372544        4.1048567798411613        8.0145618452386227     
 N   9.5060874136963118        6.7067963614301833        9.5672030188961834     
 N   12.082518359453010        6.6826556163079553        9.5578754463947924     
 N   9.2295654888791745        6.7414953477103232        6.8035308899887195     
 N   11.814702020095639        6.7785324051315845        6.3998316081882676     
 O   7.9542591163624872        4.5440455515063114        8.2983869419912626     
 C   9.6822471943588120        3.0956809734349222        8.1824186872235352     
 N   13.142341683367267        3.7128535099904405        7.9385300244037840     
 C   11.122566932727636        2.9583107568126548        8.0734610550355228     
 O   8.1412317370241833        6.6976690426258747        9.5185302330320791     
 C   10.023076969374697        7.3596432688908413        10.576810059850526     
 N   13.407855704649862        6.8945893828869167        9.7401228434723954     
 C   11.470393779789401        7.3688898426231644        10.557983919117707     
 O   7.8832024356006878        6.6688240975287219        7.0387946074147560     
 C   9.5812170728831365        7.3915242736911777        5.7250958315815330     
 N   13.083951002857445        7.0801269868046051        6.0363914879818035     
 C   11.021276558532495        7.4685522520550691        5.5388005935751039     
 B   7.5160573328189981        5.9893477636979533        8.3357443237557547     
 C   8.7341940647300262        1.9483643143923786        8.1887704309643805     
 H   13.908754407051630        4.4108585318009412        7.8192284926893469     
 C   13.259656766622728        2.3603621524779634        7.9315045213593001     
 C   11.976130266950181        1.8358460763621733        8.0254596896557491     
 C   9.2118014253751337        8.0562212852575588        11.612564742157154     
 H   14.105850951907925        6.5044695391194836        9.0686971352913215     
 C   13.650563369014211        7.6917182467864986        10.812148229340256     
 C   12.422278047300516        8.0196975053924202        11.370133473155354     
 C   8.6144656117122498        8.0057912515685317        4.7814862312385005     
 H   13.894531993480031        6.6606686041488814        6.5447136865799020     
 C   13.121254003359873        7.9302765422218773        4.9854914273848037     
 C   11.803672576958792        8.2062445024513249        4.6311913244718568     
 C   5.9319638491324742        6.0482700298979113        8.5317883408557780     
 H   7.9850997369846031        2.0607597811334286        8.9851650730089574     
 H   8.1609346152203486        1.9166873839751837        7.2498298083296966     
 H   9.2560304253901826       0.99738643846970809        8.3085136689115426     
 H   14.228533245165082        1.8880951407260720        7.8143149207720297     
 H   11.703566385494728       0.79084726261017080        8.0536232074152156     
 H   8.3785454564714836        8.5883946874970913        11.135603115378380     
 H   8.7566869206719815        7.3341084951569453        12.308086919118677     
 H   9.8263527814365350        8.7544272471871558        12.191373722891996     
 H   14.653310595680402        7.9830863714242897        11.104589879087118     
 H   12.247935589007811        8.6523403716744003        12.229199613181553     
 H   7.7565246750103665        8.4206851840314592        5.3262520910652666     
 H   9.0937653141879746        8.7791897987513270        4.1729127577409599     
 H   8.2157196950517672        7.2386484086739697        4.0987842896525031     
 H   14.065178810086490        8.2975227095634239        4.5993389716582085     
 H   11.473691889124096        8.8522607952550665        3.8300177865466392     
 H   5.4375140602645802        5.4855396997130796        7.7241539350170445     
 H   5.6037391995169274        7.0937771557509466        8.4123856950901370     
 C   5.4801360246999025        5.5225063707376858        9.9041033176932540     
 H   5.7200678750857712        4.4506193866975057        9.9834969436542664     
 H   6.0721748901752193        6.0162153201121686        10.689722810491167     
 C   3.9968837836868456        5.7304911395102769        10.225642227962867     
 H   3.3738717738175947        5.1314202514824752        9.5431672580149023     
 H   3.7220255552274830        6.7795917251148801        10.027499714260834     
 C   3.6643471069722593        5.3839115520901508        11.681584270760586     
 H   3.9011343472890090        4.3253479189367381        11.874564614858789     
 H   4.3332918079257814        5.9542070653275747        12.346193543208008     
 C   2.2083392279352076        5.6627042212749323        12.066402554075470     
 H   1.5387477253006021        5.0607157859311416        11.432256277235544     
 H   1.9635048994289892        6.7124802421214023        11.836590939463694     
 C   1.9054062498885667        5.3798183430027322        13.541650398951413     
 H   2.1345951835368240        4.3267886346652569        13.769972641980141     
 H   2.5883838729372175        5.9685224435159858        14.173238172730116     
 C  0.45424856583968060        5.6842066784289429        13.930019433369752     
 H  0.22439535346656114        6.7366049927145326        13.697257332792528     
 H -0.22383007408849315        5.0899093194615359        13.297099732936962     
 C  0.14339402289963776        5.4057294637013706        15.404500682419442     
 H  0.81698937885578915        5.9996818931643832        16.040019117708944     
 H  0.37683409604833001        4.3544464180704905        15.636264385928131     
 C  -1.3124564668982157        5.7003152721931798        15.783390040152945     
 H  -1.5463446643207766        6.7538123051270231        15.560052105195890     
 H  -1.9813921492907265        5.1085817189253095        15.138334505779152     
 C  -1.6337418236540375        5.4024230237677813        17.252310621675523     
 H -0.97862779899785135        6.0027387046838969        17.901061469886510     
 H  -1.3822002451424231        4.3535874646417572        17.476115092931927     
 C  -3.0994788274021925        5.6638128315924279        17.618219002552241     
 H  -3.3511816947464319        6.7156410207572756        17.406344761804011     
 H  -3.7463820283840321        5.0663110141721397        16.956650887848003     
 C  -3.4309427261243615        5.3392664009299118        19.079192172148549     
 H  -2.7787057618080828        5.9299875405469669        19.740856779028615     
 H  -3.1772083396287827        4.2872294029723106        19.286255847720273     
 C  -4.8976161893293693        5.5945465057851314        19.453354343302717     
 H  -5.1520182545320488        6.6471419791239086        19.243677530685513     
 H  -5.5573593931717893        4.9944832587952668        18.805137825166632     
 C  -5.1977311264132124        5.2780327119152712        20.923611821697083     
 H  -4.5075455339515882        5.8504672514296212        21.565565696959954     
 H  -4.9728689817373830        4.2170757038549240        21.127648776486403     
 C  -6.6446934233708781        5.5853600626264273        21.343317471269707     
 H  -7.3390054073385418        4.9700273036368738        20.744268245807120     
 H  -6.8743990958474024        6.6372491207315418        21.095448179048500     
 C  -6.8707412029593096        5.3379550963058096        22.840858321229710     
 H  -7.8770403436320349        5.6549947759652035        23.168326225787595     
 H  -6.7594417453867539        4.2678960390406511        23.098983331118152     
 H  -6.1421417119710249        5.9029047242557313        23.450574833672579     
 Cl   15.407585747815833        5.8261194045142082        7.6490804853846042     
         388

 Co   11.018897904441266        5.9405463067378497        1.2401892943831936     
 N   9.5911469666784974        7.4903539261867378        1.4242183550199228     
 N   12.137783058598121        7.7319171550568848        1.2062429561148029     
 N   9.7909725418938294        5.1301732386272940        2.7535940361152296     
 N   12.366903425936002        5.1536256082618275        2.7476338836910292     
 N   9.5182269401423056        5.0951184304346597       -9.7854373049848474E-003
 N   12.103762181604180        5.0563841834191434      -0.40936774536037768     
 O   8.2415034732774419        7.2935809322841498        1.4831614712347987     
 C   9.9699252688955919        8.7414655860052264        1.3708537552797535     
 N   13.430265500766504        8.1238069921192153        1.1317247024775259     
 C   11.410442683892917        8.8785520080816092        1.2644128139147421     
 O   8.4261964535680551        5.1395307364404648        2.7028821927086724     
 C   10.306213763617613        4.4779252478601190        3.7644116282445510     
 N   13.691979930171419        4.9425976069614537        2.9322743473575623     
 C   11.753469334722737        4.4686491541022137        3.7477314484018858     
 O   8.1715517016105768        5.1690146090773483       0.22296558652827980     
 C   9.8710344587769505        4.4453228148098969       -1.0879368174822930     
 N   13.373377630341906        4.7547903548623589      -0.77135933666441081     
 C   11.311300695204835        4.3672992372111690       -1.2719871057850303     
 B   7.8028487168511091        5.8483145168898858        1.5196296940642724     
 C   9.0219764258128841        9.8888497214057782        1.3760103403532156     
 H   14.196662309706792        7.4256864848287796        1.0128684567250585     
 C   13.547690691457433        9.4762514942158056        1.1251398003145603     
 C   12.264112205219588        10.000908044014603        1.2177425207639461     
 C   9.4933272501320420        3.7820578508512330        4.7993547897862348     
 H   14.390893822710957        5.3319695941250886        2.2614743388015133     
 C   13.933271222372666        4.1470906954646223        4.0058035812774007     
 C   12.704310851566616        3.8194249293480453        4.5622990799950012     
 C   8.9047976441944723        3.8319609762767644       -2.0327172378363629     
 H   14.183378058465845        5.1739811559151381      -0.26187091402699469     
 C   13.411826814394715        3.9054105633203293       -1.8228083486987947     
 C   12.094685546881998        3.6300489143426957       -2.1790553414447555     
 C   6.2185667940560014        5.7903927711357239        1.7136722248660339     
 H   8.2739951326618826        9.7782888277174820        2.1736771217563451     
 H   8.4472408799365954        9.9183675488751586       0.43794678874556142     
 H   9.5439389100561929        10.840025573475730        1.4930923409218320     
 H   14.516698674651339        9.9484716116465393        1.0091485933824040     
 H   11.991586909452964        11.045930697197988        1.2458080593132055     
 H   8.6612732904262888        3.2488872526009400        4.3215925452781665     
 H   9.0366681582432307        4.5045221164406888        5.4932975349102620     
 H   10.107135732939724        3.0848040277352049        5.3799083943538397     
 H   14.935668955734487        3.8566180765434672        4.3001626163224911     
 H   12.528822195196522        3.1881748921192936        5.4221078162837006     
 H   8.0498262922894135        3.4111810090153258       -1.4882534984320883     
 H   9.3855419073537334        3.0635310479873445       -2.6457807830085929     
 H   8.5011687618340162        4.6003630227014263       -2.7105954054961465     
 H   14.356131983869984        3.5382534702436668       -2.2080171546569769     
 H   11.765665408612721        2.9847049677626818       -2.9811355362607457     
 H   5.7252558074334337        6.3521401645215745       0.90468667775950062     
 H   5.8898962935426598        4.7448773679340688        1.5955836265873458     
 C   5.7658806253750150        6.3185971235011271        3.0847556070354689     
 H   6.0058068878153792        7.3905947267793914        3.1624169197360765     
 H   6.3575225259790340        5.8263253528142105        3.8715578087786064     
 C   4.2824948275919228        6.1109428000217214        3.4058709702683001     
 H   3.6597445075222277        6.7088172517073215        2.7221323817200207     
 H   4.0079296862085574        5.0614753965326509        3.2093905256942441     
 C   3.9492395422427746        6.4598437585955182        4.8610746637725839     
 H   4.1858595430211976        7.5187193950860332        5.0524601901520114     
 H   4.6178931679760193        5.8906870177554618        5.5269210438117442     
 C   2.4930804441455070        6.1815381641387672        5.2456624877184055     
 H   1.8237447160871010        6.7830406292935956        4.6107908091885985     
 H   2.2481998606203568        5.1315900037135531        5.0167444115182844     
 C   2.1897797543636730        6.4657623578863577        6.7205685300183111     
 H   2.4190884357970144        7.5189487289559942        6.9480480920417920     
 H   2.8724526868589444        5.8774769911865539        7.3528783021373352     
 C  0.73844407159686065        6.1619727045559900        7.1087033151932646     
 H  0.50829969144022225        5.1095789647393337        6.8762281967833800     
 H   6.0697854223729045E-002   6.7562871467186678        6.4754440246810612     
 C  0.42737301368911335        6.4409912992973979        8.5830211485684842     
 H   1.1006800862761970        5.8470485444504021        9.2188693696338593     
 H  0.66104785901300833        7.4922824180385525        8.8145150866613555     
 C  -1.0286452796212118        6.1469282857308452        8.9616480810575236     
 H  -1.2629260213012450        5.0935691577655859        8.7381117885972248     
 H  -1.6972581835245026        6.7390168790897693        8.3165964951877704     
 C  -1.3499352665651141        6.4446945336504067        10.430570503133438     
 H -0.69500841220347453        5.8440863542875459        11.079246017125005     
 H  -1.0980658745491783        7.4934118669201473        10.654556655785127     
 C  -2.8157353598053958        6.1837141302450211        10.796497825883241     
 H  -3.0679836556132973        5.1321892039699550        10.583905297457950     
 H  -3.4625494836506370        6.7819554576694081        10.135551124156480     
 C  -3.1465349009752477        6.5072756292413443        12.257808737348372     
 H  -2.4947412869094547        5.9153032220947175        12.918723967073385     
 H  -2.8916418489043432        7.5588172500873414        12.465771286340559     
 C  -4.6133073823324899        6.2532549525833252        12.632267359447070     
 H  -4.8692475222136107        5.2014829273836565        12.420878403336518     
 H  -5.2725067572691886        6.8553234300241890        11.985525623287176     
 C  -4.9122219529255711        6.5674838836670171        14.103181824282958     
 H  -4.2238025939831152        5.9917646340791872        14.743636342964113     
 H  -4.6841704005075728        7.6270744987419645        14.309351751224597     
 C  -6.3598186864836022        6.2638741714711275        14.522623979289685     
 H  -7.0520524246588261        6.8827204011904293        13.925410541239891     
 H  -6.5928554549643854        5.2136460159953852        14.272211422230974     
 C  -6.5850321347020504        6.5081342719718611        16.020675154571350     
 H  -7.5928223956848777        6.1971612828543350        16.347145325718170     
 H  -6.4671288550796584        7.5758130234676138        16.281812723809185     
 H  -5.8609706635752845        5.9373204044217722        16.628705038577120     
 Cl   15.695139676143562        6.0096226863805340       0.84328535971170970     
 Co   20.777842084888011        1.9627158696564473        5.5097212089133496     
 N   22.188320698018224        3.5372148733727187        5.3861239924488498     
 N   19.635424210302954        3.7386248333625152        5.5031980443840078     
 N   22.078069173360181        1.1795816048355381        4.0487980892690318     
 N   19.502109790547962        1.1688030442939277        3.9362502596344076     
 N   22.239190391311762        1.1569811527307206        6.8294471481009884     
 N   19.644044464727006        1.0661166221964840        7.1164743071508276     
 O   23.541411918837561        3.3634104220699483        5.3757496710174228     
 C   21.789873188138685        4.7827173535628535        5.4195296686549401     
 N   18.334769047641704        4.1092164943763088        5.5279217287991900     
 C   20.345113608694305        4.8972970114916521        5.4663290785114569     
 O   23.438041359706300        1.1965276782175076        4.1667894389343925     
 C   21.618570225761335       0.53545971541805393        3.0062837360592192     
 N   18.189680743911438       0.95334426434136965        3.6788678841295708     
 C   20.171535750031200       0.50997388586688952        2.9544219537055465     
 O   23.593456167837310        1.2496525588334111        6.6534610740296412     
 C   21.855984060514498       0.50188942842929807        7.8934583814518868     
 N   18.365285619249487       0.75036139588573891        7.4299018392533469     
 C   20.410869870935283       0.39809418673128116        8.0185857676609942     
 B   24.003029547724836        1.9256119485823329        5.3672580883243572     
 C   22.723827410121359        5.9417399295812299        5.4453513674252871     
 H   17.576809955032566        3.3986419577597706        5.6194749261644974     
 C   18.195100763538498        5.4598344026974104        5.5187444149213052     
 C   19.472013248041591        6.0057129822589914        5.4717162971362052     
 C   22.490013578659635      -0.13985081123299425        2.0053226412259026     
 H   17.455646944235202        1.3164206798676135        4.3265020187801344     
 C   18.009539477205347       0.17888097670732384        2.5783556294682133     
 C   19.268314910077773      -0.12716575795616425        2.0782783256689292     
 C   22.804968787568797      -0.10097059468159274        8.8641469467523031     
 H   17.570347446660367        1.1473989122860133        6.8791462343139154     
 C   18.296601698430184       -8.9361140957782290E-002   8.4876597661472974     
 C   19.601569044013321      -0.34076492917210971        8.9012632182636544     
 C   25.592583629901519        1.8931101754544444        5.2305093690123394     
 H   23.462299590285173        5.8722560431133077        4.6336494176349623     
 H   23.313223105090827        5.9417159828950403        6.3749141910401583     
 H   22.189621409520825        6.8904285155006155        5.3683479031516805     
 H   17.215500150841098        5.9174523533102459        5.5948640836255645     
 H   19.728943656599050        7.0550698673220706        5.4466121166994723     
 H   23.263761345694661      -0.72456908667981046        2.5196502546495965     
 H   23.025851891331985       0.59464060876975777        1.3846396925537370     
 H   21.903268547104165      -0.78985519689096495        1.3481320944902564     
 H   17.024461847801536      -0.11142031606215784        2.2280043249558017     
 H   19.493194458724766      -0.73610198512387226        1.2138815112337813     
 H   23.619373816396731      -0.61034315413278228        8.3301583856298205     
 H   22.295466554120971      -0.79637505097026351        9.5372957735200323     
 H   23.278542375361216       0.68385399268020408        9.4750784073415577     
 H   17.343126233748041      -0.46985239698056708        8.8350470103207268     
 H   19.906050166592408      -0.97551815043674572        9.7213654898155042     
 H   26.052999319670135        2.4569559302709378        6.0573514754216378     
 H   25.932816486185565       0.85152209587116967        5.3507440125198915     
 C   26.072799043104112        2.4372429392300439        3.8750128893310398     
 H   25.847756240608973        3.5131114319566361        3.8089305452397189     
 H   25.485062730972711        1.9656327376368667        3.0726319426598776     
 C   27.555592487358474        2.2062475080620216        3.5701682855491135     
 H   28.182299475556412        2.7828890079006570        4.2683919993733728     
 H   27.805531279104517        1.1486993306224316        3.7546944867119159     
 C   27.909944382112428        2.5661076497795983        2.1232341241139077     
 H   27.696041363767346        3.6314737238855597        1.9418277874074268     
 H   27.236820859159248        2.0183006323531809        1.4439132619915791     
 C   29.363077583518276        2.2631234602225025        1.7485594297232505     
 H   30.038953828947029        2.8500416440334244        2.3900437087422981     
 H   29.588010274025400        1.2081691107018322        1.9736052589927866     
 C   29.677396054089471        2.5491939141727724       0.27694230064484510     
 H   29.461621583495152        3.6058783402246748        5.2051468473741327E-002
 H   28.991046163495646        1.9715291125929297      -0.36150548339465216     
 C   31.126715121400320        2.2307962328374198      -0.10396299967068345     
 H   31.347419712390362        1.1775677896466477       0.13302987318128925     
 H   31.807168680220890        2.8217847945777561       0.52938009737787783     
 C   31.442782830965971        2.5021666954865842       -1.5778989221800475     
 H   30.770578182069414        1.9060448393911378       -2.2132585379377567     
 H   31.210897359794220        3.5526058482023508       -1.8153713659838140     
 C   32.899554839859505        2.2060782194294117       -1.9495941154920353     
 H   33.136742998498832        1.1566333776148705       -1.7119020956945503     
 H   33.565409768807299        2.8083993209462936       -1.3114731950943983     
 C   33.219108068611035        2.4858012022915235       -3.4216314298826149     
 H   32.570557347987723        1.8688601429683178       -4.0615632409678213     
 H   32.955401115475347        3.5283046581582029       -3.6610489111880145     
 C   34.687110968660200        2.2373531073956849       -3.7855999351429106     
 H   34.957857539995018        1.1965527826194315       -3.5459988328206760     
 H   35.328065098245339        2.8632173905739280       -3.1451506349951734     
 C   34.999965419325271        2.5261577536077890       -5.2574588190670832     
 H   34.368178354459097        1.8885752887217944       -5.8948506875320836     
 H   34.703011788300067        3.5597390244490876       -5.4977657587593161     
 C   36.472841584533811        2.3209035057754699       -5.6351840394262256     
 H   36.783267321287248        1.2964269123315830       -5.3708293802495533     
 H   37.108048690085717        2.9893683487578664       -5.0309729863485613     
 C   36.737044484492479        2.5686384262244482       -7.1249625303672399     
 H   36.113782643488328        1.8830542162894617       -7.7218847094353542     
 H   36.397187757768791        3.5822472235971836       -7.3973596372495081     
 C   38.208673780468224        2.4009112821236660       -7.5327841977861496     
 H   38.826197039514746        3.1360171978709204       -6.9887948132374333     
 H   38.559025937898419        1.4054448120881049       -7.2063080231473560     
 C   38.405893229353026        2.5571507991752158       -9.0458027432468064     
 H   39.463752528291622        2.4547429324292267       -9.3420701322693382     
 H   38.064538424680947        3.5480556032865356       -9.3962903901651309     
 H   37.834217160202840        1.7951719030056756       -9.6040785358900802     
 Cl   16.087465806239315        1.9451099324011600        5.7167076423095811     
 Co   20.492456052680748        1.9854093501121512        12.323146127180953     
 N   21.903755767442494       0.41174405337778747        12.199553028988129     
 N   19.350945320681479       0.20884126256524804        12.316558304596134     
 N   21.792247889875362        2.7691911464365551        10.862087553563189     
 N   19.216399440927979        2.7784153495789896        10.749784053935500     
 N   21.953394566806736        2.7922840996715221        13.642729403497601     
 N   19.358255068128397        2.8814846149461597        13.929852684376423     
 O   23.256734945416493       0.58636689248471940        12.189205588646685     
 C   21.506001488097002      -0.83399085407384621        12.232721506946012     
 N   18.050506839026312      -0.16252477435777418        12.341085749377504     
 C   20.061310052854950      -0.94939804114716020        12.279499811640402     
 O   23.152220541872751        2.7530950258673244        10.980075215693327     
 C   21.332315239786286        3.4131032273368378        9.8196420480608086     
 N   17.903812677808165        2.9930182947890387        10.492568504717729     
 C   19.885271999526765        3.4375955445281399        9.7678362912881340     
 O   23.307694711873644        2.7002991155645617        13.466732088924278     
 C   21.569827645444246        3.4472913595617483        14.706669641322954     
 N   18.079308649469269        3.1964717539429555        14.243269900303236     
 C   20.124663535082192        3.5500697787007316        14.831893934859689     
 B   23.717582803228979        2.0244005902594915        12.180599642077668     
 C   22.440477835311235       -1.9925873701536174        12.258200011301222     
 H   17.292104534960565       0.54754928866122254        12.432749080431401     
 C   17.911623301227344       -1.5132094148763482        12.331624186218107     
 C   19.188852165469481       -2.0583232277830144        12.284606478856960     
 C   22.203275556846211        4.0891841602580161        8.8187854024021632     
 H   17.170059762784891        2.6295150080903316        11.140256423732286     
 C   17.723037621169187        3.7672568571018124        9.3920265461271448     
 C   18.981539411828130        4.0740857575660021        8.8917712117574599     
 C   22.518393589831803        4.0508881667773711        15.677317694732732     
 H   17.284612759445995        2.7988907781290004        13.692588383678007     
 C   18.010119162786946        4.0361864153967613        15.301011808383109     
 C   19.314922248559846        4.2884345236955435        15.714576765637977     
 C   25.307107936602868        2.0577387655620432        12.043869230728435     
 H   23.179680430482868       -1.9218472607632437        11.447322915771975     
 H   23.028951003790503       -1.9934261521256003        13.188322200153888     
 H   21.906788028500166       -2.9414068696874414        12.179694713715252     
 H   16.932270168749117       -1.9713913877391394        12.407512947824463     
 H   19.446326137314493       -3.1075299895130639        12.259340294828611     
 H   22.976544708479285        4.6744678435825904        9.3332612508626767     
 H   22.739693437492583        3.3551657233414689        8.1980098359930604     
 H   21.616034182468344        4.7388371049550777        8.1616855002559276     
 H   16.737746924185473        4.0569639385338050        9.0418216927515420     
 H   19.205914126852552        4.6831172345488525        8.0273211250871910     
 H   23.333228024746230        4.5595485315867892        15.143392394439417     
 H   22.008631641746810        4.7470306474127355        16.349438675054483     
 H   22.991361757416787        3.2666242862723522        16.289336044902701     
 H   17.056425399485747        4.4161047354329126        15.648389331956878     
 H   19.619027975680556        4.9234292321347377        16.534629708074082     
 H   25.767784033400531        1.4936318153409487        12.870381073382923     
 H   25.646905539401420        3.0994019918125950        12.164660207831403     
 C   25.787445446996024        1.5145470284021678        10.688067956650141     
 H   25.562612061898168       0.43867689592190690        10.621332939477284     
 H   25.199614942947729        1.9865228271641397        9.8859845469025842     
 C   27.270178981043461        1.7459549023414935        10.383330343596535     
 H   27.896992217847639        1.1690361869122354        11.081219179095125     
 H   27.520001575904846        2.8034382838905345        10.568387900520316     
 C   27.624426140532972        1.3868361291937734        8.9362087990264811     
 H   27.410361160075791       0.32159474090452395        8.7542790471667065     
 H   26.951337614470358        1.9350787902551547        8.2572136340789068     
 C   29.077563545198537        1.6897434935605207        8.5615816287412088     
 H   29.753356281299762        1.1025192205210530        9.2028669122637137     
 H   29.302694848056625        2.7445958972686935        8.7869063054055250     
 C   29.391708311771453        1.4039624131892330        7.0898874727748122     
 H   29.175391472362019       0.34744928200288894        6.8647324978144511     
 H   28.705631565832658        1.9821406168321545        6.4516183044595481     
 C   30.841172881412621        1.7216520736773819        6.7090250252931565     
 H   31.062483659158385        2.7747276075801568        6.9461289552515737     
 H   31.521281071869947        1.1301936745103820        7.3422986519287257     
 C   31.157055969478460        1.4501956488799319        5.2350784414322860     
 H   30.485405932927542        2.0469750857662437        4.5997478481988470     
 H   30.924246946418535       0.39998344944759551        4.9975129622176642     
 C   32.614111129803511        1.7449599962371096        4.8634822851833057     
 H   32.852273639945039        2.7941951640193077        5.1011424016909670     
 H   33.279355976064998        1.1420210687821633        5.5016649256226486     
 C   32.933472828551828        1.4648169565314397        3.3914997360145112     
 H   32.285620668790024        2.0823992478608395        2.7514629688079735     
 H   32.668667814565538       0.42256754469084629        3.1521723656942298     
 C   34.401775658226093        1.7116166404306246        3.0276031649461963     
 H   34.673685143960540        2.7521521229388211        3.2670957690941456     
 H   35.042026703928187        1.0850809619396296        3.6681247417621377     
 C   34.714263385628307        1.4222715770652319        1.5557899004453721     
 H   34.083098853020211        2.0604449465636310       0.91833608710387671     
 H   34.416183399703385       0.38895297886987396        1.3156713061500154     
 C   36.187353416733501        1.6258597572270077        1.1779008042222423     
 H   36.499044534456864        2.6499715594553881        1.4423400381787306     
 H   36.821923059878372       0.95653113636599985        1.7819053516198233     
 C   36.450823454766464        1.3780139714310451      -0.31199105291999868     
 H   35.828176673464178        2.0645393793609714      -0.90860593168450088     
 H   36.109569150781859       0.36481870176235909      -0.58448522341810039     
 C   37.922603427667532        1.5439390750840321      -0.72028630614280831     
 H   38.539448637645002       0.80779161874756489      -0.17674682502595224     
 H   38.274393252100879        2.5389453966215538      -0.39363601140291749     
 C   38.118875260283033        1.3878543247134345       -2.2334550870805687     
 H   39.176849581968341        1.4889175060805817       -2.5302247079859410     
 H   37.775937027670089       0.39736518070109500       -2.5841368423630442     
 H   37.547823431478342        2.1508916441518902       -2.7911992470085263     
 Cl   15.801976545164242        2.0001807306778585        12.530300323673957     
 Co   10.732561092282717        5.8981450009955196        8.0546432373563235     
 N   9.3053259142480762        4.3474077949667969        8.2370545696103186     
 N   11.851708872497733        4.1069351516149180        8.0189242050202658     
 N   9.5039421650504412        6.7072353611124775        9.5675755355657071     
 N   12.080332804364318        6.6844355232842663        9.5630825303028857     
 N   9.2320135883115455        6.7414956577249132        6.8032642870434339     
 N   11.817552552157514        6.7806518374753084        6.4042288461660934     
 O   7.9555895612884493        4.5436659976981337        8.2964570461765508     
 C   9.6844884685158252        3.0964206222706978        8.1834133314217254     
 N   13.144408102546707        3.7157485113450219        7.9449379196727232     
 C   11.124986370825511        2.9599259202424504        8.0769510399635589     
 O   8.1392783936146316        6.6978166630777309        9.5161501311834584     
 C   10.018652556853567        7.3597110871992379        10.578503172585101     
 N   13.405164602522948        6.8964534101879229        9.7483220790975960     
 C   11.465955536736370        7.3695669366521521        10.562488849731729     
 O   7.8853331307852503        6.6680119702342049        7.0361414588674673     
 C   9.5849345684305884        7.3917132923995492        5.7254006314598769     
 N   13.087185645583794        7.0827891673657888        6.0427830559832030     
 C   11.025198207645380        7.4698001464585255        5.5415550794847110     
 B   7.5164852917944600        5.9886832882058032        8.3326658869360806     
 C   8.7369746701277169        1.9486568815545033        8.1884798734055835     
 H   13.910501911047659        4.4142338520393309        7.8267207744440128     
 C   13.262575354820978        2.3633301236873510        7.9385646900393541     
 C   11.979296080538628        1.8379984903727755        8.0306565286053075     
 C   9.2049975561308912        8.0554482662454401        11.612883564383527     
 H   14.104581584438085        6.5074001985025998        9.0778369663689116     
 C   13.645413762697734        7.6926370620259990        10.821508545437158     
 C   12.415929997800475        8.0197712698160810        11.377203331320327     
 C   8.6188984775882300        8.0055167723247980        4.7806986768509239     
 H   13.897135870850798        6.6641910882835829        6.5527827295583716     
 C   13.125753031493728        7.9325164206509635        4.9916055657705876     
 C   11.808678335208118        8.2075249305396838        4.6349396251201753     
 C   5.9321748687607450        6.0465729599749949        8.5263469089361017     
 H   7.9883073249011725        2.0593557164231648        8.9854867979621140     
 H   8.1630673819957060        1.9182622696540157        7.2499155683658740     
 H   9.2592831119909373       0.99775852977203827        8.3065141911568094     
 H   14.231866454283152        1.8916199564086817        7.8230139353741812     
 H   11.707327037564365       0.79283343051708077        8.0587053069140460     
 H   8.3741229697198314        8.5897390016434692        11.134443232510813     
 H   8.7466555231818308        7.3328481715602569        12.305421550509548     
 H   9.8184596518721854        8.7517158509189130        12.194817580969534     
 H   14.647469262681909        7.9839155708070368        11.116259908772724     
 H   12.239600860399518        8.6514467583302146        12.236504555898355     
 H   7.7627137396095689        8.4242228305213462        5.3250289725217845     
 H   9.0994154891888996        8.7757664100781483        4.1695163949839626     
 H   8.2171342704016315        7.2376585253067409        4.1008943701330791     
 H   14.070064327064452        8.3002705369662380        4.6069940893768084     
 H   11.479725381329933        8.8530933939892922        3.8330081268045899     
 H   5.4390734117596127        5.4838123726351506        7.7179417514926563     
 H   5.6034822852925483        7.0919287540931819        8.4069242791678196     
 C   5.4792154710152952        5.5200646737194017        9.8979865351245433     
 H   5.7185637417560962        4.4480206162746203        9.9768423250808613     
 H   6.0710771991925094        6.0128924595881550        10.684278604407231     
 C   3.9959782982109342        5.7289476967556405        10.218857886050339     
 H   3.3728279683393181        5.1307675063145926        9.5357497231522164     
 H   3.7220995802945995        6.7783830236214273        10.021265433533078     
 C   3.6625746689820855        5.3818220763293692        11.674437449579003     
 H   3.8984711299821617        4.3229904237185277        11.866948718815806     
 H   4.3316725531699527        5.9512299295716078        12.339639162607392     
 C   2.2066742673555759        5.6615447456230141        12.058849970800434     
 H   1.5368471432082480        5.0601438390672078        11.424407672455887     
 H   1.9626090926575286        6.7115228143351402        11.829232536843410     
 C   1.9032916385356000        5.3785178311563682        13.533951297216690     
 H   2.1319745389801450        4.3253475783756219        13.762132415435515     
 H   2.5863857113882007        5.9667984218224488        14.165816648012415     
 C  0.45219733742124368        5.6834217817882555        13.922019949702849     
 H  0.22267831189221027        6.7358469768287987        13.689090301200796     
 H -0.22595677548937826        5.0892370936491096        13.289080715711043     
 C  0.14113850895351179        5.4052159926397270        15.396478003656409     
 H  0.81465790861303622        5.9992744765440458        16.031993568708256     
 H  0.37454783437538153        4.3539732005189142        15.628467711979813     
 C  -1.3147594351906606        5.6998160528629356        15.775075488925795     
 H  -1.5488115305345629        6.7531440190941758        15.551163931434669     
 H  -1.9835512404375937        5.1076388683464389        15.130294561311525     
 C  -1.6359719034037268        5.4026387769933368        17.244119201408175     
 H -0.98113795996724740        6.0036350448851357        17.892520488418320     
 H  -1.3839168058776212        4.3540626844693149        17.468545928806396     
 C  -3.1018071318404856        5.6634716620237793        17.609948221825146     
 H  -3.3542997142197830        6.7148513947913315        17.396963284388317     
 H  -3.7484567622929528        5.0648172698588985        16.949226329936618     
 C  -3.4325168170301796        5.3403493696968418        19.071357867344815     
 H  -2.7811110180997689        5.9329614010048921        19.732049144511027     
 H  -3.1770282915265686        4.2890575968821327        19.279752315595637     
 C  -4.8994427303117254        5.5935941450324291        19.445666798140969     
 H  -5.1561142553449679        6.6450543155759156        19.233791093963550     
 H  -5.5581911862662672        4.9907695502187073        18.799222245346122     
 C  -5.1981040267352734        5.2798441122140964        20.916710901666537     
 H  -4.5106104776091582        5.8568335494888810        21.556849920963035     
 H  -4.9686091260729688        4.2207933055583915        21.123495798072064     
 C  -6.6460571563885029        5.5815491436090099        21.335948223279729     
 H  -7.3372806226663458        4.9613950149186525        20.739118200283496     
 H  -6.8806222539437556        6.6311674541137311        21.084919574575540     
 C  -6.8709338218932086        5.3378112383822858        22.834113346504346     
 H  -7.8793010502372622        5.6462302422217263        23.160337648357782     
 H  -6.7503893653954652        4.2709333562221392        23.095950936609064     
 H  -6.1486334913501768        5.9106784443745211        23.441754755474687     
 Cl   15.408968986683846        5.8309900243746533        7.6594083622088656     
         388

 Co   11.019655990996160        5.9393331527263626        1.2428187423262607     
 N   9.5926063021469563        7.4901546817045093        1.4243269578432625     
 N   12.139503549289945        7.7300679063521445        1.2105629055885694     
 N   9.7887209127026757        5.1300843418916866        2.7540330553222940     
 N   12.364649990191335        5.1521410725066756        2.7530300363917766     
 N   9.5206370037221131        5.0955347013234373       -1.0063525912902776E-002
 N   12.106574995295500        5.0546458146258821      -0.40493636686367951     
 O   8.2428211317959885        7.2943242056104705        1.4812407018818987     
 C   9.9721937633709601        8.7410359974547909        1.3717959149731074     
 N   13.432323883635963        8.1210822139676146        1.1381347197793987     
 C   11.412887699285175        8.8771973354498090        1.2678485074468471     
 O   8.4241461308457168        5.1397384241454258        2.7005088966912827     
 C   10.301638599974480        4.4781884745134422        3.7661804254075051     
 N   13.689200479607134        4.9409459683813326        2.9407125967360987     
 C   11.748884329137509        4.4682544980520298        3.7523676542267284     
 O   8.1736439175513613        5.1702089958709028       0.22031148325092315     
 C   9.8747233371288701        4.4455150246757391       -1.0876194336254352     
 N   13.376575996738413        4.7524635904904953      -0.76488793127570998     
 C   11.315193503562766        4.3664270355269048       -1.2692028974696110     
 B   7.8032261340468505        5.8493636216907285        1.5165386649672499     
 C   9.0248206614951432        9.8888989831886303        1.3756597929071144     
 H   14.198376384872892        7.4224508438847145        1.0204161852479703     
 C   13.550663410444313        9.4734515570894899        1.1322199077383470     
 C   12.267357223009622        9.9989802198300524        1.2229165953419505     
 C   9.4863084053377058        3.7831728537469638        4.7997022903040483     
 H   14.389578170418378        5.3292246299646644        2.2708794872513871     
 C   13.927946115558278        4.1463275893925706        4.0153741771042837     
 C   12.697743531219398        3.8195514765773750        4.5695123667287509     
 C   8.9092185967532664        3.8325799867703676       -2.0334857085666660     
 H   14.185941491435356        5.1707445893472102      -0.25367938088307845     
 C   13.416299354861822        3.9034768268103019       -1.8165915047488952     
 C   12.099670356833498        3.6291042287558044       -2.1752393113660262     
 C   6.2187248817096679        5.7924773023827472        1.7081880908105311     
 H   8.2772092496150584        9.7800234739576926        2.1738839594766497     
 H   8.4495062070502129        9.9172075177522281       0.43793088741676467     
 H   9.5472841980181773        10.839972129052752        1.4911120472950126     
 H   14.520109739338727        9.9450720967926607        1.0179044615588704     
 H   11.995473368873551        11.044181048264823        1.2508661152954383     
 H   8.6567342051490979        3.2477915444341949        4.3204047125133194     
 H   9.0262813693729615        4.5061358068456316        5.4905435851094069     
 H   10.098998639111414        3.0879396465156046        5.3834961317076866     
 H   14.929623486806612        3.8558769651981786        4.3120755924706167     
 H   12.520197931005145        3.1892332151426857        5.4295137365933925     
 H   8.0559022203152963        3.4081608051890484       -1.4894687577794141     
 H   9.3911611985075893        3.0671472903467323       -2.6490012717495435     
 H   8.5027269829228480        4.6016522175513073       -2.7086267530798009     
 H   14.360991473089154        3.5357616701983616       -2.2002093257355622     
 H   11.771683530003326        2.9841891798907918       -2.9780648929640168     
 H   5.7267796895389802        6.3543393214364432       0.89848011420454221     
 H   5.8895845578224373        4.7471265332062300        1.5899684663217337     
 C   5.7648844274354296        6.3212850996760332        3.0786424431658466     
 H   6.0041789889557649        7.3934436473561087        3.1558653068664033     
 H   6.3563675189474473        5.8298482125130269        3.8660747370637223     
 C   4.2815260870509286        6.1126302075782446        3.3990700247042751     
 H   3.6586041062203756        6.7096393675900448        2.7147507251183525     
 H   4.0079976326245106        5.0628307147965970        3.2030471244697236     
 C   3.9473915399558765        6.4619294798375577        4.8539425326248686     
 H   4.1830605299444308        7.5210694876705304        5.0449526142810104     
 H   4.6162353577780175        5.8936395445341727        5.5203277037524314     
 C   2.4913614622583813        6.1825759292688707        5.2381100759835384     
 H   1.8217491701298425        6.7834823292024620        4.6029780825978817     
 H   2.2473179303186606        5.1324232072957567        5.0093280599667604     
 C   2.1876042791333670        6.4668416229791612        6.7128858373084519     
 H   2.4163547899222628        7.5201672285096608        6.9402825727633095     
 H   2.8704287292456989        5.8789802508960074        7.3454362596508904     
 C  0.73635206294712230        6.1624435705013241        7.1007147245104933     
 H  0.50659398224520369        5.1100203066193899        6.8680342921930979     
 H   5.8496420680084968E-002   6.7566344620337793        6.4674624622659724     
 C  0.42507763723168718        6.4411231138892813        8.5750210149627772     
 H   1.0983264772781807        5.8470647785128689        9.2108387262393716     
 H  0.65869949134525763        7.4923699912936730        8.8067822006229104     
 C  -1.0309780846277776        6.1470009899866076        8.9533535797610639     
 H  -1.2654035827844745        5.0938135044684545        8.7292123989557897     
 H  -1.6994620382807941        6.7395405371489554        8.3085991185054571     
 C  -1.3521887963263546        6.4440032057045400        10.422409228763986     
 H -0.69754974009485160        5.8426821713802504        11.070712369822921     
 H  -1.0997904682617468        7.4924493273351347        10.647054309028032     
 C  -2.8180900274966127        6.1835919122912699        10.788249021701304     
 H  -3.0711483144538563        5.1325275159224582        10.574513120669788     
 H  -3.4646369414714173        6.7830201626136235        10.128167280051775     
 C  -3.1481278634023102        6.5056926560212327        12.250004650927673     
 H  -2.4971976000503333        5.9117761608368244        12.909927859317269     
 H  -2.8914312060956480        7.5564682768467293        12.459333949453846     
 C  -4.6151655343881162        6.2537717330513818        12.624597627234813     
 H  -4.8734358884791433        5.2031609195766846        12.410969337316809     
 H  -5.2733327235550895        6.8586643766305064        11.979652568863244     
 C  -4.9126053892984398        6.5651970851530992        14.096309503776045     
 H  -4.2269549066428560        5.9848174720142548        14.734922932525436     
 H  -4.6798012511986089        7.6228366759884674        14.305278446180880     
 C  -6.3612225220183021        6.2673677972568669        14.515266404065544     
 H  -7.0502839147289240        6.8911440225078930        13.920304102136567     
 H  -6.5992456142590203        5.2194610393957692        14.261643282561726     
 C  -6.5852367701602121        6.5079173669158727        16.013951348840404     
 H  -7.5951429525528047        6.2057769254998068        16.339157622808322     
 H  -6.4578693167563532        7.5723484590369798        16.278859677775085     
 H  -5.8676205194690114        5.9290154872366250        16.619873748479026     
 Cl   15.696488575048264        6.0048338862738229       0.85385848094406724     
 Co   20.778627728472344        1.9640545824100766        5.5123652507205705     
 N   22.189844536650039        3.5375098305333252        5.3862527032864458     
 N   19.637208641177708        3.7406159895906388        5.5075243938936733     
 N   22.075839153371835        1.1797746041909101        4.0492589065966120     
 N   19.499883915068967        1.1704532019027669        3.9416299287315404     
 N   22.241601090760785        1.1566415947448272        6.8291859579759064     
 N   19.646853353699754        1.0679668990634437        7.1208836590465925     
 O   23.542790114217762        3.3627337620474527        5.3738601092159710     
 C   21.792227037935461        4.7832494166242823        5.4204882414670283     
 N   18.336896661446563        4.1121070045282835        5.5343077335992579     
 C   20.347644465578114        4.8987796075840144        5.4697644925855027     
 O   23.436010373814110        1.1963848084493820        4.1644557238648598     
 C   21.614018348639558       0.53532767005821613        3.0080562640292841     
 N   18.186926894068819       0.95519653542125549        3.6872675265104395     
 C   20.166975284620268       0.51053482251964866        2.9590391287884175     
 O   23.595552130425869        1.2485263447639603        6.6508452228021708     
 C   21.859649290163290       0.50176728041852325        7.8937801833725629     
 N   18.368470924162029       0.75280347641192735        7.4363183477655674     
 C   20.414735181657342       0.39905540359534108        8.0213512001892440     
 B   24.003434314389434        1.9246187638504719        5.3642073441723275     
 C   22.726771769627913        5.9417809475077945        5.4450210390815137     
 H   17.578578696279852        3.4020594788214562        5.6269985634174562     
 C   18.198167673860290        5.4628019775059595        5.5257738213861964     
 C   19.475363365888128        6.0077841253457418        5.4768536893831881     
 C   22.483025452038000      -0.14084421367191138        2.0056845050237442     
 H   17.454356076632266        1.3193710588953123        4.3358653038567905     
 C   18.004235258779900       0.17986798724004685        2.5878716685625287     
 C   19.261768228962961      -0.12709077923481721        2.0854499957381849     
 C   22.809339685979729      -0.10154108173312668        8.8633955227729437     
 H   17.572912441747004        1.1507773310455121        6.8872816645794224     
 C   18.301032486144337       -8.7330772986300431E-002   8.4938051240433552     
 C   19.606502093003876      -0.33974205457443390        8.9050295198666838     
 C   25.592768358993059        1.8910340014915741        5.2250770964196445     
 H   23.465666506036406        5.8705592583288650        4.6339313249820488     
 H   23.315524690549925        5.9430096122204539        6.3749576086618118     
 H   22.193085023335755        6.8905741017255639        5.3663073964973744     
 H   17.219011461562673        5.9210372424010593        5.6035404360317678     
 H   19.732951909265797        7.0569579967035647        5.4516186861411828     
 H   23.259152560045106      -0.72347730121482623        2.5185002237787968     
 H   23.015633067887656       0.59314359110561132        1.3819976930659257     
 H   21.895143318562152      -0.79276567058338454        1.3516404442494017     
 H   17.018434594009740      -0.11042563531531135        2.2398442368344846     
 H   19.484588679439369      -0.73695488551354960        1.2212429747476330     
 H   23.625470350272003      -0.60716991651338381        8.3289807653190024     
 H   22.301035704135892      -0.80003391849774153        9.5339891573516962     
 H   23.279947106964450       0.68258511573185376        9.4771689039047615     
 H   17.347934294552370      -0.46726886611551982        8.8427533078940002     
 H   19.911994903026375      -0.97494894828368361        9.7243752962392129     
 H   26.054559559847625        2.4548194926983595        6.0511535838115016     
 H   25.932507518678435       0.84928327428190553        5.3452638835765667     
 C   26.071843883637101        2.4344429213275403        3.8689107505367866     
 H   25.846192399608224        3.5101497678519165        3.8023020024364089     
 H   25.483940947066653        1.9619457934421280        3.0671979235965545     
 C   27.554659251653604        2.2043921780068532        3.5633980022200209     
 H   28.181208128485046        2.7819378618006025        4.2609953270922585     
 H   27.805613675312475        1.1471853375622290        3.7484628312692565     
 C   27.908132283594728        2.5637374075646315        2.1161058922377487     
 H   27.693287117370069        3.6288269690200963        1.9342434261734747     
 H   27.235191072629313        2.0150180185487492        1.4373691260339474     
 C   29.361388634141754        2.2617619258956272        1.7410253431296463     
 H   30.036996365901441        2.8492994467806390        2.3822188855387734     
 H   29.587146677048285        1.2070202099683460        1.9662577805350545     
 C   29.675245407982015        2.5477200386917080       0.26926441159944137     
 H   29.458901233237221        3.6042521882476186        4.4240678167596220E-002
 H   28.989050413812674        1.9695941668018524      -0.36891250550343113     
 C   31.124649056691958        2.2299313081093017      -0.11193747427312650     
 H   31.345754002441165        1.1767429004344270       0.12488424323284850     
 H   31.804986438152483        2.8210734786796094       0.52139159508805466     
 C   31.440503736310472        2.5016000793543687       -1.5858936810567101     
 H   30.768265434746962        1.9055442538418763       -2.2212634997929439     
 H   31.208522167194701        3.5520659996771551       -1.8231351488851628     
 C   32.897250351304542        2.2056212393852941       -1.9578721805093657     
 H   33.134340952407264        1.1560218341802979       -1.7207549478283377     
 H   33.563206191023362        2.8075405454341027       -1.3194708225031984     
 C   33.216869044318450        2.4860838210005634       -3.4297831455007306     
 H   32.568074736747072        1.8697910428459579       -4.0700712441871696     
 H   32.953619693069072        3.5288339129533526       -3.6685735793473468     
 C   34.684789502488520        2.2371603889627112       -3.7938273598476684     
 H   34.954804438495437        1.1959268300261456       -3.5553336999106198     
 H   35.325964796074899        2.8619095600177675       -3.1525348236955755     
 C   34.998377745573165        2.5274007981654734       -5.2652519268281601     
 H   34.365786732479172        1.8916752674116448       -5.9036121449044101     
 H   34.703125733908394        3.5617128365449968       -5.5042301252043728     
 C   36.471010432989331        2.3201822357358477       -5.6428392779657068     
 H   36.779225698279973        1.2945921204289510       -5.3806593204204241     
 H   37.107184808945242        2.9859379372030443       -5.0368805071861811     
 C   36.736631388993104        2.5706550573640774       -7.1318430944366362     
 H   36.110708378205970        1.8895663424153399       -7.7305520627657414     
 H   36.401339613838054        3.5861448357224184       -7.4015200028953823     
 C   38.207278276979210        2.3973842808050270       -7.5401479279956369     
 H   38.827855355571849        3.1277314004150103       -6.9939740965676478     
 H   38.552840010740212        1.3996755066224296       -7.2168001660517431     
 C   38.405631492448606        2.5572487257356147       -9.0525528924762391     
 H   39.461434116975653        2.4462922246684577       -9.3500733777135601     
 H   38.073434311149200        3.5513040026293243       -9.3993650721180373     
 H   37.827701310369271        1.8031129784718694       -9.6128676159909059     
 Cl   16.088838497994370        1.9500969058927300        5.7272349996171164     
 Co   20.493210793182353        1.9839927799861385        12.325770588240875     
 N   21.905180643555617       0.41130219902130516        12.199661301597452     
 N   19.352623521816355       0.20682706645981072        12.320869774588122     
 N   21.790022972885751        2.7688669671668422        10.862540044241257     
 N   19.214169610458981        2.7767631780640740        10.755135318157542     
 N   21.955808475897840        2.7924517191072287        13.642460114547800     
 N   19.361066637326033        2.8796007234006464        13.934245912111722     
 O   23.258023455765120       0.58682880042765950        12.187293623576128     
 C   21.508198822830586      -0.83465051639269239        12.233679340550511     
 N   18.052510276557452      -0.16537412631129300        12.347473499229379     
 C   20.063678703492034      -0.95093956887656361        12.282936218887036     
 O   23.150194662100024        2.7530359834367140        10.977733261252217     
 C   21.327804486054095        3.4131214854754348        9.8214005132974069     
 N   17.901067939940816        2.9912348269566187        10.500925827824585     
 C   19.880753428932870        3.4370032982924617        9.7724348219807897     
 O   23.309791018659173        2.7011962166925150        13.464109141447256     
 C   21.573526071598891        3.4472484171232693        14.706989348046040     
 N   18.082512228096828        3.1940596794560423        14.249671338619633     
 C   20.128566192958676        3.5490279351340037        14.834649253646381     
 B   23.717961715968229        2.0251595711295338        12.177535926437862     
 C   22.443222333126965       -1.9927913566741493        12.257897560759453     
 H   17.293785878980518       0.54421447533112066        12.440265264453783     
 C   17.914500989500066       -1.5161302793533193        12.338679283666599     
 C   19.191986843605356       -2.0604110717510968        12.289768542510545     
 C   22.196368642167361        4.0899996342531821        8.8191243973519846     
 H   17.168754719752819        2.6266688646578040        11.149572943387929     
 C   17.717795042021756        3.7663570568683280        9.4015025380082164     
 C   18.975077031050787        4.0740331070855023        8.8989175774193381     
 C   22.522832538879150        4.0512322737375905        15.676567526513338     
 H   17.287175884183828        2.7955875458932504        13.700702571529840     
 C   18.014610258063033        4.0341863456303644        15.307143706367849     
 C   19.319929272196525        4.2873717654542478        15.718332791968145     
 C   25.307269206552633        2.0595112003902063        12.038422465842732     
 H   23.182786814334296       -1.9204178302329735        11.447564177940977     
 H   23.031129360374628       -1.9948109873234670        13.188347034466064     
 H   21.910008937233485       -2.9417045746968213        12.177806886363982     
 H   16.935571770761690       -1.9748827922025445        12.416234524222425     
 H   19.450073919113283       -3.1094472656369754        12.264385242301227     
 H   22.972057155764343        4.6731509133590405        9.3320758837157882     
 H   22.729507286526534        3.3564454194046798        8.1953524845103054     
 H   21.608031423329315        4.7415990296171540        8.1651636239012682     
 H   16.731798958011684        4.0561054919476547        9.0536092614222472     
 H   19.197434521589837        4.6839843320531145        8.0346615454799259     
 H   23.339356684734042        4.5562084516712238        15.142210687644466     
 H   22.014290410292908        4.7504015086950080        16.346219054899944     
 H   22.992885237707057        3.2676201230329900        16.291337128485811     
 H   17.061311897436934        4.4135988431968372        15.656083217385472     
 H   19.625077898540507        4.9227997347568433        16.537633605317907     
 H   25.769299156433821        1.4954862587042030        12.864196173534348     
 H   25.646609307392968        3.1013308229615455        12.159119312212120     
 C   25.786456707554688        1.5169650361603204        10.681976693454295     
 H   25.560997243198319       0.44125668217841463        10.614769518412510     
 H   25.198467436377086        1.9897973490254615        9.8805366351773696     
 C   27.269217162731508        1.7473939341713689        10.376562124380158     
 H   27.895863424535339        1.1695940495695492        11.073852411428865     
 H   27.520065063229442        2.8045413516913236        10.562114197610290     
 C   27.622594233605223        1.3887285216692924        8.9290982151909404     
 H   27.407600627119475       0.32375328124581360        8.7467557566611465     
 H   26.949685111831162        1.9378473555672251        8.2506600868389981     
 C   29.075854426990325        1.6906336809138105        8.5540613164794426     
 H   29.751385609133116        1.1028154949692985        9.1950723648334041     
 H   29.301794506793573        2.7452819197713025        8.7795495189050641     
 C   29.389551938498833        1.4049410410234635        7.0822297424519114     
 H   29.172710559006852       0.34856595265264817        6.8569637245215800     
 H   28.703607313954937        1.9835376378794751        6.4442166680795854     
 C   30.839088947244903        1.7220807526626001        6.7010671242353936     
 H   31.060749609761853        2.7751289657734772        6.9379907241139422     
 H   31.519109754097450        1.1305078160761834        7.3343324230096654     
 C   31.154774287321921        1.4503332671982709        5.2271011152962616     
 H   30.483044434691916        2.0469920052940567        4.5917579645906095     
 H   30.921945975508656       0.40007543420196257        4.9897743089745257     
 C   32.611780468744882        1.7450981692840173        4.8552133805680304     
 H   32.849764337049621        2.7945053415093652        5.0923013921250533     
 H   33.277177021301242        1.1426124369503163        5.4936712821957610     
 C   32.931223525580840        1.4642505679621531        3.3833526095133020     
 H   32.283069622799189        2.0811312468057697        2.7429683421489757     
 H   32.666967524618407       0.42173338716660907        3.1446447186863775     
 C   34.399418944907254        1.7116628100697391        3.0193743818173466     
 H   34.670500018497165        2.7526535477522525        3.2577686596446336     
 H   35.039949643425835        1.0862980580863273        3.6607331481402929     
 C   34.712671028025945        1.4209270620181291        1.5479916343332578     
 H   34.080650832693529        2.0571944237333284       0.90957463262855365     
 H   34.416386321219768       0.38685587686405110        1.3091860129375141     
 C   36.185499820030707        1.6266181191997571        1.1702541503953887     
 H   36.494875250902126        2.6518737422174392        1.4325117995971697     
 H   36.821089689921841       0.96007037356883318        1.7760235472515047     
 C   36.450448937994260        1.3760438269201247      -0.31885361840166543     
 H   35.825090081117160        2.0579957549808907      -0.91728080748579244     
 H   36.113875538325033       0.36093330425716247      -0.58861971659992529     
 C   37.921234090295236        1.5476620550353626      -0.72759242469757424     
 H   38.541189233974585       0.81635979675193449      -0.18183102289045622     
 H   38.268114192675810        2.5449488408447576      -0.40408491436100769     
 C   38.118718663567776        1.3879395252539817       -2.2401351052821878     
 H   39.174626969679309        1.4976624291238665       -2.5381157885537795     
 H   37.785069065330916       0.39426552771767043       -2.5871253677077903     
 H   37.541361406855145        2.1430461779308994       -2.7999625027911494     
 Cl   15.803327110125556        1.9953513491630368        12.540794293859461     
 Co   10.733367495817490        5.8996007494292257        8.0571667239099636     
 N   9.3067902446024036        4.3479275356695632        8.2371925671761250     
 N   11.853455556622922        4.1090135233886746        8.0232865648019107     
 N   9.5017969164045724        6.7076743607947709        9.5679480522352325     
 N   12.078147249275624        6.6862154302605772        9.5682896142109772     
 N   9.2344616877439165        6.7414959677395041        6.8029976840981474     
 N   11.820403084219388        6.7827712698190332        6.4086260841439193     
 O   7.9569200062144123        4.5432864438899561        8.2945271503618390     
 C   9.6867297426728403        3.0971602711064730        8.1844079756199140     
 N   13.146474521726150        3.7186435126996034        7.9513458149416634     
 C   11.127405808923385        2.9615410836722464        8.0804410248915950     
 O   8.1373250502050798        6.6979642835295863        9.5137700293348360     
 C   10.014228144332435        7.3597789055076355        10.580196285319676     
 N   13.402473500396036        6.8983174374889291        9.7565213147227965     
 C   11.461517293683340        7.3702440306811390        10.566993780345751     
 O   7.8874638259698129        6.6671998429396870        7.0334883103201786     
 C   9.5886520639780386        7.3919023111079198        5.7257054313382199     
 N   13.090420288310145        7.0854513479269725        6.0491746239846034     
 C   11.029119856758266        7.4710480408619819        5.5443095653943191     
 B   7.5169132507699219        5.9880188127136522        8.3295874501164082     
 C   8.7397552755254075        1.9489494487166281        8.1881893158467847     
 H   13.912249415043686        4.4176091722777198        7.8342130561986787     
 C   13.265493943019230        2.3662980948967385        7.9456248587194072     
 C   11.982461894127075        1.8401509043833775        8.0358533675548642     
 C   9.1981936868866505        8.0546752472333196        11.613202386609899     
 H   14.103312216968245        6.5103308578857169        9.0869767974465034     
 C   13.640264156381255        7.6935558772654993        10.830868861534062     
 C   12.409581948300437        8.0198450342397400        11.384273189485301     
 C   8.6233313434642120        8.0052422930810661        4.7799111224633473     
 H   13.899739748221565        6.6677135724182843        6.5608517725368403     
 C   13.130252059627585        7.9347562990800498        4.9977197041563723     
 C   11.813684093457441        8.2088053586280445        4.6386879257684939     
 C   5.9323858883890166        6.0448758900520785        8.5209054770164272     
 H   7.9915149128177410        2.0579516517129011        8.9858085229152707     
 H   8.1652001487710653        1.9198371553328477        7.2500013284020506     
 H   9.2625357985916921       0.99813062107436845        8.3045147134020745     
 H   14.235199663401222        1.8951447720912915        7.8317129499763327     
 H   11.711087689634001       0.79481959842399075        8.0637874064128763     
 H   8.3697004829681791        8.5910833157898452        11.133283349643245     
 H   8.7366241256916783        7.3315878479635694        12.302756181900419     
 H   9.8105665223078375        8.7490044546506702        12.198261439047073     
 H   14.641627929683418        7.9847447701897831        11.127929938458331     
 H   12.231266131791225        8.6505531449860307        12.243809498615159     
 H   7.7689028042087713        8.4277604770112333        5.3238058539783024     
 H   9.1050656641898247        8.7723430214049678        4.1661200322269654     
 H   8.2185488457514957        7.2366686419395130        4.1030044506136560     
 H   14.074949844042415        8.3030183643690503        4.6146492070954075     
 H   11.485758873535772        8.8539259927235161        3.8359984670625411     
 H   5.4406327632546443        5.4820850455572216        7.7117295679682680     
 H   5.6032253710681692        7.0900803524354163        8.4014628632455004     
 C   5.4782949173306870        5.5176229767011185        9.8918697525558308     
 H   5.7170596084264220        4.4454218458517358        9.9701877065074562     
 H   6.0699795082098005        6.0095695990641422        10.678834398323295     
 C   3.9950728127350232        5.7274042540010033        10.212073544137811     
 H   3.3717841628610414        5.1301147611467099        9.5283321882895322     
 H   3.7221736053617160        6.7771743221279754        10.015031152805321     
 C   3.6608022309919117        5.3797326005685884        11.667290628397419     
 H   3.8958079126753149        4.3206329285003173        11.859332822772821     
 H   4.3300532984141231        5.9482527938156400        12.333084782006777     
 C   2.2050093067759446        5.6603852699710959        12.051297387525398     
 H   1.5349465611158941        5.0595718922032740        11.416559067676230     
 H   1.9617132858860680        6.7105653865488790        11.821874134223124     
 C   1.9011770271826332        5.3772173193100041        13.526252195481966     
 H   2.1293538944234665        4.3239065220859869        13.754292188890888     
 H   2.5843875498391840        5.9650744001289118        14.158395123294714     
 C  0.45014610900280672        5.6826368851475673        13.914020466035945     
 H  0.22096127031785942        6.7350889609430658        13.680923269609062     
 H -0.22808347689026340        5.0885648678366842        13.281061698485122     
 C  0.13888299500738582        5.4047025215780833        15.388455324893375     
 H  0.81232643837028318        5.9988670599237093        16.023968019707567     
 H  0.37226157270243310        4.3534999829673380        15.620671038031494     
 C  -1.3170624034831055        5.6993168335326905        15.766760937698646     
 H  -1.5512783967483494        6.7524757330613276        15.542275757673446     
 H  -1.9857103315844609        5.1066960177675691        15.122254616843898     
 C  -1.6382019831534163        5.4028545302188915        17.235927781140827     
 H -0.98364812093664344        6.0045313850863744        17.883979506950126     
 H  -1.3856333666128196        4.3545379042968717        17.460976764680861     
 C  -3.1041354362787783        5.6631304924551316        17.601677441098051     
 H  -3.3574177336931346        6.7140617688253865        17.387581806972623     
 H  -3.7505314962018734        5.0633235255456563        16.941801772025233     
 C  -3.4340909079359982        5.3414323384637719        19.063523562541079     
 H  -2.7835162743914545        5.9359352614628182        19.723241509993443     
 H  -3.1768482434243546        4.2908857907919549        19.273248783471001     
 C  -4.9012692712940815        5.5926417842797269        19.437979252979222     
 H  -5.1602102561578871        6.6429666520279227        19.223904657241590     
 H  -5.5590229793607451        4.9870558416421487        18.793306665525613     
 C  -5.1984769270573334        5.2816555125129225        20.909809981635995     
 H  -4.5136754212667283        5.8631998475481408        21.548134144966117     
 H  -4.9643492704085546        4.2245109072618581        21.119342819657724     
 C  -6.6474208894061277        5.5777382245915925        21.328578975289751     
 H  -7.3355558379941508        4.9527627262004321        20.733968154759872     
 H  -6.8868454120401097        6.6250857874959195        21.074390970102577     
 C  -6.8711264408271076        5.3376673804587620        22.827368371778984     
 H  -7.8815617568424905        5.6374657084782491        23.152349070927965     
 H  -6.7413369854041765        4.2739706734036274        23.092918542099977     
 H  -6.1551252707293287        5.9184521644933117        23.432934677276798     
 Cl   15.410352225551858        5.8358606442350993        7.6697362390331270     
         388

 Co   11.020414077551054        5.9381199987148747        1.2454481902693280     
 N   9.5940656376154152        7.4899554372222807        1.4244355606666024     
 N   12.141224039981768        7.7282186576474041        1.2148828550623358     
 N   9.7864692835115239        5.1299954451560783        2.7544720745293580     
 N   12.362396554446667        5.1506565367515229        2.7584261890925243     
 N   9.5230470673019205        5.0959509722122158       -1.0341614520820705E-002
 N   12.109387808986817        5.0529074458326200      -0.40050498836698140     
 O   8.2441387903145351        7.2950674789367911        1.4793199325289990     
 C   9.9744622578463265        8.7406064089043554        1.3727380746664612     
 N   13.434382266505420        8.1183574358160122        1.1445447370812716     
 C   11.415332714677431        8.8758426628180072        1.2712842009789518     
 O   8.4220958081233785        5.1399461118503869        2.6981356006738935     
 C   10.297063436331344        4.4784517011667662        3.7679492225704592     
 N   13.686421029042849        4.9392943298012115        2.9491508461146352     
 C   11.744299323552280        4.4678598420018458        3.7570038600515714     
 O   8.1757361334921477        5.1714033826644572       0.21765737997356649     
 C   9.8784122154807914        4.4457072345415813       -1.0873020497685775     
 N   13.379774363134921        4.7501368261186325      -0.75841652588700903     
 C   11.319086311920694        4.3655548338426406       -1.2664186891541920     
 B   7.8036035512425910        5.8504127264915713        1.5134476358702271     
 C   9.0276648971774041        9.8889482449714823        1.3753092454610130     
 H   14.200090460038993        7.4192152029406495        1.0279639137708820     
 C   13.553636129431194        9.4706516199631725        1.1393000151621335     
 C   12.270602240799656        9.9970523956455022        1.2280906699199552     
 C   9.4792895605433678        3.7842878566426945        4.8000497908218618     
 H   14.388262518125797        5.3264796658042401        2.2802846357012609     
 C   13.922621008743889        4.1455644833205190        4.0249447729311667     
 C   12.691176210872181        3.8196780238067047        4.5767256534625007     
 C   8.9136395493120606        3.8331989972639704       -2.0342541792969691     
 H   14.188504924404869        5.1675080227792822      -0.24548784773916224     
 C   13.420771895328929        3.9015430903002741       -1.8103746607989954     
 C   12.104655166784996        3.6281595431689131       -2.1714232812872964     
 C   6.2188829693633343        5.7945618336297704        1.7027039567550284     
 H   8.2804233665682361        9.7817581201979031        2.1740907971969543     
 H   8.4517715341638304        9.9160474866292994       0.43791498608796786     
 H   9.5506294859801599        10.839918684629776        1.4891317536681934     
 H   14.523520804026116        9.9416725819387821        1.0266603297353367     
 H   11.999359828294137        11.042431399331656        1.2559241712776714     
 H   8.6521951198719069        3.2466958362674503        4.3192168797484722     
 H   9.0158945805026924        4.5077494972505745        5.4877896353085518     
 H   10.090861545283103        3.0910752652960043        5.3870838690615326     
 H   14.923578017878739        3.8551358538528895        4.3239885686187423     
 H   12.511573666813769        3.1902915381660777        5.4369196569030844     
 H   8.0619781483411774        3.4051406013627714       -1.4906840171267401     
 H   9.3967804896614435        3.0707635327061205       -2.6522217604904941     
 H   8.5042852040116799        4.6029414124011883       -2.7066581006634554     
 H   14.365850962308322        3.5332698701530560       -2.1924014968141474     
 H   11.777701651393933        2.9836733920189014       -2.9749942496672883     
 H   5.7283035716445276        6.3565384783513119       0.89227355064958380     
 H   5.8892728221022157        4.7493756984783904        1.5843533060561215     
 C   5.7638882294958451        6.3239730758509394        3.0725292792962242     
 H   6.0025510900961496        7.3962925679328269        3.1493136939967306     
 H   6.3552125119158616        5.8333710722118424        3.8605916653488386     
 C   4.2805573465099354        6.1143176151347678        3.3922690791402501     
 H   3.6574637049185230        6.7104614834727681        2.7073690685166842     
 H   4.0080655790404647        5.0641860330605422        3.1967037232452036     
 C   3.9455435376689789        6.4640152010795981        4.8468104014771525     
 H   4.1802615168676649        7.5234195802550277        5.0374450384100093     
 H   4.6145775475800166        5.8965920713128845        5.5137343636931195     
 C   2.4896424803712556        6.1836136943989732        5.2305576642486713     
 H   1.8197536241725842        6.7839240291113292        4.5951653560071648     
 H   2.2464360000169639        5.1332564108779613        5.0019117084152374     
 C   2.1854288039030609        6.4679208880719647        6.7052031445985927     
 H   2.4136211440475117        7.5213857280633283        6.9325170534848262     
 H   2.8684047716324534        5.8804835106054609        7.3379942171644457     
 C  0.73426005429738395        6.1629144364466582        7.0927261338277212     
 H  0.50488827305018524        5.1104616484994452        6.8598403876028167     
 H   5.6294987136440884E-002   6.7569817773488898        6.4594808998508837     
 C  0.42278226077426106        6.4412549284811647        8.5670208813570703     
 H   1.0959728682801642        5.8470810125753356        9.2028080828448822     
 H  0.65635112367750692        7.4924575645487943        8.7990493145844635     
 C  -1.0333108896343433        6.1470736942423709        8.9450590784646025     
 H  -1.2678811442677040        5.0940578511713221        8.7203130093143528     
 H  -1.7016658930370856        6.7400641952081406        8.3006017418231419     
 C  -1.3544423260875951        6.4433118777586724        10.414247954394531     
 H -0.70009106798622878        5.8412779884729549        11.062178722520837     
 H  -1.1015150619743150        7.4914867877501221        10.639551962270939     
 C  -2.8204446951878297        6.1834696943375178        10.780000217519367     
 H  -3.0743129732944148        5.1328658278749622        10.565120943881626     
 H  -3.4667243992921977        6.7840848675578398        10.120783435947068     
 C  -3.1497208258293732        6.5041096828011202        12.242200564506977     
 H  -2.4996539131912123        5.9082490995789314        12.901131751561154     
 H  -2.8912205632869528        7.5541193036061172        12.452896612567132     
 C  -4.6170236864437415        6.2542885135194375        12.616927895022558     
 H  -4.8776242547446751        5.2048389117697136        12.401060271297098     
 H  -5.2741586898409905        6.8620053232368239        11.973779514439313     
 C  -4.9129888256713086        6.5629102866391813        14.089437183269132     
 H  -4.2301072193025959        5.9778703099493224        14.726209522086760     
 H  -4.6754321018896450        7.6185988532349702        14.301205141137164     
 C  -6.3626263575530020        6.2708614230426063        14.507908828841405     
 H  -7.0485154047990211        6.8995676438253577        13.915197663033242     
 H  -6.6056357735536544        5.2252760627961541        14.251075142892478     
 C  -6.5854414056183748        6.5077004618598844        16.007227543109458     
 H  -7.5974635094207317        6.2143925681452794        16.331169919898475     
 H  -6.4486097784330481        7.5688838946063450        16.275906631740988     
 H  -5.8742703753627374        5.9207105700514768        16.611042458380933     
 Cl   15.697837473952967        6.0000450861671117       0.86443160217642467     
 Co   20.779413372056673        1.9653932951637061        5.5150092925277914     
 N   22.191368375281854        3.5378047876939323        5.3863814141240418     
 N   19.638993072052461        3.7426071458187624        5.5118507434033397     
 N   22.073609133383485        1.1799676035462818        4.0497197239241931     
 N   19.497658039589968        1.1721033595116062        3.9470095978286728     
 N   22.244011790209804        1.1563020367589338        6.8289247678508245     
 N   19.649662242672505        1.0698171759304034        7.1252930109423565     
 O   23.544168309597968        3.3620571020249570        5.3719705474145192     
 C   21.794580887732238        4.7837814796857119        5.4214468142791166     
 N   18.339024275251418        4.1149975146802573        5.5406937383993249     
 C   20.350175322461919        4.9002622036763768        5.4731999066595476     
 O   23.433979387921916        1.1962419386812564        4.1621220087953272     
 C   21.609466471517781       0.53519562469837834        3.0098287919993494     
 N   18.184173044226199       0.95704880650114144        3.6956671688913088     
 C   20.162414819209335       0.51109575917240790        2.9636563038712889     
 O   23.597648093014428        1.2474001306945093        6.6482293715747005     
 C   21.863314519812082       0.50164513240774833        7.8941019852932390     
 N   18.371656229074571       0.75524555693811579        7.4427348562777889     
 C   20.418600492379401       0.40001662045940101        8.0241166327174938     
 B   24.003839081054032        1.9236255791186108        5.3611566000202977     
 C   22.729716129134463        5.9418219654343591        5.4446907107377394     
 H   17.580347437527138        3.4054769998831422        5.6345222006704150     
 C   18.201234584182082        5.4657695523145087        5.5328032278510877     
 C   19.478713483734662        6.0098552684324931        5.4819910816301709     
 C   22.476037325416360      -0.14183761611082854        2.0060463688215857     
 H   17.453065209029333        1.3223214379230113        4.3452285889334457     
 C   17.998931040354456       0.18085499777276987        2.5973877076568441     
 C   19.255221547848144      -0.12701580051347020        2.0926216658074410     
 C   22.813710584390662      -0.10211156878466061        8.8626440987935862     
 H   17.575477436833641        1.1541557498050110        6.8954170948449294     
 C   18.305463273858486       -8.5300405014818587E-002   8.4999504819394147     
 C   19.611435141994434      -0.33871917997675804        8.9087958214697132     
 C   25.592953088084599        1.8889578275287038        5.2196448238269495     
 H   23.469033421787643        5.8688624735444233        4.6342132323291354     
 H   23.317826276009026        5.9443032415458674        6.3750010262834653     
 H   22.196548637150688        6.8907196879505133        5.3642668898430674     
 H   17.222522772284247        5.9246221314918719        5.6122167884379701     
 H   19.736960161932544        7.0588461260850588        5.4566252555828942     
 H   23.254543774395550      -0.72238551574984200        2.5173501929079971     
 H   23.005414244443323       0.59164657344146487        1.3793556935781142     
 H   21.887018090020142      -0.79567614427580413        1.3551487940085472     
 H   17.012407340217948      -0.10943095456846487        2.2516841487131680     
 H   19.475982900153973      -0.73780778590322693        1.2286044382614845     
 H   23.631566884147276      -0.60399667889398523        8.3278031450081844     
 H   22.306604854150809      -0.80369278602521965        9.5306825411833600     
 H   23.281351838567680       0.68131623878350345        9.4792594004679653     
 H   17.352742355356700      -0.46468533525047256        8.8504596054672717     
 H   19.917939639460339      -0.97437974613062150        9.7273851026629199     
 H   26.056119800025115        2.4526830551257817        6.0449556922013645     
 H   25.932198551171304       0.84704445269264139        5.3397837546332427     
 C   26.070888724170093        2.4316429034250366        3.8628086117425333     
 H   25.844628558607475        3.5071881037471968        3.7956734596330990     
 H   25.482819163160592        1.9582588492473891        3.0617639045332314     
 C   27.553726015948730        2.2025368479516847        3.5566277188909279     
 H   28.180116781413680        2.7809867157005477        4.2535986548111442     
 H   27.805696071520433        1.1456713445020263        3.7422311758265967     
 C   27.906320185077025        2.5613671653496648        2.1089776603615897     
 H   27.690532870972788        3.6261802141546329        1.9266590649395223     
 H   27.233561286099373        2.0117354047443174        1.4308249900763159     
 C   29.359699684765229        2.2604003915687518        1.7334912565360421     
 H   30.035038902855856        2.8485572495278539        2.3743940623352486     
 H   29.586283080071169        1.2058713092348601        1.9589103020773222     
 C   29.673094761874559        2.5462461632106437       0.26158652255403758     
 H   29.456180882979293        3.6026260362705624        3.6429887861451099E-002
 H   28.987054664129705        1.9676592210107748      -0.37631952761221010     
 C   31.122582991983599        2.2290663833811837      -0.11991194887556955     
 H   31.344088292491968        1.1759180112222065       0.11673861328440771     
 H   31.802804196084075        2.8203621627814632       0.51340309279823160     
 C   31.438224641654976        2.5010334632221531       -1.5938884399333728     
 H   30.765952687424509        1.9050436682926148       -2.2292684616481306     
 H   31.206146974595185        3.5515261511519594       -1.8308989317865116     
 C   32.894945862749587        2.2051642593411764       -1.9661502455266961     
 H   33.131938906315689        1.1554102907457253       -1.7296077999621251     
 H   33.561002613239417        2.8066817699219113       -1.3274684499119984     
 C   33.214630020025865        2.4863664397096032       -3.4379348611188458     
 H   32.565592125506427        1.8707219427235979       -4.0785792474065179     
 H   32.951838270662790        3.5293631677485022       -3.6760982475066788     
 C   34.682468036316834        2.2369676705297374       -3.8020547845524257     
 H   34.951751336995848        1.1953008774328597       -3.5646685670005636     
 H   35.323864493904452        2.8606017294616066       -3.1599190123959779     
 C   34.996790071821060        2.5286438427231577       -5.2730450345892361     
 H   34.363395110499248        1.8947752461014953       -5.9123736022767366     
 H   34.703239679516727        3.5636866486409065       -5.5106944916494296     
 C   36.469179281444845        2.3194609656962251       -5.6504945165051872     
 H   36.775184075272705        1.2927573285263192       -5.3904892605912940     
 H   37.106320927804767        2.9825075256482219       -5.0427880280238009     
 C   36.736218293493728        2.5726716885037066       -7.1387236585060334     
 H   36.107634112923613        1.8960784685412180       -7.7392194160961285     
 H   36.405491469907318        3.5900424478476531       -7.4056803685412573     
 C   38.205882773490188        2.3938572794863879       -7.5475116582051252     
 H   38.829513671628959        3.1194456029591002       -6.9991533798978613     
 H   38.546654083582013        1.3939062011567540       -7.2272923089561303     
 C   38.405369755544186        2.5573466522960131       -9.0593030417056717     
 H   39.459115705659684        2.4378415169076888       -9.3580766231577819     
 H   38.082330197617459        3.5545524019721131       -9.4024397540709419     
 H   37.821185460535702        1.8110540539380631       -9.6216566960917334     
 Cl   16.090211189749429        1.9550838793842999        5.7377623569246516     
 Co   20.493965533683955        1.9825762098601261        12.328395049300795     
 N   21.906605519668744       0.41086034466482285        12.199769574206774     
 N   19.354301722951231       0.20481287035437337        12.325181244580111     
 N   21.787798055896136        2.7685427878971294        10.862992534919325     
 N   19.211939779989983        2.7751110065491580        10.760486582379583     
 N   21.958222384988943        2.7926193385429352        13.642190825598000     
 N   19.363878206523665        2.8777168318551327        13.938639139847020     
 O   23.259311966113746       0.58729070837059949        12.185381658505571     
 C   21.510396157564170      -0.83531017871153845        12.234637174155010     
 N   18.054513714088593      -0.16822347826481182        12.353861249081254     
 C   20.066047354129122      -0.95248109660596691        12.286372626133668     
 O   23.148168782327293        2.7529769410061036        10.975391306811106     
 C   21.323293732321904        3.4131397436140314        9.8231589785340070     
 N   17.898323202073470        2.9894513591241987        10.509283150931441     
 C   19.876234858338972        3.4364110520567830        9.7770333526734454     
 O   23.311887325444705        2.7020933178204682        13.461486193970233     
 C   21.577224497753537        3.4472054746847904        14.707309054769127     
 N   18.085715806724391        3.1916476049691296        14.256072776936030     
 C   20.132468850835160        3.5479860915672763        14.837404572433075     
 B   23.718340628707484        2.0259185519995766        12.174472210798058     
 C   22.445966830942695       -1.9929953431946812        12.257595110217686     
 H   17.295467223000468       0.54087966200101878        12.447781448476167     
 C   17.917378677772788       -1.5190511438302903        12.345734381115090     
 C   19.195121521741232       -2.0624989157191789        12.294930606164133     
 C   22.189461727488510        4.0908151082483473        8.8194633923018042     
 H   17.167449676720743        2.6238227212252765        11.158889463043572     
 C   17.712552462874324        3.7654572566348437        9.4109785298892881     
 C   18.968614650273445        4.0739804566050015        8.9060639430812163     
 C   22.527271487926498        4.0515763806978091        15.675817358293944     
 H   17.289739008921664        2.7922843136575004        13.708816759381673     
 C   18.019101353339124        4.0321862758639675        15.313275604352590     
 C   19.324936295833204        4.2863090072129530        15.722088818298314     
 C   25.307430476502393        2.0612836352183694        12.032975700957030     
 H   23.185893198185724       -1.9189883997027031        11.447805440109979     
 H   23.033307716958749       -1.9961958225213334        13.188371868778241     
 H   21.913229845966804       -2.9420022797062013        12.175919059012710     
 H   16.938873372774264       -1.9783741966659494        12.424956100620387     
 H   19.453821700912076       -3.1113645417608868        12.269430189773843     
 H   22.967569603049405        4.6718339831354916        9.3308905165688980     
 H   22.719321135560484        3.3577251154678907        8.1926951330275504     
 H   21.600028664190283        4.7443609542792311        8.1686417475466069     
 H   16.725850991837895        4.0552470453615044        9.0653968300929524     
 H   19.188954916327123        4.6848514295573764        8.0420019658726591     
 H   23.345485344721858        4.5528683717556575        15.141028980849514     
 H   22.019949178839006        4.7537723699772796        16.342999434745401     
 H   22.994408717997324        3.2686159597936273        16.293338212068917     
 H   17.066198395388120        4.4110929509607608        15.663777102814066     
 H   19.631127821400462        4.9221702373789480        16.540637502561736     
 H   25.770814279467110        1.4973407020674574        12.858011273685770     
 H   25.646313075384516        3.1032596541104960        12.153578416592836     
 C   25.785467968113352        1.5193830439184732        10.675885430258450     
 H   25.559382424498473       0.44383646843492242        10.608206097347738     
 H   25.197319929806444        1.9930718708867832        9.8750887234521532     
 C   27.268255344419551        1.7488329660012445        10.369793905163780     
 H   27.894734631223034        1.1701519122268629        11.066485643762604     
 H   27.520128550554038        2.8056444194921122        10.555840494700263     
 C   27.620762326677479        1.3906209141448111        8.9219876313553996     
 H   27.404840094163159       0.32591182158710330        8.7392324661555882     
 H   26.948032609191966        1.9406159208792955        8.2441065395990893     
 C   29.074145308782114        1.6915238682671003        8.5465410042176746     
 H   29.749414936966467        1.1031117694175441        9.1872778174030945     
 H   29.300894165530519        2.7459679422739112        8.7721927324046032     
 C   29.387395565226210        1.4059196688576940        7.0745720121290105     
 H   29.170029645651681       0.34968262330240746        6.8491949512287098     
 H   28.701583062077212        1.9849346589267955        6.4368150316996235     
 C   30.837005013077185        1.7225094316478182        6.6931092231776308     
 H   31.059015560365321        2.7755303239667977        6.9298524929763108     
 H   31.516938436324956        1.1308219576419849        7.3263661940906051     
 C   31.152492605165381        1.4504708855166102        5.2191237891602382     
 H   30.480682936456287        2.0470089248218697        4.5837680809823729     
 H   30.919645004598777       0.40016741895632957        4.9820356557313872     
 C   32.609449807686261        1.7452363423309247        4.8469444759527551     
 H   32.847255034154202        2.7948155189994228        5.0834603825591396     
 H   33.274998066537492        1.1432038051184694        5.4856776387688742     
 C   32.928974222609853        1.4636841793928665        3.3752054830120928     
 H   32.280518576808355        2.0798632457506998        2.7344737154899779     
 H   32.665267234671283       0.42089922964237186        3.1371170716785248     
 C   34.397062231588407        1.7117089797088538        3.0111455986884970     
 H   34.667314893033783        2.7531549725656843        3.2484415501951212     
 H   35.037872582923484        1.0875151542330248        3.6533415545184482     
 C   34.711078670423589        1.4195825469710266        1.5401933682211433     
 H   34.078202812366840        2.0539439009030258       0.90081317815323059     
 H   34.416589242736151       0.38475877485822829        1.3027007197250127     
 C   36.183646223327912        1.6273764811725064        1.1626074965685351     
 H   36.490705967347381        2.6537759249794899        1.4226835610156088     
 H   36.820256319965303       0.96360961077166651        1.7701417428831860     
 C   36.450074421222055        1.3740736824092044      -0.32571618388333223     
 H   35.822003488770143        2.0514521306008096      -0.92595568328708411     
 H   36.118181925868214       0.35704790675196590      -0.59275420978175031     
 C   37.919864752922940        1.5513850349866933      -0.73489854325234027     
 H   38.542929830304168       0.82492797475630408      -0.18691522075496020     
 H   38.261835133250734        2.5509522850679613      -0.41453381731909794     
 C   38.118562066852526        1.3880247257945288       -2.2468151234838074     
 H   39.172404357390285        1.5064073521671513       -2.5460068691216176     
 H   37.794201102991742       0.39116587473424580       -2.5901138930525369     
 H   37.534899382231949        2.1352007117099085       -2.8087257585737722     
 Cl   15.804677675086868        1.9905219676482153        12.551288264044963     
 Co   10.734173899352264        5.9010564978629327        8.0596902104636019     
 N   9.3082545749567309        4.3484472763723305        8.2373305647419333     
 N   11.855202240748111        4.1110918951624313        8.0276489245835556     
 N   9.4996516677587017        6.7081133604770642        9.5683205689047561     
 N   12.075961694186931        6.6879953372368890        9.5734966981190706     
 N   9.2369097871762875        6.7414962777540941        6.8027310811528610     
 N   11.823253616281262        6.7848907021627571        6.4130233221217443     
 O   7.9582504511403744        4.5429068900817784        8.2925972545471254     
 C   9.6889710168298553        3.0978999199422481        8.1854026198181042     
 N   13.148540940905590        3.7215385140541848        7.9577537102106026     
 C   11.129825247021259        2.9631562471020421        8.0839310098196329     
 O   8.1353717067955262        6.6981119039814425        9.5113899274862153     
 C   10.009803731811305        7.3598467238160321        10.581889398054251     
 N   13.399782398269123        6.9001814647899353        9.7647205503479970     
 C   11.457079050630309        7.3709211247101267        10.571498710959773     
 O   7.8895945211543754        6.6663877156451701        7.0308351617728899     
 C   9.5923695595254905        7.3920913298162905        5.7260102312165637     
 N   13.093654931036497        7.0881135284881571        6.0555661919860029     
 C   11.033041505871150        7.4722959352654374        5.5470640513039262     
 B   7.5173412097453838        5.9873543372215021        8.3265090132967341     
 C   8.7425358809230982        1.9492420158787527        8.1878987582879859     
 H   13.913996919039715        4.4209844925161095        7.8417053379533437     
 C   13.268412531217482        2.3692660661061260        7.9526850273994611     
 C   11.985627707715523        1.8423033183939796        8.0410502065044227     
 C   9.1913898176424098        8.0539022282212009        11.613521208836273     
 H   14.102042849498403        6.5132615172688331        9.0961166285240935     
 C   13.635114550064777        7.6944746925049987        10.840229177630965     
 C   12.403233898800398        8.0199187986634008        11.391343047650272     
 C   8.6277642093401923        8.0049678138373324        4.7791235680757698     
 H   13.902343625592332        6.6712360565529858        6.5689208155153098     
 C   13.134751087761442        7.9369961775091360        5.0038338425421562     
 C   11.818689851706765        8.2100857867164034        4.6424362264168133     
 C   5.9325969080172873        6.0431788201291621        8.5154640450967527     
 H   7.9947225007343103        2.0565475870026373        8.9861302478684291     
 H   8.1673329155464227        1.9214120410116797        7.2500870884382280     
 H   9.2657884851924486       0.99850271237669852        8.3025152356473413     
 H   14.238532872519292        1.8986695877739015        7.8404119645784842     
 H   11.714848341703638       0.79680576633090061        8.0688695059117048     
 H   8.3652779962165251        8.5924276299362230        11.132123466775678     
 H   8.7265927282015259        7.3303275243668811        12.300090813291289     
 H   9.8026733927434879        8.7462930583824274        12.201705297124612     
 H   14.635786596684925        7.9855739695725303        11.139599968143937     
 H   12.222931403182931        8.6496595316418450        12.251114441331962     
 H   7.7750918688079738        8.4312981235011222        5.3225827354348203     
 H   9.1107158391907497        8.7689196327317891        4.1627236694699690     
 H   8.2199634211013599        7.2356787585722842        4.1051145310942330     
 H   14.079835361020377        8.3057661917718644        4.6223043248140065     
 H   11.491792365741611        8.8547585914577418        3.8389888073204919     
 H   5.4421921147496768        5.4803577184792927        7.7055173844438807     
 H   5.6029684568437910        7.0882319507776508        8.3960014473231830     
 C   5.4773743636460788        5.5151812796828352        9.8857529699871183     
 H   5.7155554750967470        4.4428230754288505        9.9635330879340511     
 H   6.0688818172270915        6.0062467385401295        10.673390192239360     
 C   3.9941673272591118        5.7258608112463669        10.205289202225282     
 H   3.3707403573827652        5.1294620159788273        9.5209146534268481     
 H   3.7222476304288326        6.7759656206345236        10.008796872077564     
 C   3.6590297930017379        5.3776431248078076        11.660143807215835     
 H   3.8931446953684681        4.3182754332821069        11.851716926729837     
 H   4.3284340436582935        5.9452756580596731        12.326530401406160     
 C   2.2033443461963134        5.6592257943191786        12.043744804250363     
 H   1.5330459790235400        5.0589999453393393        11.408710462896572     
 H   1.9608174791146071        6.7096079587626170        11.814515731602841     
 C   1.8990624158296665        5.3759168074636401        13.518553093747242     
 H   2.1267332498667875        4.3224654657963510        13.746451962346262     
 H   2.5823893882901672        5.9633503784353739        14.150973598577012     
 C  0.44809488058436980        5.6818519885068790        13.906020982369039     
 H  0.21924422874350857        6.7343309450573328        13.672756238017330     
 H -0.23021017829114854        5.0878926420242578        13.273042681259202     
 C  0.13662748106125985        5.4041890505164387        15.380432646130341     
 H  0.80999496812753025        5.9984596433033719        16.015942470706879     
 H  0.36997531102948461        4.3530267654157617        15.612874364083178     
 C  -1.3193653717755505        5.6988176142024463        15.758446386471496     
 H  -1.5537452629621358        6.7518074470284795        15.533387583912223     
 H  -1.9878694227313281        5.1057531671886993        15.114214672376271     
 C  -1.6404320629031057        5.4030702834444471        17.227736360873479     
 H -0.98615828190603949        6.0054277252876131        17.875438525481933     
 H  -1.3873499273480177        4.3550131241244285        17.453407600555330     
 C  -3.1064637407170710        5.6627893228864830        17.593406660370956     
 H  -3.3605357531664857        6.7132721428594424        17.378200329556933     
 H  -3.7526062301107941        5.0618297812324151        16.934377214113848     
 C  -3.4356649988418164        5.3425153072307010        19.055689257737345     
 H  -2.7859215306831406        5.9389091219207435        19.714433875475859     
 H  -3.1766681953221405        4.2927139847017770        19.266745251346364     
 C  -4.9030958122764376        5.5916894235270247        19.430291707817474     
 H  -5.1643062569708063        6.6408789884799297        19.214018220519627     
 H  -5.5598547724552230        4.9833421330655900        18.787391085705103     
 C  -5.1988498273793944        5.2834669128117477        20.902909061605449     
 H  -4.5167403649242983        5.8695661456074006        21.539418368969198     
 H  -4.9600894147441403        4.2282285089653255        21.115189841243389     
 C  -6.6487846224237526        5.5739273055741752        21.321209727299774     
 H  -7.3338310533219548        4.9441304374822108        20.728818109236247     
 H  -6.8930685701364629        6.6190041208781087        21.063862365629618     
 C  -6.8713190597610074        5.3375235225352382        22.820623397053623     
 H  -7.8838224634477188        5.6287011747347719        23.144360493498151     
 H  -6.7322846054128878        4.2770079905851155        23.089886147590885     
 H  -6.1616170501084806        5.9262258846121014        23.424114599078905     
 Cl   15.411735464419870        5.8407312640955444        7.6800641158573875     
         388

 Co   11.021172164105950        5.9369068447033877        1.2480776382123953     
 N   9.5955249730838741        7.4897561927400522        1.4245441634899421     
 N   12.142944530673590        7.7263694089426638        1.2192028045361023     
 N   9.7842176543203703        5.1299065484204709        2.7549110937364225     
 N   12.360143118702000        5.1491720009963711        2.7638223417932717     
 N   9.5254571308817297        5.0963672431009943       -1.0619703128738636E-002
 N   12.112200622678136        5.0511690770393578      -0.39607360987028323     
 O   8.2454564488330817        7.2958107522631117        1.4773991631760990     
 C   9.9767307523216946        8.7401768203539199        1.3736802343598151     
 N   13.436440649374878        8.1156326576644116        1.1509547543831444     
 C   11.417777730069689        8.8744879901862070        1.2747198945110567     
 O   8.4200454854010403        5.1401537995553488        2.6957623046565042     
 C   10.292488272688210        4.4787149278200893        3.7697180197334133     
 N   13.683641578478564        4.9376426912210905        2.9575890954931716     
 C   11.739714317967053        4.4674651859516610        3.7616400658764140     
 O   8.1778283494329322        5.1725977694580108       0.21500327669620986     
 C   9.8821010938327110        4.4458994444074227       -1.0869846659117197     
 N   13.382972729531428        4.7478100617467689      -0.75194512049830808     
 C   11.322979120278625        4.3646826321583765       -1.2636344808387727     
 B   7.8039809684383323        5.8514618312924140        1.5103566067732044     
 C   9.0305091328596632        9.8889975067543343        1.3749586980149118     
 H   14.201804535205092        7.4159795619965845        1.0355116422937940     
 C   13.556608848418074        9.4678516828368551        1.1463801225859203     
 C   12.273847258589690        9.9951245714609520        1.2332647444979596     
 C   9.4722707157490316        3.7854028595384248        4.8003972913396762     
 H   14.386946865833218        5.3237347016438168        2.2896897841511352     
 C   13.917295901929499        4.1448013772484673        4.0345153687580506     
 C   12.684608890524963        3.8198045710360340        4.5839389401962505     
 C   8.9180605018708530        3.8338180077575732       -2.0350226500272721     
 H   14.191068357374382        5.1642714562113534      -0.23729631459524603     
 C   13.425244435796037        3.8996093537902468       -1.8041578168490959     
 C   12.109639976736496        3.6272148575820218       -2.1676072512085667     
 C   6.2190410570170007        5.7966463648767927        1.6972198226995254     
 H   8.2836374835214119        9.7834927664381119        2.1742976349172589     
 H   8.4540368612774461        9.9148874555063689       0.43789908475917111     
 H   9.5539747739421443        10.839865240206798        1.4871514600413740     
 H   14.526931868713504        9.9382730670849035        1.0354161979118031     
 H   12.003246287714724        11.040681750398491        1.2609822272599043     
 H   8.6476560345947178        3.2456001281007052        4.3180290469836251     
 H   9.0055077916324233        4.5093631876555174        5.4850356855076958     
 H   10.082724451454792        3.0942108840764040        5.3906716064153795     
 H   14.917532548950865        3.8543947425076004        4.3359015447668678     
 H   12.502949402622392        3.1913498611894702        5.4443255772127754     
 H   8.0680540763670603        3.4021203975364944       -1.4918992764740662     
 H   9.4023997808152995        3.0743797750655082       -2.6554422492314447     
 H   8.5058434251005117        4.6042306072510693       -2.7046894482471098     
 H   14.370710451527490        3.5307780701077505       -2.1845936678927327     
 H   11.783719772784538        2.9831576041470114       -2.9719236063705594     
 H   5.7298274537500751        6.3587376352661797       0.88606698709462539     
 H   5.8889610863819941        4.7516248637505516        1.5787381457905094     
 C   5.7628920315562597        6.3266610520258455        3.0664161154266019     
 H   6.0009231912365353        7.3991414885095441        3.1427620811270573     
 H   6.3540575048842758        5.8368939319106579        3.8551085936339549     
 C   4.2795886059689412        6.1160050226912910        3.3854681335762251     
 H   3.6563233036166709        6.7112835993554905        2.6999874119150156     
 H   4.0081335254564179        5.0655413513244882        3.1903603220206831     
 C   3.9436955353820808        6.4661009223216386        4.8396782703294372     
 H   4.1774625037908981        7.5257696728395249        5.0299374625390083     
 H   4.6129197373820148        5.8995445980915955        5.5071410236338076     
 C   2.4879234984841299        6.1846514595290758        5.2230052525138042     
 H   1.8177580782153258        6.7843657290201964        4.5873526294164488     
 H   2.2455540697152676        5.1340896144601649        4.9944953568637134     
 C   2.1832533286727549        6.4690001531647683        6.6975204518887335     
 H   2.4108874981727602        7.5226042276169958        6.9247515342063437     
 H   2.8663808140192084        5.8819867703149153        7.3305521746780009     
 C  0.73216804564764548        6.1633853023919922        7.0847375431449491     
 H  0.50318256385516669        5.1109029903795005        6.8516464830125345     
 H   5.4093553592796807E-002   6.7573290926640004        6.4514993374357958     
 C  0.42048688431683495        6.4413867430730480        8.5590207477513633     
 H   1.0936192592821479        5.8470972466378015        9.1947774394503945     
 H  0.65400275600975621        7.4925451378039147        8.7913164285460166     
 C  -1.0356436946409089        6.1471463984981334        8.9367645771681428     
 H  -1.2703587057509338        5.0943021978741898        8.7114136196729177     
 H  -1.7038697477933771        6.7405878532673267        8.2926043651408285     
 C  -1.3566958558488356        6.4426205498128057        10.406086680025078     
 H -0.70263239587760584        5.8398738055656594        11.053645075218753     
 H  -1.1032396556868835        7.4905242481651104        10.632049615513845     
 C  -2.8227993628790466        6.1833474763837666        10.771751413337432     
 H  -3.0774776321349733        5.1332041398274662        10.555728767093463     
 H  -3.4688118571129776        6.7851495725020561        10.113399591842361     
 C  -3.1513137882564357        6.5025267095810078        12.234396478086278     
 H  -2.5021102263320909        5.9047220383210375        12.892335643805039     
 H  -2.8910099204782571        7.5517703303655059        12.446459275680420     
 C  -4.6188818384993677        6.2548052939874941        12.609258162810303     
 H  -4.8818126210102077        5.2065169039627426        12.391151205277389     
 H  -5.2749846561268914        6.8653462698431413        11.967906460015381     
 C  -4.9133722620441773        6.5606234881252625        14.082564862762219     
 H  -4.2332595319623358        5.9709231478843900        14.717496111648083     
 H  -4.6710629525806802        7.6143610304814739        14.297131836093447     
 C  -6.3640301930877019        6.2743550488283457        14.500551253617264     
 H  -7.0467468948691190        6.9079912651428215        13.910091223929918     
 H  -6.6120259328482893        5.2310910861965390        14.240507003223231     
 C  -6.5856460410765374        6.5074835568038951        16.000503737378512     
 H  -7.5997840662886587        6.2230082107907512        16.323182216988627     
 H  -6.4393502401097429        7.5654193301757102        16.272953585706887     
 H  -5.8809202312564643        5.9124056528663296        16.602211168282839     
 Cl   15.699186372857671        5.9952562860604006       0.87500472340878221     
 Co   20.780199015641006        1.9667320079173354        5.5176533343350123     
 N   22.192892213913666        3.5380997448545388        5.3865101249616369     
 N   19.640777502927218        3.7445983020468865        5.5161770929130061     
 N   22.071379113395139        1.1801606029016536        4.0501805412517733     
 N   19.495432164110973        1.1737535171204456        3.9523892669258056     
 N   22.246422489658823        1.1559624787730405        6.8286635777257416     
 N   19.652471131645253        1.0716674527973629        7.1297023628381213     
 O   23.545546504978169        3.3613804420024613        5.3700809856130665     
 C   21.796934737529014        4.7843135427471406        5.4224053870912048     
 N   18.341151889056277        4.1178880248322320        5.5470797431993928     
 C   20.352706179345727        4.9017447997687391        5.4766353207335934     
 O   23.431948402029725        1.1960990689131308        4.1597882937257946     
 C   21.604914594396003       0.53506357933854043        3.0116013199694143     
 N   18.181419194383579       0.95890107758102727        3.7040668112721780     
 C   20.157854353798403       0.51165669582516715        2.9682734789541598     
 O   23.599744055602983        1.2462739166250585        6.6456135203472311     
 C   21.866979749460874       0.50152298439697351        7.8944237872139151     
 N   18.374841533987116       0.75768763746430412        7.4491513647900103     
 C   20.422465803101460       0.40097783732346087        8.0268820652457453     
 B   24.004243847718630        1.9226323943867496        5.3581058558682679     
 C   22.732660488641017        5.9418629833609229        5.4443603823939659     
 H   17.582116178774424        3.4088945209448278        5.6420458379233729     
 C   18.204301494503870        5.4687371271230578        5.5398326343159789     
 C   19.482063601581196        6.0119264115192435        5.4871284738771537     
 C   22.469049198794725      -0.14283101854974567        2.0064082326194272     
 H   17.451774341426400        1.3252718169507101        4.3545918740101008     
 C   17.993626821929009       0.18184200830549288        2.6069037467511600     
 C   19.248674866733332      -0.12694082179212318        2.0997933358766967     
 C   22.818081482801599      -0.10268205583619455        8.8618926748142268     
 H   17.578042431920274        1.1575341685645100        6.9035525251104364     
 C   18.309894061572638       -8.3270037043336714E-002   8.5060958398354725     
 C   19.616368190984989      -0.33769630537908224        8.9125621230727408     
 C   25.593137817176135        1.8868816535658333        5.2142125512342545     
 H   23.472400337538875        5.8671656887599806        4.6344951396762220     
 H   23.320127861468123        5.9455968708712801        6.3750444439051188     
 H   22.200012250965617        6.8908652741754617        5.3622263831887604     
 H   17.226034083005821        5.9282070205826853        5.6208931408441734     
 H   19.740968414599291        7.0607342554665538        5.4616318250246048     
 H   23.249934988745995      -0.72129373028485788        2.5162001620371974     
 H   22.995195420998993       0.59014955577731831        1.3767136940903029     
 H   21.878892861478128      -0.79858661796822372        1.3586571437676924     
 H   17.006380086426152      -0.10843627382161838        2.2635240605918510     
 H   19.467377120868576      -0.73866068629290427        1.2359659017753359     
 H   23.637663418022552      -0.60082344127458676        8.3266255246973646     
 H   22.312174004165730      -0.80735165355269767        9.5273759250150238     
 H   23.282756570170914       0.68004736183515313        9.4813498970311691     
 H   17.357550416161033      -0.46210180438542531        8.8581659030405451     
 H   19.923884375894303      -0.97381054397755940        9.7303949090866286     
 H   26.057680040202602        2.4505466175532034        6.0387578005912284     
 H   25.931889583664173       0.84480563110337725        5.3343036256899188     
 C   26.069933564703085        2.4288428855225330        3.8567064729482801     
 H   25.843064717606730        3.5042264396424772        3.7890449168297891     
 H   25.481697379254534        1.9545719050526502        3.0563298854699084     
 C   27.552792780243859        2.2006815178965162        3.5498574355618353     
 H   28.179025434342311        2.7800355696004928        4.2462019825300299     
 H   27.805778467728388        1.1441573514418237        3.7359995203839369     
 C   27.904508086559321        2.5589969231346985        2.1018494284854308     
 H   27.687778624575511        3.6235334592891695        1.9190747037055702     
 H   27.231931499569434        2.0084527909398853        1.4242808541186842     
 C   29.358010735388707        2.2590388572418769        1.7259571699424379     
 H   30.033081439810271        2.8478150522750685        2.3665692391317239     
 H   29.585419483094054        1.2047224085013741        1.9515628236195899     
 C   29.670944115767103        2.5447722877295793       0.25390863350863385     
 H   29.453460532721362        3.6009998842935063        2.8619097555305992E-002
 H   28.985058914446732        1.9657242752196973      -0.38372654972098907     
 C   31.120516927275240        2.2282014586530652      -0.12788642347801260     
 H   31.342422582542770        1.1750931220099858       0.10859298333596695     
 H   31.800621954015668        2.8196508468833170       0.50541459050840842     
 C   31.435945546999477        2.5004668470899380       -1.6018831988100357     
 H   30.763639940102060        1.9045430827433534       -2.2372734235033178     
 H   31.203771781995666        3.5509863026267632       -1.8386627146878605     
 C   32.892641374194625        2.2047072792970588       -1.9744283105440266     
 H   33.129536860224121        1.1547987473111530       -1.7384606520959127     
 H   33.558799035455479        2.8058229944097204       -1.3354660773207987     
 C   33.212390995733280        2.4866490584186427       -3.4460865767369615     
 H   32.563109514265783        1.8716528426012382       -4.0870872506258662     
 H   32.950056848256509        3.5298924225436523       -3.6836229156660107     
 C   34.680146570145148        2.2367749520967637       -3.8102822092571831     
 H   34.948698235496259        1.1946749248395738       -3.5740034340905074     
 H   35.321764191734012        2.8592938989054462       -3.1673032010963800     
 C   34.995202398068955        2.5298868872808415       -5.2808381423503130     
 H   34.361003488519323        1.8978752247913457       -5.9211350596490631     
 H   34.703353625125054        3.5656604607368156       -5.5171588580944873     
 C   36.467348129900358        2.3187396956566024       -5.6581497550446684     
 H   36.771142452265430        1.2909225366236872       -5.4003192007621648     
 H   37.105457046664291        2.9790771140933998       -5.0486955488614216     
 C   36.735805197994360        2.5746883196433359       -7.1456042225754297     
 H   36.104559847641248        1.9025905946670962       -7.7478867694265157     
 H   36.409643325976589        3.5939400599728879       -7.4098407341871315     
 C   38.204487270001174        2.3903302781677489       -7.5548753884146125     
 H   38.831171987686062        3.1111598055031906       -7.0043326632280749     
 H   38.540468156423813        1.3881368956910787       -7.2377844518605166     
 C   38.405108018639773        2.5574445788564120       -9.0660531909351043     
 H   39.456797294343716        2.4293908091469198       -9.3660798686020037     
 H   38.091226084085712        3.5578008013149018       -9.4055144360238483     
 H   37.814669610702133        1.8189951294042568       -9.6304457761925608     
 Cl   16.091583881504487        1.9600708528758699        5.7482897142321860     
 Co   20.494720274185561        1.9811596397341134        12.331019510360715     
 N   21.908030395781868       0.41041849030834054        12.199877846816097     
 N   19.355979924086107       0.20279867424893605        12.329492714572099     
 N   21.785573138906521        2.7682186086274165        10.863445025597391     
 N   19.209709949520985        2.7734588350342424        10.765837846601626     
 N   21.960636294080050        2.7927869579786417        13.641921536648200     
 N   19.366689775721298        2.8758329403096194        13.943032367582317     
 O   23.260600476462372       0.58775261631353959        12.183469693435015     
 C   21.512593492297750      -0.83596984103038463        12.235595007759509     
 N   18.056517151619733      -0.17107283021833061        12.360248998933129     
 C   20.068416004766210      -0.95402262433537022        12.289809033380301     
 O   23.146142902554566        2.7529178985754932        10.973049352369996     
 C   21.318782978589713        3.4131580017526284        9.8249174437706071     
 N   17.895578464206121        2.9876678912917787        10.517640474038297     
 C   19.871716287745073        3.4358188058211048        9.7816318833661011     
 O   23.313983632230233        2.7029904189484215        13.458863246493209     
 C   21.580922923908183        3.4471625322463115        14.707628761492215     
 N   18.088919385351954        3.1892355304822164        14.262474215252427     
 C   20.136371508711644        3.5469442480005489        14.840159891219766     
 B   23.718719541446735        2.0266775328696189        12.171408495158252     
 C   22.448711328758424       -1.9931993297152131        12.257292659675917     
 H   17.297148567020422       0.53754484867091690        12.455297632498551     
 C   17.920256366045507       -1.5219720083072612        12.352789478563581     
 C   19.198256199877108       -2.0645867596872609        12.300092669817721     
 C   22.182554812809656        4.0916305822435124        8.8198023872516238     
 H   17.166144633688670        2.6209765777927485        11.168205982699215     
 C   17.707309883726889        3.7645574564013593        9.4204545217703597     
 C   18.962152269496098        4.0739278061245017        8.9132103087430945     
 C   22.531710436973849        4.0519204876580277        15.675067190074550     
 H   17.292302133659497        2.7889810814217504        13.716930947233505     
 C   18.023592448615211        4.0301862060975706        15.319407502337331     
 C   19.329943319469884        4.2852462489716574        15.725844844628481     
 C   25.307591746452154        2.0630560700465326        12.027528936071326     
 H   23.188999582037152       -1.9175589691724328        11.448046702278981     
 H   23.035486073542874       -1.9975806577192001        13.188396703090415     
 H   21.916450754700122       -2.9422999847155813        12.174031231661440     
 H   16.942174974786838       -1.9818656011293545        12.433677677018347     
 H   19.457569482710866       -3.1132818178847979        12.274475137246458     
 H   22.963082050334464        4.6705170529119426        9.3297051494220078     
 H   22.709134984594439        3.3590048115311015        8.1900377815447953     
 H   21.592025905051255        4.7471228789413082        8.1721198711919456     
 H   16.719903025664106        4.0543885987753541        9.0771843987636558     
 H   19.180475311064413        4.6857185270616393        8.0493423862653941     
 H   23.351614004709674        4.5495282918400921        15.139847274054564     
 H   22.025607947385108        4.7571432312595521        16.339779814590862     
 H   22.995932198287594        3.2696117965542646        16.295339295652028     
 H   17.071084893339311        4.4085870587246845        15.671470988242659     
 H   19.637177744260413        4.9215407400010536        16.543641399805562     
 H   25.772329402500400        1.4991951454307115        12.851826373837193     
 H   25.646016843376064        3.1051884852594465        12.148037520973553     
 C   25.784479228672016        1.5218010516766258        10.669794167062605     
 H   25.557767605798624       0.44641625469143015        10.601642676282964     
 H   25.196172423235801        1.9963463927481047        9.8696408117269385     
 C   27.267293526107597        1.7502719978311201        10.363025685947402     
 H   27.893605837910730        1.1707097748841766        11.059118876096344     
 H   27.520192037878633        2.8067474872929012        10.549566791790237     
 C   27.618930419749731        1.3925133066203301        8.9148770475198607     
 H   27.402079561206843       0.32807036192839295        8.7317091756500300     
 H   26.946380106552770        1.9433844861913661        8.2375529923591806     
 C   29.072436190573903        1.6924140556203904        8.5390206919559066     
 H   29.747444264799821        1.1034080438657898        9.1794832699727849     
 H   29.299993824267467        2.7466539647765202        8.7648359459041441     
 C   29.385239191953591        1.4068982966919248        7.0669142818061097     
 H   29.167348732296514       0.35079929395216669        6.8414261779358387     
 H   28.699558810199491        1.9863316799741160        6.4294133953196608     
 C   30.834921078909467        1.7229381106330364        6.6851513221198671     
 H   31.057281510968789        2.7759316821601177        6.9217142618386802     
 H   31.514767118552459        1.1311360992077866        7.3183999651715448     
 C   31.150210923008842        1.4506085038349492        5.2111464630242139     
 H   30.478321438220657        2.0470258443496827        4.5757781973741354     
 H   30.917344033688899       0.40025940371069663        4.9742970024882478     
 C   32.607119146627632        1.7453745153778324        4.8386755713374789     
 H   32.844745731258783        2.7951256964894804        5.0746193729932259     
 H   33.272819111773742        1.1437951732866225        5.4776839953419865     
 C   32.926724919638865        1.4631177908235797        3.3670583565108836     
 H   32.277967530817520        2.0785952446956295        2.7259790888309801     
 H   32.663566944724153       0.42006507211813465        3.1295894246706726     
 C   34.394705518269568        1.7117551493479684        3.0029168155596473     
 H   34.664129767570408        2.7536563973791157        3.2391144407456092     
 H   35.035795522421139        1.0887322503797223        3.6459499608966035     
 C   34.709486312821227        1.4182380319239238        1.5323951021090290     
 H   34.075754792040158        2.0506933780727232       0.89205172367790753     
 H   34.416792164252534       0.38266167285240543        1.2962154265125114     
 C   36.181792626625118        1.6281348431452558        1.1549608427416818     
 H   36.486536683792643        2.6556781077415410        1.4128553224340479     
 H   36.819422950008772       0.96714884797449985        1.7642599385148674     
 C   36.449699904449844        1.3721035378982840      -0.33257874936499898     
 H   35.818916896423133        2.0449085062207284      -0.93463055908837567     
 H   36.122488313411395       0.35316250924676929      -0.59688870296357521     
 C   37.918495415550652        1.5551080149380241      -0.74220466180710620     
 H   38.544670426633743       0.83349615276067357      -0.19199941861946418     
 H   38.255556073825659        2.5569557292911651      -0.42498272027718814     
 C   38.118405470137276        1.3881099263350758       -2.2534951416854265     
 H   39.170181745101253        1.5151522752104361       -2.5538979496894556     
 H   37.803333140652569       0.38806622175082123       -2.5931024183972831     
 H   37.528437357608752        2.1273552454889177       -2.8174890143563949     
 Cl   15.806028240048182        1.9856925861333938        12.561782234230467     
 Co   10.734980302887038        5.9025122462966388        8.0622136970172420     
 N   9.3097189053110565        4.3489670170750978        8.2374685623077397     
 N   11.856948924873301        4.1131702669361880        8.0320112843651987     
 N   9.4975064191128311        6.7085523601593575        9.5686930855742816     
 N   12.073776139098237        6.6897752442131999        9.5787037820271639     
 N   9.2393578866086585        6.7414965877686850        6.8024644782075754     
 N   11.826104148343136        6.7870101345064811        6.4174205600995702     
 O   7.9595808960663366        4.5425273362736007        8.2906673587324136     
 C   9.6912122909868703        3.0986395687780233        8.1863972640162928     
 N   13.150607360085031        3.7244335154087667        7.9641616054795428     
 C   11.132244685119133        2.9647714105318377        8.0874209947476690     
 O   8.1334183633859745        6.6982595244332979        9.5090098256375928     
 C   10.005379319290174        7.3599145421244287        10.583582510788826     
 N   13.397091296142211        6.9020454920909415        9.7729197859731975     
 C   11.452640807577279        7.3715982187391136        10.576003641573797     
 O   7.8917252163389380        6.6655755883506531        7.0281820132256003     
 C   9.5960870550729425        7.3922803485246620        5.7263150310949076     
 N   13.096889573762848        7.0907757090493408        6.0619577599874024     
 C   11.036963154984035        7.4735438296688939        5.5498185372135334     
 B   7.5177691687208457        5.9866898617293520        8.3234305764770600     
 C   8.7453164863207871        1.9495345830408775        8.1876082007291870     
 H   13.915744423035743        4.4243598127544983        7.8491976197080096     
 C   13.271331119415732        2.3722340373155131        7.9597451960795151     
 C   11.988793521303970        1.8444557324045816        8.0462470454539812     
 C   9.1845859483981691        8.0531292092090805        11.613840031062646     
 H   14.100773482028563        6.5161921766519502        9.1052564596016836     
 C   13.629964943748300        7.6953935077444990        10.849589493727869     
 C   12.396885849300357        8.0199925630870599        11.398412905815245     
 C   8.6321970752161725        8.0046933345935987        4.7783360136881932     
 H   13.904947502963099        6.6747585406876873        6.5769898584937785     
 C   13.139250115895297        7.9392360559382222        5.0099479809279410     
 C   11.823695609956090        8.2113662148047624        4.6461845270651319     
 C   5.9328079276455590        6.0414817502062457        8.5100226131770764     
 H   7.9979300886508797        2.0551435222923735        8.9864519728215857     
 H   8.1694656823217802        1.9229869266905117        7.2501728484744055     
 H   9.2690411717932033       0.99887480367902870        8.3005157578926063     
 H   14.241866081637363        1.9021944034565113        7.8491109791806357     
 H   11.718608993773273       0.79879193423781059        8.0739516054105351     
 H   8.3608555094648729        8.5937719440826008        11.130963583908109     
 H   8.7165613307113734        7.3290672007701936        12.297425444682160     
 H   9.7947802631791383        8.7435816621141846        12.205149155202150     
 H   14.629945263686432        7.9864031689552775        11.151269997829543     
 H   12.214596674574638        8.6487659182976611        12.258419384048766     
 H   7.7812809334071762        8.4348357699910093        5.3213596168913382     
 H   9.1163660141916747        8.7654962440586104        4.1593273067129717     
 H   8.2213779964512259        7.2346888752050562        4.1072246115748090     
 H   14.084720877998338        8.3085140191746785        4.6299594425326056     
 H   11.497825857947449        8.8555911901919675        3.8419791475784426     
 H   5.4437514662447093        5.4786303914013637        7.6993052009194924     
 H   5.6027115426194118        7.0863835491198861        8.3905400314008638     
 C   5.4764538099614715        5.5127395826645511        9.8796361874184075     
 H   5.7140513417670729        4.4402243050059651        9.9568784693606460     
 H   6.0677841262443826        6.0029238780161167        10.667945986155424     
 C   3.9932618417832004        5.7243173684917306        10.198504860312754     
 H   3.3696965519044886        5.1288092708109447        9.5134971185641621     
 H   3.7223216554959491        6.7747569191410708        10.002562591349808     
 C   3.6572573550115641        5.3755536490470268        11.652996986034251     
 H   3.8904814780616208        4.3159179380638957        11.844101030686854     
 H   4.3268147889024640        5.9422985223037061        12.319976020805544     
 C   2.2016793856166821        5.6580663186672604        12.036192220975325     
 H   1.5311453969311861        5.0584279984754055        11.400861858116915     
 H   1.9599216723431465        6.7086505309763558        11.807157328982557     
 C   1.8969478044766999        5.3746162956172761        13.510853992012517     
 H   2.1241126053101085        4.3210244095067161        13.738611735801635     
 H   2.5803912267411504        5.9616263567418368        14.143552073859311     
 C  0.44604365216593284        5.6810670918661916        13.898021498702136     
 H  0.21752718716915773        6.7335729291715998        13.664589206425596     
 H -0.23233687969203368        5.0872204162118324        13.265023664033281     
 C  0.13437196711513388        5.4036755794547950        15.372409967367307     
 H  0.80766349788477720        5.9980522266830345        16.007916921706190     
 H  0.36768904935653618        4.3525535478641855        15.605077690134859     
 C  -1.3216683400679954        5.6983183948722012        15.750131835244346     
 H  -1.5562121291759223        6.7511391609956322        15.524499410151002     
 H  -1.9900285138781952        5.1048103166098286        15.106174727908643     
 C  -1.6426621426527950        5.4032860366700017        17.219544940606131     
 H -0.98866844287543554        6.0063240654888519        17.866897544013739     
 H  -1.3890664880832160        4.3554883439519863        17.445838436429796     
 C  -3.1087920451553637        5.6624481533178344        17.585135879643861     
 H  -3.3636537726398372        6.7124825168934983        17.368818852141239     
 H  -3.7546809640197147        5.0603360369191739        16.926952656202463     
 C  -3.4372390897476346        5.3435982759976310        19.047854952933609     
 H  -2.7883267869748267        5.9418829823786687        19.705626240958271     
 H  -3.1764881472199265        4.2945421786115991        19.260241719221728     
 C  -4.9049223532587938        5.5907370627743225        19.422604162655727     
 H  -5.1684022577837254        6.6387913249319368        19.204131783797664     
 H  -5.5606865655497009        4.9796284244890305        18.781475505884590     
 C  -5.1992227277014553        5.2852783131105729        20.896008141574903     
 H  -4.5198053085818684        5.8759324436666605        21.530702592972276     
 H  -4.9558295590797261        4.2319461106687930        21.111036862829049     
 C  -6.6501483554413774        5.5701163865567578        21.313840479309796     
 H  -7.3321062686497598        4.9354981487639895        20.723668063712623     
 H  -6.8992917282328170        6.6129224542602971        21.053333761156654     
 C  -6.8715116786949064        5.3373796646117144        22.813878422328262     
 H  -7.8860831700529470        5.6199366409912948        23.136371916068335     
 H  -6.7232322254215990        4.2800453077666045        23.086853753081797     
 H  -6.1681088294876316        5.9339996047308912        23.415294520881016     
 Cl   15.413118703287884        5.8456018839559905        7.6903919926816489     
         388

 Co   11.021930250660844        5.9356936906918998        1.2507070861554623     
 N   9.5969843085523330        7.4895569482578246        1.4246527663132817     
 N   12.144665021365414        7.7245201602379234        1.2235227540098685     
 N   9.7819660251292184        5.1298176516848626        2.7553501129434865     
 N   12.357889682957333        5.1476874652412192        2.7692184944940195     
 N   9.5278671944615372        5.0967835139897728       -1.0897791736656564E-002
 N   12.115013436369454        5.0494307082460956      -0.39164223137358511     
 O   8.2467741073516283        7.2965540255894332        1.4754783938231992     
 C   9.9789992467970610        8.7397472318034843        1.3746223940531690     
 N   13.438499032244335        8.1129078795128109        1.1573647716850173     
 C   11.420222745461945        8.8731333175544069        1.2781555880431614     
 O   8.4179951626787020        5.1403614872603098        2.6933890086391150     
 C   10.287913109045075        4.4789781544734124        3.7714868168963673     
 N   13.680862127914279        4.9359910526409694        2.9660273448717080     
 C   11.735129312381824        4.4670705299014770        3.7662762717012570     
 O   8.1799205653737168        5.1737921562515652       0.21234917341885320     
 C   9.8857899721846323        4.4460916542732649       -1.0866672820548620     
 N   13.386171095927935        4.7454832973749053      -0.74547371510960725     
 C   11.326871928636555        4.3638104304741123       -1.2608502725233535     
 B   7.8043583856340728        5.8525109360932568        1.5072655776761816     
 C   9.0333533685419241        9.8890467685371863        1.3746081505688104     
 H   14.203518610371193        7.4127439210525194        1.0430593708167057     
 C   13.559581567404955        9.4650517457105376        1.1534602300097068     
 C   12.277092276379724        9.9931967472764018        1.2384388190759641     
 C   9.4652518709546953        3.7865178624341556        4.8007447918574897     
 H   14.385631213540638        5.3209897374833925        2.2990949326010091     
 C   13.911970795115112        4.1440382711764148        4.0440859645849336     
 C   12.678041570177745        3.8199311182653637        4.5911522269300011     
 C   8.9224814544296471        3.8344370182511760       -2.0357911207575752     
 H   14.193631790343895        5.1610348896434255      -0.22910478145132979     
 C   13.429716976263142        3.8976756172802194       -1.7979409728991964     
 C   12.114624786687996        3.6262701719951305       -2.1637912211298373     
 C   6.2191991446706671        5.7987308961238160        1.6917356886440227     
 H   8.2868516004745896        9.7852274126783225        2.1745044726375635     
 H   8.4563021883910636        9.9137274243834383       0.43788318343037430     
 H   9.5573200619041287        10.839811795783820        1.4851711664145546     
 H   14.530342933400892        9.9348735522310250        1.0441720660882692     
 H   12.007132747135310        11.038932101465326        1.2660402832421371     
 H   8.6431169493175268        3.2445044199339601        4.3168412142187780     
 H   8.9951210027621542        4.5109768780604602        5.4822817357068407     
 H   10.074587357626482        3.0973465028568032        5.3942593437692263     
 H   14.911487080022990        3.8536536311623117        4.3478145209149943     
 H   12.494325138431014        3.1924081842128622        5.4517314975224673     
 H   8.0741300043929414        3.3991001937102170       -1.4931145358213922     
 H   9.4080190719691554        3.0779960174248959       -2.6586627379723953     
 H   8.5074016461893436        4.6055198021009502       -2.7027207958307642     
 H   14.375569940746658        3.5282862700624449       -2.1767858389713179     
 H   11.789737894175145        2.9826418162751214       -2.9688529630738305     
 H   5.7313513358556225        6.3609367921810485       0.87986042353966709     
 H   5.8886493506617725        4.7538740290227128        1.5731229855248972     
 C   5.7618958336166752        6.3293490282007507        3.0603029515569791     
 H   5.9992952923769201        7.4019904090862614        3.1362104682573841     
 H   6.3529024978526900        5.8404167916094734        3.8496255219190711     
 C   4.2786198654279479        6.1176924302478133        3.3786671880122001     
 H   3.6551829023148183        6.7121057152382138        2.6926057553133473     
 H   4.0082014718723711        5.0668966695884334        3.1840169207961626     
 C   3.9418475330951828        6.4681866435636790        4.8325461391817219     
 H   4.1746634907141313        7.5281197654240222        5.0224298866680082     
 H   4.6112619271840130        5.9024971248703073        5.5005476835744957     
 C   2.4862045165970041        6.1856892246591784        5.2154528407789371     
 H   1.8157625322580675        6.7848074289290636        4.5795399028257320     
 H   2.2446721394135714        5.1349228180423685        4.9870790053121894     
 C   2.1810778534424489        6.4700794182575709        6.6898377591788742     
 H   2.4081538522980090        7.5238227271706624        6.9169860149278612     
 H   2.8643568564059629        5.8834900300243689        7.3231101321915562     
 C  0.73007603699790713        6.1638561683373263        7.0767489524621769     
 H  0.50147685466014813        5.1113443322595558        6.8434525784222533     
 H   5.1892120049152730E-002   6.7576764079791118        6.4435177750207071     
 C  0.41819150785940884        6.4415185576649314        8.5510206141456564     
 H   1.0912656502841314        5.8471134807002683        9.1867467960559068     
 H  0.65165438834200551        7.4926327110590352        8.7835835425075715     
 C  -1.0379764996474745        6.1472191027538958        8.9284700758716831     
 H  -1.2728362672341633        5.0945465445770575        8.7025142300314826     
 H  -1.7060736025496686        6.7411115113265128        8.2846069884585134     
 C  -1.3589493856100761        6.4419292218669382        10.397925405655625     
 H -0.70517372376898302        5.8384696226583639        11.045111427916670     
 H  -1.1049642493994520        7.4895617085800978        10.624547268756752     
 C  -2.8251540305702636        6.1832252584300145        10.763502609155495     
 H  -3.0806422909755322        5.1335424517799702        10.546336590305300     
 H  -3.4708993149337579        6.7862142774462715        10.106015747737654     
 C  -3.1529067506834982        6.5009437363608962        12.226592391665582     
 H  -2.5045665394729695        5.9011949770631444        12.883539536048923     
 H  -2.8907992776695619        7.5494213571248938        12.440021938793706     
 C  -4.6207399905549931        6.2553220744555498        12.601588430598046     
 H  -4.8860009872757404        5.2081948961557716        12.381242139257679     
 H  -5.2758106224127923        6.8686872164494588        11.962033405591450     
 C  -4.9137556984170461        6.5583366896113446        14.075692542255304     
 H  -4.2364118446220767        5.9639759858194576        14.708782701209408     
 H  -4.6666938032717162        7.6101232077279768        14.293058531049731     
 C  -6.3654340286224018        6.2778486746140851        14.493193678393123     
 H  -7.0449783849392160        6.9164148864602861        13.904984784826594     
 H  -6.6184160921429234        5.2369061095969238        14.229938863553983     
 C  -6.5858506765346991        6.5072666517479067        15.993779931647568     
 H  -7.6021046231565856        6.2316238534362238        16.315194514078780     
 H  -6.4300907017864377        7.5619547657450763        16.270000539672790     
 H  -5.8875700871501904        5.9041007356811814        16.593379878184749     
 Cl   15.700535271762373        5.9904674859536895       0.88557784464113976     
 Co   20.780984659225339        1.9680707206709649        5.5202973761422331     
 N   22.194416052545481        3.5383947020151454        5.3866388357992330     
 N   19.642561933801971        3.7465894582750101        5.5205034424226715     
 N   22.069149093406789        1.1803536022570256        4.0506413585793544     
 N   19.493206288631978        1.1754036747292849        3.9577689360229384     
 N   22.248833189107842        1.1556229207871471        6.8284023876006597     
 N   19.655280020618001        1.0735177296643226        7.1341117147338853     
 O   23.546924700358371        3.3607037819799657        5.3681914238116146     
 C   21.799288587325787        4.7848456058085693        5.4233639599032930     
 N   18.343279502861133        4.1207785349842059        5.5534657479994607     
 C   20.355237036229536        4.9032273958611015        5.4800707348076383     
 O   23.429917416137535        1.1959561991450052        4.1574545786562620     
 C   21.600362717274226       0.53493153397870263        3.0133738479394796     
 N   18.178665344540960       0.96075334866091311        3.7124664536530472     
 C   20.153293888387466       0.51221763247792629        2.9728906540370308     
 O   23.601840018191542        1.2451477025556075        6.6429976691197608     
 C   21.870644979109667       0.50140083638619859        7.8947455891345912     
 N   18.378026838899657       0.76012971799049256        7.4555678733022308     
 C   20.426331113823519       0.40193905418752079        8.0296474977739951     
 B   24.004648614383225        1.9216392096548887        5.3550551117162382     
 C   22.735604848147570        5.9419040012874875        5.4440300540501916     
 H   17.583884920021710        3.4123120420065134        5.6495694751763317     
 C   18.207368404825662        5.4717047019316070        5.5468620407808702     
 C   19.485413719427729        6.0139975546059947        5.4922658661241366     
 C   22.462061072173089      -0.14382442098866283        2.0067700964172688     
 H   17.450483473823468        1.3282221959784091        4.3639551590867569     
 C   17.988322603503565       0.18282901883821590        2.6164197858454754     
 C   19.242128185618515      -0.12686584307077617        2.1069650059459528     
 C   22.822452381212532      -0.10325254288772849        8.8611412508348693     
 H   17.580607427006910        1.1609125873240087        6.9116879553759434     
 C   18.314324849286788       -8.1239669071854870E-002   8.5122411977315302     
 C   19.621301239975548      -0.33667343078140644        8.9163284246757701     
 C   25.593322546267675        1.8848054796029630        5.2087802786415596     
 H   23.475767253290112        5.8654689039755388        4.6347770470233085     
 H   23.322429446927220        5.9468905001966936        6.3750878615267723     
 H   22.203475864780547        6.8910108604004101        5.3601858765344543     
 H   17.229545393727399        5.9317919096734979        5.6295694932503766     
 H   19.744976667266034        7.0626223848480478        5.4666383944663153     
 H   23.245326203096440      -0.72020194481987365        2.5150501311663978     
 H   22.984976597554660       0.58865253811317186        1.3740716946024913     
 H   21.870767632936115      -0.80149709166064331        1.3621654935268377     
 H   17.000352832634359      -0.10744159307477190        2.2753639724705343     
 H   19.458771341583180      -0.73951358668258149        1.2433273652891876     
 H   23.643759951897824      -0.59765020365518817        8.3254479043865466     
 H   22.317743154180647      -0.81101052108017568        9.5240693088466877     
 H   23.284161301774144       0.67877848488680270        9.4834403935943730     
 H   17.362358476965362      -0.45951827352037805        8.8658722006138184     
 H   19.929829112328271      -0.97324134182449717        9.7334047155103374     
 H   26.059240280380092        2.4484101799806255        6.0325599089810922     
 H   25.931580616157042       0.84256680951411311        5.3288234967465939     
 C   26.068978405236074        2.4260428676200294        3.8506043341540268     
 H   25.841500876605981        3.5012647755377575        3.7824163740264791     
 H   25.480575595348473        1.9508849608579113        3.0508958664065853     
 C   27.551859544538985        2.1988261878413478        3.5430871522327423     
 H   28.177934087270945        2.7790844235004379        4.2388053102489156     
 H   27.805860863936346        1.1426433583816211        3.7297678649412771     
 C   27.902695988041621        2.5566266809197318        2.0947211966092718     
 H   27.685024378178230        3.6208867044237065        1.9114903424716179     
 H   27.230301713039495        2.0051701771354535        1.4177367181610527     
 C   29.356321786012185        2.2576773229150016        1.7184230833488336     
 H   30.031123976764682        2.8470728550222830        2.3587444159281987     
 H   29.584555886116934        1.2035735077678880        1.9442153451618578     
 C   29.668793469659647        2.5432984122485149       0.24623074446323007     
 H   29.450740182463434        3.5993737323164505        2.0808307249160884E-002
 H   28.983063164763763        1.9637893294286199      -0.39113357182976805     
 C   31.118450862566878        2.2273365339249471      -0.13586089808045565     
 H   31.340756872593573        1.1742682327977652       0.10044735338752617     
 H   31.798439711947260        2.8189395309851704       0.49742608821858525     
 C   31.433666452343981        2.4999002309577225       -1.6098779576866984     
 H   30.761327192779607        1.9040424971940919       -2.2452783853585045     
 H   31.201396589396147        3.5504464541015675       -1.8464264975892093     
 C   32.890336885639670        2.2042502992529411       -1.9827063755613570     
 H   33.127134814132553        1.1541872038765804       -1.7473135042297001     
 H   33.556595457671534        2.8049642188975294       -1.3434637047295988     
 C   33.210151971440695        2.4869316771276826       -3.4542382923550767     
 H   32.560626903025138        1.8725837424788783       -4.0955952538452145     
 H   32.948275425850234        3.5304216773388020       -3.6911475838253431     
 C   34.677825103973468        2.2365822336637895       -3.8185096339619404     
 H   34.945645133996678        1.1940489722462879       -3.5833383011804507     
 H   35.319663889563564        2.8579860683492853       -3.1746873897967824     
 C   34.993614724316849        2.5311299318385259       -5.2886312501113890     
 H   34.358611866539398        1.9009752034811962       -5.9298965170213895     
 H   34.703467570733380        3.5676342728327253       -5.5236232245395440     
 C   36.465516978355872        2.3180184256169802       -5.6658049935841497     
 H   36.767100829258162        1.2890877447210551       -5.4101491409330356     
 H   37.104593165523816        2.9756467025385778       -5.0546030696990414     
 C   36.735392102494984        2.5767049507829656       -7.1524847866448269     
 H   36.101485582358890        1.9091027207929743       -7.7565541227569028     
 H   36.413795182045853        3.5978376720981222       -7.4140010998330057     
 C   38.203091766512152        2.3868032768491103       -7.5622391186240998     
 H   38.832830303743165        3.1028740080472805       -7.0095119465582894     
 H   38.534282229265614        1.3823675902254033       -7.2482765947649037     
 C   38.404846281735352        2.5575425054168104       -9.0728033401645369     
 H   39.454478883027747        2.4209401013861509       -9.3740831140462255     
 H   38.100121970553964        3.5610492006576906       -9.4085891179767547     
 H   37.808153760868564        1.8269362048704505       -9.6392348562933865     
 Cl   16.092956573259542        1.9650578263674399        5.7588170715397213     
 Co   20.495475014687166        1.9797430696081009        12.333643971420635     
 N   21.909455271894991       0.40997663595185824        12.199986119425420     
 N   19.357658125220986       0.20078447814349870        12.333804184564089     
 N   21.783348221916906        2.7678944293577032        10.863897516275459     
 N   19.207480119051986        2.7718066635193264        10.771189110823666     
 N   21.963050203171154        2.7929545774143478        13.641652247698401     
 N   19.369501344918930        2.8739490487641062        13.947425595317616     
 O   23.261888986810998       0.58821452425647969        12.181557728364456     
 C   21.514790827031334      -0.83662950334923081        12.236552841364007     
 N   18.058520589150874      -0.17392218217184943        12.366636748785002     
 C   20.070784655403298      -0.95556415206477363        12.293245440626935     
 O   23.144117022781835        2.7528588561448832        10.970707397928885     
 C   21.314272224857522        3.4131762598912254        9.8266759090072053     
 N   17.892833726338775        2.9858844234593587        10.525997797145154     
 C   19.867197717151178        3.4352265595854266        9.7862304140587568     
 O   23.316079939015761        2.7038875200763743        13.456240299016185     
 C   21.584621350062829        3.4471195898078326        14.707948468215301     
 N   18.092122963979513        3.1868234559953037        14.268875653568823     
 C   20.140274166588128        3.5459024044338210        14.842915210006460     
 B   23.719098454185989        2.0274365137396613        12.168344779518446     
 C   22.451455826574154       -1.9934033162357452        12.256990209134148     
 H   17.298829911040375       0.53421003534081501        12.462813816520933     
 C   17.923134054318229       -1.5248928727842321        12.359844576012073     
 C   19.201390878012987       -2.0666746036553429        12.305254733471306     
 C   22.175647898130805        4.0924460562386775        8.8201413822014434     
 H   17.164839590656594        2.6181304343602210        11.177522502354858     
 C   17.702067304579458        3.7636576561678750        9.4299305136514295     
 C   18.955689888718755        4.0738751556440009        8.9203566744049727     
 C   22.536149386021197        4.0522645946182472        15.674317021855156     
 H   17.294865258397333        2.7856778491860004        13.725045135085338     
 C   18.028083543891299        4.0281861363311737        15.325539400322073     
 C   19.334950343106563        4.2841834907303618        15.729600870958651     
 C   25.307753016401914        2.0648285048746957        12.022082171185623     
 H   23.192105965888580       -1.9161295386421624        11.448287964447983     
 H   23.037664430126998       -1.9989654929170668        13.188421537402592     
 H   21.919671663433441       -2.9425976897249613        12.172143404310168     
 H   16.945476576799411       -1.9853570055927596        12.442399253416308     
 H   19.461317264509660       -3.1151990940087093        12.279520084719074     
 H   22.958594497619522        4.6692001226883937        9.3285197822751176     
 H   22.698948833628389        3.3602845075943124        8.1873804300620403     
 H   21.584023145912226        4.7498848036033845        8.1755979948372843     
 H   16.713955059490313        4.0535301521892029        9.0889719674343610     
 H   19.171995705801699        4.6865856245659012        8.0566828066581273     
 H   23.357742664697486        4.5461882119245258        15.138665567259611     
 H   22.031266715931206        4.7605140925418237        16.336560194436323     
 H   22.997455678577861        3.2706076333149019        16.297340379235134     
 H   17.075971391290498        4.4060811664886090        15.679164873671253     
 H   19.643227667120367        4.9209112426231583        16.546645297049388     
 H   25.773844525533690        1.5010495887939659        12.845641473988616     
 H   25.645720611367611        3.1071173164083969        12.142496625354267     
 C   25.783490489230683        1.5242190594347786        10.663702903866762     
 H   25.556152787098778       0.44899604094793794        10.595079255218190     
 H   25.195024916665158        1.9996209146094264        9.8641929000017239     
 C   27.266331707795644        1.7517110296609957        10.356257466731023     
 H   27.892477044598426        1.1712676375414905        11.051752108430083     
 H   27.520255525203233        2.8078505550936899        10.543293088880212     
 C   27.617098512821983        1.3944056990958489        8.9077664636843199     
 H   27.399319028250531       0.33022890226968266        8.7241858851444700     
 H   26.944727603913574        1.9461530515034364        8.2309994451192718     
 C   29.070727072365688        1.6933042429736802        8.5315003796941404     
 H   29.745473592633171        1.1037043183140354        9.1716887225424752     
 H   29.299093483004416        2.7473399872791293        8.7574791594036832     
 C   29.383082818680968        1.4078769245261553        7.0592565514832080     
 H   29.164667818941346       0.35191596460192592        6.8336574046429677     
 H   28.697534558321770        1.9877287010214364        6.4220117589396981     
 C   30.832837144741749        1.7233667896182545        6.6771934210621042     
 H   31.055547461572257        2.7763330403534381        6.9135760307010488     
 H   31.512595800779966        1.1314502407735880        7.3104337362524836     
 C   31.147929240852303        1.4507461221532882        5.2031691368881905     
 H   30.475959939985028        2.0470427638774957        4.5677883137658979     
 H   30.915043062779024       0.40035138846506368        4.9665583492451093     
 C   32.604788485569003        1.7455126884247398        4.8304066667222036     
 H   32.842236428363357        2.7954358739795384        5.0657783634273112     
 H   33.270640157009993        1.1443865414547756        5.4696903519150988     
 C   32.924475616667884        1.4625514022542931        3.3589112300096744     
 H   32.275416484826685        2.0773272436405597        2.7174844621719823     
 H   32.661866654777022       0.41923091459389744        3.1220617776628199     
 C   34.392348804950728        1.7118013189870831        2.9946880324307972     
 H   34.660944642107026        2.7541578221925471        3.2297873312960972     
 H   35.033718461918788        1.0899493465264198        3.6385583672747588     
 C   34.707893955218871        1.4168935168768211        1.5245968359969146     
 H   34.073306771713476        2.0474428552424206       0.88329026920258447     
 H   34.416995085768917       0.38056457084658257        1.2897301333000102     
 C   36.179939029922330        1.6288932051180052        1.1473141889148282
[truncated: 2,147,514 more chars]
