# Supplementary material for: Unraveling the Contributions to Spin–Lattice Relaxation in Kramers Single-Molecule Magnets
Source: J Am Chem Soc. 2022 Dec 9;144(50):22965–75. doi: 10.1021/jacs.2c08876 (PMC9782788; doi:10.1021/jacs.2c08876)
Supplement: Supplementary file 2 — ja2c08876_si_002.zip [file ja2c08876_si_002.zip › phonon_Co/mol-4/mode-1-10/7/Cart_disp.xyz]

         388

 Co   10.938943089112785        5.9224293792439591        1.4013542546723843     
 N   9.5439623824513884        7.5184762520663684        1.4641746882604882     
 N   12.079221588456214        7.7118711641772197        1.2970377792468228     
 N   9.6425524044385149        5.1826617648474418        2.8720149630328771     
 N   12.237290775183286        5.1722176246845866        2.9744222397052291     
 N   9.4646475220129034        5.1748056558111752        5.2684235387174205E-002
 N   12.055409174634958        5.1347818035474369      -0.28038713172885726     
 O   8.1900174229123550        7.3476964323269653        1.5222476181276789     
 C   9.9397885710322100        8.7646518920931182        1.4128038627350878     
 N   13.382338636953801        8.0725782933586157        1.2768210427168083     
 C   11.379511760104995        8.8757082572700856        1.3337816728590735     
 O   8.2852571346035120        5.1930892596811455        2.7574874598814580     
 C   10.113814680605405        4.5152630123170221        3.8943515737230188     
 N   13.547746762800131        4.9190432348628317        3.2101347511018696     
 C   11.563920383339543        4.4813142522803897        3.9331458130718939     
 O   8.1140149436073283        5.2229389253496716       0.27058265294823441     
 C   9.8435060108253492        4.5017534561472745       -1.0025692466885121     
 N   13.333729970797393        4.8282354784551744      -0.60618219231091564     
 C   11.286608076159576        4.4387705111032059       -1.1589618469070631     
 B   7.7196762129176753        5.9189442736795010        1.5470709786867094     
 C   9.0100067020503616        9.9278965585260543        1.4129941210175563     
 H   14.138365779066167        7.3588914830818952        1.2065299431274197     
 C   13.533878831297963        9.4239113016115503        1.2857796568444326     
 C   12.262616775729585        9.9792004401859398        1.3252298239400191     
 C   9.2479899936163985        3.8146836669947435        4.8817907324973255     
 H   14.281109918913632        5.2926441293273596        2.5669096683966099     
 C   13.723405516197955        4.0958980361246757        4.2731859919789876     
 C   12.461404512809754        3.7923321004690109        4.7724672514771393     
 C   8.9069526583915000        3.8493421556254575       -1.9530325573008285     
 H   14.131151088733464        5.2160677999595952       -5.4741774844718732E-002
 C   13.399899019026408        3.9726538882457980       -1.6520058603278387     
 C   12.093870106558299        3.6996340335183122       -2.0442000900872843     
 C   6.1330785825046057        5.8918855472305962        1.7020590730277005     
 H   8.2252028182689205        9.8035167450683041        2.1747042860896189     
 H   8.4793952708069522        10.005167003373495       0.44830866149465748     
 H   9.5449315845462461        10.866767799330221        1.5858098172797714     
 H   14.517955480834663        9.8735251651197089        1.2150255680477513     
 H   12.014925840237629        11.030641302804671        1.3478882238794965     
 H   8.4935235055350216        3.2145414845368654        4.3530742677394123     
 H   8.6830926721112807        4.5354475790441846        5.4962980783333579     
 H   9.8413537860154481        3.1756282370976794        5.5437184190256827     
 H   14.705863205981354        3.7666831017618683        4.5986018013036665     
 H   12.232023559070074        3.1447490656863870        5.6078238211215350     
 H   7.9979791074408260        3.5127072176628156       -1.4215449020687543     
 H   9.3960340086507212        3.0016875588947434       -2.4704506461995264     
 H   8.5834931339458453        4.5813977326738566       -2.7291882296308878     
 H   14.353220512811079        3.5936250861270129       -2.0020018240245658     
 H   11.785140350991966        3.0496332173580858       -2.8504289958962121     
 H   5.6649767910166187        6.4562660122654423       0.88056528306883075     
 H   5.7881140307283534        4.8511275711203394        1.5880153847490319     
 C   5.6730812259399617        6.4399159395254770        3.0618708165020698     
 H   5.8855131656951016        7.5189637582595177        3.1169547449282264     
 H   6.2809579433406162        5.9811075814650962        3.8569675429286217     
 C   4.2011303478398965        6.1883150688608888        3.3950423137570924     
 H   3.5532496573881867        6.7470097470985575        2.7010317719645749     
 H   3.9667169183317155        5.1241761123637630        3.2267048686841564     
 C   3.8651899413593878        6.5570953044371363        4.8431892145509758     
 H   4.0563290506781495        7.6298536594378632        5.0093022233238065     
 H   4.5623801651011862        6.0328403899277090        5.5180240572261416     
 C   2.4250761426536229        6.2218627810499036        5.2388550283625657     
 H   1.7279750920625687        6.7831928121368978        4.5959887551938676     
 H   2.2248471522440796        5.1581413071149527        5.0297264615227855     
 C   2.1176077706065333        6.5189226966669223        6.7087554286213971     
 H   2.3041489551977321        7.5850534213820504        6.9176936887369553     
 H   2.8264179642879279        5.9698540004090477        7.3491554974257678     
 C  0.68024965646833446        6.1632036078469996        7.1018914338106827     
 H  0.49090177216601988        5.0984066158605676        6.8870520766050980     
 H  -1.9932836541587132E-002   6.7205583187890170        6.4581885121185501     
 C  0.36015441328350473        6.4566259087467035        8.5699976933713895     
 H   1.0523277876370483        5.8958067723398715        9.2172216045724973     
 H  0.55985008105385436        7.5193844934492358        8.7831623280952051     
 C  -1.0874552361037759        6.1253551053812219        8.9479979295170331     
 H  -1.2888539182770922        5.0589959332745718        8.7507781546148600     
 H  -1.7703118561035600        6.6805207076589452        8.2834200509104416     
 C  -1.4233849320260521        6.4551029991356339        10.406011948121236     
 H -0.75369476722516771        5.8923208272174703        11.075709890408325     
 H  -1.2015914627190465        7.5177282241000274        10.599922486417794     
 C  -2.8837097385705310        6.1665255910382308        10.772091469007446     
 H  -3.1056971439087779        5.0981283031523628        10.602570141960074     
 H  -3.5439954513204235        6.7195192716223913        10.081833694280354     
 C  -3.2270445596505759        6.5457151015532951        12.217904995960879     
 H  -2.5503097723034429        6.0100989924649140        12.907896644701747     
 H  -3.0119567251820638        7.6184240281708986        12.375643467959792     
 C  -4.6837238566000172        6.2525997338180632        12.605876930153395     
 H  -4.8966760597353254        5.1750469668187602        12.455273649453842     
 H  -5.3715042344198682        6.7916969865469410        11.924546165324900     
 C  -4.9837936747351179        6.6403083287208151        14.062240443835407     
 H  -4.2348491408089508        6.1562510536087451        14.732503809630359     
 H  -4.8336516428296425        7.7376095656635684        14.196955937076849     
 C  -6.4044568470877907        6.2439039754572168        14.523124049839378     
 H  -7.1615272628301430        6.7816176524947505        13.903547059183841     
 H  -6.5607405830583394        5.1550155339434376        14.332327745226126     
 C  -6.6106629500159224        6.5503683741564007        16.015403061435730     
 H  -7.5773671981920856        6.1056728062838452        16.389730098524200     
 H  -6.6301505438087576        7.6689424461381144        16.207829783299800     
 H  -5.7718848727913779        6.1064142727719073        16.640862364237108     
 Cl   15.635592986241466        5.9138891560415248        1.1556838723445608     
 Co   20.876107551678039        1.9755475088024781        5.4127778042489973     
 N   22.271222156038775        3.5714920225524645        5.3495009704344501     
 N   19.735737988800746        3.7648055071540036        5.5162810879228736     
 N   22.172731074761284        1.2354599724166098        3.9423912709959379     
 N   19.578158758112227        1.2250777324278057        3.8393610989361577     
 N   22.350314767275872        1.2276777043717535        6.7614797800831425     
 N   19.759403456312132        1.1866536613016363        7.0936127931553088     
 O   23.625166430592504        3.4007609744050029        5.2918433263641598     
 C   21.875286230123645        4.8176246607582884        5.4008951400569973     
 N   18.432612074750061        4.1255624846113443        5.5361512386374931     
 C   20.435508043298313        4.9286136234147984        5.4795013380627084     
 O   23.530021425487174        1.2458184096756124        4.0571713070354649     
 C   21.701761529190428       0.56843379296578733        2.9196827110040924     
 N   18.267715367494031       0.97253202558984497        3.6029256832779040     
 C   20.251702009226932       0.53461509005583063        2.8804645331246501     
 O   23.700980112353022        1.2763376392296808        6.5440420313197265     
 C   21.971319459919627       0.55458435901739001        7.8166520360783327     
 N   18.481083566290838       0.87992207690760749        7.4192384014133426     
 C   20.528186322919947       0.49112434579896785        7.9725717100445550     
 B   24.095489153808394        1.9719476299403178        5.2673842125313195     
 C   22.805010726349504        5.9809118737062210        5.4011702521890177     
 H   17.676589943585171        3.4118836593604680        5.6065570903221573     
 C   18.281147972846995        5.4768866198707222        5.5269216111820896     
 C   19.552457601237450        6.0321236100925697        5.4876257056014293     
 C   22.567890280954749      -0.13183768802410945        1.9322642976773847     
 H   17.534219157417258        1.3457928687580305        4.2461774374195187     
 C   18.092244775198768       0.15014183102564987        2.5392574276013469     
 C   19.354350462854601      -0.15354901951540978        2.0403534365035791     
 C   22.907746913260116       -9.7618208889828806E-002   8.7673776389219942     
 H   17.683694536274267        1.2675697051447732        6.8676134204646129     
 C   18.414902002935776        2.4644558290605745E-002   8.4652935133368672     
 C   19.720919216501887      -0.24796371079701646        8.8578302961671422     
 C   25.682101389267398        1.9448050348936960        5.1125996042330941     
 H   23.589828545460069        5.8568662516397367        4.6394311677828144     
 H   23.335623476846351        6.0577871313668998        6.3658659957607364     
 H   22.270063444021613        6.9198067599152511        5.2287126616226773     
 H   17.297106877422010        5.9266027762145805        5.5974105467350022     
 H   19.800207407251545        7.0835528157257999        5.4647962427120245     
 H   23.321215745020833      -0.73344865524595992        2.4611754083984896     
 H   23.134264858403334       0.58910897762598746        1.3190841197238707     
 H   21.974464611013655      -0.76962666552743542        1.2690222771924207     
 H   17.109815127423108      -0.17848041917272700        2.2131840949190353     
 H   19.583922652483466      -0.80062609834469833        1.2046836941613508     
 H   23.817857444008599      -0.43244013182487767        8.2361069086148326     
 H   22.418982291403708      -0.94678368985973893        9.2833259731729250     
 H   23.229508792488861       0.63417935151091898        9.5450166210990126     
 H   17.461599310212392      -0.35446135579534571        8.8152483742377559     
 H   20.029619277748829      -0.89763536707816161        9.6643276573628807     
 H   26.150119342528438        2.5095066484643209        5.9339230321294343     
 H   26.027031001154999       0.90408805948520699        5.2270950565214775     
 C   26.142225624432101        2.4922907484914734        3.7526138342946376     
 H   25.929639047985347        3.5712736699828418        3.6970328805214336     
 H   25.534531567918158        2.0330317294267699        2.9576564371268148     
 C   27.614261330983481        2.2408212934827194        3.4197260882570015     
 H   28.261962128095913        2.7998006582736745        4.1136585682954605     
 H   27.848826624098702        1.1767753604103084        3.5884002789019225     
 C   27.950313402427003        2.6092705284524182        1.9715229959796070     
 H   27.758966355900100        3.6819334729122302        1.8051190194744067     
 H   27.253307327812301        2.0846984582630284        1.2967654803812072     
 C   29.390520639997764        2.2742758791660900        1.5760211944280786     
 H   30.087457951598918        2.8357739362400509        2.2189020085940641     
 H   29.590924636050872        1.2106088371848205        1.7852390154702049     
 C   29.698033091709696        2.5713133422001824       0.10611760621883735     
 H   29.511318071957671        3.6373985492265355      -0.10286454965768740     
 H   28.989336513259222        2.0221026500454031      -0.53427734793316450     
 C   31.135454430545895        2.2158313758454531      -0.28699854010888909     
 H   31.324961764443088        1.1510600201393650       -7.2191485380699749E-002
 H   31.835536720549424        2.7732688790450202       0.35673121917989320     
 C   31.455534203618718        2.5093534242513664       -1.7551015092569318     
 H   30.763350957255327        1.9485620480390669       -2.4023439264005173     
 H   31.255810873005355        3.5721240137149248       -1.9681886176770360     
 C   32.903138667354952        2.1781163830036006       -2.1331858277982265     
 H   33.104530901638036        1.1117277648615174       -1.9360955822523318     
 H   33.586041651175023        2.7331861784597775       -1.4685755004139434     
 C   33.239039396303049        2.5080293879263476       -3.5911848087246034     
 H   32.569105431898969        1.9455657978641698       -4.2609388904190615     
 H   33.017547011938589        3.5707790376595967       -3.7848724248968044     
 C   34.699261251009666        2.2190557020636752       -3.9574423757548964     
 H   34.920852582823500        1.1504491154698613       -3.7884394432617459     
 H   35.359839890323009        2.7714494221594843       -3.2669190891191997     
 C   35.042677254521266        2.5988674131339553       -5.4031194393862529     
 H   34.365399332426314        2.0641726880245068       -6.0934468236230597     
 H   34.828416383439020        3.6719414365911636       -5.5601773921518536     
 C   36.499149778300037        2.3047728671240666       -5.7913213439578017     
 H   36.711031242313162        1.2266286976105154       -5.6420235776165502     
 H   37.187533075489853        2.8423862915864011       -5.1091117673719531     
 C   36.799650269502841        2.6941821451394055       -7.2472966524646063     
 H   36.049512264545108        2.2123408130359481       -7.9185518866577747     
 H   36.651515715351358        3.7924127501324700       -7.3803613929376972     
 C   38.219876317173210        2.2955600168471446       -7.7085051563377958     
 H   38.978166504561045        2.8308205114954159       -7.0874187919316070     
 H   38.373998302394455        1.2055207165224484       -7.5196014390744956     
 C   38.426862899830937        2.6045097996246711       -9.2003700040446681     
 H   39.392955788443075        2.1571378074348981       -9.5750215444375115     
 H   38.449487146797999        3.7243836050743044       -9.3907752511736451     
 H   37.586256349382630        2.1636666314246260       -9.8273689655809822     
 Cl   16.179508703343878        1.9663459097943501        5.6575174926816914     
 Co   20.428174456520569        1.9709321688001578        12.338951912500582     
 N   21.825399432189769       0.39995052438112283        12.123781920601678     
 N   19.266278019163028       0.21084927465221590        12.313166627033182     
 N   21.689626014257996        2.7777097686285148        10.834580635001423     
 N   19.124186662603481        2.8059361551064219        10.836060987937021     
 N   21.929045059707637        2.8057581328460111        13.583320981005670     
 N   19.342605777686423        2.9293683138900959        13.959161833352056     
 O   23.179698676804176       0.56649815772478629        12.096207287827424     
 C   21.417618736094916      -0.84247253372388065        12.161583099840959     
 N   17.967367341423948      -0.15586459417085119        12.410283871208410     
 C   19.971787928758875      -0.95000827765331042        12.254620198520561     
 O   23.055263615042907        2.7346194052242985        10.895718124965848     
 C   21.195323129808624        3.4359241115661132        9.8177721360259618     
 N   17.801341975927553        3.0118850379612980        10.634060154307619     
 C   19.748761661072386        3.4643268633984721        9.8254837071071091     
 O   23.276978013803866        2.6845558293971048        13.375853833758216     
 C   21.587315925967896        3.4682598810059542        14.657044308467320     
 N   18.079363943699203        3.2418311412661258        14.334642736586220     
 C   20.149183599818794        3.5898443448359987        14.831333815270483     
 B   23.649252333710535        2.0065245364283268        12.078286909914072     
 C   22.345989881224398       -2.0058738970683407        12.168050369794411     
 H   17.217918802206555       0.56000631290378400        12.540568163379172     
 C   17.824415019495191       -1.5053005176444483        12.428185328772857     
 C   19.097681081009501       -2.0552146501268154        12.317783194263908     
 C   22.020737981664361        4.1121522281523610        8.7793843631794886     
 H   17.095050430367042        2.6474899946536508        11.309517571524680     
 C   17.572822333196463        3.7841446986925935        9.5399725497034336     
 C   18.806256381152686        4.0964896470927217        8.9871125371850287     
 C   22.575286773641619        4.0620499566573862        15.593433323818742     
 H   17.260657912952855        2.8413117041401668        13.821946057067324     
 C   18.058757572258990        4.0745944171053239        15.400049004839934     
 C   19.381878462227672        4.3251739073689386        15.753337620389361     
 C   25.238558078691444        2.0308034919884017        11.918268998375185     
 H   23.035749192396764       -1.9679422348198503        11.307684345356545     
 H   22.993879100671620       -1.9732161722922232        13.061769477177362     
 H   21.801960423221413       -2.9552030152885642        12.154415137064616     
 H   16.849056067063923       -1.9605569605151383        12.564907424356679     
 H   19.352261327967966       -3.1053178551288014        12.293422890899436     
 H   22.922514999303186        4.5557751872694441        9.2438139724545643     
 H   22.382325088978519        3.3802012567009703        8.0248606704411785     
 H   21.431008210786423        4.8828386785619351        8.2542742044039379     
 H   16.574206923141368        4.0709402323875699        9.2320050403422389     
 H   18.990621196804092        4.7009884830756912        8.1096341540940067     
 H   23.349703893126751        4.6046103934023215        15.025381897879985     
 H   22.087704019514494        4.7271993425637051        16.317724268090966     
 H   23.103092244311700        3.2672470483944220        16.154841709644458     
 H   17.121006064747604        4.4445725156691314        15.799263001464045     
 H   19.723718143913324        4.9499769858660319        16.566405797964023     
 H   25.703298881012881        1.4736886855670701        12.747708208706923     
 H   25.580052538695142        3.0731666075591946        12.029946865887185     
 C   25.718706432839877        1.4763542260785569        10.566131382357538     
 H   25.494373322512956       0.39995246536665829        10.508812183004848     
 H   25.132346107978247        1.9420166819411897        9.7589580306404304     
 C   27.204458391264644        1.7012047509080142        10.262625056920083     
 H   27.826771184188438        1.1350699166895100        10.973841037051518     
 H   27.454472107551886        2.7614365169571742        10.432049605852161     
 C   27.568978688175243        1.3179152460993482        8.8223559160299647     
 H   27.363725159014976       0.24764583138989088        8.6587979122743484     
 H   26.894600020891176        1.8486840151412727        8.1304240358813722     
 C   29.023121506975304        1.6251588884507155        8.4476899375789998     
 H   29.701380868929334        1.0532030963637273        9.1006651850994746     
 H   29.238987548161052        2.6853339405519514        8.6577246388878759     
 C   29.347207618226413        1.3197024033365419        6.9805502040580292     
 H   29.149186677993523       0.25576983516218843        6.7726913611495378     
 H   28.652954117377991        1.8754456302404516        6.3306867016360870     
 C   30.792607977027352        1.6561397593336851        6.5940599212091771     
 H   30.993869973456160        2.7181338626958134        6.8102570712216028     
 H   31.484579040179813        1.0899166311625865        7.2383698618612513     
 C   31.113458059584431        1.3613221320906577        5.1244079238786666     
 H   30.421901244159532        1.9229477013665013        4.4774827342936989     
 H   30.911796717739811       0.29887579761580185        4.9115908808815112     
 C   32.559919448942587        1.6920384850988095        4.7373123419662990     
 H   32.764622667748561        2.7559511881491843        4.9423091688987855     
 H   33.248573791231365        1.1297446546847358        5.3893658724274101     
 C   32.881973422582746        1.3783103703924704        3.2714264223906770     
 H   32.208013653843494        1.9504345023144918        2.6151440690829268     
 H   32.656645210201980       0.31892767235140568        3.0665686443892648     
 C   34.339102697704774        1.6700814049333887        2.8940452718307395     
 H   34.566470736626627        2.7320920043483157        3.0866990487473447     
 H   35.002978604398542        1.0988824690392687        3.5636526845745080     
 C   34.673171917348796        1.3271334689534755        1.4373571136483645     
 H   34.009562387911295        1.8952331588921851       0.76569691358689396     
 H   34.438229064799025       0.26637753115909490        1.2482252053209562     
 C   36.135725108231142        1.6018392144724902        1.0612846030682355     
 H   36.369776310394805        2.6652930837343964        1.2480285891170624     
 H   36.804738236405235        1.0288020251801797        1.7271165291910939     
 C   36.453010109329249        1.2551673340512304      -0.39984255859149032     
 H   35.760227000410815        1.8022371406171966       -1.0647728584952951     
 H   36.248516676837362       0.18365465740939377      -0.58187521505670081     
 C   37.902587994731313        1.5762018558310280      -0.80061579445230624     
 H   38.597131338769636       0.98435398783327799      -0.17475997214504851     
 H   38.108918236735065        2.6387738572337480      -0.56660404834262568     
 C   38.166061278673951        1.3007399285587453       -2.2888542841329897     
 H   39.180166829892848        1.6172172492066172       -2.5911753854846040     
 H   38.069085935016837       0.22300891734973782       -2.5307999076175056     
 H   37.448642217845077        1.8493990167361156       -2.9301813392001756     
 Cl   15.753240350746077        2.0081620206449391        12.729127447665450     
 Co   10.815907333653072        5.9171698526182652        8.1010926241056396     
 N   9.4186708899166494        4.3461938572692107        8.3166701279787958     
 N   11.977761470530352        4.1571128993971254        8.1265204923517125     
 N   9.5547852782846832        6.7239949643385701        9.6058104543759075     
 N   12.120236333393779        6.7523910198822783        9.6034149807373606     
 N   9.3147304215083260        6.7520939609887494        6.8571486737437759     
 N   11.901105989693789        6.8756592703863664        6.4805272254266901     
 O   8.0643833557850506        4.5127649927846010        8.3445292799453679     
 C   9.8264589289802142        3.1037753692210637        8.2787198535686262     
 N   13.276659138517834        3.7904014551667191        8.0290675161799516     
 C   11.272269740922063        2.9962539896091549        8.1852751672485962     
 O   8.1891100575439566        6.6808381402967463        9.5451068324734134     
 C   10.049410061189676        7.3824988418768891        10.622284743992925     
 N   13.443138045591082        6.9586529773521866        9.8047548639762372     
 C   11.495977684015928        7.4110094311244117        10.614045236605387     
 O   7.9668621974464822        6.6309263932924303        7.0650215194022934     
 C   9.6561853873282359        7.4147363687098657        5.7834076536700740     
 N   13.164252061187261        7.1880063149756133        6.1045822701896828     
 C   11.094273439566610        7.5362109463797244        5.6086444573824776     
 B   7.5948539006319464        5.9528021968920841        8.3626424910849977     
 C   8.8981346997212682        1.9403332776152804        8.2724708701476590     
 H   14.026073080201716        4.5062650329666445        7.8985685665133216     
 C   13.419619501983039        2.4409689302508433        8.0111548940676105     
 C   12.146372943327776        1.8910537540680186        8.1218880898167392     
 C   9.2243545057606653        8.0590781459627934        11.660728736827654     
 H   14.149218729447284        6.5940849789983558        9.1291731426750804     
 C   13.671994387908940        7.7313240811781831        10.898478975881503     
 C   12.438742724235331        8.0436211265149584        11.451793332483918     
 C   8.6680278353704310        8.0087630390950331        4.8473596522599181     
 H   13.983115730514278        6.7874613131521846        6.6170329939435133     
 C   13.184557016819625        8.0207767749911518        5.0391645940355341     
 C   11.861318879065559        8.2714691473500075        4.6863458448634958     
 C   6.0055419573228779        5.9771129339622666        8.5228087037223421     
 H   8.2081732080522709        1.9785492983558615        9.1326120128547661     
 H   8.2505011107078516        1.9725588597297652        7.3786016419202864     
 H   9.4421944718363289       0.99107107653197224        8.2865821512581501     
 H   14.394970776311679        1.9857412368938194        7.8742022252276351     
 H   11.891795975013016       0.84095361427235993        8.1463170723477649     
 H   8.3226815190631704        8.5028863496439833        11.196336751483546     
 H   8.8626761564509433        7.3273416698871197        12.415414977394217     
 H   9.8143658825438553        8.8296718997585142        12.185667768796160     
 H   14.670700460050833        8.0184366516499530        11.205861482571562     
 H   12.254659161864767        8.6483535477844722        12.329175591607747     
 H   7.8933390438574955        8.5505387474322330        5.4156502389977232     
 H   9.1553371059102329        8.6745977799595249        4.1236262108328710     
 H   8.1406966426399450        7.2142117270088750        4.2853281716221590     
 H   14.122212690166126        8.3906388945744883        4.6395839211597094     
 H   11.519228718114020        8.8962099620640007        3.8733250227129581     
 H   5.5407891691289262        5.4198368309950409        7.6934841900247237     
 H   5.6640515983409871        7.0194552577789775        8.4109281357382013     
 C   5.5253719754581203        5.4229403063547714        9.8750443727559176     
 H   5.7497452555880759        4.3465634972671676        9.9326041143080772     
 H   6.1116722209645129        5.8888395000929332        10.682121365144489     
 C   4.0395950604727382        5.6477616020405659        10.178496238129172     
 H   3.4173336834574455        5.0814460861415967        9.4673901060959142     
 H   3.7895168042591756        6.7079371575633644        10.008848613072363     
 C   3.6750836804912526        5.2647429100956646        11.618844311871785     
 H   3.8803004146508280        4.1944977340685794        11.782585124563798     
 H   4.3495069171200225        5.7956015070915132        12.310656109142927     
 C   2.2209609179712135        5.5721189614015101        11.993518007927980     
 H   1.5426509495139737        5.0001381970483401        11.340620901749583     
 H   2.0051575687317640        6.6322843092526576        11.783371245451907     
 C   1.8968799456302434        5.2668369278616991        13.460701507503789     
 H   2.0948946606915833        4.2029281372190761        13.668672953451964     
 H   2.5911490989944572        5.8226369987533326        14.110493384428990     
 C  0.45148225624079719        5.6033207629031896        13.847194464661289     
 H  0.25024014652853688        6.6653146884893584        13.630975309929076     
 H -0.24050104412197873        5.0371014185743324        13.202893914264250     
 C  0.13061648704839551        5.3085257114147844        15.316856272247408     
 H  0.82212738182979539        5.8701969461749490        15.963784736136169     
 H  0.33233601239373328        4.2460987060583166        15.529698184888057     
 C  -1.3158734003578927        5.6391547999750120        15.703931997091891     
 H  -1.5206349999392763        6.7030566894193235        15.498942716316188     
 H  -2.0044745121484788        5.0768355991707841        15.051846241285350     
 C  -1.6379626954482520        5.3253867506872314        17.169810937412088     
 H -0.96406585895363472        5.8975441232721701        17.826125737432829     
 H  -1.4125705009691960        4.2660207489551327        17.374669212730371     
 C  -3.0951263652397540        5.6170645812746018        17.547141031094597     
 H  -3.3225557406399964        6.6790460179368836        17.354422895909352     
 H  -3.7589317801595850        5.0458012034358708        16.877527077783359     
 C  -3.4292587809772108        5.2741856239917464        19.003836719175943     
 H  -2.7655997593419817        5.8422547972056460        19.675479151149720     
 H  -3.1944110192188573        4.2134177703466875        19.193026682609172     
 C  -4.8917957162147934        5.5490838255537520        19.379889621229395     
 H  -5.1257406773778076        6.6125176916314139        19.192928500878310     
 H  -5.5608931195033575        4.9759858376253723        18.714205058833500     
 C  -5.2091076723631318        5.2027855928471780        20.841087812726606     
 H  -4.5160157582200551        5.7497156173938970        21.505837053642573     
 H  -5.0050033103354927        4.1312074419981544        21.023304167644017     
 C  -6.6585526122553347        5.5245303606714691        21.241947669567033     
 H  -7.3534843113174002        4.9328416837149582        20.616347129418152     
 H  -6.8644726521350314        6.5871654927588086        21.007746022054693     
 C  -6.9219796189274101        5.2495140375842224        22.730254496954437     
 H  -7.9358339351487750        5.5671118363221002        23.032654149395135     
 H  -6.8260206664108587        4.1715922246911603        22.972334424693063     
 H  -6.2037855958068651        5.7976277156884191        23.371335715562545     
 Cl   15.490700581039642        5.9544513095061022        7.7094999964911262     
         388

 Co   10.943395681812145        5.9226073332117615        1.3948736754237652     
 N   9.5471972129438196        7.5169505890830495        1.4622420332924639     
 N   12.083181956378402        7.7117639144983592        1.2950900077744818     
 N   9.6486224337965893        5.1799840004950699        2.8663573282112331     
 N   12.242419346274120        5.1703973024103576        2.9663205135249675     
 N   9.4687725310672590        5.1710710570756167        4.9393898587815496E-002
 N   12.059514513198211        5.1298189012650655      -0.28417733531241440     
 O   8.1933823205417369        7.3454366213206166        1.5191408491712952     
 C   9.9426565026105997        8.7632348236584630        1.4112716531783334     
 N   13.385970009866110        8.0735048614056844        1.2734122360859681     
 C   11.382525315529746        8.8750376412315823        1.3323746460311199     
 O   8.2910739069183368        5.1905359461420888        2.7533332189123851     
 C   10.120689536570135        4.5135540600861717        3.8889158547468679     
 N   13.553290750830124        4.9192299703196900        3.2013046805417762     
 C   11.570646827557566        4.4804442037413699        3.9266568183332993     
 O   8.1181471110719627        5.2209593416121880       0.26660933766082273     
 C   9.8470957602340814        4.4990472499999106       -1.0066471949140865     
 N   13.337631373612522        4.8231671636524158      -0.61055820629536983     
 C   11.290178392126597        4.4346736263980455       -1.1629425848617099     
 B   7.7240612884317912        5.9160422487205260        1.5438442969973740     
 C   9.0123117296478448        9.9259737737397504        1.4109346035166783     
 H   14.142309050697857        7.3602898486028003        1.2013755059210487     
 C   13.536353055698067        9.4248483489659716        1.2819957284722110     
 C   12.264638557878104        9.9791291258666437        1.3229599035280180     
 C   9.2560455495655791        3.8137213779250065        4.8778774356724597     
 H   14.285809722727951        5.2929634240709911        2.5572809909867793     
 C   13.730703737418057        4.0979998054484419        4.2655592289400381     
 C   12.469609437539265        3.7937626702505605        4.7662868149432818     
 C   8.9094974792169257        3.8488445029541847       -1.9574778737657870     
 H   14.135300497001790        5.2120215278166153       -6.0183311917482787E-002
 C   13.403178933075088        3.9681314800935077       -1.6568158783764466     
 C   12.096901764545384        3.6955879662073965       -2.0486532346079200     
 C   6.1374478456743748        5.8880616271740660        1.6993492501863157     
 H   8.2295709041604752        9.8032961369448888        2.1747770305051382     
 H   8.4791467475316047        10.000131011974821       0.44778102705992462     
 H   9.5468891235989339        10.865398621383710        1.5799857672857829     
 H   14.519939279337930        9.8752327785337233        1.2099852402203637     
 H   12.016090769350747        11.030355983164437        1.3458190492405218     
 H   8.4991875436132691        3.2156013480400221        4.3507874819574415     
 H   8.6945393730957168        4.5348695201569758        5.4944956812816894     
 H   9.8497606270646756        3.1729683978977952        5.5376805602043984     
 H   14.713726212112286        3.7707351836937750        4.5908276277434830     
 H   12.241688932361569        3.1475553508220675        5.6029815730654580     
 H   8.0042170234987857        3.5058187849346747       -1.4256094874953165     
 H   9.3988809782781857        3.0069494787650064       -2.4811494462845500     
 H   8.5803118479935527        4.5831195140851637       -2.7270773969743431     
 H   14.356281779895525        3.5893614253056620       -2.0076178932033373     
 H   11.787777476707367        3.0460773321551815       -2.8551219369364018     
 H   5.6689050711007880        6.4523792140271699       0.87804741467038927     
 H   5.7930161024369360        4.8471645601243223        1.5850247006815803     
 C   5.6771234771479628        6.4354627844292027        3.0593471577069664     
 H   5.8905511124853467        7.5142546590315424        3.1152968859468153     
 H   6.2840931682535857        5.9754821858518410        3.8544072131921907     
 C   4.2046173275029020        6.1854588999528444        3.3915031792442378     
 H   3.5578901591137773        6.7455933918586295        2.6976578084913463     
 H   3.9688183245751296        5.1218542675305745        3.2220331107999485     
 C   3.8682836200314181        6.5534841598902798        4.8398042083234269     
 H   4.0611261674492427        7.6257070017709694        5.0069555761426159     
 H   4.5641611291261270        6.0275042373863235        5.5145129025198347     
 C   2.4274449685959416        6.2204692092824079        5.2346639542894371     
 H   1.7315662456894403        6.7834502229400533        4.5920412219391746     
 H   2.2254856294818754        5.1573136640942048        5.0246275480916465     
 C   2.1199110846562066        6.5169122387835756        6.7047364680653274     
 H   2.3082557417028453        7.5824792864929478        6.9145520973351076     
 H   2.8275053258485312        5.9661371057735950        7.3448764121694801     
 C  0.68190417203491771        6.1634245822496494        7.0974388734701481     
 H  0.49074824261271893        5.0992300384325393        6.8815945398598428     
 H  -1.7222162129507772E-002   6.7225531493745665        6.4542623502976220     
 C  0.36213811742932944        6.4559232670293678        8.5658487859678196     
 H   1.0533332371701958        5.8933786013828779        9.2124856067888725     
 H  0.56350094935116168        7.5180819336317741        8.7800902344004452     
 C  -1.0859144212835872        6.1264773869521614        8.9437037363161807     
 H  -1.2890440603182376        5.0608712025208433        8.7448052025291165     
 H  -1.7679814853283822        6.6837597110659983        8.2802804471149187     
 C  -1.4210645666097494        6.4541677790938525        10.402343111250174     
 H -0.75228524620890935        5.8890665938265965        11.070766508362908     
 H  -1.1974499395380942        7.5159348824900265        10.598152786831905     
 C  -2.8817238202470046        6.1673116872263192        10.768362504342074     
 H  -3.1057102647983394        5.1000343353647448        10.596001593662070     
 H  -3.5411756276294022        6.7232799038912718        10.080089259311336     
 C  -3.2239748541730471        6.5428433440056306        12.215217731177834     
 H  -2.5490051359182706        6.0032429671916683        12.903160346166660     
 H  -3.0058145956829607        7.6140343053223543        12.376287456746802     
 C  -4.6813179241200160        6.2529425630371600        12.602594612290726     
 H  -4.8978176526185591        5.1773755601628224        12.447608447536149     
 H  -5.3670499403338745        6.7968828766845935        11.924071305568654     
 C  -4.9804451504683618        6.6352950273597742        14.060164120553635     
 H  -4.2361882010635030        6.1438584353933079        14.727832390033841     
 H  -4.8235560911281601        7.7295401186653905        14.200131744758007     
 C  -6.4030672403784008        6.2469986607293562        14.518684501177409     
 H  -7.1549924149636359        6.7917269627200128        13.901576369824650     
 H  -6.5661804222304223        5.1614360720862660        14.322981045274819     
 C  -6.6095041905251257        6.5481265260135810        16.011632382653943     
 H  -7.5795322921874817        6.1154166156996528        16.382808238137990     
 H  -6.6164437363783195        7.6622072363462079        16.209757102704813     
 H  -5.7803290758668089        6.0929766290433118        16.634955723895253     
 Cl   15.639379660079394        5.9158025524944478        1.1464078194523328     
 Co   20.871665664489136        1.9757091544973542        5.4192113995665476     
 N   22.267991386316833        3.5699551393898412        5.3514093480377278     
 N   19.731792958400710        3.7646911672013035        5.5182227454517303     
 N   22.166659967698219        1.2327818536507793        3.9479881023061409     
 N   19.573020784446616        1.2232540925864155        3.8474333584293499     
 N   22.346204968147077        1.2239391419981660        6.7647214344089859     
 N   19.755320840116525        1.1817369754665545        7.0974014799925431     
 O   23.621805622232880        3.3984874507747529        5.2949049065159519     
 C   21.872427887902465        4.8161985332353741        5.4024020101741472     
 N   18.428996491677555        4.1264794911907776        5.5395713660256183     
 C   20.432506835698398        4.9279373504740578        5.4809039735295730     
 O   23.524203830662817        1.2432681512418320        4.0612519845886919     
 C   21.694870837745906       0.56670586187249794        2.9250762790388878     
 N   18.262161326409327       0.97268400017535273        3.6117625787490089     
 C   20.244957417020586       0.53371959183803919        2.8869327092034176     
 O   23.696861492680373        1.2743276567681967        6.5479434727187398     
 C   21.967751827738645       0.55187632368152051        7.8206854344994161     
 N   18.477204851886295       0.87490929117222704        7.4236214784126755     
 C   20.524639686753950       0.48704956796401949        7.9765316724423281     
 B   24.091109033502974        1.9690349350333018        5.2705474598297535     
 C   22.802718176242031        5.9789778872559101        5.4031811109445664     
 H   17.672662188905910        3.4132720869174449        5.6117171644660493     
 C   18.278685758574646        5.4778145538971863        5.5307303952479847     
 C   19.550445454285576        6.0320457645529411        5.4899126705263575     
 C   22.559803569867011      -0.13283438564790398        1.9361343331335155     
 H   17.529516026196397        1.3460944867301290        4.2558116375335429     
 C   18.084926979243829       0.15217099462936740        2.5469219611512792     
 C   19.346120676546871      -0.15218486920463928        2.0465526830034002     
 C   22.905230546022111       -9.8128120410337361E-002   8.7717652499258953     
 H   17.679566178845555        1.2635882167575345        6.8730713193163817     
 C   18.411645460338988        2.0162494111075457E-002   8.4700990407150236     
 C   19.717911537271792      -0.25199004695716565        8.8622617232337841     
 C   25.677736338754027        1.9409745875440112        5.1152357289164394     
 H   23.585472247152065        5.8566176703427502        4.6393112246836736     
 H   23.335884409534032        6.0527597515385549        6.3663444560976989     
 H   22.268119510585532        6.9184251994294890        5.2344701197065442     
 H   17.295133327525910        5.9282961885238512        5.6024890350232512     
 H   19.799049171318966        7.0832615459345103        5.4668909780764228     
 H   23.315577753664790      -0.73234960553866191        2.4634091321885654     
 H   23.122712915983168       0.58848734858468810        1.3207766986726772     
 H   21.966029670692972      -0.77238437631106360        1.2750827779127998     
 H   17.101931111166952      -0.17453060556909067        2.2210290535480834     
 H   19.574222775224293      -0.79791163291746336        1.2095604631232832     
 H   23.811591182953169      -0.43943134036863379        8.2401029102790915     
 H   22.416147994548524      -0.94145857843175196        9.2940404934892786     
 H   23.232803310594420       0.63590175740037302        9.5427740083490615     
 H   17.458560492871772      -0.35868078933557845        8.8208620845858690     
 H   20.027007664051386      -0.90118798495425356        9.6689854328397367     
 H   26.146199485492016        2.5055972500111050        5.9363757193279625     
 H   26.022134894902248       0.90011646835094661        5.2299894269554041     
 C   26.138181199685494        2.4878583472868994        3.7550725037699060     
 H   25.924606603016080        3.5665885596186997        3.6986506380753621     
 H   25.531385055727249        2.0274496133204316        2.9601448009654741     
 C   27.610767947379308        2.2379794061785834        3.4231860281241513     
 H   28.257324187226118        2.7983843880949908        4.1169572364806877     
 H   27.846711294573769        1.1744631630847930        3.5929759960268264     
 C   27.947207692300655        2.6056902391897969        1.9748316132606267     
 H   27.754167558455094        3.6778224325416189        1.8074038411306863     
 H   27.251505132461684        2.0794089986848769        1.3001963878871470     
 C   29.388135117547876        2.2729013376227853        1.5801276542366747     
 H   30.083858267638973        2.8360420032780480        2.2227641996793608     
 H   29.590260759763328        1.2097975104205796        1.7902488405716948     
 C   29.695710852164211        2.5693230455101732       0.11005210751289549     
 H   29.507201037379787        3.6348468475902092       -9.9805222934803040E-002
 H   28.988224545961259        2.0184130056981329      -0.53008296797150622     
 C   31.133777826263600        2.2160606638581806      -0.28263144784844463     
 H   31.325085235870933        1.1518904750873968       -6.6817795421664772E-002
 H   31.832808973291954        2.7752678852827692       0.36057056171589852     
 C   31.453529178192781        2.5086541181337982       -1.7510382352290852     
 H   30.762324670102558        1.9461358362771135       -2.3976926340904914     
 H   31.252140081785086        3.5708241963241787       -1.9652060248331842     
 C   32.901576782847201        2.1792402867984202       -2.1289730811933154     
 H   33.104700278826130        1.1136061194384415       -1.9301976192047152     
 H   33.583687910386267        2.7364315702767885       -1.4655189615932462     
 C   33.236699415342891        2.5070875498700302       -3.5875981691533734     
 H   32.567688460959019        1.9422890550459613       -4.2560749098781079     
 H   33.013370863671661        3.5689728715616171       -3.7831960501069641     
 C   34.697260857189185        2.2198549412704915       -3.9537867085471512     
 H   34.920870969782321        1.1523787272713681       -3.7819183329936585     
 H   35.356990969416856        2.7752531222465100       -3.2652611796332396     
 C   35.039589058510202        2.5959777568922573       -5.4005122730269397     
 H   34.364103310339999        2.0572528052732815       -6.0887738912419067     
 H   34.822214521047066        3.6675156032416054       -5.5609354303492609     
 C   36.496735677685038        2.3051466370328635       -5.7881076218549117     
 H   36.712218072457503        1.2290177332049896       -5.6343618318507227     
 H   37.183040527535361        2.8476771475120812       -5.1087493408233549     
 C   36.796272122952693        2.6891149378774353       -7.2453082848013759     
 H   36.050881224322850        2.1997837588741507       -7.9139189397948861     
 H   36.641290431113788        3.7842430410808463       -7.3837075245408119     
 C   38.218478888244555        2.2987113793197875       -7.7041373465359060     
 H   38.971563020942995        2.8411088673406453       -7.0855951629950260     
 H   38.379538127874731        1.2120553380213259       -7.5102320540207703     
 C   38.425657374164388        2.6022006055384375       -9.1966917305424349     
 H   39.395104578645920        2.1669476390281535       -9.5681759210956354     
 H   38.435577242573103        3.7175162445905894       -9.3928958172949635     
 H   37.594744880023498        2.1500065402833943       -9.8214778921569330     
 Cl   16.175730173541684        1.9682762950196324        5.6667934145476071     
 Co   20.431841380629542        1.9708060857901499        12.339736299870552     
 N   21.830172174620280       0.40027508821706670        12.127635439586594     
 N   19.271518304919876       0.20954035638460511        12.315923092906523     
 N   21.693422157845095        2.7770893299570889        10.836227475336351     
 N   19.127459403238309        2.8035688119211009        10.834957899770171     
 N   21.931710880517254        2.8051850028487104        13.586129828760386     
 N   19.345075183727101        2.9258437940155910        13.960332312544452     
 O   23.184323596443967       0.56776873922854687        12.099710023826054     
 C   21.423356274535170      -0.84244424713268662        12.165714720358912     
 N   17.972726378822749      -0.15790721435230862        12.410656615027989     
 C   19.977685225345933      -0.95090268246564491        12.257926023524533     
 O   23.058895933520763        2.7355077607980838        10.898530806837556     
 C   21.199466283068194        3.4347940222378073        9.8189207107696621     
 N   17.804818668301177        3.0098716201032327        10.631999965692238     
 C   19.752876035638767        3.4626349497135482        9.8253604547317526     
 O   23.279771632778672        2.6858812543822492        13.378823978030304     
 C   21.588660567634498        3.4671856894706563        14.659717399143954     
 N   18.081283326164243        3.2381159272078195        14.333914957761909     
 C   20.150299191307855        3.5872305103891988        14.833015012521958     
 B   23.652896204830007        2.0078737276419107        12.081564317138369     
 C   22.352360977618179       -2.0053319626349237        12.172376381544691     
 H   17.222636895256230       0.55738257369359478        12.539686919645213     
 C   17.830502046545430       -1.5074484811922257        12.427590330114214     
 C   19.104120442114027       -2.0566227853904744        12.319221596685713     
 C   22.025720711616142        4.1114931091547424        8.7815578121105133     
 H   17.098017871168690        2.6448835592659683        11.306644425928447     
 C   17.577187550106640        3.7827604264729637        9.5382608446532622     
 C   18.811143104220051        4.0953378623280852        8.9866332903107775     
 C   22.575105483879536        4.0616983313395165        15.597177441432805     
 H   17.263393530120211        2.8372087184981583        13.820346686108957     
 C   18.059020308951041        4.0714739751600577        15.398776283807939     
 C   19.381534865726287        4.3226992832404916        15.753653193449894     
 C   25.242082333556873        2.0332137165639819        11.921280951061425     
 H   23.044809584611926       -1.9647798277988580        11.314811031178719     
 H   22.996939709778037       -1.9750575724026120        13.068112013913495     
 H   21.809134348725344       -2.9546918310141361        12.154546419486385     
 H   16.855197733355727       -1.9631935245543812        12.562270646368846     
 H   19.359213237514567       -3.1065788275223616        12.294745729579462     
 H   22.922523953133027        4.5609196619509724        9.2475751160868356     
 H   22.394081815824592        3.3797172976709220        8.0319237178291196     
 H   21.435457853887101        4.8772957546788387        8.2517316433837404     
 H   16.578815143489297        4.0697263497431910        9.2295684141651257     
 H   18.996298080148890        4.7006151791519066        8.1099227548793049     
 H   23.352557295700414        4.6003532523622059        15.030573398630986     
 H   22.087145661753766        4.7302134245755196        16.317378216346420     
 H   23.098419808141113        3.2678134123447014        16.162767076557238     
 H   17.120708930255226        4.4416455913156749        15.796335649245842     
 H   19.722113589217660        4.9482718997527302        16.566619331815822     
 H   25.707432212452236        1.4757985080737166        12.750130912031578     
 H   25.583217449525385        3.0756356754612351        12.033357995612826     
 C   25.721550139882883        1.4797146708496292        10.568573453154661     
 H   25.496816368262309       0.40343655864832539        10.510500168189605     
 H   25.135021045784335        1.9462067023191303        9.7620406094184098     
 C   27.207167329766413        1.7043056775776133        10.264599389724077     
 H   27.829604959884016        1.1371029477950345        10.974789883553942     
 H   27.457786673364293        2.7641984459843156        10.435102298839553     
 C   27.570651916636479        1.3224967257393807        8.8237822098784662     
 H   27.364400639294228       0.25263840107039637        8.6590579947156314     
 H   26.896445398986618        1.8546648930842089        8.1328313874473022     
 C   29.024818137961539        1.6289222311181797        8.4488723347800505     
 H   29.702797236247868        1.0558466672405411        9.1010985429994999     
 H   29.241632708398001        2.6887086518893537        8.6597696503134820     
 C   29.348138828940090        1.3245025805297148        6.9814224293001281     
 H   29.148888369698845       0.26102380989407903        6.7726321540070611     
 H   28.654373438674092        1.8816185921984292        6.3322922999492821     
 C   30.793785861745985        1.6596725824420007        6.5950334357787179     
 H   30.996260228103353        2.7212043648560225        6.8121677267405234     
 H   31.485111351100823        1.0921189682694572        7.2387865640131883     
 C   31.114268945785209        1.3658483789211247        5.1251550540747335     
 H   30.423659579656555        1.9291592223031764        4.4788020598240141     
 H   30.911038646627819       0.30398637106001181        4.9112437930024351     
 C   32.561230636350459        1.6947674644838691        4.7386594963579842     
 H   32.767499634621132        2.7580494934367250        4.9449462247988460     
 H   33.248805527614799        1.1307132962904991        5.3901846390310402     
 C   32.883198811098609        1.3822958665578469        3.2725418121711431     
 H   32.210363376996320        1.9562719389587671        2.6168632380737802     
 H   32.656226166451880       0.32360917145383539        3.0663322422498016     
 C   34.340822317739530        1.6721858684917192        2.8957858966092025     
 H   34.569920381715292        2.7333958651658996        3.0901226190949775     
 H   35.003684773073616        1.0989226513723054        3.5644413312607828     
 C   34.674271076201357        1.3310836653308016        1.4385997933209462     
 H   34.011770398970725        1.9015434345775757       0.76807199957754924     
 H   34.437248534454071       0.27124804234114019        1.2477063344349084     
 C   36.137194365634585        1.6034952587938658        1.0625274208298237     
 H   36.373738151465062        2.6656683171776767        1.2518472184212093     
 H   36.805097455604972        1.0273120230611708        1.7263268876915392     
 C   36.452676066537784        1.2601275792136690      -0.39956752259691580     
 H   35.761772528655278        1.8114260779263369       -1.0621694376355304     
 H   36.244153133060493       0.19038162112392407      -0.58448641138386581     
 C   37.902767163954749        1.5768225047644766      -0.80098299116969096     
 H   38.595291561511154       0.98066677618161402      -0.17790983350779610     
 H   38.113424551848311        2.6373845007370607      -0.56422498827049439     
 C   38.163608019725253        1.3051467686908080       -2.2900923352013405     
 H   39.178667400123203        1.6160492158762862       -2.5928624999503738     
 H   38.059907712245995       0.22986693872725092       -2.5352598695616302     
 H   37.449724063752825        1.8597663683743098       -2.9284901880601670     
 Cl   15.756487499443773        2.0048653272376917        12.725482473577177     
 Co   10.812223863705420        5.9170920590973513        8.1002842467003564     
 N   9.4138822393458170        4.3465663985757503        8.3127721485998567     
 N   11.972506851103836        4.1558510350722697        8.1237580938541267     
 N   9.5509559734354479        6.7234203839866415        9.6041222184371122     
 N   12.116929823889089        6.7500611892381643        9.6045226085604920     
 N   9.3120634395079094        6.7515642318343128        6.8542944926415865     
 N   11.898638637054100        6.8721805581470479        6.4793506492503559     
 O   8.0597419330157987        4.5140823107453709        8.3409677307680994     
 C   9.8207051704512036        3.1038514211750101        8.2745513139801936     
 N   13.271286438226943        3.7884058087883834        8.0287057735159539     
 C   11.266357235275960        2.9954066841986973        8.1819529518411667     
 O   8.1854464683017589        6.6817756387069096        9.5422309362997417     
 C   10.045217538460191        7.3814001451280449        10.621111533063278     
 N   13.439624712161528        6.9566614153745769        9.8068527661074256     
 C   11.491813630820131        7.4093435628181910        10.614170375630117     
 O   7.9640641612241581        6.6322933957628090        7.0619856272471786     
 C   9.6548533437118245        7.4136986261193725        5.7806901824865706     
 N   13.162339526042897        7.1843427659318326        6.1053272502801992     
 C   11.093172667438280        7.5336391430257388        5.6069426800333533     
 B   7.5911922455753498        5.9541975661624793        8.3592965987857468     
 C   8.8917450614802060        1.9409249981095165        8.2680969857752746     
 H   14.021343024141629        4.5036886660633124        7.8994715459626557     
 C   13.413518447543886        2.4388677726483010        8.0117614850742296     
 C   12.139918588341388        1.8896924392896175        8.1204446151259031     
 C   9.2193043367326322        8.0584328405696528        11.658527771541271     
 H   14.146225251714920        6.5915091356034381        9.1320902325063269     
 C   13.667575592858492        7.7299410193642739        10.900246644017427     
 C   12.433793258213564        8.0424728923342101        11.452305747324722     
 C   8.6682310870069106        8.0084360382102808        4.8435540708569222     
 H   13.980379063953565        6.7834112923895749        6.6186619065113383     
 C   13.184316234433645        8.0177076843315938        5.0404551256537573     
 C   11.861690306822281        8.2690401933625068        4.6860245142653216     
 C   6.0020002146717344        5.9795676933091535        8.5197207548312264     
 H   8.1991044666446573        1.9817471804330684        9.1254487870820284     
 H   8.2474090843374590        1.9707889616332768        7.3722187942642723     
 H   9.4350005158045125       0.99162870397537362        8.2863790666002419     
 H   14.388815485681096        1.9831500622791285        7.8768622194962532     
 H   11.884828919382365       0.83973930582874201        8.1449857437753757     
 H   8.3226000995450118        8.5080355707317850        11.192546145814369     
 H   8.8508562862933964        7.3268608008127636        12.408316084884508     
 H   9.8098346932716627        8.8241472595555894        12.188191574251350     
 H   14.666034100383293        8.0172081172374554        11.208383421692984     
 H   12.248905409626529        8.6479720403052482        12.328925005452360     
 H   7.8905212174046211        8.5463455394806207        5.4103853045478365     
 H   9.1559311300747215        8.6776021782615480        4.1238829023862271     
 H   8.1453672692379477        7.2147901369034306        4.2773725298360512     
 H   14.122536582197821        8.3877691731357640        4.6425475002017240     
 H   11.520873646598318        8.8945536929008000        3.8731033820723102     
 H   5.5366389921574797        5.4219992118302889        7.6909797579834880     
 H   5.6608689841539377        7.0219698916000288        8.4074510933562916     
 C   5.5225118180252144        5.4263315065120334        9.8725214113331230     
 H   5.7472836998986718        4.3500770909638096        9.9308232537026733     
 H   6.1089838552862874        5.8930484317532867        10.678962703457266     
 C   4.0368709310741018        5.6508948411235380        10.176443715377713     
 H   3.4144821144145734        5.0835205100495173        9.4663575660311174     
 H   3.7861903581012166        6.7107342299701962        10.005728885658744     
 C   3.6733947671216898        5.2693431829508812        11.617335876048196     
 H   3.8796110200332867        4.1995078714201499        11.782233766650608     
 H   4.3476436460690220        5.8015966467619373        12.308172633455781     
 C   2.2192476090926530        5.5758945652214349        11.992253056106582     
 H   1.5412204099432751        5.0027953110309227        11.340101077417104     
 H   2.0024926608651756        6.6356717778350252        11.781249268449312     
 C   1.8959317634637312        5.2716406659186141        13.459744535948600     
 H   2.0951762678720041        4.2081844755031224        13.668641790624365     
 H   2.5897120326847345        5.8288106568906661        14.108806632777542     
 C  0.45028727324875734        5.6068548758630303        13.846136048713225     
 H  0.24783182985211002        6.6683864933748902        13.628980840537622     
 H -0.24104985153087979        5.0393048668406157        13.202391844001038     
 C  0.12978927977597574        5.3130521428390454        15.316023751560039     
 H  0.82035502602330568        5.8764063727212017        15.962379848364362     
 H  0.33307484648904662        4.2512085002504012        15.529958656873655     
 C  -1.3171994830749980        5.6418883310212609        15.702500440947297     
 H  -1.5235239461973125        6.7051600842833574        15.496220872815378     
 H  -2.0047238032510548        5.0778100522822447        15.050944690606082     
 C  -1.6392012036958394        5.3293788039378702        17.168611498451483     
 H -0.96642556058595297        5.9033864734735610        17.824320886101187     
 H  -1.4121677526557364        4.2707079776273762        17.374821550058854     
 C  -3.0968573862327666        5.6191802335708720        17.545318922194870     
 H  -3.3260137510029968        6.6803625112000393        17.350921028883885     
 H  -3.7596528696116058        5.0458557601690766        16.876657305644191     
 C  -3.4303661373233503        5.2781435925371589        19.002512193702145     
 H  -2.7678184760548827        5.8485744436703637        19.673023070107231     
 H  -3.1934338539729143        4.2182966780193532        19.193460844983715     
 C  -4.8932739915090542        5.5507379250760644        19.378565952977926     
 H  -5.1297169567639171        6.6128919246998432        19.189039768499395     
 H  -5.5612570986981904        4.9744967981091044        18.714906570266823     
 C  -5.2087812302749752        5.2077253589948196        20.840728415155276     
 H  -4.5175844603840520        5.7588912928342024        21.503158231410442     
 H  -5.0006276877237186        4.1379172961982462        21.025821962116815     
 C  -6.6587460792725688        5.5250947484078958        21.242226148458681     
 H  -7.3516392560815298        4.9290899770442103        20.619395655647242     
 H  -6.8690140270832796        6.5857165908558679        21.005287536996960     
 C  -6.9195429004360394        5.2538425828700115        22.731400454596717     
 H  -7.9343637148663362        5.5658090363709949        23.034245177885378     
 H  -6.8168076733653162        4.1783816715766022        22.976695813583412     
 H  -6.2049230582115218        5.8079444841939978        23.369564620639416     
 Cl   15.487443944642660        5.9512006171657967        7.7131921408715698     
         388

 Co   10.947848274511507        5.9227852871795630        1.3883930961751458     
 N   9.5504320434362491        7.5154249260997315        1.4603093783244394     
 N   12.087142324300592        7.7116566648194977        1.2931422363021405     
 N   9.6546924631546620        5.1773062361426980        2.8606996933895896     
 N   12.247547917364956        5.1685769801361285        2.9582187873447063     
 N   9.4728975401216129        5.1673364583400572        4.6103561788456787E-002
 N   12.063619851761462        5.1248559989826932      -0.28796753889597154     
 O   8.1967472181711187        7.3431768103142687        1.5160340802149113     
 C   9.9455244341889895        8.7618177552238077        1.4097394436215791     
 N   13.389601382778419        8.0744314294527531        1.2700034294551277     
 C   11.385538870954495        8.8743670251930773        1.3309676192031661     
 O   8.2968906792331616        5.1879826326030312        2.7491789779433122     
 C   10.127564392534865        4.5118451078553203        3.8834801357707169     
 N   13.558834738860117        4.9194167057765483        3.1924746099816828     
 C   11.577373271775588        4.4795741552023509        3.9201678235947042     
 O   8.1222792785365954        5.2189797578747044       0.26263602237341099     
 C   9.8506855096428136        4.4963410438525466       -1.0107251431396609     
 N   13.341532776427654        4.8180988488496563      -0.61493422027982403     
 C   11.293748708093617        4.4305767416928852       -1.1669233228163567     
 B   7.7284463639459071        5.9131402237615509        1.5406176153080384     
 C   9.0146167572453262        9.9240509889534483        1.4088750860158006     
 H   14.146252322329548        7.3616882141237054        1.1962210687146777     
 C   13.538827280098168        9.4257853963203946        1.2782118000999894     
 C   12.266660340026625        9.9790578115473458        1.3206899831160170     
 C   9.2641011055147580        3.8127590888552692        4.8739641388475929     
 H   14.290509526542269        5.2932827188146234        2.5476523135769491     
 C   13.738001958638160        4.1001015747722080        4.2579324659010886     
 C   12.477814362268779        3.7951932400321096        4.7601063784094251     
 C   8.9120423000423497        3.8483468502829119       -1.9619231902307455     
 H   14.139449905270117        5.2079752556736354       -6.5624848990246856E-002
 C   13.406458847123767        3.9636090719412178       -1.6616258964250548     
 C   12.099933422532470        3.6915418988964808       -2.0531063791285558     
 C   6.1418171088441449        5.8842377071175367        1.6966394273449306     
 H   8.2339389900520281        9.8030755288214735        2.1748497749206570     
 H   8.4788982242562572        9.9950950205761462       0.44725339262519176     
 H   9.5488466626516217        10.864029443437198        1.5741617172917943     
 H   14.521923077841198        9.8769403919477377        1.2049449123929761     
 H   12.017255698463867        11.030070663524205        1.3437498746015468     
 H   8.5048515816915184        3.2166612115431787        4.3485006961754706     
 H   8.7059860740801529        4.5342914612697669        5.4926932842300218     
 H   9.8581674681139031        3.1703085586979114        5.5316427013831140     
 H   14.721589218243219        3.7747872656256813        4.5830534541833003     
 H   12.251354305653066        3.1503616359577484        5.5981393250093818     
 H   8.0104549395567428        3.4989303522065343       -1.4296740729218789     
 H   9.4017279479056501        3.0122113986352690       -2.4918482463695737     
 H   8.5771305620412601        4.5848412954964708       -2.7249665643177989     
 H   14.359343046979971        3.5850977644843116       -2.0132339623821092     
 H   11.790414602422770        3.0425214469522772       -2.8598148779765911     
 H   5.6728333511849574        6.4484924157888983       0.87552954627194768     
 H   5.7979181741455177        4.8432015491283060        1.5820340166141287     
 C   5.6811657283559649        6.4310096293329293        3.0568234989118630     
 H   5.8955890592755917        7.5095455598035663        3.1136390269654037     
 H   6.2872283931665551        5.9698567902385866        3.8518468834557593     
 C   4.2081043071659066        6.1826027310447991        3.3879640447313832     
 H   3.5625306608393679        6.7441770366187024        2.6942838450181172     
 H   3.9709197308185438        5.1195324226973868        3.2173613529157410     
 C   3.8713772987034489        6.5498730153434233        4.8364192020958781     
 H   4.0659232842203350        7.6215603441040765        5.0046089289614262     
 H   4.5659420931510679        6.0221680848449379        5.5110017478135269     
 C   2.4298137945382603        6.2190756375149130        5.2304728802163085     
 H   1.7351573993163119        6.7837076337432078        4.5880936886844808     
 H   2.2261241067196713        5.1564860210734569        5.0195286346605075     
 C   2.1222143987058799        6.5149017809002299        6.7007175075092578     
 H   2.3123625282079585        7.5799051516038451        6.9114105059332598     
 H   2.8285926874091349        5.9624202111381424        7.3405973269131914     
 C  0.68355868760150096        6.1636455566523001        7.0929863131296145     
 H  0.49059471305941793        5.1000534610045110        6.8761370031145876     
 H  -1.4511487717428412E-002   6.7245479799601151        6.4503361884766948     
 C  0.36412182157515421        6.4552206253120330        8.5616998785642497     
 H   1.0543386867033433        5.8909504304258844        9.2077496090052477     
 H  0.56715181764846889        7.5167793738143125        8.7770181407056853     
 C  -1.0843736064633984        6.1275996685231000        8.9394095431153300     
 H  -1.2892342023593830        5.0627464717671149        8.7388322504433749     
 H  -1.7656511145532041        6.6869987144730505        8.2771408433193976     
 C  -1.4187442011934470        6.4532325590520703        10.398674274379113     
 H -0.75087572519265100        5.8858123604357235        11.065823126317492     
 H  -1.1933084163571417        7.5141415408800247        10.596383087246016     
 C  -2.8797379019234781        6.1680977834144084        10.764633539676701     
 H  -3.1057233856879005        5.1019403675771269        10.589433045364068     
 H  -3.5383558039383813        6.7270405361601524        10.078344824342318     
 C  -3.2209051486955182        6.5399715864579653        12.212530466394790     
 H  -2.5477004995330983        5.9963869419184226        12.898424047631574     
 H  -2.9996724661838576        7.6096445824738090        12.376931445533813     
 C  -4.6789119916400148        6.2532853922562568        12.599312294428056     
 H  -4.8989592455017927        5.1797041535068846        12.439943245618458     
 H  -5.3625956462478808        6.8020687668222468        11.923596445812411     
 C  -4.9770966262016056        6.6302817259987332        14.058087797271865     
 H  -4.2375272613180552        6.1314658171778698        14.723160970437323     
 H  -4.8134605394266785        7.7214706716672117        14.203307552439165     
 C  -6.4016776336690118        6.2500933460014956        14.514244952515440     
 H  -7.1484575670971289        6.8018362729452750        13.899605680465458     
 H  -6.5716202614025052        5.1678566102290935        14.313634345323512     
 C  -6.6083454310343299        6.5458846778707604        16.007861703872155     
 H  -7.5816973861828778        6.1251604251154612        16.375886377751780     
 H  -6.6027369289478814        7.6554720265543024        16.211684422109823     
 H  -5.7887732789422399        6.0795389853147164        16.629049083553397     
 Cl   15.643166333917319        5.9177159489473716        1.1371317665601048     
 Co   20.867223777300236        1.9758708001922303        5.4256449948840979     
 N   22.264760616594895        3.5684182562272180        5.3533177256410047     
 N   19.727847928000671        3.7645768272486033        5.5201644029805861     
 N   22.160588860635158        1.2301037348849486        3.9535849336163440     
 N   19.567882810781004        1.2214304527450250        3.8555056179225420     
 N   22.342095169018286        1.2202005796245783        6.7679630887348283     
 N   19.751238223920918        1.1768202896314728        7.1011901668297774     
 O   23.618444813873253        3.3962139271445024        5.2979664866677432     
 C   21.869569545681280        4.8147724057124597        5.4039088802912980     
 N   18.425380908605053        4.1273964977702100        5.5429914934137443     
 C   20.429505628098482        4.9272610775333181        5.4823066089964376     
 O   23.518386235838459        1.2407178928080513        4.0653326621419179     
 C   21.687980146301385       0.56497793077920866        2.9304698470736832     
 N   18.256607285324627       0.97283597476086048        3.6205994742201137     
 C   20.238212824814237       0.53282409362024763        2.8934008852821851     
 O   23.692742873007720        1.2723176743067126        6.5518449141177539     
 C   21.964184195557667       0.54916828834565101        7.8247188329204995     
 N   18.473326137481756       0.86989650543684671        7.4280045554120084     
 C   20.521093050587954       0.48297479012907107        7.9804916348401003     
 B   24.086728913197557        1.9661222401262859        5.2737107071281875     
 C   22.800425626134555        5.9770439008055991        5.4051919697001161     
 H   17.668734434226653        3.4146605144744213        5.6168772386099413     
 C   18.276223544302297        5.4787424879236504        5.5345391793138807     
 C   19.548433307333706        6.0319679190133124        5.4921996354512865     
 C   22.551716858779272      -0.13383108327169851        1.9400043685896464     
 H   17.524812894975533        1.3463961047022275        4.2654458376475670     
 C   18.077609183288892       0.15420015823308492        2.5545864947012120     
 C   19.337890890239141      -0.15082071889386880        2.0527519295032213     
 C   22.902714178784105       -9.8638031930845929E-002   8.7761528609297947     
 H   17.675437821416843        1.2596067283702959        6.8785292181681514     
 C   18.408388917742197        1.5680429931545170E-002   8.4749045680931800     
 C   19.714903858041698      -0.25601638311731478        8.8666931503004278     
 C   25.673371288240656        1.9371441401943266        5.1178718535997847     
 H   23.581115948844062        5.8563690890457627        4.6391912815845329     
 H   23.336145342221716        6.0477323717102101        6.3668229164346624     
 H   22.266175577149451        6.9170436389437260        5.2402275777904102     
 H   17.293159777629807        5.9299896008331228        5.6075675233115012     
 H   19.797890935386391        7.0829702761432207        5.4689857134408220     
 H   23.309939762308751      -0.73125055583136400        2.4656428559786407     
 H   23.111160973563003       0.58786571954338873        1.3224692776214837     
 H   21.957594730372289      -0.77514208709469190        1.2811432786331787     
 H   17.094047094910799      -0.17058079196545431        2.2288740121771320     
 H   19.564522897965119      -0.79519716749022851        1.2144372320852157     
 H   23.805324921897739      -0.44642254891238992        8.2440989119433503     
 H   22.413313697693336      -0.93613346700376499        9.3047550138056323     
 H   23.236097828699975       0.63762416328982707        9.5405313955991105     
 H   17.455521675531152      -0.36290022287581114        8.8264757949339803     
 H   20.024396050353943      -0.90474060283034552        9.6736432083165926     
 H   26.142279628455594        2.5016878515578891        5.9388284065264907     
 H   26.017238788649500       0.89614487721668623        5.2328837973893298     
 C   26.134136774938892        2.4834259460823258        3.7575311732451739     
 H   25.919574158046814        3.5619034492545576        3.7002683956292901     
 H   25.528238543536339        2.0218674972140929        2.9626331648041333     
 C   27.607274563775135        2.2351375188744473        3.4266459679913011     
 H   28.252686246356323        2.7969681179163071        4.1202559046659148     
 H   27.844595965048832        1.1721509657592777        3.5975517131517303     
 C   27.944101982174303        2.6021099499271760        1.9781402305416464     
 H   27.749368761010089        3.6737113921710072        1.8096886627869659     
 H   27.249702937111071        2.0741195391067255        1.3036272953930865     
 C   29.385749595097987        2.2715267960794807        1.5842341140452707     
 H   30.080258583679026        2.8363100703160455        2.2266263907646580     
 H   29.589596883475785        1.2089861836563385        1.7952586656731844     
 C   29.693388612618726        2.5673327488201640       0.11398660880695362     
 H   29.503084002801902        3.6322951459538824       -9.6745896211918675E-002
 H   28.987112578663297        2.0147233613508626      -0.52588858800984806     
 C   31.132101221981305        2.2162899518709080      -0.27826435558800017     
 H   31.325208707298778        1.1527209300354286       -6.1444105462629788E-002
 H   31.830081226034480        2.7772668915205183       0.36440990425190389     
 C   31.451524152766847        2.5079548120162301       -1.7469749612012386     
 H   30.761298382949793        1.9437096245151602       -2.3930413417804655     
 H   31.248469290564817        3.5695243789334326       -1.9622234319893324     
 C   32.900014898339457        2.1803641905932403       -2.1247603345884039     
 H   33.104869656014230        1.1154844740153655       -1.9242996561570984     
 H   33.581334169597518        2.7396769620937995       -1.4624624227725491     
 C   33.234359434382739        2.5061457118137129       -3.5840115295821433     
 H   32.566271490019069        1.9390123122277529       -4.2512109293371552     
 H   33.009194715404732        3.5671667054636371       -3.7815196753171239     
 C   34.695260463368697        2.2206541804773079       -3.9501310413394064     
 H   34.920889356741149        1.1543083390728752       -3.7753972227255712     
 H   35.354142048510710        2.7790568223335357       -3.2636032701472799     
 C   35.036500862499139        2.5930881006505597       -5.3979051066676274     
 H   34.362807288253684        2.0503329225220561       -6.0841009588607537     
 H   34.816012658655119        3.6630897698920473       -5.5616934685466681     
 C   36.494321577070032        2.3055204069416599       -5.7848938997520216     
 H   36.713404902601845        1.2314067687994639       -5.6267000860848952     
 H   37.178547979580870        2.8529680034377609       -5.1083869142747576     
 C   36.792893976402553        2.6840477306154646       -7.2433199171381455     
 H   36.052250184100593        2.1872267047123533       -7.9092859929319976     
 H   36.631065146876225        3.7760733320292230       -7.3870536561439275     
 C   38.217081459315892        2.3018627417924300       -7.6997695367340162     
 H   38.964959537324944        2.8513972231858746       -7.0837715340584460     
 H   38.385077953355008        1.2185899595202037       -7.5008626689670459     
 C   38.424451848497839        2.5998914114522038       -9.1930134570402018     
 H   39.397253368848766        2.1767574706214083       -9.5613302977537593     
 H   38.421667338348200        3.7106488841068739       -9.3950163834162801     
 H   37.603233410664366        2.1363464491421631       -9.8155868187328839     
 Cl   16.171951643739490        1.9702066802449150        5.6760693364135228     
 Co   20.435508304738512        1.9706800027801421        12.340520687240524     
 N   21.834944917050791       0.40059965205301057        12.131488958571509     
 N   19.276758590676724       0.20823143811699432        12.318679558779865     
 N   21.697218301432194        2.7764688912856634        10.837874315671280     
 N   19.130732143873136        2.8012014687357798        10.833854811603318     
 N   21.934376701326869        2.8046118728514098        13.588938676515104     
 N   19.347544589767779        2.9223192741410862        13.961502791736850     
 O   23.188948516083759       0.56903932073230756        12.103212759824682     
 C   21.429093812975424      -0.84241596054149259        12.169846340876862     
 N   17.978085416221553      -0.15994983453376604        12.411029358847570     
 C   19.983582521932988      -0.95179708727797940        12.261231848528505     
 O   23.062528251998618        2.7363961163718686        10.901343488709264     
 C   21.203609436327763        3.4336639329095018        9.8200692855133642     
 N   17.808295360674798        3.0078582022451679        10.629939777076856     
 C   19.756990410205148        3.4609430360286249        9.8252372023563979     
 O   23.282565251753478        2.6872066793673941        13.381794122302393     
 C   21.590005209301104        3.4661114979353584        14.662390489820588     
 N   18.083202708629283        3.2344007131495132        14.333187178937598     
 C   20.151414782796916        3.5846166759423990        14.834696209773435     
 B   23.656540075949483        2.0092229188554942        12.084841724362665     
 C   22.358732074011957       -2.0047900282015068        12.176702393294971     
 H   17.227354988305901       0.55475883448340557        12.538805675911254     
 C   17.836589073595672       -1.5095964447400034        12.426995331455570     
 C   19.110559803218550       -2.0580309206541338        12.320659999107518     
 C   22.030703441567923        4.1108339901571247        8.7837312610415399     
 H   17.100985311970337        2.6422771238782858        11.303771280332212     
 C   17.581552767016817        3.7813761542533340        9.5365491396030908     
 C   18.816029827287419        4.0941860775634487        8.9861540434365264     
 C   22.574924194117454        4.0613467060216468        15.600921559046867     
 H   17.266129147287568        2.8331057328561502        13.818747315150590     
 C   18.059283045643092        4.0683535332147915        15.397503562775942     
 C   19.381191269224907        4.3202246591120446        15.753968766510425     
 C   25.245606588422302        2.0356239411395620        11.924292903747666     
 H   23.053869976827087       -1.9616174207778654        11.321937717000891     
 H   23.000000318884457       -1.9768989725130011        13.074454550649627     
 H   21.816308274229272       -2.9541806467397080        12.154677701908154     
 H   16.861339399647530       -1.9658300885936244        12.559633868381011     
 H   19.366165147061167       -3.1078397999159213        12.296068568259491     
 H   22.922532906962868        4.5660641366324999        9.2513362597191087     
 H   22.405838542670669        3.3792333386408733        8.0389867652170608     
 H   21.439907496987779        4.8717528307957423        8.2491890823635430     
 H   16.583423363837230        4.0685124670988122        9.2271317879880144     
 H   19.001974963493684        4.7002418752281221        8.1102113556646049     
 H   23.355410698274078        4.5960961113220895        15.035764899381986     
 H   22.086587303993042        4.7332275065873342        16.317032164601869     
 H   23.093747371970530        3.2683797762949802        16.170692443470013     
 H   17.120411795762845        4.4387186669622185        15.793408297027641     
 H   19.720509034521992        4.9465668136394285        16.566832865667621     
 H   25.711565543891592        1.4779083305803631        12.752553615356231     
 H   25.586382360355625        3.0781047433632751        12.036769125338466     
 C   25.724393846925889        1.4830751156207014        10.571015523951784     
 H   25.499259414011661       0.40692065192999244        10.512188153374362     
 H   25.137695983590422        1.9503967226970707        9.7651231881963874     
 C   27.209876268268182        1.7074066042472127        10.266573722528074     
 H   27.832438735579593        1.1391359789005591        10.975738730056367     
 H   27.461101239176699        2.7669603750114571        10.438154991826945     
 C   27.572325145097718        1.3270782053794135        8.8252085037269676     
 H   27.365076119573480       0.25763097075090180        8.6593180771569145     
 H   26.898290777082057        1.8606457710271453        8.1352387390132339     
 C   29.026514768947774        1.6326855737856438        8.4500547319810995     
 H   29.704213603566402        1.0584902381173547        9.1015319008995270     
 H   29.244277868634946        2.6920833632267560        8.6618146617390881     
 C   29.349070039653771        1.3293027577228878        6.9822946545422262     
 H   29.148590061404171       0.26627778462596963        6.7725729468645843     
 H   28.655792759970190        1.8877915541564065        6.3338978982624781     
 C   30.794963746464617        1.6632054055503165        6.5960069503482597     
 H   30.998650482750545        2.7242748670162320        6.8140783822594431     
 H   31.485643662021833        1.0943213053763279        7.2392032661651262     
 C   31.115079831985987        1.3703746257515919        5.1259021842708004     
 H   30.425417915153581        1.9353707432398513        4.4801213853543294     
 H   30.910280575515831       0.30909694450422170        4.9108967051233599     
 C   32.562541823758330        1.6974964438689284        4.7400066507496685     
 H   32.770376601493702        2.7601477987242657        4.9475832806989066     
 H   33.249037263998225        1.1316819378962621        5.3910034056346694     
 C   32.884424199614472        1.3862813627232233        3.2736572019516093     
 H   32.212713100149145        1.9621093756030425        2.6185824070646340     
 H   32.655807122701781       0.32829067055626510        3.0660958401103384     
 C   34.342541937774293        1.6742903320500497        2.8975265213876655     
 H   34.573370026803964        2.7346997259834840        3.0935461894426104     
 H   35.004390941748689        1.0989628337053419        3.5652299779470575     
 C   34.675370235053919        1.3350338617081279        1.4398424729935280     
 H   34.013978410030163        1.9078537102629665       0.77044708556820451     
 H   34.436268004109117       0.27611855352318543        1.2471874635488607     
 C   36.138663623038020        1.6051513031152411        1.0637702385914121     
 H   36.377699992535327        2.6660435506209570        1.2556658477253562     
 H   36.805456674804709        1.0258220209421618        1.7255372461919847     
 C   36.452342023746326        1.2650878243761075      -0.39929248660234129     
 H   35.763318056899735        1.8206150152354770       -1.0595660167757657     
 H   36.239789589283625       0.19710858483845439      -0.58709760771103081     
 C   37.902946333178178        1.5774431536979252      -0.80135018788707568     
 H   38.593451784252672       0.97697956452995016      -0.18105969487054369     
 H   38.117930866961558        2.6359951442403733      -0.56184592819836321     
 C   38.161154760776554        1.3095536088228708       -2.2913303862696908     
 H   39.177167970353558        1.6148811825459555       -2.5945496144161435     
 H   38.050729489475152       0.23672496010476402       -2.5397198315057548     
 H   37.450805909660573        1.8701337200125041       -2.9267990369201580     
 Cl   15.759734648141469        2.0015686338304448        12.721837499488904     
 Co   10.808540393757765        5.9170142655764382        8.0994758692950750     
 N   9.4090935887749847        4.3469389398822891        8.3088741692209176     
 N   11.967252231677318        4.1545891707474132        8.1209956953565410     
 N   9.5471266685862144        6.7228458036347130        9.6024339824983169     
 N   12.113623314384400        6.7477313585940504        9.6056302363836252     
 N   9.3093964575074928        6.7510345026798753        6.8514403115393980     
 N   11.896171284414409        6.8687018459077294        6.4781740730740216     
 O   8.0551005102465467        4.5153996287061409        8.3374061815908309     
 C   9.8149514119221930        3.1039274731289570        8.2703827743917628     
 N   13.265913737936049        3.7864101624100472        8.0283440308519562     
 C   11.260444729629857        2.9945593787882396        8.1786307364337372     
 O   8.1817828790595613        6.6827131371170720        9.5393550401260718     
 C   10.041025015730707        7.3803014483791998        10.619938322133633     
 N   13.436111378731974        6.9546698533969673        9.8089506682386141     
 C   11.487649577624335        7.4076776945119702        10.614295514654849     
 O   7.9612661250018339        6.6336603982331876        7.0589497350920638     
 C   9.6535213000954130        7.4126608835288792        5.7779727113030663     
 N   13.160426990898534        7.1806792168880520        6.1060722303707147     
 C   11.092071895309948        7.5310673396717522        5.6052409026842298     
 B   7.5875305905187522        5.9555929354328754        8.3559507064864977     
 C   8.8853554232391421        1.9415167186037523        8.2637231014028920     
 H   14.016612968081544        4.5011122991599803        7.9003745254119897     
 C   13.407417393104735        2.4367666150457592        8.0123680760808504     
 C   12.133464233354999        1.8883311245112167        8.1190011404350653     
 C   9.2142541677045990        8.0577875351765140        11.656326806254889     
 H   14.143231773982555        6.5889332922085195        9.1350073223375734     
 C   13.663156797808046        7.7285579575503647        10.902014312153351     
 C   12.428843792191799        8.0413246581534636        11.452818162165528     
 C   8.6684343386433884        8.0081090373255304        4.8397484894539264     
 H   13.977642397392851        6.7793612716269660        6.6202908190791625     
 C   13.184075452047663        8.0146385936720375        5.0417456572719805     
 C   11.862061734579003        8.2666112393750062        4.6857031836671466     
 C   5.9984584720205900        5.9820224526560404        8.5166328059401089     
 H   8.1900357252370437        1.9849450625102751        9.1182855613092890     
 H   8.2443170579670664        1.9690190635367886        7.3658359466082572     
 H   9.4278065597726961       0.99218633141877499        8.2861759819423355     
 H   14.382660195050512        1.9805588876644376        7.8795222137648722     
 H   11.877861863751713       0.83852499738512398        8.1436544152029882     
 H   8.3225186800268531        8.5131847918195849        11.188755540145191     
 H   8.8390364161358494        7.3263799317384075        12.401217192374796     
 H   9.8053035039994683        8.8186226193526629        12.190715379706543     
 H   14.661367740715750        8.0159795828249578        11.210905360814406     
 H   12.243151657388291        8.6475905328260243        12.328674419296972     
 H   7.8877033909517458        8.5421523315290084        5.4051203700979507     
 H   9.1565251542392101        8.6806065765635729        4.1241395939395833     
 H   8.1500378958359505        7.2153685467979871        4.2694168880499435     
 H   14.122860474229514        8.3848994516970397        4.6455110792437386     
 H   11.522518575082618        8.8928974237376011        3.8728817414316623     
 H   5.5324888151860332        5.4241615926655369        7.6884753259422514     
 H   5.6576863699668882        7.0244845254210801        8.4039740509743819     
 C   5.5196516605923085        5.4297227066692946        9.8699984499103266     
 H   5.7448221442092686        4.3535906846604506        9.9290423930972693     
 H   6.1062954896080619        5.8972573634136394        10.675804041770041     
 C   4.0341468016754645        5.6540280802065093        10.174391192626254     
 H   3.4116305453717009        5.0855949339574371        9.4653250259663224     
 H   3.7828639119432581        6.7135313023770280        10.002609158245127     
 C   3.6717058537521274        5.2739434558060978        11.615827440224606     
 H   3.8789216254157450        4.2045180087717213        11.781882408737419     
 H   4.3457803750180206        5.8075917864323614        12.305689157768635     
 C   2.2175343002140919        5.5796701690413588        11.990988104285183     
 H   1.5397898703725765        5.0054524250135062        11.339581253084624     
 H   1.9998277529985877        6.6390592464173919        11.779127291446716     
 C   1.8949835812972189        5.2764444039755292        13.458787564393411     
 H   2.0954578750524249        4.2134408137871686        13.668610627796767     
 H   2.5882749663750113        5.8349843150279996        14.107119881126092     
 C  0.44909229025671749        5.6103889888228711        13.845077632765159     
 H  0.24542351317568320        6.6714582982604229        13.626986371146167     
 H -0.24159865893978083        5.0415083151068991        13.201889773737825     
 C  0.12896207250355596        5.3175785742633055        15.315191230872667     
 H  0.81858267021681586        5.8826157992674544        15.960974960592553     
 H  0.33381368058435995        4.2563182944424849        15.530219128859251     
 C  -1.3185255657921033        5.6446218620675106        15.701068884802702     
 H  -1.5264128924553486        6.7072634791473913        15.493499029314570     
 H  -2.0049730943536308        5.0787845053937053        15.050043139926814     
 C  -1.6404397119434269        5.3333708571885081        17.167412059490879     
 H -0.96878526221827121        5.9092288236749528        17.822516034769546     
 H  -1.4117650043422765        4.2753952062996197        17.374973887387334     
 C  -3.0985884072257788        5.6212958858671414        17.543496813295139     
 H  -3.3294717613659968        6.6816790044631951        17.347419161858415     
 H  -3.7603739590636263        5.0459103169022832        16.875787533505022     
 C  -3.4314734936694897        5.2821015610825715        19.001187668228351     
 H  -2.7700371927677838        5.8548940901350814        19.670566989064746     
 H  -3.1924566887269719        4.2231755856920188        19.193895007358257     
 C  -4.8947522668033141        5.5523920245983769        19.377242284726456     
 H  -5.1336932361500267        6.6132661577682725        19.185151036120480     
 H  -5.5616210778930224        4.9730077585928356        18.715608081700150     
 C  -5.2084547881868186        5.2126651251424603        20.840369017583946     
 H  -4.5191531625480490        5.7680669682745069        21.500479409178315     
 H  -4.9962520651119435        4.1446271503983390        21.028339756589617     
 C  -6.6589395462898020        5.5256591361443226        21.242504627350328     
 H  -7.3497942008456603        4.9253382703734623        20.622444181876336     
 H  -6.8735554020315277        6.5842676889529281        21.002829051939223     
 C  -6.9171061819446695        5.2581711281558006        22.732546412238996     
 H  -7.9328934945838974        5.5645062364198896        23.035836206375624     
 H  -6.8075946803197729        4.1851711184620441        22.981057202473757     
 H  -6.2060605206161785        5.8182612526995765        23.367793525716287     
 Cl   15.484187308245678        5.9479499248254921        7.7168842852520134     
         388

 Co   10.952300867210868        5.9229632411473654        1.3819125169265267     
 N   9.5536668739286803        7.5138992631164125        1.4583767233564151     
 N   12.091102692222782        7.7115494151406372        1.2911944648297995     
 N   9.6607624925127364        5.1746284717903253        2.8550420585679457     
 N   12.252676488455792        5.1667566578618986        2.9501170611644447     
 N   9.4770225491759685        5.1636018596044986        4.2813224989098078E-002
 N   12.067725190324715        5.1198930967003218      -0.29175774247952868     
 O   8.2001121158005006        7.3409169993079200        1.5129273112585273     
 C   9.9483923657673792        8.7604006867891506        1.4082072340648246     
 N   13.393232755690731        8.0753579974998235        1.2665946228242873     
 C   11.388552426379245        8.8736964091545740        1.3295605923752125     
 O   8.3027074515479846        5.1854293190639744        2.7450247369742393     
 C   10.134439248499595        4.5101361556244690        3.8780444167945660     
 N   13.564378726890110        4.9196034412334066        3.1836445394215893     
 C   11.584099715993611        4.4787041066633311        3.9136788288561095     
 O   8.1264114460012298        5.2170001741372207       0.25866270708599925     
 C   9.8542752590515459        4.4936348377051836       -1.0148030913652353     
 N   13.345434179242783        4.8130305340468977      -0.61931023426427834     
 C   11.297319024060638        4.4264798569877248       -1.1709040607710035     
 B   7.7328314394600239        5.9102381988025758        1.5373909336187030     
 C   9.0169217848428076        9.9221282041671461        1.4068155685149228     
 H   14.150195593961241        7.3630865796446106        1.1910666315083067     
 C   13.541301504498270        9.4267224436748176        1.2744278717277677     
 C   12.268682122175147        9.9789864972280498        1.3184200627040161     
 C   9.2721566614639386        3.8117967997855322        4.8700508420227271     
 H   14.295209330356586        5.2936020135582558        2.5380236361671185     
 C   13.745300179858262        4.1022033440959742        4.2503057028621392     
 C   12.486019286998291        3.7966238098136591        4.7539259418755684     
 C   8.9145871208677754        3.8478491976116387       -1.9663685066957042     
 H   14.143599313538443        5.2039289835306555       -7.1066386063010911E-002
 C   13.409738761172447        3.9590866637889279       -1.6664359144736629     
 C   12.102965080519553        3.6874958315855650       -2.0575595236491915     
 C   6.1461863720139140        5.8804137870610065        1.6939296045035455     
 H   8.2383070759435828        9.8028549206980582        2.1749225193361759     
 H   8.4786497009809096        9.9900590291774716       0.44672575819045884     
 H   9.5508042017043095        10.862660265490687        1.5683376672978058     
 H   14.523906876344464        9.8786480053617520        1.1999045845655887     
 H   12.018420627576985        11.029785343883971        1.3416806999625721     
 H   8.5105156197697678        3.2177210750463354        4.3462139103935007     
 H   8.7174327750645890        4.5337134023825572        5.4908908871783542     
 H   9.8665743091631306        3.1676487194980272        5.5256048425618305     
 H   14.729452224374150        3.7788393475575881        4.5752792806231168     
 H   12.261019678944562        3.1531679210934289        5.5932970769533048     
 H   8.0166928556147017        3.4920419194783934       -1.4337386583484411     
 H   9.4045749175331128        3.0174733185055316       -2.5025470464545974     
 H   8.5739492760889675        4.5865630769077779       -2.7228557316612543     
 H   14.362404314064417        3.5808341036629607       -2.0188500315608806     
 H   11.793051728138170        3.0389655617493729       -2.8645078190167803     
 H   5.6767616312691258        6.4446056175506259       0.87301167787350620     
 H   5.8028202458541003        4.8392385381322889        1.5790433325466771     
 C   5.6852079795639670        6.4265564742366550        3.0542998401167596     
 H   5.9006270060658368        7.5048364605755902        3.1119811679839926     
 H   6.2903636180795237        5.9642313946253314        3.8492865537193284     
 C   4.2115912868289120        6.1797465621367547        3.3844249102185286     
 H   3.5671711625649585        6.7427606813787744        2.6909098815448886     
 H   3.9730211370619579        5.1172105778641983        3.2126895950315331     
 C   3.8744709773754793        6.5462618707965667        4.8330341958683292     
 H   4.0707204009914273        7.6174136864371835        5.0022622817802356     
 H   4.5677230571760079        6.0168319323035524        5.5074905931072200     
 C   2.4321826204805790        6.2176820657474181        5.2262818061431808     
 H   1.7387485529431834        6.7839650445463633        4.5841461554297878     
 H   2.2267625839574676        5.1556583780527099        5.0144297212293676     
 C   2.1245177127555532        6.5128913230168832        6.6966985469531872     
 H   2.3164693147130722        7.5773310167147425        6.9082689145314120     
 H   2.8296800489697387        5.9587033165026906        7.3363182416569028     
 C  0.68521320316808421        6.1638665310549499        7.0885337527890799     
 H  0.49044118350611693        5.1008768835764826        6.8706794663693334     
 H  -1.1800813305349045E-002   6.7265428105456646        6.4464100266557676     
 C  0.36610552572097899        6.4545179835946973        8.5575509711606799     
 H   1.0553441362364908        5.8885222594688909        9.2030136112216212     
 H  0.57080268594577621        7.5154768139968509        8.7739460470109236     
 C  -1.0828327916432094        6.1287219500940386        8.9351153499144775     
 H  -1.2894243444005282        5.0646217410133865        8.7328592983576314     
 H  -1.7633207437780261        6.6902377178801036        8.2740012395238747     
 C  -1.4164238357771444        6.4522973390102889        10.395005437508051     
 H -0.74946620417639254        5.8825581270448497        11.060879744272077     
 H  -1.1891668931761894        7.5123481992700238        10.594613387660125     
 C  -2.8777519835999512        6.1688838796024967        10.760904575011329     
 H  -3.1057365065774616        5.1038463997895089        10.582864497066064     
 H  -3.5355359802473600        6.7308011684290330        10.076600389373301     
 C  -3.2178354432179894        6.5370998289103008        12.209843201611747     
 H  -2.5463958631479260        5.9895309166451769        12.893687749096486     
 H  -2.9935303366847541        7.6052548596252638        12.377575434320823     
 C  -4.6765060591600145        6.2536282214753536        12.596029976565386     
 H  -4.9001008383850264        5.1820327468509468        12.432278043700766     
 H  -5.3581413521618879        6.8072546569598993        11.923121586056165     
 C  -4.9737481019348495        6.6252684246376932        14.056011473990095     
 H  -4.2388663215726083        6.1190731989624325        14.718489550840806     
 H  -4.8033649877251960        7.7134012246690338        14.206483360120322     
 C  -6.4002880269596218        6.2531880312736341        14.509805403853472     
 H  -7.1419227192306209        6.8119455831705382        13.897634991106266     
 H  -6.5770601005745881        5.1742771483719219        14.304287645372206     
 C  -6.6071866715435332        6.5436428297279408        16.004091025090371     
 H  -7.5838624801782730        6.1349042345312688        16.368964517365569     
 H  -6.5890301215174443        7.6487368167623968        16.213611741514832     
 H  -5.7972174820176718        6.0661013415861218        16.623142443211542     
 Cl   15.646953007755247        5.9196293454002955        1.1278557136678766     
 Co   20.862781890111332        1.9760324458871064        5.4320785902016482     
 N   22.261529846872957        3.5668813730645947        5.3552261032442825     
 N   19.723902897600635        3.7644624872959032        5.5221060605094427     
 N   22.154517753572094        1.2274256161191182        3.9591817649265471     
 N   19.562744837115392        1.2196068129036348        3.8635778774157341     
 N   22.337985369889491        1.2164620172509906        6.7712047430606717     
 N   19.747155607725311        1.1719036037963910        7.1049788536670127     
 O   23.615084005513626        3.3939404035142524        5.3010280668195353     
 C   21.866711203460099        4.8133462781895453        5.4054157504084479     
 N   18.421765325532551        4.1283135043496424        5.5464116208018694     
 C   20.426504420498567        4.9265848045925784        5.4837092444633022     
 O   23.512568641014099        1.2381676343742707        4.0694133396951448     
 C   21.681089454856863       0.56324999968591927        2.9358634151084786     
 N   18.251053244239927       0.97298794934636823        3.6294363696912186     
 C   20.231468232607892       0.53192859540245607        2.8998690613609526     
 O   23.688624253335071        1.2703076918452287        6.5557463555167672     
 C   21.960616563376686       0.54646025300978140        7.8287522313415829     
 N   18.469447423077213       0.86488371970146627        7.4323876324113414     
 C   20.517546414421954       0.47890001229412271        7.9844515972378725     
 B   24.082348792892137        1.9632095452192702        5.2768739544266214     
 C   22.798133076027078        5.9751099143552882        5.4072028284556648     
 H   17.664806679547393        3.4160489420313978        5.6220373127538332     
 C   18.273761330029945        5.4796704219501144        5.5383479633797759     
 C   19.546421160381833        6.0318900734736838        5.4944866003762147     
 C   22.543630147691534      -0.13482778089549302        1.9438744040457772     
 H   17.520109763754672        1.3466977226743260        4.2750800377615912     
 C   18.070291387333953       0.15622932183680241        2.5622510282511448     
 C   19.329661103931411      -0.14945656858309830        2.0589511760030423     
 C   22.900197811546100       -9.9147943451354484E-002   8.7805404719336959     
 H   17.671309463988127        1.2556252399830572        6.8839871170199212     
 C   18.405132375145410        1.1198365752014883E-002   8.4797100954713365     
 C   19.711896178811603      -0.26004271927746397        8.8711245773670697     
 C   25.669006237727285        1.9333136928446417        5.1205079782831300     
 H   23.576759650536058        5.8561205077487761        4.6390713384853921     
 H   23.336406274909397        6.0427049918818652        6.3673013767716258     
 H   22.264231643713369        6.9156620784579639        5.2459850358742761     
 H   17.291186227733707        5.9316830131423934        5.6126460115997512     
 H   19.796732699453813        7.0826790063519303        5.4710804488052203     
 H   23.304301770952708      -0.73015150612406599        2.4678765797687161     
 H   23.099609031142837       0.58724409050208937        1.3241618565702902     
 H   21.949159790051606      -0.77789979787832009        1.2872037793535576     
 H   17.086163078654643      -0.16663097836181795        2.2367189708061801     
 H   19.554823020705946      -0.79248270206299354        1.2193140010471482     
 H   23.799058660842309      -0.45341375745614604        8.2480949136076074     
 H   22.410479400838152      -0.93080835557577801        9.3154695341219860     
 H   23.239392346805534       0.63934656917928112        9.5382887828491612     
 H   17.452482858190535      -0.36711965641604388        8.8320895052820934     
 H   20.021784436656503      -0.90829322070643737        9.6783009837934486     
 H   26.138359771419172        2.4977784531046732        5.9412810937250189     
 H   26.012342682396749       0.89217328608242596        5.2357781678232564     
 C   26.130092350192285        2.4789935448777523        3.7599898427204423     
 H   25.914541713077547        3.5572183388904155        3.7018861531832186     
 H   25.525092031345434        2.0162853811077546        2.9651215286427925     
 C   27.603781180170962        2.2322956315703113        3.4301059078584513     
 H   28.248048305486527        2.7955518477376233        4.1235545728511420     
 H   27.842480635523899        1.1698387684337621        3.6021274302766342     
 C   27.940996272047954        2.5985296606645552        1.9814488478226659     
 H   27.744569963565084        3.6696003518003959        1.8119734844432458     
 H   27.247900741760454        2.0688300795285741        1.3070582028990261     
 C   29.383364072648099        2.2701522545361765        1.5883405738538667     
 H   30.076658899719078        2.8365781373540431        2.2304885818499547     
 H   29.588933007188242        1.2081748568920974        1.8002684907746742     
 C   29.691066373073241        2.5653424521301549       0.11792111010101175     
 H   29.498966968224021        3.6297434443175556       -9.3686569489034296E-002
 H   28.986000611365338        2.0110337170035923      -0.52169420804818978     
 C   31.130424617699010        2.2165192398836351      -0.27389726332755571     
 H   31.325332178726622        1.1535513849834604       -5.6070415503594796E-002
 H   31.827353478777010        2.7792658977582674       0.36824924678790921     
 C   31.449519127340910        2.5072555058986614       -1.7429116871733921     
 H   30.760272095797028        1.9412834127532068       -2.3883900494704395     
 H   31.244798499344551        3.5682245615426860       -1.9592408391454805     
 C   32.898453013831706        2.1814880943880604       -2.1205475879834927     
 H   33.105039033202331        1.1173628285922896       -1.9184016931094818     
 H   33.578980428808769        2.7429223539108110       -1.4594058839518520     
 C   33.232019453422588        2.5052038737573956       -3.5804248900109132     
 H   32.564854519079127        1.9357355694095444       -4.2463469487962024     
 H   33.005018567137803        3.5653605393656571       -3.7798433005272840     
 C   34.693260069548217        2.2214534196841238       -3.9464753741316616     
 H   34.920907743699971        1.1562379508743821       -3.7688761124574839     
 H   35.351293127604556        2.7828605224205614       -3.2619453606613198     
 C   35.033412666488076        2.5901984444088622       -5.3952979403083150     
 H   34.361511266167369        2.0434130397708308       -6.0794280264796008     
 H   34.809810796263164        3.6586639365424891       -5.5624515067440754     
 C   36.491907476455033        2.3058941768504568       -5.7816801776491316     
 H   36.714591732746186        1.2337958043939381       -5.6190383403190678     
 H   37.174055431626378        2.8582588593634410       -5.1080244877261602     
 C   36.789515829852412        2.6789805233534945       -7.2413315494749151     
 H   36.053619143878343        2.1746696505505558       -7.9046530460691082     
 H   36.620839862638654        3.7679036229775993       -7.3903997877470431     
 C   38.215684030387230        2.3050141042650729       -7.6954017269321264     
 H   38.958356053706893        2.8616855790311040       -7.0819479051218659     
 H   38.390617778835285        1.2251245810190812       -7.4914932839133206     
 C   38.423246322831297        2.5975822173659706       -9.1893351835379686     
 H   39.399402159051611        2.1865673022146637       -9.5544846744118850     
 H   38.407757434123297        3.7037815236231588       -9.3971369495375985     
 H   37.611721941305234        2.1226863580009319       -9.8096957453088347     
 Cl   16.168173113937296        1.9721370654701975        5.6853452582794377     
 Co   20.439175228847485        1.9705539197701341        12.341305074610494     
 N   21.839717659481302       0.40092421588895438        12.135342477556426     
 N   19.281998876433573       0.20692251984938351        12.321436024653204     
 N   21.701014445019297        2.7758484526142375        10.839521156006208     
 N   19.134004884507959        2.7988341255504587        10.832751723436468     
 N   21.937042522136487        2.8040387428541096        13.591747524269820     
 N   19.350013995808460        2.9187947542665813        13.962673270929248     
 O   23.193573435723550       0.57030990223606826        12.106715495823311     
 C   21.434831351415678      -0.84238767395029857        12.173977961394815     
 N   17.983444453620354      -0.16199245471522350        12.411402102667148     
 C   19.989479818520046      -0.95269149209031390        12.264537673532477     
 O   23.066160570476470        2.7372844719456539        10.904156170580972     
 C   21.207752589587333        3.4325338435811963        9.8212178602570663     
 N   17.811772053048418        3.0058447843871030        10.627879588461475     
 C   19.761104784771526        3.4592511223437010        9.8251139499810414     
 O   23.285358870728285        2.6885321043525390        13.384764266574482     
 C   21.591349850967710        3.4650373064000610        14.665063580497222     
 N   18.085122091094323        3.2306854990912068        14.332459400113287     
 C   20.152530374285977        3.5820028414955987        14.836377407024910     
 B   23.660183947068955        2.0105721100690781        12.088119131586961     
 C   22.365103170405739       -2.0042480937680898        12.181028405045250     
 H   17.232073081355573       0.55213509527321636        12.537924432177295     
 C   17.842676100645910       -1.5117444082877809        12.426400332796929     
 C   19.116999164323076       -2.0594390559177929        12.322098401529322     
 C   22.035686171519703        4.1101748711595070        8.7859047099725647     
 H   17.103952752771985        2.6396706884906034        11.300898134735979     
 C   17.585917983926993        3.7799918820337046        9.5348374345529177     
 C   18.820916550354784        4.0930342927988130        8.9856747965622752     
 C   22.574742904355375        4.0609950807037780        15.604665676660931     
 H   17.268864764454925        2.8290027472141417        13.817147944192225     
 C   18.059545782335142        4.0652330912695254        15.396230841743945     
 C   19.380847672723522        4.3177500349835976        15.754284339570958     
 C   25.249130843287727        2.0380341657151417        11.927304856433906     
 H   23.062930369042249       -1.9584550137568728        11.329064402823064     
 H   23.003060927990873       -1.9787403726233899        13.080797087385758     
 H   21.823482199733199       -2.9536694624652795        12.154808984329923     
 H   16.867481065939334       -1.9684666526328676        12.556997090393178     
 H   19.373117056607768       -3.1091007723094815        12.297391406939520     
 H   22.922541860792709        4.5712086113140273        9.2550974033513800     
 H   22.417595269516742        3.3787493796108246        8.0460498126050020     
 H   21.444357140088460        4.8662099069126450        8.2466465213433473     
 H   16.588031584185160        4.0672985844544343        9.2246951618109030     
 H   19.007651846838478        4.6998685713043376        8.1104999564499050     
 H   23.358264100847737        4.5918389702819731        15.040956400132988     
 H   22.086028946232318        4.7362415885991487        16.316686112857322     
 H   23.089074935799946        3.2689461402452591        16.178617810382789     
 H   17.120114661270463        4.4357917426087621        15.790480944809438     
 H   19.718904479826325        4.9448617275261268        16.567046399519420     
 H   25.715698875330947        1.4800181530870096        12.754976318680885     
 H   25.589547271185868        3.0805738112653156        12.040180255064108     
 C   25.727237553968894        1.4864355603917736        10.573457594748907     
 H   25.501702459761013       0.41040474521165954        10.513876138559120     
 H   25.140370921396514        1.9545867430750112        9.7682057669743667     
 C   27.212585206769948        1.7105075309168121        10.268548055332070     
 H   27.835272511275171        1.1411690100060834        10.976687576558790     
 H   27.464415804989105        2.7697223040385981        10.441207684814337     
 C   27.573998373558954        1.3316596850194460        8.8266347975754691     
 H   27.365751599852732       0.26262354043140723        8.6595781595981958     
 H   26.900136155177499        1.8666266489700818        8.1376460905791657     
 C   29.028211399934008        1.6364489164531082        8.4512371291821502     
 H   29.705629970884935        1.0611338089941682        9.1019652587995523     
 H   29.246923028871894        2.6954580745641588        8.6638596731646942     
 C   29.350001250367452        1.3341029349160605        6.9831668797843252     
 H   29.148291753109493       0.27153175935786017        6.7725137397221076     
 H   28.657212081266291        1.8939645161143839        6.3355034965756740     
 C   30.796141631183250        1.6667382286586323        6.5969804649178005     
 H   31.001040737397737        2.7273453691764411        6.8159890377783627     
 H   31.486175972942842        1.0965236424831986        7.2396199683170632     
 C   31.115890718186765        1.3749008725820591        5.1266493144668672     
 H   30.427176250650604        1.9415822641765261        4.4814407108846437     
 H   30.909522504403839       0.31420751794843160        4.9105496172442846     
 C   32.563853011166202        1.7002254232539880        4.7413538051413537     
 H   32.773253568366279        2.7622461040118065        4.9502203365989672     
 H   33.249269000381659        1.1326505795020254        5.3918221722382986     
 C   32.885649588130335        1.3902668588885998        3.2747725917320754     
 H   32.215062823301970        1.9679468122473178        2.6203015760554877     
 H   32.655388078951681       0.33297216965869481        3.0658594379708752     
 C   34.344261557809055        1.6763947956083805        2.8992671461661286     
 H   34.576819671892629        2.7360035868010684        3.0969697597902428     
 H   35.005097110423762        1.0990030160383786        3.5660186246333319     
 C   34.676469393906480        1.3389840580854542        1.4410851526661097     
 H   34.016186421089600        1.9141639859483572       0.77282217155885979     
 H   34.435287473764170       0.28098906470523066        1.2466685926628127     
 C   36.140132880441463        1.6068073474366167        1.0650130563530003     
 H   36.381661833605584        2.6664187840642368        1.2594844770295031     
 H   36.805815894004446        1.0243320188231528        1.7247476046924299     
 C   36.452007980954860        1.2700480695385461      -0.39901745060776678     
 H   35.764863585144191        1.8298039525446170       -1.0569625959160007     
 H   36.235426045506756       0.20383554855298469      -0.58970880403819570     
 C   37.903125502401615        1.5780638026313738      -0.80171738460446029     
 H   38.591612006994183       0.97329235287828630      -0.18420955623329124     
 H   38.122437182074805        2.6346057877436859      -0.55946686812623192     
 C   38.158701501827856        1.3139604489549335       -2.2925684373380415     
 H   39.175668540583921        1.6137131492156245       -2.5962367288819133     
 H   38.041551266704310       0.24358298148227714       -2.5441797934498798     
 H   37.451887755568315        1.8805010716506982       -2.9251078857801494     
 Cl   15.762981796839165        1.9982719404231981        12.718192525400633     
 Co   10.804856923810112        5.9169364720555251        8.0986674918897936     
 N   9.4043049382041506        4.3473114811888287        8.3049761898419767     
 N   11.961997612250800        4.1533273064225567        8.1182332968589552     
 N   9.5432973637369809        6.7222712232827844        9.6007457465595216     
 N   12.110316804879711        6.7454015279499364        9.6067378642067567     
 N   9.3067294755070762        6.7505047735254378        6.8485861304372095     
 N   11.893703931774720        6.8652231336684109        6.4769974968976864     
 O   8.0504590874772930        4.5167169466669108        8.3338446324135624     
 C   9.8091976533931824        3.1040035250829039        8.2662142348033321     
 N   13.260541037645158        3.7844145160317111        8.0279822881879586     
 C   11.254532223983754        2.9937120733777820        8.1753085210263077     
 O   8.1781192898173636        6.6836506355272345        9.5364791439524019     
 C   10.036832493001222        7.3792027516303556        10.618765111203986     
 N   13.432598045302420        6.9526782914193577        9.8110485703698007     
 C   11.483485524428540        7.4060118262057495        10.614420653679579     
 O   7.9584680887795098        6.6350274007035663        7.0559138429369499     
 C   9.6521892564789997        7.4116231409383859        5.7752552401195629     
 N   13.158514455754172        7.1770156678442714        6.1068172104612302     
 C   11.090971123181617        7.5284955363177657        5.6035391253351055     
 B   7.5838689354621547        5.9569883047032715        8.3526048141872469     
 C   8.8789657849980781        1.9421084390979884        8.2593492170305094     
 H   14.011882912021457        4.4985359322566483        7.9012775048613237     
 C   13.401316338665582        2.4346654574432169        8.0129746670874695     
 C   12.127009878368609        1.8869698097328158        8.1175576657442292     
 C   9.2092039986765641        8.0571422297833752        11.654125840968506     
 H   14.140238296250191        6.5863574488136019        9.1379244121688181     
 C   13.658738002757598        7.7271748957364554        10.903781980289278     
 C   12.423894326170032        8.0401764239727154        11.453330577006332     
 C   8.6686375902798662        8.0077820364407781        4.8359429080509306     
 H   13.974905730832138        6.7753112508643563        6.6219197316469867     
 C   13.183834669661682        8.0115695030124794        5.0430361888902038     
 C   11.862433162335726        8.2641822853875055        4.6853818530689715     
 C   5.9949167293694465        5.9844772120029264        8.5135448570489913     
 H   8.1809669838294301        1.9881429445874821        9.1111223355365514     
 H   8.2412250315966737        1.9672491654403004        7.3594530989522431     
 H   9.4206126037408797       0.99274395886217648        8.2859728972844273     
 H   14.376504904419928        1.9779677130497466        7.8821822080334902     
 H   11.870894808121063       0.83731068894150595        8.1423230866306007     
 H   8.3224372605086945        8.5183340129073866        11.184964934476014     
 H   8.8272165459783025        7.3258990626640514        12.394118299865085     
 H   9.8007723147272756        8.8130979791497381        12.193239185161735     
 H   14.656701381048208        8.0147510484124602        11.213427299935828     
 H   12.237397905150052        8.6472090253468004        12.328423833141585     
 H   7.8848855644988713        8.5379591235773979        5.3998554356480648     
 H   9.1571191784036987        8.6836109748655961        4.1243962854929404     
 H   8.1547085224339533        7.2159469566925436        4.2614612462638357     
 H   14.123184366261208        8.3820297302583153        4.6484746582857532     
 H   11.524163503566916        8.8912411545744003        3.8726601007910144     
 H   5.5283386382145876        5.4263239735007849        7.6859708939010156     
 H   5.6545037557798388        7.0269991592421306        8.4004970085924722     
 C   5.5167915031594026        5.4331139068265557        9.8674754884875302     
 H   5.7423605885198645        4.3571042783570926        9.9272615324918654     
 H   6.1036071239298364        5.9014662950739929        10.672645380082816     
 C   4.0314226722768280        5.6571613192894814        10.172338669874796     
 H   3.4087789763288288        5.0876693578653569        9.4642924859015274     
 H   3.7795374657852991        6.7163283747838598        9.9994894308315079     
 C   3.6700169403825647        5.2785437286613144        11.614319004401016     
 H   3.8782322307982038        4.2095281461232927        11.781531050824228     
 H   4.3439171039670192        5.8135869261027864        12.303205682081488     
 C   2.2158209913355313        5.5834457728612836        11.989723152463784     
 H   1.5383593308018777        5.0081095389960888        11.339061428752146     
 H   1.9971628451319994        6.6424467149997595        11.777005314444121     
 C   1.8940353991307066        5.2812481420324442        13.457830592838221     
 H   2.0957394822328457        4.2186971520712149        13.668579464969168     
 H   2.5868379000652886        5.8411579731653331        14.105433129474642     
 C  0.44789730726467764        5.6139231017827109        13.844019216817095     
 H  0.24301519649925635        6.6745301031459547        13.624991901754713     
 H -0.24214746634868189        5.0437117633731825        13.201387703474612     
 C  0.12813486523113621        5.3221050056875665        15.314358710185298     
 H  0.81681031441032614        5.8888252258137070        15.959570072820744     
 H  0.33455251467967329        4.2614280886345695        15.530479600844849     
 C  -1.3198516485092087        5.6473553931137594        15.699637328658108     
 H  -1.5293018387133848        6.7093668740114252        15.490777185813760     
 H  -2.0052223854562068        5.0797589585051659        15.049141589247547     
 C  -1.6416782201910143        5.3373629104391469        17.166212620530274     
 H -0.97114496385058946        5.9150711738763446        17.820711183437904     
 H  -1.4113622560288166        4.2800824349718631        17.375126224715817     
 C  -3.1003194282187909        5.6234115381634115        17.541674704395408     
 H  -3.3329297717289967        6.6829954977263508        17.343917294832949     
 H  -3.7610950485156471        5.0459648736354898        16.874917761365854     
 C  -3.4325808500156292        5.2860595296279840        18.999863142754553     
 H  -2.7722559094806845        5.8612137365997992        19.668110908022260     
 H  -3.1914795234810289        4.2280544933646844        19.194329169732796     
 C  -4.8962305420975749        5.5540461241206893        19.375918616474987     
 H  -5.1376695155361363        6.6136403908367019        19.181262303741565     
 H  -5.5619850570878544        4.9715187190765668        18.716309593133474     
 C  -5.2081283460986620        5.2176048912901019        20.840009620012616     
 H  -4.5207218647120468        5.7772426437148123        21.497800586946187     
 H  -4.9918764425001685        4.1513370045984308        21.030857551062415     
 C  -6.6591330133070352        5.5262235238807493        21.242783106241976     
 H  -7.3479491456097898        4.9215865637027152        20.625492708105430     
 H  -6.8780967769797767        6.5828187870499875        21.000370566881490     
 C  -6.9146694634532988        5.2624996734415896        22.733692369881272     
 H  -7.9314232743014585        5.5632034364687843        23.037427234865866     
 H  -6.7983816872742304        4.1919605653474861        22.985418591364105     
 H  -6.2071979830208353        5.8285780212051561        23.366022430793162     
 Cl   15.480930671848695        5.9446992324851866        7.7205764296324570     
         388

 Co   10.956753459910228        5.9231411951151669        1.3754319376779076     
 N   9.5569017044211115        7.5123736001330945        1.4564440683883906     
 N   12.095063060144971        7.7114421654617757        1.2892466933574582     
 N   9.6668325218708109        5.1719507074379534        2.8493844237463017     
 N   12.257805059546628        5.1649363355876696        2.9420153349841831     
 N   9.4811475582303224        5.1598672608689400        3.9522888189739369E-002
 N   12.071830528887967        5.1149301944179495      -0.29554794606308582     
 O   8.2034770134298842        7.3386571883015721        1.5098205423021434     
 C   9.9512602973457689        8.7589836183544953        1.4066750245080701     
 N   13.396864128603040        8.0762845655468922        1.2631858161934468     
 C   11.391565981803996        8.8730257931160690        1.3281535655472587     
 O   8.3085242238628094        5.1828760055249168        2.7408704960051664     
 C   10.141314104464325        4.5084272033936177        3.8726086978184151     
 N   13.569922714920105        4.9197901766902650        3.1748144688614959     
 C   11.590826160211634        4.4778340581243121        3.9071898341175149     
 O   8.1305436134658624        5.2150205903997371       0.25468939179858752     
 C   9.8578650084602781        4.4909286315578196       -1.0188810395908097     
 N   13.349335582057913        4.8079622192441391      -0.62368624824873253     
 C   11.300889340027659        4.4223829722825645       -1.1748847987256505     
 B   7.7372165149741399        5.9073361738436008        1.5341642519293675     
 C   9.0192268124402908        9.9202054193808422        1.4047560510140449     
 H   14.154138865592932        7.3644849451655157        1.1859121943019357     
 C   13.543775728898371        9.4276594910292406        1.2706439433555461     
 C   12.270703904323668        9.9789151829087519        1.3161501422920152     
 C   9.2802122174131192        3.8108345107157948        4.8661375451978603     
 H   14.299909134170905        5.2939213083018872        2.5283949587572878     
 C   13.752598401078364        4.1043051134197404        4.2426789398231897     
 C   12.494224211727804        3.7980543795952086        4.7477455053417117     
 C   8.9171319416931993        3.8473515449403659       -1.9708138231606627     
 H   14.147748721806771        5.1998827113876755       -7.6507923135774980E-002
 C   13.413018675221126        3.9545642556366380       -1.6712459325222708     
 C   12.105996738506638        3.6834497642746498       -2.0620126681698276     
 C   6.1505556351836841        5.8765898670044763        1.6912197816621606     
 H   8.2426751618351375        9.8026343125746429        2.1749952637516952     
 H   8.4784011777055621        9.9850230377787970       0.44619812375572598     
 H   9.5527617407569974        10.861291087544176        1.5625136173038172     
 H   14.525890674847730        9.8803556187757664        1.1948642567382011     
 H   12.019585556690103        11.029500024243736        1.3396115253235972     
 H   8.5161796578480171        3.2187809385494921        4.3439271246115299     
 H   8.7288794760490251        4.5331353434953483        5.4890884901266856     
 H   9.8749811502123581        3.1649888802981434        5.5195669837405461     
 H   14.737315230505082        3.7828914294894949        4.5675051070629333     
 H   12.270685052236058        3.1559742062291094        5.5884548288972278     
 H   8.0229307716726606        3.4851534867502525       -1.4378032437750035     
 H   9.4074218871605773        3.0227352383757946       -2.5132458465396210     
 H   8.5707679901366767        4.5882848583190849       -2.7207448990047101     
 H   14.365465581148863        3.5765704428416103       -2.0244661007396525     
 H   11.795688853853571        3.0354096765464686       -2.8692007600569700     
 H   5.6806899113532952        6.4407188193123535       0.87049380947506461     
 H   5.8077223175626829        4.8352755271362717        1.5760526484792254     
 C   5.6892502307719681        6.4221033191403816        3.0517761813216557     
 H   5.9056649528560818        7.5001273613476149        3.1103233090025810     
 H   6.2934988429924932        5.9586059990120770        3.8467262239828974     
 C   4.2150782664919166        6.1768903932287103        3.3808857757056741     
 H   3.5718116642905495        6.7413443261388464        2.6875359180716600     
 H   3.9751225433053725        5.1148887330310098        3.2080178371473251     
 C   3.8775646560475097        6.5426507262497093        4.8296491896407803     
 H   4.0755175177625196        7.6132670287702897        4.9999156345990450     
 H   4.5695040212009488        6.0114957797621669        5.5039794384009131     
 C   2.4345514464228981        6.2162884939799223        5.2220907320700523     
 H   1.7423397065700550        6.7842224553495187        4.5801986221750939     
 H   2.2274010611952635        5.1548307350319620        5.0093308077982286     
 C   2.1268210268052266        6.5108808651335375        6.6926795863971176     
 H   2.3205761012181854        7.5747568818256399        6.9051273231295642     
 H   2.8307674105303424        5.9549864218672379        7.3320391564006142     
 C  0.68686771873466756        6.1640875054575996        7.0840811924485463     
 H  0.49028765395281593        5.1017003061484543        6.8652219296240782     
 H  -9.0901388932696850E-003   6.7285376411312132        6.4424838648348395     
 C  0.36808922986680370        6.4538153418773625        8.5534020637571118     
 H   1.0563495857696386        5.8860940885118973        9.1982776134379964     
 H  0.57445355424308353        7.5141742541793892        8.7708739533161637     
 C  -1.0812919768230207        6.1298442316649773        8.9308211567136269     
 H  -1.2896144864416736        5.0664970102596580        8.7268863462718880     
 H  -1.7609903730028480        6.6934767212871558        8.2708616357283535     
 C  -1.4141034703608417        6.4513621189685075        10.391336600636988     
 H -0.74805668316013418        5.8793038936539759        11.055936362226660     
 H  -1.1850253699952371        7.5105548576600221        10.592843688074236     
 C  -2.8757660652764248        6.1696699757905851        10.757175610345957     
 H  -3.1057496274670227        5.1057524320018901        10.576295948768060     
 H  -3.5327161565563387        6.7345618006979135        10.074855954404283     
 C  -3.2147657377404606        6.5342280713626355        12.207155936828702     
 H  -2.5450912267627541        5.9826748913719312        12.888951450561398     
 H  -2.9873882071856510        7.6008651367767195        12.378219423107833     
 C  -4.6741001266800133        6.2539710506944504        12.592747658702717     
 H  -4.9012424312682601        5.1843613401950090        12.424612841783073     
 H  -5.3536870580758942        6.8124405470975526        11.922646726299920     
 C  -4.9703995776680934        6.6202551232766522        14.053935150708325     
 H  -4.2402053818271606        6.1066805807469953        14.713818131244288     
 H  -4.7932694360237145        7.7053317776708550        14.209659167801480     
 C  -6.3988984202502328        6.2562827165457735        14.505365855191503     
 H  -7.1353878713641139        6.8220548933958005        13.895664301747074     
 H  -6.5824999397466710        5.1806976865147503        14.294940945420901     
 C  -6.6060279120527374        6.5414009815851202        16.000320346308584     
 H  -7.5860275741736691        6.1446480439470763        16.362042656979359     
 H  -6.5753233140870062        7.6420016069704912        16.215539060919841     
 H  -5.8056616850931029        6.0526636978575263        16.617235802869686     
 Cl   15.650739681593173        5.9215427418532194        1.1185796607756486     
 Co   20.858340002922429        1.9761940915819824        5.4385121855191985     
 N   22.258299077151015        3.5653444899019715        5.3571344808475603     
 N   19.719957867200598        3.7643481473432030        5.5240477180382985     
 N   22.148446646509029        1.2247474973532877        3.9647785962367506     
 N   19.557606863449781        1.2177831730622444        3.8716501369089262     
 N   22.333875570760696        1.2127234548774029        6.7744463973865141     
 N   19.743072991529704        1.1669869179613090        7.1087675405042470     
 O   23.611723197154003        3.3916668798840024        5.3040896469713275     
 C   21.863852861238914        4.8119201506666309        5.4069226205255978     
 N   18.418149742460045        4.1292305109290757        5.5498317481899946     
 C   20.423503212898652        4.9259085316518387        5.4851118799301668     
 O   23.506751046189741        1.2356173759404900        4.0734940172483718     
 C   21.674198763412342       0.56152206859262987        2.9412569831432740     
 N   18.245499203155223       0.97313992393187598        3.6382732651623231     
 C   20.224723640401546       0.53103309718466452        2.9063372374397201     
 O   23.684505633662418        1.2682977093837446        6.5596477969157814     
 C   21.957048931195704       0.54375221767391191        7.8327856297626663     
 N   18.465568708672670       0.85987093396608594        7.4367707094106743     
 C   20.513999778255958       0.47482523445917429        7.9884115596356446     
 B   24.077968672586717        1.9602968503122542        5.2800372017250554     
 C   22.795840525919601        5.9731759279049772        5.4092136872112144     
 H   17.660878924868136        3.4174373695883746        5.6271973868977252     
 C   18.271299115757596        5.4805983559765776        5.5421567474456719     
 C   19.544409013429959        6.0318122279340551        5.4967735653011438     
 C   22.535543436603795      -0.13582447851928756        1.9477444395019079     
 H   17.515406632533807        1.3469993406464245        4.2847142378756153     
 C   18.062973591379013       0.15825848544051990        2.5699155618010776     
 C   19.321431317623681      -0.14809241827232783        2.0651504225028634     
 C   22.897681444308095       -9.9657854971863052E-002   8.7849280829375953     
 H   17.667181106559415        1.2516437515958185        6.8894450158716900     
 C   18.401875832548619        6.7163015724845954E-003   8.4845156228494929     
 C   19.708888499581509      -0.26406905543761316        8.8755560044337134     
 C   25.664641187213917        1.9294832454949569        5.1231441029664753     
 H   23.572403352228054        5.8558719264517896        4.6389513953862513     
 H   23.336667207597081        6.0376776120535203        6.3677798371085892     
 H   22.262287710277288        6.9142805179722009        5.2517424939581421     
 H   17.289212677837607        5.9333764254516650        5.6177244998880012     
 H   19.795574463521234        7.0823877365606407        5.4731751841696195     
 H   23.298663779596666      -0.72905245641676797        2.4701103035587919     
 H   23.088057088722667       0.58662246146079000        1.3258544355190967     
 H   21.940724849730927      -0.78065750866194827        1.2932642800739367     
 H   17.078279062398487      -0.16268116475818162        2.2445639294352282     
 H   19.545123143446773      -0.78976823663575857        1.2241907700090806     
 H   23.792792399786880      -0.46040496599990210        8.2520909152718662     
 H   22.407645103982965      -0.92548324414779115        9.3261840544383396     
 H   23.242686864911089       0.64106897506873517        9.5360461700992101     
 H   17.449444040849915      -0.37133908995627657        8.8377032156302047     
 H   20.019172822959060      -0.91184583858252932        9.6829587592703046     
 H   26.134439914382749        2.4938690546514568        5.9437337809235471     
 H   26.007446576143998       0.88820169494816559        5.2386725382571822     
 C   26.126047925445683        2.4745611436731787        3.7624485121957103     
 H   25.909509268108277        3.5525332285262734        3.7035039107371470     
 H   25.521945519154524        2.0107032650014158        2.9676098924814518     
 C   27.600287796566786        2.2294537442661753        3.4335658477256010     
 H   28.243410364616732        2.7941355775589396        4.1268532410363683     
 H   27.840365305998962        1.1675265711082468        3.6067031474015381     
 C   27.937890561921606        2.5949493714019343        1.9847574651036857     
 H   27.739771166120079        3.6654893114297842        1.8142583060995254     
 H   27.246098546409840        2.0635406199504223        1.3104891104049659     
 C   29.380978550198211        2.2687777129928719        1.5924470336624628     
 H   30.073059215759134        2.8368462043920406        2.2343507729352514     
 H   29.588269130900699        1.2073635301278565        1.8052783158761638     
 C   29.688744133527756        2.5633521554401462       0.12185561139506988     
 H   29.494849933646137        3.6271917426812288       -9.0627242766149918E-002
 H   28.984888644067375        2.0073440726563225      -0.51749982808653161     
 C   31.128748013416715        2.2167485278963626      -0.26953017106711130     
 H   31.325455650154467        1.1543818399314920       -5.0696725544559805E-002
 H   31.824625731519539        2.7812649039960160       0.37208858932391459     
 C   31.447514101914972        2.5065561997810932       -1.7388484131455455     
 H   30.759245808644259        1.9388572009912535       -2.3837387571604136     
 H   31.241127708124282        3.5669247441519398       -1.9562582463016287     
 C   32.896891129323961        2.1826119981828804       -2.1163348413785812     
 H   33.105208410390425        1.1192411831692139       -1.9125037300618652     
 H   33.576626688020013        2.7461677457278220       -1.4563493451311547     
 C   33.229679472462436        2.5042620357010783       -3.5768382504396827     
 H   32.563437548139177        1.9324588265913358       -4.2414829682552488     
 H   33.000842418870874        3.5635543732676775       -3.7781669257374437     
 C   34.691259675727736        2.2222526588909401       -3.9428197069239168     
 H   34.920926130658799        1.1581675626758892       -3.7623550021893966     
 H   35.348444206698410        2.7866642225075875       -3.2602874511753597     
 C   35.030324470477012        2.5873087881671641       -5.3926907739490018     
 H   34.360215244081054        2.0364931570196054       -6.0747550940984478     
 H   34.803608933871217        3.6542381031929310       -5.5632095449414827     
 C   36.489493375840034        2.3062679467592533       -5.7784664555462415     
 H   36.715778562890527        1.2361848399884123       -5.6113765945532403     
 H   37.169562883671887        2.8635497152891207       -5.1076620611775621     
 C   36.786137683302272        2.6739133160915243       -7.2393431818116847     
 H   36.054988103656086        2.1621125963887584       -7.9000200992062197     
 H   36.610614578401083        3.7597339139259760       -7.3937459193501578     
 C   38.214286601458568        2.3081654667377154       -7.6910339171302367     
 H   38.951752570088843        2.8719739348763329       -7.0801242761852849     
 H   38.396157604315562        1.2316592025179587       -7.4821238988595962     
 C   38.422040797164748        2.5952730232797370       -9.1856569100357355     
 H   39.401550949254457        2.1963771338079185       -9.5476390510700089     
 H   38.393847529898402        3.6969141631394438       -9.3992575156589169     
 H   37.620210471946102        2.1090262668597006       -9.8038046718847855     
 Cl   16.164394584135103        1.9740674506954798        5.6946211801453535     
 Co   20.442842152956455        1.9704278367601262        12.342089461980466     
 N   21.844490401911813       0.40124877972489825        12.139195996541343     
 N   19.287239162190421       0.20561360158177272        12.324192490526546     
 N   21.704810588606396        2.7752280139428120        10.841167996341138     
 N   19.137277625142787        2.7964667823651377        10.831648635269616     
 N   21.939708342946105        2.8034656128568090        13.594556372024536     
 N   19.352483401849138        2.9152702343920764        13.963843750121644     
 O   23.198198355363342       0.57158048373982895        12.110218231821939     
 C   21.440568889855932      -0.84235938735910454        12.178109581912768     
 N   17.988803491019159      -0.16403507489668093        12.411774846486727     
 C   19.995377115107100      -0.95358589690264839        12.267843498536449     
 O   23.069792888954325        2.7381728275194388        10.906968852452678     
 C   21.211895742846902        3.4314037542528903        9.8223664350007684     
 N   17.815248745422043        3.0038313665290381        10.625819399846094     
 C   19.765219159337907        3.4575592086587776        9.8249906976056867     
 O   23.288152489703094        2.6898575293376839        13.387734410846573     
 C   21.592694492634315        3.4639631148647632        14.667736671173856     
 N   18.087041473559363        3.2269702850329010        14.331731621288975     
 C   20.153645965775034        3.5793890070487988        14.838058604276386     
 B   23.663827818188430        2.0119213012826616        12.091396538811258     
 C   22.371474266799517       -2.0037061593346728        12.185354416795530     
 H   17.236791174405244       0.54951135606302715        12.537043188443336     
 C   17.848763127696152       -1.5138923718355586        12.425805334138285     
 C   19.123438525427602       -2.0608471911814523        12.323536803951127     
 C   22.040668901471488        4.1095157521618884        8.7880781589035912     
 H   17.106920193573632        2.6370642531029205        11.298024989139744     
 C   17.590283200837170        3.7786076098140748        9.5331257295027463     
 C   18.825803273422149        4.0918825080341765        8.9851955496880240     
 C   22.574561614593293        4.0606434553859083        15.608409794274994     
 H   17.271600381622285        2.8248997615721332        13.815548573233858     
 C   18.059808519027193        4.0621126493242592        15.394958120711948     
 C   19.380504076222138        4.3152754108551505        15.754599912631489     
 C   25.252655098153156        2.0404443902907219        11.930316809120148     
 H   23.071990761257410       -1.9552926067358802        11.336191088645236     
 H   23.006121537097293       -1.9805817727337787        13.087139624121891     
 H   21.830656125237130       -2.9531582781908514        12.154940266751693     
 H   16.873622732231137       -1.9711032166721105        12.554360312405343     
 H   19.380068966154372       -3.1103617447030412        12.298714245619548     
 H   22.922550814622550        4.5763530859955557        9.2588585469836513     
 H   22.429351996362815        3.3782654205807763        8.0531128599929431     
 H   21.448806783189138        4.8606669830295486        8.2441039603231498     
 H   16.592639804533093        4.0660847018100554        9.2222585356337916     
 H   19.013328730183275        4.6994952673805530        8.1107885572352050     
 H   23.361117503421401        4.5875818292418566        15.046147900883989     
 H   22.085470588471594        4.7392556706109641        16.316340061112772     
 H   23.084402499629359        3.2695125041955380        16.186543177295569     
 H   17.119817526778085        4.4328648182553057        15.787553592591236     
 H   19.717299925130657        4.9431566414128252        16.567259933371218     
 H   25.719832206770306        1.4821279755936563        12.757399022005538     
 H   25.592712182016111        3.0830428791673556        12.043591384789748     
 C   25.730081261011900        1.4897960051628456        10.575899665546030     
 H   25.504145505510365       0.41388883849332664        10.515564123743877     
 H   25.143045859202601        1.9587767634529518        9.7712883457523443     
 C   27.215294145271717        1.7136084575864112        10.270522388136065     
 H   27.838106286970749        1.1432020411116079        10.977636423061215     
 H   27.467730370801512        2.7724842330657395        10.444260377801728     
 C   27.575671602020194        1.3362411646594785        8.8280610914239723     
 H   27.366427080131984       0.26761611011191272        8.6598382420394788     
 H   26.901981533272942        1.8726075269130180        8.1400534421450974     
 C   29.029908030920243        1.6402122591205723        8.4524195263832009     
 H   29.707046338203465        1.0637773798709820        9.1023986166995794     
 H   29.249568189108842        2.6988327859015611        8.6659046845903021     
 C   29.350932461081129        1.3389031121092334        6.9840391050264232     
 H   29.147993444814819       0.27678573408975071        6.7724545325796299     
 H   28.658631402562392        1.9001374780723612        6.3371090948888691     
 C   30.797319515901883        1.6702710517669479        6.5979539794873414     
 H   31.003430992044926        2.7304158713366506        6.8178996932972824     
 H   31.486708283863852        1.0987259795900692        7.2400366704690011     
 C   31.116701604387544        1.3794271194125260        5.1273964446629332     
 H   30.428934586147626        1.9477937851132012        4.4827600364149589     
 H   30.908764433291850       0.31931809139264150        4.9102025293652085     
 C   32.565164198574067        1.7029544026390475        4.7427009595330389     
 H   32.776130535238849        2.7643444092993472        4.9528573924990278     
 H   33.249500736765093        1.1336192211077887        5.3926409388419279     
 C   32.886874976646197        1.3942523550539763        3.2758879815125415     
 H   32.217412546454796        1.9737842488915933        2.6220207450463411     
 H   32.654969035201582       0.33765366876112451        3.0656230358314120     
 C   34.345981177843818        1.6784992591667109        2.9010077709445916     
 H   34.580269316981301        2.7373074476186523        3.1003933301378757     
 H   35.005803279098835        1.0990431983714151        3.5668072713196066     
 C   34.677568552759034        1.3429342544627803        1.4423278323386914     
 H   34.018394432149030        1.9204742616337480       0.77519725754951518     
 H   34.434306943419216       0.28585957588727590        1.2461497217767650     
 C   36.141602137844906        1.6084633917579922        1.0662558741145884     
 H   36.385623674675841        2.6667940175075171        1.2633031063336499     
 H   36.806175113204183        1.0228420167041439        1.7239579631928752     
 C   36.451673938163395        1.2750083147009845      -0.39874241461319226     
 H   35.766409113388654        1.8389928898537571       -1.0543591750562360     
 H   36.231062501729888       0.21056251226751499      -0.59232000036536070     
 C   37.903304671625051        1.5786844515648224      -0.80208458132184501     
 H   38.589772229735701       0.96960514122662234      -0.18735941759603883     
 H   38.126943497188051        2.6332164312469981      -0.55708780805410063     
 C   38.156248242879158        1.3183672890869962       -2.2938064884063918     
 H   39.174169110814276        1.6125451158852937       -2.5979238433476830     
 H   38.032373043933475       0.25044100285979021       -2.5486397553940043     
 H   37.452969601476063        1.8908684232888926       -2.9234167346401403     
 Cl   15.766228945536861        1.9949752470159510        12.714547551312361     
 Co   10.801173453862457        5.9168586785346120        8.0978591144845105     
 N   9.3995162876333183        4.3476840224953683        8.3010782104630376     
 N   11.956742992824282        4.1520654420977010        8.1154708983613695     
 N   9.5394680588877456        6.7216966429308558        9.5990575106207263     
 N   12.107010295375023        6.7430716973058225        9.6078454920298881     
 N   9.3040624935066596        6.7499750443710003        6.8457319493350202     
 N   11.891236579135031        6.8617444214290932        6.4758209207213522     
 O   8.0458176647080411        4.5180342646276808        8.3302830832362940     
 C   9.8034438948641718        3.1040795770368508        8.2620456952148995     
 N   13.255168337354267        3.7824188696533754        8.0276205455239609     
 C   11.248619718337650        2.9928647679673239        8.1719863056188782     
 O   8.1744557005751659        6.6845881339373969        9.5336032477787302     
 C   10.032639970271738        7.3781040548815113        10.617591900274340     
 N   13.429084711872866        6.9506867294417489        9.8131464725009891     
 C   11.479321471232742        7.4043459578995288        10.614545792704309     
 O   7.9556700525571866        6.6363944031739441        7.0528779507818351     
 C   9.6508572128625882        7.4105853983478926        5.7725377689360595     
 N   13.156601920609809        7.1733521188004907        6.1075621905517465     
 C   11.089870351053287        7.5259237329637800        5.6018373479859820     
 B   7.5802072804055580        5.9583836739736666        8.3492589218879978     
 C   8.8725761467570141        1.9427001595922242        8.2549753326581268     
 H   14.007152855961372        4.4959595653533162        7.9021804843106578     
 C   13.395215284226431        2.4325642998406747        8.0135812580940886     
 C   12.120555523382221        1.8856084949544147        8.1161141910533914     
 C   9.2041538296485310        8.0564969243902347        11.651924875682123     
 H   14.137244818517827        6.5837816054186842        9.1408415020000646     
 C   13.654319207707152        7.7257918339225462        10.905549648425202     
 C   12.418944860148265        8.0390281897919671        11.453842991847136     
 C   8.6688408419163459        8.0074550355560259        4.8321373266479348     
 H   13.972169064271423        6.7712612301017474        6.6235486442148108     
 C   13.183593887275700        8.0085004123529213        5.0443267205084270     
 C   11.862804590092448        8.2617533314000067        4.6850605224707964     
 C   5.9913749867183022        5.9869319713498133        8.5104569081578738     
 H   8.1718982424218165        1.9913408266646890        9.1039591097638137     
 H   8.2381330052262811        1.9654792673438120        7.3530702512962289     
 H   9.4134186477090633       0.99330158630557785        8.2857698126265209     
 H   14.370349613789344        1.9753765384350557        7.8848422023021083     
 H   11.863927752490412       0.83609638049788793        8.1409917580582114     
 H   8.3223558409905358        8.5234832339951865        11.181174328806836     
 H   8.8153966758207556        7.3254181935896954        12.387019407355375     
 H   9.7962411254550830        8.8075733389468116        12.195762990616927     
 H   14.652035021380668        8.0135225139999626        11.215949239057251     
 H   12.231644152911814        8.6468275178675782        12.328173246986198     
 H   7.8820677380459960        8.5337659156257857        5.3945905011981781     
 H   9.1577132025681873        8.6866153731676192        4.1246529770462965     
 H   8.1593791490319560        7.2165253665871001        4.2535056044777271     
 H   14.123508258292901        8.3791600088195910        4.6514382373277678     
 H   11.525808432051216        8.8895848854111996        3.8724384601503665     
 H   5.5241884612431411        5.4284863543360329        7.6834664618597790     
 H   5.6513211415927893        7.0295137930631819        8.3970199662105607     
 C   5.5139313457264967        5.4365051069838177        9.8649525270647338     
 H   5.7398990328304604        4.3606178720537345        9.9254806718864614     
 H   6.1009187582516109        5.9056752267343464        10.669486718395591     
 C   4.0286985428781907        5.6602945583724527        10.170286147123338     
 H   3.4059274072859567        5.0897437817732776        9.4632599458367306     
 H   3.7762110196273402        6.7191254471906916        9.9963697034178907     
 C   3.6683280270130019        5.2831440015165319        11.612810568577428     
 H   3.8775428361806621        4.2145382834748633        11.781179692911039     
 H   4.3420538329160179        5.8195820657732105        12.300722206394342     
 C   2.2141076824569708        5.5872213766812084        11.988458200642384     
 H   1.5369287912311791        5.0107666529786723        11.338541604419667     
 H   1.9944979372654112        6.6458341835821262        11.774883337441526     
 C   1.8930872169641946        5.2860518800893592        13.456873621283032     
 H   2.0960210894132665        4.2239534903552611        13.668548302141570     
 H   2.5854008337555658        5.8473316313026658        14.103746377823192     
 C  0.44670232427263784        5.6174572147425517        13.842960800869031     
 H  0.24060687982282952        6.6776019080314866        13.622997432363260     
 H -0.24269627375758296        5.0459152116394659        13.200885633211399     
 C  0.12730765795871643        5.3266314371118275        15.313526189497926     
 H  0.81503795860383643        5.8950346523599588        15.958165185048937     
 H  0.33529134877498662        4.2665378828266531        15.530740072830445     
 C  -1.3211777312263140        5.6500889241600092        15.698205772513512     
 H  -1.5321907849714211        6.7114702688754591        15.488055342312951     
 H  -2.0054716765587828        5.0807334116166265        15.048240038568279     
 C  -1.6429167284386015        5.3413549636897848        17.165013181569670     
 H -0.97350466548290771        5.9209135240777355        17.818906332106263     
 H  -1.4109595077153567        4.2847696636441057        17.375278562044297     
 C  -3.1020504492118031        5.6255271904596817        17.539852595495677     
 H  -3.3363877820919972        6.6843119909895066        17.340415427807482     
 H  -3.7618161379676680        5.0460194303686965        16.874047989226685     
 C  -3.4336882063617686        5.2900174981733965        18.998538617280754     
 H  -2.7744746261935855        5.8675333830645169        19.665654826979775     
 H  -3.1905023582350860        4.2329334010373501        19.194763332107339     
 C  -4.8977088173918348        5.5557002236430018        19.374594948223518     
 H  -5.1416457949222458        6.6140146239051312        19.177373571362647     
 H  -5.5623490362826864        4.9700296795602981        18.717011104566801     
 C  -5.2078019040105055        5.2225446574377425        20.839650222441282     
 H  -4.5222905668760438        5.7864183191551177        21.495121764714057     
 H  -4.9875008198883943        4.1580468587985235        21.033375345535212     
 C  -6.6593264803242684        5.5267879116171761        21.243061585133624     
 H  -7.3461040903739194        4.9178348570319672        20.628541234334520     
 H  -6.8826381519280249        6.5813698851470468        20.997912081823756     
 C  -6.9122327449619281        5.2668282187273778        22.734838327523551     
 H  -7.9299530540190197        5.5619006365176800        23.039018263356109     
 H  -6.7891686942286871        4.1987500122329280        22.989779980254450     
 H  -6.2083354454254920        5.8388947897107348        23.364251335870033     
 Cl   15.477674035451713        5.9414485401448820        7.7242685740129007     
         388

 Co   10.961206052609588        5.9233191490829693        1.3689513584292883     
 N   9.5601365349135410        7.5108479371497756        1.4545114134203663     
 N   12.099023428067161        7.7113349157829152        1.2872989218851172     
 N   9.6729025512288853        5.1692729430855815        2.8437267889246578     
 N   12.262933630637463        5.1631160133134406        2.9339136088039219     
 N   9.4852725672846780        5.1561326621333814        3.6232551390380660E-002
 N   12.075935867451220        5.1099672921355781      -0.29933814964664296     
 O   8.2068419110592661        7.3363973772952233        1.5067137733457594     
 C   9.9541282289241568        8.7575665499198401        1.4051428149513159     
 N   13.400495501515350        8.0772111335939609        1.2597770095626064     
 C   11.394579537228747        8.8723551770775657        1.3267465387193051     
 O   8.3143409961776324        5.1803226919858592        2.7367162550360935     
 C   10.148188960429053        4.5067182511627673        3.8671729788422642     
 N   13.575466702950099        4.9199769121471233        3.1659843983014024     
 C   11.597552604429657        4.4769640095852923        3.9007008393789202     
 O   8.1346757809304968        5.2130410066622535       0.25071607651117583     
 C   9.8614547578690104        4.4882224254104557       -1.0229589878163841     
 N   13.353236984873043        4.8028939044413805      -0.62806226223318673     
 C   11.304459655994680        4.4182860875774042       -1.1788655366802974     
 B   7.7416015904882558        5.9044341488846257        1.5309375702400321     
 C   9.0215318400377722        9.9182826345945401        1.4026965335131671     
 H   14.158082137224623        7.3658833106864208        1.1807577570955647     
 C   13.546249953298473        9.4285965383836619        1.2668600149833245     
 C   12.272725686472189        9.9788438685894558        1.3138802218800143     
 C   9.2882677733622998        3.8098722216460579        4.8622242483729945     
 H   14.304608937985224        5.2942406030455196        2.5187662813474576     
 C   13.759896622298466        4.1064068827435065        4.2350521767842402     
 C   12.502429136457316        3.7994849493767582        4.7415650688078541     
 C   8.9196767625186251        3.8468538922690931       -1.9752591396256214     
 H   14.151898130075097        5.1958364392446956       -8.1949460208539049E-002
 C   13.416298589269806        3.9500418474843482       -1.6760559505708790     
 C   12.109028396493724        3.6794036969637340       -2.0664658126904634     
 C   6.1549248983534532        5.8727659469479470        1.6885099588207755     
 H   8.2470432477266904        9.8024137044512276        2.1750680081672140     
 H   8.4781526544302146        9.9799870463801224       0.44567048932099312     
 H   9.5547192798096852        10.859921909597665        1.5566895673098287     
 H   14.527874473350996        9.8820632321897808        1.1898239289108135     
 H   12.020750485803221        11.029214704603504        1.3375423506846225     
 H   8.5218436959262647        3.2198408020526488        4.3416403388295590     
 H   8.7403261770334613        4.5325572846081394        5.4872860930750180     
 H   9.8833879912615856        3.1623290410982592        5.5135291249192617     
 H   14.745178236636015        3.7869435114214012        4.5597309335027498     
 H   12.280350425527555        3.1587804913647899        5.5836125808411508     
 H   8.0291686877306194        3.4782650540221116       -1.4418678292015656     
 H   9.4102688567880417        3.0279971582460572       -2.5239446466246447     
 H   8.5675867041843841        4.5900066397303920       -2.7186340663481658     
 H   14.368526848233310        3.5723067820202599       -2.0300821699184244     
 H   11.798325979568974        3.0318537913435644       -2.8738937010971592     
 H   5.6846181914374645        6.4368320210740810       0.86797594107662313     
 H   5.8126243892712646        4.8313125161402546        1.5730619644117738     
 C   5.6932924819799702        6.4176501640441073        3.0492525225265523     
 H   5.9107028996463269        7.4954182621196388        3.1086654500211699     
 H   6.2966340679054627        5.9529806033988217        3.8441658942464665     
 C   4.2185652461549221        6.1740342243206658        3.3773466411928195     
 H   3.5764521660161401        6.7399279708989184        2.6841619545984310     
 H   3.9772239495487867        5.1125668881978221        3.2033460792631172     
 C   3.8806583347195405        6.5390395817028528        4.8262641834132323     
 H   4.0803146345336128        7.6091203711033968        4.9975689874178553     
 H   4.5712849852258897        6.0061596272207813        5.5004682836946062     
 C   2.4369202723652168        6.2148949222124275        5.2178996579969246     
 H   1.7459308601969266        6.7844798661526733        4.5762510889204009     
 H   2.2280395384330594        5.1540030920112141        5.0042318943670896     
 C   2.1291243408548999        6.5088704072501908        6.6886606258410479     
 H   2.3246828877232986        7.5721827469365373        6.9019857317277165     
 H   2.8318547720909457        5.9512695272317853        7.3277600711443256     
 C  0.68852223430125081        6.1643084798602494        7.0796286321080117     
 H  0.49013412439951493        5.1025237287204259        6.8597643928788230     
 H  -6.3794644811903251E-003   6.7305324717167627        6.4385577030139123     
 C  0.37007293401262847        6.4531127001600277        8.5492531563535419     
 H   1.0573550353027861        5.8836659175549029        9.1935416156543717     
 H  0.57810442254039074        7.5128716943619276        8.7678018596214038     
 C  -1.0797511620028319        6.1309665132359159        8.9265269635127744     
 H  -1.2898046284828191        5.0683722795059287        8.7209133941861445     
 H  -1.7586600022276702        6.6967157246942088        8.2677220319328306     
 C  -1.4117831049445391        6.4504268989267253        10.387667763765927     
 H -0.74664716214387583        5.8760496602631029        11.050992980181244     
 H  -1.1808838468142848        7.5087615160500212        10.591073988488347     
 C  -2.8737801469528983        6.1704560719786734        10.753446645680585     
 H  -3.1057627483565837        5.1076584642142722        10.569727400470056     
 H  -3.5298963328653175        6.7383224329667941        10.073111519435265     
 C  -3.2116960322629318        6.5313563138149711        12.204468672045659     
 H  -2.5437865903775818        5.9758188660986855        12.884215152026311     
 H  -2.9812460776865479        7.5964754139281743        12.378863411894844     
 C  -4.6716941942000130        6.2543138799135471        12.589465340840047     
 H  -4.9023840241514938        5.1866899335390704        12.416947639865382     
 H  -5.3492327639899004        6.8176264372352051        11.922171866543675     
 C  -4.9670510534013381        6.6152418219156113        14.051858827426553     
 H  -4.2415444420817128        6.0942879625315580        14.709146711647769     
 H  -4.7831738843222329        7.6972623306726771        14.212834975482638     
 C  -6.3975088135408429        6.2593774018179129        14.500926306529534     
 H  -7.1288530234976069        6.8321642036210628        13.893693612387882     
 H  -6.5879397789187539        5.1871182246575778        14.285594245469595     
 C  -6.6048691525619407        6.5391591334423005        15.996549667526798     
 H  -7.5881926681690643        6.1543918533628839        16.355120796593148     
 H  -6.5616165066565681        7.6352663971785857        16.217466380324851     
 H  -5.8141058881685339        6.0392260541289309        16.611329162527831     
 Cl   15.654526355431098        5.9234561383061433        1.1093036078834206     
 Co   20.853898115733529        1.9763557372768585        5.4449457808367479     
 N   22.255068307429077        3.5638076067393483        5.3590428584508381     
 N   19.716012836800559        3.7642338073905028        5.5259893755671552     
 N   22.142375539445965        1.2220693785874572        3.9703754275469536     
 N   19.552468889784169        1.2159595332208541        3.8797223964021184     
 N   22.329765771631905        1.2089848925038151        6.7776880517123574     
 N   19.738990375334097        1.1620702321262273        7.1125562273414813     
 O   23.608362388794376        3.3893933562537524        5.3071512271231196     
 C   21.860994519017733        4.8104940231437165        5.4084294906427477     
 N   18.414534159387543        4.1301475175085081        5.5532518755781197     
 C   20.420502005298736        4.9252322587110982        5.4865145153970314     
 O   23.500933451365380        1.2330671175067096        4.0775746948015987     
 C   21.667308071967820       0.55979413749934048        2.9466505511780694     
 N   18.239945162070523       0.97329189851738374        3.6471101606334280     
 C   20.217979048195200       0.53013759896687307        2.9128054135184875     
 O   23.680387013989769        1.2662877269222605        6.5635492383147946     
 C   21.953481299014722       0.54104418233804241        7.8368190281837498     
 N   18.461689994268131       0.85485814823070561        7.4411537864100072     
 C   20.510453142089958       0.47075045662422588        7.9923715220334168     
 B   24.073588552281297        1.9573841554052382        5.2832004490234894     
 C   22.793547975812128        5.9712419414546662        5.4112245459667632     
 H   17.656951170188876        3.4188257971453511        5.6323574610416181     
 C   18.268836901485244        5.4815262900030417        5.5459655315115670     
 C   19.542396866478089        6.0317343823944274        5.4990605302260720     
 C   22.527456725516060      -0.13682117614308209        1.9516144749580386     
 H   17.510703501312946        1.3473009586185229        4.2943484379896395     
 C   18.055655795424077       0.16028764904423742        2.5775800953510100     
 C   19.313201531315951      -0.14672826796155733        2.0713496690026845     
 C   22.895165077070089      -0.10016776649237161        8.7893156939414965     
 H   17.663052749130699        1.2476622632085799        6.8949029147234597     
 C   18.398619289951831        2.2342373929543080E-003   8.4893211502276493     
 C   19.705880820351414      -0.26809539159776230        8.8799874315003553     
 C   25.660276136700546        1.9256527981452720        5.1257802276498206     
 H   23.568047053920051        5.8556233451548021        4.6388314522871106     
 H   23.336928140284765        6.0326502322251754        6.3682582974455526     
 H   22.260343776841207        6.9128989574864388        5.2574999520420080     
 H   17.287239127941508        5.9350698377609357        5.6228029881762511     
 H   19.794416227588659        7.0820964667693511        5.4752699195340186     
 H   23.293025788240623      -0.72795340670946995        2.4723440273488673     
 H   23.076505146302502       0.58600083241949064        1.3275470144679031     
 H   21.932289909410244      -0.78341521944557657        1.2993247807943156     
 H   17.070395046142330      -0.15873135115454526        2.2524088880642763     
 H   19.535423266187600      -0.78705377120852371        1.2290675389710131     
 H   23.786526138731450      -0.46739617454365823        8.2560869169361251     
 H   22.404810807127781      -0.92015813271980418        9.3368985747546933     
 H   23.245981383016648       0.64279138095818922        9.5338035573492590     
 H   17.446405223509295      -0.37555852349650931        8.8433169259783178     
 H   20.016561209261621      -0.91539845645862128        9.6876165347471606     
 H   26.130520057346327        2.4899596561982409        5.9461864681220753     
 H   26.002550469891247       0.88423010381390521        5.2415669086911079     
 C   26.122003500699076        2.4701287424686047        3.7649071816709783     
 H   25.904476823139010        3.5478481181621313        3.7051216682910755     
 H   25.518799006963615        2.0051211488950775        2.9700982563201110     
 C   27.596794412962613        2.2266118569620397        3.4370257875927508     
 H   28.238772423746937        2.7927193073802559        4.1301519092215955     
 H   27.838249976474028        1.1652143737827314        3.6112788645264420     
 C   27.934784851795254        2.5913690821393134        1.9880660823847054     
 H   27.734972368675074        3.6613782710591725        1.8165431277558051     
 H   27.244296351059223        2.0582511603722708        1.3139200179109054     
 C   29.378593027748323        2.2674031714495673        1.5965534934710590     
 H   30.069459531799186        2.8371142714300381        2.2382129640205481     
 H   29.587605254613155        1.2065522033636153        1.8102881409776537     
 C   29.686421893982274        2.5613618587501370       0.12579011268912801     
 H   29.490732899068252        3.6246400410449020       -8.7567916043265553E-002
 H   28.983776676769413        2.0036544283090523      -0.51330544812487333     
 C   31.127071409134420        2.2169778159090900      -0.26516307880666679     
 H   31.325579121582315        1.1552122948795238       -4.5323035585524814E-002
 H   31.821897984262069        2.7832639102337651       0.37592793185991991     
 C   31.445509076489039        2.5058568936635250       -1.7347851391176989     
 H   30.758219521491494        1.9364309892293001       -2.3790874648503877     
 H   31.237456916904016        3.5656249267611937       -1.9532756534577769     
 C   32.895329244816210        2.1837359019777005       -2.1121220947736701     
 H   33.105377787578526        1.1211195377461380       -1.9066057670142487     
 H   33.574272947231265        2.7494131375448330       -1.4532928063104575     
 C   33.227339491502285        2.5033201976447610       -3.5732516108684527     
 H   32.562020577199227        1.9291820837731273       -4.2366189877142961     
 H   32.996666270603946        3.5617482071696975       -3.7764905509476034     
 C   34.689259281907248        2.2230518980977561       -3.9391640397161720     
 H   34.920944517617620        1.1600971744773960       -3.7558338919213092     
 H   35.345595285792257        2.7904679225946132       -3.2586295416894000     
 C   35.027236274465949        2.5844191319254666       -5.3900836075896894     
 H   34.358919221994739        2.0295732742683801       -6.0700821617172949     
 H   34.797407071479263        3.6498122698433728       -5.5639675831388908     
 C   36.487079275225028        2.3066417166680502       -5.7752527334433514     
 H   36.716965393034869        1.2385738755828866       -5.6037148487874129     
 H   37.165070335717395        2.8688405712148008       -5.1072996346289647     
 C   36.782759536752131        2.6688461088295541       -7.2373548141484543     
 H   36.056357063433836        2.1495555422269610       -7.8953871523433312     
 H   36.600389294163513        3.7515642048743523       -7.3970920509532734     
 C   38.212889172529913        2.3113168292103583       -7.6866661073283469     
 H   38.945149086470792        2.8822622907215623       -7.0783006472487049     
 H   38.401697429795838        1.2381938240168364       -7.4727545138058717     
 C   38.420835271498198        2.5929638291935033       -9.1819786365335005     
 H   39.403699739457302        2.2061869654011734       -9.5407934277281328     
 H   38.379937625673499        3.6900468026557283       -9.4013780817802335     
 H   37.628699002586970        2.0953661757184694       -9.7979135984607364     
 Cl   16.160616054332909        1.9759978359207624        5.7038971020112692     
 Co   20.446509077065429        1.9703017537501184        12.342873849350436     
 N   21.849263144342324       0.40157334356084212        12.143049515526258     
 N   19.292479447947269       0.20430468331416193        12.326948956399887     
 N   21.708606732193495        2.7746075752713861        10.842814836676066     
 N   19.140550365777610        2.7940994391798166        10.830545547102766     
 N   21.942374163755723        2.8028924828595083        13.597365219779252     
 N   19.354952807889816        2.9117457145175716        13.965014229314042     
 O   23.202823275003134       0.57285106524358964        12.113720967820569     
 C   21.446306428296186      -0.84233110076791051        12.182241202430719     
 N   17.994162528417959      -0.16607769507813835        12.412147590306308     
 C   20.001274411694155      -0.95448030171498288        12.271149323540421     
 O   23.073425207432180        2.7390611830932241        10.909781534324386     
 C   21.216038896106468        3.4302736649245849        9.8235150097444706     
 N   17.818725437795663        3.0018179486709733        10.623759211230714     
 C   19.769333533904287        3.4558672949738538        9.8248674452303320     
 O   23.290946108677900        2.6911829543228283        13.390704555118662     
 C   21.594039134300921        3.4628889233294657        14.670409761850490     
 N   18.088960856024404        3.2232550709745946        14.331003842464666     
 C   20.154761557264095        3.5767751726019990        14.839739801527863     
 B   23.667471689307902        2.0132704924962455        12.094673946035554     
 C   22.377845363193298       -2.0031642249012558        12.189680428545808     
 H   17.241509267454916       0.54688761685283804        12.536161944709379     
 C   17.854850154746394       -1.5160403353833360        12.425210335479642     
 C   19.129877886532125       -2.0622553264451113        12.324975206372931     
 C   22.045651631423269        4.1088566331642706        8.7902516078346160     
 H   17.109887634375280        2.6344578177152380        11.295151843543511     
 C   17.594648417747347        3.7772233375944451        9.5314140244525749     
 C   18.830689996489514        4.0907307232695409        8.9847163028137711     
 C   22.574380324831210        4.0602918300680386        15.612153911889056     
 H   17.274335998789642        2.8207967759301251        13.813949202275492     
 C   18.060071255719244        4.0589922073789930        15.393685399679951     
 C   19.380160479720754        4.3128007867267035        15.754915485692020     
 C   25.256179353018585        2.0428546148663016        11.933328761806388     
 H   23.081051153472572       -1.9521301997148879        11.343317774467410     
 H   23.009182146203710       -1.9824231728441675        13.093482160858022     
 H   21.837830050741058       -2.9526470939164233        12.155071549173462     
 H   16.879764398522944       -1.9737397807113537        12.551723534417510     
 H   19.387020875700973       -3.1116227170966013        12.300037084299577     
 H   22.922559768452391        4.5814975606770831        9.2626196906159226     
 H   22.441108723208888        3.3777814615507276        8.0601759073808843     
 H   21.453256426289816        4.8551240591464513        8.2415613993029524     
 H   16.597248024881026        4.0648708191656775        9.2198219094566785     
 H   19.019005613528069        4.6991219634567685        8.1110771580205050     
 H   23.363970905995064        4.5833246882017411        15.051339401634989     
 H   22.084912230710870        4.7422697526227786        16.315994009368225     
 H   23.079730063458776        3.2700788681458168        16.194468544208345     
 H   17.119520392285704        4.4299378939018483        15.784626240373035     
 H   19.715695370434993        4.9414515552995235        16.567473467223017     
 H   25.723965538209661        1.4842377981003028        12.759821725330193     
 H   25.595877092846354        3.0855119470693961        12.047002514515389     
 C   25.732924968054906        1.4931564499339178        10.578341736343154     
 H   25.506588551259718       0.41737293177499374        10.517252108928634     
 H   25.145720797008689        1.9629667838308922        9.7743709245303236     
 C   27.218003083773485        1.7167093842560106        10.272496720940062     
 H   27.840940062666331        1.1452350722171325        10.978585269563640     
 H   27.471044936613918        2.7752461620928806        10.447313070789120     
 C   27.577344830481433        1.3408226442995113        8.8294873852724738     
 H   27.367102560411237       0.27260867979241821        8.6600983244807619     
 H   26.903826911368384        1.8785884048559545        8.1424607937110292     
 C   29.031604661906478        1.6439756017880365        8.4536019235842499     
 H   29.708462705521999        1.0664209507477955        9.1028319745996065     
 H   29.252213349345787        2.7022074972389634        8.6679496960159081     
 C   29.351863671794810        1.3437032893024063        6.9849113302685222     
 H   29.147695136520145       0.28203970882164131        6.7723953254371532     
 H   28.660050723858493        1.9063104400303388        6.3387146932020650     
 C   30.798497400620512        1.6738038748752637        6.5989274940568832     
 H   31.005821246692118        2.7334863734968597        6.8198103488162021     
 H   31.487240594784861        1.1009283166969399        7.2404533726209381     
 C   31.117512490588322        1.3839533662429933        5.1281435748590001     
 H   30.430692921644649        1.9540053060498761        4.4840793619452741     
 H   30.908006362179858       0.32442866483685140        4.9098554414861333     
 C   32.566475385981938        1.7056833820241071        4.7440481139247241     
 H   32.779007502111419        2.7664427145868880        4.9554944483990884     
 H   33.249732473148519        1.1345878627135519        5.3934597054455580     
 C   32.888100365162060        1.3982378512193527        3.2770033712930076     
 H   32.219762269607621        1.9796216855358688        2.6237399140371949     
 H   32.654549991451482       0.34233516786355422        3.0653866336919484     
 C   34.347700797878581        1.6806037227250414        2.9027483957230547     
 H   34.583718962069966        2.7386113084362367        3.1038169004855085     
 H   35.006509447773908        1.0990833807044516        3.5675959180058809     
 C   34.678667711611595        1.3468844508401066        1.4435705120112732     
 H   34.020602443208467        1.9267845373191388       0.77757234354017046     
 H   34.433326413074262       0.29073008706932113        1.2456308508907172     
 C   36.143071395248349        1.6101194360793676        1.0674986918761766     
 H   36.389585515746106        2.6671692509507974        1.2671217356377968     
 H   36.806534332403920        1.0213520145851349        1.7231683216933205     
 C   36.451339895371930        1.2799685598634229      -0.39846737861861775     
 H   35.767954641633111        1.8481818271628974       -1.0517557541964713     
 H   36.226698957953019       0.21728947598204532      -0.59493119669252559     
 C   37.903483840848487        1.5793051004982710      -0.80245177803922974     
 H   38.587932452477219       0.96591792957495848      -0.19050927895878639     
 H   38.131449812301298        2.6318270747503107      -0.55470874798196934     
 C   38.153794983930460        1.3227741292190589       -2.2950445394747425     
 H   39.172669681044631        1.6113770825549627       -2.5996109578134527     
 H   38.023194821162633       0.25729902423730333       -2.5530997173381289     
 H   37.454051447383812        1.9012357749270867       -2.9217255835001317     
 Cl   15.769476094234557        1.9916785536087040        12.710902577224088     
 Co   10.797489983914804        5.9167808850136980        8.0970507370792291     
 N   9.3947276370624859        4.3480565638019080        8.2971802310840967     
 N   11.951488373397765        4.1508035777728445        8.1127084998637837     
 N   9.5356387540385121        6.7211220625789272        9.5973692746819310     
 N   12.103703785870334        6.7407418666617085        9.6089531198530214     
 N   9.3013955115062430        6.7494453152165628        6.8428777682328317     
 N   11.888769226495342        6.8582657091897747        6.4746443445450179     
 O   8.0411762419387873        4.5193515825884516        8.3267215340590255     
 C   9.7976901363351612        3.1041556289907977        8.2578771556264687     
 N   13.249795637063375        3.7804232232750392        8.0272588028599632     
 C   11.242707212691547        2.9920174625568663        8.1686640902114469     
 O   8.1707921113329682        6.6855256323475603        9.5307273516050603     
 C   10.028447447542256        7.3770053581326671        10.616418689344693     
 N   13.425571378443312        6.9486951674641393        9.8152443746321776     
 C   11.475157418036947        7.4026800895933080        10.614670931729041     
 O   7.9528720163348625        6.6377614056443228        7.0498420586267203     
 C   9.6495251692461768        7.4095476557573994        5.7698202977525552     
 N   13.154689385465446        7.1696885697567101        6.1083071706422620     
 C   11.088769578924957        7.5233519296097935        5.6001355706368585     
 B   7.5765456253489605        5.9597790432440627        8.3459130295887469     
 C   8.8661865085159519        1.9432918800864603        8.2506014482857442     
 H   14.002422799901286        4.4933831984499841        7.9030834637599909     
 C   13.389114229787278        2.4304631422381324        8.0141878491007077     
 C   12.114101168395832        1.8842471801760139        8.1146707163625553     
 C   9.1991036606204979        8.0558516189970959        11.649723910395741     
 H   14.134251340785463        6.5812057620237665        9.1437585918313111     
 C   13.649900412656706        7.7244087721086370        10.907317316561127     
 C   12.413995394126498        8.0378799556112188        11.454355406687940     
 C   8.6690440935528237        8.0071280346712754        4.8283317452449381     
 H   13.969432397710710        6.7672112093391386        6.6251775567826350     
 C   13.183353104889720        8.0054313216933632        5.0456172521266502     
 C   11.863176017849170        8.2593243774125060        4.6847391918726222     
 C   5.9878332440671587        5.9893867306967001        8.5073689592667581     
 H   8.1628295010142029        1.9945387087418960        9.0967958839910743     
 H   8.2350409788558903        1.9637093692473238        7.3466874036402148     
 H   9.4062246916772470       0.99385921374897923        8.2855667279686127     
 H   14.364194323158760        1.9727853638203645        7.8875021965707264     
 H   11.856960696859760       0.83488207205427001        8.1396604294858239     
 H   8.3222744214723772        8.5286324550829882        11.177383723137659     
 H   8.8035768056632087        7.3249373245153402        12.379920514845663     
 H   9.7917099361828903        8.8020486987438851        12.198286796072120     
 H   14.647368661713125        8.0122939795874650        11.218471178178671     
 H   12.225890400673576        8.6464460103883543        12.327922660830810     
 H   7.8792499115931216        8.5295727076741734        5.3893255667482922     
 H   9.1583072267326759        8.6896197714696424        4.1249096685996527     
 H   8.1640497756299588        7.2171037764816557        4.2455499626916193     
 H   14.123832150324596        8.3762902873808667        4.6544018163697825     
 H   11.527453360535514        8.8879286162479989        3.8722168195097186     
 H   5.5200382842716946        5.4306487351712809        7.6809620298185433     
 H   5.6481385274057407        7.0320284268842332        8.3935429238286510     
 C   5.5110711882935908        5.4398963071410789        9.8624295656419392     
 H   5.7374374771410572        4.3641314657503756        9.9236998112810575     
 H   6.0982303925733854        5.9098841583946999        10.666328056708368     
 C   4.0259744134795534        5.6634277974554248        10.168233624371879     
 H   3.4030758382430841        5.0918182056811974        9.4622274057719356     
 H   3.7728845734693812        6.7219225195975234        9.9932499760042717     
 C   3.6666391136434395        5.2877442743717484        11.611302132753838     
 H   3.8768534415631208        4.2195484208264347        11.780828334997848     
 H   4.3401905618650174        5.8255772054436346        12.298238730707196     
 C   2.2123943735784102        5.5909969805011324        11.987193248820986     
 H   1.5354982516604805        5.0134237669612549        11.338021780087187     
 H   1.9918330293988231        6.6492216521644929        11.772761360438931     
 C   1.8921390347976823        5.2908556181462743        13.455916649727842     
 H   2.0963026965936873        4.2292098286393065        13.668517139313971     
 H   2.5839637674458427        5.8535052894399993        14.102059626171743     
 C  0.44550734128059799        5.6209913277023924        13.841902384920965     
 H  0.23819856314640267        6.6806737129170184        13.621002962971806     
 H -0.24324508116648402        5.0481186599057493        13.200383562948188     
 C  0.12648045068629665        5.3311578685360885        15.312693668810557     
 H  0.81326560279734661        5.9012440789062115        15.956760297277128     
 H  0.33603018287029995        4.2716476770187377        15.531000544816044     
 C  -1.3225038139434195        5.6528224552062589        15.696774216368919     
 H  -1.5350797312294573        6.7135736637394929        15.485333498812141     
 H  -2.0057209676613588        5.0817078647280871        15.047338487889013     
 C  -1.6441552366861889        5.3453470169404236        17.163813742609065     
 H -0.97586436711522595        5.9267558742791273        17.817101480774625     
 H  -1.4105567594018971        4.2894568923163492        17.375430899372780     
 C  -3.1037814702048157        5.6276428427559511        17.538030486595950     
 H  -3.3398457924549971        6.6856284842526623        17.336913560782012     
 H  -3.7625372274196889        5.0460739871019031        16.873178217087517     
 C  -3.4347955627079081        5.2939754667188099        18.997214091806956     
 H  -2.7766933429064862        5.8738530295292337        19.663198745937290     
 H  -3.1895251929891431        4.2378123087100157        19.195197494481882     
 C  -4.8991870926860948        5.5573543231653142        19.373271279972048     
 H  -5.1456220743083554        6.6143888569735605        19.173484838983732     
 H  -5.5627130154775184        4.9685406400440293        18.717712616000124     
 C  -5.2074754619223489        5.2274844235853841        20.839290824869952     
 H  -4.5238592690400408        5.7955939945954222        21.492442942481929     
 H  -4.9831251972766193        4.1647567129986154        21.035893140008014     
 C  -6.6595199473415017        5.5273522993536019        21.243340064025276     
 H  -7.3442590351380499        4.9140831503612192        20.631589760563614     
 H  -6.8871795268762739        6.5799209832441061        20.995453596766019     
 C  -6.9097960264705574        5.2711567640131669        22.735984285165827     
 H  -7.9284828337365809        5.5605978365665747        23.040609291846351     
 H  -6.7799557011831446        4.2055394591183699        22.994141369144799     
 H  -6.2094729078301487        5.8492115582163136        23.362480240946908     
 Cl   15.474417399054731        5.9381978478045765        7.7279607183933443     
         388

 Co   10.965658645308949        5.9234971030507717        1.3624707791806692     
 N   9.5633713654059722        7.5093222741664576        1.4525787584523417     
 N   12.102983795989349        7.7112276661040537        1.2853511504127759     
 N   9.6789725805869598        5.1665951787332096        2.8380691541030139     
 N   12.268062201728299        5.1612956910392116        2.9258118826236603     
 N   9.4893975763390319        5.1523980633978228        3.2942214591021951E-002
 N   12.080041206014471        5.1050043898532058      -0.30312835323020010     
 O   8.2102068086886479        7.3341375662888755        1.5036070043893754     
 C   9.9569961605025465        8.7561494814851830        1.4036106053945614     
 N   13.404126874427661        8.0781377016410314        1.2563682029317660     
 C   11.397593092653496        8.8716845610390607        1.3253395118913516     
 O   8.3201577684924573        5.1777693784468024        2.7325620140670206     
 C   10.155063816393783        4.5050092989319159        3.8617372598661133     
 N   13.581010690980092        4.9201636476039816        3.1571543277413090     
 C   11.604279048647680        4.4760939610462733        3.8942118446403255     
 O   8.1388079483951294        5.2110614229247698       0.24674276122376410     
 C   9.8650445072777426        4.4855162192630917       -1.0270369360419584     
 N   13.357138387688172        4.7978255896386210      -0.63243827621764093     
 C   11.308029971961702        4.4141892028722438       -1.1828462746349442     
 B   7.7459866660023726        5.9015321239256506        1.5277108885506967     
 C   9.0238368676352554        9.9163598498082379        1.4006370160122894     
 H   14.162025408856316        7.3672816762073268        1.1756033198891938     
 C   13.548724177698574        9.4295335857380849        1.2630760866111028     
 C   12.274747468620710        9.9787725542701580        1.3116103014680132     
 C   9.2963233293114804        3.8089099325763205        4.8583109515481278     
 H   14.309308741799542        5.2945598977891519        2.5091376039376270     
 C   13.767194843518569        4.1085086520672727        4.2274254137452916     
 C   12.510634061186828        3.8009155191583077        4.7353846322739974     
 C   8.9222215833440508        3.8463562395978199       -1.9797044560905799     
 H   14.156047538343424        5.1917901671017166       -8.7390997281303104E-002
 C   13.419578503318485        3.9455194393320583       -1.6808659686194871     
 C   12.112060054480807        3.6753576296528183       -2.0709189572110991     
 C   6.1592941615232233        5.8689420268914168        1.6858001359793904     
 H   8.2514113336182451        9.8021930963278141        2.1751407525827333     
 H   8.4779041311548671        9.9749510549814477       0.44514285488626026     
 H   9.5566768188623730        10.858552731651153        1.5508655173158401     
 H   14.529858271854264        9.8837708456037952        1.1847836010834258     
 H   12.021915414916341        11.028929384963270        1.3354731760456475     
 H   8.5275077340045140        3.2209006655558055        4.3393535530475882     
 H   8.7517728780178974        4.5319792257209297        5.4854836960233504     
 H   9.8917948323108131        3.1596692018983754        5.5074912660979773     
 H   14.753041242766948        3.7909955933533079        4.5519567599425663     
 H   12.290015798819050        3.1615867765004708        5.5787703327850746     
 H   8.0354066037885783        3.4713766212939712       -1.4459324146281280     
 H   9.4131158264155044        3.0332590781163202       -2.5346434467096688     
 H   8.5644054182320914        4.5917284211416991       -2.7165232336916212     
 H   14.371588115317756        3.5680431211989090       -2.0356982390971958     
 H   11.800963105284374        3.0282979061406601       -2.8785866421373485     
 H   5.6885464715216330        6.4329452228358095       0.86545807267818153     
 H   5.8175264609798472        4.8273495051442374        1.5700712803443222     
 C   5.6973347331879722        6.4131970089478330        3.0467288637314489     
 H   5.9157408464365719        7.4907091628916627        3.1070075910397583     
 H   6.2997692928184321        5.9473552077855674        3.8416055645100351     
 C   4.2220522258179267        6.1711780554126214        3.3738075066799649     
 H   3.5810926677417307        6.7385116156589904        2.6807879911252024     
 H   3.9793253557922008        5.1102450433646336        3.1986743213789097     
 C   3.8837520133915708        6.5354284371559963        4.8228791771856834     
 H   4.0851117513047051        7.6049737134365039        4.9952223402366647     
 H   4.5730659492508297        6.0008234746793958        5.4969571289882992     
 C   2.4392890983075355        6.2135013504449326        5.2137085839237960     
 H   1.7495220138237981        6.7847372769558287        4.5723035556657070     
 H   2.2286780156708557        5.1531754489904671        4.9991329809359497     
 C   2.1314276549045732        6.5068599493668451        6.6846416652849783     
 H   2.3287896742284118        7.5696086120474355        6.8988441403258687     
 H   2.8329421336515495        5.9475526325963326        7.3234809858880379     
 C  0.69017674986783406        6.1645294542629001        7.0751760717674781     
 H  0.48998059484621392        5.1033471512923976        6.8543068561335687     
 H  -3.6687900691109582E-003   6.7325273023023113        6.4346315411929851     
 C  0.37205663815845325        6.4524100584426920        8.5451042489499720     
 H   1.0583604848359336        5.8812377465979093        9.1888056178707469     
 H  0.58175529083769806        7.5115691345444651        8.7647297659266439     
 C  -1.0782103471826432        6.1320887948068545        8.9222327703119237     
 H  -1.2899947705239645        5.0702475487522003        8.7149404421004029     
 H  -1.7563296314524921        6.6999547281012619        8.2645824281373095     
 C  -1.4094627395282364        6.4494916788849439        10.383998926894865     
 H -0.74523764112761737        5.8727954268722291        11.046049598135827     
 H  -1.1767423236333323        7.5069681744400194        10.589304288902456     
 C  -2.8717942286293718        6.1712421681667617        10.749717681015213     
 H  -3.1057758692461448        5.1095644964266542        10.563158852172052     
 H  -3.5270765091742966        6.7420830652356738        10.071367084466248     
 C  -3.2086263267854029        6.5284845562673057        12.201781407262615     
 H  -2.5424819539924095        5.9689628408254398        12.879478853491223     
 H  -2.9751039481874448        7.5920856910796291        12.379507400681854     
 C  -4.6692882617200118        6.2546567091326439        12.586183022977377     
 H  -4.9035256170347274        5.1890185268831326        12.409282437947690     
 H  -5.3447784699039076        6.8228123273728585        11.921697006787431     
 C  -4.9637025291345820        6.6102285205545703        14.049782504144783     
 H  -4.2428835023362650        6.0818953443161208        14.704475292051251     
 H  -4.7730783326207504        7.6891928836744983        14.216010783163794     
 C  -6.3961192068314539        6.2624720870900514        14.496486757867565     
 H  -7.1223181756310989        6.8422735138463251        13.891722923028690     
 H  -6.5933796180908368        5.1935387628004062        14.276247545518288     
 C  -6.6037103930711449        6.5369172852994808        15.992778988745011     
 H  -7.5903577621644605        6.1641356627786923        16.348198936206938     
 H  -6.5479096992261301        7.6285311873866792        16.219393699729864     
 H  -5.8225500912439649        6.0257884104003354        16.605422522185975     
 Cl   15.658313029269026        5.9253695347590671        1.1000275549911924     
 Co   20.849456228544625        1.9765173829717346        5.4513793761542981     
 N   22.251837537707139        3.5622707235767246        5.3609512360541149     
 N   19.712067806400523        3.7641194674378027        5.5279310330960119     
 N   22.136304432382900        1.2193912598216268        3.9759722588571567     
 N   19.547330916118561        1.2141358933794639        3.8877946558953105     
 N   22.325655972503110        1.2052463301302274        6.7809297060381999     
 N   19.734907759138490        1.1571535462911455        7.1163449141787156     
 O   23.605001580434752        3.3871198326235024        5.3102128072749117     
 C   21.858136176796553        4.8090678956208022        5.4099363607598985     
 N   18.410918576315041        4.1310645240879413        5.5566720029662457     
 C   20.417500797698821        4.9245559857703585        5.4879171508638960     
 O   23.495115856541023        1.2305168590729290        4.0816553723548257     
 C   21.660417380523299       0.55806620640605109        2.9520441192128648     
 N   18.234391120985819       0.97344387310289149        3.6559470561045329     
 C   20.211234455988851       0.52924210074908151        2.9192735895972550     
 O   23.676268394317116        1.2642777444607765        6.5674506797138088     
 C   21.949913666833741       0.53833614700217292        7.8408524266048332     
 N   18.457811279863588       0.84984536249532516        7.4455368634093402     
 C   20.506906505923961       0.46667567878927751        7.9963314844311890     
 B   24.069208431975877        1.9544714604982225        5.2863636963219234     
 C   22.791255425704652        5.9693079550043553        5.4132354047223119     
 H   17.653023415509619        3.4202142247023275        5.6375175351855100     
 C   18.266374687212895        5.4824542240295058        5.5497743155774630     
 C   19.540384719526216        6.0316565368547987        5.5013474951510002     
 C   22.519370014428322      -0.13781787376687660        1.9554845104141694     
 H   17.506000370092082        1.3476025765906214        4.3039826381036637     
 C   18.048337999469137       0.16231681264795492        2.5852446289009428     
 C   19.304971745008221      -0.14536411765078686        2.0775489155025055     
 C   22.892648709832084      -0.10067767801288016        8.7937033049453959     
 H   17.658924391701987        1.2436807748213412        6.9003608135752286     
 C   18.395362747355044       -2.2478267865759793E-003   8.4941266776058058     
 C   19.702873141121319      -0.27212172775791149        8.8844188585669990     
 C   25.655911086187174        1.9218223507955872        5.1284163523331658     
 H   23.563690755612047        5.8553747638578155        4.6387115091879698     
 H   23.337189072972446        6.0276228523968305        6.3687367577825151     
 H   22.258399843405126        6.9115173970006758        5.2632574101258740     
 H   17.285265578045408        5.9367632500702072        5.6278814764645011     
 H   19.793257991656080        7.0818051969780607        5.4773646548984170     
 H   23.287387796884584      -0.72685435700217194        2.4745777511389426     
 H   23.064953203882336       0.58537920337819127        1.3292395934167096     
 H   21.923854969089561      -0.78617293022920476        1.3053852815146945     
 H   17.062511029886178      -0.15478153755090890        2.2602538466933249     
 H   19.525723388928427      -0.78433930578128874        1.2339443079329455     
 H   23.780259877676020      -0.47438738308741435        8.2600829186003839     
 H   22.401976510272597      -0.91483302129181721        9.3476130950710470     
 H   23.249275901122203       0.64451378684764327        9.5315609445993079     
 H   17.443366406168675      -0.37977795703674200        8.8489306363264291     
 H   20.013949595564178      -0.91895107433471312        9.6922743102240165     
 H   26.126600200309905        2.4860502577450250        5.9486391553206044     
 H   25.997654363638500       0.88025851267964483        5.2444612791250345     
 C   26.117959075952470        2.4656963412640311        3.7673658511462467     
 H   25.899444378169743        3.5431630077979892        3.7067394258450035     
 H   25.515652494772709        1.9995390327887390        2.9725866201587703     
 C   27.593301029358440        2.2237699696579036        3.4404857274599010     
 H   28.234134482877142        2.7913030372015721        4.1334505774068226     
 H   27.836134646949095        1.1629021764572158        3.6158545816513459     
 C   27.931679141668905        2.5877887928766925        1.9913746996657249     
 H   27.730173571230068        3.6572672306885612        1.8188279494120847     
 H   27.242494155708609        2.0529617007941194        1.3173509254168452     
 C   29.376207505298435        2.2660286299062631        1.6006599532796550     
 H   30.065859847839242        2.8373823384680357        2.2420751551058449     
 H   29.586941378325612        1.2057408765993745        1.8152979660791435     
 C   29.684099654436789        2.5593715620601278       0.12972461398318613     
 H   29.486615864490368        3.6220883394085752       -8.4508589320381189E-002
 H   28.982664709471454        1.9999647839617820      -0.50911106816321516     
 C   31.125394804852125        2.2172071039218175      -0.26079598654622238     
 H   31.325702593010160        1.1560427498275556       -3.9949345626489823E-002
 H   31.819170237004595        2.7852629164715141       0.37976727439592528     
 C   31.443504051063101        2.5051575875459564       -1.7307218650898524     
 H   30.757193234338729        1.9340047774673468       -2.3744361725403622     
 H   31.233786125683746        3.5643251093704476       -1.9502930606139253     
 C   32.893767360308466        2.1848598057725201       -2.1079093481687585     
 H   33.105547164766627        1.1229978923230621       -1.9007078039666321     
 H   33.571919206442516        2.7526585293618444       -1.4502362674897604     
 C   33.224999510542133        2.5023783595884432       -3.5696649712972226     
 H   32.560603606259278        1.9259053409549187       -4.2317550071733425     
 H   32.992490122337010        3.5599420410717175       -3.7748141761577632     
 C   34.687258888086767        2.2238511373045724       -3.9355083725084272     
 H   34.920962904576449        1.1620267862789031       -3.7493127816532223     
 H   35.342746364886111        2.7942716226816389       -3.2569716322034399     
 C   35.024148078454886        2.5815294756837686       -5.3874764412303771     
 H   34.357623199908424        2.0226533915171547       -6.0654092293361419     
 H   34.791205209087316        3.6453864364938147       -5.5647256213362981     
 C   36.484665174610029        2.3070154865768466       -5.7720390113404614     
 H   36.718152223179210        1.2409629111773608       -5.5960531030215854     
 H   37.160577787762897        2.8741314271404810       -5.1069372080803666     
 C   36.779381390201991        2.6637789015675839       -7.2353664464852248     
 H   36.057726023211579        2.1369984880651636       -7.8907542054804427     
 H   36.590164009925950        3.7433944958227290       -7.4004381825563881     
 C   38.211491743601250        2.3144681916830008       -7.6822982975264571     
 H   38.938545602852734        2.8925506465667916       -7.0764770183121248     
 H   38.407237255276115        1.2447284455157139       -7.4633851287521464     
 C   38.419629745831656        2.5906546351072697       -9.1783003630312674     
 H   39.405848529660148        2.2159967969944288       -9.5339478043862584     
 H   38.366027721448603        3.6831794421720132       -9.4034986479015519     
 H   37.637187533227838        2.0817060845772382       -9.7920225250366890     
 Cl   16.156837524530715        1.9779282211460447        5.7131730238771841     
 Co   20.450176001174398        1.9701756707401106        12.343658236720406     
 N   21.854035886772834       0.40189790739678599        12.146903034511174     
 N   19.297719733704117       0.20299576504655112        12.329705422273227     
 N   21.712402875780594        2.7739871365999602        10.844461677010996     
 N   19.143823106412437        2.7917320959944956        10.829442458935915     
 N   21.945039984565341        2.8023193528622077        13.600174067533969     
 N   19.357422213930494        2.9082211946430667        13.966184708506439     
 O   23.207448194642925       0.57412164674735033        12.117223703819198     
 C   21.452043966736440      -0.84230281417671649        12.186372822948671     
 N   17.999521565816760      -0.16812031525959581        12.412520334125887     
 C   20.007171708281213      -0.95537470652731737        12.274455148544392     
 O   23.077057525910035        2.7399495386670090        10.912594216196094     
 C   21.220182049366038        3.4291435755962794        9.8246635844881727     
 N   17.822202130169284        2.9998045308129080        10.621699022615333     
 C   19.773447908470668        3.4541753812889304        9.8247441928549755     
 O   23.293739727652707        2.6925083793079732        13.393674699390751     
 C   21.595383775967523        3.4618147317941679        14.673082852527124     
 N   18.090880238489444        3.2195398569162883        14.330276063640355     
 C   20.155877148753156        3.5741613381551991        14.841420998779338     
 B   23.671115560427378        2.0146196837098289        12.097951353259850     
 C   22.384216459587076       -2.0026222904678388        12.194006440296087     
 H   17.246227360504587       0.54426387764264883        12.535280700975420     
 C   17.860937181796633       -1.5181882989311137        12.424615336820999     
 C   19.136317247636651       -2.0636634617087708        12.326413608794736     
 C   22.050634361375050        4.1081975141666520        8.7924250567656426     
 H   17.112855075176931        2.6318513823275556        11.292278697947276     
 C   17.599013634657524        3.7758390653748153        9.5297023194024035     
 C   18.835576719556880        4.0895789385049044        8.9842370559395199     
 C   22.574199035069132        4.0599402047501698        15.615898029503120     
 H   17.277071615956999        2.8166937902881166        13.812349831317126     
 C   18.060333992411294        4.0558717654337260        15.392412678647954     
 C   19.379816883219370        4.3103261625982565        15.755231058752553     
 C   25.259703607884013        2.0452648394418818        11.936340714492630     
 H   23.090111545687733       -1.9489677926938953        11.350444460289582     
 H   23.012242755310130       -1.9842645729545563        13.099824697594155     
 H   21.845003976244985       -2.9521359096419952        12.155202831595231     
 H   16.885906064814748       -1.9763763447505969        12.549086756429677     
 H   19.393972785247573       -3.1128836894901610        12.301359922979605     
 H   22.922568722282229        4.5866420353586115        9.2663808342481957     
 H   22.452865450054965        3.3772975025206788        8.0672389547688255     
 H   21.457706069390493        4.8495811352633549        8.2390188382827567     
 H   16.601856245228955        4.0636569365212987        9.2173852832795671     
 H   19.024682496872867        4.6987486595329839        8.1113657588058050     
 H   23.366824308568727        4.5790675471616247        15.056530902385990     
 H   22.084353872950146        4.7452838346345931        16.315647957623678     
 H   23.075057627288192        3.2706452320960957        16.202393911121121     
 H   17.119223257793323        4.4270109695483919        15.781698888154832     
 H   19.714090815739326        4.9397464691862218        16.567687001074816     
 H   25.728098869649017        1.4863476206069492        12.762244428654846     
 H   25.599042003676598        3.0879810149714362        12.050413644241029     
 C   25.735768675097916        1.4965168947049901        10.580783807140277     
 H   25.509031597009070       0.42085702505666078        10.518940094113393     
 H   25.148395734814777        1.9671568042088328        9.7774535033083012     
 C   27.220712022275254        1.7198103109256098        10.274471053744058     
 H   27.843773838361908        1.1472681033226571        10.979534116066063     
 H   27.474359502426324        2.7780080911200220        10.450365763776512     
 C   27.579018058942669        1.3454041239395438        8.8309136791209752     
 H   27.367778040690485       0.27760124947292364        8.6603584069220449     
 H   26.905672289463826        1.8845692827988909        8.1448681452769591     
 C   29.033301292892713        1.6477389444555006        8.4547843207853006     
 H   29.709879072840533        1.0690645216246091        9.1032653324996318     
 H   29.254858509582736        2.7055822085763657        8.6699947074415142     
 C   29.352794882508487        1.3485034664955793        6.9857835555106211     
 H   29.147396828225467       0.28729368355353191        6.7723361182946764     
 H   28.661470045154594        1.9124834019883161        6.3403202915152610     
 C   30.799675285339145        1.6773366979835795        6.5999010086264240     
 H   31.008211501339311        2.7365568756570693        6.8217210043351217     
 H   31.487772905705871        1.1031306538038106        7.2408700747728760     
 C   31.118323376789100        1.3884796130734605        5.1288907050550669     
 H   30.432451257141672        1.9602168269865512        4.4853986874755893     
 H   30.907248291067869       0.32953923828106130        4.9095083536070581     
 C   32.567786573389810        1.7084123614091666        4.7453952683164093     
 H   32.781884468983989        2.7685410198744287        4.9581315042991498     
 H   33.249964209531953        1.1355565043193152        5.3942784720491872     
 C   32.889325753677916        1.4022233473847292        3.2781187610734737     
 H   32.222111992760446        1.9854591221801441        2.6254590830280486     
 H   32.654130947701383       0.34701666696598393        3.0651502315524852     
 C   34.349420417913343        1.6827081862833722        2.9044890205015177     
 H   34.587168607158638        2.7399151692538211        3.1072404708331414     
 H   35.007215616448981        1.0991235630374883        3.5683845646921557     
 C   34.679766870464157        1.3508346472174328        1.4448131916838551     
 H   34.022810454267905        1.9330948130045296       0.77994742953082574     
 H   34.432345882729315       0.29560059825136642        1.2451119800046693     
 C   36.144540652651791        1.6117754804007431        1.0687415096377648     
 H   36.393547356816363        2.6675444843940777        1.2709403649419437     
 H   36.806893551603657        1.0198620124661257        1.7223786801937657     
 C   36.451005852580472        1.2849288050258614      -0.39819234262404324     
 H   35.769500169877574        1.8573707644720374       -1.0491523333367065     
 H   36.222335414176150       0.22401643969657564      -0.59754239301969059     
 C   37.903663010071917        1.5799257494317196      -0.80281897475661435     
 H   38.586092675218737       0.96223071792329451      -0.19365914032153397     
 H   38.135956127414545        2.6304377182536234      -0.55232968790983805     
 C   38.151341724981762        1.3271809693511216       -2.2962825905430928     
 H   39.171170251274994        1.6102090492246319       -2.6012980722792225     
 H   38.014016598391791       0.26415704561481645       -2.5575596792822539     
 H   37.455133293291553        1.9116031265652809       -2.9200344323601231     
 Cl   15.772723242932253        1.9883818602014571        12.707257603135815     
 Co   10.793806513967152        5.9167030914927849        8.0962423596739477     
 N   9.3899389864916536        4.3484291051084476        8.2932822517051576     
 N   11.946233753971248        4.1495417134479879        8.1099461013661980     
 N   9.5318094491892769        6.7205474822269986        9.5956810387431357     
 N   12.100397276365644        6.7384120360175945        9.6100607476761528     
 N   9.2987285295058264        6.7489155860621253        6.8400235871306432     
 N   11.886301873855652        6.8547869969504562        6.4734677683686837     
 O   8.0365348191695354        4.5206689005492215        8.3231599848817570     
 C   9.7919363778061506        3.1042316809447446        8.2537086160380380     
 N   13.244422936772482        3.7784275768967035        8.0268970601959673     
 C   11.236794707045444        2.9911701571464087        8.1653418748040174     
 O   8.1671285220907706        6.6864631307577227        9.5278514554313887     
 C   10.024254924812771        7.3759066613838220        10.615245478415048     
 N   13.422058045013756        6.9467036054865297        9.8173422767633660     
 C   11.470993364841151        7.4010142212870882        10.614796070753771     
 O   7.9500739801125384        6.6391284081147015        7.0468061664716055     
 C   9.6481931256297653        7.4085099131669061        5.7671028265690518     
 N   13.152776850321084        7.1660250207129286        6.1090521507327784     
 C   11.087668806796625        7.5207801262558069        5.5984337932877342     
 B   7.5728839702923629        5.9611744125144588        8.3425671372894978     
 C   8.8597968702748879        1.9438836005806963        8.2462275639133615     
 H   13.997692743841201        4.4908068315466521        7.9039864432093250     
 C   13.383013175348125        2.4283619846355902        8.0147944401073268     
 C   12.107646813409444        1.8828858653976130        8.1132272416717175     
 C   9.1940534915924648        8.0552063136039571        11.647522945109358     
 H   14.131257863053097        6.5786299186288488        9.1466756816625558     
 C   13.645481617606258        7.7230257102947286        10.909084984697051     
 C   12.409045928104733        8.0367317214304705        11.454867821528744     
 C   8.6692473451893015        8.0068010337865232        4.8245261638419423     
 H   13.966695731149995        6.7631611885765288        6.6268064693504600     
 C   13.183112322503739        8.0023622310338069        5.0469077837448735     
 C   11.863547445605892        8.2568954234250054        4.6844178612744471     
 C   5.9842915014160143        5.9918414900435870        8.5042810103756405     
 H   8.1537607596065911        1.9977365908191029        9.0896326582183367     
 H   8.2319489524854976        1.9619394711508356        7.3403045559841997     
 H   9.3990307356454306       0.99441684119238061        8.2853636433107045     
 H   14.358039032528175        1.9701941892056736        7.8901621908393453     
 H   11.849993641229110       0.83366776361065198        8.1383291009134346     
 H   8.3221930019542185        8.5337816761707881        11.173593117468481     
 H   8.7917569355056617        7.3244564554409841        12.372821622335952     
 H   9.7871787469106977        8.7965240585409603        12.200810601527310     
 H   14.642702302045583        8.0110654451749674        11.220993117300093     
 H   12.220136648435338        8.6460645029091303        12.327672074675423     
 H   7.8764320851402463        8.5253794997225611        5.3840606322984064     
 H   9.1589012508971646        8.6926241697716673        4.1251663601530097     
 H   8.1687204022279616        7.2176821863762122        4.2375943209055116     
 H   14.124156042356288        8.3734205659421423        4.6573653954117971     
 H   11.529098289019812        8.8862723470848000        3.8719951788690707     
 H   5.5158881073002481        5.4328111160065289        7.6784575977773066     
 H   5.6449559132186913        7.0345430607052846        8.3900658814467413     
 C   5.5082110308606840        5.4432875072983400        9.8599066042191428     
 H   5.7349759214516531        4.3676450594470175        9.9219189506756535     
 H   6.0955420268951590        5.9140930900550535        10.663169395021143     
 C   4.0232502840809170        5.6665610365383960        10.166181101620420     
 H   3.4002242692002120        5.0938926295891180        9.4611948657071405     
 H   3.7695581273114223        6.7247195920043552        9.9901302485906527     
 C   3.6649502002738767        5.2923445472269650        11.609793696930250     
 H   3.8761640469455791        4.2245585581780061        11.780476977084659     
 H   4.3383272908140160        5.8315723451140595        12.295755255020049     
 C   2.2106810646998496        5.5947725843210572        11.985928296999587     
 H   1.5340677120897817        5.0160808809438375        11.337501955754709     
 H   1.9891681215322348        6.6526091207468605        11.770639383436334     
 C   1.8911908526311700        5.2956593562031893        13.454959678172653     
 H   2.0965843037741081        4.2344661669233528        13.668485976486373     
 H   2.5825267011361199        5.8596789475773328        14.100372874520295     
 C  0.44431235828855814        5.6245254406622331        13.840843968972901     
 H  0.23579024646997582        6.6837455178025511        13.619008493580353     
 H -0.24379388857538509        5.0503221081720326        13.199881492684975     
 C  0.12565324341387688        5.3356842999603487        15.311861148123187     
 H  0.81149324699085690        5.9074535054524642        15.955355409505319     
 H  0.33676901696561329        4.2767574712108214        15.531261016801640     
 C  -1.3238298966605249        5.6555559862525078        15.695342660224323     
 H  -1.5379686774874934        6.7156770586035268        15.482611655311333     
 H  -2.0059702587639352        5.0826823178395477        15.046436937209744     
 C  -1.6453937449337763        5.3493390701910615        17.162614303648461     
 H -0.97822406874754431        5.9325982244805191        17.815296629442983     
 H  -1.4101540110884372        4.2941441209885927        17.375583236701260     
 C  -3.1055124911978278        5.6297584950522213        17.536208377696219     
 H  -3.3433038028179971        6.6869449775158181        17.333411693756545     
 H  -3.7632583168717093        5.0461285438351098        16.872308444948349     
 C  -3.4359029190540475        5.2979334352642224        18.995889566333162     
 H  -2.7789120596193873        5.8801726759939514        19.660742664894805     
 H  -3.1885480277432001        4.2426912163826804        19.195631656856420     
 C  -4.9006653679803556        5.5590084226876266        19.371947611720575     
 H  -5.1495983536944649        6.6147630900419898        19.169596106604818     
 H  -5.5630769946723504        4.9670516005277605        18.718414127433448     
 C  -5.2071490198341923        5.2324241897330248        20.838931427298622     
 H  -4.5254279712040386        5.8047696700357276        21.489764120249799     
 H  -4.9787495746648451        4.1714665671987081        21.038410934480812     
 C  -6.6597134143587349        5.5279166870900287        21.243618542916924     
 H  -7.3424139799021795        4.9103314436904713        20.634638286792704     
 H  -6.8917209018245220        6.5784720813411655        20.992995111708286     
 C  -6.9073593079791875        5.2754853092989560        22.737130242808107     
 H  -7.9270126134541421        5.5592950366154694        23.042200320336594     
 H  -6.7707427081376013        4.2123289060038118        22.998502758035144     
 H  -6.2106103702348054        5.8595283267218932        23.360709146023780     
 Cl   15.471160762657748        5.9349471554642719        7.7316528627737879     
         388

 Co   10.970111238008311        5.9236750570185732        1.3559901999320498     
 N   9.5666061958984034        7.5077966111831387        1.4506461034843174     
 N   12.106944163911539        7.7111204164251932        1.2834033789404349     
 N   9.6850426099450324        5.1639174143808368        2.8324115192813704     
 N   12.273190772819135        5.1594753687649817        2.9177101564433987     
 N   9.4935225853933876        5.1486634646622633        2.9651877791663232E-002
 N   12.084146544577724        5.1000414875708344      -0.30691855681375724     
 O   8.2135717063180298        7.3318777552825267        1.5005002354329915     
 C   9.9598640920809363        8.7547324130505277        1.4020783958378071     
 N   13.407758247339970        8.0790642696881001        1.2529593963009256     
 C   11.400606648078247        8.8710139450005556        1.3239324850633978     
 O   8.3259745408072821        5.1752160649077448        2.7284077730979477     
 C   10.161938672358513        4.5033003467010646        3.8563015408899624     
 N   13.586554679010085        4.9203503830608399        3.1483242571812156     
 C   11.611005492865702        4.4752239125072535        3.8877228499017309     
 O   8.1429401158597638        5.2090818391872862       0.24276944593635238     
 C   9.8686342566864749        4.4828100131157287       -1.0311148842675328     
 N   13.361039790503304        4.7927572748358624      -0.63681429020209512     
 C   11.311600287928723        4.4100923181670835       -1.1868270125895910     
 B   7.7503717415164886        5.8986300989666756        1.5244842068613611     
 C   9.0261418952327368        9.9144370650219358        1.3985774985114114     
 H   14.165968680488007        7.3686800417282319        1.1704488826828228     
 C   13.551198402098677        9.4304706330925079        1.2592921582388812     
 C   12.276769250769229        9.9787012399508619        1.3093403810560122     
 C   9.3043788852606610        3.8079476435065835        4.8543976547232619     
 H   14.314008545613861        5.2948791925327834        2.4995089265277963     
 C   13.774493064738671        4.1106104213910388        4.2197986507063421     
 C   12.518838985916341        3.8023460889398568        4.7292041957401407     
 C   8.9247664041694748        3.8458585869265471       -1.9841497725555386     
 H   14.160196946611750        5.1877438949587367       -9.2832534354067173E-002
 C   13.422858417367165        3.9409970311797684       -1.6856759866680950     
 C   12.115091712467892        3.6713115623419026       -2.0753721017317348     
 C   6.1636634246929933        5.8651181068348874        1.6830903131380055     
 H   8.2557794195097998        9.8019724882043988        2.1752134969982522     
 H   8.4776556078795196        9.9699150635827714       0.44461522045152740     
 H   9.5586343579150608        10.857183553704642        1.5450414673218515     
 H   14.531842070357531        9.8854784590178095        1.1797432732560382     
 H   12.023080344029459        11.028644065323036        1.3334040014066728     
 H   8.5331717720827633        3.2219605290589621        4.3370667672656182     
 H   8.7632195790023335        4.5314011668337209        5.4836812989716828     
 H   9.9002016733600406        3.1570093626984916        5.5014534072766939     
 H   14.760904248897878        3.7950476752852143        4.5441825863823828     
 H   12.299681172110546        3.1643930616361513        5.5739280847289976     
 H   8.0416445198465354        3.4644881885658303       -1.4499970000546902     
 H   9.4159627960429688        3.0385209979865828       -2.5453422467946925     
 H   8.5612241322797988        4.5934502025530062       -2.7144124010350770     
 H   14.374649382402202        3.5637794603775586       -2.0413143082759677     
 H   11.803600230999777        3.0247420209377558       -2.8832795831775382     
 H   5.6924747516058023        6.4290584245975371       0.86294020427974005     
 H   5.8224285326884289        4.8233864941482212        1.5670805962768708     
 C   5.7013769843959734        6.4087438538515595        3.0442052049363455     
 H   5.9207787932268170        7.4860000636636865        3.1053497320583472     
 H   6.3029045177314016        5.9417298121723121        3.8390452347736042     
 C   4.2255392054809322        6.1683218865045770        3.3702683721671103     
 H   3.5857331694673213        6.7370952604190624        2.6774140276519738     
 H   3.9814267620356150        5.1079231985314459        3.1940025634947018     
 C   3.8868456920636016        6.5318172926091398        4.8194941709581345     
 H   4.0899088680757973        7.6008270557696100        4.9928756930554741     
 H   4.5748469132757705        5.9954873221380103        5.4934459742819914     
 C   2.4416579242498546        6.2121077786774368        5.2095175098506674     
 H   1.7531131674506697        6.7849946877589833        4.5683560224110140     
 H   2.2293164929086515        5.1523478059697192        4.9940340675048107     
 C   2.1337309689542465        6.5048494914834984        6.6806227047289077     
 H   2.3328964607335254        7.5670344771583329        6.8957025489240209     
 H   2.8340294952121532        5.9438357379608808        7.3192019006317492     
 C  0.69183126543441742        6.1647504286655499        7.0707235114269436     
 H  0.48982706529291292        5.1041705738643692        6.8488493193883135     
 H  -9.5811565703159823E-004   6.7345221328878608        6.4307053793720570     
 C  0.37404034230427802        6.4517074167253572        8.5409553415464021     
 H   1.0593659343690813        5.8788095756409158        9.1840696200871221     
 H  0.58540615913500538        7.5102665747270034        8.7616576722318840     
 C  -1.0766695323624544        6.1332110763777941        8.9179385771110713     
 H  -1.2901849125651099        5.0721228179984719        8.7089674900146594     
 H  -1.7539992606773140        6.7031937315083141        8.2614428243417866     
 C  -1.4071423741119338        6.4485564588431625        10.380330090023802     
 H -0.74382812011135901        5.8695411934813553        11.041106216090411     
 H  -1.1726008004523800        7.5051748328300176        10.587534589316567     
 C  -2.8698083103058449        6.1720282643548501        10.745988716349840     
 H  -3.1057889901357063        5.1114705286390363        10.556590303874048     
 H  -3.5242566854832753        6.7458436975045544        10.069622649497230     
 C  -3.2055566213078741        6.5256127987196413        12.199094142479572     
 H  -2.5411773176072376        5.9621068155521941        12.874742554956136     
 H  -2.9689618186883413        7.5876959682310847        12.380151389468864     
 C  -4.6668823292400115        6.2549995383517407        12.582900705114707     
 H  -4.9046672099179611        5.1913471202271948        12.401617236029997     
 H  -5.3403241758179139        6.8279982175105118        11.921222147031186     
 C  -4.9603540048678259        6.6052152191935294        14.047706180863013     
 H  -4.2442225625908172        6.0695027261006835        14.699803872454734     
 H  -4.7629827809192689        7.6811234366763195        14.219186590844952     
 C  -6.3947296001220639        6.2655667723621908        14.492047209205596     
 H  -7.1157833277645919        6.8523828240715874        13.889752233669498     
 H  -6.5988194572629206        5.1999593009432346        14.266900845566981     
 C  -6.6025516335803491        6.5346754371566602        15.989008309963225     
 H  -7.5925228561598566        6.1738794721944998        16.341277075820727     
 H  -6.5342028917956920        7.6217959775947737        16.221321019134873     
 H  -5.8309942943193960        6.0123507666717400        16.599515881844120     
 Cl   15.662099703106952        5.9272829312119910        1.0907515020989644     
 Co   20.845014341355721        1.9766790286666109        5.4578129714718484     
 N   22.248606767985201        3.5607338404141013        5.3628596136573927     
 N   19.708122776000486        3.7640051274851025        5.5298726906248676     
 N   22.130233325319839        1.2167131410557963        3.9815690901673597     
 N   19.542192942452949        1.2123122535380735        3.8958669153885026     
 N   22.321546173374315        1.2015077677566399        6.7841713603640432     
 N   19.730825142942884        1.1522368604560638        7.1201336010159508     
 O   23.601640772075125        3.3848463089932519        5.3132743874267039     
 C   21.855277834575368        4.8076417680978878        5.4114432308770484     
 N   18.407302993242535        4.1319815306673737        5.5600921303543709     
 C   20.414499590098902        4.9238797128296188        5.4893197863307606     
 O   23.489298261716666        1.2279666006391483        4.0857360499080526     
 C   21.653526689078777       0.55633827531276170        2.9574376872476602     
 N   18.228837079901119       0.97359584768839924        3.6647839515756377     
 C   20.204489863782506       0.52834660253128995        2.9257417656760225     
 O   23.672149774644467        1.2622677619992926        6.5713521211128221     
 C   21.946346034652759       0.53562811166630342        7.8448858250259166     
 N   18.453932565459045       0.84483257675994483        7.4499199404086731     
 C   20.503359869757965       0.46260090095432910        8.0002914468289603     
 B   24.064828311670460        1.9515587655912066        5.2895269436203574     
 C   22.788962875597175        5.9673739685540443        5.4152462634778615     
 H   17.649095660830358        3.4216026522593044        5.6426776093294020     
 C   18.263912472940543        5.4833821580559698        5.5535830996433582     
 C   19.538372572574342        6.0315786913151701        5.5036344600759293     
 C   22.511283303340583      -0.13881457139067113        1.9593545458703001     
 H   17.501297238871217        1.3479041945627199        4.3136168382176869     
 C   18.041020203514201       0.16434597625167241        2.5929091624508755     
 C   19.296741958700490      -0.14399996734001635        2.0837481620023266     
 C   22.890132342594079      -0.10118758953338872        8.7980909159492970     
 H   17.654796034273275        1.2396992864341025        6.9058187124269983     
 C   18.392106204758253       -6.7298909661062667E-003   8.4989322049839622     
 C   19.699865461891225      -0.27614806391806068        8.8888502856336427     
 C   25.651546035673803        1.9179919034459025        5.1310524770165111     
 H   23.559334457304043        5.8551261825608290        4.6385915660888291     
 H   23.337450005660131        6.0225954725684856        6.3692152181194785     
 H   22.256455909969045        6.9101358365149137        5.2690148682097409     
 H   17.283292028149308        5.9384566623794779        5.6329599647527511     
 H   19.792099755723505        7.0815139271867711        5.4794593902628161     
 H   23.281749805528541      -0.72575530729487403        2.4768114749290184     
 H   23.053401261462170       0.58475757433689191        1.3309321723655161     
 H   21.915420028768878      -0.78893064101283306        1.3114457822350736     
 H   17.054627013630022      -0.15083172394727257        2.2680988053223730     
 H   19.516023511669253      -0.78162484035405388        1.2388210768948780     
 H   23.773993616620590      -0.48137859163117047        8.2640789202646410     
 H   22.399142213417409      -0.90950790986383034        9.3583276153874007     
 H   23.252570419227759       0.64623619273709731        9.5293183318493586     
 H   17.440327588828055      -0.38399739057697474        8.8545443466745422     
 H   20.011337981866735      -0.92250369221080508        9.6969320857008725     
 H   26.122680343273483        2.4821408592918091        5.9510918425191326     
 H   25.992758257385749       0.87628692154538457        5.2473556495589602     
 C   26.113914651205867        2.4612639400594576        3.7698245206215146     
 H   25.894411933200477        3.5384778974338471        3.7083571833989319     
 H   25.512505982581800        1.9939569166824005        2.9750749839974295     
 C   27.589807645754266        2.2209280823537676        3.4439456673270508     
 H   28.229496542007347        2.7898867670228884        4.1367492455920498     
 H   27.834019317424158        1.1605899791317005        3.6204302987762498     
 C   27.928573431542553        2.5842085036140716        1.9946833169467446     
 H   27.725374773785063        3.6531561903179495        1.8211127710683643     
 H   27.240691960357992        2.0476722412159680        1.3207818329227847     
 C   29.373821982848547        2.2646540883629585        1.6047664130882511     
 H   30.062260163879294        2.8376504055060328        2.2459373461911416     
 H   29.586277502038069        1.2049295498351333        1.8203077911806331     
 C   29.681777414891304        2.5573812653701187       0.13365911527724428     
 H   29.482498829912487        3.6195366377722484       -8.1449262597496824E-002
 H   28.981552742173491        1.9962751396145120      -0.50491668820155688     
 C   31.123718200569829        2.2174363919345450      -0.25642889428577792     
 H   31.325826064438004        1.1568732047755872       -3.4575655667454845E-002
 H   31.816442489747125        2.7872619227092632       0.38360661693193060     
 C   31.441499025637167        2.5044582814283882       -1.7266585910620058     
 H   30.756166947185960        1.9315785657053934       -2.3697848802303363     
 H   31.230115334463477        3.5630252919797010       -1.9473104677700734     
 C   32.892205475800715        2.1859837095673402       -2.1036966015638474     
 H   33.105716541954720        1.1248762468999862       -1.8948098409190155     
 H   33.569565465653760        2.7559039211788554       -1.4471797286690633     
 C   33.222659529581982        2.5014365215321259       -3.5660783317259925     
 H   32.559186635319328        1.9226285981367104       -4.2268910266323898     
 H   32.988313974070081        3.5581358749737380       -3.7731378013679229     
 C   34.685258494266286        2.2246503765113887       -3.9318527053006824     
 H   34.920981291535270        1.1639563980804100       -3.7427916713851350     
 H   35.339897443979957        2.7980753227686646       -3.2553137227174798     
 C   35.021059882443822        2.5786398194420710       -5.3848692748710638     
 H   34.356327177822109        2.0157335087659294       -6.0607362969549889     
 H   34.785003346695362        3.6409606031442565       -5.5654836595337054     
 C   36.482251073995023        2.3073892564856435       -5.7688252892375713     
 H   36.719339053323552        1.2433519467718350       -5.5883913572557580     
 H   37.156085239808405        2.8794222830661607       -5.1065747815317692     
 C   36.776003243651843        2.6587116943056133       -7.2333780788219944     
 H   36.059094982989322        2.1244414339033661       -7.8861212586175533     
 H   36.579938725688379        3.7352247867711053       -7.4037843141595037     
 C   38.210094314672588        2.3176195541556437       -7.6779304877245673     
 H   38.931942119234684        2.9028390024120210       -7.0746533893755439     
 H   38.412777080756392        1.2512630670145914       -7.4540157436984220     
 C   38.418424220165107        2.5883454410210360       -9.1746220895290342     
 H   39.407997319862993        2.2258066285876836       -9.5271021810443823     
 H   38.352117817223700        3.6763120816882982       -9.4056192140228703     
 H   37.645676063868713        2.0680459934360069       -9.7861314516126399     
 Cl   16.153058994728521        1.9798586063713273        5.7224489457430998     
 Co   20.453842925283372        1.9700495877301025        12.344442624090378     
 N   21.858808629203345       0.40222247123272981        12.150756553496091     
 N   19.302960019460965       0.20168684677894033        12.332461888146568     
 N   21.716199019367696        2.7733666979285347        10.846108517345925     
 N   19.147095847047265        2.7893647528091745        10.828339370769063     
 N   21.947705805374959        2.8017462228649070        13.602982915288687     
 N   19.359891619971176        2.9046966747685619        13.967355187698836     
 O   23.212073114282717       0.57539222825111103        12.120726439817826     
 C   21.457781505176694      -0.84227452758552246        12.190504443466624     
 N   18.004880603215565      -0.17016293544105324        12.412893077945466     
 C   20.013069004868267      -0.95626911133965187        12.277760973548364     
 O   23.080689844387891        2.7408378942407943        10.915406898067801     
 C   21.224325202625607        3.4280134862679734        9.8258121592318748     
 N   17.825678822542908        2.9977911129548431        10.619638833999952     
 C   19.777562283037049        3.4524834676040066        9.8246209404796208     
 O   23.296533346627513        2.6938338042931180        13.396644843662839     
 C   21.596728417634129        3.4607405402588705        14.675755943203757     
 N   18.092799620954484        3.2158246428579820        14.329548284816044     
 C   20.156992740242213        3.5715475037083992        14.843102196030813     
 B   23.674759431546850        2.0159688749234128        12.101228760484148     
 C   22.390587555980858       -2.0020803560344218        12.198332452046367     
 H   17.250945453554259       0.54164013843245962        12.534399457241461     
 C   17.867024208846875       -1.5203362624788914        12.424020338162357     
 C   19.142756608741177       -2.0650715969724298        12.327852011216541     
 C   22.055617091326830        4.1075383951690343        8.7945985056966673     
 H   17.115822515978579        2.6292449469398731        11.289405552351042     
 C   17.603378851567701        3.7744547931551859        9.5279906143522322     
 C   18.840463442624248        4.0884271537402688        8.9837578090652688     
 C   22.574017745307049        4.0595885794323001        15.619642147117183     
 H   17.279807233124359        2.8125908046461081        13.810750460358760     
 C   18.060596729103345        4.0527513234884598        15.391139957615959     
 C   19.379473286717985        4.3078515384698095        15.755546631813084     
 C   25.263227862749442        2.0476750640174615        11.939352667178870     
 H   23.099171937902895       -1.9458053856729027        11.357571146111754     
 H   23.015303364416546       -1.9861059730649451        13.106167234330286     
 H   21.852177901748913       -2.9516247253675667        12.155334114017000     
 H   16.892047731106551       -1.9790129087898398        12.546449978441842     
 H   19.400924694794174       -3.1141446618837212        12.302682761659632     
 H   22.922577676112070        4.5917865100401389        9.2701419778804670     
 H   22.464622176901038        3.3768135434906306        8.0743020021567666     
 H   21.462155712491171        4.8440382113802576        8.2364762772625593     
 H   16.606464465576888        4.0624430538769198        9.2149486571024557     
 H   19.030359380217661        4.6983753556091985        8.1116543595911033     
 H   23.369677711142391        4.5748104061215082        15.061722403136992     
 H   22.083795515189419        4.7482979166464077        16.315301905879128     
 H   23.070385191117605        3.2712115960463746        16.210319278033900     
 H   17.118926123300945        4.4240840451949355        15.778771535936629     
 H   19.712486261043658        4.9380413830729211        16.567900534926615     
 H   25.732232201088372        1.4884574431135957        12.764667131979500     
 H   25.602206914506837        3.0904500828734767        12.053824773966671     
 C   25.738612382140921        1.4998773394760623        10.583225877937400     
 H   25.511474642758422       0.42434111833832788        10.520628079298151     
 H   25.151070672620865        1.9713468245867733        9.7805360820862806     
 C   27.223420960777020        1.7229112375952091        10.276445386548053     
 H   27.846607614057486        1.1493011344281816        10.980482962568487     
 H   27.477674068238731        2.7807700201471635        10.453418456763904     
 C   27.580691287403909        1.3499856035795763        8.8323399729694767     
 H   27.368453520969737       0.28259381915342907        8.6606184893633262     
 H   26.907517667559269        1.8905501607418271        8.1472754968428909     
 C   29.034997923878947        1.6515022871229650        8.4559667179863496     
 H   29.711295440159066        1.0717080925014228        9.1036986903996588     
 H   29.257503669819684        2.7089569199137684        8.6720397188671203     
 C   29.353726093222168        1.3533036436887522        6.9866557807527192     
 H   29.147098519930793       0.29254765828542245        6.7722769111521997     
 H   28.662889366450692        1.9186563639462935        6.3419258898284561     
 C   30.800853170057778        1.6808695210918951        6.6008745231959649     
 H   31.010601755986503        2.7396273778172784        6.8236316598540423     
 H   31.488305216626880        1.1053329909106813        7.2412867769248130     
 C   31.119134262989878        1.3930058599039277        5.1296378352511329     
 H   30.434209592638698        1.9664283479232261        4.4867180130059046     
 H   30.906490219955877       0.33464981172527120        4.9091612657279819     
 C   32.569097760797675        1.7111413407942262        4.7467424227080945     
 H   32.784761435856566        2.7706393251619694        4.9607685601992104     
 H   33.250195945915387        1.1365251459250785        5.3950972386528164     
 C   32.890551142193779        1.4062088435501057        3.2792341508539402     
 H   32.224461715913272        1.9912965588244196        2.6271782520189024     
 H   32.653711903951283       0.35169816606841364        3.0649138294130220     
 C   34.351140037948099        1.6848126498417026        2.9062296452799807     
 H   34.590618252247303        2.7412190300714050        3.1106640411807742     
 H   35.007921785124054        1.0991637453705247        3.5691732113784305     
 C   34.680866029316718        1.3547848435947589        1.4460558713564369     
 H   34.025018465327342        1.9394050886899203       0.78232251552148102     
 H   34.431365352384361       0.30047110943341165        1.2445931091186215     
 C   36.146009910055234        1.6134315247221187        1.0699843273993530     
 H   36.397509197886620        2.6679197178373575        1.2747589942460904     
 H   36.807252770803395        1.0183720103471168        1.7215890386942112     
 C   36.450671809789007        1.2898890501883000      -0.39791730662946873     
 H   35.771045698122030        1.8665597017811777       -1.0465489124769418     
 H   36.217971870399289       0.23074340341110594      -0.60015358934685559     
 C   37.903842179295353        1.5805463983651682      -0.80318617147399907     
 H   38.584252897960255       0.95854350627163065      -0.19680900168428156     
 H   38.140462442527792        2.6290483617569360      -0.54995062783770676     
 C   38.148888466033071        1.3315878094831843       -2.2975206416114435     
 H   39.169670821505349        1.6090410158943009       -2.6029851867449922     
 H   38.004838375620949       0.27101506699232958       -2.5620196412263785     
 H   37.456215139199301        1.9219704782034752       -2.9183432812201140     
 Cl   15.775970391629949        1.9850851667942102        12.703612629047543     
 Co   10.790123044019497        5.9166252979718719        8.0954339822686645     
 N   9.3851503359208213        4.3488016464149872        8.2893842723262168     
 N   11.940979134544730        4.1482798491231314        8.1071837028686122     
 N   9.5279801443400434        6.7199729018750700        9.5939928028043404     
 N   12.097090766860957        6.7360822053734806        9.6111683754992843     
 N   9.2960615475054098        6.7483858569076878        6.8371694060284538     
 N   11.883834521215963        6.8513082847111377        6.4722911921923485     
 O   8.0318933964002834        4.5219862185099915        8.3195984357044903     
 C   9.7861826192771399        3.1043077328986914        8.2495400764496072     
 N   13.239050236481591        3.7764319305183673        8.0265353175319696     
 C   11.230882201399341        2.9903228517359510        8.1620196593965879     
 O   8.1634649328485729        6.6874006291678851        9.5249755592577188     
 C   10.020062402083287        7.3748079646349778        10.614072267485401     
 N   13.418544711584202        6.9447120435089200        9.8194401788945544     
 C   11.466829311645354        7.3993483529808675        10.614921209778501     
 O   7.9472759438902143        6.6404954105850802        7.0437702743164907     
 C   9.6468610820133538        7.4074721705764128        5.7643853553855475     
 N   13.150864315176721        7.1623614716691479        6.1097971308232939     
 C   11.086568034668295        7.5182083229018213        5.5967320159386107     
 B   7.5692223152357663        5.9625697817848549        8.3392212449902487     
 C   8.8534072320338240        1.9444753210749322        8.2418536795409771     
 H   13.992962687781114        4.4882304646433200        7.9048894226586590     
 C   13.376912120908974        2.4262608270330484        8.0154010311139459     
 C   12.101192458423055        1.8815245506192120        8.1117837669808814     
 C   9.1890033225644316        8.0545610082108166        11.645321979822976     
 H   14.128264385320733        6.5760540752339312        9.1495927714938023     
 C   13.641062822555812        7.7216426484808194        10.910852652832977     
 C   12.404096462082967        8.0355834872497240        11.455380236369548     
 C   8.6694505968257811        8.0064740329017710        4.8207205824389465     
 H   13.963959064589281        6.7591111678139200        6.6284353819182842     
 C   13.182871540117757        7.9992931403742489        5.0481983153630967     
 C   11.863918873362616        8.2544664694375047        4.6840965306762721     
 C   5.9807497587648708        5.9942962493904730        8.5011930614845230     
 H   8.1446920181989775        2.0009344728963097        9.0824694324455990     
 H   8.2288569261151050        1.9601695730543474        7.3339217083281856     
 H   9.3918367796136142       0.99497446863578198        8.2851605586527981     
 H   14.351883741897591        1.9676030145909826        7.8928221851079634     
 H   11.843026585598459       0.83245345516703395        8.1369977723410472     
 H   8.3221115824360599        8.5389308972585898        11.169802511799304     
 H   8.7799370653481148        7.3239755863666280        12.365722729826242     
 H   9.7826475576385050        8.7909994183380338        12.203334406982503     
 H   14.638035942378043        8.0098369107624698        11.223515056421515     
 H   12.214382896197099        8.6456829954299064        12.327421488520036     
 H   7.8736142586873719        8.5211862917709507        5.3787956978485196     
 H   9.1594952750616532        8.6956285680736904        4.1254230517063659     
 H   8.1733910288259644        7.2182605962707687        4.2296386791194038     
 H   14.124479934387983        8.3705508445034180        4.6603289744538117     
 H   11.530743217504112        8.8846160779215992        3.8717735382284229     
 H   5.5117379303288017        5.4349734968417769        7.6759531657360709     
 H   5.6417732990316418        7.0370576945263350        8.3865888390648315     
 C   5.5053508734277781        5.4466787074556020        9.8573836427963464     
 H   5.7325143657622490        4.3711586531436595        9.9201380900702496     
 H   6.0928536612169335        5.9183020217154061        10.660010733333918     
 C   4.0205261546822797        5.6696942756213682        10.164128578868961     
 H   3.3973727001573395        5.0959670534970378        9.4601623256423437     
 H   3.7662316811534637        6.7275166644111870        9.9870105211770355     
 C   3.6632612869043140        5.2969448200821816        11.608285261106660     
 H   3.8754746523280375        4.2295686955295766        11.780125619171468     
 H   4.3364640197630147        5.8375674847844836        12.293271779332903     
 C   2.2089677558212886        5.5985481881409820        11.984663345178188     
 H   1.5326371725190830        5.0187379949264210        11.336982131422229     
 H   1.9865032136656466        6.6559965893292272        11.768517406433739     
 C   1.8902426704646580        5.3004630942601043        13.454002706617462     
 H   2.0968659109545289        4.2397225052073990        13.668454813658776     
 H   2.5810896348263972        5.8658526057146663        14.098686122868845     
 C  0.44311737529651829        5.6280595536220730        13.839785553024837     
 H  0.23338192979354899        6.6868173226880829        13.617014024188899     
 H -0.24434269598428612        5.0525255564383160        13.199379422421762     
 C  0.12482603614145713        5.3402107313846097        15.311028627435816     
 H  0.80972089118436708        5.9136629319987168        15.953950521733510     
 H  0.33750785106092662        4.2818672654029060        15.531521488787238     
 C  -1.3251559793776302        5.6582895172987575        15.693911104079730     
 H  -1.5408576237455296        6.7177804534675607        15.479889811810523     
 H  -2.0062195498665112        5.0836567709510083        15.045535386530478     
 C  -1.6466322531813637        5.3533311234417003        17.161414864687856     
 H -0.98058377037986255        5.9384405746819100        17.813491778111342     
 H  -1.4097512627749773        4.2988313496608361        17.375735574029743     
 C  -3.1072435121908399        5.6318741473484915        17.534386268796489     
 H  -3.3467618131809975        6.6882614707789747        17.329909826731079     
 H  -3.7639794063237302        5.0461831005683155        16.871438672809184     
 C  -3.4370102754001870        5.3018914038096350        18.994565040859364     
 H  -2.7811307763322883        5.8864923224586692        19.658286583852316     
 H  -3.1875708624972572        4.2475701240553461        19.196065819230963     
 C  -4.9021436432746155        5.5606625222099391        19.370623943469106     
 H  -5.1535746330805745        6.6151373231104191        19.165707374225903     
 H  -5.5634409738671824        4.9655625610114926        18.719115638866775     
 C  -5.2068225777460357        5.2373639558806664        20.838572029727292     
 H  -4.5269966733680356        5.8139453454760321        21.487085298017671     
 H  -4.9743739520530701        4.1781764213988000        21.040928728953610     
 C  -6.6599068813759681        5.5284810748264555        21.243897021808571     
 H  -7.3405689246663099        4.9065797370197233        20.637686813021798     
 H  -6.8962622767727702        6.5770231794382248        20.990536626650552     
 C  -6.9049225894878168        5.2798138545847451        22.738276200450386     
 H  -7.9255423931717042        5.5579922366643650        23.043791348826840     
 H  -6.7615297150920579        4.2191183528892537        23.002864146925493     
 H  -6.2117478326394622        5.8698450952274719        23.358938051100651     
 Cl   15.467904126260766        5.9316964631239664        7.7353450071542325     
         388

 Co   10.974563830707671        5.9238530109863756        1.3495096206834307     
 N   9.5698410263908329        7.5062709481998198        1.4487134485162929     
 N   12.110904531833729        7.7110131667463317        1.2814556074680936     
 N   9.6911126393031068        5.1612396500284650        2.8267538844597264     
 N   12.278319343909970        5.1576550464907527        2.9096084302631375     
 N   9.4976475944477414        5.1449288659267047        2.6361540992304523E-002
 N   12.088251883140975        5.0950785852884621      -0.31070876039731432     
 O   8.2169366039474117        7.3296179442761780        1.4973934664766075     
 C   9.9627320236593260        8.7533153446158707        1.4005461862810527     
 N   13.411389620252280        8.0799908377351688        1.2495505896700851     
 C   11.403620203502998        8.8703433289620524        1.3225254582354442     
 O   8.3317913131221051        5.1726627513686871        2.7242535321288748     
 C   10.168813528323243        4.5015913944702133        3.8508658219138114     
 N   13.592098667040078        4.9205371185176991        3.1394941866211221     
 C   11.617731937083725        4.4743538639682345        3.8812338551631362     
 O   8.1470722833243965        5.2071022554498025       0.23879613064894067     
 C   9.8722240060952071        4.4801038069683647       -1.0351928324931072     
 N   13.364941193318433        4.7876889600331038      -0.64119030418654943     
 C   11.315170603895744        4.4059954334619231       -1.1908077505442378     
 B   7.7547568170306054        5.8957280740077005        1.5212575251720257     
 C   9.0284469228302182        9.9125142802356319        1.3965179810105337     
 H   14.169911952119698        7.3700784072491370        1.1652944454764518     
 C   13.553672626498779        9.4314076804469291        1.2555082298666596     
 C   12.278791032917750        9.9786299256315640        1.3070704606440113     
 C   9.3124344412098399        3.8069853544368462        4.8504843578983952     
 H   14.318708349428180        5.2951984872764157        2.4898802491179661     
 C   13.781791285958773        4.1127121907148050        4.2121718876673926     
 C   12.527043910645853        3.8037766587214064        4.7230237592062831     
 C   8.9273112249949005        3.8453609342552744       -1.9885950890204971     
 H   14.164346354880076        5.1836976228157567       -9.8274071426831228E-002
 C   13.426138331415844        3.9364746230274781       -1.6904860047167032     
 C   12.118123370454978        3.6672654950309873       -2.0798252462523705     
 C   6.1680326878627625        5.8612941867783572        1.6803804902966204     
 H   8.2601475054013545        9.8017518800809835        2.1752862414137715     
 H   8.4774070846041720        9.9648790721840967       0.44408758601679449     
 H   9.5605918969677486        10.855814375758133        1.5392174173278628     
 H   14.533825868860797        9.8871860724318239        1.1747029454286508     
 H   12.024245273142578        11.028358745682803        1.3313348267676979     
 H   8.5388358101610127        3.2230203925621193        4.3347799814836474     
 H   8.7746662799867678        4.5308231079465120        5.4818789019200143     
 H   9.9086085144092682        3.1543495234986074        5.4954155484554095     
 H   14.768767255028811        3.7990997572171210        4.5364084128222002     
 H   12.309346545402043        3.1671993467718318        5.5690858366729206     
 H   8.0478824359044943        3.4575997558376894       -1.4540615854812526     
 H   9.4188097656704333        3.0437829178568458       -2.5560410468797161     
 H   8.5580428463275062        4.5951719839643133       -2.7123015683785328     
 H   14.377710649486648        3.5595157995562081       -2.0469303774547396     
 H   11.806237356715178        3.0211861357348515       -2.8879725242177274     
 H   5.6964030316899716        6.4251716263592646       0.86042233588129846     
 H   5.8273306043970114        4.8194234831522040        1.5640899122094192     
 C   5.7054192356039755        6.4042906987552852        3.0416815461412421     
 H   5.9258167400170620        7.4812909644357113        3.1036918730769356     
 H   6.3060397426443702        5.9361044165590577        3.8364849050371732     
 C   4.2290261851439377        6.1654657175965326        3.3667292376542557     
 H   3.5903736711929120        6.7356789051791344        2.6740400641787452     
 H   3.9835281682790291        5.1056013536982574        3.1893308056104939     
 C   3.8899393707356320        6.5282061480622824        4.8161091647305856     
 H   4.0947059848468896        7.5966803981027171        4.9905290458742835     
 H   4.5766278773007114        5.9901511695966247        5.4899348195756845     
 C   2.4440267501921733        6.2107142069099419        5.2053264357775397     
 H   1.7567043210775415        6.7852520985621387        4.5644084891563201     
 H   2.2299549701464478        5.1515201629489713        4.9889351540736717     
 C   2.1360342830039203        6.5028390336001527        6.6766037441728381     
 H   2.3370032472386386        7.5644603422692303        6.8925609575221731     
 H   2.8351168567727565        5.9401188433254282        7.3149228153754606     
 C  0.69348578100100067        6.1649714030681997        7.0662709510864099     
 H  0.48967353573961192        5.1049939964363409        6.8433917826430584     
 H   1.7525587550477617E-003   6.7365169634734094        6.4267792175511298     
 C  0.37602404645010273        6.4510047750080224        8.5368064341428340     
 H   1.0603713839022288        5.8763814046839222        9.1793336223034974     
 H  0.58905702743231259        7.5089640149095418        8.7585855785371223     
 C  -1.0751287175422655        6.1343333579487327        8.9136443839102206     
 H  -1.2903750546062553        5.0739980872447434        8.7029945379289160     
 H  -1.7516688899021360        6.7064327349153672        8.2583032205462636     
 C  -1.4048220086956311        6.4476212388013803        10.376661253152742     
 H -0.74241859909510066        5.8662869600904823        11.036162834044996     
 H  -1.1684592772714277        7.5033814912200167        10.585764889730676     
 C  -2.8678223919823185        6.1728143605429384        10.742259751684468     
 H  -3.1058021110252674        5.1133765608514183        10.550021755576045     
 H  -3.5214368617922540        6.7496043297734349        10.067878214528212     
 C  -3.2024869158303453        6.5227410411719760        12.196406877696527     
 H  -2.5398726812220653        5.9552507902789475        12.870006256421048     
 H  -2.9628196891892382        7.5833062453825395        12.380795378255876     
 C  -4.6644763967600102        6.2553423675708375        12.579618387252037     
 H  -4.9058088028011957        5.1936757135712570        12.393952034112305     
 H  -5.3358698817319210        6.8331841076481643        11.920747287274940     
 C  -4.9570054806010697        6.6002019178324893        14.045629857581243     
 H  -4.2455616228453694        6.0571101078852463        14.695132452858216     
 H  -4.7528872292177864        7.6730539896781416        14.222362398526109     
 C  -6.3933399934126740        6.2686614576343302        14.487607660543627     
 H  -7.1092484798980848        6.8624921342968506        13.887781544310306     
 H  -6.6042592964350035        5.2063798390860621        14.257554145615675     
 C  -6.6013928740895524        6.5324335890138405        15.985237631181437     
 H  -7.5946879501552518        6.1836232816103074        16.334355215434520     
 H  -6.5204960843652540        7.6150607678028681        16.223248338539882     
 H  -5.8394384973948279        5.9989131229431445        16.593609241502268     
 Cl   15.665886376944879        5.9291963276649149        1.0814754492067364     
 Co   20.840572454166821        1.9768406743614870        5.4642465667893987     
 N   22.245375998263260        3.5591969572514781        5.3647679912606705     
 N   19.704177745600447        3.7638907875324024        5.5318143481537243     
 N   22.124162218256775        1.2140350222899658        3.9871659214775628     
 N   19.537054968787338        1.2104886136966833        3.9039391748816947     
 N   22.317436374245524        1.1977692053830522        6.7874130146898857     
 N   19.726742526747277        1.1473201746209818        7.1239222878531852     
 O   23.598279963715498        3.3825727853630019        5.3163359675784960     
 C   21.852419492354187        4.8062156405749734        5.4129501009941983     
 N   18.403687410170033        4.1328985372468070        5.5635122577424960     
 C   20.411498382498987        4.9232034398888791        5.4907224217976252     
 O   23.483480666892305        1.2254163422053677        4.0898167274612787     
 C   21.646635997634256       0.55461034421947231        2.9628312552824552     
 N   18.223283038816419       0.97374782227390699        3.6736208470467426     
 C   20.197745271576160       0.52745110431349840        2.9322099417547900     
 O   23.668031154971814        1.2602577795378085        6.5752535625118362     
 C   21.942778402471777       0.53292007633043392        7.8489192234470000     
 N   18.450053851054502       0.83981979102456450        7.4543030174080060     
 C   20.499813233591965       0.45852612311938074        8.0042514092267343     
 B   24.060448191365040        1.9486460706841906        5.2926901909187913     
 C   22.786670325489702        5.9654399821037334        5.4172571222334103     
 H   17.645167906151102        3.4229910798162808        5.6478376834732940     
 C   18.261450258668194        5.4843100920824330        5.5573918837092533     
 C   19.536360425622469        6.0315008457755415        5.5059214250008575     
 C   22.503196592252845      -0.13981126901446564        1.9632245813264309     
 H   17.496594107650356        1.3482058125348184        4.3232510383317111     
 C   18.033702407559261       0.16637513985538993        2.6005736960008079     
 C   19.288512172392760      -0.14263581702924588        2.0899474085021477     
 C   22.887615975356074      -0.10169750105389729        8.8024785269531964     
 H   17.650667676844559        1.2357177980468639        6.9112766112787680     
 C   18.388849662161466       -1.1211955145636554E-002   8.5037377323621204     
 C   19.696857782661134      -0.28017440007820982        8.8932817127002846     
 C   25.647180985160436        1.9141614560962177        5.1336886016998564     
 H   23.554978158996040        5.8548776012638424        4.6384716229896883     
 H   23.337710938347811        6.0175680927401407        6.3696936784564420     
 H   22.254511976532964        6.9087542760291507        5.2747723262936068     
 H   17.281318478253205        5.9401500746887494        5.6380384530410010     
 H   19.790941519790927        7.0812226573954806        5.4815541256272144     
 H   23.276111814172499      -0.72465625758757601        2.4790451987190938     
 H   23.041849319042004       0.58413594529559254        1.3326247513143226     
 H   21.906985088448195      -0.79168835179646124        1.3175062829554525     
 H   17.046742997373865      -0.14688191034363621        2.2759437639514211     
 H   19.506323634410080      -0.77891037492681892        1.2436978458568104     
 H   23.767727355565160      -0.48836980017492659        8.2680749219288998     
 H   22.396307916562225      -0.90418279843584337        9.3690421357037543     
 H   23.255864937333317       0.64795859862655136        9.5270757190994075     
 H   17.437288771487435      -0.38821682411720743        8.8601580570226535     
 H   20.008726368169295      -0.92605631008689704        9.7015898611777285     
 H   26.118760486237065        2.4782314608385931        5.9535445297176608     
 H   25.987862151132997       0.87231533041112419        5.2502500199928868     
 C   26.109870226459261        2.4568315388548840        3.7722831900967826     
 H   25.889379488231210        3.5337927870697050        3.7099749409528604     
 H   25.509359470390891        1.9883748005760620        2.9775633478360888     
 C   27.586314262150093        2.2180861950496316        3.4474056071942010     
 H   28.224858601137548        2.7884704968442047        4.1400479137772761     
 H   27.831903987899224        1.1582777818061851        3.6250060159011537     
 C   27.925467721416204        2.5806282143514507        1.9979919342277643     
 H   27.720575976340061        3.6490451499473382        1.8233975927246442     
 H   27.238889765007375        2.0423827816378166        1.3242127404287243     
 C   29.371436460398659        2.2632795468196538        1.6088728728968471     
 H   30.058660479919347        2.8379184725440303        2.2497995372764383     
 H   29.585613625750526        1.2041182230708922        1.8253176162821230     
 C   29.679455175345819        2.5553909686801095       0.13759361657130242     
 H   29.478381795334602        3.6169849361359216       -7.8389935874612446E-002
 H   28.980440774875529        1.9925854952672417      -0.50072230823989872     
 C   31.122041596287538        2.2176656799472720      -0.25206180202533346     
 H   31.325949535865849        1.1577036597236190       -2.9201965708419854E-002
 H   31.813714742489655        2.7892609289470123       0.38744595946793592     
 C   31.439494000211230        2.5037589753108200       -1.7225953170341590     
 H   30.755140660033195        1.9291523539434401       -2.3651335879203104     
 H   31.226444543243211        3.5617254745889548       -1.9443278749262216     
 C   32.890643591292971        2.1871076133621603       -2.0994838549589359     
 H   33.105885919142821        1.1267546014769103       -1.8889118778713989     
 H   33.567211724865011        2.7591493129958664       -1.4441231898483662     
 C   33.220319548621831        2.5004946834758086       -3.5624916921547625     
 H   32.557769664379379        1.9193518553185018       -4.2220270460914371     
 H   32.984137825803153        3.5563297088757579       -3.7714614265780826     
 C   34.683258100445798        2.2254496157182047       -3.9281970380929376     
 H   34.920999678494098        1.1658860098819170       -3.7362705611170477     
 H   35.337048523073811        2.8018790228556902       -3.2536558132315196     
 C   35.017971686432759        2.5757501632003730       -5.3822621085117515     
 H   34.355031155735794        2.0088136260147040       -6.0560633645738360     
 H   34.778801484303415        3.6365347697946984       -5.5662416977311127     
 C   36.479836973380024        2.3077630263944400       -5.7656115671346804     
 H   36.720525883467893        1.2457409823663093       -5.5807296114899305     
 H   37.151592691853914        2.8847131389918408       -5.1062123549831719     
 C   36.772625097101702        2.6536444870436431       -7.2313897111587639     
 H   36.060463942767072        2.1118843797415687       -7.8814883117546648     
 H   36.569713441450808        3.7270550777194820       -7.4071304457626184     
 C   38.208696885743926        2.3207709166282862       -7.6735626779226775     
 H   38.925338635616633        2.9131273582572499       -7.0728297604389638     
 H   38.418316906236669        1.2577976885134690       -7.4446463586446976     
 C   38.417218694498558        2.5860362469348028       -9.1709438160268011     
 H   39.410146110065838        2.2356164601809390       -9.5202565577025062     
 H   38.338207912998797        3.6694447212045831       -9.4077397801441869     
 H   37.654164594509581        2.0543859022947757       -9.7802403781885907     
 Cl   16.149280464926328        1.9817889915966098        5.7317248676090147     
 Co   20.457509849392341        1.9699235047200947        12.345227011460349     
 N   21.863581371633856       0.40254703506867368        12.154610072481006     
 N   19.308200305217813       0.20037792851132954        12.335218354019910     
 N   21.719995162954795        2.7727462592571088        10.847755357680853     
 N   19.150368587682088        2.7869974096238535        10.827236282602213     
 N   21.950371626184577        2.8011730928676069        13.605791763043403     
 N   19.362361026011854        2.9011721548940570        13.968525666891233     
 O   23.216698033922508       0.57666280975487172        12.124229175816454     
 C   21.463519043616948      -0.84224624099432843        12.194636063984575     
 N   18.010239640614365      -0.17220555562251066        12.413265821765046     
 C   20.018966301455322      -0.95716351615198636        12.281066798552336     
 O   23.084322162865746        2.7417262498145791        10.918219579939509     
 C   21.228468355885177        3.4268833969396679        9.8269607339755769     
 N   17.829155514916529        2.9957776950967783        10.617578645384571     
 C   19.781676657603430        3.4507915539190832        9.8244976881042660     
 O   23.299326965602319        2.6951592292782629        13.399614987934930     
 C   21.598073059300734        3.4596663487235726        14.678429033880391     
 N   18.094719003419524        3.2121094287996756        14.328820505991732     
 C   20.158108331731274        3.5689336692615994        14.844783393282290     
 B   23.678403302666325        2.0173180661369963        12.104506167708443     
 C   22.396958652374636       -2.0015384216010048        12.202658463796647     
 H   17.255663546603930       0.53901639922227040        12.533518213507502     
 C   17.873111235897113       -1.5224842260266689        12.423425339503714     
 C   19.149195969845699       -2.0664797322360893        12.329290413638345     
 C   22.060599821278611        4.1068792761714157        8.7967719546276939     
 H   17.118789956780226        2.6266385115521906        11.286532406754809     
 C   17.607744068477878        3.7730705209355562        9.5262789093020608     
 C   18.845350165691613        4.0872753689756323        8.9832785621910176     
 C   22.573836455544967        4.0592369541144313        15.623386264731247     
 H   17.282542850291716        2.8084878190040996        13.809151089400395     
 C   18.060859465795396        4.0496308815431936        15.389867236583962     
 C   19.379129690216601        4.3053769143413625        15.755862204873615     
 C   25.266752117614868        2.0500852885930416        11.942364619865110     
 H   23.108232330118057       -1.9426429786519102        11.364697831933928     
 H   23.018363973522966       -1.9879473731753339        13.112509771066417     
 H   21.859351827252844       -2.9511135410931386        12.155465396438769     
 H   16.898189397398355       -1.9816494728290830        12.543813200454009     
 H   19.407876604340775       -3.1154056342772809        12.304005600339661     
 H   22.922586629941911        4.5969309847216664        9.2739031215127383     
 H   22.476378903747111        3.3763295844605818        8.0813650495447078     
 H   21.466605355591852        4.8384952874971612        8.2339337162423618     
 H   16.611072685924821        4.0612291712325419        9.2125120309253425     
 H   19.036036263562455        4.6980020516854140        8.1119429603764033     
 H   23.372531113716054        4.5705532650813927        15.066913903887992     
 H   22.083237157428695        4.7513119986582231        16.314955854134581     
 H   23.065712754947022        3.2717779599966539        16.218244644946676     
 H   17.118628988808563        4.4211571208414790        15.775844183718428     
 H   19.710881706347994        4.9363362969596194        16.568114068778414     
 H   25.736365532527728        1.4905672656202422        12.767089835304153     
 H   25.605371825337080        3.0929191507755167        12.057235903692311     
 C   25.741456089183927        1.5032377842471343        10.585667948734523     
 H   25.513917688507771       0.42782521161999498        10.522316064482908     
 H   25.153745610426956        1.9755368449647137        9.7836186608642581     
 C   27.226129899278789        1.7260121642648085        10.278419719352049     
 H   27.849441389753064        1.1513341655337062        10.981431809070910     
 H   27.480988634051133        2.7835319491743045        10.456471149751296     
 C   27.582364515865144        1.3545670832196091        8.8337662668179782     
 H   27.369129001248989       0.28758638883393456        8.6608785718046093     
 H   26.909363045654711        1.8965310386847636        8.1496828484088226     
 C   29.036694554865182        1.6552656297904291        8.4571491151874003     
 H   29.712711807477600        1.0743516633782364        9.1041320482996841     
 H   29.260148830056632        2.7123316312511707        8.6740847302927264     
 C   29.354657303935848        1.3581038208819252        6.9875280059948182     
 H   29.146800211636116       0.29780163301731299        6.7722177040097229     
 H   28.664308687746793        1.9248293259042710        6.3435314881416520     
 C   30.802031054776410        1.6844023442002110        6.6018480377655067     
 H   31.012992010633695        2.7426978799774879        6.8255423153729620     
 H   31.488837527547890        1.1075353280175519        7.2417034790767509     
 C   31.119945149190656        1.3975321067343947        5.1303849654471998     
 H   30.435967928135721        1.9726398688599012        4.4880373385362189     
 H   30.905732148843889       0.33976038516948115        4.9088141778489067     
 C   32.570408948205547        1.7138703201792858        4.7480895770997797     
 H   32.787638402729137        2.7727376304495106        4.9634056160992710     
 H   33.250427682298813        1.1374937875308415        5.3959160052564465     
 C   32.891776530709642        1.4101943397154824        3.2803495406344063     
 H   32.226811439066097        1.9971339954686951        2.6288974210097558     
 H   32.653292860201184       0.35637966517084335        3.0646774272735589     
 C   34.352859657982862        1.6869171134000331        2.9079702700584433     
 H   34.594067897335975        2.7425228908889894        3.1140876115284066     
 H   35.008627953799127        1.0992039277035615        3.5699618580647048     
 C   34.681965188169279        1.3587350399720852        1.4472985510290186     
 H   34.027226476386772        1.9457153643753111       0.78469760151213630     
 H   34.430384822039407       0.30534162061545689        1.2440742382325738     
 C   36.147479167458677        1.6150875690434943        1.0712271451609412     
 H   36.401471038956885        2.6682949512806378        1.2785776235502373     
 H   36.807611990003132        1.0168820082281078        1.7207993971946565     
 C   36.450337766997542        1.2948492953507384      -0.39764227063489421     
 H   35.772591226366487        1.8757486390903177       -1.0439454916171771     
 H   36.213608326622420       0.23747036712563624      -0.60276478567402048     
 C   37.904021348518789        1.5811670472986168      -0.80355336819138379     
 H   38.582413120701773       0.95485629461996679      -0.19995886304702912     
 H   38.144968757641038        2.6276590052602486      -0.54757156776557547     
 C   38.146435207084373        1.3359946496152473       -2.2987586926797938     
 H   39.168171391735704        1.6078729825639702       -2.6046723012107624     
 H   37.995660152850107       0.27787308836984265       -2.5664796031705035     
 H   37.457296985107050        1.9323378298416694       -2.9166521300801054     
 Cl   15.779217540327645        1.9817884733869633        12.699967654959270     
 Co   10.786439574071844        5.9165475044509579        8.0946256048633831     
 N   9.3803616853499889        4.3491741877215260        8.2854862929472777     
 N   11.935724515118213        4.1470179847982758        8.1044213043710265     
 N   9.5241508394908081        6.7193983215231423        9.5923045668655451     
 N   12.093784257356267        6.7337523747293666        9.6122760033224175     
 N   9.2933945655049932        6.7478561277532503        6.8343152249262653     
 N   11.881367168576274        6.8478295724718192        6.4711146160160142     
 O   8.0272519736310297        4.5233035364707614        8.3160368865272218     
 C   9.7804288607481293        3.1043837848526383        8.2453715368611746     
 N   13.233677536190699        3.7744362841400316        8.0261735748679719     
 C   11.224969695753238        2.9894755463254929        8.1586974439891584     
 O   8.1598013436063752        6.6883381275780485        9.5220996630840471     
 C   10.015869879353803        7.3737092678861336        10.612899056555754     
 N   13.415031378154648        6.9427204815313113        9.8215380810257429     
 C   11.462665258449558        7.3976824846746467        10.615046348803231     
 O   7.9444779076678902        6.6418624130554580        7.0407343821613759     
 C   9.6455290383969423        7.4064344279859196        5.7616678842020441     
 N   13.148951780032357        7.1586979226253673        6.1105421109138094     
 C   11.085467262539964        7.5156365195478347        5.5950302385894863     
 B   7.5655606601791687        5.9639651510552500        8.3358753526909979     
 C   8.8470175937927618        1.9450670415691682        8.2374797951685945     
 H   13.988232631721029        4.4856540977399879        7.9057924021079931     
 C   13.370811066469821        2.4241596694305061        8.0160076221205667     
 C   12.094738103436665        1.8801632358408111        8.1103402922900436     
 C   9.1839531535363985        8.0539157028176778        11.643121014536593     
 H   14.125270907588369        6.5734782318390135        9.1525098613250488     
 C   13.636644027505364        7.7202595866669101        10.912620320968902     
 C   12.399146996061200        8.0344352530689758        11.455892651210352     
 C   8.6696538484622589        8.0061470320170205        4.8169150010359507     
 H   13.961222398028568        6.7550611470513111        6.6300642944861083     
 C   13.182630757731777        7.9962240497146908        5.0494888469813199     
 C   11.864290301119338        8.2520375154500041        4.6837752000780979     
 C   5.9772080161137264        5.9967510087373599        8.4981051125934055     
 H   8.1356232767913639        2.0041323549735166        9.0753062066728596     
 H   8.2257648997447124        1.9583996749578589        7.3275388606721714     
 H   9.3846428235817978       0.99553209607918336        8.2849574739948899     
 H   14.345728451267007        1.9650118399762917        7.8954821793765815     
 H   11.836059529967809       0.83123914672341592        8.1356664437686597     
 H   8.3220301629179012        8.5440801183463897        11.166011906130127     
 H   8.7681171951905679        7.3234947172922720        12.358623837316530     
 H   9.7781163683663124        8.7854747781351090        12.205858212437695     
 H   14.633369582710500        8.0086083763499722        11.226036995542938     
 H   12.208629143958861        8.6453014879506824        12.327170902364648     
 H   7.8707964322344965        8.5169930838193384        5.3735307633986338     
 H   9.1600892992261418        8.6986329663757136        4.1256797432597221     
 H   8.1780616554239671        7.2188390061653251        4.2216830373332952     
 H   14.124803826419676        8.3676811230646937        4.6632925534958254     
 H   11.532388145988410        8.8829598087583985        3.8715518975877750     
 H   5.5075877533573561        5.4371358776770249        7.6734487336948343     
 H   5.6385906848445924        7.0395723283473863        8.3831117966829218     
 C   5.5024907159948722        5.4500699076128631        9.8548606813735518     
 H   5.7300528100728458        4.3746722468403005        9.9183572294648457     
 H   6.0901652955387080        5.9225109533757596        10.656852071646695     
 C   4.0178020252836433        5.6728275147043394        10.162076056117503     
 H   3.3945211311144674        5.0980414774049585        9.4591297855775487     
 H   3.7629052349955048        6.7303137368180188        9.9838907937634165     
 C   3.6615723735347516        5.3015450929373982        11.606776825283070     
 H   3.8747852577104962        4.2345788328811480        11.779774261258279     
 H   4.3346007487120142        5.8435626244549077        12.290788303645757     
 C   2.2072544469427280        5.6023237919609059        11.983398393356788     
 H   1.5312066329483842        5.0213951089090036        11.336462307089750     
 H   1.9838383057990585        6.6593840579115948        11.766395429431144     
 C   1.8892944882981457        5.3052668323170193        13.453045735062274     
 H   2.0971475181349497        4.2449788434914453        13.668423650831178     
 H   2.5796525685166740        5.8720262638519998        14.096999371217395     
 C  0.44192239230447844        5.6315936665819137        13.838727137076773     
 H  0.23097361311712214        6.6898891275736148        13.615019554797446     
 H -0.24489150339318719        5.0547290047045994        13.198877352158551     
 C  0.12399882886903735        5.3447371628088707        15.310196106748446     
 H  0.80794853537787736        5.9198723585449695        15.952545633961703     
 H  0.33824668515623996        4.2869770595949905        15.531781960772834     
 C  -1.3264820620947355        5.6610230483450064        15.692479547935134     
 H  -1.5437465700035657        6.7198838483315946        15.477167968309713     
 H  -2.0064688409690872        5.0846312240624698        15.044633835851210     
 C  -1.6478707614289509        5.3573231766923382        17.160215425727252     
 H -0.98294347201218080        5.9442829248833018        17.811686926779700     
 H  -1.4093485144615177        4.3035185783330796        17.375887911358223     
 C  -3.1089745331838521        5.6339897996447608        17.532564159896758     
 H  -3.3502198235439975        6.6895779640421305        17.326407959705612     
 H  -3.7647004957757511        5.0462376573015222        16.870568900670015     
 C  -3.4381176317463265        5.3058493723550475        18.993240515385565     
 H  -2.7833494930451890        5.8928119689233869        19.655830502809831     
 H  -3.1865936972513142        4.2524490317280117        19.196499981605506     
 C  -4.9036219185688754        5.5623166217322515        19.369300275217636     
 H  -5.1575509124666841        6.6155115561788485        19.161818641846985     
 H  -5.5638049530620144        4.9640735214952239        18.719817150300099     
 C  -5.2064961356578792        5.2423037220283071        20.838212632155962     
 H  -4.5285653755320325        5.8231210209163375        21.484406475785544     
 H  -4.9699983294412950        4.1848862755988927        21.043446523426411     
 C  -6.6601003483932013        5.5290454625628822        21.244175500700219     
 H  -7.3387238694304395        4.9028280303489753        20.640735339250892     
 H  -6.9008036517210192        6.5755742775352841        20.988078141592815     
 C  -6.9024858709964461        5.2841423998705341        22.739422158092662     
 H  -7.9240721728892654        5.5566894367132598        23.045382377317083     
 H  -6.7523167220465155        4.2259077997746957        23.007225535815838     
 H  -6.2128852950441180        5.8801618637330506        23.357166956177526     
 Cl   15.464647489863784        5.9284457707836609        7.7390371515346761     
         388

 Co   10.979016423407032        5.9240309649541771        1.3430290414348114     
 N   9.5730758568832641        7.5047452852165017        1.4467807935482686     
 N   12.114864899755919        7.7109059170674712        1.2795078359957526     
 N   9.6971826686611813        5.1585618856760931        2.8210962496380825     
 N   12.283447915000805        5.1558347242165237        2.9015067040828759     
 N   9.5017726035020971        5.1411942671911461        2.3071204192945814E-002
 N   12.092357221704228        5.0901156830060907      -0.31449896398087152     
 O   8.2203015015767953        7.3273581332698301        1.4942866975202236     
 C   9.9655999552377157        8.7518982761812154        1.3990139767242984     
 N   13.415020993164589        8.0809174057822393        1.2461417830392447     
 C   11.406633758927747        8.8696727129235473        1.3211184314074904     
 O   8.3376080854369299        5.1701094378296304        2.7200992911598019     
 C   10.175688384287973        4.4998824422393620        3.8454301029376605     
 N   13.597642655070072        4.9207238539745575        3.1306641160610282     
 C   11.624458381301748        4.4734838154292147        3.8747448604245411     
 O   8.1512044507890309        5.2051226717123189       0.23482281536152894     
 C   9.8758137555039394        4.4773976008210008       -1.0392707807186816     
 N   13.368842596133563        4.7826206452303452      -0.64556631817100363     
 C   11.318740919862766        4.4018985487567628       -1.1947884884988846     
 B   7.7591418925447213        5.8928260490487254        1.5180308434826901     
 C   9.0307519504277014        9.9105914954493297        1.3944584635096560     
 H   14.173855223751390        7.3714767727700421        1.1601400082700808     
 C   13.556146850898880        9.4323447278013521        1.2517243014944379     
 C   12.280812815066271        9.9785586113122680        1.3048005402320104     
 C   9.3204899971590205        3.8060230653671092        4.8465710610735293     
 H   14.323408153242498        5.2955177820200481        2.4802515717081355     
 C   13.789089507178875        4.1148139600385711        4.2045451246284431     
 C   12.535248835375366        3.8052072285029559        4.7168433226724265     
 C   8.9298560458203244        3.8448632815840016       -1.9930404054854556     
 H   14.168495763148403        5.1796513506727768      -0.10371560849959530     
 C   13.429418245464523        3.9319522148751882       -1.6952960227653113     
 C   12.121155028442061        3.6632194277200716       -2.0842783907730063     
 C   6.1724019510325325        5.8574702667218279        1.6776706674552353     
 H   8.2645155912929074        9.8015312719575682        2.1753589858292903     
 H   8.4771585613288245        9.9598430807854221       0.44355995158206163     
 H   9.5625494360204346        10.854445197811621        1.5333933673338742     
 H   14.535809667364063        9.8888936858458383        1.1696626176012632     
 H   12.025410202255696        11.028073426042569        1.3292656521287232     
 H   8.5444998482392602        3.2240802560652759        4.3324931957016766     
 H   8.7861129809712040        4.5302450490593023        5.4800765048683466     
 H   9.9170153554584957        3.1516896842987236        5.4893776896341251     
 H   14.776630261159744        3.8031518391490278        4.5286342392620167     
 H   12.319011918693539        3.1700056319075123        5.5642435886168444     
 H   8.0541203519624531        3.4507113231095485       -1.4581261709078148     
 H   9.4216567352978959        3.0490448377271084       -2.5667398469647398     
 H   8.5548615603752154        4.5968937653756203       -2.7101907357219881     
 H   14.380771916571096        3.5552521387348572       -2.0525464466335110     
 H   11.808874482430580        3.0176302505319472       -2.8926654652579167     
 H   5.7003313117741410        6.4212848281209922       0.85790446748285698     
 H   5.8322326761055931        4.8154604721561869        1.5610992281419676     
 C   5.7094614868119775        6.3998375436590118        3.0391578873461382     
 H   5.9308546868073071        7.4765818652077352        3.1020340140955245     
 H   6.3091749675573396        5.9304790209458025        3.8339245753007418     
 C   4.2325131648069423        6.1626095486884882        3.3631901031414007     
 H   3.5950141729185026        6.7342625499392073        2.6706661007055161     
 H   3.9856295745224437        5.1032795088650689        3.1846590477262859     
 C   3.8930330494076624        6.5245950035154259        4.8127241585030367     
 H   4.0995031016179819        7.5925337404358242        4.9881823986930938     
 H   4.5784088413256514        5.9848150170552392        5.4864236648693776     
 C   2.4463955761344920        6.2093206351424470        5.2011353617044112     
 H   1.7602954747044131        6.7855095093652942        4.5604609559016271     
 H   2.2305934473842437        5.1506925199282243        4.9838362406425318     
 C   2.1383375970535936        6.5008285757168061        6.6725847836167684     
 H   2.3411100337437518        7.5618862073801276        6.8894193661203253     
 H   2.8362042183333602        5.9364019486899755        7.3106437301191720     
 C  0.69514029656758392        6.1651923774708495        7.0618183907458754     
 H  0.48952000618631097        5.1058174190083125        6.8379342458978041     
 H   4.4632331671271251E-003   6.7385117940589589        6.4228530557302026     
 C  0.37800775059592751        6.4503021332906867        8.5326575267392641     
 H   1.0613768334353764        5.8739532337269287        9.1745976245198726     
 H  0.59270789572961990        7.5076614550920802        8.7555134848423624     
 C  -1.0735879027220767        6.1354556395196713        8.9093501907093682     
 H  -1.2905651966474008        5.0758733564910150        8.6970215858431725     
 H  -1.7493385191269579        6.7096717383224194        8.2551636167507425     
 C  -1.4025016432793285        6.4466860187595989        10.372992416281679     
 H -0.74100907807884220        5.8630327266996085        11.031219451999579     
 H  -1.1643177540904754        7.5015881496100150        10.583995190144787     
 C  -2.8658364736587920        6.1736004567310276        10.738530787019096     
 H  -3.1058152319148284        5.1152825930638004        10.543453207278041     
 H  -3.5186170381012327        6.7533649620423155        10.066133779559195     
 C  -3.1994172103528165        6.5198692836243115        12.193719612913483     
 H  -2.5385680448368930        5.9483947650057019        12.865269957885962     
 H  -2.9566775596901351        7.5789165225339943        12.381439367042885     
 C  -4.6620704642800090        6.2556851967899343        12.576336069389368     
 H  -4.9069503956844294        5.1960043069153192        12.386286832194614     
 H  -5.3314155876459273        6.8383699977858177        11.920272427518695     
 C  -4.9536569563343136        6.5951886164714484        14.043553534299473     
 H  -4.2469006830999216        6.0447174896698090        14.690461033261698     
 H  -4.7427916775163048        7.6649845426799628        14.225538206207267     
 C  -6.3919503867032850        6.2717561429064688        14.483168111881659     
 H  -7.1027136320315778        6.8726014445221129        13.885810854951114     
 H  -6.6096991356070864        5.2128003772288904        14.248207445664368     
 C  -6.6002341145987566        6.5301917408710199        15.981466952399652     
 H  -7.5968530441506479        6.1933670910261158        16.327433355048310     
 H  -6.5067892769348159        7.6083255580109626        16.225175657944892     
 H  -5.8478827004702589        5.9854754792145490        16.587702601160412     
 Cl   15.669673050782805        5.9311097241178379        1.0721993963145084     
 Co   20.836130566977918        1.9770023200563631        5.4706801621069490     
 N   22.242145228541322        3.5576600740888549        5.3666763688639474     
 N   19.700232715200411        3.7637764475797022        5.5337560056825801     
 N   22.118091111193710        1.2113569035241354        3.9927627527877658     
 N   19.531916995121726        1.2086649738552928        3.9120114343748869     
 N   22.313326575116729        1.1940306430094645        6.7906546690157290     
 N   19.722659910551670        1.1424034887859000        7.1277109746904195     
 O   23.594919155355875        3.3802992617327519        5.3193975477302873     
 C   21.849561150133002        4.8047895130520590        5.4144569711113482     
 N   18.400071827097531        4.1338155438262394        5.5669323851306212     
 C   20.408497174899072        4.9225271669481394        5.4921250572644897     
 O   23.477663072067948        1.2228660837715872        4.0938974050145056     
 C   21.639745306189738       0.55288241312618291        2.9682248233172506     
 N   18.217728997731715       0.97389979685941475        3.6824577425178471     
 C   20.191000679369811       0.52655560609570684        2.9386781178335575     
 O   23.663912535299165        1.2582477970763244        6.5791550039108495     
 C   21.939210770290796       0.53021204099456443        7.8529526218680825     
 N   18.446175136649963       0.83480700528918406        7.4586860944073390     
 C   20.496266597425969       0.45445134528443232        8.0082113716245065     
 B   24.056068071059620        1.9457333757771749        5.2958534382172262     
 C   22.784377775382225        5.9635059956534224        5.4192679809889599     
 H   17.641240151471841        3.4243795073732572        5.6529977576171868     
 C   18.258988044395846        5.4852380261088971        5.5612006677751493     
 C   19.534348278670599        6.0314230002359137        5.5082083899257865     
 C   22.495109881165110      -0.14080796663826017        1.9670946167825616     
 H   17.491890976429492        1.3485074305069169        4.3328852384457353     
 C   18.026384611604325       0.16840430345910742        2.6082382295507407     
 C   19.280282386085030      -0.14127166671847538        2.0961466550019687     
 C   22.885099608118068      -0.10220741257440584        8.8068661379570976     
 H   17.646539319415847        1.2317363096596252        6.9167345101305369     
 C   18.385593119564675       -1.5694019325166841E-002   8.5085432597402768     
 C   19.693850103431039      -0.28420073623835901        8.8977131397669282     
 C   25.642815934647064        1.9103310087465328        5.1363247263832017     
 H   23.550621860688036        5.8546290199668549        4.6383516798905475     
 H   23.337971871035496        6.0125407129117958        6.3701721387934054     
 H   22.252568043096883        6.9073727155433886        5.2805297843774728     
 H   17.279344928357105        5.9418434869980201        5.6431169413292510     
 H   19.789783283858348        7.0809313876041911        5.4836488609916136     
 H   23.270473822816459      -0.72355720788027800        2.4812789225091691     
 H   23.030297376621839       0.58351431625429317        1.3343173302631290     
 H   21.898550148127512      -0.79444606258008943        1.3235667836758314     
 H   17.038858981117709      -0.14293209673999985        2.2837887225804696     
 H   19.496623757150907      -0.77619590949958406        1.2485746148187429     
 H   23.761461094509730      -0.49536100871868272        8.2720709235931587     
 H   22.393473619707038      -0.89885768700785640        9.3797566560201080     
 H   23.259159455438873       0.64968100451600541        9.5248331063494565     
 H   17.434249954146814      -0.39243625765744017        8.8657717673707666     
 H   20.006114754471852      -0.92960892796298900        9.7062476366545845     
 H   26.114840629200643        2.4743220623853768        5.9559972169161890     
 H   25.982966044880250       0.86834373927686381        5.2531443904268125     
 C   26.105825801712655        2.4523991376503105        3.7747418595720510     
 H   25.884347043261940        3.5291076767055629        3.7115926985067884     
 H   25.506212958199981        1.9827926844697235        2.9800517116747480     
 C   27.582820878545917        2.2152443077454955        3.4508655470613507     
 H   28.220220660267753        2.7870542266655209        4.1433465819625033     
 H   27.829788658374287        1.1559655844806696        3.6295817330260576     
 C   27.922362011289852        2.5770479250888294        2.0013005515087841     
 H   27.715777178895056        3.6449341095767265        1.8256824143809238     
 H   27.237087569656762        2.0370933220596652        1.3276436479346641     
 C   29.369050937948771        2.2619050052763492        1.6129793327054431     
 H   30.055060795959402        2.8381865395820278        2.2536617283617355     
 H   29.584949749462982        1.2033068963066513        1.8303274413836126     
 C   29.677132935800334        2.5534006719901003       0.14152811786536054     
 H   29.474264760756718        3.6144332344995953       -7.5330609151728067E-002
 H   28.979328807577570        1.9888958509199717      -0.49652792827824044     
 C   31.120364992005243        2.2178949679599995      -0.24769470976488900     
 H   31.326073007293694        1.1585341146716508       -2.3828275749384863E-002
 H   31.810986995232184        2.7912599351847609       0.39128530200394129     
 C   31.437488974785293        2.5030596691932514       -1.7185320430063125     
 H   30.754114372880430        1.9267261421814867       -2.3604822956102844     
 H   31.222773752022942        3.5604256571982087       -1.9413452820823698     
 C   32.889081706785220        2.1882315171569804       -2.0952711083540247     
 H   33.106055296330922        1.1286329560538346       -1.8830139148237823     
 H   33.564857984076262        2.7623947048128779       -1.4410666510276688     
 C   33.217979567661679        2.4995528454194913       -3.5589050525835320     
 H   32.556352693439429        1.9160751125002933       -4.2171630655504835     
 H   32.979961677536224        3.5545235427777784       -3.7697850517882423     
 C   34.681257706625317        2.2262488549250210       -3.9245413708851928     
 H   34.921018065452920        1.1678156216834239       -3.7297494508489604     
 H   35.334199602167658        2.8056827229427164       -3.2519979037455600     
 C   35.014883490421695        2.5728605069586754       -5.3796549421524391     
 H   34.353735133649479        2.0018937432634787       -6.0513904321926830     
 H   34.772599621911461        3.6321089364451398       -5.5669997359285199     
 C   36.477422872765025        2.3081367963032369       -5.7623978450317903     
 H   36.721712713612234        1.2481300179607833       -5.5730678657241031     
 H   37.147100143899422        2.8900039949175205       -5.1058499284345737     
 C   36.769246950551562        2.6485772797816729       -7.2294013434955335     
 H   36.061832902544815        2.0993273255797713       -7.8768553648917763     
 H   36.559488157213238        3.7188853686678582       -7.4104765773657340     
 C   38.207299456815264        2.3239222791009291       -7.6691948681207878     
 H   38.918735151998582        2.9234157141024792       -7.0710061315023838     
 H   38.423856731716945        1.2643323100123467       -7.4352769735909723     
 C   38.416013168832016        2.5837270528485692       -9.1672655425245679     
 H   39.412294900268684        2.2454262917741938       -9.5134109343606319     
 H   38.324298008773901        3.6625773607208676       -9.4098603462655053     
 H   37.662653125150449        2.0407258111535440       -9.7743493047645416     
 Cl   16.145501935124134        1.9837193768218921        5.7410007894749304     
 Co   20.461176773501315        1.9697974217100869        12.346011398830321     
 N   21.868354114064367       0.40287159890461754        12.158463591465923     
 N   19.313440590974661       0.19906901024371873        12.337974819893251     
 N   21.723791306541894        2.7721258205856834        10.849402198015783     
 N   19.153641328316915        2.7846300664385319        10.826133194435361     
 N   21.953037446994195        2.8005999628703062        13.608600610798119     
 N   19.364830432052532        2.8976476350195521        13.969696146083631     
 O   23.221322953562300       0.57793339125863241        12.127731911815083     
 C   21.469256582057202      -0.84221795440313441        12.198767684502528     
 N   18.015598678013170      -0.17424817580396812        12.413638565584625     
 C   20.024863598042380      -0.95805792096432085        12.284372623556308     
 O   23.087954481343601        2.7426146053883644        10.921032261811217     
 C   21.232611509144743        3.4257533076113624        9.8281093087192790     
 N   17.832632207290150        2.9937642772387134        10.615518456769191     
 C   19.785791032169811        3.4490996402341594        9.8243744357289096     
 O   23.302120584577125        2.6964846542634078        13.402585132207019     
 C   21.599417700967340        3.4585921571882752        14.681102124557025     
 N   18.096638385884564        3.2083942147413693        14.328092727167421     
 C   20.159223923220335        3.5663198348147995        14.846464590533765     
 B   23.682047173785797        2.0186672573505802        12.107783574932739     
 C   22.403329748768417       -2.0009964871675874        12.206984475546927     
 H   17.260381639653602       0.53639266001208119        12.532636969773545     
 C   17.879198262947355       -1.5246321895744466        12.422830340845071     
 C   19.155635330950226       -2.0678878674997483        12.330728816060150     
 C   22.065582551230396        4.1062201571737980        8.7989454035587187     
 H   17.121757397581874        2.6240320761645082        11.283659261158574     
 C   17.612109285388055        3.7716862487159264        9.5245672042518894     
 C   18.850236888758978        4.0861235842109958        8.9827993153167665     
 C   22.573655165782888        4.0588853287965616        15.627130382345308     
 H   17.285278467459072        2.8043848333620915        13.807551718442028     
 C   18.061122202487446        4.0465104395979274        15.388594515551965     
 C   19.378786093715217        4.3029022902129155        15.756177777934148     
 C   25.270276372480296        2.0524955131686213        11.945376572551352     
 H   23.117292722333218       -1.9394805716309176        11.371824517756099     
 H   23.021424582629383       -1.9897887732857229        13.118852307802550     
 H   21.866525752756772       -2.9506023568187105        12.155596678860539     
 H   16.904331063690158       -1.9842860368683262        12.541176422466174     
 H   19.414828513887379       -3.1166666066708411        12.305328439019689     
 H   22.922595583771752        4.6020754594031947        9.2776642651450096     
 H   22.488135630593185        3.3758456254305331        8.0884280969326490     
 H   21.471054998692530        4.8329523636140648        8.2313911552221661     
 H   16.615680906272750        4.0600152885881631        9.2100754047482312     
 H   19.041713146907252        4.6976287477616294        8.1122315611617033     
 H   23.375384516289717        4.5662961240412763        15.072105404638993     
 H   22.082678799667971        4.7543260806700376        16.314609802390031     
 H   23.061040318776438        3.2723443239469328        16.226170011859452     
 H   17.118331854316182        4.4182301964880226        15.772916831500225     
 H   19.709277151652326        4.9346312108463177        16.568327602630212     
 H   25.740498863967083        1.4926770881268887        12.769512538628808     
 H   25.608536736167324        3.0953882186775572        12.060647033417952     
 C   25.744299796226933        1.5065982290182065        10.588110019531646     
 H   25.516360734257123       0.43130930490166208        10.524004049667665     
 H   25.156420548233044        1.9797268653426543        9.7867012396422375     
 C   27.228838837780557        1.7291130909344077        10.280394052156046     
 H   27.852275165448642        1.1533671966392307        10.982380655573335     
 H   27.484303199863540        2.7862938782014459        10.459523842738689     
 C   27.584037744326384        1.3591485628596416        8.8351925606664796     
 H   27.369804481528242       0.29257895851443999        8.6611386542458924     
 H   26.911208423750150        1.9025119166277000        8.1520901999747544     
 C   29.038391185851417        1.6590289724578933        8.4583315123884510     
 H   29.714128174796130        1.0769952342550499        9.1045654061997112     
 H   29.262793990293577        2.7157063425885730        8.6761297417183325     
 C   29.355588514649526        1.3629039980750981        6.9884002312369162     
 H   29.146501903341441       0.30305560774920359        6.7721584968672461     
 H   28.665728009042894        1.9310022878622484        6.3451370864548480     
 C   30.803208939495043        1.6879351673085268        6.6028215523350475     
 H   31.015382265280888        2.7457683821376970        6.8274529708918816     
 H   31.489369838468900        1.1097376651244226        7.2421201812286879     
 C   31.120756035391434        1.4020583535648619        5.1311320956432667     
 H   30.437726263632744        1.9788513897965760        4.4893566640665341     
 H   30.904974077731897       0.34487095861369105        4.9084670899698306     
 C   32.571720135613418        1.7165992995643451        4.7494367314914641     
 H   32.790515369601707        2.7748359357370513        4.9660426719993316     
 H   33.250659418682247        1.1384624291366048        5.3967347718600758     
 C   32.893001919225505        1.4141798358808588        3.2814649304148724     
 H   32.229161162218922        2.0029714321129704        2.6306165900006095     
 H   32.652873816451084       0.36106116427327306        3.0644410251340957     
 C   34.354579278017624        1.6890215769583639        2.9097108948369064     
 H   34.597517542424640        2.7438267517065738        3.1175111818760395     
 H   35.009334122474201        1.0992441100365979        3.5707505047509795     
 C   34.683064347021840        1.3626852363494115        1.4485412307016003     
 H   34.029434487446210        1.9520256400607017       0.78707268750279169     
 H   34.429404291694460       0.31021213179750212        1.2435553673465261     
 C   36.148948424862120        1.6167436133648696        1.0724699629225296     
 H   36.405432880027142        2.6686701847239180        1.2823962528543842     
 H   36.807971209202869        1.0153920061090989        1.7200097556951017     
 C   36.450003724206077        1.2998095405131769      -0.39736723464031970     
 H   35.774136754610950        1.8849375763994578       -1.0413420707574124     
 H   36.209244782845552       0.24419733084016657      -0.60537598200118548     
 C   37.904200517742225        1.5817876962320654      -0.80392056490876840     
 H   38.580573343443291       0.95116908296830283      -0.20310872440977670     
 H   38.149475072754285        2.6262696487635613      -0.54519250769344418     
 C   38.143981948135675        1.3404014897473100       -2.2999967437481446     
 H   39.166671961966067        1.6067049492336392       -2.6063594156765322     
 H   37.986481930079265       0.28473110974735577       -2.5709395651146281     
 H   37.458378831014798        1.9427051814798637       -2.9149609789400968     
 Cl   15.782464689025343        1.9784917799797164        12.696322680870997     
 Co   10.782756104124189        5.9164697109300448        8.0938172274581017     
 N   9.3755730347791566        4.3495467290280656        8.2815883135683386     
 N   11.930469895691695        4.1457561204734192        8.1016589058734407     
 N   9.5203215346415746        6.7188237411712137        9.5906163309267498     
 N   12.090477747851578        6.7314225440852526        9.6133836311455489     
 N   9.2907275835045766        6.7473263985988128        6.8314610438240768     
 N   11.878899815936585        6.8443508602325016        6.4699380398396800     
 O   8.0226105508617778        4.5246208544315314        8.3124753373499534     
 C   9.7746751022191187        3.1044598368065848        8.2412029972727439     
 N   13.228304835899808        3.7724406377616955        8.0258118322039742     
 C   11.219057190107135        2.9886282409150353        8.1553752285817271     
 O   8.1561377543641775        6.6892756259882109        9.5192237669103772     
 C   10.011677356624320        7.3726105711372893        10.611725845626109     
 N   13.411518044725094        6.9407289195537016        9.8236359831569313     
 C   11.458501205253762        7.3960166163684260        10.615171487827963     
 O   7.9416798714455661        6.6432294155258367        7.0376984900062611     
 C   9.6441969947805308        7.4053966853954263        5.7589504130185407     
 N   13.147039244887996        7.1550343735815867        6.1112870910043258     
 C   11.084366490411634        7.5130647161938482        5.5933284612403629     
 B   7.5618990051225712        5.9653605203256461        8.3325294603917488     
 C   8.8406279555516978        1.9456587620634040        8.2331059107962119     
 H   13.983502575660943        4.4830777308366558        7.9066953815573271     
 C   13.364710012030670        2.4220585118279638        8.0166142131271858     
 C   12.088283748450277        1.8788019210624103        8.1088968175992076     
 C   9.1789029845083654        8.0532703974245372        11.640920049250211     
 H   14.122277429856005        6.5709023884440949        9.1554269511562936     
 C   13.632225232454918        7.7188765248530009        10.914387989104826     
 C   12.394197530039433        8.0332870188882275        11.456405066051156     
 C   8.6698571000987368        8.0058200311322683        4.8131094196329549     
 H   13.958485731467853        6.7510111262887014        6.6316932070539325     
 C   13.182389975345796        7.9931549590551336        5.0507793785995432     
 C   11.864661728876060        8.2496085614625034        4.6834538694799228     
 C   5.9736662734625829        5.9992057680842468        8.4950171637022898     
 H   8.1265545353837503        2.0073302370507236        9.0681429809001219     
 H   8.2226728733743197        1.9566297768613707        7.3211560130161573     
 H   9.3774488675499814       0.99608972352258474        8.2847543893369835     
 H   14.339573160636423        1.9624206653616008        7.8981421736451995     
 H   11.829092474337157       0.83002483827979789        8.1343351151962704     
 H   8.3219487433997426        8.5492293394341914        11.162221300460951     
 H   8.7562973250330209        7.3230138482179168        12.351524944806819     
 H   9.7735851790941179        8.7799501379321825        12.208382017892887     
 H   14.628703223042958        8.0073798419374729        11.228558934664360     
 H   12.202875391720623        8.6449199804714603        12.326920316209261     
 H   7.8679786057816221        8.5127998758677261        5.3682658289487479     
 H   9.1606833233906304        8.7016373646777367        4.1259364348130791     
 H   8.1827322820219717        7.2194174160598816        4.2137273955471874     
 H   14.125127718451370        8.3648114016259694        4.6662561325378400     
 H   11.534033074472710        8.8813035395951996        3.8713302569471271     
 H   5.5034375763859096        5.4392982585122729        7.6709443016535985     
 H   5.6354080706575438        7.0420869621684377        8.3796347543010103     
 C   5.4996305585619663        5.4534611077701243        9.8523377199507554     
 H   5.7275912543834417        4.3781858405369425        9.9165763688594417     
 H   6.0874769298604825        5.9267198850361131        10.653693409959470     
 C   4.0150778958850060        5.6759607537873116        10.160023533366045     
 H   3.3916695620715953        5.1001159013128783        9.4580972455127519     
 H   3.7595787888375458        6.7331108092248506        9.9807710663497993     
 C   3.6598834601651888        5.3061453657926148        11.605268389459482     
 H   3.8740958630929545        4.2395889702327194        11.779422903345088     
 H   4.3327374776610128        5.8495577641253327        12.288304827958610     
 C   2.2055411380641674        5.6060993957808307        11.982133441535391     
 H   1.5297760933776856        5.0240522228915871        11.335942482757270     
 H   1.9811733979324702        6.6627715264939615        11.764273452428549     
 C   1.8883463061316335        5.3100705703739344        13.452088763507085     
 H   2.0974291253153705        4.2502351817754915        13.668392488003580     
 H   2.5782155022069513        5.8781999219893333        14.095312619565945     
 C  0.44072740931243864        5.6351277795417545        13.837668721128708     
 H  0.22856529644069529        6.6929609324591475        13.613025085405990     
 H -0.24544031080208825        5.0569324529708828        13.198375281895338     
 C  0.12317162159661758        5.3492635942331317        15.309363586061075     
 H  0.80617617957138765        5.9260817850912222        15.951140746189894     
 H  0.33898551925155329        4.2920868537870742        15.532042432758432     
 C  -1.3278081448118408        5.6637565793912561        15.691047991790541     
 H  -1.5466355162616019        6.7219872431956276        15.474446124808903     
 H  -2.0067181320716632        5.0856056771739304        15.043732285171941     
 C  -1.6491092696765384        5.3613152299429769        17.159015986766647     
 H -0.98530317364449904        5.9501252750846936        17.809882075448058     
 H  -1.4089457661480578        4.3082058070053231        17.376040248686706     
 C  -3.1107055541768642        5.6361054519410310        17.530742050997027     
 H  -3.3536778339069975        6.6908944573052862        17.322906092680142     
 H  -3.7654215852277719        5.0462922140347288        16.869699128530847     
 C  -3.4392249880924659        5.3098073409004600        18.991915989911767     
 H  -2.7855682097580901        5.8991316153881046        19.653374421767346     
 H  -3.1856165320053713        4.2573279394006773        19.196934143980048     
 C  -4.9051001938631362        5.5639707212545639        19.367976606966167     
 H  -5.1615271918527936        6.6158857892472778        19.157929909468070     
 H  -5.5641689322568473        4.9625844819789551        18.720518661733426     
 C  -5.2061696935697226        5.2472434881759487        20.837853234584632     
 H  -4.5301340776960304        5.8322966963566429        21.481727653553413     
 H  -4.9656227068295209        4.1915961297989845        21.045964317899209     
 C  -6.6602938154104345        5.5296098502993090        21.244453979591867     
 H  -7.3368788141945700        4.8990763236782273        20.643783865479982     
 H  -6.9053450266692673        6.5741253756323443        20.985619656535082     
 C  -6.9000491525050753        5.2884709451563223        22.740568115734941     
 H  -7.9226019526068265        5.5553866367621545        23.046973405807325     
 H  -6.7431037290009721        4.2326972466601385        23.011586924706187     
 H  -6.2140227574487747        5.8904786322386302        23.355395861254397     
 Cl   15.461390853466801        5.9251950784433562        7.7427292959151197     
         388

 Co   10.983469016106392        5.9242089189219795        1.3365484621861923     
 N   9.5763106873756936        7.5032196222331828        1.4448481385802441     
 N   12.118825267678107        7.7107986673886098        1.2775600645234113     
 N   9.7032526980192557        5.1558841213237212        2.8154386148164385     
 N   12.288576486091641        5.1540144019422947        2.8934049779026143     
 N   9.5058976125564527        5.1374596684555875        1.9780867393587104E-002
 N   12.096462560267479        5.0851527807237185      -0.31828916756442860     
 O   8.2236663992061771        7.3250983222634813        1.4911799285638396     
 C   9.9684678868161054        8.7504812077465601        1.3974817671675439     
 N   13.418652366076900        8.0818439738293080        1.2427329764084043     
 C   11.409647314352497        8.8690020968850440        1.3197114045795368     
 O   8.3434248577517547        5.1675561242905728        2.7159450501907290     
 C   10.182563240252703        4.4981734900085115        3.8399943839615096     
 N   13.603186643100065        4.9209105894314158        3.1218340455009348     
 C   11.631184825519771        4.4726137668901957        3.8682558656859465     
 O   8.1553366182536653        5.2031430879748353       0.23084950007411723     
 C   9.8794035049126716        4.4746913946736369       -1.0433487289442560     
 N   13.372743998948692        4.7775523304275858      -0.64994233215545782     
 C   11.322311235829785        4.3978016640516024       -1.1987692264535315     
 B   7.7635269680588372        5.8899240240897504        1.5148041617933548     
 C   9.0330569780251828        9.9086687106630276        1.3923989460087780     
 H   14.177798495383081        7.3728751382909472        1.1549855710637098     
 C   13.558621075298982        9.4332817751557752        1.2479403731222163     
 C   12.282834597214793        9.9784872969929701        1.3025306198200095     
 C   9.3285455531082011        3.8050607762973718        4.8426577642486626     
 H   14.328107957056815        5.2958370767636795        2.4706228942983053     
 C   13.796387728398978        4.1169157293623373        4.1969183615894936     
 C   12.543453760104878        3.8066377982845054        4.7106628861385698     
 C   8.9324008666457502        3.8443656289127284       -1.9974857219504143     
 H   14.172645171416729        5.1756050785297969      -0.10915714557235937     
 C   13.432698159513205        3.9274298067228983       -1.7001060408139193     
 C   12.124186686429146        3.6591733604091559       -2.0887315352936420     
 C   6.1767712142023017        5.8536463466652977        1.6749608446138504     
 H   8.2688836771844620        9.8013106638341529        2.1754317302448096     
 H   8.4769100380534770        9.9548070893867475       0.44303231714732877     
 H   9.5645069750731224        10.853076019865110        1.5275693173398857     
 H   14.537793465867331        9.8906012992598527        1.1646222897738756     
 H   12.026575131368816        11.027788106402335        1.3271964774897482     
 H   8.5501638863175096        3.2251401195684326        4.3302064099197057     
 H   8.7975596819556401        4.5296669901720934        5.4782741078166790     
 H   9.9254221965077232        3.1490298450988394        5.4833398308128407     
 H   14.784493267290676        3.8072039210809341        4.5208600657018332     
 H   12.328677291985034        3.1728119170431932        5.5594013405607674     
 H   8.0603582680204120        3.4438228903814081       -1.4621907563343770     
 H   9.4245037049253604        3.0543067575973715       -2.5774386470497634     
 H   8.5516802744229228        4.5986155467869274       -2.7080799030654439     
 H   14.383833183655542        3.5509884779135068       -2.0581625158122829     
 H   11.811511608145981        3.0140743653290429       -2.8973584062981064     
 H   5.7042595918583094        6.4173980298827207       0.85538659908441539     
 H   5.8371347478141757        4.8114974611601697        1.5581085440745159     
 C   5.7135037380199787        6.3953843885627375        3.0366342285510348     
 H   5.9358926335975513        7.4718727659797590        3.1003761551141134     
 H   6.3123101924703091        5.9248536253325481        3.8313642455643109     
 C   4.2360001444699478        6.1597533797804429        3.3596509686285461     
 H   3.5996546746440936        6.7328461946992793        2.6672921372322875     
 H   3.9877309807658579        5.1009576640318812        3.1799872898420785     
 C   3.8961267280796932        6.5209838589685694        4.8093391522754878     
 H   4.1043002183890751        7.5883870827689304        4.9858357515119032     
 H   4.5801898053505923        5.9794788645138537        5.4829125101630707     
 C   2.4487644020768111        6.2079270633749513        5.1969442876312826     
 H   1.7638866283312846        6.7857669201684487        4.5565134226469333     
 H   2.2312319246220396        5.1498648769074764        4.9787373272113928     
 C   2.1406409111032669        6.4988181178334603        6.6685658230606988     
 H   2.3452168202488650        7.5593120724910250        6.8862777747184776     
 H   2.8372915798939640        5.9326850540545237        7.3063646448628843     
 C  0.69679481213416716        6.1654133518735001        7.0573658304053417     
 H  0.48936647663300997        5.1066408415802833        6.8324767091525489     
 H   7.1739075792064885E-003   6.7405066246445076        6.4189268939092745     
 C  0.37999145474175228        6.4495994915733519        8.5285086193356943     
 H   1.0623822829685241        5.8715250627699351        9.1698616267362478     
 H  0.59635876402692722        7.5063588952746185        8.7524413911476024     
 C  -1.0720470879018880        6.1365779210906100        8.9050559975085157     
 H  -1.2907553386885460        5.0777486257372866        8.6910486337574309     
 H  -1.7470081483517801        6.7129107417294724        8.2520240129552196     
 C  -1.4001812778630258        6.4457507987178166        10.369323579410617     
 H -0.73959955706258385        5.8597784933087347        11.026276069954163     
 H  -1.1601762309095229        7.4997948080000141        10.582225490558898     
 C  -2.8638505553352656        6.1743865529191160        10.734801822353722     
 H  -3.1058283528043895        5.1171886252761825        10.536884658980037     
 H  -3.5157972144102119        6.7571255943111961        10.064389344590177     
 C  -3.1963475048752876        6.5169975260766462        12.191032348130440     
 H  -2.5372634084517207        5.9415387397324562        12.860533659350875     
 H  -2.9505354301910320        7.5745267996854500        12.382083355829895     
 C  -4.6596645318000087        6.2560280260090311        12.573053751526698     
 H  -4.9080919885676630        5.1983329002593814        12.378621630276921     
 H  -5.3269612935599335        6.8435558879234701        11.919797567762451     
 C  -4.9503084320675574        6.5901753151104074        14.041477211017702     
 H  -4.2482397433544747        6.0323248714543718        14.685789613665181     
 H  -4.7326961258148224        7.6569150956817849        14.228714013888425     
 C  -6.3905607799938950        6.2748508281786082        14.478728563219688     
 H  -7.0961787841650699        6.8827107547473751        13.883840165591922     
 H  -6.6151389747791693        5.2192209153717188        14.238860745713062     
 C  -6.5990753551079600        6.5279498927282003        15.977696273617864     
 H  -7.5990181381460440        6.2031109004419234        16.320511494662099     
 H  -6.4930824695043778        7.6015903482190570        16.227102977349901     
 H  -5.8563269035456900        5.9720378354859536        16.581795960818557     
 Cl   15.673459724620733        5.9330231205707618        1.0629233434222805     
 Co   20.831688679789018        1.9771639657512392        5.4771137574244992     
 N   22.238914458819384        3.5561231909262316        5.3685847464672252     
 N   19.696287684800371        3.7636621076270020        5.5356976632114367     
 N   22.112020004130645        1.2086787847583049        3.9983595840979689     
 N   19.526779021456115        1.2068413340139026        3.9200836938680785     
 N   22.309216775987935        1.1902920806358768        6.7938963233415715     
 N   19.718577294356063        1.1374868029508183        7.1314996615276538     
 O   23.591558346996248        3.3780257381025018        5.3224591278820794     
 C   21.846702807911822        4.8033633855291447        5.4159638412284989     
 N   18.396456244025025        4.1347325504056727        5.5703525125187472     
 C   20.405495967299156        4.9218508940073988        5.4935276927313543     
 O   23.471845477243587        1.2203158253378066        4.0979780825677325     
 C   21.632854614745217       0.55115448203289363        2.9736183913520460     
 N   18.212174956647015       0.97405177144492250        3.6912946379889520     
 C   20.184256087163465       0.52566010787791539        2.9451462939123250     
 O   23.659793915626512        1.2562378146148403        6.5830564453098628     
 C   21.935643138109814       0.52750400565869482        7.8569860202891659     
 N   18.442296422245420       0.82979421955380372        7.4630691714066719     
 C   20.492719961259972       0.45037656744948396        8.0121713340222787     
 B   24.051687950754200        1.9428206808701589        5.2990166855156602     
 C   22.782085225274749        5.9615720092031115        5.4212788397445086     
 H   17.637312396792581        3.4257679349302341        5.6581578317610788     
 C   18.256525830123493        5.4861659601353612        5.5650094518410445     
 C   19.532336131718726        6.0313451546962851        5.5104953548507147     
 C   22.487023170077372      -0.14180466426205471        1.9709646522386925     
 H   17.487187845208631        1.3488090484790154        4.3425194385597594     
 C   18.019066815649385       0.17043346706282494        2.6159027631006735     
 C   19.272052599777300      -0.13990751640770488        2.1023459015017898     
 C   22.882583240880063      -0.10271732409491441        8.8112537489609970     
 H   17.642410961987135        1.2277548212723866        6.9221924089823066     
 C   18.382336576967887       -2.0176083504697129E-002   8.5133487871184332     
 C   19.690842424200945      -0.28822707239850820        8.9021445668335701     
 C   25.638450884133693        1.9065005613968480        5.1389608510665470     
 H   23.546265562380032        5.8543804386698683        4.6382317367914068     
 H   23.338232803723177        6.0075133330834509        6.3706505991303679     
 H   22.250624109660805        6.9059911550576256        5.2862872424613387     
 H   17.277371378461005        5.9435368993072908        5.6481954296175010     
 H   19.788625047925773        7.0806401178129015        5.4857435963560119     
 H   23.264835831460417      -0.72245815817297998        2.4835126462992450     
 H   23.018745434201669       0.58289268721299381        1.3360099092119353     
 H   21.890115207806829      -0.79720377336371773        1.3296272843962105     
 H   17.030974964861556      -0.13898228313636352        2.2916336812095177     
 H   19.486923879891734      -0.77348144407234909        1.2534513837806753     
 H   23.755194833454301      -0.50235221726243884        8.2760669252574175     
 H   22.390639322851854      -0.89353257557986943        9.3904711763364617     
 H   23.262453973544432       0.65140341040545946        9.5225904935995054     
 H   17.431211136806198      -0.39665569119767285        8.8713854777188779     
 H   20.003503140774409      -0.93316154583908095        9.7109054121314404     
 H   26.110920772164221        2.4704126639321609        5.9584499041147172     
 H   25.978069938627499       0.86437214814260344        5.2560387608607391     
 C   26.101781376966052        2.4479667364457365        3.7772005290473190     
 H   25.879314598292673        3.5244225663414208        3.7132104560607169     
 H   25.503066446009075        1.9772105683633849        2.9825400755134073     
 C   27.579327494941744        2.2124024204413595        3.4543254869285005     
 H   28.215582719397958        2.7856379564868372        4.1466452501477304     
 H   27.827673328849354        1.1536533871551542        3.6341574501509615     
 C   27.919256301163504        2.5734676358262085        2.0046091687898038     
 H   27.710978381450051        3.6408230692061152        1.8279672360372035     
 H   27.235285374306144        2.0318038624815138        1.3310745554406036     
 C   29.366665415498883        2.2605304637330450        1.6170857925140392     
 H   30.051461111999455        2.8384546066200254        2.2575239194470322     
 H   29.584285873175439        1.2024955695424102        1.8353372664851024     
 C   29.674810696254848        2.5514103753000912       0.14546261915941869     
 H   29.470147726178833        3.6118815328632685       -7.2271282428843703E-002
 H   28.978216840279607        1.9852062065727014      -0.49233354831658221     
 C   31.118688387722948        2.2181242559727270      -0.24332761750444454     
 H   31.326196478721538        1.1593645696196826       -1.8454585790349878E-002
 H   31.808259247974711        2.7932589414225100       0.39512464453994661     
 C   31.435483949359359        2.5023603630756832       -1.7144687689784659     
 H   30.753088085727661        1.9242999304195334       -2.3558310033002585     
 H   31.219102960802672        3.5591258398074626       -1.9383626892385180     
 C   32.887519822277476        2.1893554209518000       -2.0910583617491132     
 H   33.106224673519016        1.1305113106307587       -1.8771159517761657     
 H   33.562504243287506        2.7656400966298889       -1.4380101122069717     
 C   33.215639586701528        2.4986110073631740       -3.5553184130123019     
 H   32.554935722499479        1.9127983696820847       -4.2122990850095308     
 H   32.975785529269295        3.5527173766797984       -3.7681086769984025     
 C   34.679257312804836        2.2270480941318374       -3.9208857036774480     
 H   34.921036452411748        1.1697452334849308       -3.7232283405808730     
 H   35.331350681261512        2.8094864230297421       -3.2503399942595999     
 C   35.011795294410632        2.5699708507169774       -5.3770477757931259     
 H   34.352439111563164        1.9949738605122533       -6.0467174998115301     
 H   34.766397759519506        3.6276831030955816       -5.5677577741259272     
 C   36.475008772150019        2.3085105662120333       -5.7591841229289003     
 H   36.722899543756583        1.2505190535552575       -5.5654061199582756     
 H   37.142607595944931        2.8952948508432006       -5.1054875018859764     
 C   36.765868804001421        2.6435100725197027       -7.2274129758323031     
 H   36.063201862322558        2.0867702714179739       -7.8722224180288878     
 H   36.549262872975675        3.7107156596162350       -7.4138227089688487     
 C   38.205902027886609        2.3270736415735720       -7.6648270583188980     
 H   38.912131668380532        2.9337040699477086       -7.0691825025658028     
 H   38.429396557197222        1.2708669315112242       -7.4259075885372479     
 C   38.414807643165467        2.5814178587623355       -9.1635872690223348     
 H   39.414443690471529        2.2552361233674487       -9.5065653110187558     
 H   38.310388104548998        3.6557100002371525       -9.4119809123868219     
 H   37.671141655791317        2.0270657200123128       -9.7684582313404924     
 Cl   16.141723405321940        1.9856497620471747        5.7502767113408462     
 Co   20.464843697610284        1.9696713387000790        12.346795786200291     
 N   21.873126856494878       0.40319616274056136        12.162317110450839     
 N   19.318680876731509       0.19776009197610794        12.340731285766591     
 N   21.727587450128997        2.7715053819142574        10.851049038350711     
 N   19.156914068951743        2.7822627232532109        10.825030106268510     
 N   21.955703267803813        2.8000268328730056        13.611409458552835     
 N   19.367299838093210        2.8941231151450473        13.970866625276027     
 O   23.225947873202092       0.57920397276239310        12.131234647813713     
 C   21.474994120497456      -0.84218966781194038        12.202899305020480     
 N   18.020957715411971      -0.17629079598542555        12.414011309404204     
 C   20.030760894629434      -0.95895232577665535        12.287678448560280     
 O   23.091586799821457        2.7435029609621493        10.923844943682925     
 C   21.236754662404312        3.4246232182830565        9.8292578834629811     
 N   17.836108899663774        2.9917508593806486        10.613458268153810     
 C   19.789905406736192        3.4474077265492360        9.8242511833535549     
 O   23.304914203551935        2.6978100792485522        13.405555276479108     
 C   21.600762342633942        3.4575179656529773        14.683775215233659     
 N   18.098557768349604        3.2046790006830630        14.327364948343110     
 C   20.160339514709396        3.5637060003679992        14.848145787785240     
 B   23.685691044905269        2.0200164485641641        12.111060982157037     
 C   22.409700845162195       -2.0004545527341704        12.211310487297206     
 H   17.265099732703273       0.53376892080189198        12.531755726039586     
 C   17.885285289997594       -1.5267801531222240        12.422235342186427     
 C   19.162074692054752       -2.0692960027634077        12.332167218481954     
 C   22.070565281182176        4.1055610381761793        8.8011188524897452     
 H   17.124724838383521        2.6214256407768257        11.280786115562341     
 C   17.616474502298232        3.7703019764962966        9.5228554992017163     
 C   18.855123611826343        4.0849717994463601        8.9823200684425153     
 C   22.573473876020806        4.0585337034786919        15.630874499959372     
 H   17.288014084626429        2.8002818477200830        13.805952347483661     
 C   18.061384939179497        4.0433899976526613        15.387321794519968     
 C   19.378442497213832        4.3004276660844685        15.756493350994679     
 C   25.273800627345725        2.0549057377442015        11.948388525237592     
 H   23.126353114548380       -1.9363181646099252        11.378951203578273     
 H   23.024485191735803       -1.9916301733961117        13.125194844538681     
 H   21.873699678260699       -2.9500911725442824        12.155727961282308     
 H   16.910472729981961       -1.9869226009075691        12.538539644478341     
 H   19.421780423433979       -3.1179275790644008        12.306651277699718     
 H   22.922604537601593        4.6072199340847222        9.2814254087772827     
 H   22.499892357439261        3.3753616664004849        8.0954911443205901     
 H   21.475504641793208        4.8274094397309675        8.2288485942019687     
 H   16.620289126620683        4.0588014059437851        9.2076387785711198     
 H   19.047390030252046        4.6972554438378449        8.1125201619470033     
 H   23.378237918863377        4.5620389830011598        15.077296905389995     
 H   22.082120441907247        4.7573401626818521        16.314263750645484     
 H   23.056367882605851        3.2729106878972116        16.234095378772231     
 H   17.118034719823804        4.4153032721345662        15.769989479282025     
 H   19.707672596956659        4.9329261247330161        16.568541136482011     
 H   25.744632195406439        1.4947869106335352        12.771935241953463     
 H   25.611701646997567        3.0978572865795972        12.064058163143592     
 C   25.747143503269939        1.5099586737892787        10.590552090328769     
 H   25.518803780006476       0.43479339818332913        10.525692034852423     
 H   25.159095486039131        1.9839168857205949        9.7897838184202151     
 C   27.231547776282323        1.7322140176040071        10.282368384960041     
 H   27.855108941144220        1.1554002277447550        10.983329502075760     
 H   27.487617765675946        2.7890558072285874        10.462576535726081     
 C   27.585710972787620        1.3637300424996741        8.8366188545149829     
 H   27.370479961807494       0.29757152819494548        8.6613987366871754     
 H   26.913053801845592        1.9084927945706363        8.1544975515406861     
 C   29.040087816837652        1.6627923151253574        8.4595139095895000     
 H   29.715544542114664        1.0796388051318637        9.1049987640997365     
 H   29.265439150530526        2.7190810539259758        8.6781747531439386     
 C   29.356519725363206        1.3677041752682708        6.9892724564790152     
 H   29.146203595046764       0.30830958248109419        6.7720992897247694     
 H   28.667147330338995        1.9371752498202257        6.3467426847680430     
 C   30.804386824213676        1.6914679904168424        6.6037950669045884     
 H   31.017772519928080        2.7488388842979066        6.8293636264108013     
 H   31.489902149389909        1.1119400022312933        7.2425368833806258     
 C   31.121566921592212        1.4065846003953291        5.1318792258393335     
 H   30.439484599129766        1.9850629107332511        4.4906759895968493     
 H   30.904216006619905       0.34998153205790095        4.9081200020907554     
 C   32.573031323021290        1.7193282789494047        4.7507838858831493     
 H   32.793392336474277        2.7769342410245921        4.9686797278993922     
 H   33.250891155065673        1.1394310707423680        5.3975535384637050     
 C   32.894227307741367        1.4181653320462353        3.2825803201953385     
 H   32.231510885371748        2.0088088687572458        2.6323357589914633     
 H   32.652454772700985       0.36574266337570277        3.0642046229946325     
 C   34.356298898052387        1.6911260405166944        2.9114515196153694     
 H   34.600967187513312        2.7451306125241577        3.1209347522236723     
 H   35.010040291149274        1.0992842923696347        3.5715391514372543     
 C   34.684163505874402        1.3666354327267376        1.4497839103741821     
 H   34.031642498505647        1.9583359157460924       0.78944777349344697     
 H   34.428423761349507       0.31508264297954741        1.2430364964604781     
 C   36.150417682265562        1.6183996576862452        1.0737127806841178     
 H   36.409394721097406        2.6690454181671979        1.2862148821585311     
 H   36.808330428402606        1.0139020039900899        1.7192201141955470     
 C   36.449669681414619        1.3047697856756155      -0.39709219864574519     
 H   35.775682282855406        1.8941265137085981       -1.0387386498976474     
 H   36.204881239068683       0.25092429455469689      -0.60798717832835047     
 C   37.904379686965655        1.5824083451655140      -0.80428776162615312     
 H   38.578733566184809       0.94748187131663897      -0.20625858577252426     
 H   38.153981387867532        2.6248802922668739      -0.54281344762131289     
 C   38.141528689186977        1.3448083298793727       -2.3012347948164948     
 H   39.165172532196422        1.6055369159033084       -2.6080465301423019     
 H   37.977303707308423       0.29158913112486884       -2.5753995270587526     
 H   37.459460676922539        1.9530725331180578       -2.9132698278000877     
 Cl   15.785711837723039        1.9751950865724694        12.692677706782726     
 Co   10.779072634176536        5.9163919174091317        8.0930088500528186     
 N   9.3707843842083243        4.3499192703346052        8.2776903341893977     
 N   11.925215276265178        4.1444942561485627        8.0988965073758568     
 N   9.5164922297923393        6.7182491608192851        9.5889280949879545     
 N   12.087171238346889        6.7290927134411387        9.6144912589686804     
 N   9.2880606015041618        6.7467966694443753        6.8286068627218874     
 N   11.876432463296894        6.8408721479931831        6.4687614636633457     
 O   8.0179691280925240        4.5259381723923013        8.3089137881726849     
 C   9.7689213436901081        3.1045358887605317        8.2370344576843131     
 N   13.222932135608914        3.7704449913833598        8.0254500895399765     
 C   11.213144684461032        2.9877809355045777        8.1520530131742976     
 O   8.1524741651219799        6.6902131243983733        9.5163478707367055     
 C   10.007484833894836        7.3715118743884442        10.610552634696463     
 N   13.408004711295540        6.9387373575760920        9.8257338852881180     
 C   11.454337152057965        7.3943507480622053        10.615296626852693     
 O   7.9388818352232420        6.6445964179962154        7.0346625978511472     
 C   9.6428649511641193        7.4043589428049330        5.7562329418350364     
 N   13.145126709743632        7.1513708245378060        6.1120320710948413     
 C   11.083265718283302        7.5104929128398625        5.5916266838912385     
 B   7.5582373500659745        5.9667558895960422        8.3291835680924979     
 C   8.8342383173106338        1.9462504825576401        8.2287320264238293     
 H   13.978772519600858        4.4805013639333238        7.9075983610066611     
 C   13.358608957591517        2.4199573542254216        8.0172208041338049     
 C   12.081829393463888        1.8774406062840092        8.1074533429083697     
 C   9.1738528154803323        8.0526250920313984        11.638719083963828     
 H   14.119283952123640        6.5683265450491772        9.1583440409875401     
 C   13.627806437404470        7.7174934630390917        10.916155657240751     
 C   12.389248064017668        8.0321387847074792        11.456917480891960     
 C   8.6700603517352164        8.0054930302475160        4.8093038382299591     
 H   13.955749064907140        6.7469611055260925        6.6333221196217567     
 C   13.182149192959814        7.9900858683955756        5.0520699102177664     
 C   11.865033156632782        8.2471796074750028        4.6831325388817477     
 C   5.9701245308114395        6.0016605274311337        8.4919292148111722     
 H   8.1174857939761367        2.0105281191279305        9.0609797551273843     
 H   8.2195808470039271        1.9548598787648825        7.3147731653601422     
 H   9.3702549115181650       0.99664735096598622        8.2845513046790753     
 H   14.333417870005839        1.9598294907469098        7.9008021679138185     
 H   11.822125418706506       0.82881052983617998        8.1330037866238829     
 H   8.3218673238815857        8.5543785605219913        11.158430694791774     
 H   8.7444774548754740        7.3225329791435607        12.344426052297109     
 H   9.7690539898219253        8.7744254977292577        12.210905823348080     
 H   14.624036863375418        8.0061513075249753        11.231080873785782     
 H   12.197121639482384        8.6445384729922363        12.326669730053872     
 H   7.8651607793287477        8.5086066679161139        5.3630008944988612     
 H   9.1612773475551172        8.7046417629797617        4.1261931263664353     
 H   8.1874029086199744        7.2199958259544372        4.2057717537610797     
 H   14.125451610483063        8.3619416801872450        4.6692197115798546     
 H   11.535678002957008        8.8796472704319989        3.8711086163064792     
 H   5.4992873994144631        5.4414606393475209        7.6684398696123619     
 H   5.6322254564704943        7.0446015959894890        8.3761577119191006     
 C   5.4967704011290603        5.4568523079273863        9.8498147585279590     
 H   5.7251296986940376        4.3816994342335844        9.9147955082540378     
 H   6.0847885641822570        5.9309288166964667        10.650534748272245     
 C   4.0123537664863687        5.6790939928702828        10.157971010614586     
 H   3.3888179930287228        5.1021903252207990        9.4570647054479569     
 H   3.7562523426795869        6.7359078816316824        9.9776513389361803     
 C   3.6581945467956265        5.3107456386478313        11.603759953635892     
 H   3.8734064684754133        4.2445991075842899        11.779071545431899     
 H   4.3308742066100114        5.8555529037957568        12.285821352271464     
 C   2.2038278291856068        5.6098749996007546        11.980868489713991     
 H   1.5283455538069870        5.0267093368741698        11.335422658424791     
 H   1.9785084900658820        6.6661589950763291        11.762151475425954     
 C   1.8873981239651212        5.3148743084308494        13.451131791951894     
 H   2.0977107324957909        4.2554915200595378        13.668361325175981     
 H   2.5767784358972285        5.8843735801266659        14.093625867914495     
 C  0.43953242632039879        5.6386618925015952        13.836610305180644     
 H  0.22615697976426846        6.6960327373446793        13.611030616014537     
 H -0.24598911821098929        5.0591359012371662        13.197873211632125     
 C  0.12234441432419782        5.3537900256573918        15.308531065373705     
 H  0.80440382376489783        5.9322912116374749        15.949735858418085     
 H  0.33972435334686663        4.2971966479791588        15.532302904744029     
 C  -1.3291342275289462        5.6664901104375049        15.689616435645947     
 H  -1.5495244625196380        6.7240906380596615        15.471724281308095     
 H  -2.0069674231742392        5.0865801302853910        15.042830734492675     
 C  -1.6503477779241258        5.3653072831936148        17.157816547806043     
 H -0.98766287527681729        5.9559676252860845        17.808077224116417     
 H  -1.4085430178345979        4.3128930356775665        17.376192586015186     
 C  -3.1124365751698768        5.6382211042373003        17.528919942097300     
 H  -3.3571358442699979        6.6922109505684420        17.319404225654676     
 H  -3.7661426746797924        5.0463467707679355        16.868829356391679     
 C  -3.4403323444386054        5.3137653094458726        18.990591464437973     
 H  -2.7877869264709911        5.9054512618528223        19.650918340724861     
 H  -3.1846393667594284        4.2622068470733430        19.197368306354587     
 C  -4.9065784691573961        5.5656248207768764        19.366652938714697     
 H  -5.1655034712389032        6.6162600223157071        19.154041177089155     
 H  -5.5645329114516793        4.9610954424626863        18.721220173166749     
 C  -5.2058432514815660        5.2521832543235902        20.837493837013302     
 H  -4.5317027798600273        5.8414723717969474        21.479048831321286     
 H  -4.9612470842177459        4.1983059839990773        21.048482112372007     
 C  -6.6604872824276677        5.5301742380357357        21.244732458483515     
 H  -7.3350337589586996        4.8953246170074793        20.646832391709076     
 H  -6.9098864016175154        6.5726764737294037        20.983161171477345     
 C  -6.8976124340137055        5.2927994904421114        22.741714073377221     
 H  -7.9211317323243877        5.5540838368110501        23.048564434297568     
 H  -6.7338907359554296        4.2394866935455804        23.015948313596532     
 H  -6.2151602198534315        5.9007954007442089        23.353624766331272     
 Cl   15.458134217069819        5.9219443861030507        7.7464214402955633     
         388

 Co   10.987921608805753        5.9243868728897819        1.3300678829375729     
 N   9.5795455178681248        7.5016939592498648        1.4429154836122198     
 N   12.122785635600296        7.7106914177097492        1.2756122930510703     
 N   9.7093227273773302        5.1532063569713484        2.8097809799947946     
 N   12.293705057182477        5.1521940796680648        2.8853032517223531     
 N   9.5100226216108066        5.1337250697200290        1.6490530594228392E-002
 N   12.100567898830732        5.0801898784413471      -0.32207937114798574     
 O   8.2270312968355590        7.3228385112571335        1.4880731596074557     
 C   9.9713358183944951        8.7490641393119031        1.3959495576107894     
 N   13.422283738989210        8.0827705418763767        1.2393241697775639     
 C   11.412660869777248        8.8683314808465390        1.3183043777515830     
 O   8.3492416300665777        5.1650028107515160        2.7117908092216561     
 C   10.189438096217431        4.4964645377776602        3.8345586649853587     
 N   13.608730631130060        4.9210973248882741        3.1130039749408414     
 C   11.637911269737794        4.4717437183511759        3.8617668709473518     
 O   8.1594687857182979        5.2011635042373525       0.22687618478670551     
 C   9.8829932543214039        4.4719851885262738       -1.0474266771698304     
 N   13.376645401763822        4.7724840156248272      -0.65431834613991202     
 C   11.325881551796806        4.3937047793464430       -1.2027499644081785     
 B   7.7679120435729541        5.8870219991307753        1.5115774801040194     
 C   9.0353620056226642        9.9067459258767254        1.3903394285079003     
 H   14.181741767014772        7.3742735038118523        1.1498311338573388     
 C   13.561095299699083        9.4342188225101982        1.2441564447499946     
 C   12.284856379363314        9.9784159826736740        1.3002606994080086     
 C   9.3366011090573817        3.8040984872276349        4.8387444674237967     
 H   14.332807760871134        5.2961563715073119        2.4609942168884746     
 C   13.803685949619080        4.1190174986861035        4.1892915985505441     
 C   12.551658684834390        3.8080683680660550        4.7044824496047131     
 C   8.9349456874711759        3.8438679762414556       -2.0019310384153730     
 H   14.176794579685057        5.1715588063868170      -0.11459868264512343     
 C   13.435978073561884        3.9229073985706084       -1.7049160588625274     
 C   12.127218344416232        3.6551272930982406       -2.0931846798142781     
 C   6.1811404773720717        5.8498224266087684        1.6722510217724653     
 H   8.2732517630760167        9.8010900557107377        2.1755044746603285     
 H   8.4766615147781295        9.9497710979880729       0.44250468271259591     
 H   9.5664645141258102        10.851706841918599        1.5217452673458971     
 H   14.539777264370597        9.8923089126738670        1.1595819619464880     
 H   12.027740060481934        11.027502786762103        1.3251273028507735     
 H   8.5558279243957589        3.2261999830715893        4.3279196241377358     
 H   8.8090063829400762        4.5290889312848845        5.4764717107650114     
 H   9.9338290375569507        3.1463700058989557        5.4773019719915572     
 H   14.792356273421607        3.8112560030128408        4.5130858921416497     
 H   12.338342665276532        3.1756182021788737        5.5545590925046904     
 H   8.0665961840783709        3.4369344576532672       -1.4662553417609394     
 H   9.4273506745528248        3.0595686774676341       -2.5881374471347871     
 H   8.5484989884706302        4.6003373281982345       -2.7059690704088992     
 H   14.386894450739987        3.5467248170921559       -2.0637785849910544     
 H   11.814148733861382        3.0105184801261387       -2.9020513473382956     
 H   5.7081878719424788        6.4135112316444483       0.85286873068597391     
 H   5.8420368195227583        4.8075344501641526        1.5551178600070643     
 C   5.7175459892279807        6.3909312334664632        3.0341105697559314     
 H   5.9409305803877963        7.4671636667517838        3.0987182961327018     
 H   6.3154454173832786        5.9192282297192929        3.8288039158278799     
 C   4.2394871241329524        6.1568972108723985        3.3561118341156915     
 H   3.6042951763696842        6.7314298394593512        2.6639181737590589     
 H   3.9898323870092720        5.0986358191986927        3.1753155319578705     
 C   3.8992204067517235        6.5173727144217120        4.8059541460479389     
 H   4.1090973351601674        7.5842404251020374        4.9834891043307126     
 H   4.5819707693755332        5.9741427119724682        5.4794013554567638     
 C   2.4511332280191298        6.2065334916074564        5.1927532135581549     
 H   1.7674777819581562        6.7860243309716042        4.5525658893922403     
 H   2.2318704018598359        5.1490372338867285        4.9736384137802538     
 C   2.1429442251529403        6.4968076599501137        6.6645468625046282     
 H   2.3493236067539787        7.5567379376019224        6.8831361833166298     
 H   2.8383789414545677        5.9289681594190711        7.3020855596065957     
 C  0.69844932770075052        6.1656343262761499        7.0529132700648072     
 H  0.48921294707970897        5.1074642641522550        6.8270191724072937     
 H   9.8845819912858485E-003   6.7425014552300571        6.4150007320883473     
 C  0.38197515888757705        6.4488968498560162        8.5243597119321262     
 H   1.0633877325016716        5.8690968918129416        9.1651256289526231     
 H  0.60000963232423443        7.5050563354571569        8.7493692974528425     
 C  -1.0705062730816992        6.1377002026615486        8.9007618043076651     
 H  -1.2909454807296914        5.0796238949835573        8.6850756816716874     
 H  -1.7446777775766020        6.7161497451365255        8.2488844091596984     
 C  -1.3978609124467232        6.4448155786760353        10.365654742539556     
 H -0.73819003604632549        5.8565242599178617        11.021332687908746     
 H  -1.1560347077285706        7.4980014663900123        10.580455790973007     
 C  -2.8618646370117387        6.1751726491072043        10.731072857688350     
 H  -3.1058414736939506        5.1190946574885645        10.530316110682033     
 H  -3.5129773907191906        6.7608862265800767        10.062644909621159     
 C  -3.1932777993977588        6.5141257685289817        12.188345083347395     
 H  -2.5359587720665488        5.9346827144592105        12.855797360815787     
 H  -2.9443933006919285        7.5701370768369047        12.382727344616907     
 C  -4.6572585993200075        6.2563708552281279        12.569771433664028     
 H  -4.9092335814508967        5.2006614936034428        12.370956428359229     
 H  -5.3225069994739407        6.8487417780611235        11.919322708006206     
 C  -4.9469599078008022        6.5851620137493665        14.039400887735932     
 H  -4.2495788036090270        6.0199322532389345        14.681118194068661     
 H  -4.7226005741133408        7.6488456486836061        14.231889821569581     
 C  -6.3891711732845060        6.2779455134507476        14.474289014557719     
 H  -7.0896439362985628        6.8928200649726374        13.881869476232730     
 H  -6.6205788139512523        5.2256414535145472        14.229514045761757     
 C  -6.5979165956171641        6.5257080445853806        15.973925594836079     
 H  -7.6011832321414392        6.2128547098577309        16.313589634275889     
 H  -6.4793756620739398        7.5948551384271514        16.229030296754910     
 H  -5.8647711066211210        5.9586001917573581        16.575889320476701     
 Cl   15.677246398458658        5.9349365170236856        1.0536472905300522     
 Co   20.827246792600114        1.9773256114461153        5.4835473527420486     
 N   22.235683689097446        3.5545863077636084        5.3704931240705029     
 N   19.692342654400335        3.7635477676743019        5.5376393207402934     
 N   22.105948897067581        1.2060006659924745        4.0039564154081724     
 N   19.521641047790503        1.2050176941725124        3.9281559533612707     
 N   22.305106976859143        1.1865535182622891        6.7971379776674148     
 N   19.714494678160456        1.1325701171157363        7.1352883483648890     
 O   23.588197538636621        3.3757522144722518        5.3255207080338716     
 C   21.843844465690637        4.8019372580062303        5.4174707113456488     
 N   18.392840660952523        4.1356495569851051        5.5737726399068723     
 C   20.402494759699241        4.9211746210666591        5.4949303281982189     
 O   23.466027882419230        1.2177655669040259        4.1020587601209595     
 C   21.625963923300695       0.54942655093960424        2.9790119593868414     
 N   18.206620915562311       0.97420374603043025        3.7001315334600569     
 C   20.177511494957120       0.52476460966012384        2.9516144699910924     
 O   23.655675295953863        1.2542278321533564        6.5869578867088769     
 C   21.932075505928832       0.52479597032282532        7.8610194187102493     
 N   18.438417707840877       0.82478143381842328        7.4674522484060049     
 C   20.489173325093972       0.44630178961453554        8.0161312964200508     
 B   24.047307830448780        1.9399079859631430        5.3021799328140942     
 C   22.779792675167272        5.9596380227528005        5.4232896985000574     
 H   17.633384642113324        3.4271563624872106        5.6633179059049708     
 C   18.254063615851145        5.4870938941618252        5.5688182359069405     
 C   19.530323984766852        6.0312673091566564        5.5127823197756429     
 C   22.478936458989633      -0.14280136188584922        1.9748346876948233     
 H   17.482484713987766        1.3491106664511139        4.3521536386737836     
 C   18.011749019694445       0.17246263066654244        2.6235672966506063     
 C   19.263822813469570      -0.13854336609693441        2.1085451480016109     
 C   22.880066873642054      -0.10322723561542296        8.8156413599648982     
 H   17.638282604558420        1.2237733328851479        6.9276503078340763     
 C   18.379080034371100       -2.4658147684227416E-002   8.5181543144965897     
 C   19.687834744970850      -0.29225340855865733        8.9065759939002138     
 C   25.634085833620325        1.9026701140471631        5.1415969757498923     
 H   23.541909264072029        5.8541318573728818        4.6381117936922669     
 H   23.338493736410861        6.0024859532551060        6.3711290594673313     
 H   22.248680176224724        6.9046095945718635        5.2920447005452047     
 H   17.275397828564905        5.9452303116165623        5.6532739179057510     
 H   19.787466811993195        7.0803488480216110        5.4878383317204111     
 H   23.259197840104374      -0.72135910846568196        2.4857463700893203     
 H   23.007193491781504       0.58227105817169433        1.3377024881607418     
 H   21.881680267486150      -0.79996148414734591        1.3356877851165894     
 H   17.023090948605400      -0.13503246953272716        2.2994786398385658     
 H   19.477224002632560      -0.77076697864511423        1.2583281527426078     
 H   23.748928572398871      -0.50934342580619496        8.2800629269216746     
 H   22.387805025996670      -0.88820746415188256        9.4011856966528171     
 H   23.265748491649987       0.65312581629491351        9.5203478808495561     
 H   17.428172319465578      -0.40087512473790560        8.8769991880669910     
 H   20.000891527076970      -0.93671416371517280        9.7155631876082964     
 H   26.107000915127799        2.4665032654789449        5.9609025913132454     
 H   25.973173832374748       0.86040055700834317        5.2589331312946648     
 C   26.097736952219446        2.4435343352411629        3.7796591985225874     
 H   25.874282153323406        3.5197374559772787        3.7148282136146453     
 H   25.499919933818166        1.9716284522570464        2.9850284393520665     
 C   27.575834111337571        2.2095605331372239        3.4577854267956507     
 H   28.210944778528162        2.7842216863081535        4.1499439183329576     
 H   27.825557999324420        1.1513411898296388        3.6387331672758654     
 C   27.916150591037152        2.5698873465635876        2.0079177860708231     
 H   27.706179584005046        3.6367120288355035        1.8302520576934831     
 H   27.233483178955531        2.0265144029033624        1.3345054629465434     
 C   29.364279893048995        2.2591559221897404        1.6211922523226354     
 H   30.047861428039511        2.8387226736580229        2.2613861105323290     
 H   29.583621996887896        1.2016842427781693        1.8403470915865923     
 C   29.672488456709363        2.5494200786100820       0.14939712045347681     
 H   29.466030691600952        3.6093298312269417       -6.9211955705959338E-002
 H   28.977104872981645        1.9815165622254314      -0.48813916835492399     
 C   31.117011783440653        2.2183535439854545      -0.23896052524400008     
 H   31.326319950149387        1.1601950245677142       -1.3080895831314894E-002
 H   31.805531500717240        2.7952579476602590       0.39896398707595193     
 C   31.433478923933421        2.5016610569581150       -1.7104054949506193     
 H   30.752061798574896        1.9218737186575801       -2.3511797109902326     
 H   31.215432169582407        3.5578260224167160       -1.9353800963946661     
 C   32.885957937769724        2.1904793247466201       -2.0868456151442021     
 H   33.106394050707117        1.1323896652076828       -1.8712179887285492     
 H   33.560150502498757        2.7688854884468999       -1.4349535733862746     
 C   33.213299605741376        2.4976691693068567       -3.5517317734410718     
 H   32.553518751559530        1.9095216268638762       -4.2074351044685772     
 H   32.971609381002366        3.5509112105818184       -3.7664323022085622     
 C   34.677256918984348        2.2278473333386533       -3.9172300364697032     
 H   34.921054839370569        1.1716748452864378       -3.7167072303127857     
 H   35.328501760355358        2.8132901231167677       -3.2486820847736397     
 C   35.008707098399569        2.5670811944752798       -5.3744406094338135     
 H   34.351143089476849        1.9880539777610282       -6.0420445674303771     
 H   34.760195897127559        3.6232572697460235       -5.5685158123233345     
 C   36.472594671535020        2.3088843361208302       -5.7559704008260102     
 H   36.724086373900924        1.2529080891497317       -5.5577443741924482     
 H   37.138115047990439        2.9005857067688807       -5.1051250753373791     
 C   36.762490657451281        2.6384428652577325       -7.2254246081690727     
 H   36.064570822100308        2.0742132172561765       -7.8675894711659984     
 H   36.539037588738104        3.7025459505646112       -7.4171688405719642     
 C   38.204504598957946        2.3302250040462145       -7.6604592485170082     
 H   38.905528184762481        2.9439924257929375       -7.0673588736292228     
 H   38.434936382677506        1.2774015530101017       -7.4165382034835226     
 C   38.413602117498918        2.5791086646761019       -9.1599089955200999     
 H   39.416592480674375        2.2650459549607040       -9.4997196876768797     
 H   38.296478200324103        3.6488426397534375       -9.4141014785081403     
 H   37.679630186432185        2.0134056288710815       -9.7625671579164433     
 Cl   16.137944875519747        1.9875801472724570        5.7595526332067610     
 Co   20.468510621719258        1.9695452556900710        12.347580173570261     
 N   21.877899598925389       0.40352072657650523        12.166170629435754     
 N   19.323921162488357       0.19645117370849716        12.343487751639932     
 N   21.731383593716096        2.7708849432428315        10.852695878685640     
 N   19.160186809586566        2.7798953800678898        10.823927018101660     
 N   21.958369088613431        2.7994537028757049        13.614218306307551     
 N   19.369769244133892        2.8905985952705429        13.972037104468425     
 O   23.230572792841883       0.58047455426615380        12.134737383812341     
 C   21.480731658937710      -0.84216138122074635        12.207030925538431     
 N   18.026316752810772      -0.17833341616688300        12.414384053223785     
 C   20.036658191216492      -0.95984673058898984        12.290984273564252     
 O   23.095219118299312        2.7443913165359346        10.926657625554631     
 C   21.240897815663882        3.4234931289547510        9.8304064582066832     
 N   17.839585592037395        2.9897374415225837        10.611398079538429     
 C   19.794019781302573        3.4457158128643122        9.8241279309781984     
 O   23.307707822526741        2.6991355042336971        13.408525420751197     
 C   21.602106984300548        3.4564437741176799        14.686448305910293     
 N   18.100477150814644        3.2009637866247567        14.326637169518799     
 C   20.161455106198453        3.5610921659211994        14.849826985036717     
 B   23.689334916024745        2.0213656397777475        12.114338389381333     
 C   22.416071941555977       -1.9999126183007536        12.215636499047484     
 H   17.269817825752945       0.53114518159170276        12.530874482305627     
 C   17.891372317047836       -1.5289281166700017        12.421640343527786     
 C   19.168514053159274       -2.0707041380270668        12.333605620903759     
 C   22.075548011133957        4.1049019191785616        8.8032923014207700     
 H   17.127692279185169        2.6188192053891433        11.277912969966106     
 C   17.620839719208409        3.7689177042766673        9.5211437941515449     
 C   18.860010334893708        4.0838200146817236        8.9818408215682624     
 C   22.573292586258724        4.0581820781608231        15.634618617573436     
 H   17.290749701793789        2.7961788620780745        13.804352976525296     
 C   18.061647675871548        4.0402695557073951        15.386049073487971     
 C   19.378098900712448        4.2979530419560215        15.756808924055212     
 C   25.277324882211154        2.0573159623197812        11.951400477923833     
 H   23.135413506763545       -1.9331557575889327        11.386077889400445     
 H   23.027545800842219       -1.9934715735065005        13.131537381274812     
 H   21.880873603764627       -2.9495799882698539        12.155859243704077     
 H   16.916614396273765       -1.9895591649468123        12.535902866490506     
 H   19.428732332980580       -3.1191885514579609        12.307974116379746     
 H   22.922613491431434        4.6123644087662496        9.2851865524095540     
 H   22.511649084285335        3.3748777073704361        8.1025541917085313     
 H   21.479954284893886        4.8218665158478711        8.2263060331817712     
 H   16.624897346968613        4.0575875232994063        9.2052021523940084     
 H   19.053066913596844        4.6968821399140603        8.1128087627323033     
 H   23.381091321437040        4.5577818419610434        15.082488406140994     
 H   22.081562084146523        4.7603542446936675        16.313917698900937     
 H   23.051695446435268        3.2734770518474905        16.242020745685007     
 H   17.117737585331422        4.4123763477811089        15.767062127063822     
 H   19.706068042260991        4.9312210386197144        16.568754670333810     
 H   25.748765526845798        1.4968967331401819        12.774357945278116     
 H   25.614866557827810        3.1003263544816377        12.067469292869234     
 C   25.749987210312945        1.5133191185603510        10.592994161125892     
 H   25.521246825755828       0.43827749146499623        10.527380020037180     
 H   25.161770423845219        1.9881069060985352        9.7928663971981944     
 C   27.234256714784092        1.7353149442736062        10.284342717764037     
 H   27.857942716839798        1.1574332588502796        10.984278348578183     
 H   27.490932331488352        2.7918177362557284        10.465629228713473     
 C   27.587384201248859        1.3683115221397066        8.8380451483634843     
 H   27.371155442086746       0.30256409787545091        8.6616588191284567     
 H   26.914899179941035        1.9144736725135727        8.1569049031066179     
 C   29.041784447823886        1.6665556577928218        8.4606963067905507     
 H   29.716960909433197        1.0822823760086773        9.1054321219997636     
 H   29.268084310767474        2.7224557652633781        8.6802197645695447     
 C   29.357450936076887        1.3725043524614438        6.9901446817211133     
 H   29.145905286752090       0.31356355721298473        6.7720400825822917     
 H   28.668566651635096        1.9433482117782030        6.3483482830812390     
 C   30.805564708932309        1.6950008135251582        6.6047685814741293     
 H   31.020162774575272        2.7519093864581157        6.8312742819297210     
 H   31.490434460310922        1.1141423393381640        7.2429535855325629     
 C   31.122377807792990        1.4111108472257960        5.1326263560353995     
 H   30.441242934626789        1.9912744316699260        4.4919953151271645     
 H   30.903457935507916       0.35509210550211084        4.9077729142116802     
 C   32.574342510429155        1.7220572583344642        4.7521310402748345     
 H   32.796269303346854        2.7790325463121328        4.9713167837994527     
 H   33.251122891449107        1.1403997123481313        5.3983723050673342     
 C   32.895452696257230        1.4221508282116118        3.2836957099758046     
 H   32.233860608524573        2.0146463054015213        2.6340549279823171     
 H   32.652035728950885       0.37042416247813248        3.0639682208551693     
 C   34.358018518087150        1.6932305040750248        2.9131921443938325     
 H   34.604416832601977        2.7464344733417421        3.1243583225713052     
 H   35.010746459824347        1.0993244747026711        3.5723277981235286     
 C   34.685262664726956        1.3705856291040639        1.4510265900467638     
 H   34.033850509565077        1.9646461914314832       0.79182285948410225     
 H   34.427443231004553       0.31995315416159265        1.2425176255744304     
 C   36.151886939669005        1.6200557020076207        1.0749555984457060     
 H   36.413356562167664        2.6694206516104781        1.2900335114626780     
 H   36.808689647602350        1.0124120018710809        1.7184304726959923     
 C   36.449335638623154        1.3097300308380539      -0.39681716265117067     
 H   35.777227811099870        1.9033154510177381       -1.0361352290378827     
 H   36.200517695291815       0.25765125826922719      -0.61059837465551536     
 C   37.904558856189091        1.5830289940989626      -0.80465495834353784     
 H   38.576893788926327       0.94379465966497511      -0.20940844713527185     
 H   38.158487702980779        2.6234909357701865      -0.54043438754918161     
 C   38.139075430238279        1.3492151700114354       -2.3024728458848456     
 H   39.163673102426777        1.6043688825729774       -2.6097336446080717     
 H   37.968125484537588       0.29844715250238196       -2.5798594890028776     
 H   37.460542522830288        1.9634398847562520       -2.9115786766600791     
 Cl   15.788958986420734        1.9718983931652223        12.689032732694454     
 Co   10.775389164228883        5.9163141238882186        8.0922004726475372     
 N   9.3659957336374919        4.3502918116411449        8.2737923548104586     
 N   11.919960656838660        4.1432323918237062        8.0961341088782710     
 N   9.5126629249431058        6.7176745804673565        9.5872398590491592     
 N   12.083864728842201        6.7267628827970256        9.6155988867918119     
 N   9.2853936195037452        6.7462669402899378        6.8257526816196989     
 N   11.873965110657204        6.8373934357538646        6.4675848874870105     
 O   8.0133277053232721        4.5272554903530713        8.3053522389954164     
 C   9.7631675851610975        3.1046119407144785        8.2328659180958823     
 N   13.217559435318023        3.7684493450050236        8.0250883468759788     
 C   11.207232178814929        2.9869336300941196        8.1487307977668682     
 O   8.1488105758797822        6.6911506228085358        9.5134719745630356     
 C   10.003292311165351        7.3704131776396000        10.609379423766816     
 N   13.404491377865986        6.9367457955984833        9.8278317874193064     
 C   11.450173098862169        7.3926848797559845        10.615421765877423     
 O   7.9360837990009179        6.6459634204665932        7.0316267056960324     
 C   9.6415329075477079        7.4033212002144397        5.7535154706515330     
 N   13.143214174599269        7.1477072754940254        6.1127770511853567     
 C   11.082164946154972        7.5079211094858760        5.5899249065421150     
 B   7.5545756950093770        5.9681512588664374        8.3258376757932488     
 C   8.8278486790695698        1.9468422030518759        8.2243581420514467     
 H   13.974042463540771        4.4779249970299917        7.9085013404559943     
 C   13.352507903152365        2.4178561966228793        8.0178273951404240     
 C   12.075375038477500        1.8760792915056084        8.1060098682175337     
 C   9.1688026464522991        8.0519797866382596        11.636518118677445     
 H   14.116290474391276        6.5657507016542596        9.1612611308187866     
 C   13.623387642354023        7.7161104012251824        10.917923325376677     
 C   12.384298597995901        8.0309905505267309        11.457429895732764     
 C   8.6702636033716942        8.0051660293627656        4.8054982568269633     
 H   13.953012398346425        6.7429110847634828        6.6349510321895808     
 C   13.181908410573833        7.9870167777360184        5.0533604418359896     
 C   11.865404584389506        8.2447506534875039        4.6828112082835727     
 C   5.9665827881602951        6.0041152867780196        8.4888412659200547     
 H   8.1084170525685231        2.0137260012051375        9.0538165293546449     
 H   8.2164888206335345        1.9530899806683943        7.3083903177041281     
 H   9.3630609554863469       0.99720497840938760        8.2843482200211671     
 H   14.327262579375255        1.9572383161322187        7.9034621621824366     
 H   11.815158363075856       0.82759622139256195        8.1316724580514936     
 H   8.3217859043634270        8.5595277816097930        11.154640089122596     
 H   8.7326575847179271        7.3220521100692046        12.337327159787398     
 H   9.7645228005497327        8.7689008575263312        12.213429628803272     
 H   14.619370503707875        8.0049227731124777        11.233602812907202     
 H   12.191367887244146        8.6441569655130124        12.326419143898486     
 H   7.8623429528758724        8.5044134599645034        5.3577359600489753     
 H   9.1618713717196059        8.7076461612817848        4.1264498179197915     
 H   8.1920735352179772        7.2205742358489937        4.1978161119749711     
 H   14.125775502514758        8.3590719587485207        4.6721832906218692     
 H   11.537322931441306        8.8779910012687981        3.8708869756658313     
 H   5.4951372224430166        5.4436230201827689        7.6659354375711262     
 H   5.6290428422834449        7.0471162298105394        8.3726806695371909     
 C   5.4939102436961544        5.4602435080846474        9.8472917971051626     
 H   5.7226681430046344        4.3852130279302255        9.9130146476486338     
 H   6.0821001985040315        5.9351377483568202        10.647376086585020     
 C   4.0096296370877322        5.6822272319532550        10.155918487863127     
 H   3.3859664239858507        5.1042647491287187        9.4560321653831618     
 H   3.7529258965216279        6.7387049540385142        9.9745316115225631     
 C   3.6565056334260637        5.3153459115030479        11.602251517812304     
 H   3.8727170738578716        4.2496092449358613        11.778720187518708     
 H   4.3290109355590101        5.8615480434661809        12.283337876584318     
 C   2.2021145203070462        5.6136506034206795        11.979603537892592     
 H   1.5269150142362882        5.0293664508567533        11.334902834092313     
 H   1.9758435821992939        6.6695464636586959        11.760029498423359     
 C   1.8864499417986091        5.3196780464877644        13.450174820396706     
 H   2.0979923396762117        4.2607478583435840        13.668330162348383     
 H   2.5753413695875058        5.8905472382639994        14.091939116263045     
 C  0.43833744332835894        5.6421960054614351        13.835551889232580     
 H  0.22374866308784161        6.6991045422302111        13.609036146623083     
 H -0.24653792561989035        5.0613393495034495        13.197371141368912     
 C  0.12151720705177804        5.3583164570816528        15.307698544686334     
 H  0.80263146795840812        5.9385006381837266        15.948330970646277     
 H  0.34046318744217996        4.3023064421712425        15.532563376729627     
 C  -1.3304603102460515        5.6692236414837547        15.688184879501351     
 H  -1.5524134087776744        6.7261940329236953        15.469002437807285     
 H  -2.0072167142768151        5.0875545833968516        15.041929183813407     
 C  -1.6515862861717132        5.3692993364442536        17.156617108845438     
 H -0.99002257690913553        5.9618099754874763        17.806272372784775     
 H  -1.4081402695211380        4.3175802643498100        17.376344923343670     
 C  -3.1141675961628890        5.6403367565335705        17.527097833197569     
 H  -3.3605938546329979        6.6935274438315977        17.315902358629209     
 H  -3.7668637641318132        5.0464013275011421        16.867959584252510     
 C  -3.4414397007847448        5.3177232779912860        18.989266938964175     
 H  -2.7900056431838918        5.9117709083175400        19.648462259682375     
 H  -3.1836622015134854        4.2670857547460086        19.197802468729130     
 C  -4.9080567444516570        5.5672789202991897        19.365329270463228     
 H  -5.1694797506250119        6.6166342553841364        19.150152444710240     
 H  -5.5648968906465113        4.9596064029464175        18.721921684600073     
 C  -5.2055168093934094        5.2571230204712309        20.837134439441972     
 H  -4.5332714820240243        5.8506480472372528        21.476370009089155     
 H  -4.9568714616059708        4.2050158381991691        21.050999906844808     
 C  -6.6606807494449010        5.5307386257721616        21.245010937375167     
 H  -7.3331887037228300        4.8915729103367314        20.649880917938166     
 H  -6.9144277765657645        6.5712275718264630        20.980702686419612     
 C  -6.8951757155223348        5.2971280357279005        22.742860031019497     
 H  -7.9196615120419489        5.5527810368599448        23.050155462787810     
 H  -6.7246777429098863        4.2462761404310223        23.020309702486880     
 H  -6.2162976822580882        5.9111121692497886        23.351853671408143     
 Cl   15.454877580672838        5.9186936937627461        7.7501135846760070     
         388

 Co   10.992374201505113        5.9245648268575835        1.3235873036889538     
 N   9.5827803483605560        7.5001682962665459        1.4409828286441952     
 N   12.126746003522486        7.7105841680308878        1.2736645215787292     
 N   9.7153927567354028        5.1505285926189766        2.8041233451731506     
 N   12.298833628273313        5.1503737573938357        2.8772015255420915     
 N   9.5141476306651622        5.1299904709844704        1.3200193794869683E-002
 N   12.104673237393984        5.0752269761589748      -0.32586957473154288     
 O   8.2303961944649409        7.3205787002507847        1.4849663906510717     
 C   9.9742037499728848        8.7476470708772478        1.3944173480540352     
 N   13.425915111901519        8.0836971099234471        1.2359153631467235     
 C   11.415674425201997        8.8676608648080357        1.3168973509236295     
 O   8.3550584023814025        5.1624494972124584        2.7076365682525831     
 C   10.196312952182161        4.4947555855468089        3.8291229460092078     
 N   13.614274619160053        4.9212840603451324        3.1041739043807479     
 C   11.644637713955817        4.4708736698121569        3.8552778762087572     
 O   8.1636009531829323        5.1991839204998689       0.22290286949929378     
 C   9.8865830037301361        4.4692789823789099       -1.0515046253954048     
 N   13.380546804578954        4.7674157008220686      -0.65869436012436622     
 C   11.329451867763828        4.3896078946412826       -1.2067307023628253     
 B   7.7722971190870700        5.8841199741718002        1.5083507984146838     
 C   9.0376670332201474        9.9048231410904215        1.3882799110070225     
 H   14.185685038646465        7.3756718693327583        1.1446766966509678     
 C   13.563569524099186        9.4351558698646194        1.2403725163777730     
 C   12.286878161511833        9.9783446683543762        1.2979907789960075     
 C   9.3446566650065623        3.8031361981578975        4.8348311705989300     
 H   14.337507564685453        5.2964756662509442        2.4513655394786440     
 C   13.810984170839182        4.1211192680098705        4.1816648355115946     
 C   12.559863609563903        3.8094989378476041        4.6983020130708555     
 C   8.9374905082965999        3.8433703235701828       -2.0063763548803313     
 H   14.180943987953382        5.1675125342438371      -0.12004021971788749     
 C   13.439257987610564        3.9183849904183186       -1.7097260769111355     
 C   12.130250002403315        3.6510812257873249       -2.0976378243349139     
 C   6.1855097405418409        5.8459985065522382        1.6695411989310802     
 H   8.2776198489675696        9.8008694475873241        2.1755772190758473     
 H   8.4764129915027819        9.9447351065893983       0.44197704827786305     
 H   9.5684220531784980        10.850337663972088        1.5159212173519085     
 H   14.541761062873864        9.8940165260878814        1.1545416341191004     
 H   12.028904989595052        11.027217467121869        1.3230581282117986     
 H   8.5614919624740082        3.2272598465747460        4.3256328383557650     
 H   8.8204530839245123        4.5285108723976757        5.4746693137133429     
 H   9.9422358786061782        3.1437101666990714        5.4712641131702728     
 H   14.800219279552540        3.8153080849447472        4.5053117185814662     
 H   12.348008038568027        3.1784244873145542        5.5497168444486142     
 H   8.0728341001363280        3.4300460249251263       -1.4703199271875016     
 H   9.4301976441802875        3.0648305973378966       -2.5988362472198108     
 H   8.5453177025183376        4.6020591096095416       -2.7038582377523550     
 H   14.389955717824433        3.5424611562708055       -2.0693946541698263     
 H   11.816785859576784        3.0069625949232344       -2.9067442883784849     
 H   5.7121161520266481        6.4096244334061758       0.85035086228753232     
 H   5.8469388912313400        4.8035714391681363        1.5521271759396127     
 C   5.7215882404359828        6.3864780783701898        3.0315869109608280     
 H   5.9459685271780414        7.4624545675238076        3.0970604371512906     
 H   6.3185806422962481        5.9136028341060385        3.8262435860914485     
 C   4.2429741037959579        6.1540410419643541        3.3525726996028369     
 H   3.6089356780952748        6.7300134842194232        2.6605442102858299     
 H   3.9919337932526862        5.0963139743655042        3.1706437740736626     
 C   3.9023140854237544        6.5137615698748554        4.8025691398203900     
 H   4.1138944519312597        7.5800937674351445        4.9811424571495229     
 H   4.5837517334004731        5.9688065594310826        5.4758902007504568     
 C   2.4535020539614485        6.2051399198399615        5.1885621394850263     
 H   1.7710689355850278        6.7862817417747587        4.5486183561375473     
 H   2.2325088790976317        5.1482095908659815        4.9685395003491140     
 C   2.1452475392026136        6.4947972020667679        6.6605279019485586     
 H   2.3534303932590919        7.5541638027128197        6.8799945919147820     
 H   2.8394663030151710        5.9252512647836184        7.2978064743503070     
 C  0.70010384326733377        6.1658553006787997        7.0484607097242735     
 H  0.48905941752640797        5.1082876867242266        6.8215616356620394     
 H   1.2595256403365212E-002   6.7444962858156057        6.4110745702674201     
 C  0.38395886303340176        6.4481942081386814        8.5202108045285563     
 H   1.0643931820348191        5.8666687208559480        9.1603896311689983     
 H  0.60366050062154175        7.5037537756396944        8.7462972037580826     
 C  -1.0689654582615105        6.1388224842324881        8.8964676111068126     
 H  -1.2911356227708368        5.0814991642298288        8.6791027295859440     
 H  -1.7423474068014240        6.7193887485435777        8.2457448053641755     
 C  -1.3955405470304205        6.4438803586342539        10.361985905668494     
 H -0.73678051503006703        5.8532700265269879        11.016389305863330     
 H  -1.1518931845476184        7.4962081247800114        10.578686091387118     
 C  -2.8598787186882122        6.1759587452952927        10.727343893022978     
 H  -3.1058545945835121        5.1210006897009466        10.523747562384029     
 H  -3.5101575670281693        6.7646468588489563        10.060900474652142     
 C  -3.1902080939202295        6.5112540109813173        12.185657818564351     
 H  -2.5346541356813765        5.9278266891859648        12.851061062280699     
 H  -2.9382511711928254        7.5657473539883595        12.383371333403916     
 C  -4.6548526668400072        6.2567136844472255        12.566489115801359     
 H  -4.9103751743341304        5.2029900869475050        12.363291226441538     
 H  -5.3180527053879469        6.8539276681987760        11.918847848249960     
 C  -4.9436113835340461        6.5801487123883255        14.037324564454162     
 H  -4.2509178638635792        6.0075396350234973        14.676446774472144     
 H  -4.7125050224118583        7.6407762016854281        14.235065629250739     
 C  -6.3877815665751161        6.2810401987228861        14.469849465895750     
 H  -7.0831090884320558        6.9029293751978997        13.879898786873536     
 H  -6.6260186531233352        5.2320619916573747        14.220167345810450     
 C  -6.5967578361263675        6.5234661964425600        15.970154916054293     
 H  -7.6033483261368353        6.2225985192735394        16.306667773889679     
 H  -6.4656688546435017        7.5881199286352450        16.230957616159923     
 H  -5.8732153096965520        5.9451625480287627        16.569982680134846     
 Cl   15.681033072296586        5.9368499134766095        1.0443712376378242     
 Co   20.822804905411211        1.9774872571409914        5.4899809480595989     
 N   22.232452919375504        3.5530494246009852        5.3724015016737798     
 N   19.688397624000299        3.7634334277216013        5.5395809782691492     
 N   22.099877790004516        1.2033225472266440        4.0095532467183750     
 N   19.516503074124891        1.2031940543311219        3.9362282128544628     
 N   22.300997177730348        1.1828149558887016        6.8003796319932572     
 N   19.710412061964849        1.1276534312806545        7.1390770352021233     
 O   23.584836730276997        3.3734786908420018        5.3285822881856637     
 C   21.840986123469456        4.8005111304833168        5.4189775814627987     
 N   18.389225077880020        4.1365665635645374        5.5771927672949975     
 C   20.399493552099326        4.9204983481259195        5.4963329636650835     
 O   23.460210287594869        1.2152153084702453        4.1061394376741864     
 C   21.619073231856174       0.54769861984631485        2.9844055274216368     
 N   18.201066874477611       0.97435572061593800        3.7089684289311617     
 C   20.170766902750771       0.52386911144233228        2.9580826460698599     
 O   23.651556676281210        1.2522178496918723        6.5908593281078902     
 C   21.928507873747851       0.52208793498695583        7.8650528171313328     
 N   18.434538993436338       0.81976864808304295        7.4718353254053369     
 C   20.485626688927976       0.44222701177958712        8.0200912588178230     
 B   24.042927710143360        1.9369952910561272        5.3053431801125281     
 C   22.777500125059799        5.9577040363024896        5.4253005572556070     
 H   17.629456887434063        3.4285447900441870        5.6684779800488627     
 C   18.251601401578792        5.4880218281882893        5.5726270199728356     
 C   19.528311837814982        6.0311894636170278        5.5150692847005720     
 C   22.470849747901894      -0.14379805950964375        1.9787047231509540     
 H   17.477781582766905        1.3494122844232124        4.3617878387878077     
 C   18.004431223739509       0.17449179427025996        2.6312318302005386     
 C   19.255593027161840      -0.13717921578616390        2.1147443945014319     
 C   22.877550506404049      -0.10373714713593152        8.8200289709687976     
 H   17.634154247129707        1.2197918444979092        6.9331082066858452     
 C   18.375823491774309       -2.9140211863757703E-002   8.5229598418747461     
 C   19.684827065740755      -0.29627974471880653        8.9110074209668557     
 C   25.629720783106954        1.8988396666974783        5.1442331004332376     
 H   23.537552965764025        5.8538832760758943        4.6379918505931261     
 H   23.338754669098545        5.9974585734267611        6.3716075198042947     
 H   22.246736242788643        6.9032280340861005        5.2978021586290716     
 H   17.273424278668806        5.9469237239258330        5.6583524061940009     
 H   19.786308576060620        7.0800575782303214        5.4899330670848103     
 H   23.253559848748335      -0.72026005875838406        2.4879800938793957     
 H   22.995641549361338       0.58164942913039497        1.3393950671095483     
 H   21.873245327165467      -0.80271919493097421        1.3417482858369683     
 H   17.015206932349244      -0.13108265592909080        2.3073235984676144     
 H   19.467524125373387      -0.76805251321787926        1.2632049217045402     
 H   23.742662311343441      -0.51633463434995108        8.2840589285859334     
 H   22.384970729141482      -0.88288235272389559        9.4119002169691708     
 H   23.269043009755546       0.65484822218436767        9.5181052680996050     
 H   17.425133502124957      -0.40509455827813828        8.8826128984151023     
 H   19.998279913379527      -0.94026678159126476        9.7202209630851524     
 H   26.103081058091377        2.4625938670257290        5.9633552785117736     
 H   25.968277726122000       0.85642896587408279        5.2618275017285914     
 C   26.093692527472840        2.4391019340365894        3.7821178679978553     
 H   25.869249708354140        3.5150523456131366        3.7164459711685733     
 H   25.496773421627257        1.9660463361507079        2.9875168031907262     
 C   27.572340727733398        2.2067186458330879        3.4612453666628005     
 H   28.206306837658367        2.7828054161294697        4.1532425865181848     
 H   27.823442669799483        1.1490289925041233        3.6433088844007693     
 C   27.913044880910803        2.5663070573009668        2.0112264033518428     
 H   27.701380786560041        3.6326009884648922        1.8325368793497627     
 H   27.231680983604914        2.0212249433252110        1.3379363704524829     
 C   29.361894370599106        2.2577813806464357        1.6252987121312314     
 H   30.044261744079563        2.8389907406960200        2.2652483016176257     
 H   29.582958120600352        1.2008729160139282        1.8453569166880819     
 C   29.670166217163878        2.5474297819200729       0.15333162174753495     
 H   29.461913657023068        3.6067781295906149       -6.6152628983074960E-002
 H   28.975992905683686        1.9778269178781611      -0.48394478839326577     
 C   31.115335179158357        2.2185828319981820      -0.23459343298355562     
 H   31.326443421577231        1.1610254795157460       -7.7072058722799028E-003
 H   31.802803753459770        2.7972569538980081       0.40280332961195731     
 C   31.431473898507488        2.5009617508405468       -1.7063422209227728     
 H   30.751035511422131        1.9194475068956267       -2.3465284186802071     
 H   31.211761378362137        3.5565262050259698       -1.9323975035508143     
 C   32.884396053261980        2.1916032285414402       -2.0826328685392905     
 H   33.106563427895217        1.1342680197846069       -1.8653200256809326     
 H   33.557796761710009        2.7721308802639113       -1.4318970345655775     
 C   33.210959624781225        2.4967273312505389       -3.5481451338698418     
 H   32.552101780619580        1.9062448840456676       -4.2025711239276244     
 H   32.967433232735438        3.5491050444838388       -3.7647559274187219     
 C   34.675256525163867        2.2286465725454696       -3.9135743692619585     
 H   34.921073226329391        1.1736044570879447       -3.7101861200446988     
 H   35.325652839449212        2.8170938232037934       -3.2470241752876801     
 C   35.005618902388505        2.5641915382335823       -5.3718334430745012     
 H   34.349847067390535        1.9811340950098029       -6.0373716350492233     
 H   34.753994034735605        3.6188314363964653       -5.5692738505207418     
 C   36.470180570920014        2.3092581060296267       -5.7527566787231201     
 H   36.725273204045266        1.2552971247442060       -5.5500826284266207     
 H   37.133622500035941        2.9058765626945604       -5.1047626487887809     
 C   36.759112510901133        2.6333756579957623       -7.2234362405058432     
 H   36.065939781878050        2.0616561630943790       -7.8629565243031099     
 H   36.528812304500534        3.6943762415129879       -7.4205149721750798     
 C   38.203107170029284        2.3333763665188574       -7.6560914387151184     
 H   38.898924701144423        2.9542807816381669       -7.0655352446926427     
 H   38.440476208157783        1.2839361745089795       -7.4071688184297981     
 C   38.412396591832376        2.5767994705898682       -9.1562307220178667     
 H   39.418741270877220        2.2748557865539589       -9.4928740643350054     
 H   38.282568296099200        3.6419752792697220       -9.4162220446294587     
 H   37.688118717073053        1.9997455377298503       -9.7566760844923941     
 Cl   16.134166345717553        1.9895105324977396        5.7688285550726768     
 Co   20.472177545828227        1.9694191726800632        12.348364560940233     
 N   21.882672341355899       0.40384529041244910        12.170024148420671     
 N   19.329161448245205       0.19514225544088637        12.346244217513274     
 N   21.735179737303195        2.7702645045714061        10.854342719020568     
 N   19.163459550221393        2.7775280368825688        10.822823929934808     
 N   21.961034909423049        2.7988805728784043        13.617027154062267     
 N   19.372238650174570        2.8870740753960380        13.973207583660823     
 O   23.235197712481675       0.58174513576991449        12.138240119810970     
 C   21.486469197377964      -0.84213309462955233        12.211162546056384     
 N   18.031675790209576      -0.18037603634834043        12.414756797043363     
 C   20.042555487803547      -0.96074113540132433        12.294290098568224     
 O   23.098851436777167        2.7452796721097195        10.929470307426339     
 C   21.245040968923451        3.4223630396264455        9.8315550329503854     
 N   17.843062284411015        2.9877240236645184        10.609337890923047     
 C   19.798134155868954        3.4440238991793888        9.8240046786028437     
 O   23.310501441501547        2.7004609292188420        13.411495565023285     
 C   21.603451625967153        3.4553695825823820        14.689121396586927     
 N   18.102396533279684        3.1972485725664503        14.325909390694488     
 C   20.162570697687514        3.5584783314743995        14.851508182288192     
 B   23.692978787144217        2.0227148309913314        12.117615796605628     
 C   22.422443037949755       -1.9993706838673364        12.219962510797764     
 H   17.274535918802616       0.52852144238151355        12.529993238571668     
 C   17.897459344098074       -1.5310760802177792        12.421045344869142     
 C   19.174953414263801       -2.0721122732907262        12.335044023325564     
 C   22.080530741085738        4.1042428001809439        8.8054657503517948     
 H   17.130659719986816        2.6162127700014608        11.275039824369873     
 C   17.625204936118585        3.7675334320570375        9.5194320891013735     
 C   18.864897057961077        4.0826682299170880        8.9813615746940112     
 C   22.573111296496641        4.0578304528429534        15.638362735187497     
 H   17.293485318961146        2.7920758764360665        13.802753605566929     
 C   18.061910412563595        4.0371491137621289        15.384776352455976     
 C   19.377755304211064        4.2954784178275744        15.757124497115743     
 C   25.280849137076583        2.0597261868953614        11.954412430610073     
 H   23.144473898978706       -1.9299933505679401        11.393204575222619     
 H   23.030606409948639       -1.9953129736168893        13.137879918010945     
 H   21.888047529268558       -2.9490688039954258        12.155990526125846     
 H   16.922756062565568       -1.9921957289860555        12.533266088502673     
 H   19.435684242527181       -3.1204495238515206        12.309296955059773     
 H   22.922622445261272        4.6175088834477780        9.2889476960418254     
 H   22.523405811131408        3.3743937483403874        8.1096172390964725     
 H   21.484403927994563        4.8163235919647738        8.2237634721615738     
 H   16.629505567316546        4.0563736406550284        9.2027655262168953     
 H   19.058743796941638        4.6965088359902758        8.1130973635176016     
 H   23.383944724010703        4.5535247009209279        15.087679906891996     
 H   22.081003726385795        4.7633683267054820        16.313571647156387     
 H   23.047023010264684        3.2740434157977694        16.249946112597783     
 H   17.117440450839041        4.4094494234276524        15.764134774845619     
 H   19.704463487565327        4.9295159525064127        16.568968204185609     
 H   25.752898858285153        1.4990065556468284        12.776780648602770     
 H   25.618031468658049        3.1027954223836778        12.070880422594874     
 C   25.752830917355951        1.5166795633314232        10.595436231923015     
 H   25.523689871505180       0.44176158474666333        10.529068005221939     
 H   25.164445361651307        1.9922969264764758        9.7959489759761720     
 C   27.236965653285861        1.7384158709432056        10.286317050568034     
 H   27.860776492535376        1.1594662899558041        10.985227195080608     
 H   27.494246897300759        2.7945796652828698        10.468681921700865     
 C   27.589057429710095        1.3728930017797394        8.8394714422119858     
 H   27.371830922365994       0.30755666755595634        8.6619189015697398     
 H   26.916744558036477        1.9204545504565091        8.1593122546725478     
 C   29.043481078810121        1.6703190004602859        8.4618787039915997     
 H   29.718377276751731        1.0849259468854908        9.1058654798997889     
 H   29.270729471004419        2.7258304766007804        8.6822647759951508     
 C   29.358382146790564        1.3773045296546167        6.9910169069632122     
 H   29.145606978457412       0.31881753194487533        6.7719808754398150     
 H   28.669985972931194        1.9495211737361806        6.3499538813944350     
 C   30.806742593650942        1.6985336366334740        6.6057420960436710     
 H   31.022553029222465        2.7549798886183252        6.8331849374486415     
 H   31.490966771231932        1.1163446764450347        7.2433702876845008     
 C   31.123188693993768        1.4156370940562633        5.1333734862314664     
 H   30.443001270123816        1.9974859526066009        4.4933146406574798     
 H   30.902699864395924       0.36020267894632074        4.9074258263326040     
 C   32.575653697837026        1.7247862377195238        4.7534781946665197     
 H   32.799146270219424        2.7811308515996735        4.9739538396995142     
 H   33.251354627832541        1.1413683539538946        5.3991910716709643     
 C   32.896678084773093        1.4261363243769882        3.2848110997562707     
 H   32.236210331677398        2.0204837420457968        2.6357740969731704     
 H   32.651616685200793       0.37510566158056219        3.0637318187157061     
 C   34.359738138121905        1.6953349676333556        2.9149327691722955     
 H   34.607866477690649        2.7477383341593264        3.1277818929189380     
 H   35.011452628499420        1.0993646570357076        3.5731164448098034     
 C   34.686361823579517        1.3745358254813902        1.4522692697193458     
 H   34.036058520624515        1.9709564671168740       0.79419794547475753     
 H   34.426462700659606       0.32482366534363788        1.2419987546883826     
 C   36.153356197072448        1.6217117463289961        1.0761984162072942
[truncated: 2,147,514 more chars]
