# Supplementary material for: Unraveling the Contributions to Spin–Lattice Relaxation in Kramers Single-Molecule Magnets
Source: J Am Chem Soc. 2022 Dec 9;144(50):22965–75. doi: 10.1021/jacs.2c08876 (PMC9782788; doi:10.1021/jacs.2c08876)
Supplement: Supplementary file 2 — ja2c08876_si_002.zip [file ja2c08876_si_002.zip › phonon_Co/mol-4/mode-1-10/8/Cart_disp.xyz]

         388

 Co   10.973146811159078        5.9263394300592278        1.2273625166673696     
 N   9.5259087084482612        7.4722909776653559        1.3372406690564809     
 N   12.068485859099672        7.7335779450767133        1.1903053584639527     
 N   9.7142237777977716        5.1283667773308146        2.7010169825282100     
 N   12.297728927378916        5.1746781473634229        2.7990899929560307     
 N   9.5110601571775426        5.0951517542293034       -8.5803446266385780E-002
 N   12.104915862713401        5.0870182417587886      -0.40012732322203526     
 O   8.1781425984512861        7.2642828944811004        1.3754396081281246     
 C   9.8927862213051405        8.7272723960354721        1.2898960362246439     
 N   13.361207782853091        8.1341538571022500        1.1829696352772117     
 C   11.332588724200567        8.8753655271623835        1.2294207609969225     
 O   8.3540914979566807        5.1110201212874369        2.5999382857546580     
 C   10.198889421927399        4.4947903326142882        3.7383854456239707     
 N   13.614082477944580        4.9614868196077175        3.0354337696045728     
 C   11.646105759376880        4.4925152994130801        3.7766821992265656     
 O   8.1581547022817631        5.1452312806791634       0.11395845162362175     
 C   9.9031514522975357        4.4580339517124203       -1.1581365575225073     
 N   13.389339221130221        4.7819812795691501      -0.70225682163747738     
 C   11.350304347926704        4.3935225843576999       -1.2934115415865537     
 B   7.7529195045274468        5.8184144953363388        1.4022666003337609     
 C   8.9362213946090243        9.8676545656499783        1.2746616684160814     
 H   14.137815643032853        7.4437599007388187        1.0958912279236852     
 C   13.470050023454958        9.4879295175331446        1.2026987834953897     
 C   12.180770356642100        10.003821666702935        1.2376581881291076     
 C   9.3457338693286420        3.8031043856113884        4.7429449285166303     
 H   14.337116773052964        5.3506524086140921        2.3891941924757298     
 C   13.814276212707078        4.1707620704064485        4.1196047189383167     
 C   12.563684267059941        3.8468168225621788        4.6295054624378782     
 C   8.9715300169788144        3.8446250926919214       -2.1386214090639055     
 H   14.176396957885913        5.2018771881373072      -0.15880028667868040     
 C   13.473665677400728        3.9278364499490004       -1.7478377252287010     
 C   12.173804533996467        3.6532794184379735       -2.1631285316975251     
 C   6.1684339355936793        5.7465694247900041        1.5755476106017821     
 H   8.1479488575335282        9.7312129887399692        2.0322125181845427     
 H   8.4096598128463178        9.9179008171756422       0.30695971497113200     
 H   9.4463915704322403        10.820654576131187        1.4408676624525065     
 H   14.441182107411750        9.9660455926690616        1.1429242545376386     
 H   11.902068495645347        11.047111618480029        1.2676223479993509     
 H   8.6284429727105199        3.1411124208638590        4.2230938593270997     
 H   8.7336164940092456        4.5299832882596354        5.3151081866624130     
 H   9.9577546007253961        3.2162468520481289        5.4434873418286474     
 H   14.805430033406850        3.8841692420942553        4.4552689278821687     
 H   12.353594903462636        3.2161520453961070        5.4812629006704903     
 H   8.0927713147225084        3.4289219991445328       -1.6266917226053823     
 H   9.4758235550174685        3.0712322509479613       -2.7277654998433047     
 H   8.5970395992366964        4.6125369051407743       -2.8375826152918462     
 H   14.432932070004016        3.5513180433158449       -2.0842405630383602     
 H   11.880679762434740        2.9999016539455039       -2.9732333585784030     
 H   5.6768184279903124        6.3150149475079003       0.77057555324346960     
 H   5.8442711139215531        4.7010227886239910        1.4468445785483210     
 C   5.7141549185325946        6.2600265987252657        2.9513583327653232     
 H   5.9595207422739787        7.3302031058539905        3.0430385740511467     
 H   6.3028670366622626        5.7554447717280874        3.7326819601880508     
 C   4.2311458346997259        6.0534944331098908        3.2686659505109539     
 H   3.6094123619934275        6.6697060591279564        2.5995996496705001     
 H   3.9499015661099235        5.0095389847574046        3.0502498088348080     
 C   3.9065299591843954        6.3733714568609523        4.7317501067213668     
 H   4.1604168818711251        7.4244175945931463        4.9474611131769350     
 H   4.5675374667063551        5.7776464137873083        5.3834419625161729     
 C   2.4479265413226061        6.1099751160258933        5.1122079973362764     
 H   1.7869525564794417        6.7351758726551418        4.4906328622372840     
 H   2.1853502454442721        5.0682409991733275        4.8629113485115889     
 C   2.1544117167030348        6.3705236782721872        6.5926703777551756     
 H   2.4107326336263681        7.4134087525579782        6.8424360780379700     
 H   2.8231185192000101        5.7510863134080576        7.2116166145140168     
 C  0.69595567874668596        6.0959060739728663        6.9728718790443027     
 H  0.43708755584329123        5.0554980574333062        6.7138539326634827     
 H   3.5140896486665137E-002   6.7244378800888960        6.3536180442456649     
 C  0.39146762243598970        6.3459420925704491        8.4531260106141168     
 H   1.0399586756656813        5.7077506000318294        9.0740357628998023     
 H  0.66460313434962648        7.3818366728640763        8.7155328779267656     
 C  -1.0773780714482879        6.0966516770398229        8.8150629859380238     
 H  -1.3537493847589495        5.0619301877760208        8.5495493690614044     
 H  -1.7184746795398569        6.7404989311141339        8.1899919059454636     
 C  -1.3923180333127776        6.3493257996028065        10.293347569784885     
 H -0.76859259058664875        5.6906237623424270        10.918971908190565     
 H  -1.0912730416758691        7.3762307627353687        10.562419652772391     
 C  -2.8712150766814801        6.1424800042049030        10.644827723690547     
 H  -3.1787619491242753        5.1185621799767640        10.369633542011428     
 H  -3.4896407321749958        6.8123737897157488        10.023668306201545     
 C  -3.1748168438839781        6.3922188104813538        12.126880683421202     
 H  -2.5653917087944369        5.7080195855785218        12.742322863434731     
 H  -2.8395905391947007        7.4078575868340533        12.404331547027246     
 C  -4.6558469479793523        6.2274242579849020        12.499885044641058     
 H  -5.0096632681119875        5.2263515540404732        12.185676960273057     
 H  -5.2692066607442030        6.9535357539513383        11.931400764429792     
 C  -4.8945048493386807        6.4117451044689817        14.006721195608595     
 H  -4.3021322274316756        5.6543274085068829        14.563053017142357     
 H  -4.4910187757621989        7.3954922633655835        14.333485302708901     
 C  -6.3748606310888762        6.3090477533738429        14.422147539414254     
 H  -6.9610904351983418        7.1134449226372620        13.923947134202809     
 H  -6.7930979943960548        5.3459764390743594        14.049731698413186     
 C  -6.5307165892713890        6.4004988417679618        15.949810884994765     
 H  -7.6002418005456915        6.3716981591705544        16.255240904569465     
 H  -6.0954056453953278        7.3549122427873073        16.353592090624609     
 H  -6.0055770887002398        5.5509120038096267        16.458950409279169     
 Cl   15.661876711357131        6.0255926920167262        1.0017594290046059     
 Co   20.842489045865083        1.9767410539552754        5.5856743765965282     
 N   22.289627527291184        3.5226796566702161        5.4762621975694117     
 N   19.746867834774058        3.7839743951591225        5.6224243238067038     
 N   22.102145217585576        1.1790755028837669        4.1123225393297780     
 N   19.518873332456184        1.2258749328452003        4.0131839052985443     
 N   22.304297245714459        1.1453163757989047        6.8992954481785667     
 N   19.710238902496428        1.1368904400755226        7.2123162437273081     
 O   23.637394554757748        3.3146948395170890        5.4384480555575134     
 C   21.922660579478379        4.7776481545462044        5.5233158244342064     
 N   18.454128459195630        4.1845871417133154        5.6290460372527908     
 C   20.482809045113193        4.9257307068030460        5.5831721971319697     
 O   23.462193059746635        1.1610920387332639        4.2142413610390728     
 C   21.617894736095135       0.54604478985469274        3.0744113546293987     
 N   18.202515035439458        1.0138218503528518        3.7757707555431685     
 C   20.170696780150614       0.54430925757453508        3.0353122534533328     
 O   23.657282157977445        1.1957923773297778        6.7001756975529538     
 C   21.911736984015391       0.50773063648768657        7.9711670589263806     
 N   18.425679577457974       0.83178697786093991        7.5139101568386382     
 C   20.464509414393493       0.44318274400350938        8.1057393239189572     
 B   24.062843399385645        1.8688796196053512        5.4119544829160331     
 C   22.879154554670524        5.9180998041762827        5.5386842010821340     
 H   17.677458263096668        3.4942309693452760        5.7160948481348646     
 C   18.345309683889962        5.5383639715378452        5.6087302021662664     
 C   19.634627174219329        6.0542132107973368        5.5740844041331039     
 C   22.471600633349311      -0.14579971133937422        2.0703828684989714     
 H   17.479265028552010        1.4024652993857152        4.4220924139851592     
 C   18.002499648236864       0.22432373338424333        2.6906944522837990     
 C   19.253227280166076       -9.9956860343353160E-002   2.1812818691903377     
 C   22.842731116664602      -0.10625048032855089        8.9519397163466472     
 H   17.638793885939393        1.2517460229992705        6.9702619486690995     
 C   18.340970136758571       -2.2593734874233981E-002   8.5592763011204873     
 C   19.640683293932472      -0.29725683081887394        8.9749698539815430     
 C   25.647361696405369        1.7973268742233861        5.2391117490020180     
 H   23.668441796340797        5.7809270899189791        4.7821614027792609     
 H   23.404516104785422        5.9693203471377876        6.5071242098565740     
 H   22.369047843182837        6.8709873357075191        5.3709883082145451     
 H   17.374158908636506        6.0165608593126088        5.6679355274331424     
 H   19.913344092385341        7.0974948594359608        5.5438182818964430     
 H   23.185078896707420      -0.81239531652982322        2.5912581393126457     
 H   23.088880039236674       0.58099278699345935        1.5020314188882629     
 H   21.859083700437758      -0.72876589663968505        1.3661123948302407     
 H   17.011346552831455       -6.1332861168319923E-002   2.3541620899140874     
 H   19.463478085037654      -0.72990518277467653        1.3290475228711487     
 H   23.724569537077372      -0.51686466419600263        8.4404801347891372     
 H   22.338963351474241      -0.88407949183238499        9.5364755498479976     
 H   23.212585972855997       0.66038543081840717        9.6556286381834120     
 H   17.381572771100192      -0.39926704744284436        8.8951717704863089     
 H   19.933509496560799      -0.95093587333029395        9.7849367710005399     
 H   26.138658572084871        2.3661621266654760        6.0439983232925467     
 H   25.971766869061060       0.75189997352980786        5.3681771093882347     
 C   26.101650034446156        2.3105149117497588        3.8632073995666079     
 H   25.856119369806812        3.3806375970663827        3.7712581307592217     
 H   25.513033372148886        1.8056414782829813        3.0819895641398372     
 C   27.584672380728808        2.1041303788397578        3.5459581563417140     
 H   28.206325945648601        2.7204463691051286        4.2150034525491966     
 H   27.866039980275573        1.0602080473229567        3.7643998179418587     
 C   27.909186559818011        2.4240452609705656        2.0828717624449853     
 H   27.655033968857058        3.4750359893055771        1.8671653651549334     
 H   27.248311977713353        1.8281522310942873        1.4311864149537361     
 C   29.367846882237181        2.1610519376953876        1.7023877231117690     
 H   30.028655627540473        2.7863781976147384        2.3240183304932791     
 H   29.630711875869189        1.1193556076697484        1.9515646872802288     
 C   29.661227410643161        2.4218895279740216       0.22196196291754616     
 H   29.404432714696533        3.4647062124046162       -2.7655935327295628E-002
 H   28.992777312971590        1.8022273994421085      -0.39705544919470137     
 C   31.119822540336177        2.1480136998048831      -0.15827528089184908     
 H   31.379209381596340        1.1076781159396645       0.10057205482962173     
 H   31.780336403617255        2.7767806473425996       0.46108111069017238     
 C   31.424174478130517        2.3984735903325083       -1.6384742665084113     
 H   30.775997196367594        1.7600525201538744       -2.2595062113746134     
 H   31.150488504385081        3.4342923559854697       -1.9006669012794362     
 C   32.893187034590113        2.1500529933490240       -2.0004329511226007     
 H   33.170148513313819        1.1154212501230769       -1.7351145314667593     
 H   33.533935777854225        2.7941487338747848       -1.3752368400755706     
 C   33.208010870323989        2.4032035442006703       -3.4786439391845136     
 H   32.584536827802516        1.7443851471789857       -4.1044178632590240     
 H   32.906530541932014        3.4300579855585847       -3.7474548670386145     
 C   34.687020949474579        2.1970617804402721       -3.8301693745675460     
 H   34.995024717815170        1.1732189772904786       -3.5551655404405733     
 H   35.305218501374476        2.8670828993579067       -3.2089090650517980     
 C   34.990445879773844        2.4471908966806808       -5.3121784507643754     
 H   34.381081298781218        1.7630169507940205       -5.9277065910388540     
 H   34.655016560585928        3.4628279133972364       -5.5893790813815798     
 C   36.471485276876486        2.2827165807387790       -5.6853365526019886     
 H   36.825494882256308        1.2816738652444324       -5.3712315005847620     
 H   37.084795049613902        3.0088740542985688       -5.1168416000489421     
 C   36.709979909237575        2.4672066566337465       -7.1921816177020084     
 H   36.117406885918868        1.7100104239451985       -7.7485250841663307     
 H   36.306682659934040        3.4510503954665674       -7.5187427524539405     
 C   38.190244576342074        2.3642424371089028       -7.6077782664144706     
 H   38.776661180795180        3.1682662961697567       -7.1093650773728410     
 H   38.608180463486391        1.4010044348084338       -7.2356395424542290     
 C   38.346189538264404        2.4560472958881636       -9.1353925820187634     
 H   39.415647918916193        2.4269191423891994       -9.4408772080021492     
 H   37.911206421996781        3.4106164961268948       -9.5388998955887541     
 H   37.820885531004656        1.6068215432257538       -9.6447692017154587     
 Cl   16.153508212853112        2.0759671721195700        5.8093643938859572     
 Co   20.427190531248172        1.9663821547635789        12.489202719657110     
 N   21.876140373317288       0.44054174074260261        12.257765769552408     
 N   19.314286383367595       0.18272216674839542        12.421597221855370     
 N   21.658741850073476        2.8181183020224871        10.989098610765884     
 N   19.098942036203113        2.7858738645075114        10.972971885290534     
 N   21.910222626017781        2.8677181729605032        13.719287427974312     
 N   19.319633587385397        2.9429670347148118        14.066504432444885     
 O   23.224206866185195       0.64511251562720984        12.244580882794024     
 C   21.499614066814150      -0.81140422607543172        12.294280020470225     
 N   18.024905716954031      -0.22268303034339387        12.489946943362705     
 C   20.054865046265189      -0.95666675813605084        12.365310266121401     
 O   23.025499014536692        2.8093779448648388        11.048056367836899     
 C   21.156193439720838        3.4440392321648621        9.9556975555011782     
 N   17.772729509346455        2.9607080697992267        10.762764252638821     
 C   19.711845419831697        3.4417802849967765        9.9539278061577114     
 O   23.261060733657249        2.7587602872378123        13.528605950108281     
 C   21.547353037467087        3.4965661690851286        14.806117342453412     
 N   18.047129608388580        3.2527374538122853        14.407820347169327     
 C   20.104090999469094        3.6080640475404744        14.954980442355462     
 B   23.648947936994904        2.0999994179498978        12.223488787354192     
 C   22.455031848044783       -1.9519056127447840        12.315501206724582     
 H   17.253538691566099       0.46947018544324631        12.624792470432512     
 C   17.922970538304693       -1.5749366330374244        12.491599120948342     
 C   19.213902145378178       -2.0865028012023634        12.400324279379317     
 C   21.977699397749369        4.1159770916061831        8.9107361235780846     
 H   17.071107333129291        2.5791412042241371        11.434626441299169     
 C   17.530563817996772        3.7102057878832011        9.6533173362320106     
 C   18.758475489582061        4.0413917408610471        9.1011213617865927     
 C   22.519576723457686        4.0631774392226552        15.775814515002553     
 H   17.243260130714127        2.8226223241476629        13.895083085201394     
 C   17.998795110396276        4.0886933213565735        15.468971811554885     
 C   19.312164259256114        4.3453462683325697        15.853677195466176     
 C   25.235606231568077        2.1693536433499920        12.046440415290403     
 H   23.167760135191095       -1.8846809244467171        11.479471146856113     
 H   23.074855881101833       -1.9140695305019531        13.226784780380610     
 H   21.937646542474663       -2.9132907995084869        12.276462254160085     
 H   16.958800191759767       -2.0576086031585881        12.603771025078805     
 H   19.498157252870715       -3.1287202521033053        12.369020423950500     
 H   22.810793911090752        4.6551871211381037        9.3797431753705620     
 H   22.430054934064380        3.3799950621134842        8.2289155794127833     
 H   21.368586160629320        4.8059988463913434        8.3173340526209767     
 H   16.526542380756382        3.9623742396692263        9.3309560210641376     
 H   18.932788095617969        4.6373728748146510        8.2155801969954112     
 H   23.291729301491184        4.6423115150712695        15.235121347589914     
 H   22.016360030259573        4.6917290506675355        16.529046238050043     
 H   23.056029407609593        3.2453510702756030        16.304356817639388     
 H   17.051837521516170        4.4580488688036155        15.844286321568383     
 H   19.631355809494394        4.9787395090919055        16.669272656251742     
 H   25.724386997294264        1.6066552630489839        12.857798422741078     
 H   25.557168651180323        3.2161295778077381        12.173213265721625     
 C   25.705921919117412        1.6506159979087127        10.676793921361490     
 H   25.451422230390651       0.58245457864259720        10.583605381421405     
 H   25.134075383062221        2.1602640433234521        9.8858096211884341     
 C   27.199790812059678        1.8363392305555162        10.382897300874427     
 H   27.801443334431731        1.2146073518624787        11.065749362766557     
 H   27.493037066954564        2.8773293756716902        10.601912703470488     
 C   27.547205616547622        1.5047271305168444        8.9261475014801981     
 H   27.282521567378417       0.45552733041190618        8.7127024971753606     
 H   26.904111597866613        2.1052068399120185        8.2607321285581818     
 C   29.016847662314170        1.7463618772416329        8.5623254099038544     
 H   29.663056257818042        1.1130080989319668        9.1919834647167455     
 H   29.291486457457580        2.7853729645895045        8.8122520008998126     
 C   29.323654007773111        1.4791229243167396        7.0840840537502823     
 H   29.058463469098982       0.43791884157595429        6.8352287783917571     
 H   28.666399843996807        2.1036562513713681        6.4575516544689266     
 C   30.788443877788705        1.7387157675021063        6.7092056849499313     
 H   31.056585083277152        2.7769256974092675        6.9693461404048058     
 H   31.442833260327767        1.1032403483296918        7.3289308072276764     
 C   31.093585045603270        1.4876788054763661        5.2277208890681939     
 H   30.445587456088528        2.1265280758958203        4.6070599882001444     
 H   30.818917106848851       0.45204247920902552        4.9655148305401555     
 C   32.561525788255857        1.7365591535111495        4.8586364503126989     
 H   32.840571990380816        2.7692835206111783        5.1305091165328829     
 H   33.207200326590701        1.0869174049141435        5.4736607019248744     
 C   32.865414964973915        1.4968474592605499        3.3740499020968802     
 H   32.238446167195463        2.1632578214105171        2.7592019863411554     
 H   32.561321332209403       0.47262750759708044        3.0960523824760258     
 C   34.341839627261983        1.7059517342117869        3.0136933308964284     
 H   34.654016680775001        2.7245904783561343        3.3077807745158223     
 H   34.962947616193041        1.0210834795973991        3.6181231921233592     
 C   34.637907780740143        1.4856481352900803        1.5228328238715356     
 H   34.039248496382662        2.1963791698933193       0.92230803542089257     
 H   34.286341977602028       0.47978332419992176        1.2198420800442946     
 C   36.123732243711089        1.6352030083319264        1.1594217081438547     
 H   36.495039118585893        2.6246358133568877        1.5033685258194087     
 H   36.721771108466733       0.88105469804159231        1.7149270440561148     
 C   36.375769835911683        1.4847745968274451      -0.35149266370776699     
 H   35.828837354131444        2.2937418739921949      -0.90293190729508188     
 H   35.927863757952622       0.52213214283252918      -0.71703888442353525     
 C   37.879407896397140        1.5262155901975583      -0.71883223854475764     
 H   38.415059886144576       0.67745227998296154      -0.21621641317986559     
 H   38.338604371295823        2.4677553560328076      -0.31107504838765809     
 C   38.080587450840234        1.4605491049207846       -2.2434584002770190     
 H   39.188344637121048        1.3851716422354563       -2.4912974158354491     
 H   37.550268652640447       0.53947636420902378       -2.6877127358043902     
 H   37.653598551255804        2.3955115541767866       -2.7646275901539150     
 Cl   15.755598609073729        1.8906584379061171        12.828521053630421     
 Co   10.816153957097153        5.9163342271026007        7.9509677103553056     
 N   9.3668248413867108        4.3906933301487960        8.1812514613574923     
 N   11.928125920149387        4.1317150292727973        8.0158411225090838     
 N   9.5853226163100036        6.7675412267702049        9.4517665612604329     
 N   12.145562638149149        6.7342070451043901        9.4663351878950337     
 N   9.3328954451839579        6.8170438777895930        6.7206293543191302     
 N   11.923252385257804        6.8892689354006516        6.3713027039819190     
 O   8.0188489803194116        4.5959073697486170        8.1958602334879540     
 C   9.7426451654589830        3.1385122910723551        8.1443675007148393     
 N   13.217336819233942        3.7258728750133896        7.9470851463056675     
 C   11.187192573846390        2.9925809360760627        8.0722625899118370     
 O   8.2185762821636956        6.7597164538762913        9.3932842091335473     
 C   10.088946363748482        7.3940669810077111        10.484283927840766     
 N   13.471945384600716        6.9093068398437545        9.6752387018022024     
 C   11.533410177417549        7.3911906169841393        10.485164874892394     
 O   7.9821563326249256        6.7099326653091111        6.9126962908689240     
 C   9.6956616462474230        7.4456611608933168        5.6335968949345130     
 N   13.195830005025751        7.1982924939798822        6.0295068245572860     
 C   11.138884185557929        7.5554432874685986        5.4835797659668257     
 B   7.5945414241837454        6.0507746190536444        8.2176295713503400     
 C   8.7868016743240425        1.9983289752062596        8.1240381620507751     
 H   13.989044058245137        4.4176851949557738        7.8124434336558908     
 C   13.318869708882247        2.3735443380054266        7.9452000625033072     
 C   12.027813771912307        1.8624110967732397        8.0367136536973653     
 C   9.2684398946131061        8.0675704738676988        11.528988079578546     
 H   14.173085533350665        6.5269460712352352        9.0032362025790018     
 C   13.714958858469243        7.6598358831946181        10.783685661243990     
 C   12.487435116585992        7.9915669063270496        11.336606898175376     
 C   8.7236137609341373        8.0134226703793860        4.6644451575216817     
 H   13.999704400444722        6.7678923765532470        6.5419808817121217     
 C   13.244273130412443        8.0346382063180091        4.9686496253290997     
 C   11.930927299468189        8.2923946132484545        4.5846978904358631     
 C   6.0079151128726336        6.1206495594908974        8.3950500324596700     
 H   8.0727497901653162        2.0675609726234625        8.9585909104236556     
 H   8.1686619617789145        2.0340969465036718        7.2117418932427029     
 H   9.3037521899233582        1.0369839517016657        8.1659221090193945     
 H   14.282910573919438        1.8906263917179555        7.8327100745905067     
 H   11.743289594802336       0.82027169280799717        8.0678775794324959     
 H   8.4363421561702108        8.6079049625166668        11.059608157757507     
 H   8.8148114657341754        7.3324716750867278        12.210843522527750     
 H   9.8784576574533833        8.7568957431327519        12.122260397571095     
 H   14.719209688142342        7.9123937091332577        11.104937902521559     
 H   12.313890327931521        8.5884678520981712        12.221681497846635     
 H   7.9503579772830983        8.5902747404448103        5.2053041402385727     
 H   9.2266490871817464        8.6441000197099402        3.9134560023061433     
 H   8.1889732988397661        7.1965607643711129        4.1334941149909188     
 H   14.191329934664651        8.4035109055147608        4.5931018580256868     
 H   11.611763088745896        8.9263773944741587        3.7695657190989902     
 H   5.5189206707803109        5.5580764392278814        7.5837308561792991     
 H   5.6865826688950794        7.1675079308604470        8.2683448041909386     
 C   5.5376447754363971        5.6019730176868894        9.7646957792334224     
 H   5.7926454039259223        4.5339302836207134        9.8580955621582174     
 H   6.1091181946272304        6.1121279024907018        10.555655920424822     
 C   4.0436364171393668        5.7868824989366052        10.058454233079527     
 H   3.4423919847878155        5.1646032938953503        9.3757000966138442     
 H   3.7496977409293710        6.8276653986603177        9.8392120470907916     
 C   3.6964938136455494        5.4552773842606683        11.515261383024425     
 H   3.9619092923746098        4.4062523452731392        11.728824842499913     
 H   4.3392494920009934        6.0563008975642623        12.180563780616399     
 C   2.2266987689032338        5.6959463684071956        11.879168197528152     
 H   1.5808481947214785        5.0621478897138932        11.249546489681753     
 H   1.9513348537706172        6.7348123678635252        11.629286576361876     
 C   1.9202282425757675        5.4284260419527062        13.357418520140973     
 H   2.1861348478668949        4.3873504299748092        13.606156669999292     
 H   2.5771644429135181        6.0533642698439118        13.983919961764471     
 C  0.45528045572707487        5.6870163421332878        13.732472493276781     
 H  0.18646357873292418        6.7251512833242080        13.472622487005335     
 H -0.19877304315507585        5.0512727840356240        13.112633733259624     
 C  0.15040319598938401        5.4353696253364987        15.213895312249266     
 H  0.79813458902228962        6.0743643593824128        15.834699501725087     
 H  0.42562140177726399        4.3997774779358121        15.475737431239477     
 C  -1.3176675306124974        5.6833782660067191        15.583142745042206     
 H  -1.5971853560784530        6.7161229275913383        15.311823555781814     
 H  -1.9630581839564032        5.0337661704689003        14.967786559845448     
 C  -1.6214807294586191        5.4427321319417326        17.067558767489277     
 H -0.99461905362873593        6.1088573448050356        17.682782625449711     
 H  -1.3172251493455498        4.4184147374030935        17.344916330638828     
 C  -3.0979525796913294        5.6514062598009547        17.428018832614324     
 H  -3.4101608327918194        6.6702252317532436        17.134773989734093     
 H  -3.7189514261034202        4.9670359387157594        16.823002884065403     
 C  -3.3942142654001528        5.4298739450049291        18.918577806373339     
 H  -2.7952131453964415        6.1396082773940686        19.519711390918850     
 H  -3.0432628358590201        4.4236388694004267        19.220579062701880     
 C  -4.8799063253235051        5.5800335912160977        19.282135875574539     
 H  -5.2503351126172610        6.5700076368804439        18.939472960931020     
 H  -5.4784036411269375        4.8272104727956853        18.725754949237441     
 C  -5.1324025089102046        5.4279893854499957        20.792657759981036     
 H  -4.5839775920462298        6.2345851925654063        21.344944388373950     
 H  -4.6867667381849021        4.4643590913355249        21.156615360849329     
 C  -6.6354534143225008        5.4722251556357095        21.160485853645817     
 H  -7.1728248929947984        4.6258763613739298        20.656986698241255     
 H  -7.0922201840452193        6.4148917816846227        20.754279865169355     
 C  -6.8370533417926476        5.4048473951196971        22.684825996406751     
 H  -7.9437176401805143        5.3340292580788322        22.933262987005325     
 H  -6.3116192882612010        4.4821245936870664        23.127192364592368     
 H  -6.4066629862810798        6.3357059354170850        23.206895072853353     
 Cl   15.487845214948877        5.8371328607547621        7.6093573910060837     
         388

 Co   10.975889217756123        5.9263218814862659        1.2295815243190011     
 N   9.5300462226408484        7.4730745784020884        1.3416547150486569     
 N   12.072983013489688        7.7323853563528768        1.1936942080307551     
 N   9.7167102384878827        5.1284037623542735        2.7039092467317993     
 N   12.299835590859971        5.1727347989552523        2.7997548791132290     
 N   9.5128645344736658        5.0953998505728384       -8.2169398983066494E-002
 N   12.106545866872732        5.0844435175658491      -0.39793051723093348     
 O   8.1821012373037210        7.2661937603670452        1.3796732396717184     
 C   9.8980042703698832        8.7277243024036988        1.2945092179934117     
 N   13.365895698470437        8.1320016469621379        1.1842533990183510     
 C   11.337948431420539        8.8747120476292629        1.2332317797620764     
 O   8.3564665521038464        5.1125702646680651        2.6036615034919248     
 C   10.201510540826030        4.4941050143685741        3.7407480330527725     
 N   13.616309680217350        4.9595513758273313        3.0353387481193441     
 C   11.648722934793037        4.4910851985174265        3.7780163851802371     
 O   8.1600798818126759        5.1471370791752049       0.11781634640244067     
 C   9.9037589296326587        4.4575137207867987       -1.1544361402063821     
 N   13.390460161428710        4.7792256747106929      -0.70182910415560351     
 C   11.350689850305368        4.3916880959898146       -1.2906697948072261     
 B   7.7556424154610744        5.8205389592945220        1.4062801375620730     
 C   8.9422156875785728        9.8687438805074787        1.2795187735452773     
 H   14.141786421466211        7.4409148453768781        1.0962687264775008     
 C   13.475715688247210        9.4856656540914877        1.2030688987906202     
 C   12.186884459744995        10.002519291057789        1.2397668495076521     
 C   9.3489022314922110        3.8027210606108190        4.7459739218907986     
 H   14.339016234160315        5.3480712893933875        2.3884512888619431     
 C   13.817030899101725        4.1691206380161256        4.1196570195514006     
 C   12.566775204076944        3.8455231562390702        4.6304731153559846     
 C   8.9708459698748744        3.8443632931673251       -2.1337872829407103     
 H   14.178284072696618        5.1985404465854419      -0.15903889815974637     
 C   13.473257258530692        3.9255549137115504       -1.7478561500322658     
 C   12.172839470611644        3.6515510818810748       -2.1616352541376487     
 C   6.1710354311089954        5.7500113108555038        1.5791633608816928     
 H   8.1561796414618524        9.7346075684329705        2.0394098509953156     
 H   8.4128980624690026        9.9172281350868587       0.31349952786257540     
 H   9.4532761101906289        10.821591059344629        1.4422907201998814     
 H   14.447004574586163        9.9631271847056091        1.1414889923857567     
 H   11.908876291988079        11.046002783056027        1.2695664671543834     
 H   8.6273610374299938        3.1458437375506660        4.2273060939657441     
 H   8.7425370038987840        4.5296784439116538        5.3223652841942917     
 H   9.9603414010391269        3.2115560821007225        5.4424610368672148     
 H   14.808314698166507        3.8823470170095424        4.4546613979930605     
 H   12.357181709534503        3.2153881815463015        5.4827486986369651     
 H   8.0942696204163820        3.4262228273423059       -1.6204989670051131     
 H   9.4746810473265946        3.0730169362155633       -2.7255985572461396     
 H   8.5931809900198601        4.6127017279287355       -2.8300520633522535     
 H   14.432007759228815        3.5491697346350528       -2.0857446952664422     
 H   11.878539917578003        2.9988323469132290       -2.9717860814844825     
 H   5.6801546262257965        6.3181907025075050       0.77355717133629609     
 H   5.8463653314704755        4.7045650167527917        1.4509124347909050     
 C   5.7161434851109645        6.2645679106690020        2.9543602981570571     
 H   5.9608583102352801        7.3349320392462909        3.0450765236135893     
 H   6.3049068069091492        5.7611025166016834        3.7363359095886484     
 C   4.2331320400197399        6.0573792959893957        3.2714456341604059     
 H   3.6112447284887561        6.6721548882865589        2.6012972923119753     
 H   3.9528437399644276        5.0129489963045346        3.0544008039430679     
 C   3.9075566369651757        6.3789465046929044        4.7339370558852982     
 H   4.1600096070825687        7.4305427401684891        4.9482065215030886     
 H   4.5690605656510366        5.7850699600529429        5.3866599125453645     
 C   2.4491528473314759        6.1141759275095984        5.1143492748144626     
 H   1.7875948368854697        6.7378341304323852        4.4919531236304193     
 H   2.1879635680220586        5.0719083715496618        4.8661531907310094     
 C   2.1548748334478831        6.3759331713085778        6.5944556697424170     
 H   2.4095102362100493        7.4194168511100793        6.8430573671710713     
 H   2.8243708530150093        5.7583078031226540        7.2142144734033158     
 C  0.69682489319935159        6.0994919250692226        6.9748702964420879     
 H  0.43962473710612671        5.0584669079266407        6.7170563031153083     
 H   3.5097884247331887E-002   6.7262387326094508        6.3549204058183815     
 C  0.39188566612419018        6.3507736416619265        8.4548206873484109     
 H   1.0415825807973973        5.7147252376902387        9.0764590571998109     
 H  0.66301634998214520        7.3874115040758719        8.7158422567404266     
 C  -1.0763411148608735        6.0992091300278313        8.8174155399161229     
 H  -1.3506947534760019        5.0636587442972196        8.5536378562533333     
 H  -1.7187361675928641        6.7407390233484268        8.1915237093981901     
 C  -1.3915510128321387        6.3536794395376663        10.295311951830641     
 H -0.76643817840231632        5.6974543821953052        10.921865425256037     
 H  -1.0926474395470758        7.3815122941936000        10.562525094868771     
 C  -2.8698538914524061        6.1444683797346578        10.647461946291019     
 H  -3.1751218297530617        5.1194465183479263        10.374711823710857     
 H  -3.4895386444412457        6.8114916960799610        10.024832140636468     
 C  -3.1743585241947789        6.3970218674872861        12.128744634265143     
 H  -2.5633329755847152        5.7162675306495956        12.745865253962995     
 H  -2.8420667189949653        7.4139961860523504        12.403541131860884     
 C  -4.6548348609303840        6.2290258609956561        12.501902321054004     
 H  -5.0051555005763877        5.2261149180234501        12.191491592814403     
 H  -5.2698672453419926        6.9506297057187716        11.930583174718302     
 C  -4.8956207663417466        6.4181599643205329        14.007420834738166     
 H  -4.3001071333550911        5.6670309725465389        14.566854137170239     
 H  -4.4980548674140888        7.4045286814823044        14.329834642108455     
 C  -6.3749508351794324        6.3088852497501504        14.422756816273541     
 H  -6.9645774287134241        7.1069628693553994        13.920956441092668     
 H  -6.7869199630012513        5.3428489319606411        14.054514800802528     
 C  -6.5335551478178200        6.4057504702445636        15.949319815035025     
 H  -7.6012631644234068        6.3681407009420266        16.255043503880991     
 H  -6.1084360828855617        7.3638785431629419        16.348231294663378     
 H  -6.0023366809802274        5.5652494735291453        16.462139366685207     
 Cl   15.664349198939274        6.0219209116708896        1.0001795982793757     
 Co   20.839728083966829        1.9768430223925118        5.5834631432967017     
 N   22.285476489006626        3.5235833918017052        5.4718325138159418     
 N   19.742366312075355        3.7829016108061664        5.6190588195413689     
 N   22.099603403381298        1.1792166075945787        4.1094228072232895     
 N   19.516699630073376        1.2240114329829404        4.0125650244736173     
 N   22.302488322663734        1.1456958798539596        6.8956463190996384     
 N   19.708614513991606        1.1344619153017463        7.2101697580359430     
 O   23.633422340189860        3.3167246226312348        5.4341793992496372     
 C   21.917433519789462        4.7782208523338943        5.5187016603324963     
 N   18.449437056900848        4.1825529154376495        5.6278214247101515     
 C   20.477442787422532        4.9251985796928937        5.5793912896453719     
 O   23.459766883209305        1.1627780988466008        4.2104685358921188     
 C   21.615197384305379       0.54543630891695805        3.0720684904829287     
 N   18.200221010957485        1.0119093337002092        3.7759653974010101     
 C   20.168002449398085       0.54292905098080835        3.0340380435156660     
 O   23.655348436023573        1.1978096579632889        6.6962704556403061     
 C   21.911148475629620       0.50736528727830221        7.9674747062050608     
 N   18.424571062495076       0.82918094707789292        7.5135596460667058     
 C   20.464146623653818       0.44150504625833392        8.1030409056230095     
 B   24.060095566801365        1.8711203252150836        5.4078892166952315     
 C   22.873154813146996        5.9193064212024682        5.5338193623930270     
 H   17.673487092441835        3.4915020314030123        5.7157780343881219     
 C   18.339639384065464        5.5362180379809534        5.6084485566829532     
 C   19.628506548618365        6.0530308852224701        5.5720484341314487     
 C   22.468328404641845      -0.14609830779740551        2.0673469754140226     
 H   17.477309603774412        1.3999332958264294        4.4229308652709012     
 C   17.999669108630020       0.22264380187003116        2.6907871345996091     
 C   19.250053652992772      -0.10127231799118551        2.1804346940558208     
 C   22.843465539256375      -0.10632877827712334        8.9470992234793147     
 H   17.636910561027424        1.2485557187193070        6.9705874211106442     
 C   18.341410187470643       -2.4713884395522280E-002   8.5593826891094622     
 C   19.641687410830848      -0.29881851097793022        8.9735443031574658     
 C   25.644733630535100        1.8008703349072168        5.2354222664469177     
 H   23.660154835488754        5.7844754667080300        4.7749049479302972     
 H   23.401332406076151        5.9687163065208990        6.5005397594887455     
 H   22.362154689788696        6.8720467464321429        5.3696319839688176     
 H   17.368332757179680        6.0137563674669785        5.6694877666864851     
 H   19.906529022196075        7.0965064874591635        5.5419619153016209     
 H   23.186247747767052      -0.80734893375833205        2.5869877265570134     
 H   23.079597337774839       0.58077696748378638        1.4945766328788497     
 H   21.856417805645869      -0.73356664586770082        1.3673183896687287     
 H   17.008385965304882       -6.3240425464903938E-002   2.3549581487933833     
 H   19.459800436150772      -0.73072676312594265        1.3277061003975912     
 H   23.722967671368501      -0.51963464612120247        8.4342574751446797     
 H   22.340130001615531      -0.88188959030576575        9.5345325913305974     
 H   23.216726631943200       0.66079753274248676        9.6478554245792409     
 H   17.382535280715182      -0.40124619640070214        8.8967893110219940     
 H   19.935703371922759      -0.95182346589377920        9.7835640907955135     
 H   26.135311753570626        2.3694199543022023        6.0409472459329194     
 H   25.969633969413007       0.75553778669331750        5.3640173771788229     
 C   26.099634389198847        2.3151713023822711        3.8601363907782775     
 H   25.854762908746473        3.3854842903480638        3.7691646258012605     
 H   25.510961769746441        1.8114288747338321        3.0782612716278455     
 C   27.582658444637367        2.1081230372677697        3.5431064928046281     
 H   28.204469813901174        2.7229978133848722        4.2132348765217369     
 H   27.863063982941796        1.0637242156518087        3.7601755581147658     
 C   27.908137191822110        2.4297262350820374        2.0806129414027357     
 H   27.655431790764204        3.4812698231152983        1.8663478695271869     
 H   27.246759549867686        1.8356900828745728        1.4278962757310492     
 C   29.366595047675322        2.1653385932256182        1.7001758564861804     
 H   30.027996059783447        2.7891160515840014        2.3226247054836153     
 H   29.628058637590730        1.1231069423812610        1.9482582287912174     
 C   29.660745455151002        2.4273704219953203       0.22010424637666887     
 H   29.405659947981704        3.4707891276093856       -2.8357039320930848E-002
 H   28.991493305688010        1.8095315176250031      -0.39972216416996631     
 C   31.118927530564367        2.1516338716196390      -0.16034435159225663     
 H   31.376620472166522        1.1106776660976814        9.7307567778140647E-002
 H   31.780368672206393        2.7786040651654695       0.45970295865066380     
 C   31.423737438978993        2.4033182759108831       -1.6402423546179907     
 H   30.774338597259213        1.7670517847861806       -2.2619968048158827     
 H   31.152083831595828        3.4398841214811964       -1.9010603942554642     
 C   32.892122731720605        2.1525800666265726       -2.0028578483514710     
 H   33.167037009918126        1.1171149304369230       -1.7392656209584214     
 H   33.534187330731513        2.7943459979210457       -1.3768472342717921     
 C   33.207222315662790        2.4075029983306369       -3.4806843430902883     
 H   32.582348287067390        1.7511674368950365       -4.1073799340760733     
 H   32.907905217165414        3.4352878720656554       -3.7476493701416835     
 C   34.685632570730853        2.1989607157282585       -3.8328773574191684     
 H   34.991334498024415        1.1740100960009547       -3.5603081253135445     
 H   35.305100649915751        2.8661049255850113       -3.2101516567692081     
 C   34.989969252500153        2.4518850662616467       -5.3141183338361566     
 H   34.379001178377159        1.7711548549043195       -5.9313206702869108     
 H   34.657484689336634        3.4688577562073748       -5.5886770351175015     
 C   36.470454401332667        2.2841931649668399       -5.6874220700668889     
 H   36.820958530403495        1.2813106424572107       -5.3771093586705243     
 H   37.085439402953206        3.0058405220886404       -5.1160926818664949     
 C   36.711085280700694        2.4734882237970592       -7.1929490017769080     
 H   36.115381114627922        1.7225698892379386       -7.7523934774280141     
 H   36.313699028467333        3.4599488041482389       -7.5151698160812437     
 C   38.190328734454965        2.3639596785684573       -7.6084468011087472     
 H   38.780132963365418        3.1616823627812689       -7.1064441341641986     
 H   38.602011180912072        1.3977648703930121       -7.2404682522315174     
 C   38.349017680676184        2.4611612269887555       -9.1349631796178254     
 H   39.416662102595382        2.4232399072347395       -9.4407388014820413     
 H   37.924210554011935        3.4194374910905498       -9.5336142294893165     
 H   37.817642602564426        1.6210037064944662       -9.6480081164846858     
 Cl   16.151029707575454        2.0724164942285919        5.8110479706916589     
 Co   20.430906651620763        1.9664835724554000        12.482474566669254     
 N   21.878376068691423       0.43883674376047244        12.254920096089787     
 N   19.317126250914214       0.18281960387597565        12.418932157987600     
 N   21.664082201869800        2.8154774366813626        10.983019552312591     
 N   19.103477008157956        2.7845096358521357        10.965023252256007     
 N   21.913829568511890        2.8640470409574781        13.715297953380595     
 N   19.323251602941127        2.9387625787990714        14.062307781682641     
 O   23.226606376355935       0.64245237923584930        12.240664939044322     
 C   21.501251838718442      -0.81292935486666007        12.291776794956714     
 N   18.027387835576331      -0.22138472871622417        12.486336533574569     
 C   20.056608486976931      -0.95722823892424824        12.363081587745331     
 O   23.030619563039860        2.8065283734565969        11.043252137565055     
 C   21.162293077484794        3.4425033868066190        9.9499498592711202     
 N   17.777636825049132        2.9612535003492653        10.754268859106880     
 C   19.717805606460111        3.4412157002319375        9.9473823488298265     
 O   23.264650216639385        2.7563754893309214        13.523938488562866     
 C   21.550695823558730        3.4940766631458722        14.801336781430741     
 N   18.050660707619151        3.2484769241266713        14.403433687815861     
 C   20.107461220975640        3.6045392279584507        14.950479308252687     
 B   23.652607027950157        2.0966748650874028        12.219506100706482     
 C   22.455950846097544       -1.9540620925275449        12.312454676628354     
 H   17.256475790147793       0.47137325260608398        12.619700011345886     
 C   17.924129789414458       -1.5736027908155532        12.487833432680926     
 C   19.214530453264270       -2.0863465289122454        12.397635627545352     
 C   21.984834056896901        4.1151267294358744        8.9063419844891794     
 H   17.075271928792827        2.5799522083579300        11.425497852214210     
 C   17.537041960666933        3.7125184612040414        9.6459383918554096     
 C   18.765751257227958        4.0429948514079941        9.0949416736822624     
 C   22.522180936204801        4.0627694397765222        15.770439573057425     
 H   17.246865636993423        2.8194538075052797        13.889826862836324     
 C   18.002055970181463        4.0848679341987451        15.464252950187142     
 C   19.315306372903311        4.3418630261559414        15.848975789772867     
 C   25.239278078789674        2.1648363603574925        12.043043797130883     
 H   23.170219980266541       -1.8856815829443812        11.478008492603307     
 H   23.073867651186742       -1.9188682627018554        13.224876551956580     
 H   21.938036162015930       -2.9148752260230624        12.270491180727081     
 H   16.959454651816781       -2.0553925850656585        12.599191067054864     
 H   19.497814366172179       -3.1288111046481402        12.366563385977974     
 H   22.816388919331214        4.6553609991261986        9.3767078588570332     
 H   22.439425168656157        3.3795214128128097        8.2257758813521438     
 H   21.376156906237853        4.8042979141167770        8.3116384991899270     
 H   16.533533828223561        3.9665886566607647        9.3235718458509318     
 H   18.941356634022071        4.6401803513039184        8.2105714956356408     
 H   23.297481433646624        4.6361693179477061        15.229825875855418     
 H   22.019368871961593        4.6965166472741586        16.518134087807542     
 H   23.053710113274114        3.2470122331318225        16.304806429152421     
 H   17.054998814185364        4.4544481267934346        15.839107803344964     
 H   19.634369371519675        4.9755962968173097        16.664342847189154     
 H   25.727465922919553        1.6021167566815349        12.854716615364024     
 H   25.561477756386306        3.2114504971973514        12.169461075455544     
 C   25.709404851846539        1.6452633540882771        10.673702865208416     
 H   25.456012830746118       0.57681356626046731        10.581553706685334     
 H   25.136663857114112        2.1535416956322795        9.8825496204390113     
 C   27.202733129521697        1.8326834332427404        10.378858021480704     
 H   27.805543502615144        1.2126635112093549        11.062102792983229     
 H   27.494423384796836        2.8742966617631058        10.596472241576963     
 C   27.549967498590242        1.4999680159360020        8.9223842160561890     
 H   27.287257227239493       0.45012582514131083        8.7102673503715931     
 H   26.905481397113284        2.0983615766164174        8.2566240754902722     
 C   29.018857985533462        1.7440650704695513        8.5577760334886612     
 H   29.666388855692141        1.1126614196803686        9.1878509086359070     
 H   29.291506672229701        2.7837457247250290        8.8065706442248217     
 C   29.325762899009458        1.4759520754609026        7.0797795865077688     
 H   29.062701321249030       0.43406536598715650        6.8320427003871691     
 H   28.667146878961965        2.0984186822727997        6.4528140051404801     
 C   30.789829967469270        1.7381197902020009        6.7044219113324353     
 H   31.055839582433293        2.7770566078338041        6.9633023424645657     
 H   31.445452860241378        1.1047764995782072        7.3248194621112921     
 C   31.095389582503106        1.4858872186375478        5.2233023710047846     
 H   30.446161480989101        2.1225605781060293        4.6019004510351369     
 H   30.822803016281409       0.44949471857357420        4.9624715451781478     
 C   32.562756658698063        1.7370620994755919        4.8539173992870639     
 H   32.839651491121771        2.7707152092756195        5.1237361750512393     
 H   33.209500736206166        1.0900274090084363        5.4702647270536300     
 C   32.867468276370218        1.4949061009825224        3.3700341178920361     
 H   32.239274264680688        2.1584540920999915        2.7537182594690974     
 H   32.565668482358930       0.46962401493722644        3.0943417934322248     
 C   34.343422400818881        1.7062626813061976        3.0094515527216070     
 H   34.653089028656254        2.7262694154733276        3.3001502585750315     
 H   34.965655334278388        1.0250136114025290        3.6161883134321915     
 C   34.640770146423137        1.4816725983505763        1.5198017180329588     
 H   34.039972202018525        2.1876321450286529       0.91685256531984793     
 H   34.292955801616927       0.47398354572992568        1.2207423654220799     
 C   36.125801144340535        1.6351908629603300        1.1557576706516619     
 H   36.492737819246599        2.6270439103190433        1.4944201582884384     
 H   36.726278684063395       0.88695206227951273        1.7147468768133092     
 C   36.379297806791094        1.4782544788510728      -0.35363512245737866     
 H   35.826952364689873        2.2783555746325850      -0.90842053399532774     
 H   35.939532860119989       0.51193523227590276      -0.71289189728235847     
 C   37.880746070537278        1.5293355524126804      -0.72328861305751979     
 H   38.422323681517348       0.68911015372381346      -0.21729345249087231     
 H   38.331626379681033        2.4749169245961671      -0.32147243831327521     
 C   38.082407883283224        1.4569654862347454       -2.2469662455381680     
 H   39.186436316989997        1.3956058892536833       -2.4979784287836768     
 H   37.567031293988428       0.53051101324357264       -2.6843270563391703     
 H   37.644432580493017        2.3785732789429472       -2.7712141264662193     
 Cl   15.758727844855043        1.8932369236358113        12.819906399243902     
 Co   10.812458155977296        5.9162982148574708        7.9576655786375401     
 N   9.3646284932423747        4.3888408978113560        8.1841244153096167     
 N   11.925353078241917        4.1317230584541571        8.0186126925036305     
 N   9.5799664445595027        6.7647893332966946        9.4577805199774119     
 N   12.140989813406692        6.7327864131991708        9.4742968053602823     
 N   9.3293202119997609        6.8132666527951136        6.7246011391881737     
 N   11.919677712839913        6.8851097399106189        6.3755873538778234     
 O   8.0164842763234407        4.5930675688611862        8.1997321366335569     
 C   9.7410820951060337        3.1368514969337373        8.1469165787690958     
 N   13.214930234907246        3.7271036576427203        7.9508225221353843     
 C   11.185533926554072        2.9919172833422594        8.0745910033712445     
 O   8.2134393816905114        6.7567100366074770        9.3979994441268708     
 C   10.082777025891058        7.3923898773023256        10.490010757718727     
 N   13.466991684220680        6.9097825847415670        9.6838124120420925     
 C   11.527374499551671        7.3905156893849320        10.491734032002775     
 O   7.9785935896436797        6.7073493541786560        6.9172766601404776     
 C   9.6923557896850507        7.4430771786936507        5.6383699616877880     
 N   13.192338572689463        7.1941146359858879        6.0340055769294221     
 C   11.135552876130033        7.5519098670601688        5.4881312231884847     
 B   7.5908953929495588        6.0472713672159619        8.2215343250378226     
 C   8.7859786873528396        1.9960209108209466        8.1270859130832367     
 H   13.986165453282879        4.4195378199529856        7.8176526697480959     
 C   13.317806144098133        2.3748144100151554        7.9491043950881419     
 C   12.027287375496691        1.8624819148595777        8.0395289008124973     
 C   9.2611854561424511        8.0665005520793152        11.533374147154618     
 H   14.168898715423131        6.5277271732284738        9.0124501394150514     
 C   13.708391839890782        7.6620272312798869        10.791192995111791     
 C   12.480051030946692        7.9930213831556971        11.342878634731607     
 C   8.7210377162924306        8.0128626879304168        4.6697853008555974     
 H   13.996138300387486        6.7648208026205854        6.5473623998915151     
 C   13.241046542346821        8.0308760440921088        4.9734659053826453     
 C   11.927818306204779        8.2889193859660306        4.5894589575590699     
 C   6.0042547124440020        6.1159274875613523        8.3983500171316869     
 H   8.0704522196520507        2.0663082709872893        8.9601287397724718     
 H   8.1696618928549682        2.0292501440684880        7.2137020330205672     
 H   9.3034803479871915        1.0352459353865824        8.1717520264734240     
 H   14.282358293408464        1.8927909593620578        7.8374446763909811     
 H   11.743747858182219       0.82009148043759728        8.0704682255058717     
 H   8.4305777047967005        8.6078032529608333        11.062653981774632     
 H   8.8053848301124678        7.3317343057523914        12.213973202761361     
 H   9.8707218794357150        8.7550099107611139        12.127954571587541     
 H   14.712117867070226        7.9164673218465946        11.112506020645482     
 H   12.305175017389946        8.5910806294032636        12.226805616379304     
 H   7.9446892041589434        8.5840947328425692        5.2105565107266436     
 H   9.2236775122826593        8.6486293060244428        3.9242212042858364     
 H   8.1912300926277766        7.1980217223975576        4.1331301760363726     
 H   14.188197964471419        8.3999975835290233        4.5983895402244030     
 H   11.608781298698601        8.9232127536904517        3.7745320436390410     
 H   5.5158639187262954        5.5533268396514872        7.5867140908303341     
 H   5.6822735011803251        7.1626199310274243        8.2719969283863914     
 C   5.5341709780045774        5.5964125822775443        9.7676902474867511     
 H   5.7880388408196266        4.5280755379996780        9.8600401291603070     
 H   6.1065575302658690        6.1051724140311663        10.558820530973582     
 C   4.0407102199073988        5.7830596931747751        10.062403810580550     
 H   3.4382875006784248        5.1625198574155835        9.3792520570231535     
 H   3.7483622479379024        6.8244760590123024        9.8445741479762514     
 C   3.6937343936182718        5.4503509334076350        11.518932093643205     
 H   3.9571394538708793        4.4006747520644822        11.731161498689918     
 H   4.3378990922059435        6.0492610677110488        12.184584921355579     
 C   2.2246985674780722        5.6935306018768364        11.883620736226744     
 H   1.5775077928904047        5.0617045190631984        11.253580385952665     
 H   1.9513610816520863        6.7330734335153490        11.634868832813783     
 C   1.9181126455619790        5.4251503243050703        13.361625697953924     
 H   2.1818544456885500        4.3833856536210689        13.609251321344328     
 H   2.5764266094078421        6.0480015644267162        13.988561881246246     
 C  0.45389556276072118        5.6863656761316230        13.737150175897941     
 H  0.18724409044627796        6.7252312584679981        13.478545658760069     
 H -0.20140825061232204        5.0527676640288428        13.116644672046643     
 C  0.14858665326991480        5.4335538610646736        15.218210839561802     
 H  0.79756187285617508        6.0703654152682924        15.839748875673832     
 H  0.42169596640340079        4.3972033335340210        15.478695940907503     
 C  -1.3189039068168724        5.6839006237513834        15.587750651500096     
 H  -1.5962467845295305        6.7175730105467713        15.318457670307723     
 H  -1.9653782914685831        5.0368940950154553        14.971087993238177     
 C  -1.6235433360056881        5.4408569161296461        17.071471937024814     
 H -0.99545109552729905        6.1041340339297836        17.688144929717225     
 H  -1.3215896686132724        4.4154822666529387        17.346556312071886     
 C  -3.0995422899617631        5.6518048281709072        17.432152833638607     
 H  -3.4092385885472285        6.6719827643255813        17.142254568017389     
 H  -3.7216715332582493        4.9710287586849713        16.824859321612134     
 C  -3.3970738475251450        5.4260474974996828        18.921516226539673     
 H  -2.7959511928066196        6.1310602498493649        19.525043697887909     
 H  -3.0498430797810689        4.4180067221204053        19.219635606071787     
 C  -4.8819790701623296        5.5801402024552926        19.285699894605809     
 H  -5.2480816702413984        6.5725073726864212        18.948257005549472     
 H  -5.4828920942405901        4.8331602015209016        18.725878966150571     
 C  -5.1359113249946944        5.4216689619674963        20.794719865046982     
 H  -4.5821482025189182        6.2195173892471365        21.350310199405254     
 H  -4.6983029441806563        4.4544113630687487        21.152467595661864     
 C  -6.6368018412363758        5.4754048036239249        21.164837423333527     
 H  -7.1800128086750581        4.6374729208202332        20.658003246029192     
 H  -7.0853741823979588        6.4220565653353914        20.764494687955885     
 C  -6.8388629371580150        5.4014092725287117        22.688243379076415     
 H  -7.9418532346464890        5.3443805870398906        22.939823573615058     
 H  -6.3281263641231416        4.4733874221227126        23.123810856487751     
 H  -6.3976565791620255        6.3191187929362300        23.213346010065685     
 Cl   15.484731346856433        5.8397480908520238        7.6180566656607791     
         388

 Co   10.978631624353170        5.9263043329133049        1.2318005319706327     
 N   9.5341837368334357        7.4738581791388201        1.3460687610408326     
 N   12.077480167879704        7.7311927676290413        1.1970830575975575     
 N   9.7191966991779939        5.1284407473777334        2.7068015109353887     
 N   12.301942254341025        5.1707914505470809        2.8004197652704277     
 N   9.5146689117697889        5.0956479469163733       -7.8535351699747208E-002
 N   12.108175871032062        5.0818687933729096      -0.39573371123983170     
 O   8.1860598761561558        7.2681046262529900        1.3839068712153122     
 C   9.9032223194346258        8.7281762087719255        1.2991223997621795     
 N   13.370583614087781        8.1298494368220240        1.1855371627594904     
 C   11.343308138640511        8.8740585680961441        1.2370427985272303     
 O   8.3588416062510120        5.1141204080486933        2.6073847212291921     
 C   10.204131659724659        4.4934196961228592        3.7431106204815738     
 N   13.618536882490121        4.9576159320469460        3.0352437266341155     
 C   11.651340110209192        4.4896550976217728        3.7793505711339090     
 O   8.1620050613435868        5.1490428776712465       0.12167424118125958     
 C   9.9043664069677817        4.4569934898611780       -1.1507357228902566     
 N   13.391581101727198        4.7764700698522349      -0.70140138667372964     
 C   11.351075352684033        4.3898536076219292       -1.2879280480278983     
 B   7.7583653263947028        5.8226634232527053        1.4102936747903849     
 C   8.9482099805481212        9.8698331953649809        1.2843758786744732     
 H   14.145757199899569        7.4380697900149366        1.0966462250313167     
 C   13.481381353039462        9.4834017906498307        1.2034390140858509     
 C   12.192998562847889        10.001216915412641        1.2418755108861967     
 C   9.3520705936557782        3.8023377356102497        4.7490029152649669     
 H   14.340915695267668        5.3454901701726829        2.3877083852481569     
 C   13.819785585496371        4.1674792056258037        4.1197093201644845     
 C   12.569866141093947        3.8442294899159610        4.6314407682740901     
 C   8.9701619227709326        3.8441014936427291       -2.1289531568175151     
 H   14.180171187507321        5.1952037050335758      -0.15927750964081236     
 C   13.472848839660655        3.9232733774741004       -1.7478745748358309     
 C   12.171874407226820        3.6498227453241761       -2.1601419765777723     
 C   6.1736369266243107        5.7534531969210034        1.5827791111616039     
 H   8.1644104253901766        9.7380021481259735        2.0466071838060884     
 H   8.4161363120916857        9.9165554529980771       0.32003934075401880     
 H   9.4601606499490174        10.822527542558069        1.4437137779472560     
 H   14.452827041760575        9.9602087767421548        1.1400537302338747     
 H   11.915684088330813        11.044893947632026        1.2715105863094158     
 H   8.6262791021494678        3.1505750542374731        4.2315183286043894     
 H   8.7514575137883206        4.5293735995636721        5.3296223817261712     
 H   9.9629282013528560        3.2068653121533162        5.4414347319057823     
 H   14.811199362926166        3.8805247919248296        4.4540538681039523     
 H   12.360768515606370        3.2146243176964964        5.4842344966034409     
 H   8.0957679261102573        3.4235236555400794       -1.6143062114048439     
 H   9.4735385396357206        3.0748016214831653       -2.7234316146489745     
 H   8.5893223808030257        4.6128665507166966       -2.8225215114126612     
 H   14.431083448453615        3.5470214259542603       -2.0872488274945242     
 H   11.876400072721266        2.9977630398809536       -2.9703388043905625     
 H   5.6834908244612805        6.3213664575071107       0.77653878942912258     
 H   5.8484595490193980        4.7081072448815915        1.4549802910334888     
 C   5.7181320516893352        6.2691092226127392        2.9573622635487906     
 H   5.9621958781965816        7.3396609726385913        3.0471144731760322     
 H   6.3069465771560367        5.7667602614752784        3.7399898589892460     
 C   4.2351182453397538        6.0612641588689016        3.2742253178098584     
 H   3.6130770949840847        6.6746037174451605        2.6029949349534500     
 H   3.9557859138189313        5.0163590078516638        3.0585517990513273     
 C   3.9085833147459561        6.3845215525248573        4.7361240050492306     
 H   4.1596023322940132        7.4366678857438311        4.9489519298292421     
 H   4.5705836645957190        5.7924935063185776        5.3898778625745560     
 C   2.4503791533403456        6.1183767389933035        5.1164905522926487     
 H   1.7882371172914977        6.7404923882096277        4.4932733850235556     
 H   2.1905768905998446        5.0755757439259952        4.8693950329504299     
 C   2.1553379501927314        6.3813426643449684        6.5962409617296576     
 H   2.4082878387937310        7.4254249496621805        6.8436786563041725     
 H   2.8256231868300090        5.7655292928372512        7.2168123322926157     
 C  0.69769410765201734        6.1030777761655797        6.9768687138398731     
 H  0.44216191836896213        5.0614357584199752        6.7202586735671339     
 H   3.5054872007998637E-002   6.7280395851300066        6.3562227673910989     
 C  0.39230370981239071        6.3556051907534039        8.4565153640827049     
 H   1.0432064859291132        5.7216998753486470        9.0788823514998214     
 H  0.66142956561466382        7.3929863352876684        8.7161516355540893     
 C  -1.0753041582734590        6.1017665830158405        8.8197680938942220     
 H  -1.3476401221930545        5.0653873008184185        8.5577263434452640     
 H  -1.7189976556458713        6.7409791155827206        8.1930555128509166     
 C  -1.3907839923515000        6.3580330794725262        10.297276333876397     
 H -0.76428376621798388        5.7042850020481843        10.924758942321509     
 H  -1.0940218374182822        7.3867938256518313        10.562630536965152     
 C  -2.8684927062233321        6.1464567552644125        10.650096168891492     
 H  -3.1714817103818480        5.1203308567190877        10.379790105410287     
 H  -3.4894365567074961        6.8106096024441740        10.025995975071391     
 C  -3.1739002045055802        6.4018249244932184        12.130608585109082     
 H  -2.5612742423749930        5.7245154757206693        12.749407644491258     
 H  -2.8445428987952304        7.4201347852706476        12.402750716694522     
 C  -4.6538227738814166        6.2306274640064112        12.503919597466952     
 H  -5.0006477330407879        5.2258782820064260        12.197306225355751     
 H  -5.2705278299397831        6.9477236574862049        11.929765585006813     
 C  -4.8967366833448125        6.4245748241720841        14.008120473867736     
 H  -4.2980820392785075        5.6797345365861949        14.570655257198121     
 H  -4.5050909590659787        7.4135650995990252        14.326183981508011     
 C  -6.3750410392699886        6.3087227461264588        14.423366093132829     
 H  -6.9680644222285073        7.1004808160735360        13.917965747982528     
 H  -6.7807419316064488        5.3397214248469229        14.059297903191867     
 C  -6.5363937063642501        6.4110020987211653        15.948828745075287     
 H  -7.6022845283011220        6.3645832427134996        16.254846103192520     
 H  -6.1214665203757948        7.3728448435385765        16.342870498702148     
 H  -5.9990962732602160        5.5795869432486640        16.465328324091249     
 Cl   15.666821686521418        6.0182491313250530       0.99859976755414537     
 Co   20.836967122068575        1.9769449908297481        5.5812519099968760     
 N   22.281325450722065        3.5244871269331943        5.4674028300624711     
 N   19.737864789376651        3.7818288264532103        5.6156933152760331     
 N   22.097061589177020        1.1793577123053902        4.1065230751168009     
 N   19.514525927690567        1.2221479331206804        4.0119461436486903     
 N   22.300679399613010        1.1460753839090143        6.8919971900207093     
 N   19.706990125486783        1.1320333905279703        7.2080232723445770     
 O   23.629450125621972        3.3187544057453802        5.4299107429417619     
 C   21.912206460100542        4.7787935501215841        5.5140874962307853     
 N   18.444745654606066        4.1805186891619837        5.6265968121675121     
 C   20.472076529731876        4.9246664525827413        5.5756103821587732     
 O   23.457340706671975        1.1644641589599376        4.2066957107451657     
 C   21.612500032515623       0.54482782797922347        3.0697256263364587     
 N   18.197926986475512        1.0099968170475666        3.7761600392588517     
 C   20.165308118645552       0.54154884438708162        3.0327638335779996     
 O   23.653414714069701        1.1998269385968001        6.6923652137276584     
 C   21.910559967243852       0.50699993806891785        7.9637823534837420     
 N   18.423462547532178       0.82657491629484592        7.5132091352947743     
 C   20.463783832914142       0.43982734851315841        8.1003424873270617     
 B   24.057347734217082        1.8733610308248161        5.4038239504744299     
 C   22.867155071623468        5.9205130382286546        5.5289545237039208     
 H   17.669515921786999        3.4887730934607486        5.7154612206413784     
 C   18.333969084240966        5.5340721044240606        5.6081669111996399     
 C   19.622385923017397        6.0518485596476035        5.5700124641297935     
 C   22.465056175934379      -0.14639690425543678        2.0643110823290742     
 H   17.475354178996810        1.3974012922671435        4.4237693165566432     
 C   17.996838569023176       0.22096387035581899        2.6908798169154191     
 C   19.246880025819468      -0.10258777563901786        2.1795875189213043     
 C   22.844199961848144      -0.10640707622569580        8.9422587306119823     
 H   17.635027236115455        1.2453654144393436        6.9709128935521898     
 C   18.341850238182715       -2.6834033916810579E-002   8.5594890770984389     
 C   19.642691527729223      -0.30038019113698655        8.9721187523333885     
 C   25.642105564664831        1.8044137955910475        5.2317327838918164     
 H   23.651867874636714        5.7880238434970810        4.7676484930813343     
 H   23.398148707366882        5.9681122659040096        6.4939553091209170     
 H   22.355261536394554        6.8731061571567675        5.3682756597230901     
 H   17.362506605722853        6.0109518756213483        5.6710400059398278     
 H   19.899713952006806        7.0955181154823652        5.5401055487067987     
 H   23.187416598826680      -0.80230255098684089        2.5827173138013810     
 H   23.070314636313007       0.58056114797411340        1.4871218468694365     
 H   21.853751910853983      -0.73836739509571658        1.3685243845072168     
 H   17.005425377778309       -6.5147989761487932E-002   2.3557542076726787     
 H   19.456122787263887      -0.73154834347720887        1.3263646779240339     
 H   23.721365805659634      -0.52240462804640231        8.4280348155002240     
 H   22.341296651756817      -0.87969968877914650        9.5325896328131989     
 H   23.220867291030398       0.66120963466656646        9.6400822109750699     
 H   17.383497790330171      -0.40322534535855992        8.8984068515576791     
 H   19.937897247284720      -0.95271105845726456        9.7821914105904870     
 H   26.131964935056384        2.3726777819389282        6.0378961685732921     
 H   25.967501069764953       0.75917559985682703        5.3598576449694111     
 C   26.097618743951539        2.3198276930147830        3.8570653819899472     
 H   25.853406447686133        3.3903309836297444        3.7670711208432994     
 H   25.508890167343996        1.8172162711846831        3.0745329791158538     
 C   27.580644508545930        2.1121156956957821        3.5402548292675422     
 H   28.202613682153743        2.7255492576646159        4.2114663004942772     
 H   27.860087985608018        1.0672403839806610        3.7559512982876728     
 C   27.907087823826210        2.4354072091935088        2.0783541203604865     
 H   27.655829612671351        3.4875036569250195        1.8655303738994402     
 H   27.245207122022020        1.8432279346548586        1.4246061365083624     
 C   29.365343213113462        2.1696252487558487        1.6979639898605920     
 H   30.027336492026425        2.7918539055532645        2.3212310804739511     
 H   29.625405399312271        1.1268582770927735        1.9449517703022059     
 C   29.660263499658846        2.4328513160166194       0.21824652983579154     
 H   29.406887181266878        3.4768720428141546       -2.9058143314566066E-002
 H   28.990209298404430        1.8168356358078976      -0.40238887914523125     
 C   31.118032520792557        2.1552540434343950      -0.16241342229266417     
 H   31.374031562736704        1.1136772162556980        9.4043080726659567E-002
 H   31.780400940795531        2.7804274829883395       0.45832480661115516     
 C   31.423300399827468        2.4081629614892575       -1.6420104427275701     
 H   30.772679998150835        1.7740510494184871       -2.2644873982571521     
 H   31.153679158806572        3.4454758869769226       -1.9014538872314923     
 C   32.891058428851103        2.1551071399041213       -2.0052827455803408     
 H   33.163925506522439        1.1188086107507691       -1.7434167104500833     
 H   33.534438883608800        2.7945432619673065       -1.3784576284680135     
 C   33.206433761001591        2.4118024524606034       -3.4827247469960625     
 H   32.580159746332264        1.7579497266110873       -4.1103420048931216     
 H   32.909279892398814        3.4405177585727262       -3.7478438732447530     
 C   34.684244191987119        2.2008596510162448       -3.8355853402707911     
 H   34.987644278233653        1.1748012147114308       -3.5654507101865160     
 H   35.304982798457026        2.8651269518121163       -3.2113942484866183     
 C   34.989492625226461        2.4565792358426126       -5.3160582169079378     
 H   34.376921057973099        1.7792927590146186       -5.9349347495349685     
 H   34.659952818087334        3.4748875990175128       -5.5879749888534223     
 C   36.469423525788841        2.2856697491949012       -5.6895075875317893     
 H   36.816422178550674        1.2809474196699890       -5.3829872167562858     
 H   37.086083756292510        3.0028069898787120       -5.1153437636840478     
 C   36.712190652163819        2.4797697909603715       -7.1937163858518076     
 H   36.113355343336984        1.7351293545306787       -7.7562618706896975     
 H   36.320715397000633        3.4688472128299104       -7.5115968797085468     
 C   38.190412892567863        2.3636769200280123       -7.6091153358030237     
 H   38.783604745935662        3.1550984293927811       -7.1035231909555563     
 H   38.595841898337753        1.3945253059775906       -7.2452969620088057     
 C   38.351845823087963        2.4662751580893474       -9.1345337772168875     
 H   39.417676286274578        2.4195606720802796       -9.4406003949619333     
 H   37.937214686027097        3.4282584860542054       -9.5283285633898789     
 H   37.814399674124189        1.6351858697631785       -9.6512470312539129     
 Cl   16.148551202297799        2.0688658163376132        5.8127315474973615     
 Co   20.434622771993357        1.9665849901472210        12.475746413681399     
 N   21.880611764065559       0.43713174677834232        12.252074422627167     
 N   19.319966118460833       0.18291704100355588        12.416267094119831     
 N   21.669422553666127        2.8128365713402386        10.976940493859296     
 N   19.108011980112799        2.7831454071967601        10.957074619221480     
 N   21.917436511006002        2.8603759089544529        13.711308478786879     
 N   19.326869618496858        2.9345581228833306        14.058111130920397     
 O   23.229005886526675       0.63979224284448888        12.236748995294620     
 C   21.502889610622734      -0.81445448365788853        12.289273569443203     
 N   18.029869954198627      -0.22008642708905449        12.482726123786435     
 C   20.058351927688669      -0.95778971971244575        12.360852909369262     
 O   23.035740111543024        2.8036788020483550        11.038447907293209     
 C   21.168392715248753        3.4409675414483760        9.9442021630410604     
 N   17.782544140751810        2.9617989308993042        10.745773465574938     
 C   19.723765793088525        3.4406511154670989        9.9408368915019416     
 O   23.268239699621525        2.7539906914240309        13.519271027017451     
 C   21.554038609650377        3.4915871572066157        14.796556220408071     
 N   18.054191806849722        3.2442163944410569        14.399047028462395     
 C   20.110831442482183        3.6010144083764271        14.945978174149914     
 B   23.656266118905414        2.0933503122249082        12.215523414058772     
 C   22.456869844150305       -1.9562185723103058        12.309408146532125     
 H   17.259412888729486       0.47327631976892170        12.614607552259262     
 C   17.925289040524223       -1.5722689485936820        12.484067744413508     
 C   19.215158761150359       -2.0861902566221273        12.394946975711386     
 C   21.991968716044433        4.1142763672655649        8.9019478454002758     
 H   17.079436524456362        2.5807632124917235        11.416369263129251     
 C   17.543520103337094        3.7148311345248812        9.6385594474788103     
 C   18.773027024873855        4.0445979619549419        9.0887619855779338     
 C   22.524785148951914        4.0623614403303892        15.765064631112299     
 H   17.250471143272716        2.8162852908628966        13.884570640471255     
 C   18.005316829966649        4.0810425470409157        15.459534088819398     
 C   19.318448486550505        4.3383797839793123        15.844274384079558     
 C   25.242949926011271        2.1603190773649930        12.039647178971363     
 H   23.172679825341987       -1.8866822414420452        11.476545838350502     
 H   23.072879421271651       -1.9236669949017577        13.222968323532550     
 H   21.938425781557196       -2.9164596525376383        12.264520107294077     
 H   16.960109111873791       -2.0531765669727293        12.594611109030925     
 H   19.497471479473642       -3.1289019571929750        12.364106348005450     
 H   22.821983927571676        4.6555348771142935        9.3736725423435061     
 H   22.448795403247939        3.3790477635121356        8.2226361832915043     
 H   21.383727651846385        4.8025969818422096        8.3059429457588791     
 H   16.540525275690744        3.9708030736523034        9.3161876706377242     
 H   18.949925172426173        4.6429878277931858        8.2055627942758687     
 H   23.303233565802067        4.6300271208241428        15.224530404120923     
 H   22.022377713663616        4.7013042438807826        16.507221937565038     
 H   23.051390818938632        3.2486733959880425        16.305256040665451     
 H   17.058160106854555        4.4508473847832537        15.833929285121545     
 H   19.637382933544952        4.9724530845427148        16.659413038126569     
 H   25.730544848544838        1.5975782503140856        12.851634807986970     
 H   25.565786861592290        3.2067714165869643        12.165708885189463     
 C   25.712887784575670        1.6399107102678414        10.670611809055341     
 H   25.460603431101585       0.57117255387833743        10.579502031949264     
 H   25.139252331166002        2.1468193479411068        9.8792896196895903     
 C   27.205675446983712        1.8290276359299646        10.374818742086983     
 H   27.809643670798557        1.2107196705562309        11.058456223199901     
 H   27.495809702639107        2.8712639478545210        10.591031779683439     
 C   27.552729380632858        1.4952089013551599        8.9186209306321782     
 H   27.291992887100573       0.44472431987071559        8.7078322035678255     
 H   26.906851196359955        2.0915163133208163        8.2525160224223644     
 C   29.020868308752753        1.7417682636974696        8.5532266570734681     
 H   29.669721453566240        1.1123147404287701        9.1837183525550703     
 H   29.291526887001822        2.7821184848605540        8.8008892875498308     
 C   29.327871790245801        1.4727812266050657        7.0754751192652545     
 H   29.066939173399081       0.43021189039835883        6.8288566223825820     
 H   28.667893913927127        2.0931811131742313        6.4480763558120335     
 C   30.791216057149835        1.7375238129018957        6.6996381377149383     
 H   31.055094081589438        2.7771875182583408        6.9572585445243256     
 H   31.448072460154993        1.1063126508267225        7.3207081169949086     
 C   31.097194119402943        1.4840956317987295        5.2188838529413744     
 H   30.446735505889674        2.1185930803162383        4.5967409138701294     
 H   30.826688925713967       0.44694695793812295        4.9594282598161401     
 C   32.563987529140270        1.7375650454400344        4.8491983482614289     
 H   32.838730991862732        2.7721468979400608        5.1169632335695949     
 H   33.211801145821624        1.0931374131027292        5.4668687521823864     
 C   32.869521587766521        1.4929647427044948        3.3660183336871921     
 H   32.240102362165914        2.1536503627894654        2.7482345325970399     
 H   32.570015632508465       0.46662052227737238        3.0926312043884234     
 C   34.345005174375785        1.7065736284006083        3.0052097745467856     
 H   34.652161376537506        2.7279483525905208        3.2925197426342403     
 H   34.968363052363735        1.0289437432076591        3.6142534347410233     
 C   34.643632512106130        1.4776970614110723        1.5167706121943820     
 H   34.040695907654396        2.1788851201639874       0.91139709521880330     
 H   34.299569625631825       0.46818376725992961        1.2216426507998652     
 C   36.127870044969981        1.6351787175887338        1.1520936331594691     
 H   36.490436519907306        2.6294520072811989        1.4854717907574679     
 H   36.730786259660057       0.89284942651743315        1.7145667095705033     
 C   36.382825777670512        1.4717343608747007      -0.35577758120699032     
 H   35.825067375248302        2.2629692752729751      -0.91390916069557371     
 H   35.951201962287357       0.50173832171927624      -0.70874491014118168     
 C   37.882084244677422        1.5324555146278025      -0.72774498757028194     
 H   38.429587476890120       0.70076802746466538      -0.21837049180187904     
 H   38.324648388066244        2.4820784931595270      -0.33186982823889233     
 C   38.084228315726207        1.4533818675487062       -2.2504740907993170     
 H   39.184527996858947        1.4060401362719106       -2.5046594417319041     
 H   37.583793935336409       0.52154566227812138       -2.6809413768739510     
 H   37.635266609730230        2.3616350037091083       -2.7778006627785237     
 Cl   15.761857080636355        1.8958154093655053        12.811291744857380     
 Co   10.808762354857437        5.9162622026123408        7.9643634469197755     
 N   9.3624321450980386        4.3869884654739160        8.1869973692617428     
 N   11.922580236334449        4.1317310876355169        8.0213842624981755     
 N   9.5746102728090037        6.7620374398231844        9.4637944786943891     
 N   12.136416988664235        6.7313657812939516        9.4822584228255309     
 N   9.3257449788155622        6.8094894278006342        6.7285729240572172     
 N   11.916103040422023        6.8809505444205863        6.3798720037737269     
 O   8.0141195723274699        4.5902277679737553        8.2036040397791581     
 C   9.7395190247530845        3.1351907027951196        8.1494656568233541     
 N   13.212523650580549        3.7283344402720506        7.9545598979651002     
 C   11.183875279261752        2.9912536306084561        8.0769194168306537     
 O   8.2083024812173271        6.7537036193386619        9.4027146791201925     
 C   10.076607688033633        7.3907127735969400        10.495737587596690     
 N   13.462037983840643        6.9102583296393787        9.6923861222819827     
 C   11.521338821685795        7.3898407617857256        10.498303189113155     
 O   7.9750308466624329        6.7047660430481999        6.9218570294120321     
 C   9.6890499331226803        7.4404931964939856        5.6431430284410622     
 N   13.188847140353175        7.1899367779918935        6.0385043293015572     
 C   11.132221566702135        7.5483764466517389        5.4926826804101436     
 B   7.5872493617153713        6.0437681153782794        8.2254390787253069     
 C   8.7851557003816385        1.9937128464356335        8.1301336641156965     
 H   13.983286848320622        4.4213904449501964        7.8228619058403011     
 C   13.316742579314020        2.3760844820248836        7.9530087276729766     
 C   12.026760979081075        1.8625527329459157        8.0423441479276292     
 C   9.2539310176717962        8.0654306302909298        11.537760214730691     
 H   14.164711897495598        6.5285082752217116        9.0216640762511009     
 C   13.701824821312320        7.6642185793651567        10.798700328979590     
 C   12.472666945307394        7.9944758599843446        11.349150371287838     
 C   8.7184616716507222        8.0123027054814475        4.6751254441895131     
 H   13.992572200330249        6.7617492286879228        6.5527439180709095     
 C   13.237819954281198        8.0271138818662084        4.9782821854361901     
 C   11.924709312941371        8.2854441586836085        4.5942200246822766     
 C   6.0005943120153704        6.1112054156318072        8.4016500018037039     
 H   8.0681546491387852        2.0650555693511161        8.9616665691212898     
 H   8.1706618239310220        2.0244033416333047        7.2156621727984325     
 H   9.3032085060510230        1.0335079190714991        8.1775819439274553     
 H   14.281806012897492        1.8949555270061600        7.8421792781914563     
 H   11.744206121562101       0.81991126806719750        8.0730588715792475     
 H   8.4248132534231903        8.6077015434049997        11.065699805791755     
 H   8.7959581944907583        7.3309969364180549        12.217102882994974     
 H   9.8629861014180449        8.7531240783894759        12.133648745603985     
 H   14.705026045998109        7.9205409345599316        11.120074138769404     
 H   12.296459706848369        8.5936934067083541        12.231929734911972     
 H   7.9390204310347885        8.5779147252403281        5.2158088812147154     
 H   9.2207059373835722        8.6531585923389454        3.9349864062655291     
 H   8.1934868864157888        7.1994826804240022        4.1327662370818263     
 H   14.185065994278185        8.3964842615432840        4.6036772224231184     
 H   11.605799508651305        8.9200481129067430        3.7794983681790915     
 H   5.5128071666722800        5.5485772400750939        7.5896973254813691     
 H   5.6779643334655718        7.1577319311944017        8.2756490525818442     
 C   5.5306971805727567        5.5908521468682002        9.7706847157400798     
 H   5.7834322777133300        4.5222207923786417        9.8619846961623967     
 H   6.1039968659045076        6.0982169255716316        10.561985141522340     
 C   4.0377840226754307        5.7792368874129449        10.066353388081573     
 H   3.4341830165690341        5.1604364209358158        9.3828040174324610     
 H   3.7470267549464338        6.8212867193642861        9.8499362488617130     
 C   3.6909749735909947        5.4454244825546017        11.522602804261982     
 H   3.9523696153671488        4.3950971588558252        11.733498154879921     
 H   4.3365486924108936        6.0422212378578362        12.188606062094760     
 C   2.2226983660529105        5.6911148353464762        11.888073274925336     
 H   1.5741673910593308        5.0612611484125036        11.257614282223578     
 H   1.9513873095335554        6.7313344991671729        11.640451089265689     
 C   1.9159970485481908        5.4218746066574353        13.365832875766875     
 H   2.1775740435102051        4.3794208772673286        13.612345972689363     
 H   2.5756887759021661        6.0426388590095206        13.993203800728024     
 C  0.45251066979436744        5.6857150101299592        13.741827858519102     
 H  0.18802460215963177        6.7253112336117873        13.484468830514801     
 H -0.20404345806956825        5.0542625440220617        13.120655610833662     
 C  0.14677011055044561        5.4317380967928486        15.222526366874339     
 H  0.79698915669006065        6.0663664711541712        15.844798249622579     
 H  0.41777053102953760        4.3946291891322309        15.481654450575530     
 C  -1.3201402830212476        5.6844229814960467        15.592358557957986     
 H  -1.5953082129806078        6.7190230935022051        15.325091784833631     
 H  -1.9676983989807628        5.0400220195620102        14.974389426630903     
 C  -1.6256059425527571        5.4389817003175587        17.075385106560351     
 H -0.99628313742586228        6.0994107230545325        17.693507233984739     
 H  -1.3259541878809948        4.4125497959027848        17.348196293504945     
 C  -3.1011320002321967        5.6522033965408598        17.436286834662894     
 H  -3.4083163443026372        6.6737402968979191        17.149735146300685     
 H  -3.7243916404130784        4.9750215786541840        16.826715759158862     
 C  -3.3999334296501376        5.4222210499944365        18.924454646706003     
 H  -2.7966892402167978        6.1225122223046622        19.530376004856969     
 H  -3.0564233237031178        4.4123745748403840        19.218692149441690     
 C  -4.8840518150011549        5.5802468136944876        19.289263913637082     
 H  -5.2458282278655348        6.5750071084923993        18.957041050167920     
 H  -5.4873805473542436        4.8391099302461171        18.726002983063697     
 C  -5.1394201410791842        5.4153485384849969        20.796781970112932     
 H  -4.5803188129916066        6.2044495859288658        21.355676010436557     
 H  -4.7098391501764114        4.4444636348019726        21.148319830474399     
 C  -6.6381502681502509        5.4785844516121394        21.169188993021237     
 H  -7.1872007243553186        4.6490694802665367        20.659019793817130     
 H  -7.0785281807506975        6.4292213489861600        20.774709510742419     
 C  -6.8406725325233824        5.3979711499377272        22.691660761746075     
 H  -7.9399888291124627        5.3547319160009490        22.946384160224792     
 H  -6.3446334399850812        4.4646502505583596        23.120429348383130     
 H  -6.3886501720429711        6.3025316504553759        23.219796947278020     
 Cl   15.481617478763988        5.8423633209492856        7.6267559403154745     
         388

 Co   10.981374030950215        5.9262867843403431        1.2340195396222642     
 N   9.5383212510260229        7.4746417798755527        1.3504828070330086     
 N   12.081977322269722        7.7300001789052057        1.2004719071643599     
 N   9.7216831598681051        5.1284777324011923        2.7096937751389785     
 N   12.304048917822078        5.1688481021389103        2.8010846514276260     
 N   9.5164732890659103        5.0958960432599083       -7.4901304416427908E-002
 N   12.109805875191391        5.0792940691799702      -0.39353690524872997     
 O   8.1900185150085925        7.2700154921389348        1.3881405027589060     
 C   9.9084403684993703        8.7286281151401521        1.3037355815309473     
 N   13.375271529705127        8.1276972266819119        1.1868209265006298     
 C   11.348667845860481        8.8734050885630253        1.2408538172923842     
 O   8.3612166603981777        5.1156705514293215        2.6111079389664593     
 C   10.206752778623290        4.4927343778771451        3.7454732079103752     
 N   13.620764084762891        4.9556804882665597        3.0351487051488868     
 C   11.653957285625347        4.4882249967261183        3.7806847570875806     
 O   8.1639302408744996        5.1509486761672889       0.12553213596007851     
 C   9.9049738843029047        4.4564732589355573       -1.1470353055741311     
 N   13.392702042025686        4.7737144649937777      -0.70097366919185577     
 C   11.351460855062697        4.3880191192540448       -1.2851863012485707     
 B   7.7610882373283303        5.8247878872108885        1.4143072120186968     
 C   8.9542042735176715        9.8709225102224813        1.2892329838036691     
 H   14.149727978332924        7.4352247346529960        1.0970237235851323     
 C   13.487047017831713        9.4811379272081737        1.2038091293810813     
 C   12.199112665950784        9.9999145397674951        1.2439841722647413     
 C   9.3552389558193472        3.8019544106096799        4.7520319086391352     
 H   14.342815156375019        5.3429090509519783        2.3869654816343702     
 C   13.822540271891016        4.1658377732354808        4.1197616207775694     
 C   12.572957078110949        3.8429358235928519        4.6324084211921965     
 C   8.9694778756669926        3.8438396941181328       -2.1241190306943198     
 H   14.182058302318026        5.1918669634817105      -0.15951612112187832     
 C   13.472440420790619        3.9209918412366500       -1.7478929996393957     
 C   12.170909343841997        3.6480944087672773       -2.1586486990178964     
 C   6.1762384221396269        5.7568950829865031        1.5863948614415146     
 H   8.1726412093185008        9.7413967278189748        2.0538045166168613     
 H   8.4193745617143705        9.9158827709092954       0.32657915364546219     
 H   9.4670451897074042        10.823464025771509        1.4451368356946306     
 H   14.458649508934988        9.9572903687787022        1.1386184680819929     
 H   11.922491884673546        11.043785112208024        1.2734547054644483     
 H   8.6251971668689418        3.1553063709242801        4.2357305632430347     
 H   8.7603780236778590        4.5290687552156905        5.3368794792580507     
 H   9.9655150016665868        3.2021745422059098        5.4404084269443498     
 H   14.814084027685823        3.8787025668401172        4.4534463382148433     
 H   12.364355321678239        3.2138604538466908        5.4857202945699166     
 H   8.0972662318041309        3.4208244837378525       -1.6081134558045749     
 H   9.4723960319448484        3.0765863067507673       -2.7212646720518090     
 H   8.5854637715861912        4.6130313735046578       -2.8149909594730689     
 H   14.430159137678414        3.5448731172734682       -2.0887529597226062     
 H   11.874260227864529        2.9966937328486782       -2.9688915272966425     
 H   5.6868270226967654        6.3245422125067154       0.77952040752194918     
 H   5.8505537665683196        4.7116494730103922        1.4590481472760728     
 C   5.7201206182677051        6.2736505345564755        2.9603642289405245     
 H   5.9635334461578822        7.3443899060308917        3.0491524227384748     
 H   6.3089863474029233        5.7724180063488744        3.7436438083898431     
 C   4.2371044506597668        6.0651490217484065        3.2770050014593108     
 H   3.6149094614794133        6.6770525466037629        2.6046925775949252     
 H   3.9587280876734350        5.0197690193987938        3.0627027941595868     
 C   3.9096099925267360        6.3900966003568094        4.7383109542131621     
 H   4.1591950575054568        7.4427930313191739        4.9496973381553948     
 H   4.5721067635404014        5.7999170525842123        5.3930958126037467     
 C   2.4516054593492154        6.1225775504770086        5.1186318297708349     
 H   1.7888793976975255        6.7431506459868702        4.4945936464166909     
 H   2.1931902131776311        5.0792431163023286        4.8726368751698503     
 C   2.1558010669375798        6.3867521573813590        6.5980262537168990     
 H   2.4070654413774126        7.4314330482142816        6.8442999454372746     
 H   2.8268755206450087        5.7727507825518485        7.2194101911819146     
 C  0.69856332210468308        6.1066636272619359        6.9788671312376573     
 H  0.44469909963179755        5.0644046089133097        6.7234610440189604     
 H   3.5011859768665388E-002   6.7298404376505614        6.3575251289638155     
 C  0.39272175350059124        6.3604367398448813        8.4582100408169989     
 H   1.0448303910608292        5.7286745130070553        9.0813056457998318     
 H  0.65984278124718254        7.3985611664994648        8.7164610143677503     
 C  -1.0742672016860446        6.1043240360038489        8.8221206478723211     
 H  -1.3445854909101069        5.0671158573396173        8.5618148306371928     
 H  -1.7192591436988782        6.7412192078170134        8.1945873163036431     
 C  -1.3900169718708610        6.3623867194073860        10.299240715922151     
 H -0.76212935403365145        5.7111156219010626        10.927652459386980     
 H  -1.0953962352894888        7.3920753571100635        10.562735979061532     
 C  -2.8671315209942581        6.1484451307941672        10.652730391491964     
 H  -3.1678415910106343        5.1212151950902500        10.384868387109714     
 H  -3.4893344689737464        6.8097275088083862        10.027159809506314     
 C  -3.1734418848163810        6.4066279814991507        12.132472535953022     
 H  -2.5592155091652713        5.7327634207917431        12.752950035019522     
 H  -2.8470190785954954        7.4262733844889448        12.401960301528160     
 C  -4.6528106868324492        6.2322290670171663        12.505936873879898     
 H  -4.9961399655051890        5.2256416459894028        12.203120857897098     
 H  -5.2711884145375727        6.9448176092536382        11.928947995295324     
 C  -4.8978526003478784        6.4309896840236345        14.008820112997306     
 H  -4.2960569452019239        5.6924381006258500        14.574456377226003     
 H  -4.5121270507178695        7.4226015177157461        14.322533320907565     
 C  -6.3751312433605447        6.3085602425027663        14.423975369992116     
 H  -6.9715514157435896        7.0939987627916725        13.914975054872388     
 H  -6.7745639002116462        5.3365939177332056        14.064081005581208     
 C  -6.5392322649106802        6.4162537271977671        15.948337675115550     
 H  -7.6033058921788381        6.3610257844849718        16.254648702504046     
 H  -6.1344969578660287        7.3818111439142111        16.337509702740917     
 H  -5.9958558655402037        5.5939244129681827        16.468517281497292     
 Cl   15.669294174103561        6.0145773509792173       0.99701993682891510     
 Co   20.834206160170321        1.9770469592669841        5.5790406766970495     
 N   22.277174412437507        3.5253908620646834        5.4629731463090003     
 N   19.733363266677948        3.7807560421002542        5.6123278110106982     
 N   22.094519774972742        1.1794988170162020        4.1036233430103115     
 N   19.512352225307758        1.2202844332584202        4.0113272628237633     
 N   22.298870476562289        1.1464548879640690        6.8883480609417811     
 N   19.705365736981960        1.1296048657541942        7.2058767866532119     
 O   23.625477911054084        3.3207841888595260        5.4256420866338857     
 C   21.906979400411622        4.7793662479092740        5.5094733321290752     
 N   18.440054252311285        4.1784844628863178        5.6253721996248718     
 C   20.466710272041215        4.9241343254725898        5.5718294746721746     
 O   23.454914530134641        1.1661502190732744        4.2029228855982117     
 C   21.609802680725867       0.54421934704148878        3.0673827621899887     
 N   18.195632961993539        1.0080843003949240        3.7763546811166933     
 C   20.162613787893022       0.54016863779335489        3.0314896236403328     
 O   23.651480992115825        1.2018442192303112        6.6884599718150106     
 C   21.909971458858081       0.50663458885953350        7.9600900007624231     
 N   18.422354032569277       0.82396888551179892        7.5128586245228419     
 C   20.463421042174470       0.43814965076798296        8.0976440690311140     
 B   24.054599901632802        1.8756017364345485        5.3997586842536283     
 C   22.861155330099944        5.9217196552548401        5.5240896850148138     
 H   17.665544751132167        3.4860441555184849        5.7151444068946349     
 C   18.328298784416468        5.5319261708671688        5.6078852657163267     
 C   19.616265297416430        6.0506662340727360        5.5679764941281382     
 C   22.461783947226913      -0.14669550071346807        2.0612751892441254     
 H   17.473398754219211        1.3948692887078578        4.4246077678423852     
 C   17.994008029416335       0.21928393884160682        2.6909724992312292     
 C   19.243706398646165      -0.10390323328685019        2.1787403437867874     
 C   22.844934384439913      -0.10648537417426825        8.9374182377446498     
 H   17.633143911203483        1.2421751101593799        6.9712383659937345     
 C   18.342290288894787       -2.8954183438098885E-002   8.5595954650874138     
 C   19.643695644627602      -0.30194187129604283        8.9706932015093113     
 C   25.639477498794562        1.8079572562748782        5.2280433013367151     
 H   23.643580913784675        5.7915722202861319        4.7603920382323714     
 H   23.394965008657611        5.9675082252871201        6.4873708587530876     
 H   22.348368383000413        6.8741655678813913        5.3669193354773634     
 H   17.356680454266030        6.0081473837757180        5.6725922451931705     
 H   19.892898881817541        7.0945297435055670        5.5382491821119766     
 H   23.188585449886308      -0.79725616821534973        2.5784469010457487     
 H   23.061031934851172       0.58034532846444042        1.4796670608600235     
 H   21.851086016062094      -0.74316814432373224        1.3697303793457047     
 H   17.002464790251736       -6.7055554058071939E-002   2.3565502665519746     
 H   19.452445138377005      -0.73236992382847499        1.3250232554504764     
 H   23.719763939950766      -0.52517460997160226        8.4218121558557666     
 H   22.342463301898107      -0.87750978725252726        9.5306466742957987     
 H   23.225007950117597       0.66162173659064605        9.6323089973709006     
 H   17.384460299945165      -0.40520449431641770        8.9000243920933624     
 H   19.940091122646677      -0.95359865102074992        9.7808187303854588     
 H   26.128618116542139        2.3759356095756545        6.0348450912136649     
 H   25.965368170116900       0.76281341302033667        5.3556979127600002     
 C   26.095603098704235        2.3244840836472949        3.8539943732016169     
 H   25.852049986625790        3.3951776769114255        3.7649776158853383     
 H   25.506818564941550        1.8230036676355341        3.0708046866038616     
 C   27.578630572454490        2.1161083541237939        3.5374031657304568     
 H   28.200757550406312        2.7281007019443595        4.2096977244668174     
 H   27.857111988274241        1.0707565523095131        3.7517270384605799     
 C   27.906038455830309        2.4410881833049807        2.0760952993182373     
 H   27.656227434578501        3.4937374907347407        1.8647128782716935     
 H   27.243654694176350        1.8507657864351441        1.4213159972856757     
 C   29.364091378551606        2.1739119042860793        1.6957521232350037     
 H   30.026676924269399        2.7945917595225276        2.3198374554642873     
 H   29.622752161033812        1.1306096118042861        1.9416453118131944     
 C   29.659781544166687        2.4383322100379181       0.21638881329491425     
 H   29.408114414552053        3.4829549580189241       -2.9759247308201286E-002
 H   28.988925291120850        1.8241397539907922      -0.40505559412049619     
 C   31.117137511020751        2.1588742152491509      -0.16448249299307172     
 H   31.371442653306886        1.1166767664137149        9.0778593675178473E-002
 H   31.780433209384668        2.7822509008112095       0.45694665457164652     
 C   31.422863360675940        2.4130076470676323       -1.6437785308371495     
 H   30.771021399042453        1.7810503140507934       -2.2669779916984214     
 H   31.155274486017319        3.4510676524726493       -1.9018473802075206     
 C   32.889994125981595        2.1576342131816704       -2.0077076428092107     
 H   33.160814003126745        1.1205022910646154       -1.7475677999417454     
 H   33.534690436486095        2.7947405260135674       -1.3800680226642350     
 C   33.205645206340392        2.4161019065905700       -3.4847651509018367     
 H   32.577971205597137        1.7647320163271378       -4.1133040757101709     
 H   32.910654567632214        3.4457476450797970       -3.7480383763478220     
 C   34.682855813243393        2.2027585863042312       -3.8382933231224139     
 H   34.983954058442897        1.1755923334219069       -3.5705932950594872     
 H   35.304864946998308        2.8641489780392209       -3.2126368402040284     
 C   34.989015997952770        2.4612734054235785       -5.3179980999797190     
 H   34.374840937569040        1.7874306631249175       -5.9385488287830253     
 H   34.662420946838040        3.4809174418276512       -5.5872729425893430     
 C   36.468392650245015        2.2871463334229620       -5.6915931049966897     
 H   36.811885826697861        1.2805841968827676       -5.3888650748420481     
 H   37.086728109631821        2.9997734576687836       -5.1145948455016006     
 C   36.713296023626938        2.4860513581236843       -7.1944837699267072     
 H   36.111329572046039        1.7476888198234186       -7.7601302639513809     
 H   36.327731765533933        3.4777456215115823       -7.5080239433358500     
 C   38.190497050680762        2.3633941614875673       -7.6097838704973002     
 H   38.787076528505899        3.1485144960042932       -7.1006022477469140     
 H   38.589672615763433        1.3912857415621689       -7.2501256717860949     
 C   38.354673965499742        2.4713890891899393       -9.1341043748159478     
 H   39.418690469953766        2.4158814369258197       -9.4404619884418270     
 H   37.950218818042259        3.4370794810178604       -9.5230428972904413     
 H   37.811156745683959        1.6493680330318907       -9.6544859460231400     
 Cl   16.146072697020145        2.0653151384466346        5.8144151243030633     
 Co   20.438338892365948        1.9666864078390420        12.469018260693543     
 N   21.882847459439695       0.43542674979621221        12.249228749164546     
 N   19.322805986007456       0.18301447813113611        12.413602030252063     
 N   21.674762905462455        2.8101957059991141        10.970861435406002     
 N   19.112546952067646        2.7817811785413844        10.949125986186953     
 N   21.921043453500111        2.8567047769514278        13.707319004193163     
 N   19.330487634052588        2.9303536669675898        14.053914480158152     
 O   23.231405396697419       0.63713210645312834        12.232833051544921     
 C   21.504527382527026      -0.81597961244911688        12.286770343929692     
 N   18.032352072820927      -0.21878812546188478        12.479115713998299     
 C   20.060095368400411      -0.95835120050064326        12.358624230993192     
 O   23.040860660046189        2.8008292306401130        11.033643677021365     
 C   21.174492353012710        3.4394316960901330        9.9384544668110024     
 N   17.787451456454487        2.9623443614493428        10.737278072042997     
 C   19.729725979716942        3.4400865307022599        9.9342914341740549     
 O   23.271829182603661        2.7516058935171404        13.514603565472038     
 C   21.557381395742020        3.4890976512673597        14.791775659385401     
 N   18.057722906080294        3.2399558647554425        14.394660369108928     
 C   20.114201663988730        3.5974895887944034        14.941477040047142     
 B   23.659925209860667        2.0900257593624132        12.211540727411062     
 C   22.457788842203065       -1.9583750520930665        12.306361616435895     
 H   17.262349987311183       0.47517938693175937        12.609515093172636     
 C   17.926448291633989       -1.5709351063718107        12.480302056146090     
 C   19.215787069036452       -2.0860339843320093        12.392258323877421     
 C   21.999103375191964        4.1134260050952554        8.8975537063113705     
 H   17.083601120119898        2.5815742166255164        11.407240674044294     
 C   17.549998246007256        3.7171438078457211        9.6311805031022093     
 C   18.780302792519752        4.0462010725018898        9.0825822974736035     
 C   22.527389361699029        4.0619534408842561        15.759689689167171     
 H   17.254076649552012        2.8131167742205134        13.879314418106185     
 C   18.008577689751835        4.0772171598830873        15.454815227451654     
 C   19.321590600197698        4.3348965418026841        15.839572978386249     
 C   25.246621773232867        2.1558017943724934        12.036250560811844     
 H   23.175139670417430       -1.8876828999397095        11.475083184097695     
 H   23.071891191356556       -1.9284657271016601        13.221060095108520     
 H   21.938815401098459       -2.9180440790522137        12.258549033861073     
 H   16.960763571930801       -2.0509605488797997        12.590031151006984     
 H   19.497128592775105       -3.1289928097378095        12.361649310032925     
 H   22.827578935812138        4.6557087551023884        9.3706372258299773     
 H   22.458165637839720        3.3785741142114611        8.2194964852308665     
 H   21.391298397454921        4.8008960495676423        8.3002473923278295     
 H   16.547516723157923        3.9750174906438422        9.3088034954245167     
 H   18.958493710830275        4.6457953042824531        8.2005540929160983     
 H   23.308985697957507        4.6238849237005795        15.219234932386428     
 H   22.025386555365635        4.7060918404874057        16.496309787322538     
 H   23.049071524603153        3.2503345588442625        16.305705652178482     
 H   17.061321399523745        4.4472466427730728        15.828750766898127     
 H   19.640396495570233        4.9693098722681199        16.654483229063981     
 H   25.733623774170127        1.5930397439466364        12.848553000609916     
 H   25.570095966798274        3.2020923359765776        12.161956694923381     
 C   25.716370717304798        1.6345580664474058        10.667520752902266     
 H   25.465194031457052       0.56553154149620766        10.577450357213195     
 H   25.141840805217889        2.1400970002499342        9.8760296189401675     
 C   27.208617764445727        1.8253718386171889        10.370779462693262     
 H   27.813743838981971        1.2087758299031071        11.054809653416573     
 H   27.497196020481379        2.8682312339459366        10.585591317789914     
 C   27.555491262675478        1.4904497867743176        8.9148576452081691     
 H   27.296728546961653       0.43932281460012024        8.7053970567640562     
 H   26.908220995606623        2.0846710500252157        8.2484079693544547     
 C   29.022878631972045        1.7394714569253880        8.5486772806582767     
 H   29.673054051440335        1.1119680611771718        9.1795857964742336     
 H   29.291547101773943        2.7804912449960786        8.7952079308748399     
 C   29.329980681482144        1.4696103777492286        7.0711706520227402     
 H   29.071177025549133       0.42635841480956110        6.8256705443779939     
 H   28.668640948892286        2.0879435440756628        6.4433387064835879     
 C   30.792602146830401        1.7369278356017903        6.6948543640974423     
 H   31.054348580745579        2.7773184286828774        6.9512147465840854     
 H   31.450692060068604        1.1078488020752379        7.3165967718785252     
 C   31.098998656302779        1.4823040449599112        5.2144653348779650     
 H   30.447309530790246        2.1146255825264473        4.5915813767051228     
 H   30.830574835146525       0.44439919730267169        4.9563849744541324     
 C   32.565218399582477        1.7380679914044770        4.8444792972357940     
 H   32.837810492603694        2.7735785866045015        5.1101902920879505     
 H   33.214101555437090        1.0962474171970220        5.4634727773111429     
 C   32.871574899162823        1.4910233844264673        3.3620025494823480     
 H   32.240930459651139        2.1488466334789398        2.7427508057249819     
 H   32.574362782657992       0.46361702961751838        3.0909206153446220     
 C   34.346587947932683        1.7068845754950188        3.0009679963719642     
 H   34.651233724418752        2.7296272897077141        3.2848892266934491     
 H   34.971070770449082        1.0328738750127893        3.6123185560498556     
 C   34.646494877789117        1.4737215244715682        1.5137395063558052     
 H   34.041419613290259        2.1701380952993210       0.90594162511775866     
 H   34.306183449646724       0.46238398878993348        1.2225429361776505     
 C   36.129938945599420        1.6351665722171373        1.1484295956672763     
 H   36.488135220568012        2.6318601042433545        1.4765234232264974     
 H   36.735293835256719       0.89874679075535346        1.7143865423276976     
 C   36.386353748549929        1.4652142428983284      -0.35792003995660193     
 H   35.823182385806724        2.2475829759133656      -0.91939778739581957     
 H   35.962871064454724       0.49154141116264982      -0.70459792300000501     
 C   37.883422418817567        1.5355754768429246      -0.73220136208304409     
 H   38.436851272262892       0.71242590120551730      -0.21944753111288576     
 H   38.317670396451447        2.4892400617228865      -0.34226721816450939     
 C   38.086048748169198        1.4497982488626671       -2.2539819360604660     
 H   39.182619676727889        1.4164743832901376       -2.5113404546801319     
 H   37.600556576684383       0.51258031131267023       -2.6775556974087316     
 H   37.626100638967436        2.3446967284752689       -2.7843871990908280     
 Cl   15.764986316417669        1.8983938950951995        12.802677090470858     
 Co   10.805066553737580        5.9162261903672109        7.9710613152020100     
 N   9.3602357969537042        4.3851360331364768        8.1898703232138672     
 N   11.919807394426980        4.1317391168168776        8.0241558324927205     
 N   9.5692541010585028        6.7592855463496742        9.4698084374113680     
 N   12.131844163921778        6.7299451493887315        9.4902200402907795     
 N   9.3221697456313635        6.8057122028061547        6.7325447089262607     
 N   11.912528368004132        6.8767913489305537        6.3841566536696313     
 O   8.0117548683314990        4.5873879670863245        8.2074759429247610     
 C   9.7379559544001353        3.1335299086565018        8.1520147348776124     
 N   13.210117066253851        3.7295652229013814        7.9582972737948170     
 C   11.182216631969432        2.9905899778746532        8.0792478302900612     
 O   8.2031655807441410        6.7506972020698477        9.4074299141135160     
 C   10.070438350176209        7.3890356698915545        10.501464417474651     
 N   13.457084283460608        6.9107340745371912        9.7009598325218729     
 C   11.515303143819917        7.3891658341865183        10.504872346223536     
 O   7.9714681036811870        6.7021827319177447        6.9264373986835857     
 C   9.6857440765603098        7.4379092142943195        5.6479160951943364     
 N   13.185355708016889        7.1857589199978991        6.0430030816736933     
 C   11.128890257274239        7.5448430262433090        5.4972341376318017     
 B   7.5836033304811838        6.0402648635405978        8.2293438324127894     
 C   8.7843327134104356        1.9914047820503207        8.1331814151481581     
 H   13.980408243358365        4.4232430699474081        7.8280711419325071     
 C   13.315679014529909        2.3773545540346124        7.9569130602578113     
 C   12.026234582665460        1.8626235510322537        8.0451593950427611     
 C   9.2466765792011412        8.0643607085025444        11.542146282306764     
 H   14.160525079568064        6.5292893772149503        9.0308780130871522     
 C   13.695257802733858        7.6664099274504256        10.806207662847392     
 C   12.465282859668093        7.9959303368129921        11.355422107844069     
 C   8.7158856270090155        8.0117427230324783        4.6804655875234298     
 H   13.989006100273015        6.7586776547552603        6.5581254362503030     
 C   13.234593366215577        8.0233517196403064        4.9830984654897348     
 C   11.921600319677962        8.2819689314011864        4.5989810918054834     
 C   5.9969339115867379        6.1064833437022621        8.4049499864757191     
 H   8.0658570786255197        2.0638028677149429        8.9632043984701077     
 H   8.1716617550070776        2.0195565391981209        7.2176223125762968     
 H   9.3029366641148545        1.0317699027564158        8.1834118613814848     
 H   14.281253732386521        1.8971200946502622        7.8469138799919307     
 H   11.744664384941984       0.81973105569679761        8.0756495176526215     
 H   8.4190488020496783        8.6075998338491662        11.068745629808880     
 H   8.7865315588690507        7.3302595670837194        12.220232563228587     
 H   9.8552503234003765        8.7512382460178397        12.139342919620431     
 H   14.697934224925991        7.9246145472732694        11.127642256893326     
 H   12.287744396306794        8.5963061840134465        12.237053853444641     
 H   7.9333516579106336        8.5717347176380869        5.2210612517027863     
 H   9.2177343624844852        8.6576878786534479        3.9457516082452218     
 H   8.1957436802038011        7.2009436384504459        4.1324022981272810     
 H   14.181934024084953        8.3929709395575465        4.6089649046218337     
 H   11.602817718604010        8.9168834721230343        3.7844646927191419     
 H   5.5097504146182645        5.5438276404986997        7.5926805601324041     
 H   5.6736551657508176        7.1528439313613799        8.2793011767772988     
 C   5.5272233831409370        5.5852917114588561        9.7736791839934085     
 H   5.7788257146070343        4.5163660467576063        9.8639292631644846     
 H   6.1014362015431463        6.0912614371120961        10.565149752071099     
 C   4.0348578254434617        5.7754140816511148        10.070302965582599     
 H   3.4300785324596434        5.1583529844560481        9.3863559778417684     
 H   3.7456912619549652        6.8180973797162707        9.8552983497471729     
 C   3.6882155535637171        5.4404980317015674        11.526273514880762     
 H   3.9475997768634183        4.3895195656471691        11.735834811069926     
 H   4.3351982926158446        6.0351814080046227        12.192627202833940     
 C   2.2206981646277488        5.6886990688161170        11.892525813623930     
 H   1.5708269892282569        5.0608177777618089        11.261648178494490     
 H   1.9514135374150245        6.7295955648189967        11.646033345717594     
 C   1.9138814515344023        5.4185988890098002        13.370040053579826     
 H   2.1732936413318606        4.3754561009135884        13.615440624034399     
 H   2.5749509423964900        6.0372761535923249        13.997845720209799     
 C  0.45112577682801375        5.6850643441282944        13.746505541140264     
 H  0.18880511387298554        6.7253912087555774        13.490392002269536     
 H -0.20667866552681446        5.0557574240152805        13.124666549620681     
 C  0.14495356783097640        5.4299223325210235        15.226841894186876     
 H  0.79641644052394622        6.0623675270400508        15.849847623571325     
 H  0.41384509565567440        4.3920550447304398        15.484612960243554     
 C  -1.3213766592256226        5.6849453392407110        15.596966464415875     
 H  -1.5943696414316850        6.7204731764576380        15.331725899359542     
 H  -1.9700185064929427        5.0431499441085652        14.977690860023632     
 C  -1.6276685490998262        5.4371064845054722        17.079298276095887     
 H -0.99711517932442550        6.0946874121792805        17.698869538252257     
 H  -1.3303187071487172        4.4096173251526301        17.349836274938006     
 C  -3.1027217105026299        5.6526019649108115        17.440420835687178     
 H  -3.4073941000580463        6.6754978294702578        17.157215724583981     
 H  -3.7271117475679074        4.9790143986233959        16.828572196705593     
 C  -3.4027930117751297        5.4183946024891902        18.927393066872337     
 H  -2.7974272876269755        6.1139641947599586        19.535708311826024     
 H  -3.0630035676251670        4.4067424275603626        19.217748692811597     
 C  -4.8861245598399794        5.5803534249336826        19.292827932668356     
 H  -5.2435747854896722        6.5775068442983766        18.965825094786368     
 H  -5.4918690004678963        4.8450596589713326        18.726126999976824     
 C  -5.1429289571636740        5.4090281150024966        20.798844075178881     
 H  -4.5784894234642950        6.1893817826105959        21.361041821467857     
 H  -4.7213753561721665        4.4345159065351965        21.144172065286931     
 C  -6.6394986950641259        5.4817640996003538        21.173540562708947     
 H  -7.1943886400355783        4.6606660397128401        20.660036341605068     
 H  -7.0716821791034370        6.4363861326369287        20.784924333528952     
 C  -6.8424821278887507        5.3945330273467427        22.695078144415739     
 H  -7.9381244235784374        5.3650832449620074        22.952944746834525     
 H  -6.3611405158470209        4.4559130789940058        23.117047840278513     
 H  -6.3796437649239168        6.2859445079745218        23.226247884490352     
 Cl   15.478503610671545        5.8449785510465482        7.6354552149701709     
         388

 Co   10.984116437547263        5.9262692357673821        1.2362385472738957     
 N   9.5424587652186084        7.4754253806122843        1.3548968530251846     
 N   12.086474476659738        7.7288075901813702        1.2038607567311623     
 N   9.7241696205582180        5.1285147174246513        2.7125860393425678     
 N   12.306155581303132        5.1669047537307389        2.8017495375848247     
 N   9.5182776663620334        5.0961441396034433       -7.1267257133108622E-002
 N   12.111435879350722        5.0767193449870307      -0.39134009925762819     
 O   8.1939771538610273        7.2719263580248796        1.3923741343024998     
 C   9.9136584175641129        8.7290800215083788        1.3083487632997151     
 N   13.379959445322473        8.1255450165417997        1.1881046902417693     
 C   11.354027553080453        8.8727516090299066        1.2446648360575381     
 O   8.3635917145453433        5.1172206948099497        2.6148311567037261     
 C   10.209373897521919        4.4920490596314302        3.7478357953391765     
 N   13.622991287035664        4.9537450444861744        3.0350536836636581     
 C   11.656574461041505        4.4867948958304646        3.7820189430412525     
 O   8.1658554204054106        5.1528544746633305       0.12939003073889740     
 C   9.9055813616380277        4.4559530280099358       -1.1433348882580059     
 N   13.393822982324174        4.7709588601353197      -0.70054595170998191     
 C   11.351846357441362        4.3861846308861594       -1.2824445544692429     
 B   7.7638111482619578        5.8269123511690717        1.4183207492470089     
 C   8.9601985664872199        9.8720118250799835        1.2940900889328650     
 H   14.153698756766282        7.4323796792910546        1.0974012221389480     
 C   13.492712682623965        9.4788740637665168        1.2041792446763118     
 C   12.205226769053679        9.9986121641223491        1.2460928336432862     
 C   9.3584073179829144        3.8015710856091105        4.7550609020133043     
 H   14.344714617482371        5.3403279317312737        2.3862225780205839     
 C   13.825294958285664        4.1641963408451588        4.1198139213906533     
 C   12.576048015127954        3.8416421572697432        4.6333760741103029     
 C   8.9687938285630526        3.8435778945935368       -2.1192849045711246     
 H   14.183945417128729        5.1885302219298453      -0.15975473260294432     
 C   13.472032001920581        3.9187103049992000       -1.7479114244429608     
 C   12.169944280457173        3.6463660722103786       -2.1571554214580200     
 C   6.1788399176549431        5.7603369690520028        1.5900106117214257     
 H   8.1808719932468232        9.7447913075119761        2.0610018494276341     
 H   8.4226128113370535        9.9152100888205137       0.33311896653690559     
 H   9.4739297294657927        10.824400508984949        1.4465598934420052     
 H   14.464471976109399        9.9543719608152479        1.1371832059301108     
 H   11.929299681016278        11.042676276784023        1.2753988246194807     
 H   8.6241152315884158        3.1600376876110872        4.2399427978816790     
 H   8.7692985335673974        4.5287639108677089        5.3441365767899303     
 H   9.9681018019803158        3.1974837722585030        5.4393821219829182     
 H   14.816968692445480        3.8768803417554043        4.4528388083257351     
 H   12.367942127750107        3.2130965899968853        5.4872060925363915     
 H   8.0987645374980062        3.4181253119356261       -1.6019207002043057     
 H   9.4712535242539744        3.0783709920183688       -2.7190977294546439     
 H   8.5816051623693568        4.6131961962926198       -2.8074604075334766     
 H   14.429234826903214        3.5427248085926761       -2.0902570919506882     
 H   11.872120383007791        2.9956244258164033       -2.9674442502027221     
 H   5.6901632209322495        6.3277179675063202       0.78250202561477566     
 H   5.8526479841172421        4.7151917011391928        1.4631160035186568     
 C   5.7221091848460750        6.2781918465002118        2.9633661943322585     
 H   5.9648710141191836        7.3491188394231921        3.0511903723009173     
 H   6.3110261176498108        5.7780757512224703        3.7472977577904407     
 C   4.2390906559797807        6.0690338846279124        3.2797846851087629     
 H   3.6167418279747419        6.6795013757623654        2.6063902202364000     
 H   3.9616702615279391        5.0231790309459239        3.0668537892678467     
 C   3.9106366703075164        6.3956716481887623        4.7404979033770935     
 H   4.1587877827169004        7.4489181768945167        4.9504427464815484     
 H   4.5736298624850837        5.8073405988498461        5.3963137626329383     
 C   2.4528317653580847        6.1267783619607146        5.1207731072490210     
 H   1.7895216781035534        6.7458089037641136        4.4959139078098271     
 H   2.1958035357554175        5.0829104886786620        4.8758787173892717     
 C   2.1562641836824281        6.3921616504177496        6.5998115457041404     
 H   2.4058430439610943        7.4374411467663828        6.8449212345703758     
 H   2.8281278544600079        5.7799722722664457        7.2220080500712136     
 C  0.69943253655734872        6.1102494783582930        6.9808655486354425     
 H  0.44723628089463296        5.0673734594066451        6.7266634144707860     
 H   3.4968847529332131E-002   6.7316412901711162        6.3588274905365321     
 C  0.39313979718879172        6.3652682889363597        8.4599047175512929     
 H   1.0464542961925452        5.7356491506654637        9.0837289400998404     
 H  0.65825599687970116        7.4041359977112604        8.7167703931814113     
 C  -1.0732302450986302        6.1068814889918581        8.8244732018504202     
 H  -1.3415308596271596        5.0688444138608162        8.5659033178291235     
 H  -1.7195206317518854        6.7414593000513072        8.1961191197563714     
 C  -1.3892499513902221        6.3667403593422458        10.301205097967907     
 H -0.75997494184931902        5.7179462417539417        10.930545976452452     
 H  -1.0967706331606952        7.3973568885682948        10.562841421157913     
 C  -2.8657703357651840        6.1504335063239228        10.655364614092438     
 H  -3.1642014716394207        5.1220995334614123        10.389946668809143     
 H  -3.4892323812399964        6.8088454151725992        10.028323643941237     
 C  -3.1729835651271823        6.4114310385050830        12.134336486796963     
 H  -2.5571567759555496        5.7410113658628168        12.756492425547785     
 H  -2.8494952583957605        7.4324119837072429        12.401169886361796     
 C  -4.6517985997834819        6.2338306700279214        12.507954150292846     
 H  -4.9916321979695892        5.2254050099723797        12.208935490438446     
 H  -5.2718489991353623        6.9419115610210707        11.928130405583834     
 C  -4.8989685173509434        6.4374045438751857        14.009519752126876     
 H  -4.2940318511253395        5.7051416646655060        14.578257497253885     
 H  -4.5191631423697594        7.4316379358324669        14.318882660307121     
 C  -6.3752214474511009        6.3083977388790737        14.424584646851404     
 H  -6.9750384092586728        7.0875167095098099        13.911984361762247     
 H  -6.7683858688168437        5.3334664106194873        14.068864107970549     
 C  -6.5420708234571112        6.4215053556743689        15.947846605155812     
 H  -7.6043272560565534        6.3574683262564440        16.254451301815571     
 H  -6.1475273953562617        7.3907774442898457        16.332148906779686     
 H  -5.9926154578201922        5.6082618826877013        16.471706238903334     
 Cl   15.671766661685703        6.0109055706333807       0.99544010610368483     
 Co   20.831445198272064        1.9771489277042205        5.5768294433972230     
 N   22.273023374152945        3.5262945971961726        5.4585434625555296     
 N   19.728861743979245        3.7796832577472981        5.6089623067453633     
 N   22.091977960768464        1.1796399217270137        4.1007236109038230     
 N   19.510178522924946        1.2184209333961602        4.0107083819988354     
 N   22.297061553511565        1.1468343920191237        6.8846989318628529     
 N   19.703741348477141        1.1271763409804181        7.2037303009618467     
 O   23.621505696486196        3.3228139719736713        5.4213734303260104     
 C   21.901752340722702        4.7799389456969639        5.5048591680273651     
 N   18.435362850016503        4.1764502366106520        5.6241475870822324     
 C   20.461344014350555        4.9236021983624374        5.5680485671855759     
 O   23.452488353597310        1.1678362791866113        4.1991500604512586     
 C   21.607105328936107       0.54361086610375420        3.0650398980435187     
 N   18.193338937511566        1.0061717837422814        3.7765493229745348     
 C   20.159919457140493       0.53878843119962805        3.0302154137026664     
 O   23.649547270161953        1.2038614998638222        6.6845547299023629     
 C   21.909382950472313       0.50626923965014925        7.9563976480411043     
 N   18.421245517606380       0.82136285472875192        7.5125081137509104     
 C   20.463058251434795       0.43647195302280750        8.0949456507351663     
 B   24.051852069048518        1.8778424420442810        5.3956934180328266     
 C   22.855155588576416        5.9229262722810265        5.5192248463257068     
 H   17.661573580477334        3.4833152175762208        5.7148275931478922     
 C   18.322628484591970        5.5297802373102769        5.6076036202330135     
 C   19.610144671815466        6.0494839084978693        5.5659405241264830     
 C   22.458511718519446      -0.14699409717149936        2.0582392961591771     
 H   17.471443329441609        1.3923372851485720        4.4254462191281272     
 C   17.991177489809491       0.21760400732739466        2.6910651815470392     
 C   19.240532771472861      -0.10521869093468253        2.1778931686522705     
 C   22.845668807031682      -0.10656367212284071        8.9325777448773174     
 H   17.631260586291514        1.2389848058794164        6.9715638384352800     
 C   18.342730339606856       -3.1074332959387184E-002   8.5597018530763904     
 C   19.644699761525978      -0.30350355145509911        8.9692676506852340     
 C   25.636849432924294        1.8115007169587087        5.2243538187816148     
 H   23.635293952932635        5.7951205970751829        4.7531355833834086     
 H   23.391781309948339        5.9669041846702306        6.4807864083852591     
 H   22.341475229606271        6.8752249786060151        5.3655630112316359     
 H   17.350854302809203        6.0053428919300877        5.6741444844465132     
 H   19.886083811628271        7.0935413715287696        5.5363928155171545     
 H   23.189754300945939      -0.79220978544385856        2.5741764882901168     
 H   23.051749233389341       0.58012950895476756        1.4722122748506103     
 H   21.848420121270209      -0.74796889355174800        1.3709363741841927     
 H   16.999504202725163       -6.8963118354655933E-002   2.3573463254312701     
 H   19.448767489490123      -0.73319150417974122        1.3236818329769189     
 H   23.718162074241899      -0.52794459189680210        8.4155894962113091     
 H   22.343629952039393      -0.87531988572590802        9.5287037157783985     
 H   23.229148609204799       0.66203383851472575        9.6245357837667296     
 H   17.385422809560154      -0.40718364327427548        8.9016419326290475     
 H   19.942284998008638      -0.95448624358423517        9.7794460501804323     
 H   26.125271298027897        2.3791934372123809        6.0317940138540376     
 H   25.963235270468846       0.76645122618384631        5.3515381805505884     
 C   26.093587453456927        2.3291404742798072        3.8509233644132865     
 H   25.850693525565450        3.4000243701931061        3.7628841109273772     
 H   25.504746962539105        1.8287910640863849        3.0670763940918699     
 C   27.576616636363049        2.1201010125518063        3.5345515021933709     
 H   28.198901418658881        2.7306521462241027        4.2079291484393568     
 H   27.854135990940460        1.0742727206383653        3.7475027786334869     
 C   27.904989087834409        2.4467691574164525        2.0738364782759882     
 H   27.656625256485647        3.4999713245444619        1.8638953826439468     
 H   27.242102266330683        1.8583036382154297        1.4180258580629888     
 C   29.362839543989747        2.1781985598163103        1.6935402566094151     
 H   30.026017356512376        2.7973296134917907        2.3184438304546235     
 H   29.620098922755353        1.1343609465157987        1.9383388533241830     
 C   29.659299588674529        2.4438131040592173       0.21453109675403692     
 H   29.409341647837227        3.4890378732236931       -3.0460351301836504E-002
 H   28.987641283837270        1.8314438721736868      -0.40772230909576107     
 C   31.116242501248941        2.1624943870639068      -0.16655156369347926     
 H   31.368853743877068        1.1196763165717316        8.7514106623697380E-002
 H   31.780465477973806        2.7840743186340795       0.45556850253213793     
 C   31.422426321524416        2.4178523326460066       -1.6455466189467289     
 H   30.769362799934076        1.7880495786830997       -2.2694685851396907     
 H   31.156869813228063        3.4566594179683756       -1.9022408731835487     
 C   32.888929823112093        2.1601612864592190       -2.0101325400380805     
 H   33.157702499731052        1.1221959713784615       -1.7517188894334075     
 H   33.534941989363382        2.7949377900598278       -1.3816784168604566     
 C   33.204856651679194        2.4204013607205366       -3.4868055548076109     
 H   32.575782664862011        1.7715143060431886       -4.1162661465272192     
 H   32.912029242865614        3.4509775315868678       -3.7482328794508915     
 C   34.681467434499666        2.2046575215922175       -3.8410013059740367     
 H   34.980263838652135        1.1763834521323830       -3.5757358799324588     
 H   35.304747095539582        2.8631710042663254       -3.2138794319214385     
 C   34.988539370679078        2.4659675750045444       -5.3199379830515001     
 H   34.372760817164981        1.7955685672352164       -5.9421629080310829     
 H   34.664889075588739        3.4869472846377891       -5.5865708963252638     
 C   36.467361774701189        2.2886229176510233       -5.6936786224615910     
 H   36.807349474845047        1.2802209740955459       -5.3947429329278096     
 H   37.087372462971125        2.9967399254588551       -5.1138459273191534     
 C   36.714401395090057        2.4923329252869970       -7.1952511540016069     
 H   36.109303800755093        1.7602482851161587       -7.7639986572130644     
 H   36.334748134067226        3.4866440301932538       -7.5044510069631531     
 C   38.190581208793660        2.3631114029471219       -7.6104524051915767     
 H   38.790548311076144        3.1419305626158054       -7.0976813045382725     
 H   38.583503333189114        1.3880461771467472       -7.2549543815633832     
 C   38.357502107911522        2.4765030202905312       -9.1336749724150099     
 H   39.419704653632955        2.4122022017713594       -9.4403235819217191     
 H   37.963222950057421        3.4459004759815159       -9.5177572311910037     
 H   37.807913817243730        1.6635501963006032       -9.6577248607923671     
 Cl   16.143594191742487        2.0617644605556560        5.8160987011087659     
 Co   20.442055012738539        1.9667878255308631        12.462290107705687     
 N   21.885083154813827       0.43372175281408204        12.246383075701926     
 N   19.325645853554075       0.18311191525871634        12.410936966384295     
 N   21.680103257258779        2.8075548406579895        10.964782376952709     
 N   19.117081924022489        2.7804169498860087        10.941177353152426     
 N   21.924650395994224        2.8530336449484026        13.703329529599449     
 N   19.334105649608318        2.9261492110518494        14.049717829395908     
 O   23.233804906868158       0.63447197006176781        12.228917107795219     
 C   21.506165154431319      -0.81750474124034533        12.284267118416180     
 N   18.034834191443224      -0.21748982383471507        12.475505304210163     
 C   20.061838809112150      -0.95891268128884066        12.356395552617121     
 O   23.045981208549357        2.7979796592318711        11.028839446749519     
 C   21.180591990776669        3.4378958507318900        9.9327067705809426     
 N   17.792358772157165        2.9628897919993813        10.728782678511056     
 C   19.735686166345356        3.4395219459374213        9.9277459768461700     
 O   23.275418665585800        2.7492210956102499        13.509936103926623     
 C   21.560724181833667        3.4866081453281033        14.786995098362729     
 N   18.061254005310865        3.2356953350698285        14.390273709755462     
 C   20.117571885495273        3.5939647692123797        14.936975905944369     
 B   23.663584300815923        2.0867012064999182        12.207558040763354     
 C   22.458707840255826       -1.9605315318758274        12.303315086339666     
 H   17.265287085892876       0.47708245409459704        12.604422634086010     
 C   17.927607542743754       -1.5696012641499395        12.476536367878674     
 C   19.216415376922544       -2.0858777120418908        12.389569672043455     
 C   22.006238034339493        4.1125756429249467        8.8931595672224670     
 H   17.087765715783434        2.5823852207593099        11.398112084959335     
 C   17.556476388677417        3.7194564811665609        9.6238015587256083     
 C   18.787578560165649        4.0478041830488376        9.0764026093692731     
 C   22.529993574446145        4.0615454414381240        15.754314747222043     
 H   17.257682155831304        2.8099482575781303        13.874058195741116     
 C   18.011838549537021        4.0733917727252589        15.450096366083910     
 C   19.324732713844892        4.3314132996260559        15.834871572692940     
 C   25.250293620454464        2.1512845113799939        12.032853942652324     
 H   23.177599515492876       -1.8886835584373736        11.473620529844890     
 H   23.070902961441465       -1.9332644593015624        13.219151866684488     
 H   21.939205020639726       -2.9196285055667897        12.252577960428068     
 H   16.961418031987815       -2.0487445307868706        12.585451192983044     
 H   19.496785706076569       -3.1290836622826443        12.359192272060399     
 H   22.833173944052600        4.6558826330904832        9.3676019093164484     
 H   22.467535872431501        3.3781004649107871        8.2163567871702270     
 H   21.398869143063454        4.7991951172930749        8.2945518388967816     
 H   16.554508170625105        3.9792319076353810        9.3014193202113109     
 H   18.967062249234377        4.6486027807717205        8.1955453915563279     
 H   23.314737830112950        4.6177427265770152        15.213939460651932     
 H   22.028395397067658        4.7108794370940288        16.485397637080034     
 H   23.046752230267675        3.2519957217004825        16.306155263691512     
 H   17.064482692192936        4.4436459007628928        15.823572248674706     
 H   19.643410057595514        4.9661666599935241        16.649553420001393     
 H   25.736702699795412        1.5885012375791872        12.845471193232862     
 H   25.574405072004257        3.1974132553661905        12.158204504657300     
 C   25.719853650033929        1.6292054226269703        10.664429696749192     
 H   25.469784631812519       0.55989052911407777        10.575398682477124     
 H   25.144429279269779        2.1333746525587616        9.8727696181907465     
 C   27.211560081907745        1.8217160413044131        10.366740183299541     
 H   27.817844007165384        1.2068319892499830        11.051163083633245     
 H   27.498582338323651        2.8651985200373522        10.580150855896390     
 C   27.558253144718098        1.4856906721934755        8.9110943597841583     
 H   27.301464206822732       0.43392130932952494        8.7029619099602886     
 H   26.909590794853294        2.0778257867296146        8.2442999162865451     
 C   29.024888955191336        1.7371746501533063        8.5441279042430835     
 H   29.676386649314434        1.1116213819255736        9.1754532403933950     
 H   29.291567316546065        2.7788640051316036        8.7895265741998490     
 C   29.332089572718491        1.4664395288933916        7.0668661847802259     
 H   29.075414877699185       0.42250493922076338        6.8224844663734059     
 H   28.669387983857447        2.0827059749770944        6.4386010571551413     
 C   30.793988236510963        1.7363318583016851        6.6900705904799453     
 H   31.053603079901720        2.7774493391074140        6.9451709486438453     
 H   31.453311659982216        1.1093849533237534        7.3124854267621409     
 C   31.100803193202616        1.4805124581210929        5.2100468168145548     
 H   30.447883555690822        2.1106580847366563        4.5864218395401153     
 H   30.834460744579083       0.44185143666722038        4.9533416890921247     
 C   32.566449270024684        1.7385709373689195        4.8397602462101590     
 H   32.836889993344649        2.7750102752689427        5.1034173506063070     
 H   33.216401965052555        1.0993574212913149        5.4600768024398993     
 C   32.873628210559126        1.4890820261484399        3.3579867652775039     
 H   32.241758557136372        2.1440429041684137        2.7372670788529243     
 H   32.578709932807520       0.46061353695766433        3.0892100263008206     
 C   34.348170721489588        1.7071955225894295        2.9967262181971428     
 H   34.650306072300005        2.7313062268249073        3.2772587107526578     
 H   34.973778488534435        1.0368040068179192        3.6103836773586875     
 C   34.649357243472110        1.4697459875320642        1.5107084005172284     
 H   34.042143318926129        2.1613910704346551       0.90048615501671403     
 H   34.312797273661623       0.45658421031993740        1.2234432215554358     
 C   36.132007846228866        1.6351544268455411        1.1447655581750837     
 H   36.485833921228718        2.6342682012055101        1.4675750556955269     
 H   36.739801410853381       0.90464415499327389        1.7142063750848919     
 C   36.389881719429340        1.4586941249219563      -0.36006249870621360     
 H   35.821297396365154        2.2321966765537558      -0.92488641409606553     
 H   35.974540166622099       0.48134450060602335      -0.70045093585882823     
 C   37.884760592957711        1.5386954390580467      -0.73665773659580613     
 H   38.444115067635657       0.72408377494636922      -0.22052457042389248     
 H   38.310692404836658        2.4964016302862460      -0.35266460809012645     
 C   38.087869180612188        1.4462146301766277       -2.2574897813216150     
 H   39.180711356596838        1.4269086303083649       -2.5180214676283592     
 H   37.617319218032364       0.50361496034721898       -2.6741700179435122     
 H   37.616934668204649        2.3277584532414295       -2.7909737354031323     
 Cl   15.768115552198983        1.9009723808248937        12.794062436084337     
 Co   10.801370752617723        5.9161901781220809        7.9777591834842445     
 N   9.3580394488093681        4.3832836007990368        8.1927432771659934     
 N   11.917034552519510        4.1317471459982373        8.0269274024872672     
 N   9.5638979293080020        6.7565336528761639        9.4758223961283470     
 N   12.127271339179320        6.7285245174835122        9.4981816577560281     
 N   9.3185945124471665        6.8019349778116744        6.7365164937953042     
 N   11.908953695586243        6.8726321534405210        6.3884413035655356     
 O   8.0093901643355281        4.5845481661988945        8.2113478460703639     
 C   9.7363928840471861        3.1318691145178841        8.1545638129318707     
 N   13.207710481927155        3.7307960055307117        7.9620346496245338     
 C   11.180557984677113        2.9899263251408499        8.0815762437494687     
 O   8.1980286802709568        6.7476907848010335        9.4121451491068377     
 C   10.064269012318785        7.3873585661861689        10.507191247352612     
 N   13.452130583080573        6.9112098194350038        9.7095335427617613     
 C   11.509267465954039        7.3884909065873110        10.511441503333916     
 O   7.9679053606999410        6.6995994207872887        6.9310177679551392     
 C   9.6824382199979375        7.4353252320946535        5.6526891619476105     
 N   13.181864275680601        7.1815810620039056        6.0475018340458284     
 C   11.125558947846342        7.5413096058348792        5.5017855948534606     
 B   7.5799572992469972        6.0367616117029153        8.2332485861002720     
 C   8.7835097264392328        1.9890967176650076        8.1362291661806196     
 H   13.977529638396110        4.4250956949446199        7.8332803780247122     
 C   13.314615449745796        2.3786246260443411        7.9608173928426460     
 C   12.025708186249844        1.8626943691185918        8.0479746421578930     
 C   9.2394221407304844        8.0632907867141608        11.546532349882836     
 H   14.156338261640531        6.5300704792081881        9.0400919499232018     
 C   13.688690784155394        7.6686012755356945        10.813714996715191     
 C   12.457898774028795        7.9973848136416397        11.361693844400302     
 C   8.7133095823673088        8.0111827405835090        4.6858057308573455     
 H   13.985440000215778        6.7556060808225977        6.5635069544296973     
 C   13.231366778149955        8.0195895574144060        4.9879147455432795     
 C   11.918491326414552        8.2784937041187625        4.6037421589286902     
 C   5.9932735111581064        6.1017612717727179        8.4082499711477361     
 H   8.0635595081122542        2.0625501660787697        8.9647422278189239     
 H   8.1726616860831314        2.0147097367629372        7.2195824523541621     
 H   9.3026648221786878        1.0300318864413325        8.1892417788355161     
 H   14.280701451875549        1.8992846622943644        7.8516484817924059     
 H   11.745122648321868       0.81955084332639772        8.0782401637259973     
 H   8.4132843506761681        8.6074981242933326        11.071791453826005     
 H   8.7771049232473413        7.3295221977493830        12.223362243462200     
 H   9.8475145453827064        8.7493524136462018        12.145037093636876     
 H   14.690842403853875        7.9286881599866064        11.135210375017248     
 H   12.279029085765217        8.5989189613185371        12.242177971977309     
 H   7.9276828847864786        8.5655547100358476        5.2263136221908582     
 H   9.2147627875853981        8.6622171649679505        3.9565168102249144     
 H   8.1980004739918133        7.2024045964768906        4.1320383591727348     
 H   14.178802053891721        8.3894576175718090        4.6142525868205500     
 H   11.599835928556715        8.9137188313393274        3.7894310172591923     
 H   5.5066936625642491        5.5390780409223055        7.5956637947834391     
 H   5.6693459980360634        7.1479559315283572        8.2829533009727516     
 C   5.5237495857091172        5.5797312760495110        9.7766736522467372     
 H   5.7742191515007377        4.5105113011365709        9.8658738301665743     
 H   6.0988755371817840        6.0843059486525615        10.568314362619859     
 C   4.0319316282114936        5.7715912758892838        10.074252543083622     
 H   3.4259740483502528        5.1562695479762803        9.3899079382510759     
 H   3.7443557689634965        6.8149080400682545        9.8606604506326327     
 C   3.6854561335364395        5.4355715808485341        11.529944225499541     
 H   3.9428299383596874        4.3839419724385120        11.738171467259932     
 H   4.3338478928207946        6.0281415781514101        12.196648343573120     
 C   2.2186979632025872        5.6862833022857568        11.896978352322522     
 H   1.5674865873971828        5.0603744071111141        11.265682074765403     
 H   1.9514397652964939        6.7278566304708205        11.651615602169501     
 C   1.9117658545206138        5.4153231713621643        13.374247231392779     
 H   2.1690132391535157        4.3714913245598472        13.618535275379433     
 H   2.5742131088908144        6.0319134481751293        14.002487639691577     
 C  0.44974088386166000        5.6844136781266306        13.751183223761425     
 H  0.18958562558633935        6.7254711838993666        13.496315174024268     
 H -0.20931387298406065        5.0572523040084993        13.128677488407700     
 C  0.14313702511150722        5.4281065682491993        15.231157421499413     
 H  0.79584372435783168        6.0583685829259304        15.854896997520070     
 H  0.40991966028181120        4.3894809003286497        15.487571469911581     
 C  -1.3226130354299979        5.6854676969853752        15.601574370873765     
 H  -1.5934310698827625        6.7219232594130709        15.338360013885451     
 H  -1.9723386140051227        5.0462778686551202        14.980992293416360     
 C  -1.6297311556468952        5.4352312686933857        17.083211445631424     
 H -0.99794722122298873        6.0899641013040284        17.704231842519771     
 H  -1.3346832264164399        4.4066848544024753        17.351476256371065     
 C  -3.1043114207730635        5.6530005332807640        17.444554836711461     
 H  -3.4064718558134555        6.6772553620425956        17.164696302867277     
 H  -3.7298318547227365        4.9830072185926078        16.830428634252321     
 C  -3.4056525939001223        5.4145681549839431        18.930331487038671     
 H  -2.7981653350371536        6.1054161672152549        19.541040618795083     
 H  -3.0695838115472158        4.4011102802803412        19.216805236181504     
 C  -4.8881973046788039        5.5804600361728784        19.296391951699629     
 H  -5.2413213431138086        6.5800065801043548        18.974609139404819     
 H  -5.4963574535815498        4.8510093876965481        18.726251016889954     
 C  -5.1464377732481630        5.4027076915199972        20.800906180244827     
 H  -4.5766600339369834        6.1743139792923252        21.366407632499161     
 H  -4.7329115621679216        4.4245681782684203        21.140024300099466     
 C  -6.6408471219780001        5.4849437475885683        21.177892132396654     
 H  -7.2015765557158389        4.6722625991591444        20.661052889393005     
 H  -7.0648361774561756        6.4435509162876974        20.795139156315482     
 C  -6.8442917232541181        5.3910949047557573        22.698495527085402     
 H  -7.9362600180444121        5.3754345739230658        22.959505333444259     
 H  -6.3776475917089606        4.4471759074296529        23.113666332173896     
 H  -6.3706373578048634        6.2693573654936676        23.232698821702684     
 Cl   15.475389742579100        5.8475937811438099        7.6441544896248663     
         388

 Co   10.986858844144308        5.9262516871944211        1.2384575549255272     
 N   9.5465962794111956        7.4762089813490169        1.3593108990173606     
 N   12.090971631049754        7.7276150014575347        1.2072496062979645     
 N   9.7266560812483291        5.1285517024481111        2.7154783035461572     
 N   12.308262244784187        5.1649614053225683        2.8024144237420230     
 N   9.5200820436581566        5.0963922359469782       -6.7633209849789336E-002
 N   12.113065883510052        5.0741446207940912      -0.38914329326652641     
 O   8.1979357927134640        7.2738372239108244        1.3966077658460936     
 C   9.9188764666288556        8.7295319278766037        1.3129619450684828     
 N   13.384647360939818        8.1233928064016876        1.1893884539829087     
 C   11.359387260300425        8.8720981294967878        1.2484758548226920     
 O   8.3659667686925090        5.1187708381905779        2.6185543744409934     
 C   10.211995016420550        4.4913637413857161        3.7501983827679783     
 N   13.625218489308434        4.9518096007057881        3.0349586621784295     
 C   11.659191636457660        4.4853647949348110        3.7833531289949240     
 O   8.1677805999363233        5.1547602731593720       0.13324792551771630     
 C   9.9061888389731507        4.4554327970843151       -1.1396344709418804     
 N   13.394943922622664        4.7682032552768625      -0.70011823422810804     
 C   11.352231859820026        4.3843501425182749       -1.2797028076899153     
 B   7.7665340591955854        5.8290368151272540        1.4223342864753208     
 C   8.9661928594567684        9.8731011399374839        1.2989471940620609     
 H   14.157669535199640        7.4295346239291140        1.0977787206927638     
 C   13.498378347416217        9.4766102003248598        1.2045493599715422     
 C   12.211340872156574        9.9973097884772013        1.2482014950218308     
 C   9.3615756801464833        3.8011877606085411        4.7580898953874726     
 H   14.346614078589722        5.3377468125105691        2.3854796744067972     
 C   13.828049644680309        4.1625549084548359        4.1198662220037372     
 C   12.579138952144957        3.8403484909466341        4.6343437270284085     
 C   8.9681097814591109        3.8433160950689409       -2.1144507784479289     
 H   14.185832531939434        5.1851934803779800      -0.15999334408401031     
 C   13.471623583050546        3.9164287687617501       -1.7479298492465256     
 C   12.168979217072350        3.6446377356534803       -2.1556621438981436     
 C   6.1814414131702593        5.7637788551175033        1.5936263620013364     
 H   8.1891027771751475        9.7481858872049774        2.0681991822384069     
 H   8.4258510609597383        9.9145374067317320       0.33965877942834899     
 H   9.4808142692241812        10.825336992198389        1.4479829511893800     
 H   14.470294443283812        9.9514535528517953        1.1357479437782290     
 H   11.936107477359011        11.041567441360021        1.2773429437745132     
 H   8.6230332963078897        3.1647690042978942        4.2441550325203243     
 H   8.7782190434569340        4.5284590665197273        5.3513936743218098     
 H   9.9706886022940466        3.1927930023110966        5.4383558170214856     
 H   14.819853357205137        3.8750581166706914        4.4522312784366269     
 H   12.371528933821976        3.2123327261470802        5.4886918905028672     
 H   8.1002628431918797        3.4154261401333996       -1.5957279446040367     
 H   9.4701110165631004        3.0801556772859708       -2.7169307868574788     
 H   8.5777465531525223        4.6133610190805809       -2.7999298555938843     
 H   14.428310516128013        3.5405764999118841       -2.0917612241787702     
 H   11.869980538151054        2.9945551187841279       -2.9659969731088021     
 H   5.6934994191677344        6.3308937225059250       0.78548364370760215     
 H   5.8547422016661645        4.7187339292679935        1.4671838597612408     
 C   5.7240977514244449        6.2827331584439490        2.9663681597239924     
 H   5.9662085820804851        7.3538477728154925        3.0532283218633598     
 H   6.3130658878966974        5.7837334960960654        3.7509517071910383     
 C   4.2410768612997938        6.0729187475074173        3.2825643687582153     
 H   3.6185741944700704        6.6819502049209669        2.6080878628778752     
 H   3.9646124353824428        5.0265890424930531        3.0710047843761061     
 C   3.9116633480882963        6.4012466960207144        4.7426848525410250     
 H   4.1583805079283440        7.4550433224698596        4.9511881548077019     
 H   4.5751529614297652        5.8147641451154808        5.3995317126621298     
 C   2.4540580713669544        6.1309791734444197        5.1229143847272072     
 H   1.7901639585095814        6.7484671615413561        4.4972341692029625     
 H   2.1984168583332040        5.0865778610549963        4.8791205596086922     
 C   2.1567273004272760        6.3975711434541402        6.6015968376913818     
 H   2.4046206465447755        7.4434492453184831        6.8455425237034770     
 H   2.8293801882750076        5.7871937619810430        7.2246059089605126     
 C  0.70030175101001446        6.1138353294546492        6.9828639660332277     
 H  0.44977346215746844        5.0703423098999796        6.7298657849226116     
 H   3.4925835289998881E-002   6.7334421426916711        6.3601298521092486     
 C  0.39355784087699225        6.3700998380278371        8.4615993942855887     
 H   1.0480782013242609        5.7426237883238720        9.0861522343998509     
 H  0.65666921251221988        7.4097108289230569        8.7170797719950741     
 C  -1.0721932885112160        6.1094389419798665        8.8268257558285175     
 H  -1.3384762283442120        5.0705729703820150        8.5699918050210524     
 H  -1.7197821198048926        6.7416993922856001        8.1976509232090979     
 C  -1.3884829309095832        6.3710939992771047        10.303169480013663     
 H -0.75782052966498659        5.7247768616068200        10.933439493517923     
 H  -1.0981450310319019        7.4026384200265261        10.562946863254293     
 C  -2.8644091505361100        6.1524218818536776        10.657998836692910     
 H  -3.1605613522682070        5.1229838718325738        10.395024950508571     
 H  -3.4891302935062467        6.8079633215368114        10.029487478376160     
 C  -3.1725252454379831        6.4162340955110144        12.136200437640902     
 H  -2.5550980427458274        5.7492593109338905        12.760034816076049     
 H  -2.8519714381960255        7.4385505829255401        12.400379471195434     
 C  -4.6507865127345136        6.2354322730386764        12.509971426705793     
 H  -4.9871244304339903        5.2251683739553556        12.214750122979792     
 H  -5.2725095837331519        6.9390055127885040        11.927312815872344     
 C  -4.9000844343540093        6.4438194037267360        14.010219391256447     
 H  -4.2920067570487559        5.7178452287051620        14.582058617281767     
 H  -4.5261992340216501        7.4406743539491877        14.315231999706675     
 C  -6.3753116515416570        6.3082352352553821        14.425193923710690     
 H  -6.9785254027737551        7.0810346562279465        13.908993668652107     
 H  -6.7622078374220402        5.3303389035057691        14.073647210359891     
 C  -6.5449093820035413        6.4267569841509706        15.947355535196072     
 H  -7.6053486199342686        6.3539108680279162        16.254253901127100     
 H  -6.1605578328464956        7.3997437446654803        16.326788110818455     
 H  -5.9893750501001799        5.6225993524072200        16.474895196309376     
 Cl   15.674239149267848        6.0072337902875441       0.99386027537845445     
 Co   20.828684236373810        1.9772508961414568        5.5746182100973964     
 N   22.268872335868387        3.5271983323276617        5.4541137788020588     
 N   19.724360221280541        3.7786104733943420        5.6055968024800276     
 N   22.089436146564186        1.1797810264378252        4.0978238787973336     
 N   19.508004820542137        1.2165574335339002        4.0100895011739084     
 N   22.295252630460844        1.1472138960741785        6.8810498027839246     
 N   19.702116959972319        1.1247478162066420        7.2015838152704807     
 O   23.617533481918308        3.3248437550878172        5.4171047740181351     
 C   21.896525281033785        4.7805116434846537        5.5002450039256550     
 N   18.430671447721721        4.1744160103349861        5.6229229745395930     
 C   20.455977756659895        4.9230700712522850        5.5642676596989773     
 O   23.450062177059976        1.1695223392999481        4.1953772353043046     
 C   21.604407977146352       0.54300238516601951        3.0626970338970487     
 N   18.191044913029593        1.0042592670896389        3.7767439648323764     
 C   20.157225126387960       0.53740822460590132        3.0289412037649996     
 O   23.647613548208081        1.2058787804973334        6.6806494879897151     
 C   21.908794442086542       0.50590389044076489        7.9527052953197854     
 N   18.420137002643482       0.81875682394570493        7.5121576029789781     
 C   20.462695460695119       0.43479425527763205        8.0922472324392185     
 B   24.049104236464235        1.8800831476540134        5.3916281518120250     
 C   22.849155847052891        5.9241328893072120        5.5143600076366006     
 H   17.657602409822498        3.4805862796339571        5.7145107794011487     
 C   18.316958184767472        5.5276343037533842        5.6073219747497003     
 C   19.604024046214498        6.0483015829230027        5.5639045541248278     
 C   22.455239489811980      -0.14729269362953065        2.0552034030742283     
 H   17.469487904664010        1.3898052815892863        4.4262846704138692     
 C   17.988346950202647       0.21592407581318249        2.6911578638628493     
 C   19.237359144299557      -0.10653414858251488        2.1770459935177535     
 C   22.846403229623455      -0.10664197007141317        8.9277372520099849     
 H   17.629377261379545        1.2357945015994529        6.9718893108768247     
 C   18.343170390318928       -3.3194482480675483E-002   8.5598082410653653     
 C   19.645703878424353      -0.30506523161415544        8.9678420998611568     
 C   25.634221367054025        1.8150441776425394        5.2206643362265135     
 H   23.627006992080595        5.7986689738642347        4.7458791285344457     
 H   23.388597611239067        5.9663001440533412        6.4742019580174306     
 H   22.334582076212126        6.8762843893306389        5.3642066869859084     
 H   17.345028151352377        6.0025384000844575        5.6756967236998568     
 H   19.879268741439006        7.0925529995519714        5.5345364489223323     
 H   23.190923152005567      -0.78716340267236740        2.5699060755344845     
 H   23.042466531927506       0.57991368944509458        1.4647574888411972     
 H   21.845754226478320      -0.75276964277976377        1.3721423690226806     
 H   16.996543615198593       -7.0870682651239941E-002   2.3581423843105656     
 H   19.445089840603242      -0.73401308453100733        1.3223404105033616     
 H   23.716560208533028      -0.53071457382200193        8.4093668365668535     
 H   22.344796602180683      -0.87312998419928878        9.5267607572609982     
 H   23.233289268291998       0.66244594043880534        9.6167625701625585     
 H   17.386385319175144      -0.40916279223213325        8.9032594731647325     
 H   19.944478873370599      -0.95537383614772053        9.7780733699754059     
 H   26.121924479513652        2.3824512648491072        6.0287429364944103     
 H   25.961102370820797       0.77008903934735584        5.3473784483411766     
 C   26.091571808209618        2.3337968649123191        3.8478523556249562     
 H   25.849337064505111        3.4048710634747872        3.7607906059694161     
 H   25.502675360136664        1.8345784605372359        3.0633481015798778     
 C   27.574602700271608        2.1240936709798182        3.5316998386562855     
 H   28.197045286911454        2.7332035905038463        4.2061605724118971     
 H   27.851159993606682        1.0777888889672176        3.7432785188063940     
 C   27.903939719838508        2.4524501315279239        2.0715776572337390     
 H   27.657023078392793        3.5062051583541827        1.8630778870162001     
 H   27.240549838485013        1.8658414899957152        1.4147357188403020     
 C   29.361587709427887        2.1824852153465408        1.6913283899838267     
 H   30.025357788755350        2.8000674674610537        2.3170502054449593     
 H   29.617445684476891        1.1381122812273112        1.9350323948351715     
 C   29.658817633182370        2.4492939980805160       0.21267338021315962     
 H   29.410568881122398        3.4951207884284625       -3.1161455295471721E-002
 H   28.986357276553690        1.8387479903565813      -0.41038902407102601     
 C   31.115347491477131        2.1661145588786628      -0.16862063439388680     
 H   31.366264834447254        1.1226758667297483        8.4249619572216300E-002
 H   31.780497746562943        2.7858977364569495       0.45419035049262929     
 C   31.421989282372888        2.4226970182243814       -1.6473147070563083     
 H   30.767704200825694        1.7950488433154059       -2.2719591785809601     
 H   31.158465140438810        3.4622511834641023       -1.9026343661595770     
 C   32.887865520242585        2.1626883597367681       -2.0125574372669508     
 H   33.154590996335365        1.1238896516923076       -1.7558699789250694     
 H   33.535193542240670        2.7951350541060886       -1.3832888110566779     
 C   33.204068097017995        2.4247008148505027       -3.4888459587133855     
 H   32.573594124126885        1.7782965957592394       -4.1192282173442685     
 H   32.913403918099014        3.4562074180939386       -3.7484273825539609     
 C   34.680079055755932        2.2065564568802039       -3.8437092888256594     
 H   34.976573618861380        1.1771745708428591       -3.5808784648054299     
 H   35.304629244080857        2.8621930304934300       -3.2151220236388487     
 C   34.988062743405379        2.4706617445855104       -5.3218778661232813     
 H   34.370680696760921        1.8037064713455155       -5.9457769872791406     
 H   34.667357204339446        3.4929771274479275       -5.5858688500611855     
 C   36.466330899157370        2.2900995018790842       -5.6957641399264913     
 H   36.802813122992234        1.2798577513083242       -5.4006207910135720     
 H   37.088016816310429        2.9937063932489267       -5.1130970091367063     
 C   36.715506766553183        2.4986144924503098       -7.1960185380765065     
 H   36.107278029464155        1.7728077504088988       -7.7678670504747478     
 H   36.341764502600526        3.4955424388749257       -7.5008780705904563     
 C   38.190665366906551        2.3628286444066768       -7.6111209398858533     
 H   38.794020093646388        3.1353466292273175       -7.0947603613296302     
 H   38.577334050614795        1.3848066127313254       -7.2597830913406716     
 C   38.360330250323301        2.4816169513911230       -9.1332455700140720     
 H   39.420718837312144        2.4085229666168995       -9.4401851754016111     
 H   37.976227082072583        3.4547214709451710       -9.5124715650915643     
 H   37.804670888803493        1.6777323595693154       -9.6609637755615942     
 Cl   16.141115686464833        2.0582137826646774        5.8177822779144677     
 Co   20.445771133111130        1.9668892432226841        12.455561954717831     
 N   21.887318850187963       0.43201675583195193        12.243537402239305     
 N   19.328485721100694       0.18320935238629657        12.408271902516526     
 N   21.685443609055106        2.8049139753168655        10.958703318499413     
 N   19.121616895977333        2.7790527212306335        10.933228720117901     
 N   21.928257338488333        2.8493625129453775        13.699340055005733     
 N   19.337723665164049        2.9219447551361086        14.045521178633663     
 O   23.236204417038898       0.63181183367040739        12.225001164045517     
 C   21.507802926335611      -0.81902987003157379        12.281763892902669     
 N   18.037316310065524      -0.21619152220754539        12.471894894422029     
 C   20.063582249823892      -0.95947416207703817        12.354166874241050     
 O   23.051101757052521        2.7951300878236292        11.024035216477674     
 C   21.186691628540629        3.4363600053736465        9.9269590743508846     
 N   17.797266087859839        2.9634352225494198        10.720287284979115     
 C   19.741646352973770        3.4389573611725823        9.9212005195182851     
 O   23.279008148567936        2.7468362977033589        13.505268642381210     
 C   21.564066967925314        3.4841186393888468        14.782214537340058     
 N   18.064785104541439        3.2314348053842141        14.385887050401996     
 C   20.120942107001820        3.5904399496303561        14.932474771841596     
 B   23.667243391771180        2.0833766536374236        12.203575354115644     
 C   22.459626838308587       -1.9626880116585881        12.300268556243436     
 H   17.268224184474573       0.47898552125743471        12.599330174999384     
 C   17.928766793853519       -1.5682674219280683        12.472770679611257     
 C   19.217043684808633       -2.0857214397517727        12.386881020209490     
 C   22.013372693487025        4.1117252807546372        8.8887654281335635     
 H   17.091930311446969        2.5831962248931029        11.388983495874376     
 C   17.562954531347579        3.7217691544874012        9.6164226143490090     
 C   18.794854327811546        4.0494072935957846        9.0702229212649446     
 C   22.532597787193261        4.0611374419919910        15.748939805276915     
 H   17.261287662110597        2.8067797409357471        13.868801973376046     
 C   18.015099409322207        4.0695663855674296        15.445377504716165     
 C   19.327874827492085        4.3279300574494268        15.830170166999631     
 C   25.253965467676061        2.1467672283874939        12.029457324492803     
 H   23.180059360568322       -1.8896842169350376        11.472157875592085     
 H   23.069914731526371       -1.9380631915014648        13.217243638260458     
 H   21.939594640180992       -2.9212129320813651        12.246606886995064     
 H   16.962072492044825       -2.0465285126939410        12.580871234959105     
 H   19.496442819378036       -3.1291745148274792        12.356735234087875     
 H   22.838768952293062        4.6560565110785781        9.3645665928029214     
 H   22.476906107023282        3.3776268156101126        8.2132170891095875     
 H   21.406439888671986        4.7974941850185076        8.2888562854657319     
 H   16.561499618092284        3.9834463246269198        9.2940351449981033     
 H   18.975630787638480        4.6514102572609879        8.1905366901965575     
 H   23.320489962268390        4.6116005294534519        15.208643988917437     
 H   22.031404238769678        4.7156670337006519        16.474485486837533     
 H   23.044432935932196        3.2536568845567024        16.306604875204542     
 H   17.067643984862130        4.4400451587527119        15.818393730451287     
 H   19.646423619620794        4.9630234477189292        16.644623610938808     
 H   25.739781625420697        1.5839627312117381        12.842389385855808     
 H   25.578714177210237        3.1927341747558038        12.154452314391220     
 C   25.723336582763057        1.6238527788065347        10.661338640596117     
 H   25.474375232167986       0.55424951673194789        10.573347007741054     
 H   25.147017753321670        2.1266523048675894        9.8695096174413255     
 C   27.214502399369760        1.8180602439916371        10.362700903905820     
 H   27.821944175348797        1.2048881485968592        11.047516513849917     
 H   27.499968656165922        2.8621658061287678        10.574710394002865     
 C   27.561015026760717        1.4809315576126332        8.9073310743601493     
 H   27.306199866683812       0.42851980405892964        8.7005267631565211     
 H   26.910960594099965        2.0709805234340140        8.2401918632186355     
 C   29.026899278410628        1.7348778433812246        8.5395785278278904     
 H   29.679719247188530        1.1112747026739751        9.1713206843125583     
 H   29.291587531318186        2.7772367652671281        8.7838452175248580     
 C   29.334198463954834        1.4632686800375547        7.0625617175377124     
 H   29.079652729849236       0.41865146363196565        6.8192983883688179     
 H   28.670135018822606        2.0774684058785260        6.4338634078266947     
 C   30.795374326191528        1.7357358810015797        6.6852868168624484     
 H   31.052857579057864        2.7775802495319506        6.9391271507036043     
 H   31.455931259895827        1.1109211045722689        7.3083740816457574     
 C   31.102607730102452        1.4787208712822746        5.2056282987511455     
 H   30.448457580591395        2.1066905869468653        4.5812623023751078     
 H   30.838346654011641       0.43930367603176912        4.9502984037301170     
 C   32.567680140466891        1.7390738833333621        4.8350411951845240     
 H   32.835969494085610        2.7764419639333839        5.0966444091246625     
 H   33.218702374668020        1.1024674253856077        5.4566808275686558     
 C   32.875681521955435        1.4871406678704124        3.3539709810726599     
 H   32.242586654621597        2.1392391748578881        2.7317833519808663     
 H   32.583057082957055       0.45761004429781033        3.0874994372570193     
 C   34.349753495046485        1.7075064696838402        2.9924844400223214     
 H   34.649378420181250        2.7329851639421006        3.2696281948118671     
 H   34.976486206619782        1.0407341386230493        3.6084487986675198     
 C   34.652219609155104        1.4657704505925602        1.5076772946786516     
 H   34.042867024561993        2.1526440455699891       0.89503068491566939     
 H   34.319411097676515       0.45078443184994132        1.2243435069332209     
 C   36.134076746858312        1.6351422814739447        1.1411015206828909     
 H   36.483532621889424        2.6366762981676657        1.4586266881645567     
 H   36.744308986450044       0.91054151923119431        1.7140262078420860     
 C   36.393409690308758        1.4521740069455840      -0.36220495745582526     
 H   35.819412406923583        2.2168103771941459      -0.93037504079631139     
 H   35.986209268789466       0.47114759004939688      -0.69630394871765144     
 C   37.886098767097856        1.5418154012731686      -0.74111411110856829     
 H   38.451378863008429       0.73574164868722114      -0.22160160973489920     
 H   38.303714413221869        2.5035631988496059      -0.36306199801574357     
 C   38.089689613055178        1.4426310114905885       -2.2609976265827640     
 H   39.178803036465787        1.4373428773265919       -2.5247024805765870     
 H   37.634081859380338       0.49464960938176783       -2.6707843384782928     
 H   37.607768697441855        2.3108201780075901       -2.7975602717154362     
 Cl   15.771244787980295        1.9035508665545877        12.785447781697817     
 Co   10.797674951497864        5.9161541658769501        7.9844570517664790     
 N   9.3558431006650320        4.3814311684615967        8.1956162311181195     
 N   11.914261710612042        4.1317551751795980        8.0296989724818122     
 N   9.5585417575575011        6.7537817594026537        9.4818363548453242     
 N   12.122698514436863        6.7271038855782930        9.5061432752212767     
 N   9.3150192792629678        6.7981577528171950        6.7404882786643476     
 N   11.905379023168353        6.8684729579504884        6.3927259534614391     
 O   8.0070254603395572        4.5817083653114636        8.2152197492159651     
 C   9.7348298136942368        3.1302083203792663        8.1571128909861290     
 N   13.205303897600457        3.7320267881600424        7.9657720254542506     
 C   11.178899337384793        2.9892626724070470        8.0839046572088780     
 O   8.1928917797977725        6.7446843675322183        9.4168603841001612     
 C   10.058099674461360        7.3856814624807834        10.512918077230575     
 N   13.447176882700536        6.9116855643328154        9.7181072530016515     
 C   11.503231788088163        7.3878159789881046        10.518010660444297     
 O   7.9643426177186942        6.6970161096568335        6.9355981372266928     
 C   9.6791323634355670        7.4327412498949874        5.6574622287008847     
 N   13.178372843344313        7.1774032040099112        6.0520005864179645     
 C   11.122227638418446        7.5377761854264493        5.5063370520751196     
 B   7.5763112680128097        6.0332583598652336        8.2371533397877545     
 C   8.7826867394680317        1.9867886532796946        8.1392769172130812     
 H   13.974651033433853        4.4269483199418307        7.8384896141169182     
 C   13.313551884961683        2.3798946980540698        7.9647217254274798     
 C   12.025181789834230        1.8627651872049298        8.0507898892730232     
 C   9.2321677022598294        8.0622208649257754        11.550918417458909     
 H   14.152151443712999        6.5308515812014267        9.0493058867592513     
 C   13.682123765576932        7.6707926236209634        10.821222330582993     
 C   12.450514688389495        7.9988392904702872        11.367965580956533     
 C   8.7107335377256021        8.0106227581345397        4.6911458741912613     
 H   13.981873900158542        6.7525345068899361        6.5688884726090908     
 C   13.228140190084334        8.0158273951885057        4.9927310255968251     
 C   11.915382333151143        8.2750184768363404        4.6085032260518970     
 C   5.9896131107294748        6.0970391998431728        8.4115499558197531     
 H   8.0612619375989869        2.0612974644425970        8.9662800571677419     
 H   8.1736616171591852        2.0098629343277539        7.2215425921320264     
 H   9.3023929802425194        1.0282938701262492        8.1950716962895456     
 H   14.280149171364577        1.9014492299384667        7.8563830835928803     
 H   11.745580911701751       0.81937063095599783        8.0808308097993731     
 H   8.4075198993026579        8.6073964147374991        11.074837277843130     
 H   8.7676782876256336        7.3287848284150465        12.226491923695811     
 H   9.8397787673650381        8.7474665812745638        12.150731267653322     
 H   14.683750582781757        7.9327617726999433        11.142778493141170     
 H   12.270313775223642        8.6015317386236294        12.247302090509978     
 H   7.9220141116623237        8.5593747024336064        5.2315659926789291     
 H   9.2117912126863093        8.6667464512824548        3.9672820122046075     
 H   8.2002572677798256        7.2038655545033352        4.1316744202181885     
 H   14.175670083698488        8.3859442955860715        4.6195402690192653     
 H   11.596854138509419        8.9105541905556187        3.7943973417992427     
 H   5.5036369105102336        5.5343284413459113        7.5986470294344741     
 H   5.6650368303213101        7.1430679316953345        8.2866054251682044     
 C   5.5202757882772975        5.5741708406401669        9.7796681205000677     
 H   5.7696125883944420        4.5046565555155356        9.8678183971686639     
 H   6.0963148728204226        6.0773504601930259        10.571478973168617     
 C   4.0290054309795256        5.7677684701274536        10.078202120584645     
 H   3.4218695642408616        5.1541861114965135        9.3934598986603834     
 H   3.7430202759720279        6.8117187004202391        9.8660225515180926     
 C   3.6826967135091619        5.4306451299955008        11.533614936118319     
 H   3.9380600998559570        4.3783643792298550        11.740508123449935     
 H   4.3324974930257447        6.0211017482981966        12.200669484312300     
 C   2.2166977617774255        5.6838675357553967        11.901430891021114     
 H   1.5641461855661090        5.0599310364604193        11.269715971036314     
 H   1.9514659931779630        6.7261176961226443        11.657197858621407     
 C   1.9096502575068255        5.4120474537145293        13.378454409205730     
 H   2.1647328369751708        4.3675265482061070        13.621629926724468     
 H   2.5734752753851384        6.0265507427579337        14.007129559173354     
 C  0.44835599089530626        5.6837630121249658        13.755860906382585     
 H  0.19036613729969315        6.7255511590431567        13.502238345779002     
 H -0.21194908044130684        5.0587471840017182        13.132688427194719     
 C  0.14132048239203804        5.4262908039773743        15.235472948811950     
 H  0.79527100819171725        6.0543696388118091        15.859946371468816     
 H  0.40599422490794801        4.3869067559268586        15.490529979579607     
 C  -1.3238494116343729        5.6859900547300386        15.606182277331655     
 H  -1.5924924983338398        6.7233733423685038        15.344994128411360     
 H  -1.9746587215173024        5.0494057932016752        14.984293726809087     
 C  -1.6317937621939642        5.4333560528812992        17.087124615166960     
 H -0.99877926312155196        6.0852407904287764        17.709594146787285     
 H  -1.3390477456841623        4.4037523836523205        17.353116237804123     
 C  -3.1059011310434972        5.6533991016507157        17.448688837735745     
 H  -3.4055496115688642        6.6790128946149334        17.172176881150570     
 H  -3.7325519618775655        4.9870000385618196        16.832285071799053     
 C  -3.4085121760251145        5.4107417074786968        18.933269907205002     
 H  -2.7989033824473313        6.0968681396705513        19.546372925764139     
 H  -3.0761640554692646        4.3954781330003190        19.215861779551410     
 C  -4.8902700495176283        5.5805666474120734        19.299955970730903     
 H  -5.2390679007379450        6.5825063159103330        18.983393184023267     
 H  -5.5008459066952033        4.8569591164217645        18.726375033803080     
 C  -5.1499465893326528        5.3963872680374978        20.802968285310776     
 H  -4.5748306444096718        6.1592461759740544        21.371773443530465     
 H  -4.7444477681636759        4.4146204500016442        21.135876534911997     
 C  -6.6421955488918751        5.4881233955767827        21.182243702084364     
 H  -7.2087644713960985        4.6838591586054479        20.662069437180943     
 H  -7.0579901758089152        6.4507156999384669        20.805353979102016     
 C  -6.8461013186194855        5.3876567821647727        22.701912909755062     
 H  -7.9343956125103858        5.3857859028841242        22.966065920053992     
 H  -6.3941546675709011        4.4384387358652990        23.110284824069275     
 H  -6.3616309506858091        6.2527702230128135        23.239149758915016     
 Cl   15.472275874486657        5.8502090112410716        7.6528537642795627     
         388

 Co   10.989601250741353        5.9262341386214592        1.2406765625771587     
 N   9.5507337936037828        7.4769925820857486        1.3637249450095366     
 N   12.095468785439770        7.7264224127336991        1.2106384558647669     
 N   9.7291425419384403        5.1285886874715700        2.7183705677497469     
 N   12.310368908265241        5.1630180569143969        2.8030793098992213     
 N   9.5218864209542797        5.0966403322905123       -6.3999162566470050E-002
 N   12.114695887669381        5.0715698966011518      -0.38694648727542469     
 O   8.2018944315658988        7.2757480897967692        1.4008413973896874     
 C   9.9240945156935982        8.7299838342448304        1.3175751268372506     
 N   13.389335276557164        8.1212405962615755        1.1906722177240481     
 C   11.364746967520396        8.8714446499636690        1.2522868735878459     
 O   8.3683418228396746        5.1203209815712061        2.6222775921782606     
 C   10.214616135319179        4.4906784231400021        3.7525609701967797     
 N   13.627445691581205        4.9498741569254019        3.0348636406932008     
 C   11.661808811873817        4.4839346940391565        3.7846873149485956     
 O   8.1697057794672343        5.1566660716554136       0.13710582029653523     
 C   9.9067963163082737        4.4549125661586944       -1.1359340536257552     
 N   13.396064862921152        4.7654476504184045      -0.69969051674623417     
 C   11.352617362198691        4.3825156541503896       -1.2769610609105877     
 B   7.7692569701292129        5.8311612790854372        1.4263478237036327     
 C   8.9721871524263186        9.8741904547949844        1.3038042991912571     
 H   14.161640313632997        7.4266895685671734        1.0981562192465795     
 C   13.504044012208471        9.4743463368832010        1.2049194752667729     
 C   12.217454975259470        9.9960074128320553        1.2503101564003753     
 C   9.3647440423100505        3.8008044356079718        4.7611188887616409     
 H   14.348513539697075        5.3351656932898646        2.3847367707930109     
 C   13.830804331074955        4.1609134760645139        4.1199185226168211     
 C   12.582229889161960        3.8390548246235254        4.6353113799465149     
 C   8.9674257343551709        3.8430542955443445       -2.1096166523247337     
 H   14.187719646750137        5.1818567388261147      -0.16023195556507627     
 C   13.471215164180510        3.9141472325243001       -1.7479482740500907     
 C   12.168014153687526        3.6429093990965815       -2.1541688663382672     
 C   6.1840429086855746        5.7672207411830030        1.5972421122812475     
 H   8.1973335611034717        9.7515804668979804        2.0753965150491798     
 H   8.4290893105824232        9.9138647246429485       0.34619859231979244     
 H   9.4876988089825680        10.826273475411831        1.4494060089367546     
 H   14.476116910458225        9.9485351448883428        1.1343126816263469     
 H   11.942915273701743        11.040458605936021        1.2792870629295456     
 H   8.6219513610273637        3.1695003209847012        4.2483672671589696     
 H   8.7871395533464725        4.5281542221717457        5.3586507718536884     
 H   9.9732754026077775        3.1881022323636903        5.4373295120600531     
 H   14.822738021964794        3.8732358915859786        4.4516237485475179     
 H   12.375115739893843        3.2115688622972747        5.4901776884693430     
 H   8.1017611488857550        3.4127269683311727       -1.5895351890037674     
 H   9.4689685088722282        3.0819403625535728       -2.7147638442603133     
 H   8.5738879439356879        4.6135258418685421       -2.7923993036542920     
 H   14.427386205352812        3.5384281912310915       -2.0932653564068522     
 H   11.867840693294317        2.9934858117518530       -2.9645496960148821     
 H   5.6968356174032184        6.3340694775055297       0.78846526180042864     
 H   5.8568364192150870        4.7222761573967933        1.4712517160038248     
 C   5.7260863180028156        6.2872744703876853        2.9693701251157263     
 H   5.9675461500417857        7.3585767062077929        3.0552662714258028     
 H   6.3151056581435840        5.7893912409696613        3.7546056565916355     
 C   4.2430630666198077        6.0768036103869232        3.2853440524076678     
 H   3.6204065609653990        6.6843990340795694        2.6097855055193500     
 H   3.9675546092369465        5.0299990540401831        3.0751557794843656     
 C   3.9126900258690767        6.4068217438526673        4.7448718017049565     
 H   4.1579732331397876        7.4611684680452015        4.9519335631338546     
 H   4.5766760603744476        5.8221876913811155        5.4027496626913214     
 C   2.4552843773758242        6.1351799849281248        5.1250556622053933     
 H   1.7908062389156094        6.7511254193185994        4.4985544305960987     
 H   2.2010301809109905        5.0902452334313297        4.8823624018281127     
 C   2.1571904171721243        6.4029806364905308        6.6033821296786224     
 H   2.4033982491284571        7.4494573438705842        6.8461638128365792     
 H   2.8306325220900068        5.7944152516956402        7.2272037678498116     
 C  0.70117096546268010        6.1174211805510064        6.9848623834310120     
 H  0.45231064342030386        5.0733111603933141        6.7330681553744371     
 H   3.4882823050665632E-002   6.7352429952122268        6.3614322136819652     
 C  0.39397588456519272        6.3749313871193145        8.4632940710198827     
 H   1.0497021064559768        5.7495984259822812        9.0885755286998613     
 H  0.65508242814473849        7.4152856601348534        8.7173891508087351     
 C  -1.0711563319238016        6.1119963949678757        8.8291783098066166     
 H  -1.3354215970612646        5.0723015269032148        8.5740802922129831     
 H  -1.7200436078578998        6.7419394845198939        8.1991827266618245     
 C  -1.3877159104289443        6.3754476392119646        10.305133862059419     
 H -0.75566611748065415        5.7316074814596991        10.936333010583395     
 H  -1.0995194289031083        7.4079199514847582        10.563052305350674     
 C  -2.8630479653070360        6.1544102573834323        10.660633059293383     
 H  -3.1569212328969933        5.1238682102037361        10.400103232208000     
 H  -3.4890282057724971        6.8070812279010244        10.030651312811083     
 C  -3.1720669257487843        6.4210371525169467        12.138064388484842     
 H  -2.5530393095361057        5.7575072560049643        12.763577206604312     
 H  -2.8544476179962905        7.4446891821438372        12.399589056029072     
 C  -4.6497744256855462        6.2370338760494306        12.511988703118741     
 H  -4.9826166628983906        5.2249317379383324        12.220564755521140     
 H  -5.2731701683309424        6.9360994645559373        11.926495226160855     
 C  -4.9012003513570752        6.4502342635782872        14.010919030386017     
 H  -4.2899816629721723        5.7305487927448180        14.585859737309649     
 H  -4.5332353256735400        7.4497107720659086        14.311581339106230     
 C  -6.3754018556322132        6.3080727316316896        14.425803200569977     
 H  -6.9820123962888383        7.0745526029460839        13.906002975541966     
 H  -6.7560298060272377        5.3272113963920518        14.078430312749230     
 C  -6.5477479405499723        6.4320086126275733        15.946864465236334     
 H  -7.6063699838119847        6.3503534097993883        16.254056500438626     
 H  -6.1735882703367286        7.4087100450411150        16.321427314857228     
 H  -5.9861346423801685        5.6369368221267386        16.478084153715418     
 Cl   15.676711636849991        6.0035620099417084       0.99228044465322418     
 Co   20.825923274475556        1.9773528645786929        5.5724069767975699     
 N   22.264721297583826        3.5281020674591512        5.4496840950485890     
 N   19.719858698581842        3.7775376890413854        5.6022312982146927     
 N   22.086894332359908        1.1799221311486370        4.0949241466908450     
 N   19.505831118159328        1.2146939336716400        4.0094706203489814     
 N   22.293443707410120        1.1475934001292334        6.8774006737049964     
 N   19.700492571467496        1.1223192914328659        7.1994373295791156     
 O   23.613561267350420        3.3268735382019625        5.4128361177102589     
 C   21.891298221344865        4.7810843412723436        5.4956308398239440     
 N   18.425980045426940        4.1723817840593203        5.6216983619969536     
 C   20.450611498969234        4.9225379441421326        5.5604867522123795     
 O   23.447636000522646        1.1712083994132849        4.1916044101573506     
 C   21.601710625356596       0.54239390422828482        3.0603541697505792     
 N   18.188750888547620        1.0023467504369963        3.7769386066902180     
 C   20.154530795635431       0.53602801801217459        3.0276669938273328     
 O   23.645679826254209        1.2078960611308445        6.6767442460770674     
 C   21.908205933700774       0.50553854123138053        7.9490129425984666     
 N   18.419028487680581       0.81615079316265793        7.5118070922070466     
 C   20.462332669955444       0.43311655753245654        8.0895488141432708     
 B   24.046356403879955        1.8823238532637458        5.3875628855912234     
 C   22.843156105529363        5.9253395063333985        5.5094951689474936     
 H   17.653631239167666        3.4778573416916934        5.7141939656544052     
 C   18.311287884942971        5.5254883701964923        5.6070403292663862     
 C   19.597903420613530        6.0471192573481360        5.5618685841231725     
 C   22.451967261104514      -0.14759129008756194        2.0521675099892800     
 H   17.467532479886408        1.3872732780300006        4.4271231216996112     
 C   17.985516410595803       0.21424414429897032        2.6912505461786593     
 C   19.234185517126253      -0.10784960623034723        2.1761988183832366     
 C   22.847137652215224      -0.10672026801998562        8.9228967591426525     
 H   17.627493936467577        1.2326041973194894        6.9722147833183694     
 C   18.343610441031000       -3.5314632001963789E-002   8.5599146290543402     
 C   19.646707995322728      -0.30662691177321172        8.9664165490370795     
 C   25.631593301183756        1.8185876383263702        5.2169748536714131     
 H   23.618720031228555        5.8022173506532857        4.7386226736854828     
 H   23.385413912529799        5.9656961034364526        6.4676175076496021     
 H   22.327688922817984        6.8773438000552636        5.3628503627401818     
 H   17.339201999895554        5.9997339082388272        5.6772489629531995     
 H   19.872453671249740        7.0915646275751731        5.5326800823275102     
 H   23.192092003065195      -0.78211701990087623        2.5656356627788521     
 H   23.033183830465674       0.57969786993542161        1.4573027028317840     
 H   21.843088331686431      -0.75757039200777954        1.3733483638611685     
 H   16.993583027672020       -7.2778246947823949E-002   2.3589384431898615     
 H   19.441412191716356      -0.73483466488227356        1.3209989880298041     
 H   23.714958342824161      -0.53348455574720177        8.4031441769223960     
 H   22.345963252321969      -0.87094008267266954        9.5248177987435980     
 H   23.237429927379200       0.66285804236288504        9.6089893565583875     
 H   17.387347828790134      -0.41114194118999103        8.9048770137004158     
 H   19.946672748732560      -0.95626142871120579        9.7767006897703777     
 H   26.118577660999410        2.3857090924858335        6.0256918591347830     
 H   25.958969471172743       0.77372685251086548        5.3432187161317648     
 C   26.089556162962310        2.3384532555448310        3.8447813468366259     
 H   25.847980603444768        3.4097177567564678        3.7586971010114549     
 H   25.500603757734218        1.8403658569880867        3.0596198090678861     
 C   27.572588764180168        2.1280863294078305        3.5288481751191996     
 H   28.195189155164023        2.7357550347835899        4.2043919963844374     
 H   27.848183996272905        1.0813050572960696        3.7390542589793010     
 C   27.902890351842608        2.4581311056393957        2.0693188361914898     
 H   27.657420900299940        3.5124389921639039        1.8622603913884535     
 H   27.238997410639346        1.8733793417760007        1.4114455796176153     
 C   29.360335874866028        2.1867718708767714        1.6891165233582381     
 H   30.024698220998328        2.8028053214303168        2.3156565804352955     
 H   29.614792446198432        1.1418636159388238        1.9317259363461601     
 C   29.658335677690214        2.4547748921018151       0.21081566367228233     
 H   29.411796114407572        3.5012037036332315       -3.1862559289106945E-002
 H   28.985073269270114        1.8460521085394759      -0.41305573904629095     
 C   31.114452481705325        2.1697347306934187      -0.17068970509429435     
 H   31.363675925017436        1.1256754168877652        8.0985132520735220E-002
 H   31.780530015152081        2.7877211542798195       0.45281219845312071     
 C   31.421552243221363        2.4275417038027558       -1.6490827951658880     
 H   30.766045601717316        1.8020481079477122       -2.2744497720222294     
 H   31.160060467649554        3.4678429489598290       -1.9030278591356051     
 C   32.886801217373076        2.1652154330143167       -2.0149823344958206     
 H   33.151479492939671        1.1255833320061539       -1.7600210684167314     
 H   33.535445095117957        2.7953323181523495       -1.3848992052528994     
 C   33.203279542356796        2.4290002689804693       -3.4908863626191597     
 H   32.571405583391758        1.7850788854752899       -4.1221902881613168     
 H   32.914778593332414        3.4614373046010094       -3.7486218856570299     
 C   34.678690677012206        2.2084553921681902       -3.8464172716772818     
 H   34.972883399070618        1.1779656895533352       -3.5860210496784015     
 H   35.304511392622139        2.8612150567205346       -3.2163646153562584     
 C   34.987586116131688        2.4753559141664767       -5.3238177491950625     
 H   34.368600576356855        1.8118443754558144       -5.9493910665271974     
 H   34.669825333090152        3.4990069702580655       -5.5851668037971063     
 C   36.465300023613544        2.2915760861071455       -5.6978496573913917     
 H   36.798276771139413        1.2794945285211026       -5.4064986490993334     
 H   37.088661169649733        2.9906728610389983       -5.1123480909542591     
 C   36.716612138016302        2.5048960596136225       -7.1967859221514061     
 H   36.105252258173209        1.7853672157016387       -7.7717354437364312     
 H   36.348780871133819        3.5044408475565971       -7.4973051342177586     
 C   38.190749525019449        2.3625458858662314       -7.6117894745801298     
 H   38.797491876216625        3.1287626958388302       -7.0918394181209878     
 H   38.571164768040475        1.3815670483159037       -7.2646118011179599     
 C   38.363158392735080        2.4867308824917145       -9.1328161676131341     
 H   39.421733020991333        2.4048437314624396       -9.4400467688815048     
 H   37.989231214087745        3.4635424659088265       -9.5071858989921267     
 H   37.801427960363263        1.6919145228380277       -9.6642026903308214     
 Cl   16.138637181187178        2.0546631047736987        5.8194658547201703     
 Co   20.449487253483721        1.9669906609145051        12.448833801729977     
 N   21.889554545562099       0.43031175884982176        12.240691728776685     
 N   19.331325588647314       0.18330678951387680        12.405606838648758     
 N   21.690783960851430        2.8022731099757410        10.952624260046120     
 N   19.126151867932180        2.7776884925752579        10.925280087083374     
 N   21.931864280982445        2.8456913809423523        13.695350580412017     
 N   19.341341680719779        2.9177402992203678        14.041324527871419     
 O   23.238603927209638       0.62915169727904685        12.221085220295816     
 C   21.509440698239903      -0.82055499882280214        12.279260667389158     
 N   18.039798428687821      -0.21489322058037569        12.468284484633893     
 C   20.065325690535630      -0.96003564286523568        12.351938195864982     
 O   23.056222305555686        2.7922805164153872        11.019230986205830     
 C   21.192791266304585        3.4348241600154035        9.9212113781208249     
 N   17.802173403562517        2.9639806530994584        10.711791891447174     
 C   19.747606539602188        3.4383927764077433        9.9146550621903984     
 O   23.282597631550075        2.7444514997964684        13.500601180835796     
 C   21.567409754016957        3.4816291334495904        14.777433976317388     
 N   18.068316203772010        3.2271742756985997        14.381500391048530     
 C   20.124312328508363        3.5869151300483324        14.927973637738823     
 B   23.670902482726433        2.0800521007749286        12.199592667467934     
 C   22.460545836361344       -1.9648444914413490        12.297222026147208     
 H   17.271161283056266       0.48088858842027238        12.594237715912758     
 C   17.929926044963285       -1.5669335797061972        12.469004991343839     
 C   19.217671992694726       -2.0855651674616547        12.384192368375523     
 C   22.020507352634556        4.1108749185843276        8.8843712890446582     
 H   17.096094907110505        2.5840072290268963        11.379854906789419     
 C   17.569432674017740        3.7240818278082410        9.6090436699724080     
 C   18.802130095457443        4.0510104041427324        9.0640432331606142     
 C   22.535201999940377        4.0607294425458580        15.743564863331788     
 H   17.264893168389893        2.8036112242933640        13.863545751010976     
 C   18.018360269107394        4.0657409984096011        15.440658643348421     
 C   19.331016941139278        4.3244468152727986        15.825468761306322     
 C   25.257637314897657        2.1422499453949944        12.026060706333283     
 H   23.182519205643768       -1.8906848754327019        11.470695221339279     
 H   23.068926501611280       -1.9428619237013671        13.215335409836428     
 H   21.939984259722259       -2.9227973585959406        12.240635813562060     
 H   16.962726952101839       -2.0443124946010118        12.576291276935164     
 H   19.496099932679499       -3.1292653673723141        12.354278196115350     
 H   22.844363960533524        4.6562303890666730        9.3615312762893925     
 H   22.486276341615064        3.3771531663094385        8.2100773910489480     
 H   21.414010634280523        4.7957932527439402        8.2831607320346841     
 H   16.568491065559467        3.9876607416184582        9.2866509697848976     
 H   18.984199326042578        4.6542177337502553        8.1855279888367871     
 H   23.326242094423829        4.6054583323298885        15.203348517182940     
 H   22.034413080471701        4.7204546303072750        16.463573336595033     
 H   23.042113641596718        3.2553180474129224        16.307054486717572     
 H   17.070805277531321        4.4364444167425310        15.813215212227869     
 H   19.649437181646075        4.9598802354443343        16.639693801876220     
 H   25.742860551045986        1.5794242248442889        12.839307578478754     
 H   25.583023282416221        3.1880550941454167        12.150700124125137     
 C   25.726819515492188        1.6185001349860990        10.658247584443043     
 H   25.478965832523453       0.54860850434981800        10.571295333004983     
 H   25.149606227373560        2.1199299571764167        9.8662496166919027     
 C   27.217444716831775        1.8144044466788614        10.358661624512099     
 H   27.826044343532214        1.2029443079437352        11.043869944066589     
 H   27.501354974008198        2.8591330922201830        10.569269932109341     
 C   27.563776908803334        1.4761724430317911        8.9035677889361384     
 H   27.310935526544892       0.42311829878833429        8.6980916163527535     
 H   26.912330393346632        2.0641352601384129        8.2360838101507277     
 C   29.028909601629920        1.7325810366091430        8.5350291514126972     
 H   29.683051845062629        1.1109280234223768        9.1671881282317216     
 H   29.291607746090307        2.7756095254026532        8.7781638608498689     
 C   29.336307355191177        1.4600978311817177        7.0582572502951981     
 H   29.083890581999288       0.41479798804316792        6.8161123103642298     
 H   28.670882053787764        2.0722308367799576        6.4291257584982482     
 C   30.796760415872093        1.7351399037014743        6.6805030432449524     
 H   31.052112078214005        2.7777111599564872        6.9330833527633642     
 H   31.458550859809439        1.1124572558207841        7.3042627365293731     
 C   31.104412267002285        1.4769292844434565        5.2012097806877353     
 H   30.449031605491967        2.1027230891570743        4.5761027652101012     
 H   30.842232563444195       0.43675591539631786        4.9472551183681093     
 C   32.568911010909098        1.7395768292978047        4.8303221441588891     
 H   32.835048994826572        2.7778736525978247        5.0898714676430181     
 H   33.221002784283485        1.1055774294799006        5.4532848526974123     
 C   32.877734833351738        1.4851993095923848        3.3499551968678158     
 H   32.243414752106823        2.1344354455473620        2.7262996251088087     
 H   32.587404233106582       0.45460655163795627        3.0857888482132183     
 C   34.351336268603390        1.7078174167782509        2.9882426618475000     
 H   34.648450768062503        2.7346641010592938        3.2619976788710758     
 H   34.979193924705129        1.0446642704281794        3.6065139199763516     
 C   34.655081974838097        1.4617949136530561        1.5046461888400748     
 H   34.043590730197863        2.1438970207053232       0.88957521481462476     
 H   34.326024921691413       0.44498465337994519        1.2252437923110062     
 C   36.136145647487758        1.6351301361023485        1.1374374831906982     
 H   36.481231322550123        2.6390843951298213        1.4496783206335861     
 H   36.748816562046706       0.91643888346911462        1.7138460405992804     
 C   36.396937661188176        1.4456538889692117      -0.36434741620543687     
 H   35.817527417482012        2.2014240778345360      -0.93586366749655725     
 H   35.997878370956833       0.46095067949277047      -0.69215696157647466     
 C   37.887436941237993        1.5449353634882907      -0.74557048562133044     
 H   38.458642658381201       0.74739952242807306      -0.22267864904590592     
 H   38.296736421607079        2.5107247674129654      -0.37345938794136069     
 C   38.091510045498161        1.4390473928045493       -2.2645054718439130     
 H   39.176894716334736        1.4477771243448192       -2.5313834935248143     
 H   37.650844500728319       0.48568425841631663       -2.6673986590130729     
 H   37.598602726679069        2.2938819027737507       -2.8041468080277405     
 Cl   15.774374023761609        1.9061293522842819        12.776833127311296     
 Co   10.793979150378007        5.9161181536318201        7.9911549200487135     
 N   9.3536467525206977        4.3795787361241567        8.1984891850702439     
 N   11.911488868704572        4.1317632043609578        8.0324705424763589     
 N   9.5531855858070021        6.7510298659291434        9.4878503135623031     
 N   12.118125689694406        6.7256832536730728        9.5141048926865235     
 N   9.3114440460787691        6.7943805278227156        6.7444600635333911     
 N   11.901804350750462        6.8643137624604558        6.3970106033573435     
 O   8.0046607563435863        4.5788685644240328        8.2190916523615680     
 C   9.7332667433412876        3.1285475262406486        8.1596619690403873     
 N   13.202897313273759        3.7332575707893727        7.9695094012839673     
 C   11.177240690092473        2.9885990196732437        8.0862330706682854     
 O   8.1877548793245882        6.7416779502634041        9.4215756190934830     
 C   10.051930336603936        7.3840043587753978        10.518644907108536     
 N   13.442223182320500        6.9121613092306280        9.7266809632415416     
 C   11.497196110222285        7.3871410513888973        10.524579817554676     
 O   7.9607798747374483        6.6944327985263774        6.9401785064982473     
 C   9.6758265068731966        7.4301572676953223        5.6622352954541588     
 N   13.174881411008027        7.1732253460159168        6.0564993387901005     
 C   11.118896328990550        7.5342427650180186        5.5108885092967785     
 B   7.5726652367786222        6.0297551080275511        8.2410580934752389     
 C   8.7818637524968288        1.9844805888943817        8.1423246682455428     
 H   13.971772428471596        4.4288009449390424        7.8436988502091234     
 C   13.312488320177572        2.3811647700637986        7.9686260580123145     
 C   12.024655393418614        1.8628360052912678        8.0536051363881551     
 C   9.2249132637891744        8.0611509431373900        11.555304485034982     
 H   14.147964625785464        6.5316326831946645        9.0585198235953008     
 C   13.675556746998470        7.6729839717062331        10.828729664450794     
 C   12.443130602750195        8.0002937672989347        11.374237317512764     
 C   8.7081574930838954        8.0100627756855705        4.6964860175251770     
 H   13.978307800101305        6.7494629329572735        6.5742699907884852     
 C   13.224913602018711        8.0120652329626054        4.9975473056503699     
 C   11.912273339887735        8.2715432495539183        4.6132642931751038     
 C   5.9859527103008432        6.0923171279136277        8.4148499404917700     
 H   8.0589643670857214        2.0600447628064238        8.9678178865165599     
 H   8.1746615482352407        2.0050161318925701        7.2235027319098917     
 H   9.3021211383063509        1.0265558538111659        8.2009016137435751     
 H   14.279596890853606        1.9036137975825689        7.8611176853933546     
 H   11.746039175081634       0.81919041858559805        8.0834214558727471     
 H   8.4017554479291476        8.6072947051816655        11.077883101860255     
 H   8.7582516520039242        7.3280474590807101        12.229621603929424     
 H   9.8320429893473680        8.7455807489029258        12.156425441669766     
 H   14.676658761709641        7.9368353854132803        11.150346611265093     
 H   12.261598464682065        8.6041445159287200        12.252426209042644     
 H   7.9163453385381688        8.5531946948313653        5.2368183631670009     
 H   9.2088196377872222        8.6712757375969574        3.9780472141843002     
 H   8.2025140615678378        7.2053265125297798        4.1313104812636432     
 H   14.172538113505256        8.3824309736003322        4.6248279512179806     
 H   11.593872348462126        8.9073895497719100        3.7993636663392931     
 H   5.5005801584562182        5.5295788417695180        7.6016302640855091     
 H   5.6607276626065559        7.1381799318623127        8.2902575493636572     
 C   5.5168019908454777        5.5686104052308227        9.7826625887533964     
 H   5.7650060252881454        4.4988018098944993        9.8697629641707536     
 H   6.0937542084590612        6.0703949717334913        10.574643583717375     
 C   4.0260792337475566        5.7639456643656235        10.082151698085669     
 H   3.4177650801314710        5.1521026750167458        9.3970118590696909     
 H   3.7416847829805593        6.8085293607722228        9.8713846524035542     
 C   3.6799372934818848        5.4257186791424674        11.537285646737098     
 H   3.9332902613522265        4.3727867860211980        11.742844779639940     
 H   4.3311470932306957        6.0140619184449839        12.204690625051480     
 C   2.2146975603522638        5.6814517692250375        11.905883429719706     
 H   1.5608057837350351        5.0594876658097254        11.273749867307227     
 H   1.9514922210594321        6.7243787617744673        11.662780115073314     
 C   1.9075346604930370        5.4087717360668943        13.382661587018681     
 H   2.1604524347968259        4.3635617718523667        13.624724578069504     
 H   2.5727374418794624        6.0211880373407380        14.011771478655129     
 C  0.44697109792895257        5.6831123461233011        13.760538589003746     
 H  0.19114664901304693        6.7256311341869459        13.508161517533734     
 H -0.21458428789855305        5.0602420639949370        13.136699365981737     
 C  0.13950393967256883        5.4244750397055492        15.239788476124486     
 H  0.79469829202560283        6.0503706946976887        15.864995745417561     
 H  0.40206878953408481        4.3843326115250685        15.493488489247634     
 C  -1.3250857878387481        5.6865124124747028        15.610790183789545     
 H  -1.5915539267849170        6.7248234253239367        15.351628242937270     
 H  -1.9769788290294823        5.0525337177482292        14.987595160201815     
 C  -1.6338563687410332        5.4314808370692118        17.091037784702493     
 H -0.99961130502011508        6.0805174795535253        17.714956451054800     
 H  -1.3434122649518849        4.4008199129021657        17.354756219237181     
 C  -3.1074908413139304        5.6537976700206682        17.452822838760028     
 H  -3.4046273673242733        6.6807704271872712        17.179657459433866     
 H  -3.7352720690323942        4.9909928585310315        16.834141509345780     
 C  -3.4113717581501071        5.4069152599734505        18.936208327371336     
 H  -2.7996414298575094        6.0883201121258477        19.551705232733198     
 H  -3.0827442993913139        4.3898459857202976        19.214918322921317     
 C  -4.8923427943564537        5.5806732586512684        19.303519989762176     
 H  -5.2368144583620824        6.5850060517163103        18.992177228641715     
 H  -5.5053343598088560        4.8629088451469800        18.726499050716210     
 C  -5.1534554054171426        5.3900668445549975        20.805030390376725     
 H  -4.5730012548823602        6.1441783726557837        21.377139254561765     
 H  -4.7559839741594310        4.4046727217348680        21.131728769724532     
 C  -6.6435439758057502        5.4913030435649972        21.186595271772074     
 H  -7.2159523870763591        4.6954557180517513        20.663085984968877     
 H  -7.0511441741616538        6.4578804835892356        20.815568801888549     
 C  -6.8479109139848529        5.3842186595737882        22.705330292424726     
 H  -7.9325312069763605        5.3961372318451826        22.972626506663726     
 H  -6.4106617434328408        4.4297015643009461        23.106903315964658     
 H  -6.3526245435667548        6.2361830805319594        23.245600696127347     
 Cl   15.469162006394212        5.8528242413383333        7.6615530389342581     
         388

 Co   10.992343657338401        5.9262165900484982        1.2428955702287903     
 N   9.5548713077963701        7.4777761828224811        1.3681389910017125     
 N   12.099965939829787        7.7252298240098636        1.2140273054315693     
 N   9.7316290026285515        5.1286256724950290        2.7212628319533363     
 N   12.312475571746294        5.1610747085062254        2.8037441960564200     
 N   9.5236907982504029        5.0968884286340472       -6.0365115283150764E-002
 N   12.116325891828712        5.0689951724082123      -0.38474968128432291     
 O   8.2058530704183354        7.2776589556827140        1.4050750289332810     
 C   9.9293125647583409        8.7304357406130570        1.3221883086060184     
 N   13.394023192174510        8.1190883861214616        1.1919559814651877     
 C   11.370106674740368        8.8707911704305484        1.2560978923529997     
 O   8.3707168769868403        5.1218711249518343        2.6260008099155274     
 C   10.217237254217810        4.4899931048942872        3.7549235576255811     
 N   13.629672893853977        4.9479387131450165        3.0347686192079721     
 C   11.664425987289972        4.4825045931435028        3.7860215009022675     
 O   8.1716309589981471        5.1585718701514560       0.14096371507535416     
 C   9.9074037936433967        4.4543923352330728       -1.1322336363096297     
 N   13.397185803219640        4.7626920455599473      -0.69926279926436030     
 C   11.353002864577357        4.3806811657825051       -1.2742193141312599     
 B   7.7719798810628404        5.8332857430436205        1.4303613609319448     
 C   8.9781814453958670        9.8752797696524866        1.3086614043204530     
 H   14.165611092066353        7.4238445132052320        1.0985337178003953     
 C   13.509709677000723        9.4720824734415441        1.2052895905620034     
 C   12.223569078362365        9.9947050371869075        1.2524188177789199     
 C   9.3679124044736195        3.8004211106074024        4.7641478821358092     
 H   14.350413000804426        5.3325845740691600        2.3839938671792242     
 C   13.833559017469602        4.1592720436741910        4.1199708232299059     
 C   12.585320826178963        3.8377611583004163        4.6362790328646213     
 C   8.9667416872512291        3.8427924960197486       -2.1047825262015385     
 H   14.189606761560842        5.1785199972742495      -0.16047056704614227     
 C   13.470806745310473        3.9118656962868501       -1.7479666988536555     
 C   12.167049090302703        3.6411810625396828       -2.1526755887783913     
 C   6.1866444042008908        5.7706626272485027        1.6008578625611583     
 H   8.2055643450317959        9.7549750465909817        2.0825938478599526     
 H   8.4323275602051062        9.9131920425541669       0.35273840521123578     
 H   9.4945833487409566        10.827209958625271        1.4508290666841293     
 H   14.481939377632637        9.9456167369248885        1.1328774194744651     
 H   11.949723070044476        11.039349770512018        1.2812311820845781     
 H   8.6208694257468377        3.1742316376715083        4.2525795017976149     
 H   8.7960600632360091        4.5278493778237641        5.3659078693855680     
 H   9.9758622029215065        3.1834114624162839        5.4363032070986206     
 H   14.825622686724452        3.8714136665012657        4.4510162186584097     
 H   12.378702545965712        3.2108049984474691        5.4916634864358187     
 H   8.1032594545796286        3.4100277965289463       -1.5833424334034985     
 H   9.4678260011813542        3.0837250478211748       -2.7125969016631482     
 H   8.5700293347188516        4.6136906646565032       -2.7848687517146997     
 H   14.426461894577612        3.5362798825502995       -2.0947694886349342     
 H   11.865700848437580        2.9924165047195777       -2.9631024189209620     
 H   5.7001718156387033        6.3372452325051345       0.79144687989325524     
 H   5.8589306367640086        4.7258183855255940        1.4753195722464088     
 C   5.7280748845811855        6.2918157823314216        2.9723720905074598     
 H   5.9688837180030871        7.3633056396000942        3.0573042209882453     
 H   6.3171454283904716        5.7950489858432563        3.7582596059922331     
 C   4.2450492719398216        6.0806884732664281        3.2881237360571198     
 H   3.6222389274607281        6.6868478632381718        2.6114831481608252     
 H   3.9704967830914506        5.0334090655873123        3.0793067745926255     
 C   3.9137167036498566        6.4123967916846194        4.7470587508688880     
 H   4.1575659583512312        7.4672936136205443        4.9526789714600081     
 H   4.5781991593191300        5.8296112376467502        5.4059676127205121     
 C   2.4565106833846939        6.1393807964118299        5.1271969396835795     
 H   1.7914485193216374        6.7537836770958419        4.4998746919892341     
 H   2.2036435034887769        5.0939126058076631        4.8856042440475331     
 C   2.1576535339169727        6.4083901295269214        6.6051674216658638     
 H   2.4021758517121388        7.4554654424226854        6.8467851019696804     
 H   2.8318848559050065        5.8016367414102374        7.2298016267391114     
 C  0.70204017991534584        6.1210070316473626        6.9868608008287971     
 H  0.45484782468313933        5.0762800108866486        6.7362705258262636     
 H   3.4839810811332375E-002   6.7370438477327816        6.3627345752546818     
 C  0.39439392825339326        6.3797629362107919        8.4649887477541768     
 H   1.0513260115876928        5.7565730636406895        9.0909988229998717     
 H  0.65349564377725722        7.4208604913466498        8.7176985296223979     
 C  -1.0701193753363871        6.1145538479558841        8.8315308637847156     
 H  -1.3323669657783170        5.0740300834244136        8.5781687794049120     
 H  -1.7203050959109070        6.7421795767541868        8.2007145301145510     
 C  -1.3869488899483053        6.3798012791468244        10.307098244105175     
 H -0.75351170529632172        5.7384381013125774        10.939226527648868     
 H  -1.1008938267743149        7.4132014829429895        10.563157747447054     
 C  -2.8616867800779620        6.1563986329131870        10.663267281893855     
 H  -3.1532811135257797        5.1247525485748975        10.405181513907429     
 H  -3.4889261180387470        6.8061991342652366        10.031815147246004     
 C  -3.1716086060595852        6.4258402095228790        12.139928339328781     
 H  -2.5509805763263835        5.7657552010760380        12.767119597132575     
 H  -2.8569237977965551        7.4508277813621344        12.398798640862710     
 C  -4.6487623386365788        6.2386354790601857        12.514005979531687     
 H  -4.9781088953627917        5.2246951019213084        12.226379388062487     
 H  -5.2738307529287320        6.9331934163233706        11.925677636449365     
 C  -4.9023162683601411        6.4566491234298384        14.011618669515586     
 H  -4.2879565688955878        5.7432523567844731        14.589660857337531     
 H  -4.5402714173254299        7.4587471901826294        14.307930678505786     
 C  -6.3754920597227693        6.3079102280079979        14.426412477429265     
 H  -6.9854993898039206        7.0680705496642204        13.903012282431826     
 H  -6.7498517746324351        5.3240838892783335        14.083213415138571     
 C  -6.5505864990964024        6.4372602411041751        15.946373395276597     
 H  -7.6073913476896999        6.3467959515708614        16.253859099750152     
 H  -6.1866187078269625        7.4176763454167496        16.316066518895997     
 H  -5.9828942346601561        5.6512742918462573        16.481273111121460     
 Cl   15.679184124432133        5.9998902295958718       0.99070061392799391     
 Co   20.823162312577303        1.9774548330159292        5.5701957434977434     
 N   22.260570259299268        3.5290058025906403        5.4452544112951182     
 N   19.715357175883138        3.7764649046884293        5.5988657939493578     
 N   22.084352518155626        1.1800632358594485        4.0920244145843556     
 N   19.503657415776519        1.2128304338093800        4.0088517395240544     
 N   22.291634784359395        1.1479729041842881        6.8737515446260682     
 N   19.698868182962677        1.1198907666590896        7.1972908438877505     
 O   23.609589052782532        3.3289033213161083        5.4085674614023835     
 C   21.886071161655945        4.7816570390600335        5.4910166757222338     
 N   18.421288643132154        4.1703475577836544        5.6204737494543142     
 C   20.445245241278577        4.9220058170319803        5.5567058447257809     
 O   23.445209823985312        1.1728944595266217        4.1878315850103975     
 C   21.599013273566840       0.54178542329055024        3.0580113056041092     
 N   18.186456864065647        1.0004342337843537        3.7771332485480595     
 C   20.151836464882898       0.53464781141844786        3.0263927838896665     
 O   23.643746104300337        1.2099133417643555        6.6728390041644197     
 C   21.907617425315003       0.50517319202199618        7.9453205898771468     
 N   18.417919972717684       0.81354476237961093        7.5114565814351151     
 C   20.461969879215768       0.43143885978728108        8.0868503958473212     
 B   24.043608571295671        1.8845645588734783        5.3834976193704218     
 C   22.837156364005839        5.9265461233595840        5.5046303302583866     
 H   17.649660068512834        3.4751284037494292        5.7138771519076625     
 C   18.305617585118473        5.5233424366395996        5.6067586837830730     
 C   19.591782795012566        6.0459369317732694        5.5598326141215173     
 C   22.448695032397051      -0.14788988654559321        2.0491316169043312     
 H   17.465577055108806        1.3847412744707148        4.4279615729853532     
 C   17.982685870988963       0.21256421278475815        2.6913432284944694     
 C   19.231011889952949      -0.10916506387817956        2.1753516432487197     
 C   22.847872074806993      -0.10679856596855808        8.9180562662753200     
 H   17.625610611555604        1.2294138930395258        6.9725402557599150     
 C   18.344050491743072       -3.7434781523252088E-002   8.5600210170433169     
 C   19.647712112221107      -0.30818859193226800        8.9649909982130023     
 C   25.628965235313487        1.8221310990102009        5.2132853711163119     
 H   23.610433070376516        5.8057657274423367        4.7313662188365191     
 H   23.382230213820527        5.9650920628195632        6.4610330572817736     
 H   22.320795769423842        6.8784032107798874        5.3614940384944543     
 H   17.333375848438727        5.9969294163931961        5.6788012022065422     
 H   19.865638601060471        7.0905762555983758        5.5308237157326881     
 H   23.193260854124823      -0.77707063712938507        2.5613652500232198     
 H   23.023901129003839       0.57948205042574863        1.4498479168223708     
 H   21.840422436894546      -0.76237114123579530        1.3745543586996565     
 H   16.990622440145447       -7.4685811244407957E-002   2.3597345020691569     
 H   19.437734542829475      -0.73565624523353967        1.3196575655562466     
 H   23.713356477115294      -0.53625453767240172        8.3969215172779386     
 H   22.347129902463259      -0.86875018114605029        9.5228748402261978     
 H   23.241570586466398       0.66327014428696462        9.6012161429542182     
 H   17.388310338405123      -0.41312109014784881        8.9064945542361009     
 H   19.948866624094517      -0.95714902127469115        9.7753280095653512     
 H   26.115230842485165        2.3889669201225594        6.0226407817751557     
 H   25.956836571524690       0.77736466567437512        5.3390589839223530     
 C   26.087540517715002        2.3431096461773433        3.8417103380482955     
 H   25.846624142384428        3.4145644500381489        3.7566035960534943     
 H   25.498532155331773        1.8461532534389378        3.0558915165558944     
 C   27.570574828088727        2.1320789878358424        3.5259965115821141     
 H   28.193333023416592        2.7383064790633336        4.2026234203569777     
 H   27.845207998939124        1.0848212256249219        3.7348299991522080     
 C   27.901840983846707        2.4638120797508676        2.0670600151492402     
 H   27.657818722207086        3.5186728259736251        1.8614428957607068     
 H   27.237444982793676        1.8809171935562865        1.4081554403949283     
 C   29.359084040304168        2.1910585264070019        1.6869046567326498     
 H   30.024038653241305        2.8055431753995799        2.3142629554256313     
 H   29.612139207919974        1.1456149506503364        1.9284194778571488     
 C   29.657853722198055        2.4602557861231138       0.20895794713140500     
 H   29.413023347692747        3.5072866188380010       -3.2563663282742156E-002
 H   28.983789261986534        1.8533562267223704      -0.41572245402155589     
 C   31.113557471933515        2.1733549025081742      -0.17275877579470189     
 H   31.361087015587618        1.1286749670457819        7.7720645469254127E-002
 H   31.780562283741215        2.7895445721026895       0.45143404641361207     
 C   31.421115204069835        2.4323863893811306       -1.6508508832754674     
 H   30.764387002608935        1.8090473725800185       -2.2769403654634988     
 H   31.161655794860302        3.4734347144555553       -1.9034213521116334     
 C   32.885736914503575        2.1677425062918654       -2.0174072317246905     
 H   33.148367989543985        1.1272770123200000       -1.7641721579083935     
 H   33.535696647995245        2.7955295821986104       -1.3865095994491210     
 C   33.202490987695597        2.4332997231104359       -3.4929267665249339     
 H   32.569217042656632        1.7918611751913407       -4.1251523589783661     
 H   32.916153268565807        3.4666671911080802       -3.7488163887600994     
 C   34.677302298268479        2.2103543274561765       -3.8491252545289045     
 H   34.969193179279856        1.1787568082638114       -3.5911636345513727     
 H   35.304393541163414        2.8602370829476391       -3.2176072070736685     
 C   34.987109488857996        2.4800500837474426       -5.3257576322668436     
 H   34.366520455952795        1.8199822795661134       -5.9530051457752551     
 H   34.672293461840852        3.5050368130682039       -5.5844647575330271     
 C   36.464269148069718        2.2930526703352063       -5.6999351748562921     
 H   36.793740419286600        1.2791313057338809       -5.4123765071850958     
 H   37.089305522989036        2.9876393288290699       -5.1115991727718120     
 C   36.717717509479421        2.5111776267769352       -7.1975533062263057     
 H   36.103226486882271        1.7979266809943788       -7.7756038369981146     
 H   36.355797239667119        3.5133392562382686       -7.4937321978450617     
 C   38.190833683132347        2.3622631273257864       -7.6124580092744063     
 H   38.800963658786870        3.1221787624503423       -7.0889184749123464     
 H   38.564995485466156        1.3783274839004820       -7.2694405108952491     
 C   38.365986535146860        2.4918448135923064       -9.1323867652121962     
 H   39.422747204670522        2.4011644963079797       -9.4399083623613969     
 H   38.002235346102907        3.4723634608724816       -9.5019002328926891     
 H   37.798185031923026        1.7060966861067399       -9.6674416051000485     
 Cl   16.136158675909520        2.0511124268827206        5.8211494315258721     
 Co   20.453203373856311        1.9670920786063262        12.442105648742121     
 N   21.891790240936235       0.42860676186769164        12.237846055314066     
 N   19.334165456193933       0.18340422664145703        12.402941774780990     
 N   21.696124312647758        2.7996322446346165        10.946545201592825     
 N   19.130686839887023        2.7763242639198822        10.917331454048847     
 N   21.935471223476554        2.8420202489393271        13.691361105818302     
 N   19.344959696275509        2.9135358433046274        14.037127877109176     
 O   23.241003437380378       0.62649156088768643        12.217169276546116     
 C   21.511078470144199      -0.82208012761403060        12.276757441875647     
 N   18.042280547310117      -0.21359491895320598        12.464674074845759     
 C   20.067069131247372      -0.96059712365343308        12.349709517488911     
 O   23.061342854058854        2.7894309450071453        11.014426755933984     
 C   21.198890904068545        3.4332883146571604        9.9154636818907669     
 N   17.807080719265194        2.9645260836494973        10.703296497915233     
 C   19.753566726230602        3.4378281916429048        9.9081096048625135     
 O   23.286187114532211        2.7420667018895779        13.495933719290383     
 C   21.570752540108604        3.4791396275103339        14.772653415294718     
 N   18.071847303002581        3.2229137460129857        14.377113731695063     
 C   20.127682550014910        3.5833903104663083        14.923472503636049     
 B   23.674561573681689        2.0767275479124341        12.195609980820224     
 C   22.461464834414105       -1.9670009712241099        12.294175496050979     
 H   17.274098381637963       0.48279165558311010        12.589145256826134     
 C   17.931085296073050       -1.5655997374843258        12.465239303076423     
 C   19.218300300580815       -2.0854088951715362        12.381503716541557     
 C   22.027642011782088        4.1100245564140190        8.8799771499557547     
 H   17.100259502774040        2.5848182331606893        11.370726317704460     
 C   17.575910816687902        3.7263945011290809        9.6016647255958070     
 C   18.809405863103340        4.0526135146896802        9.0578635450562857     
 C   22.537806212687492        4.0603214430997250        15.738189921386661     
 H   17.268498674669186        2.8004427076509808        13.858289528645907     
 C   18.021621128892580        4.0619156112517727        15.435939781980677     
 C   19.334159054786472        4.3209635730961695        15.820767355613013     
 C   25.261309162119254        2.1377326624024948        12.022664088173762     
 H   23.184979050719210       -1.8916855339303660        11.469232567086474     
 H   23.067938271696185       -1.9476606559012695        13.213427181412397     
 H   21.940373879263525       -2.9243817851105165        12.234664740129055     
 H   16.963381412158849       -2.0420964765080822        12.571711318911223     
 H   19.495757045980962       -3.1293562199171485        12.351821158142824     
 H   22.849958968773986        4.6564042670547678        9.3584959597758655     
 H   22.495646576206845        3.3766795170087645        8.2069376929883084     
 H   21.421581379889055        4.7940923204693737        8.2774651786036344     
 H   16.575482513026646        3.9918751586099970        9.2792667945716900     
 H   18.992767864446680        4.6570252102395227        8.1805192874770167     
 H   23.331994226579273        4.5993161352063243        15.198053045448445     
 H   22.037421922173721        4.7252422269138981        16.452661186352529     
 H   23.039794347261235        3.2569792102691419        16.307504098230602     
 H   17.073966570200511        4.4328436747323501        15.808036694004450     
 H   19.652450743671352        4.9567370231697385        16.634763992813632     
 H   25.745939476671271        1.5748857184768397        12.836225771101700     
 H   25.587332387622205        3.1833760135350300        12.146947933859057     
 C   25.730302448221316        1.6131474911656634        10.655156528289968     
 H   25.483556432878924       0.54296749196768812        10.569243658268913     
 H   25.152194701425451        2.1132076094852441        9.8629896159424817     
 C   27.220387034293793        1.8107486493660856        10.354622345118377     
 H   27.830144511715627        1.2010004672906114        11.040223374283261     
 H   27.502741291850469        2.8561003783115986        10.563829470215817     
 C   27.566538790845954        1.4714133284509487        8.8998045035121294     
 H   27.315671186405972       0.41771679351773905        8.6956564695489842     
 H   26.913700192593303        2.0572899968428118        8.2319757570828180     
 C   29.030919924849211        1.7302842298370613        8.5304797749975059     
 H   29.686384442936724        1.1105813441707784        9.1630555721508848     
 H   29.291627960862428        2.7739822855381777        8.7724825041748780     
 C   29.338416246427524        1.4569269823258808        7.0539527830526838     
 H   29.088128434149340       0.41094451245437025        6.8129262323596427     
 H   28.671629088752926        2.0669932676813891        6.4243881091698025     
 C   30.798146505552658        1.7345439264013691        6.6757192696274554     
 H   31.051366577370150        2.7778420703810238        6.9270395548231241     
 H   31.461170459723053        1.1139934070692996        7.3001513914129896     
 C   31.106216803902122        1.4751376976046382        5.1967912626243260     
 H   30.449605630392544        2.0987555913672833        4.5709432280450937     
 H   30.846118472876753       0.43420815476086655        4.9442118330061007     
 C   32.570141881351304        1.7400797752622472        4.8256030931332541     
 H   32.834128495567526        2.7793053412622659        5.0830985261613737     
 H   33.223303193898950        1.1086874335741934        5.4498888778261678     
 C   32.879788144748041        1.4832579513143573        3.3459394126629718     
 H   32.244242849592048        2.1296317162368363        2.7208158982367507     
 H   32.591751383256110       0.45160305897810227        3.0840782591694169     
 C   34.352919042160288        1.7081283638726614        2.9840008836726786     
 H   34.647523115943748        2.7363430381764875        3.2543671629302846     
 H   34.981901642790476        1.0485944022333096        3.6045790412851835     
 C   34.657944340521091        1.4578193767135521        1.5016150830014983     
 H   34.044314435833726        2.1351499958406572       0.88411974471358012     
 H   34.332638745706312       0.43918487490994912        1.2261440776887915     
 C   36.138214548117205        1.6351179907307523        1.1337734456985054     
 H   36.478930023210829        2.6414924920919769        1.4407299531026156     
 H   36.753324137643368       0.92233624770703504        1.7136658733564747     
 C   36.400465632067586        1.4391337709928393      -0.36648987495504853     
 H   35.815642428040441        2.1860377784749265      -0.94135229419680322     
 H   36.009547473124201       0.45075376893614394      -0.68800997443529788     
 C   37.888775115378138        1.5480553257034129      -0.75002686013409248     
 H   38.465906453753973       0.75905739616892498      -0.22375568835691265     
 H   38.289758429992283        2.5178863359763248      -0.38385677786697781     
 C   38.093330477941151        1.4354637741185101       -2.2680133171050620     
 H   39.174986396203678        1.4582113713630465       -2.5380645064730420     
 H   37.667607142076299       0.47671890745086543       -2.6640129795478535     
 H   37.589436755916275        2.2769436275399113       -2.8107333443400448     
 Cl   15.777503259542923        1.9087078380139761        12.768218472924774     
 Co   10.790283349258150        5.9160821413866902        7.9978527883309489     
 N   9.3514504043763615        4.3777263037867176        8.2013621390223701     
 N   11.908716026797103        4.1317712335423185        8.0352421124709039     
 N   9.5478294140565012        6.7482779724556332        9.4938642722792821     
 N   12.113552864951949        6.7242626217678536        9.5220665101517721     
 N   9.3078688128945721        6.7906033028282353        6.7484318484024346     
 N   11.898229678332571        6.8601545669704231        6.4012952532532479     
 O   8.0022960523476172        4.5760287635366019        8.2229635555071710     
 C   9.7317036729883384        3.1268867321020308        8.1622110470946456     
 N   13.200490728947061        3.7344883534187034        7.9732467771136832     
 C   11.175582042800155        2.9879353669394408        8.0885614841276929     
 O   8.1826179788514040        6.7386715329945899        9.4262908540868064     
 C   10.045760998746513        7.3823272550700123        10.524371736986497     
 N   13.437269481940463        6.9126370541284397        9.7352546734814318     
 C   11.491160432356407        7.3864661237896900        10.531148974665056     
 O   7.9572171317562024        6.6918494873959222        6.9447588757698009     
 C   9.6725206503108261        7.4275732854956562        5.6670083622074339     
 N   13.171389978671739        7.1690474880219224        6.0609980911622356     
 C   11.115565019562652        7.5307093446095887        5.5154399665184366     
 B   7.5690192055444356        6.0262518561898686        8.2449628471627214     
 C   8.7810407655256277        1.9821725245090687        8.1453724192780026     
 H   13.968893823509339        4.4306535699362541        7.8489080863013285     
 C   13.311424755393459        2.3824348420735273        7.9725303905971492     
 C   12.024128997002999        1.8629068233776058        8.0564203835032870     
 C   9.2176588253185194        8.0600810213490064        11.559690552611055     
 H   14.143777807857932        6.5324137851879032        9.0677337604313504     
 C   13.668989728420009        7.6751753197915020        10.836236998318594     
 C   12.435746517110896        8.0017482441275813        11.380509054068995     
 C   8.7055814484421887        8.0095027932366012        4.7018261608590928     
 H   13.974741700044069        6.7463913590246110        6.5796515089678786     
 C   13.221687013953089        8.0083030707367051        5.0023635857039146     
 C   11.909164346624324        8.2680680222714944        4.6180253602983106     
 C   5.9822923098722116        6.0875950559840835        8.4181499251637852     
 H   8.0566667965724559        2.0587920611702506        8.9693557158653761     
 H   8.1756614793112945        2.0001693294573863        7.2254628716877560     
 H   9.3018492963701824        1.0248178374960826        8.2067315311976063     
 H   14.279044610342632        1.9057783652266711        7.8658522871938299     
 H   11.746497438461518       0.81901020621519816        8.0860121019461229     
 H   8.3959909965556374        8.6071929956258337        11.080928925877378     
 H   8.7488250163822148        7.3273100897463737        12.232751284163037     
 H   9.8243072113296979        8.7436949165312878        12.162119615686212     
 H   14.669566940637523        7.9409089981266172        11.157914729389013     
 H   12.252883154140489        8.6067572932338123        12.257550327575313     
 H   7.9106765654140139        8.5470146872291259        5.2420707336550718     
 H   9.2058480628881352        8.6758050239114599        3.9888124161639933     
 H   8.2047708553558483        7.2067874705562236        4.1309465423090970     
 H   14.169406143312022        8.3789176516145947        4.6301156334166969     
 H   11.590890558414831        8.9042249089882031        3.8043299908793435     
 H   5.4975234064022018        5.5248292421931238        7.6046134987365441     
 H   5.6564184948918017        7.1332919320292900        8.2939096735591100     
 C   5.5133281934136580        5.5630499698214777        9.7856570570067252     
 H   5.7603994621818497        4.4929470642734639        9.8717075311728415     
 H   6.0911935440976999        6.0634394832739558        10.577808194266135     
 C   4.0231530365155885        5.7601228586037934        10.086101275586692     
 H   3.4136605960220803        5.1500192385369781        9.4005638194789984     
 H   3.7403492899890907        6.8053400211242066        9.8767467532890141     
 C   3.6771778734546072        5.4207922282894341        11.540956357355876     
 H   3.9285204228484956        4.3672091928125409        11.745181435829943     
 H   4.3297966934356458        6.0070220885917704        12.208711765790660     
 C   2.2126973589271022        5.6790360026946773        11.910335968418298     
 H   1.5574653819039612        5.0590442951590306        11.277783763578139     
 H   1.9515184489409012        6.7226398274262911        11.668362371525220     
 C   1.9054190634792487        5.4054960184192584        13.386868764831632     
 H   2.1561720326184814        4.3595969954986264        13.627819229414539     
 H   2.5719996083737864        6.0158253319235424        14.016413398136907     
 C  0.44558620496259882        5.6824616801216372        13.765216271624906     
 H  0.19192716072640073        6.7257111093307351        13.514084689288469     
 H -0.21721949535579926        5.0617369439881559        13.140710304768755     
 C  0.13768739695309964        5.4226592754337242        15.244104003437023     
 H  0.79412557585948829        6.0463717505835683        15.870045119366308     
 H  0.39814335416022162        4.3817584671232774        15.496446998915660     
 C  -1.3263221640431231        5.6870347702193671        15.615398090247435     
 H  -1.5906153552359945        6.7262735082793705        15.358262357463179     
 H  -1.9792989365416620        5.0556616422947842        14.990896593594542     
 C  -1.6359189752881023        5.4296056212571253        17.094950954238030     
 H  -1.0004433469186784        6.0757941686782733        17.720318755322314     
 H  -1.3477767842196073        4.3978874421520109        17.356396200670240     
 C  -3.1090805515843640        5.6541962383906208        17.456956839784311     
 H  -3.4037051230796824        6.6825279597596090        17.187138037717162     
 H  -3.7379921761872232        4.9949856785002442        16.835997946892512     
 C  -3.4142313402750992        5.4030888124682042        18.939146747537670     
 H  -2.8003794772676871        6.0797720845811440        19.557037539702254     
 H  -3.0893245433133627        4.3842138384402762        19.213974866291220     
 C  -4.8944155391952782        5.5807798698904643        19.307084008793449     
 H  -5.2345610159862188        6.5875057875222884        19.000961273260163     
 H  -5.5098228129225095        4.8688585738721954        18.726623067629337     
 C  -5.1569642215016325        5.3837464210724981        20.807092495442674     
 H  -4.5711718653550495        6.1291105693375139        21.382505065593069     
 H  -4.7675201801551861        4.3947249934680910        21.127581004537067     
 C  -6.6448924027196252        5.4944826915532117        21.190946841459784     
 H  -7.2231403027566188        4.7070522774980548        20.664102532756814     
 H  -7.0442981725143925        6.4650452672400043        20.825783624675079     
 C  -6.8497205093502211        5.3807805369828028        22.708747675094390     
 H  -7.9306668014423343        5.4064885608062410        22.979187093273460     
 H  -6.4271688192947805        4.4209643927365931        23.103521807860041     
 H  -6.3436181364477005        6.2195959380511052        23.252051633339679     
 Cl   15.466048138301769        5.8554394714355951        7.6702523135889535     
         388

 Co   10.995086063935446        5.9261990414755363        1.2451145778804218     
 N   9.5590088219889573        7.4785597835592128        1.3725530369938885     
 N   12.104463094219804        7.7240372352860280        1.2174161549983717     
 N   9.7341154633186626        5.1286626575184888        2.7241550961569261     
 N   12.314582235227348        5.1591313600980548        2.8044090822136183     
 N   9.5254951755465260        5.0971365249775822       -5.6731067999831464E-002
 N   12.117955895988041        5.0664204482152728      -0.38255287529322113     
 O   8.2098117092707703        7.2795698215686588        1.4093086604768748     
 C   9.9345306138230853        8.7308876469812837        1.3268014903747862     
 N   13.398711107791854        8.1169361759813494        1.1932397452063270     
 C   11.375466381960340        8.8701376908974296        1.2599089111181536     
 O   8.3730919311340060        5.1234212683324625        2.6297240276527947     
 C   10.219858373116439        4.4893077866485731        3.7572861450543824     
 N   13.631900096126747        4.9460032693646303        3.0346735977227435     
 C   11.667043162706127        4.4810744922478492        3.7873556868559390     
 O   8.1735561385290580        5.1604776686474976       0.14482160985417306     
 C   9.9080112709785197        4.4538721043074521       -1.1285332189935045     
 N   13.398306743518129        4.7599364407014892      -0.69883508178248643     
 C   11.353388366956022        4.3788466774146197       -1.2714775673519323     
 B   7.7747027919964680        5.8354102070018037        1.4343748981602567     
 C   8.9841757383654155        9.8763690845099870        1.3135185094496489     
 H   14.169581870499711        7.4209994578432914        1.0989112163542110     
 C   13.515375341792975        9.4698186099998871        1.2056597058572338     
 C   12.229683181465260        9.9934026615417615        1.2545274791574645     
 C   9.3710807666371867        3.8000377856068330        4.7671768755099775     
 H   14.352312461911778        5.3300034548484554        2.3832509635654380     
 C   13.836313703864247        4.1576306112838690        4.1200231238429899     
 C   12.588411763195966        3.8364674919773072        4.6372466857827268     
 C   8.9660576401472891        3.8425306964951527       -2.0999484000783433     
 H   14.191493876371545        5.1751832557223834      -0.16070917852720823     
 C   13.470398326440437        3.9095841600493997       -1.7479851236572206     
 C   12.166084026917877        3.6394527259827840       -2.1511823112185149     
 C   6.1892458997162070        5.7741045133140023        1.6044736128410693     
 H   8.2137951289601183        9.7583696262839830        2.0897911806707254     
 H   8.4355658098277910        9.9125193604653852       0.35927821810267924     
 H   9.5014678884993451        10.828146441838712        1.4522521244315041     
 H   14.487761844807050        9.9426983289614359        1.1314421573225832     
 H   11.956530866387208        11.038240935088018        1.2831753012396105     
 H   8.6197874904663117        3.1789629543583153        4.2567917364362593     
 H   8.8049805731255475        4.5275445334757825        5.3731649669174475     
 H   9.9784490032352373        3.1787206924688776        5.4352769021371881     
 H   14.828507351484109        3.8695914414165533        4.4504086887693015     
 H   12.382289352037580        3.2100411345976636        5.4931492844022936     
 H   8.1047577602735039        3.4073286247267198       -1.5771496778032292     
 H   9.4666834934904802        3.0855097330887764       -2.7104299590659831     
 H   8.5661707255020172        4.6138554874444644       -2.7773381997751074     
 H   14.425537583802411        3.5341315738695074       -2.0962736208630162     
 H   11.863561003580843        2.9913471976873023       -2.9616551418270416     
 H   5.7035080138741874        6.3404209875047393       0.79442849798608173     
 H   5.8610248543129311        4.7293606136543946        1.4793874284889925     
 C   5.7300634511595554        6.2963570942751588        2.9753740558991937     
 H   5.9702212859643877        7.3680345729923946        3.0593421705506878     
 H   6.3191851986373582        5.8007067307168523        3.7619135553928307     
 C   4.2470354772598347        6.0845733361459331        3.2909034197065723     
 H   3.6240712939560566        6.6892966923967743        2.6131807908022999     
 H   3.9734389569459543        5.0368190771344423        3.0834577697008849     
 C   3.9147433814306369        6.4179718395165724        4.7492457000328203     
 H   4.1571586835626748        7.4734187591958872        4.9534243797861608     
 H   4.5797222582638124        5.8370347839123848        5.4091855627497036     
 C   2.4577369893935637        6.1435816078955359        5.1293382171617656     
 H   1.7920907997276652        6.7564419348730853        4.5011949533823703     
 H   2.2062568260665634        5.0975799781839966        4.8888460862669536     
 C   2.1581166506618210        6.4137996225633120        6.6069527136531052     
 H   2.4009534542958200        7.4614735409747865        6.8474063911027816     
 H   2.8331371897200062        5.8088582311248347        7.2323994856284104     
 C  0.70290939436801159        6.1245928827437197        6.9888592182265823     
 H  0.45738500594597475        5.0792488613799840        6.7394728962780892     
 H   3.4796798571999125E-002   6.7388447002533365        6.3640369368273992     
 C  0.39481197194159373        6.3845944853022694        8.4666834244884708     
 H   1.0529499167194087        5.7635477012990979        9.0934221172998804     
 H  0.65190885940977594        7.4264353225584454        8.7180079084360589     
 C  -1.0690824187489727        6.1171113009438933        8.8338834177628147     
 H  -1.3293123344953697        5.0757586399456125        8.5822572665968426     
 H  -1.7205665839639142        6.7424196689884806        8.2022463335672775     
 C  -1.3861818694676664        6.3841549190816842        10.309062626150931     
 H -0.75135729311198929        5.7452687211654565        10.942120044714340     
 H  -1.1022682246455213        7.4184830144012208        10.563263189543434     
 C  -2.8603255948488879        6.1583870084429417        10.665901504494329     
 H  -3.1496409941545656        5.1256368869460598        10.410259795606857     
 H  -3.4888240303049973        6.8053170406294488        10.032978981680927     
 C  -3.1711502863703864        6.4306432665288114        12.141792290172722     
 H  -2.5489218431166618        5.7740031461471126        12.770661987660839     
 H  -2.8593999775968202        7.4569663805804325        12.398008225696348     
 C  -4.6477502515876115        6.2402370820709407        12.516023255944635     
 H  -4.9736011278271919        5.2244584659042852        12.232194020603833     
 H  -5.2744913375265217        6.9302873680908030        11.924860046737876     
 C  -4.9034321853632070        6.4630639832813888        14.012318308645156     
 H  -4.2859314748190043        5.7559559208241291        14.593461977365415     
 H  -4.5473075089773207        7.4677836082993503        14.304280017905340     
 C  -6.3755822638133255        6.3077477243843054        14.427021754288551     
 H  -6.9889863833190038        7.0615884963823570        13.900021589321685     
 H  -6.7436737432376326        5.3209563821646153        14.087996517527912     
 C  -6.5534250576428326        6.4425118695807768        15.945882325316859     
 H  -7.6084127115674152        6.3432384933423336        16.253661699061681     
 H  -6.1996491453171956        7.4266426457923842        16.310705722934767     
 H  -5.9796538269401447        5.6656117615657760        16.484462068527503     
 Cl   15.681656612014278        5.9962184492500352       0.98912078320276353     
 Co   20.820401350679049        1.9775568014531655        5.5679845101979168     
 N   22.256419221014710        3.5299095377221295        5.4408247275416475     
 N   19.710855653184435        3.7753921203354732        5.5955002896840220     
 N   22.081810703951348        1.1802043405702602        4.0891246824778671     
 N   19.501483713393711        1.2109669339471201        4.0082328586991265     
 N   22.289825861308675        1.1483524082393428        6.8701024155471400     
 N   19.697243794457854        1.1174622418853135        7.1951443581963845     
 O   23.605616838214644        3.3309331044302537        5.4042988050945082     
 C   21.880844101967025        4.7822297368477233        5.4864025116205237     
 N   18.416597240837373        4.1683133315079894        5.6192491369116748     
 C   20.439878983587917        4.9214736899218279        5.5529249372391822     
 O   23.442783647447982        1.1745805196399586        4.1840587598634436     
 C   21.596315921777084       0.54117694235281555        3.0556684414576392     
 N   18.184162839583674       0.99852171713171101        3.7773278904059011     
 C   20.149142134130368       0.53326760482472113        3.0251185739519997     
 O   23.641812382346465        1.2119306223978668        6.6689337622517719     
 C   21.907028916929235       0.50480784281261182        7.9416282371558280     
 N   18.416811457754786       0.81093873159656393        7.5111060706631827     
 C   20.461607088476093       0.42976116204210563        8.0841519775513735     
 B   24.040860738711391        1.8868052644832107        5.3794323531496202     
 C   22.831156622482311        5.9277527403857704        5.4997654915692804     
 H   17.645688897857998        3.4723994658071655        5.7135603381609190     
 C   18.299947285293975        5.5211965030827077        5.6064770382997597     
 C   19.585662169411599        6.0447546061984019        5.5577966441198630     
 C   22.445422803689585      -0.14818848300362450        2.0460957238193829     
 H   17.463621630331208        1.3822092709114291        4.4288000242710952     
 C   17.979855331382119       0.21088428127054598        2.6914359108102794     
 C   19.227838262779645      -0.11048052152601190        2.1745044681142027     
 C   22.848606497398766      -0.10687686391713053        8.9132157734079875     
 H   17.623727286643636        1.2262235887595623        6.9728657282014597     
 C   18.344490542455144       -3.9554931044540387E-002   8.5601274050322917     
 C   19.648716229119483      -0.30975027209132433        8.9635654473889250     
 C   25.626337169443218        1.8256745596940316        5.2095958885612106     
 H   23.602146109524476        5.8093141042313876        4.7241097639875562     
 H   23.379046515111256        5.9644880222026737        6.4544486069139442     
 H   22.313902616029701        6.8794626215045112        5.3601377142487268     
 H   17.327549696981905        5.9941249245475658        5.6803534414598849     
 H   19.858823530871206        7.0895878836215775        5.5289673491378659     
 H   23.194429705184454      -0.77202425435789390        2.5570948372675875     
 H   23.014618427542008       0.57926623091607565        1.4423931308129578     
 H   21.837756542102657      -0.76717189046381107        1.3757603535381444     
 H   16.987661852618874       -7.6593375540991965E-002   2.3605305609484524     
 H   19.434056893942593      -0.73647782558480590        1.3183161430826893     
 H   23.711754611406423      -0.53902451959760156        8.3906988576334829     
 H   22.348296552604545      -0.86656027961943105        9.5209318817087993     
 H   23.245711245553597       0.66368224621104432        9.5934429293500472     
 H   17.389272848020116      -0.41510023910570659        8.9081120947717860     
 H   19.951060499456478      -0.95803661383817640        9.7739553293603247     
 H   26.111884023970923        2.3922247477592857        6.0195897044155284     
 H   25.954703671876636       0.78100247883788465        5.3348992517129412     
 C   26.085524872467694        2.3477660368098552        3.8386393292599648     
 H   25.845267681324088        3.4194111433198295        3.7545100910955331     
 H   25.496460552929328        1.8519406498897888        3.0521632240439023     
 C   27.568560891997286        2.1360716462638547        3.5231448480450283     
 H   28.191476891669165        2.7408579233430772        4.2008548443295179     
 H   27.842232001605346        1.0883373939537739        3.7306057393251151     
 C   27.900791615850807        2.4694930538623390        2.0648011941069910     
 H   27.658216544114236        3.5249066597833463        1.8606254001329601     
 H   27.235892554948009        1.8884550453365720        1.4048653011722416     
 C   29.357832205742309        2.1953451819372325        1.6846927901070614     
 H   30.023379085484279        2.8082810293688429        2.3128693304159675     
 H   29.609485969641515        1.1493662853618489        1.9251130193681374     
 C   29.657371766705896        2.4657366801444129       0.20710023059052771     
 H   29.414250580977917        3.5133695340427704       -3.3264767276377380E-002
 H   28.982505254702954        1.8606603449052650      -0.41838916899682077     
 C   31.112662462161705        2.1769750743229301      -0.17482784649510946     
 H   31.358498106157800        1.1316745172037987        7.4456158417773033E-002
 H   31.780594552330353        2.7913679899255595       0.45005589437410343     
 C   31.420678164918311        2.4372310749595050       -1.6526189713850468     
 H   30.762728403500557        1.8160466372123247       -2.2794309589047681     
 H   31.163251122071046        3.4790264799512820       -1.9038148450876615     
 C   32.884672611634066        2.1702695795694145       -2.0198321289535603     
 H   33.145256486148291        1.1289706926338461       -1.7683232474000554     
 H   33.535948200872532        2.7957268462448712       -1.3881199936453423     
 C   33.201702433034399        2.4375991772404024       -3.4949671704307086     
 H   32.567028501921499        1.7986434649073915       -4.1281144297954144     
 H   32.917527943799207        3.4718970776151510       -3.7490108918631688     
 C   34.675913919524746        2.2122532627441629       -3.8518332373805273     
 H   34.965502959489100        1.1795479269742875       -3.5963062194243443     
 H   35.304275689704689        2.8592591091747441       -3.2188497987910787     
 C   34.986632861584305        2.4847442533284085       -5.3276975153386248     
 H   34.364440335548736        1.8281201836764125       -5.9566192250233119     
 H   34.674761590591558        3.5110666558783419       -5.5837627112689479     
 C   36.463238272525892        2.2945292545632672       -5.7020206923211925     
 H   36.789204067433786        1.2787680829466592       -5.4182543652708572     
 H   37.089949876328340        2.9846057966191415       -5.1108502545893648     
 C   36.718822880942547        2.5174591939402480       -7.1983206903012054     
 H   36.101200715591325        1.8104861462871189       -7.7794722302597981     
 H   36.362813608200419        3.5222376649199405       -7.4901592614723649     
 C   38.190917841245245        2.3619803687853413       -7.6131265439686828     
 H   38.804435441357114        3.1155948290618545       -7.0859975317037041     
 H   38.558826202891836        1.3750879194850603       -7.2742692206725375     
 C   38.368814677558639        2.4969587446928982       -9.1319573628112582     
 H   39.423761388349710        2.3974852611535193       -9.4397699558412889     
 H   38.015239478118069        3.4811844558361371       -9.4966145667932516     
 H   37.794942103482796        1.7202788493754524       -9.6706805198692756     
 Cl   16.133680170631866        2.0475617489917419        5.8228330083315747     
 Co   20.456919494228902        1.9671934962981474        12.435377495754265     
 N   21.894025936310367       0.42690176488556153        12.235000381851444     
 N   19.337005323740556       0.18350166376903726        12.400276710913221     
 N   21.701464664444085        2.7969913792934924        10.940466143139531     
 N   19.135221811841866        2.7749600352645065        10.909382821014320     
 N   21.939078165970667        2.8383491169363020        13.687371631224586     
 N   19.348577711831240        2.9093313873888866        14.032931226346932     
 O   23.243402947551122       0.62383142449632589        12.213253332796414     
 C   21.512716242048491      -0.82360525640525906        12.274254216362136     
 N   18.044762665932417      -0.21229661732603630        12.461063665057623     
 C   20.068812571959111      -0.96115860444163059        12.347480839112841     
 O   23.066463402562018        2.7865813735989033        11.009622525662140     
 C   21.204990541832501        3.4317524692989174        9.9097159856607071     
 N   17.811988034967872        2.9650715141995359        10.694801104383293     
 C   19.759526912859016        3.4372636068780658        9.9015641475346268     
 O   23.289776597514347        2.7396819039826874        13.491266257744968     
 C   21.574095326200247        3.4766501215710774        14.767872854272046     
 N   18.075378402233152        3.2186532163273713        14.372727072341597     
 C   20.131052771521453        3.5798654908842846        14.918971369533276     
 B   23.678220664636946        2.0734029950499391        12.191627294172516     
 C   22.462383832466866       -1.9691574510068706        12.291128965954750     
 H   17.277035480219656       0.48469472274594777        12.584052797739508     
 C   17.932244547182815       -1.5642658952624546        12.461473614809005     
 C   19.218928608466907       -2.0852526228814181        12.378815064707592     
 C   22.034776670929620        4.1091741942437094        8.8755830108668512     
 H   17.104424098437576        2.5856292372944827        11.361597728619502     
 C   17.582388959358063        3.7287071744499207        9.5942857812192059     
 C   18.816681630749237        4.0542166252366272        9.0516838569519553     
 C   22.540410425434608        4.0599134436535920        15.732814979441534     
 H   17.272104180948478        2.7972741910085976        13.853033306280837     
 C   18.024881988677766        4.0580902240939434        15.431220920612933     
 C   19.337301168433665        4.3174803309195413        15.816065949919706     
 C   25.264981009340850        2.1332153794099953        12.019267470014242     
 H   23.187438895794656       -1.8926861924280303        11.467769912833667     
 H   23.066950041781094       -1.9524593881011718        13.211518952988367     
 H   21.940763498804792       -2.9259662116250920        12.228693666696051     
 H   16.964035872215860       -2.0398804584151531        12.567131360887283     
 H   19.495414159282426       -3.1294470724619834        12.349364120170300     
 H   22.855553977014448        4.6565781450428627        9.3554606432623366     
 H   22.505016810798626        3.3762058677080899        8.2037979949276707     
 H   21.429152125497588        4.7923913881948064        8.2717696251725847     
 H   16.582473960493829        3.9960895756015358        9.2718826193584825     
 H   19.001336402850782        4.6598326867287900        8.1755105861172463     
 H   23.337746358734712        4.5931739380827610        15.192757573713950     
 H   22.040430763875744        4.7300298235205211        16.441749036110028     
 H   23.037475052925757        3.2586403731253619        16.307953709743632     
 H   17.077127862869702        4.4292429327221692        15.802858175781031     
 H   19.655464305696633        4.9535938108951436        16.629834183751043     
 H   25.749018402296560        1.5703472121093907        12.833143963724646     
 H   25.591641492828188        3.1786969329246428        12.143195743592974     
 C   25.733785380950447        1.6077948473452277        10.652065472136893     
 H   25.488147033234391       0.53732647958555835        10.567191983532842     
 H   25.154783175477338        2.1064852617940715        9.8597296151930607     
 C   27.223329351755808        1.8070928520533098        10.350583065724656     
 H   27.834244679899040        1.1990566266374874        11.036576804499934     
 H   27.504127609692741        2.8530676644030142        10.558389008322292     
 C   27.569300672888573        1.4666542138701066        8.8960412180881185     
 H   27.320406846267051       0.41231528824714370        8.6932213227452166     
 H   26.915069991839975        2.0504447335472111        8.2278677040149084     
 C   29.032930248068503        1.7279874230649797        8.5259303985823127     
 H   29.689717040810823        1.1102346649191801        9.1589230160700463     
 H   29.291648175634549        2.7723550456737027        8.7668011474998870     
 C   29.340525137663867        1.4537561334700437        7.0496483158101695     
 H   29.092366286299391       0.40709103686557252        6.8097401543550546     
 H   28.672376123718085        2.0617556985828207        6.4196504598413560     
 C   30.799532595233224        1.7339479491012637        6.6709354960099585     
 H   31.050621076526291        2.7779729808055604        6.9209957568828839     
 H   31.463790059636665        1.1155295583178151        7.2960400462966062     
 C   31.108021340801958        1.4733461107658199        5.1923727445609158     
 H   30.450179655293116        2.0947880935774923        4.5657836908800862     
 H   30.850004382309312       0.43166039412541529        4.9411685476440930     
 C   32.571372751793511        1.7405827212266898        4.8208840421076191     
 H   32.833207996308488        2.7807370299267071        5.0763255846797302     
 H   33.225603603514415        1.1117974376684863        5.4464929029549243     
 C   32.881841456144343        1.4813165930363299        3.3419236284581282     
 H   32.245070947077281        2.1248279869263103        2.7153321713646932     
 H   32.596098533405645       0.44859956631824821        3.0823676701256155     
 C   34.354501815717192        1.7084393109670721        2.9797591054978572     
 H   34.646595463825001        2.7380219752936807        3.2467366469894934     
 H   34.984609360875822        1.0525245340384395        3.6026441625940158     
 C   34.660806706204085        1.4538438397740481        1.4985839771629215     
 H   34.045038141469597        2.1264029709759913       0.87866427461253549     
 H   34.339252569721211       0.43338509643995304        1.2270443630665768     
 C   36.140283448746644        1.6351058453591558        1.1301094082063128     
 H   36.476628723871535        2.6439005890541325        1.4317815855716454     
 H   36.757831713240030       0.92823361194495546        1.7134857061136690     
 C   36.403993602947004        1.4326136530164673      -0.36863233370466020     
 H   35.813757438598863        2.1706514791153166      -0.94684092089704908     
 H   36.021216575291568       0.44055685837951752      -0.68386298729412121     
 C   37.890113289518283        1.5511752879185350      -0.75448323464685463     
 H   38.473170249126738       0.77071526990977690      -0.22483272766791937     
 H   38.282780438377493        2.5250479045396848      -0.39425416779259487     
 C   38.095150910384142        1.4318801554324709       -2.2715211623662115     
 H   39.173078076072628        1.4686456183812735       -2.5447455194212694     
 H   37.684369783424273       0.46775355648541422       -2.6606273000826342     
 H   37.580270785153488        2.2600053523060719       -2.8173198806523492     
 Cl   15.780632495324237        1.9112863237436701        12.759603818538254     
 Co   10.786587548138293        5.9160461291415603        8.0045506566131834     
 N   9.3492540562320254        4.3758738714492775        8.2042350929744945     
 N   11.905943184889633        4.1317792627236782        8.0380136824654507     
 N   9.5424732423060004        6.7455260789821230        9.4998782309962593     
 N   12.108980040209490        6.7228419898626344        9.5300281276170207     
 N   9.3042935797103734        6.7868260778337559        6.7524036332714781     
 N   11.894655005914682        6.8559953714803905        6.4055799031491514     
 O   7.9999313483516454        4.5731889626491711        8.2268354586527721     
 C   9.7301406026353892        3.1252259379634131        8.1647601251489039     
 N   13.198084144620365        3.7357191360480337        7.9769841529434000     
 C   11.173923395507835        2.9872717142056375        8.0908898975871022     
 O   8.1774810783782179        6.7356651157257748        9.4310060890801282     
 C   10.039591660889087        7.3806501513646268        10.530098566864460     
 N   13.432315781560428        6.9131127990262522        9.7438283837213220     
 C   11.485124754490531        7.3857911961904836        10.537718131775437     
 O   7.9536543887749556        6.6892661762654670        6.9493392450413545     
 C   9.6692147937484538        7.4249893032959902        5.6717814289607080     
 N   13.167898546335453        7.1648696300279280        6.0654968435343717     
 C   11.112233710134756        7.5271759242011589        5.5199914237400955     
 B   7.5653731743102481        6.0227486043521870        8.2488676008502040     
 C   8.7802177785544249        1.9798644601237556        8.1484201703104642     
 H   13.966015218547081        4.4325061949334650        7.8541173223935346     
 C   13.310361190609346        2.3837049140832560        7.9764347231819839     
 C   12.023602600587383        1.8629776414639438        8.0592356306184190     
 C   9.2104043868478627        8.0590110995606210        11.564076620187128     
 H   14.139590989930397        6.5331948871811409        9.0769476972674017     
 C   13.662422709841547        7.6773666678767709        10.843744332186395     
 C   12.428362431471596        8.0032027209562298        11.386780790625226     
 C   8.7030054038004820        8.0089428107876319        4.7071663041930094     
 H   13.971175599986834        6.7433197850919484        6.5850330271472730     
 C   13.218460425887468        8.0045409085108048        5.0071798657574602     
 C   11.906055353360916        8.2645927949890723        4.6227864274215174     
 C   5.9786319094435800        6.0828729840545384        8.4214499098358022     
 H   8.0543692260591904        2.0575393595340774        8.9708935452141940     
 H   8.1766614103873483        1.9953225270222030        7.2274230114656213     
 H   9.3015774544340157        1.0230798211809995        8.2125614486516358     
 H   14.278492329831661        1.9079429328707733        7.8705868889943043     
 H   11.746955701841401       0.81882999384479827        8.0886027480194986     
 H   8.3902265451821254        8.6070912860700002        11.083974749894503     
 H   8.7393983807605071        7.3265727204120372        12.235880964396650     
 H   9.8165714333120295        8.7418090841596516        12.167813789702658     
 H   14.662475119565405        7.9449826108399542        11.165482847512935     
 H   12.244167843598913        8.6093700705389029        12.262674446107981     
 H   7.9050077922898589        8.5408346796268848        5.2473231041431436     
 H   9.2028764879890481        8.6803343102259625        3.9995776181436860     
 H   8.2070276491438605        7.2082484285826682        4.1305826033545507     
 H   14.166274173118790        8.3754043296288572        4.6354033156154122     
 H   11.587908768367535        8.9010602682044944        3.8092963154193940     
 H   5.4944666543481864        5.5200796426167296        7.6075967333875800     
 H   5.6521093271770484        7.1284039321962682        8.2975617977545628     
 C   5.5098543959818382        5.5574895344121336        9.7886515252600539     
 H   5.7557928990755531        4.4870923186524285        9.8736520981749312     
 H   6.0886328797363385        6.0564839948144211        10.580972804814893     
 C   4.0202268392836205        5.7563000528419632        10.090050853087716     
 H   3.4095561119126896        5.1479358020572104        9.4041157798883059     
 H   3.7390137969976220        6.8021506814761912        9.8821088541744739     
 C   3.6744184534273296        5.4158657774363999        11.544627067974655     
 H   3.9237505843447651        4.3616315996038839        11.747518092019948     
 H   4.3284462936405959        5.9999822587385570        12.212732906529840     
 C   2.2106971575019405        5.6766202361643172        11.914788507116892     
 H   1.5541249800728871        5.0586009245083359        11.281817659849052     
 H   1.9515446768223703        6.7209008930781149        11.673944627977125     
 C   1.9033034664654602        5.4022203007716234        13.391075942644584     
 H   2.1518916304401365        4.3556322191448862        13.630913880759575     
 H   2.5712617748681108        6.0104626265063468        14.021055317618682     
 C  0.44420131199624513        5.6818110141199725        13.769893954246069     
 H  0.19270767243975451        6.7257910844745252        13.520007861043201     
 H -0.21985470281304545        5.0632318239813747        13.144721243555773     
 C  0.13587085423363043        5.4208435111618991        15.248419530749558     
 H  0.79355285969337386        6.0423728064694471        15.875094493315054     
 H  0.39421791878635837        4.3791843227214873        15.499405508583687     
 C  -1.3275585402474983        5.6875571279640313        15.620005996705324     
 H  -1.5896767836870718        6.7277235912348035        15.364896471989088     
 H  -1.9816190440538419        5.0587895668413392        14.994198026987270     
 C  -1.6379815818351713        5.4277304054450388        17.098864123773566     
 H  -1.0012753888172414        6.0710708578030212        17.725681059589828     
 H  -1.3521413034873297        4.3949549714018561        17.358036182103298     
 C  -3.1106702618547972        5.6545948067605725        17.461090840808595     
 H  -3.4027828788350911        6.6842854923319468        17.194618616000458     
 H  -3.7407122833420523        4.9989784984694561        16.837854384439243     
 C  -3.4170909224000914        5.3992623649629579        18.942085167704004     
 H  -2.8011175246778652        6.0712240570364404        19.562369846671313     
 H  -3.0959047872354120        4.3785816911602549        19.213031409661127     
 C  -4.8964882840341026        5.5808864811296592        19.310648027824723     
 H  -5.2323075736103561        6.5900055233282666        19.009745317878615     
 H  -5.5143112660361622        4.8748083025974118        18.726747084542463     
 C  -5.1604730375861223        5.3774259975899978        20.809154600508620     
 H  -4.5693424758277379        6.1140427660192431        21.387870876624369     
 H  -4.7790563861509403        4.3847772652013148        21.123433239349598     
 C  -6.6462408296335003        5.4976623395414261        21.195298411147490     
 H  -7.2303282184368785        4.7186488369443582        20.665119080544752     
 H  -7.0374521708671320        6.4722100508907729        20.835998447461613     
 C  -6.8515301047155885        5.3773424143918183        22.712165057764050     
 H  -7.9288023959083089        5.4168398897672994        22.985747679883193     
 H  -6.4436758951567210        4.4122272211722393        23.100140299755420     
 H  -6.3346117293286470        6.2030087955702511        23.258502570552011     
 Cl   15.462934270209326        5.8580547015328577        7.6789515882436499     
         388

 Co   10.997828470532493        5.9261814929025753        1.2473335855320533     
 N   9.5631463361815445        7.4793433842959454        1.3769670829860643     
 N   12.108960248609820        7.7228446465621916        1.2208050045651739     
 N   9.7366019240087738        5.1286996425419478        2.7270473603605154     
 N   12.316688898708403        5.1571880116898834        2.8050739683708170     
 N   9.5272995528426492        5.0973846213211171       -5.3097020716512178E-002
 N   12.119585900147371        5.0638457240223333      -0.38035606930211940     
 O   8.2137703481232069        7.2814806874546045        1.4135422920204685     
 C   9.9397486628878280        8.7313395533495104        1.3314146721435540     
 N   13.403399023409200        8.1147839658412373        1.1945235089474664     
 C   11.380826089180312        8.8694842113643109        1.2637199298833073     
 O   8.3754669852811716        5.1249714117130907        2.6334472453900619     
 C   10.222479492015070        4.4886224684028582        3.7596487324831842     
 N   13.634127298399518        4.9440678255842450        3.0345785762375148     
 C   11.669660338122284        4.4796443913521946        3.7886898728096110     
 O   8.1754813180599708        5.1623834671435391       0.14867950463299195     
 C   9.9086187483136428        4.4533518733818314       -1.1248328016773790     
 N   13.399427683816619        4.7571808358430321      -0.69840736430061257     
 C   11.353773869334686        4.3770121890467344       -1.2687358205726045     
 B   7.7774257029300964        5.8375346709599860        1.4383884353885685     
 C   8.9901700313349657        9.8774583993674892        1.3183756145788448     
 H   14.173552648933068        7.4181544024813499        1.0992887149080268     
 C   13.521041006585227        9.4675547465582301        1.2060298211524643     
 C   12.235797284568154        9.9921002858966137        1.2566361405360091     
 C   9.3742491288007557        3.7996544606062637        4.7702058688841467     
 H   14.354211923019131        5.3274223356277508        2.3825080599516513     
 C   13.839068390258893        4.1559891788935461        4.1200754244560738     
 C   12.591502700212969        3.8351738256541985        4.6382143387008332     
 C   8.9653735930433491        3.8422688969705563       -2.0951142739551480     
 H   14.193380991182250        5.1718465141705181      -0.16094779000827422     
 C   13.469989907570399        3.9073026238119497       -1.7480035484607854     
 C   12.165118963533054        3.6377243894258853       -2.1496890336586385     
 C   6.1918473952315232        5.7775463993795020        1.6080893631209801     
 H   8.2220259128884425        9.7617642059769842        2.0969885134814983     
 H   8.4388040594504741        9.9118466783766035       0.36581803099412263     
 H   9.5083524282577319        10.829082925052152        1.4536751821788787     
 H   14.493584311981461        9.9397799209979816        1.1300068951707012     
 H   11.963338662729942        11.037132099664015        1.2851194203946430     
 H   8.6187055551857856        3.1836942710451224        4.2610039710749046     
 H   8.8139010830150841        4.5272396891278008        5.3804220644493270     
 H   9.9810358035489664        3.1740299225214708        5.4342505971757555     
 H   14.831392016243766        3.8677692163318405        4.4498011588801925     
 H   12.385876158109447        3.2092772707478585        5.4946350823687693     
 H   8.1062560659673775        3.4046294529244929       -1.5709569222029602     
 H   9.4655409857996062        3.0872944183563784       -2.7082630164688175     
 H   8.5623121162851827        4.6140203102324255       -2.7698076478355151     
 H   14.424613273027211        3.5319832651887149       -2.0977777530910982     
 H   11.861421158724106        2.9902778906550274       -2.9602078647331216     
 H   5.7068442121096714        6.3435967425043449       0.79741011607890822     
 H   5.8631190718618535        4.7329028417831953        1.4834552847315765     
 C   5.7320520177379253        6.3008984062188951        2.9783760212909276     
 H   5.9715588539256892        7.3727635063846950        3.0613801201131308     
 H   6.3212249688842457        5.8063644755904482        3.7655675047934278     
 C   4.2490216825798486        6.0884581990254389        3.2936831033560248     
 H   3.6259036604513852        6.6917455215553758        2.6148784334437751     
 H   3.9763811308004580        5.0402290886815715        3.0876087648091444     
 C   3.9157700592114169        6.4235468873485244        4.7514326491967518     
 H   4.1567514087741193        7.4795439047712300        4.9541697881123143     
 H   4.5812453572084939        5.8444583301780186        5.4124035127788952     
 C   2.4589632954024330        6.1477824193792410        5.1314794946399518     
 H   1.7927330801336931        6.7591001926503278        4.5025152147755056     
 H   2.2088701486443498        5.1012473505603300        4.8920879284863741     
 C   2.1585797674066693        6.4192091155997026        6.6087380056403466     
 H   2.3997310568795016        7.4674816395268877        6.8480276802358837     
 H   2.8343895235350054        5.8160797208394310        7.2349973445177094     
 C  0.70377860882067722        6.1281787338400759        6.9908576356243666     
 H  0.45992218720881017        5.0822177118733185        6.7426752667299148     
 H   3.4753786332665876E-002   6.7406455527738922        6.3653392984001158     
 C  0.39523001562979426        6.3894260343937468        8.4683781012227648     
 H   1.0545738218511247        5.7705223389575062        9.0958454115998908     
 H  0.65032207504229456        7.4320101537702419        8.7183172872497199     
 C  -1.0680454621615583        6.1196687539319017        8.8362359717409138     
 H  -1.3262577032124221        5.0774871964668113        8.5863457537887715     
 H  -1.7208280720169213        6.7426597612227734        8.2037781370200040     
 C  -1.3854148489870275        6.3885085590165440        10.311027008196687     
 H -0.74920288092765686        5.7520993410183348        10.945013561779811     
 H  -1.1036426225167280        7.4237645458594521        10.563368631639815     
 C  -2.8589644096198139        6.1603753839726965        10.668535727094801     
 H  -3.1460008747833519        5.1265212253172212        10.415338077306286     
 H  -3.4887219425712477        6.8044349469936618        10.034142816115850     
 C  -3.1706919666811872        6.4354463235347437        12.143656241016663     
 H  -2.5468631099069401        5.7822510912181864        12.774204378189102     
 H  -2.8618761573970852        7.4631049797987297        12.397217810529986     
 C  -4.6467381645386441        6.2418386850816958        12.518040532357581     
 H  -4.9690933602915930        5.2242218298872611        12.238008653145181     
 H  -5.2751519221243113        6.9273813198582364        11.924042457026387     
 C  -4.9045481023662729        6.4694788431329400        14.013017947774726     
 H  -4.2839063807424207        5.7686594848637851        14.597263097393297     
 H  -4.5543436006292106        7.4768200264160711        14.300629357304896     
 C  -6.3756724679038816        6.3075852207606129        14.427631031147840     
 H  -6.9924733768340861        7.0551064431004944        13.897030896211545     
 H  -6.7374957118428300        5.3178288750508980        14.092779619917252     
 C  -6.5562636161892636        6.4477634980573786        15.945391255357121     
 H  -7.6094340754451304        6.3396810351138058        16.253464298373206     
 H  -6.2126795828074295        7.4356089461680188        16.305344926973536     
 H  -5.9764134192201324        5.6799492312852946        16.487651025933541     
 Cl   15.684129099596420        5.9925466689041995       0.98754095247753326     
 Co   20.817640388780791        1.9776587698904016        5.5657732768980912     
 N   22.252268182730148        3.5308132728536186        5.4363950437881767     
 N   19.706354130485732        3.7743193359825171        5.5921347854186871     
 N   22.079268889747070        1.1803454452810720        4.0862249503713786     
 N   19.499310011010902        1.2091034340848599        4.0076139778741995     
 N   22.288016938257950        1.1487319122943975        6.8664532864682117     
 N   19.695619405953032        1.1150337171115374        7.1929978725050194     
 O   23.601644623646756        3.3329628875443995        5.4000301487866320     
 C   21.875617042278108        4.7828024346354132        5.4817883475188136     
 N   18.411905838542591        4.1662791052323236        5.6180245243690354     
 C   20.434512725897257        4.9209415628116755        5.5491440297525836     
 O   23.440357470910651        1.1762665797532954        4.1802859347164905     
 C   21.593618569987324       0.54056846141508097        3.0533255773111692     
 N   18.181868815101701       0.99660920047906842        3.7775225322637427     
 C   20.146447803377839       0.53188739823099429        3.0238443640143329     
 O   23.639878660392593        1.2139479030313778        6.6650285203391251     
 C   21.906440408543464       0.50444249360322746        7.9379358844345091     
 N   18.415702942791885       0.80833270081351694        7.5107555598912512     
 C   20.461244297736418       0.42808346429693017        8.0814535592554257     
 B   24.038112906127107        1.8890459700929432        5.3753670869288186     
 C   22.825156880958783        5.9289593574119559        5.4949006528801734     
 H   17.641717727203165        3.4696705278649018        5.7132435244141755     
 C   18.294276985469477        5.5190505695258150        5.6061953928164465     
 C   19.579541543810631        6.0435722806235352        5.5557606741182077     
 C   22.442150574982119      -0.14848707946165579        2.0430598307344341     
 H   17.461666205553605        1.3796772673521434        4.4296384755568372     
 C   17.977024791775275       0.20920434975633381        2.6915285931260895     
 C   19.224664635606342      -0.11179597917384425        2.1736572929796858     
 C   22.849340919990535      -0.10695516186570299        8.9083752805406551     
 H   17.621843961731667        1.2230332844795988        6.9731912006430052     
 C   18.344930593167213       -4.1675080565828693E-002   8.5602337930212684     
 C   19.649720346017858      -0.31131195225038061        8.9621398965648496     
 C   25.623709103572949        1.8292180203778623        5.2059064060061102     
 H   23.593859148672433        5.8128624810204386        4.7168533091385934     
 H   23.375862816401984        5.9638839815857843        6.4478641565461157     
 H   22.307009462635559        6.8805220322291358        5.3587813900030001     
 H   17.321723545525078        5.9913204327019356        5.6819056807132284     
 H   19.852008460681937        7.0885995116447793        5.5271109825430438     
 H   23.195598556244082      -0.76697787158640274        2.5528244245119551     
 H   23.005335726080173       0.57905041140640268        1.4349383448035447     
 H   21.835090647310771      -0.77197263969182683        1.3769663483766326     
 H   16.984701265092301       -7.8500939837575959E-002   2.3613266198277483     
 H   19.430379245055711      -0.73729940593607202        1.3169747206091318     
 H   23.710152745697556      -0.54179450152280140        8.3844761979890254     
 H   22.349463202745834      -0.86437037809281181        9.5189889231913991     
 H   23.249851904640799       0.66409434813512391        9.5856697157458761     
 H   17.390235357635106      -0.41707938806356437        8.9097296353074693     
 H   19.953254374818439      -0.95892420640166176        9.7725826491552983     
 H   26.108537205456678        2.3954825753960121        6.0165386270559011     
 H   25.952570772228583       0.78464029200139429        5.3307395195035294     
 C   26.083509227220386        2.3524224274423675        3.8355683204716344     
 H   25.843911220263749        3.4242578366015106        3.7524165861375720     
 H   25.494388950526883        1.8577280463406396        3.0484349315319106     
 C   27.566546955905846        2.1400643046918666        3.5202931845079424     
 H   28.189620759921734        2.7434093676228208        4.1990862683020582     
 H   27.839256004271569        1.0918535622826262        3.7263814794980226     
 C   27.899742247854906        2.4751740279738108        2.0625423730647419     
 H   27.658614366021382        3.5311404935930675        1.8598079045052136     
 H   27.234340127102342        1.8959928971168576        1.4015751619495549     
 C   29.356580371180449        2.1996318374674630        1.6824809234814728     
 H   30.022719517727257        2.8110188833381060        2.3114757054063038     
 H   29.606832731363056        1.1531176200733615        1.9218065608791259     
 C   29.656889811213738        2.4712175741657116       0.20524251404965038     
 H   29.415477814263092        3.5194524492475394       -3.3965871270012597E-002
 H   28.981221247419374        1.8679644630881596      -0.42105588397208571     
 C   31.111767452389895        2.1805952461376861      -0.17689691719551698     
 H   31.355909196727982        1.1346740673618154        7.1191671366291953E-002
 H   31.780626820919490        2.7931914077484294       0.44867774233459484     
 C   31.420241125766786        2.4420757605378798       -1.6543870594946262     
 H   30.761069804392175        1.8230459018446310       -2.2819215523460374     
 H   31.164846449281793        3.4846182454470083       -1.9042083380636898     
 C   32.883608308764565        2.1727966528469631       -2.0222570261824302     
 H   33.142144982752598        1.1306643729476922       -1.7724743368917175     
 H   33.536199753749820        2.7959241102911316       -1.3897303878415639     
 C   33.200913878373200        2.4418986313703686       -3.4970075743364828     
 H   32.564839961186372        1.8054257546234420       -4.1310765006124637     
 H   32.918902619032608        3.4771269641222218       -3.7492053949662378     
 C   34.674525540781019        2.2141521980321492       -3.8545412202321501     
 H   34.961812739698338        1.1803390456847636       -3.6014488042973154     
 H   35.304157838245970        2.8582811354018487       -3.2200923905084888     
 C   34.986156234310613        2.4894384229093744       -5.3296373984104060     
 H   34.362360215144676        1.8362580877867114       -5.9602333042713695     
 H   34.677229719342257        3.5170964986884803       -5.5830606650048695     
 C   36.462207396982066        2.2960058387913285       -5.7041062097860937     
 H   36.784667715580966        1.2784048601594376       -5.4241322233566196     
 H   37.090594229667644        2.9815722644092131       -5.1101013364069177     
 C   36.719928252405666        2.5237407611035603       -7.1990880743761050     
 H   36.099174944300387        1.8230456115798590       -7.7833406235214824     
 H   36.369829976733712        3.5311360736016120       -7.4865863250996680     
 C   38.191001999358143        2.3616976102448959       -7.6137950786629593     
 H   38.807907223927351        3.1090108956733666       -7.0830765884950617     
 H   38.552656920317517        1.3718483550696388       -7.2790979304498258     
 C   38.371642819970418        2.5020726757934901       -9.1315279604103203     
 H   39.424775572028899        2.3938060259990595       -9.4396315493211826     
 H   38.028243610133224        3.4900054507997922       -9.4913289006938140     
 H   37.791699175042567        1.7344610126441646       -9.6739194346385027     
 Cl   16.131201665354212        2.0440110711007633        5.8245165851372764     
 Co   20.460635614601497        1.9672949139899685        12.428649342766411     
 N   21.896261631684503       0.42519676790343136        12.232154708388824     
 N   19.339845191287175       0.18359910089661749        12.397611647045453     
 N   21.706805016240409        2.7943505139523679        10.934387084686238     
 N   19.139756783796713        2.7735958066091313        10.901434187979794     
 N   21.942685108464776        2.8346779849332768        13.683382156630870     
 N   19.352195727386970        2.9051269314731463        14.028734575584688     
 O   23.245802457721862       0.62117128810496536        12.209337389046713     
 C   21.514354013952783      -0.82513038519648740        12.271750990848624     
 N   18.047244784554714      -0.21099831569886660        12.457453255269487     
 C   20.070556012670853      -0.96172008522982810        12.345252160736770     
 O   23.071583951065183        2.7837318021906614        11.004818295390294     
 C   21.211090179596461        3.4302166239406744        9.9039682894306491     
 N   17.816895350670546        2.9656169447495744        10.686305710851352     
 C   19.765487099487434        3.4366990221132272        9.8950186902067419     
 O   23.293366080496487        2.7372971060757965        13.486598796199553     
 C   21.577438112291894        3.4741606156318210        14.763092293249375     
 N   18.078909501463723        3.2143926866417569        14.368340412988131     
 C   20.134422993028000        3.5763406713022610        14.914470235430503     
 B   23.681879755592199        2.0700784421874441        12.187644607524806     
 C   22.463302830519627       -1.9713139307896315        12.288082435858520     
 H   17.279972578801349       0.48659778990878544        12.578960338652882     
 C   17.933403798292581       -1.5629320530405835        12.457707926541588     
 C   19.219556916353000       -2.0850963505913001        12.376126412873626     
 C   22.041911330077149        4.1083238320733999        8.8711888717779459     
 H   17.108588694101112        2.5864402414282757        11.352469139534543     
 C   17.588867102028225        3.7310198477707606        9.5869068368426067     
 C   18.823957398395134        4.0558197357835750        9.0455041688476250     
 C   22.543014638181724        4.0595054442074598        15.727440037496406     
 H   17.275709687227774        2.7941056743662145        13.847777083915767     
 C   18.028142848462952        4.0542648369361149        15.426502059245188     
 C   19.340443282080862        4.3139970887429131        15.811364544226397     
 C   25.268652856562447        2.1286980964174957        12.015870851854721     
 H   23.189898740870103       -1.8936868509256943        11.466307258580862     
 H   23.065961811866003       -1.9572581203010742        13.209610724564335     
 H   21.941153118346058       -2.9275506381396679        12.222722593263047     
 H   16.964690332272873       -2.0376644403222235        12.562551402863344     
 H   19.495071272583889       -3.1295379250068183        12.346907082197776     
 H   22.861148985254911        4.6567520230309576        9.3524253267488078     
 H   22.514387045390407        3.3757322184074159        8.2006582968670312     
 H   21.436722871106124        4.7906904559202390        8.2660740717415369     
 H   16.589465407961008        4.0003039925930741        9.2644984441452767     
 H   19.009904941254884        4.6626401632180574        8.1705018847574760     
 H   23.343498490890155        4.5870317409591976        15.187462101979454     
 H   22.043439605577763        4.7348174201271451        16.430836885867524     
 H   23.035155758590278        3.2603015359815819        16.308403321256666     
 H   17.080289155538892        4.4256421907119883        15.797679657557612     
 H   19.658477867721913        4.9504505986205478        16.624904374688459     
 H   25.752097327921845        1.5658087057419414        12.830062156347593     
 H   25.595950598034172        3.1740178523142561        12.139443553326894     
 C   25.737268313679575        1.6024422035247923        10.648974415983821     
 H   25.492737633589858       0.53168546720342846        10.565140308796773     
 H   25.157371649529228        2.0997629141028988        9.8564696144436379     
 C   27.226271669217823        1.8034370547405338        10.346543786330935     
 H   27.838344848082453        1.1971127859843635        11.032930234716606     
 H   27.505513927535013        2.8500349504944298        10.552948546428768     
 C   27.572062554931193        1.4618950992892643        8.8922779326641095     
 H   27.325142506128131       0.40691378297654840        8.6907861759414491     
 H   26.916439791086642        2.0435994702516100        8.2237596509470006     
 C   29.034940571287795        1.7256906162928980        8.5213810221671196     
 H   29.693049638684922        1.1098879856675818        9.1547904599892096     
 H   29.291668390406670        2.7707278058092273        8.7611197908248961     
 C   29.342634028900211        1.4505852846142067        7.0453438485676552     
 H   29.096604138449443       0.40323756127677479        6.8065540763504666     
 H   28.673123158683243        2.0565181294842523        6.4149128105129094     
 C   30.800918684913789        1.7333519718011585        6.6661517223924625     
 H   31.049875575682432        2.7781038912300970        6.9149519589426429     
 H   31.466409659550276        1.1170657095663306        7.2919287011802219     
 C   31.109825877701795        1.4715545239270016        5.1879542264975065     
 H   30.450753680193689        2.0908205957877013        4.5606241537150796     
 H   30.853890291741870       0.42911263348996403        4.9381252622820853     
 C   32.572603622235718        1.7410856671911321        4.8161649910819841     
 H   32.832287497049450        2.7821687185911479        5.0695526431980857     
 H   33.227904013129880        1.1149074417627791        5.4430969280836807     
 C   32.883894767540646        1.4793752347583025        3.3379078442532841     
 H   32.245899044562506        2.1200242576157846        2.7098484444926352     
 H   32.600445683555172       0.44559607365839421        3.0806570810818141     
 C   34.356084589274090        1.7087502580614828        2.9755173273230358     
 H   34.645667811706254        2.7397009124108740        3.2391061310487022     
 H   34.987317078961169        1.0564546658435696        3.6007092839028476     
 C   34.663669071887078        1.4498683028345440        1.4955528713243447     
 H   34.045761847105460        2.1176559461113253       0.87320880451149085     
 H   34.345866393736110       0.42758531796995691        1.2279446484443621     
 C   36.142352349376090        1.6350936999875596        1.1264453707141200     
 H   36.474327424532241        2.6463086860162881        1.4228332180406749     
 H   36.762339288836692       0.93413097618287577        1.7133055388708631     
 C   36.407521573826415        1.4260935350400950      -0.37077479245427186     
 H   35.811872449157292        2.1552651797557068      -0.95232954759729505     
 H   36.032885677458943       0.43035994782289105      -0.67971600015294442     
 C   37.891451463658427        1.5542952501336571      -0.75893960915961678     
 H   38.480434044499511       0.78237314365062882      -0.22590976697892609     
 H   38.275802446762704        2.5322094731030442      -0.40465155771821193     
 C   38.096971342827132        1.4282965367464315       -2.2750290076273605     
 H   39.171169755941577        1.4790798653995008       -2.5514265323694971     
 H   37.701132424772254       0.45878820551996302       -2.6572416206174148     
 H   37.571104814390694        2.2430670770722330       -2.8239064169646535     
 Cl   15.783761731105550        1.9138648094733643        12.750989164151733     
 Co   10.782891747018434        5.9160101168964294        8.0112485248954179     
 N   9.3470577080876911        4.3740214391118375        8.2071080469266207     
 N   11.903170342982165        4.1317872919050380        8.0407852524599956     
 N   9.5371170705555013        6.7427741855086127        9.5058921897132382     
 N   12.104407215467033        6.7214213579574142        9.5379897450822693     
 N   9.3007183465261747        6.7830488528392765        6.7563754181405216     
 N   11.891080333496792        6.8518361759903579        6.4098645530450558     
 O   7.9975666443556754        4.5703491617617402        8.2307073617983750     
 C   9.7285775322824399        3.1235651438247953        8.1673092032031605     
 N   13.195677560293667        3.7369499186773645        7.9807215287731168     
 C   11.172264748215515        2.9866080614718342        8.0932183110465097     
 O   8.1723441779050336        6.7326586984569605        9.4357213240734517     
 C   10.033422323031663        7.3789730476592412        10.535825396742421     
 N   13.427362081180391        6.9135885439240647        9.7524020939612122     
 C   11.479089076624653        7.3851162685912763        10.544287288885817     
 O   7.9500916457937096        6.6866828651350110        6.9539196143129081     
 C   9.6659089371860833        7.4224053210963241        5.6765544957139822     
 N   13.164407113999165        7.1606917720339345        6.0699955959065068     
 C   11.108902400706858        7.5236425037927290        5.5245428809617545     
 B   7.5617271430760606        6.0192453525145044        8.2527723545376865     
 C   8.7793947915832220        1.9775563957384426        8.1514679213429257     
 H   13.963136613584824        4.4343588199306767        7.8593265584857397     
 C   13.309297625825234        2.3849749860929843        7.9803390557668186     
 C   12.023076204171769        1.8630484595502819        8.0620508777335509     
 C   9.2031499483772077        8.0579411777722356        11.568462687763200     
 H   14.135404172002865        6.5339759891743796        9.0861616341034512     
 C   13.655855691263085        7.6795580159620398        10.851251666054194     
 C   12.420978345832298        8.0046571977848764        11.393052527181457     
 C   8.7004293591587754        8.0083828283386627        4.7125064475269252     
 H   13.967609499929598        6.7402482111592859        6.5904145453266665     
 C   13.215233837821845        8.0007787462849045        5.0119961458110049     
 C   11.902946360097507        8.2611175677066502        4.6275474945447241     
 C   5.9749715090149484        6.0781509121249933        8.4247498945078192     
 H   8.0520716555459249        2.0562866578979042        8.9724313745630102     
 H   8.1776613414634038        1.9904757245870193        7.2293831512434856     
 H   9.3013056124978473        1.0213418048659162        8.2183913661056671     
 H   14.277940049320689        1.9101075005148755        7.8753214907947795     
 H   11.747413965221282       0.81864978147439837        8.0911933940928726     
 H   8.3844620938086152        8.6069895765141666        11.087020573911628     
 H   8.7299717451387977        7.3258353510777008        12.239010644630262     
 H   9.8088356552943594        8.7399232517880137        12.173507963719102     
 H   14.655383298493289        7.9490562235532911        11.173050965636858     
 H   12.235452533057337        8.6119828478439953        12.267798564640650     
 H   7.8993390191657040        8.5346546720246437        5.2525754746312145     
 H   9.1999049130899611        8.6848635965404650        4.0103428201233786     
 H   8.2092844429318728        7.2097093866091129        4.1302186644000054     
 H   14.163142202925558        8.3718910076431179        4.6406909978141275     
 H   11.584926978320240        8.8978956274207857        3.8142626399594448     
 H   5.4914099022941709        5.5153300430403354        7.6105799680386150     
 H   5.6478001594622942        7.1235159323632455        8.3012139219500156     
 C   5.5063805985500185        5.5519290990027894        9.7916459935133826     
 H   5.7511863359692574        4.4812375730313923        9.8755966651770208     
 H   6.0860722153749771        6.0495285063548856        10.584137415363653     
 C   4.0173006420516515        5.7524772470801331        10.094000430588739     
 H   3.4054516278032985        5.1458523655774435        9.4076677402976152     
 H   3.7376783040061534        6.7989613418281749        9.8874709550599356     
 C   3.6716590334000521        5.4109393265833665        11.548297778593435     
 H   3.9189807458410346        4.3560540063952269        11.749854748209952     
 H   4.3270958938455468        5.9929424288853443        12.216754047269021     
 C   2.2086969560767789        5.6742044696339580        11.919241045815484     
 H   1.5507845782418133        5.0581575538576411        11.285851556119963     
 H   1.9515709047038394        6.7191619587299387        11.679526884429032     
 C   1.9011878694516717        5.3989445831239884        13.395283120457535     
 H   2.1476112282617916        4.3516674427911450        13.634008532104611     
 H   2.5705239413624348        6.0050999210891520        14.025697237100459     
 C  0.44281641902989138        5.6811603481183086        13.774571636867229     
 H  0.19348818415310831        6.7258710596183144        13.525931032797935     
 H -0.22248991027029166        5.0647267039745936        13.148732182342792     
 C  0.13405431151416125        5.4190277468900740        15.252735058062095     
 H  0.79298014352725943        6.0383738623553267        15.880143867263799     
 H  0.39029248341249523        4.3766101783196962        15.502364018251713     
 C  -1.3287949164518733        5.6880794857086947        15.624613903163214     
 H  -1.5887382121381493        6.7291736741902364        15.371530586514998     
 H  -1.9839391515660219        5.0619174913878942        14.997499460379997     
 C  -1.6400441883822403        5.4258551896329523        17.102777293309103     
 H  -1.0021074307158047        6.0663475469277692        17.731043363857342     
 H  -1.3565058227550524        4.3920225006517022        17.359676163536356     
 C  -3.1122599721252309        5.6549933751305250        17.465224841832878     
 H  -3.4018606345905003        6.6860430249042846        17.202099194283750     
 H  -3.7434323904968814        5.0029713184386679        16.839710821985971     
 C  -3.4199505045250840        5.3954359174577107        18.945023587870335     
 H  -2.8018555720880429        6.0626760294917368        19.567702153640369     
 H  -3.1024850311574608        4.3729495438802335        19.212087953031034     
 C  -4.8985610288729271        5.5809930923688542        19.314212046855996     
 H  -5.2300541312344926        6.5925052591342439        19.018529362497063     
 H  -5.5187997191498157        4.8807580313226273        18.726871101455593     
 C  -5.1639818536706121        5.3711055741074984        20.811216705574569     
 H  -4.5675130863004263        6.0989749627009724        21.393236687655673     
 H  -4.7905925921466954        4.3748295369345387        21.119285474162133     
 C  -6.6475892565473753        5.5008419875296415        21.199649980835201     
 H  -7.2375161341171390        4.7302453963906617        20.666135628332690     
 H  -7.0306061692198707        6.4793748345415416        20.846213270248146     
 C  -6.8533397000809559        5.3739042918008337        22.715582440433714     
 H  -7.9269379903742836        5.4271912187283577        22.992308266492927     
 H  -6.4601829710186607        4.4034900496078864        23.096758791650803     
 H  -6.3256053222095927        6.1864216530893961        23.264953507764343     
 Cl   15.459820402116881        5.8606699316301194        7.6876508628983453     
         388

 Co   11.000570877129539        5.9261639443296135        1.2495525931836848     
 N   9.5672838503741318        7.4801269850326770        1.3813811289782403     
 N   12.113457402999837        7.7216520578383561        1.2241938541319763     
 N   9.7390883846988849        5.1287366275654067        2.7299396245641048     
 N   12.318795562189457        5.1552446632817128        2.8057388545280153     
 N   9.5291039301387706        5.0976327176646521       -4.9462973433192892E-002
 N   12.121215904306702        5.0612709998293939      -0.37815926331101762     
 O   8.2177289869756418        7.2833915533405493        1.4177759235640623     
 C   9.9449667119525706        8.7317914597177371        1.3360278539123218     
 N   13.408086939026546        8.1126317557011252        1.1958072726886058     
 C   11.386185796400284        8.8688307318311921        1.2675309486484612     
 O   8.3778420394283373        5.1265215550937189        2.6371704631273287     
 C   10.225100610913699        4.4879371501571441        3.7620113199119856     
 N   13.636354500672290        4.9421323818038587        3.0344835547522861     
 C   11.672277513538440        4.4782142904565410        3.7900240587632825     
 O   8.1774064975908818        5.1642892656395816       0.15253739941181088     
 C   9.9092262256487658        4.4528316424562098       -1.1211323843612537     
 N   13.400548624115107        4.7544252309845740      -0.69797964681873870     
 C   11.354159371713351        4.3751777006788499       -1.2659940737932769     
 B   7.7801486138637239        5.8396591349181692        1.4424019726168806     
 C   8.9961643243045142        9.8785477142249896        1.3232327197080407     
 H   14.177523427366426        7.4153093471194094        1.0996662134618425     
 C   13.526706671377479        9.4652908831165732        1.2063999364476949     
 C   12.241911387671049        9.9907979102514677        1.2587448019145537     
 C   9.3774174909643229        3.7992711356056943        4.7732348622583149     
 H   14.356111384126482        5.3248412164070462        2.3817651563378650     
 C   13.841823076653540        4.1543477465032241        4.1201277250691577     
 C   12.594593637229972        3.8338801593310894        4.6391819916189396     
 C   8.9646895459394074        3.8420070974459604       -2.0902801478319528     
 H   14.195268105992955        5.1685097726186529      -0.16118640148934019     
 C   13.469581488700364        3.9050210875744997       -1.7480219732643505     
 C   12.164153900148230        3.6359960528689865       -2.1481957560987626     
 C   6.1944488907468385        5.7809882854450017        1.6117051134008911     
 H   8.2302566968167667        9.7651587856699873        2.1041858462922711     
 H   8.4420423090731589        9.9111739962878200       0.37235784388556603     
 H   9.5152369680161204        10.830019408265594        1.4550982399262533     
 H   14.499406779155875        9.9368615130345290        1.1285716330188194     
 H   11.970146459072675        11.036023264240015        1.2870635395496755     
 H   8.6176236199052596        3.1884255877319294        4.2652162057135499     
 H   8.8228215929046225        4.5269348447798192        5.3876791619812066     
 H   9.9836226038626972        3.1693391525740644        5.4332242922143230     
 H   14.834276681003423        3.8659469912471276        4.4491936289910843     
 H   12.389462964181316        3.2085134068980530        5.4961208803352450     
 H   8.1077543716612528        3.4019302811222665       -1.5647641666026910     
 H   9.4643984781087340        3.0890791036239804       -2.7060960738716524     
 H   8.5584535070683483        4.6141851330203867       -2.7622770958959229     
 H   14.423688962252010        3.5298349565079228       -2.0992818853191801     
 H   11.859281313867369        2.9892085836227520       -2.9587605876392016     
 H   5.7101804103451563        6.3467724975039497       0.80039173417173481     
 H   5.8652132894107760        4.7364450699119951        1.4875231409741605     
 C   5.7340405843162960        6.3054397181626314        2.9813779866826615     
 H   5.9728964218869907        7.3774924397769954        3.0634180696755733     
 H   6.3232647391311323        5.8120222204640433        3.7692214541940254     
 C   4.2510078878998625        6.0923430619049439        3.2964627870054768     
 H   3.6277360269467138        6.6941943507139783        2.6165760760852503     
 H   3.9793233046549621        5.0436391002287015        3.0917597599174043     
 C   3.9167967369921972        6.4291219351804765        4.7536195983606833     
 H   4.1563441339855629        7.4856690503465719        4.9549151964384679     
 H   4.5827684561531763        5.8518818764436533        5.4156214628080868     
 C   2.4601896014113027        6.1519832308629461        5.1336207721181379     
 H   1.7933753605397211        6.7617584504275712        4.5038354761686419     
 H   2.2114834712221358        5.1049147229366643        4.8953297707057946     
 C   2.1590428841515177        6.4246186086360932        6.6105232976275872     
 H   2.3985086594631833        7.4734897380789889        6.8486489693689849     
 H   2.8356418573500051        5.8233012105540283        7.2375952034070083     
 C  0.70464782327334297        6.1317645849364331        6.9928560530221517     
 H  0.46245936847164565        5.0851865623666530        6.7458776371817413     
 H   3.4710774093332626E-002   6.7424464052944471        6.3666416599728324     
 C  0.39564805931799474        6.3942575834852251        8.4700727779570588     
 H   1.0561977269828406        5.7774969766159145        9.0982687058999012     
 H  0.64873529067481328        7.4375849849820383        8.7186266660633827     
 C  -1.0670085055741438        6.1222262069199100        8.8385885257190129     
 H  -1.3232030719294747        5.0792157529880102        8.5904342409807022     
 H  -1.7210895600699283        6.7428998534570663        8.2053099404727305     
 C  -1.3846478285063886        6.3928621989514038        10.312991390242441     
 H -0.74704846874332442        5.7589299608712130        10.947907078845283     
 H  -1.1050170203879344        7.4290460773176843        10.563474073736195     
 C  -2.8576032243907399        6.1623637595024512        10.671169949695273     
 H  -3.1423607554121382        5.1274055636883835        10.420416359005715     
 H  -3.4886198548374976        6.8035528533578740        10.035306650550773     
 C  -3.1702336469919885        6.4402493805406760        12.145520191860601     
 H  -2.5448043766972179        5.7904990362892601        12.777746768717366     
 H  -2.8643523371973503        7.4692435790170268        12.396427395363624     
 C  -4.6457260774896758        6.2434402880924509        12.520057808770529     
 H  -4.9645855927559932        5.2239851938702380        12.243823285686528     
 H  -5.2758125067221018        6.9244752716256697        11.923224867314897     
 C  -4.9056640193693388        6.4758937029844912        14.013717586904297     
 H  -4.2818812866658362        5.7813630489034411        14.601064217421179     
 H  -4.5613796922811005        7.4858564445327920        14.296978696704450     
 C  -6.3757626719944387        6.3074227171369213        14.428240308007126     
 H  -6.9959603703491693        7.0486243898186309        13.894040203101405     
 H  -6.7313176804480266        5.3147013679371797        14.097562722306593     
 C  -6.5591021747356937        6.4530151265339804        15.944900185397382     
 H  -7.6104554393228465        6.3361235768852779        16.253266897684732     
 H  -6.2257100202976625        7.4445752465436534        16.299984131012305     
 H  -5.9731730115001209        5.6942867010048133        16.490839983339583     
 Cl   15.686601587178563        5.9888748885583629       0.98596112175230288     
 Co   20.814879426882538        1.9777607383276379        5.5635620435982647     
 N   22.248117144445590        3.5317170079851077        5.4319653600347060     
 N   19.701852607787028        3.7732465516295610        5.5887692811533523     
 N   22.076727075542792        1.1804865499918835        4.0833252182648891     
 N   19.497136308628093        1.2072399342225999        4.0069950970492725     
 N   22.286208015207229        1.1491114163494525        6.8628041573892835     
 N   19.693995017448209        1.1126051923377613        7.1908513868136543     
 O   23.597672409078868        3.3349926706585449        5.3957614924787567     
 C   21.870389982589188        4.7833751324231031        5.4771741834171026     
 N   18.407214436247809        4.1642448789566577        5.6167999118263952     
 C   20.429146468206596        4.9204094357015231        5.5453631222659849     
 O   23.437931294373318        1.1779526398666322        4.1765131095695365     
 C   21.590921218197568       0.53995998047734628        3.0509827131646992     
 N   18.179574790619728       0.99469668382642584        3.7777171741215843     
 C   20.143753472625306       0.53050719163726756        3.0225701540766665     
 O   23.637944938438721        1.2159651836648888        6.6611232784264773     
 C   21.905851900157696       0.50407714439384310        7.9342435317131903     
 N   18.414594427828987       0.80572667003046994        7.5104050491193188     
 C   20.460881506996746       0.42640576655175466        8.0787551409594780     
 B   24.035365073542827        1.8912866757026756        5.3713018207080170     
 C   22.819157139435259        5.9301659744381423        5.4900358141910663     
 H   17.637746556548333        3.4669415899226381        5.7129267106674329     
 C   18.288606685644979        5.5169046359689231        5.6059137473331333     
 C   19.573420918209667        6.0423899550486686        5.5537247041165525     
 C   22.438878346274652      -0.14878567591968708        2.0400239376494858     
 H   17.459710780776007        1.3771452637928576        4.4304769268425792     
 C   17.974194252168431       0.20752441824212164        2.6916212754418996     
 C   19.221491008433038      -0.11311143682167658        2.1728101178451689     
 C   22.850075342582304      -0.10703345981427544        8.9035347876733226     
 H   17.619960636819698        1.2198429801996353        6.9735166730845499     
 C   18.345370643879285       -4.3795230087116992E-002   8.5603401810102433     
 C   19.650724462916234      -0.31287363240943689        8.9607143457407723     
 C   25.621081037702680        1.8327614810616930        5.2022169234510089     
 H   23.585572187820393        5.8164108578094895        4.7095968542896305     
 H   23.372679117692716        5.9632799409688948        6.4412797061782872     
 H   22.300116309241417        6.8815814429537596        5.3574250657572726     
 H   17.315897394068251        5.9885159408563053        5.6834579199665711     
 H   19.845193390492671        7.0876111396679820        5.5252546159482216     
 H   23.196767407303710      -0.76193148881491157        2.5485540117563228     
 H   22.996053024618341       0.57883459189672970        1.4274835587941315     
 H   21.832424752518882      -0.77677338891984249        1.3781723432151205     
 H   16.981740677565728       -8.0408504134159967E-002   2.3621226787070437     
 H   19.426701596168826      -0.73812098628733824        1.3156332981355743     
 H   23.708550879988689      -0.54456448344800124        8.3782535383445680     
 H   22.350629852887121      -0.86218047656619257        9.5170459646739989     
 H   23.253992563727998       0.66450645005920361        9.5778965021417051     
 H   17.391197867250096      -0.41905853702142215        8.9113471758431544     
 H   19.955448250180396      -0.95981179896514701        9.7712099689502701     
 H   26.105190386942436        2.3987404030327384        6.0134875496962730     
 H   25.950437872580530       0.78827810516490393        5.3265797872941176     
 C   26.081493581973078        2.3570788180748794        3.8324973116833041     
 H   25.842554759203406        3.4291045298831913        3.7503230811796109     
 H   25.492317348124438        1.8635154427914906        3.0447066390199189     
 C   27.564533019814409        2.1440569631198789        3.5174415209708569     
 H   28.187764628174303        2.7459608119025645        4.1973176922745985     
 H   27.836280006937791        1.0953697306114782        3.7221572196709296     
 C   27.898692879859006        2.4808550020852826        2.0602835520224927     
 H   27.659012187928528        3.5373743274027887        1.8589904088774669     
 H   27.232787699256672        1.9035307488971434        1.3982850227268679     
 C   29.355328536618593        2.2039184929976940        1.6802690568558845     
 H   30.022059949970231        2.8137567373073691        2.3100820803966395     
 H   29.604179493084597        1.1568689547848741        1.9185001023901145     
 C   29.656407855721582        2.4766984681870108       0.20338479750877309     
 H   29.416705047548266        3.5255353644523089       -3.4666975263647815E-002
 H   28.979937240135794        1.8752685812710541      -0.42372259894735065     
 C   31.110872442618088        2.1842154179524420      -0.17896598789592455     
 H   31.353320287298164        1.1376736175198323        6.7927184314810873E-002
 H   31.780659089508628        2.7950148255712999       0.44729959029508620     
 C   31.419804086615258        2.4469204461162541       -1.6561551476042056     
 H   30.759411205283797        1.8300451664769373       -2.2844121457873068     
 H   31.166441776492537        3.4902100109427350       -1.9046018310397179     
 C   32.882544005895056        2.1753237261245117       -2.0246819234113005     
 H   33.139033479356911        1.1323580532615385       -1.7766254263833794     
 H   33.536451306627114        2.7961213743373925       -1.3913407820377854     
 C   33.200125323712001        2.4461980855003351       -3.4990479782422570     
 H   32.562651420451246        1.8122080443394928       -4.1340385714295120     
 H   32.920277294266008        3.4823568506292926       -3.7493998980693073     
 C   34.673137162037293        2.2160511333201356       -3.8572492030837728     
 H   34.958122519907583        1.1811301643952397       -3.6065913891702870     
 H   35.304039986787245        2.8573031616289533       -3.2213349822258990     
 C   34.985679607036921        2.4941325924903404       -5.3315772814821871     
 H   34.360280094740617        1.8443959918970103       -5.9638473835194263     
 H   34.679697848092964        3.5231263414986183       -5.5823586187407903     
 C   36.461176521438247        2.2974824230193893       -5.7061917272509941     
 H   36.780131363728152        1.2780416373722161       -5.4300100814423811     
 H   37.091238583006955        2.9785387321992847       -5.1093524182244705     
 C   36.721033623868792        2.5300223282668730       -7.1998554584510046     
 H   36.097149173009441        1.8356050768725991       -7.7872090167831658     
 H   36.376846345267012        3.5400344822832834       -7.4830133887269712     
 C   38.191086157471034        2.3614148517044509       -7.6144636133572359     
 H   38.811379006497596        3.1024269622848788       -7.0801556452864203     
 H   38.546487637743191        1.3686087906542170       -7.2839266402271141     
 C   38.374470962382198        2.5071866068940820       -9.1310985580093806     
 H   39.425789755708088        2.3901267908445996       -9.4394931428010747     
 H   38.041247742148386        3.4988264457634477       -9.4860432345943764     
 H   37.788456246602330        1.7486431759128769       -9.6771583494077298     
 Cl   16.128723160076554        2.0404603932097847        5.8262001619429791     
 Co   20.464351734974088        1.9673963316817895        12.421921189778555     
 N   21.898497327058639       0.42349177092130125        12.229309034926203     
 N   19.342685058833794       0.18369653802419769        12.394946583177685     
 N   21.712145368036737        2.7917096486112434        10.928308026232942     
 N   19.144291755751556        2.7722315779537556        10.893485554945267     
 N   21.946292050958885        2.8310068529302517        13.679392682037156     
 N   19.355813742942701        2.9009224755574055        14.024537924822443     
 O   23.248201967892602       0.61851115171360493        12.205421445297011     
 C   21.515991785857075      -0.82665551398771586        12.269247765335113     
 N   18.049726903177014      -0.20970001407169692        12.453842845481352     
 C   20.072299453382591      -0.96228156601802550        12.343023482360701     
 O   23.076704499568351        2.7808822307824195        11.000014065118449     
 C   21.217189817360417        3.4286807785824314        9.8982205932005893     
 N   17.821802666373223        2.9661623752996129        10.677810317319411     
 C   19.771447286115848        3.4361344373483882        9.8884732328788569     
 O   23.296955563478623        2.7349123081689060        13.481931334654140     
 C   21.580780898383537        3.4716711096925650        14.758311732226705     
 N   18.082440600694294        3.2101321569561430        14.363953753634664     
 C   20.137793214534543        3.5728158517202373        14.909969101327730     
 B   23.685538846547455        2.0667538893249495        12.183661920877096     
 C   22.464221828572388       -1.9734704105723921        12.285035905762291     
 H   17.282909677383046       0.48850085707162316        12.573867879566256     
 C   17.934563049402346       -1.5615982108187123        12.453942238274172     
 C   19.220185224239088       -2.0849400783011820        12.373437761039661     
 C   22.049045989224680        4.1074734699030913        8.8667947326890424     
 H   17.112753289764647        2.5872512455620686        11.343340550449584     
 C   17.595345244698386        3.7333325210916009        9.5795278924660057     
 C   18.831233166041031        4.0574228463305229        9.0393244807432964     
 C   22.545618850928840        4.0590974447613268        15.722065095551278     
 H   17.279315193507067        2.7909371577238313        13.842520861550698     
 C   18.031403708248138        4.0504394497782856        15.421783197877444     
 C   19.343585395728056        4.3105138465662840        15.806663138533088     
 C   25.272324703784044        2.1241808134249962        12.012474233695203     
 H   23.192358585945549       -1.8946875094233584        11.464844604328055     
 H   23.064973581950909       -1.9620568525009765        13.207702496140305     
 H   21.941542737887325       -2.9291350646542433        12.216751519830042     
 H   16.965344792329883       -2.0354484222292939        12.557971444839403     
 H   19.494728385885352       -3.1296287775516527        12.344450044225249     
 H   22.866743993495373        4.6569259010190525        9.3493900102352807     
 H   22.523757279982188        3.3752585691067414        8.1975185988063917     
 H   21.444293616714656        4.7889895236456717        8.2603785183104872     
 H   16.596456855428190        4.0045184095846134        9.2571142689320691     
 H   19.018473479658986        4.6654476397073248        8.1654931833977056     
 H   23.349250623045595        4.5808895438356343        15.182166630244959     
 H   22.046448447279786        4.7396050167337682        16.419924735625024     
 H   23.032836464254800        3.2619626988378019        16.308852932769696     
 H   17.083450448208087        4.4220414487018083        15.792501139334192     
 H   19.661491429747194        4.9473073863459529        16.619974565625871     
 H   25.755176253547134        1.5612701993744922        12.826980348970539     
 H   25.600259703240155        3.1693387717038690        12.135691363060813     
 C   25.740751246408706        1.5970895597043566        10.645883359830746     
 H   25.497328233945325       0.52604445482129858        10.563088634060701     
 H   25.159960123581119        2.0930405664117262        9.8532096136942169     
 C   27.229213986679841        1.7997812574277581        10.342504506937214     
 H   27.842445016265867        1.1951689453312395        11.029283664933279     
 H   27.506900245377285        2.8470022365858449        10.547508084535243     
 C   27.574824436973810        1.4571359847084222        8.8885146472400987     
 H   27.329878165989211       0.40151227770595310        8.6883510291376815     
 H   26.917809590333313        2.0367542069560094        8.2196515978790909     
 C   29.036950894507086        1.7233938095208163        8.5168316457519264     
 H   29.696382236559018        1.1095413064159834        9.1506579039083729     
 H   29.291688605178791        2.7691005659447523        8.7554384341499052     
 C   29.344742920136557        1.4474144357583698        7.0410393813251417     
 H   29.100841990599495       0.39938408568797706        6.8033679983458786     
 H   28.673870193648405        2.0512805603856838        6.4101751611844628     
 C   30.802304774594351        1.7327559945010531        6.6613679487749655     
 H   31.049130074838576        2.7782348016546337        6.9089081610024028     
 H   31.469029259463888        1.1186018608148458        7.2878173560638384     
 C   31.111630414601631        1.4697629370881833        5.1835357084340972     
 H   30.451327705094265        2.0868530979979103        4.5554646165500721     
 H   30.857776201174428       0.42656487285451272        4.9350819769200776     
 C   32.573834492677925        1.7415886131555747        4.8114459400563492     
 H   32.831366997790404        2.7836004072555891        5.0627797017164413     
 H   33.230204422745345        1.1180174458570720        5.4397009532124372     
 C   32.885948078936948        1.4774338764802748        3.3338920600484401     
 H   32.246727142047732        2.1152205283052585        2.7043647176205776     
 H   32.604792833704700       0.44259258099854015        3.0789464920380132     
 C   34.357667362830988        1.7090612051558935        2.9712755491482139     
 H   34.644740159587499        2.7413798495280672        3.2314756151079114     
 H   34.990024797046523        1.0603847976486998        3.5987744052116799     
 C   34.666531437570072        1.4458927658950400        1.4925217654857679     
 H   34.046485552741331        2.1089089212466594       0.86775333441044622     
 H   34.352480217751008       0.42178553949996084        1.2288449338221474     
 C   36.144421250005536        1.6350815546159632        1.1227813332219272     
 H   36.472026125192947        2.6487167829784437        1.4138848505097044     
 H   36.766846864433354       0.94002834042079619        1.7131253716280574     
 C   36.411049544705833        1.4195734170637229      -0.37291725120388353     
 H   35.809987459715721        2.1398788803960969      -0.95781817429754090     
 H   36.044554779626310       0.42016303726626458      -0.67556901301176764     
 C   37.892789637798572        1.5574152123487792      -0.76339598367237882     
 H   38.487697839872283       0.79403101739148074      -0.22698680628993281     
 H   38.268824455147914        2.5393710416664037      -0.41504894764382905     
 C   38.098791775270115        1.4247129180603924       -2.2785368528885095     
 H   39.169261435810526        1.4895141124177278       -2.5581075453177244     
 H   37.717895066120235       0.44982285455451188       -2.6538559411521949     
 H   37.561938843627907        2.2261288018383936       -2.8304929532769578     
 Cl   15.786890966886864        1.9164432952030583        12.742374509765211     
 Co   10.779195945898577        5.9159741046512995        8.0179463931776525     
 N   9.3448613599433550        4.3721690067743975        8.2099810008787450     
 N   11.900397501074695        4.1317953210863987        8.0435568224545424     
 N   9.5317608988050004        6.7400222920351025        9.5119061484302172     
 N   12.099834390724576        6.7200007260521950        9.5459513625475179     
 N   9.2971431133419777        6.7792716278447971        6.7603472030095650     
 N   11.887505661078901        6.8476769805003253        6.4141492029409601     
 O   7.9952019403597046        4.5675093608743094        8.2345792649439780     
 C   9.7270144619294907        3.1219043496861776        8.1698582812574188     
 N   13.193270975966970        3.7381807013066948        7.9844589046028336     
 C   11.170606100923196        2.9859444087380314        8.0955467245059172     
 O   8.1672072774318494        6.7296522811881463        9.4404365590667734     
 C   10.027252985174238        7.3772959439538557        10.541552226620382     
 N   13.422408380800356        6.9140642888218764        9.7609758042011023     
 C   11.473053398758776        7.3844413409920691        10.550856445996198     
 O   7.9465289028124637        6.6840995540045558        6.9584999835844625     
 C   9.6626030806237129        7.4198213388966590        5.6813275624672563     
 N   13.160915681662877        7.1565139140399401        6.0744943482786429     
 C   11.105571091278962        7.5201090833842992        5.5290943381834134     
 B   7.5580811118418740        6.0157421006768219        8.2566771082251709     
 C   8.7785718046120209        1.9752483313531295        8.1545156723753873     
 H   13.960258008622567        4.4362114449278884        7.8645357945779448     
 C   13.308234061041121        2.3862450581027130        7.9842433883516533     
 C   12.022549807756153        1.8631192776366199        8.0648661248486828     
 C   9.1958955099065527        8.0568712559838520        11.572848755339272     
 H   14.131217354075330        6.5347570911676174        9.0953755709395008     
 C   13.649288672684623        7.6817493640473096        10.858758999921996     
 C   12.413594260192998        8.0061116746135248        11.399324263737688     
 C   8.6978533145170687        8.0078228458896934        4.7178465908608409     
 H   13.964043399872361        6.7371766372266242        6.5957960635060608     
 C   13.212007249756223        7.9970165840590042        5.0168124258645497     
 C   11.899837366834097        8.2576423404242263        4.6323085616679309     
 C   5.9713111085863169        6.0734288401954482        8.4280498791798362     
 H   8.0497740850326593        2.0550339562617310        8.9739692039118282     
 H   8.1786612725394576        1.9856289221518357        7.2313432910213509     
 H   9.3010337705616788        1.0196037885508329        8.2242212835596966     
 H   14.277387768809717        1.9122720681589778        7.8800560925952539     
 H   11.747872228601166       0.81846956910399860        8.0937840401662484     
 H   8.3786976424351050        8.6068878669583331        11.090066397928753     
 H   8.7205451095170901        7.3250979817433652        12.242140324863874     
 H   9.8010998772766911        8.7380374194163757        12.179202137735547     
 H   14.648291477421171        7.9531298362666289        11.180619083760780     
 H   12.226737222515760        8.6145956251490858        12.272922683173318     
 H   7.8936702460415491        8.5284746644224025        5.2578278451192864     
 H   9.1969333381908740        8.6893928828549676        4.0211080221030713     
 H   8.2115412367198850        7.2111703446355566        4.1298547254454592     
 H   14.160010232732326        8.3683776856573804        4.6459786800128438     
 H   11.581945188272945        8.8947309866370787        3.8192289644994952     
 H   5.4883531502401555        5.5105804434639420        7.6135632026896500     
 H   5.6434909917475400        7.1186279325302229        8.3048660461454702     
 C   5.5029068011181987        5.5463686635934444        9.7946404617667113     
 H   5.7465797728629617        4.4753828274103569        9.8775412321791087     
 H   6.0835115510136157        6.0425730178953510        10.587302025912411     
 C   4.0143744448196834        5.7486544413183029        10.097950008089764     
 H   3.4013471436939078        5.1437689290976758        9.4112197007069227     
 H   3.7363428110146848        6.7957720021801595        9.8928330559453954     
 C   3.6688996133727749        5.4060128757303332        11.551968489212213     
 H   3.9142109073373041        4.3504764131865707        11.752191404399957     
 H   4.3257454940504969        5.9859025990321308        12.220775188008201     
 C   2.2066967546516172        5.6717887031035978        11.923693584514076     
 H   1.5474441764107394        5.0577141832069463        11.289885452390877     
 H   1.9515971325853088        6.7174230243817625        11.685109140880938     
 C   1.8990722724378835        5.3956688654763525        13.399490298270486     
 H   2.1433308260834467        4.3477026664374048        13.637103183449645     
 H   2.5697861078567588        5.9997372156719564        14.030339156582235     
 C  0.44143152606353764        5.6805096821166439        13.779249319488390     
 H  0.19426869586646212        6.7259510347621045        13.531854204552667     
 H -0.22512511772753785        5.0662215839678124        13.152743121129811     
 C  0.13223776879469207        5.4172119826182499        15.257050585374632     
 H  0.79240742736114489        6.0343749182412063        15.885193241212544     
 H  0.38636704803863198        4.3740360339179061        15.505322527919738     
 C  -1.3300312926562485        5.6886018434533590        15.629221809621104     
 H  -1.5877996405892265        6.7306237571456693        15.378164701040907     
 H  -1.9862592590782016        5.0650454159344491        15.000800893772725     
 C  -1.6421067949293093        5.4239799738208649        17.106690462844639     
 H  -1.0029394726143679        6.0616242360525181        17.736405668124856     
 H  -1.3608703420227748        4.3890900299015474        17.361316144969415     
 C  -3.1138496823956645        5.6553919435004776        17.469358842857162     
 H  -3.4009383903459094        6.6878005574766224        17.209579772567047     
 H  -3.7461524976517104        5.0069641384078798        16.841567259532702     
 C  -3.4228100866500761        5.3916094699524644        18.947962008036669     
 H  -2.8025936194982211        6.0541280019470340        19.573034460609428     
 H  -3.1090652750795096        4.3673173966002121        19.211144496400941     
 C  -4.9006337737117525        5.5810997036080492        19.317776065887269     
 H  -5.2278006888586299        6.5950049949402221        19.027313407115511     
 H  -5.5232881722634684        4.8867077600478428        18.726995118368720     
 C  -5.1674906697551020        5.3647851506249991        20.813278810640519     
 H  -4.5656836967731147        6.0839071593827025        21.398602498686977     
 H  -4.8021287981424505        4.3648818086677625        21.115137708974665     
 C  -6.6489376834612504        5.5040216355178559        21.204001550522911     
 H  -7.2447040497973987        4.7418419558369651        20.667152176120627     
 H  -7.0237601675726102        6.4865396181923103        20.856428093034676     
 C  -6.8551492954463233        5.3704661692098483        22.718999823103378     
 H  -7.9250735848402574        5.4375425476894161        22.998868853102660     
 H  -6.4766900468806003        4.3947528780435325        23.093377283546182     
 H  -6.3165989150905384        6.1698345106085419        23.271404444976678     
 Cl   15.456706534024438        5.8632851617273811        7.6963501375530416     
         388

 Co   11.003313283726584        5.9261463957566525        1.2517716008353164     
 N   9.5714213645667172        7.4809105857694096        1.3857951749704163     
 N   12.117954557389853        7.7204594691145205        1.2275827036987788     
 N   9.7415748453889961        5.1287736125888665        2.7328318887676946     
 N   12.320902225670510        5.1533013148735414        2.8064037406852136     
 N   9.5309083074348937        5.0978808140081870       -4.5828926149873606E-002
 N   12.122845908466031        5.0586962756364544      -0.37596245731991584     
 O   8.2216876258280784        7.2853024192264941        1.4220095551076561     
 C   9.9501847610173133        8.7322433660859620        1.3406410356810898     
 N   13.412774854643891        8.1104795455610130        1.1970910364297453     
 C   11.391545503620256        8.8681772522980733        1.2713419674136150     
 O   8.3802170935755029        5.1280716984743471        2.6408936808645960     
 C   10.227721729812330        4.4872518319114301        3.7643739073407869     
 N   13.638581702945061        4.9401969380234725        3.0343885332670575     
 C   11.674894688954595        4.4767841895608873        3.7913582447169540     
 O   8.1793316771217945        5.1661950641356231       0.15639529419062981     
 C   9.9098337029838888        4.4523114115305891       -1.1174319670451283     
 N   13.401669564413595        4.7516696261261169      -0.69755192933686483     
 C   11.354544874092015        4.3733432123109646       -1.2632523270139493     
 B   7.7828715247973514        5.8417835988763525        1.4464155098451925     
 C   9.0021586172740626        9.8796370290824900        1.3280898248372366     
 H   14.181494205799781        7.4124642917574688        1.1000437120156583     
 C   13.532372336169731        9.4630270196749162        1.2067700517429254     
 C   12.248025490773944        9.9894955346063217        1.2608534632930983     
 C   9.3805858531278918        3.7988878106051249        4.7762638556324832     
 H   14.358010845233833        5.3222600971863416        2.3810222527240783     
 C   13.844577763048186        4.1527063141129013        4.1201800256822425     
 C   12.597684574246975        3.8325864930079803        4.6401496445370451     
 C   8.9640054988354674        3.8417452979213640       -2.0854460217087576     
 H   14.197155220803658        5.1651730310667876      -0.16142501297040618     
 C   13.469173069830328        3.9027395513370498       -1.7480403980679153     
 C   12.163188836763407        3.6342677163120882       -2.1467024785388862     
 C   6.1970503862621547        5.7844301715105022        1.6153208636808019     
 H   8.2384874807450892        9.7685533653629886        2.1113831791030444     
 H   8.4452805586958437        9.9105013141990383       0.37889765677700943     
 H   9.5221215077745089        10.830955891479034        1.4565212976736279     
 H   14.505229246330286        9.9339431050710765        1.1271363708669373     
 H   11.976954255415407        11.034914428816013        1.2890076587047079     
 H   8.6165416846247336        3.1931569044187365        4.2694284403521952     
 H   8.8317421027941609        4.5266300004318376        5.3949362595130861     
 H   9.9862094041764280        3.1646483826266580        5.4321979872528914     
 H   14.837161345763080        3.8641247661624147        4.4485860991019761     
 H   12.393049770253183        3.2077495430482474        5.4976066783017199     
 H   8.1092526773551263        3.3992311093200396       -1.5585714110024220     
 H   9.4632559704178600        3.0908637888915820       -2.7039291312744873     
 H   8.5545948978515138        4.6143499558083478       -2.7547465439563306     
 H   14.422764651476809        3.5276866478271307       -2.1007860175472621     
 H   11.857141469010630        2.9881392765904766       -2.9573133105452816     
 H   5.7135166085806404        6.3499482525035544       0.80337335226456130     
 H   5.8673075069596976        4.7399872980407958        1.4915909972167445     
 C   5.7360291508946659        6.3099810301063686        2.9843799520743954     
 H   5.9742339898482912        7.3822213731692958        3.0654560192380158     
 H   6.3253045093780189        5.8176799653376392        3.7728754035946230     
 C   4.2529940932198755        6.0962279247844497        3.2992424706549293     
 H   3.6295683934420424        6.6966431798725807        2.6182737187267251     
 H   3.9822654785094658        5.0470491117758316        3.0959107550256637     
 C   3.9178234147729771        6.4346969830124294        4.7558065475246147     
 H   4.1559368591970065        7.4917941959219148        4.9556606047646206     
 H   4.5842915550978587        5.8593054227092880        5.4188394128372774     
 C   2.4614159074201725        6.1561840423466521        5.1357620495963250     
 H   1.7940176409457491        6.7644167082048137        4.5051557375617772     
 H   2.2140967937999223        5.1085820953129977        4.8985716129252150     
 C   2.1595060008963656        6.4300281016724838        6.6123085896148286     
 H   2.3972862620468649        7.4794978366310900        6.8492702585020862     
 H   2.8368941911650047        5.8305227002686255        7.2401930622963073     
 C  0.70551703772600871        6.1353504360327893        6.9948544704199369     
 H  0.46499654973448107        5.0881554128599875        6.7490800076335669     
 H   3.4667761853999370E-002   6.7442472578150019        6.3679440215455489     
 C  0.39606610300619527        6.3990891325767025        8.4717674546913528     
 H   1.0578216321145566        5.7844716142743229        9.1006920001999099     
 H  0.64714850630733189        7.4431598161938339        8.7189360448770437     
 C  -1.0659715489867296        6.1247836599079193        8.8409410796971102     
 H  -1.3201484406465271        5.0809443095092099        8.5945227281726311     
 H  -1.7213510481229355        6.7431399456913601        8.2068417439254588     
 C  -1.3838808080257496        6.3972158388862628        10.314955772288197     
 H -0.74489405655899199        5.7657605807240921        10.950800595910755     
 H  -1.1063914182591410        7.4343276087759156        10.563579515832576     
 C  -2.8562420391616659        6.1643521350322068        10.673804172295746     
 H  -3.1387206360409245        5.1282899020595449        10.425494640705143     
 H  -3.4885177671037479        6.8026707597220870        10.036470484985696     
 C  -3.1697753273027893        6.4450524375466083        12.147384142704542     
 H  -2.5427456434874962        5.7987469813603338        12.781289159245629     
 H  -2.8668285169976153        7.4753821782353240        12.395636980197260     
 C  -4.6447139904407084        6.2450418911032060        12.522075085183475     
 H  -4.9600778252203943        5.2237485578532139        12.249637918227876     
 H  -5.2764730913198914        6.9215692233931021        11.922407277603407     
 C  -4.9067799363724047        6.4823085628360415        14.014417226033867     
 H  -4.2798561925892527        5.7940666129430962        14.604865337449061     
 H  -4.5684157839329913        7.4948928626495128        14.293328036104004     
 C  -6.3758528760849948        6.3072602135132287        14.428849584866414     
 H  -6.9994473638642516        7.0421423365367675        13.891049509991264     
 H  -6.7251396490532240        5.3115738608234615        14.102345824695934     
 C  -6.5619407332821238        6.4582667550105821        15.944409115437644     
 H  -7.6114768032005617        6.3325661186567501        16.253069496996257     
 H  -6.2387404577878964        7.4535415469192881        16.294623335051075     
 H  -5.9699326037801086        5.7086241707243319        16.494028940745626     
 Cl   15.689074074760708        5.9852031082125263       0.98438129102707261     
 Co   20.812118464984284        1.9778627067648742        5.5613508102984381     
 N   22.243966106161029        3.5326207431165968        5.4275356762812352     
 N   19.697351085088325        3.7721737672766049        5.5854037768880165     
 N   22.074185261338513        1.1806276547026953        4.0804254861584006     
 N   19.494962606245284        1.2053764343603399        4.0063762162243446     
 N   22.284399092156505        1.1494909204045072        6.8591550283103553     
 N   19.692370628943390        1.1101766675639853        7.1887049011222883     
 O   23.593700194510983        3.3370224537726907        5.3914928361708805     
 C   21.865162922900268        4.7839478302107930        5.4725600193153925     
 N   18.402523033953027        4.1622106526809919        5.6155752992837558     
 C   20.423780210515936        4.9198773085913707        5.5415822147793863     
 O   23.435505117835987        1.1796386999799691        4.1727402844225825     
 C   21.588223866407812       0.53935149953961159        3.0486398490182292     
 N   18.177280766137756       0.99278416717378326        3.7779118159794258     
 C   20.141059141872777       0.52912698504354083        3.0212959441389997     
 O   23.636011216484849        1.2179824642984001        6.6572180365138296     
 C   21.905263391771925       0.50371179518445885        7.9305511789918715     
 N   18.413485912866090       0.80312063924742294        7.5100545383473873     
 C   20.460518716257070       0.42472806880657921        8.0760567226635303     
 B   24.032617240958544        1.8935273813124081        5.3672365544872145     
 C   22.813157397911731        5.9313725914643278        5.4851709755019602     
 H   17.633775385893497        3.4642126519803740        5.7126098969206893     
 C   18.282936385820481        5.5147587024120304        5.6056321018498201     
 C   19.567300292608699        6.0412076294738020        5.5516887341148973     
 C   22.435606117567186      -0.14908427237771837        2.0369880445645370     
 H   17.457755355998405        1.3746132602335719        4.4313153781283221     
 C   17.971363712561590       0.20584448672790948        2.6917139577577096     
 C   19.218317381259734      -0.11442689446950893        2.1719629427106519     
 C   22.850809765174073      -0.10711175776284790        8.8986942948059902     
 H   17.618077311907726        1.2166526759196716        6.9738421455260946     
 C   18.345810694591357       -4.5915379608405291E-002   8.5604465689992182     
 C   19.651728579814613      -0.31443531256849322        8.9592887949166951     
 C   25.618452971832411        1.8363049417455237        5.1985274408959086     
 H   23.577285226968353        5.8199592345985405        4.7023403994406676     
 H   23.369495418983444        5.9626759003520053        6.4346952558104586     
 H   22.293223155847272        6.8826408536783834        5.3560687415115451     
 H   17.310071242611428        5.9857114490106751        5.6850101592199138     
 H   19.838378320303406        7.0866227676911837        5.5233982493533995     
 H   23.197936258363342      -0.75688510604342041        2.5442835990006905     
 H   22.986770323156506       0.57861877238705672        1.4200287727847183     
 H   21.829758857726993      -0.78157413814785826        1.3793783380536084     
 H   16.978780090039155       -8.2316068430743961E-002   2.3629187375863396     
 H   19.423023947281944      -0.73894256663860436        1.3142918756620170     
 H   23.706949014279822      -0.54733446537320118        8.3720308787001123     
 H   22.351796503028410      -0.85999057503957332        9.5151030061565987     
 H   23.258133222815196       0.66491855198328320        9.5701232885375358     
 H   17.392160376865085      -0.42103768597927993        8.9129647163788395     
 H   19.957642125542357      -0.96069939152863237        9.7698372887452436     
 H   26.101843568428190        2.4019982306694647        6.0104364723366457     
 H   25.948304972932476       0.79191591832841357        5.3224200550847058     
 C   26.079477936725770        2.3617352087073913        3.8294263028949738     
 H   25.841198298143066        3.4339512231648723        3.7482295762216498     
 H   25.490245745721996        1.8693028392423414        3.0409783465079268     
 C   27.562519083722968        2.1480496215478908        3.5145898574337711     
 H   28.185908496426872        2.7485122561823077        4.1955491162471388     
 H   27.833304009604010        1.0988858989403305        3.7179329598438366     
 C   27.897643511863105        2.4865359761967540        2.0580247309802435     
 H   27.659410009835675        3.5436081612125094        1.8581729132497202     
 H   27.231235271411006        1.9110686006774289        1.3949948835041812     
 C   29.354076702056734        2.2082051485279246        1.6780571902302959     
 H   30.021400382213209        2.8164945912766322        2.3086884553869758     
 H   29.601526254806139        1.1606202894963866        1.9151936439011030     
 C   29.655925900229423        2.4821793622083095       0.20152708096789579     
 H   29.417932280833440        3.5316182796570779       -3.5368079257283032E-002
 H   28.978653232852214        1.8825726994539489      -0.42638931392261559     
 C   31.109977432846279        2.1878355897671979      -0.18103505859633209     
 H   31.350731377868350        1.1406731676778490        6.4662697263329780E-002
 H   31.780691358097766        2.7968382433941699       0.44592143825557762     
 C   31.419367047463734        2.4517651316946290       -1.6579232357137850     
 H   30.757752606175416        1.8370444311092435       -2.2869027392285761     
 H   31.168037103703284        3.4958017764384612       -1.9049953240157462     
 C   32.881479703025548        2.1778507994020608       -2.0271068206401703     
 H   33.135921975961217        1.1340517335753846       -1.7807765158750415     
 H   33.536702859504402        2.7963186383836534       -1.3929511762340068     
 C   33.199336769050802        2.4504975396303017       -3.5010883821480312     
 H   32.560462879716120        1.8189903340555433       -4.1370006422465613     
 H   32.921651969499408        3.4875867371363634       -3.7495944011723763     
 C   34.671748783293559        2.2179500686081219       -3.8599571859353956     
 H   34.954432300116821        1.1819212831057158       -3.6117339740432581     
 H   35.303922135328520        2.8563251878560578       -3.2225775739433091     
 C   34.985202979763230        2.4988267620713063       -5.3335171645539683     
 H   34.358199974336557        1.8525338960073092       -5.9674614627674840     
 H   34.682165976843670        3.5291561843087567       -5.5816565724767111     
 C   36.460145645894421        2.2989590072474506       -5.7082772447158945     
 H   36.775595011875339        1.2776784145849944       -5.4358879395281434     
 H   37.091882936346259        2.9755051999893558       -5.1086035000420242     
 C   36.722138995331910        2.5363038954301858       -7.2006228425259042     
 H   36.095123401718496        1.8481645421653390       -7.7910774100448492     
 H   36.383862713800305        3.5489328909649553       -7.4794404523542743     
 C   38.191170315583932        2.3611320931640054       -7.6151321480515124     
 H   38.814850789067833        3.0958430288963910       -7.0772347020777779     
 H   38.540318355168871        1.3653692262387953       -7.2887553500044033     
 C   38.377299104793977        2.5123005379946739       -9.1306691556084427     
 H   39.426803939387277        2.3864475556901392       -9.4393547362809667     
 H   38.054251874163548        3.5076474407271028       -9.4807575684949388     
 H   37.785213318162100        1.7628253391815893       -9.6803972641769569     
 Cl   16.126244654798899        2.0369097153188060        5.8278837387486808     
 Co   20.468067855346678        1.9674977493736105        12.415193036790699     
 N   21.900733022432771       0.42178677393917108        12.226463361463583     
 N   19.345524926380413       0.18379397515177792        12.392281519309917     
 N   21.717485719833061        2.7890687832701193        10.922228967779649     
 N   19.148826727706400        2.7708673492983800        10.885536921910740     
 N   21.949898993452997        2.8273357209272265        13.675403207443440     
 N   19.359431758498431        2.8967180196416646        14.020341274060199     
 O   23.250601478063341       0.61585101532224440        12.201505501547311     
 C   21.517629557761367      -0.82818064277894421        12.266744539821602     
 N   18.052209021799310      -0.20840171244452721        12.450232435693216     
 C   20.074042894094333      -0.96284304680622301        12.340794803984631     
 O   23.081825048071515        2.7780326593741775        10.995209834846605     
 C   21.223289455124377        3.4271449332241879        9.8924728969705313     
 N   17.826709982075901        2.9667078058496514        10.669314923787470     
 C   19.777407472744262        3.4355698525835492        9.8819277755509702     
 O   23.300545046460762        2.7325275102620155        13.477263873108726     
 C   21.584123684475184        3.4691816037533085        14.753531171204035     
 N   18.085971699924865        3.2058716272705285        14.359567094281198     
 C   20.141163436041090        3.5692910321382136        14.905467967224958     
 B   23.689197937502708        2.0634293364624545        12.179679234229386     
 C   22.465140826625149       -1.9756268903551530        12.281989375666061     
 H   17.285846775964739       0.49040392423446083        12.568775420479630     
 C   17.935722300512111       -1.5602643685968409        12.450176550006754     
 C   19.220813532125181       -2.0847838060110635        12.370749109205695     
 C   22.056180648372212        4.1066231077327817        8.8624005936001371     
 H   17.116917885428183        2.5880622496958621        11.334211961364627     
 C   17.601823387368547        3.7356451944124407        9.5721489480894046     
 C   18.838508933686928        4.0590259568774707        9.0331447926389661     
 C   22.548223063675955        4.0586894453151938        15.716690153606150     
 H   17.282920699786363        2.7877686410814482        13.837264639185628     
 C   18.034664568033325        4.0466140626204572        15.417064336509700     
 C   19.346727509375249        4.3070306043896558        15.801961732839779     
 C   25.275996551005640        2.1196635304324967        12.009077615535682     
 H   23.194818431020991       -1.8956881679210227        11.463381950075251     
 H   23.063985352035818       -1.9668555847008788        13.205794267716275     
 H   21.941932357428591       -2.9307194911688192        12.210780446397038     
 H   16.965999252386894       -2.0332324041363647        12.553391486815462     
 H   19.494385499186819       -3.1297196300964876        12.341993006252725     
 H   22.872339001735835        4.6570997790071473        9.3463546937217519     
 H   22.533127514573970        3.3747849198060673        8.1943789007457521     
 H   21.451864362323189        4.7872885913711043        8.2546829648794393     
 H   16.603448302895369        4.0087328265761517        9.2497300937188633     
 H   19.027042018063089        4.6682551161965922        8.1604844820379352     
 H   23.355002755201035        4.5747473467120701        15.176871158510464     
 H   22.049457288981806        4.7443926133403913        16.409012585382520     
 H   23.030517169919321        3.2636238616940219        16.309302544282726     
 H   17.086611740877277        4.4184407066916274        15.787322621110773     
 H   19.664504991772475        4.9441641740713580        16.615044756563282     
 H   25.758255179172419        1.5567316930070429        12.823898541593485     
 H   25.604568808446139        3.1646596910934823        12.131939172794731     
 C   25.744234179137834        1.5917369158839210        10.642792303677671     
 H   25.501918834300792       0.52040344243916870        10.561036959324632     
 H   25.162548597633009        2.0863182187205536        9.8499496129447941     
 C   27.232156304141856        1.7961254601149823        10.338465227543493     
 H   27.846545184449280        1.1932251046781157        11.025637095149952     
 H   27.508286563219556        2.8439695226772606        10.542067622641719     
 C   27.577586319016429        1.4523768701275799        8.8847513618160896     
 H   27.334613825850290       0.39611077243535781        8.6859158823339122     
 H   26.919179389579984        2.0299089436604083        8.2155435448111813     
 C   29.038961217726378        1.7210970027487347        8.5122822693367350     
 H   29.699714834433117        1.1091946271643851        9.1465253478275361     
 H   29.291708819950912        2.7674733260802769        8.7497570774749143     
 C   29.346851811372900        1.4442435869025327        7.0367349140826274     
 H   29.105079842749547       0.39553061009917934        6.8001819203412905     
 H   28.674617228613563        2.0460429912871154        6.4054375118560172     
 C   30.803690864274916        1.7321600172009477        6.6565841751574695     
 H   31.048384573994717        2.7783657120791703        6.9028643630621627     
 H   31.471648859377499        1.1201380120633613        7.2837060109474541     
 C   31.113434951501468        1.4679713502493650        5.1791171903706870     
 H   30.451901729994837        2.0828856002081193        4.5503050793850646     
 H   30.861662110606986       0.42401711221906146        4.9320386915580698     
 C   32.575065363120132        1.7420915591200172        4.8067268890307142     
 H   32.830446498531366        2.7850320959200303        5.0560067602347978     
 H   33.232504832360810        1.1211274499513648        5.4363049783411936     
 C   32.888001390333258        1.4754925182022474        3.3298762758435960     
 H   32.247555239532957        2.1104167989947329        2.6988809907485196     
 H   32.609139983854227       0.43958908833868615        3.0772359029942118     
 C   34.359250136387892        1.7093721522503040        2.9670337709733925     
 H   34.643812507468752        2.7430587866452605        3.2238450991671201     
 H   34.992732515131870        1.0643149294538299        3.5968395265205118     
 C   34.669393803253065        1.4419172289555362        1.4894906596471911     
 H   34.047209258377194        2.1001618963819935       0.86229786430940158     
 H   34.359094041765907       0.41598576102996471        1.2297452191999325     
 C   36.146490150634982        1.6350694092443669        1.1191172957297346     
 H   36.469724825853653        2.6511248799405993        1.4049364829787341     
 H   36.771354440030017       0.94592570465871662        1.7129452043852518     
 C   36.414577515585250        1.4130532990873506      -0.37505970995349514     
 H   35.808102470274150        2.1244925810364874      -0.96330680099778676     
 H   36.056223881793677       0.40996612670963811      -0.67142202587059086     
 C   37.894127811938716        1.5605351745639013      -0.76785235818514097     
 H   38.494961635245048       0.80568889113233266      -0.22806384560093954     
 H   38.261846463533118        2.5465326102297632      -0.42544633756944616     
 C   38.100612207713105        1.4211292993743532       -2.2820446981496585     
 H   39.167353115679468        1.4999483594359551       -2.5647885582659522     
 H   37.734657707468209       0.44085750358906062       -2.6504702616869755     
 H   37.552772872865113        2.2091905266045542       -2.8370794895892617     
 Cl   15.790020202668178        1.9190217809327526        12.733759855378690     
 Co   10.775500144778720        5.9159380924061695        8.0246442614598870     
 N   9.3426650117990189        4.3703165744369583        8.2128539548308712     
 N   11.897624659167226        4.1318033502677585        8.0463283924490874     
 N   9.5264047270544996        6.7372703985615923        9.5179201071471944     
 N   12.095261565982117        6.7185800941469758        9.5539129800127665     
 N   9.2935678801577790        6.7754944028503168        6.7643189878786085     
 N   11.883930988661012        6.8435177850102926        6.4184338528368636     
 O   7.9928372363637337        4.5646695599868785        8.2384511680895791     
 C   9.7254513915765433        3.1202435555475598        8.1724073593116771     
 N   13.190864391640273        3.7394114839360255        7.9881962804325504     
 C   11.168947453630876        2.9852807560042280        8.0978751379653264     
 O   8.1620703769586651        6.7266458639193312        9.4451517940600969     
 C   10.021083647316814        7.3756188402484701        10.547279056498345     
 N   13.417454680420320        6.9145400337196889        9.7695495144409907     
 C   11.467017720892899        7.3837664133928627        10.557425603106578     
 O   7.9429661598312169        6.6815162428740997        6.9630803528560161     
 C   9.6592972240613424        7.4172373566969929        5.6861006292205305     
 N   13.157424249326590        7.1523360560459457        6.0789931006507789     
 C   11.102239781851067        7.5165756629758693        5.5336457954050715     
 B   7.5544350806076865        6.0122388488391403        8.2605818619126534     
 C   8.7777488176408180        1.9729402669678167        8.1575634234078489     
 H   13.957379403660312        4.4380640699250993        7.8697450306701509     
 C   13.307170496257008        2.3875151301124418        7.9881477209364879     
 C   12.022023411340538        1.8631900957229579        8.0676813719638147     
 C   9.1886410714358977        8.0558013341954666        11.577234822915345     
 H   14.127030536147798        6.5355381931608560        9.1045895077755503     
 C   13.642721654106159        7.6839407121325785        10.866266333789795     
 C   12.406210174553697        8.0075661514421714        11.405596000293919     
 C   8.6952772698753620        8.0072628634407241        4.7231867341947567     
 H   13.960477299815125        6.7341050632939616        6.6011775816854543     
 C   13.208780661690602        7.9932544218331039        5.0216287059180944     
 C   11.896728373570689        8.2541671131418042        4.6370696287911377     
 C   5.9676507081576853        6.0687067682659039        8.4313498638518514     
 H   8.0474765145193921        2.0537812546255583        8.9755070332606461     
 H   8.1796612036155114        1.9807821197166522        7.2333034307992152     
 H   9.3007619286255121        1.0178657722357496        8.2300512010137279     
 H   14.276835488298746        1.9144366358030800        7.8847906943957282     
 H   11.748330491981049       0.81828935673359871        8.0963746862396242     
 H   8.3729331910615947        8.6067861574024995        11.093112221945878     
 H   8.7111184738953806        7.3243606124090288        12.245270005097487     
 H   9.7933640992590210        8.7361515870447377        12.184896311751993     
 H   14.641199656349055        7.9572034489799659        11.188187201884702     
 H   12.218021911974185        8.6172084024541782        12.278046801705987     
 H   7.8880014729173933        8.5222946568201632        5.2630802156073573     
 H   9.1939617632917869        8.6939221691694719        4.0318732240827639     
 H   8.2137980305078973        7.2126313026620013        4.1294907864909129     
 H   14.156878262539093        8.3648643636716429        4.6512663622115591     
 H   11.578963398225650        8.8915663458533700        3.8241952890395456     
 H   5.4852963981861400        5.5058308438875478        7.6165464373406850     
 H   5.6391818240327867        7.1137399326972011        8.3085181703409230     
 C   5.4994330036863790        5.5408082281841002        9.7976349300200400     
 H   5.7419732097566651        4.4695280817893215        9.8794857991811984     
 H   6.0809508866522535        6.0356175294358154        10.590466636461169     
 C   4.0114482475877153        5.7448316355564719        10.101899585590788     
 H   3.3972426595845171        5.1416854926179081        9.4147716611162302     
 H   3.7350073180232162        6.7925826625321433        9.8981951568308553     
 C   3.6661401933454973        5.4010864248772998        11.555639199830992     
 H   3.9094410688335732        4.3448988199779137        11.754528060589960     
 H   4.3243950942554470        5.9788627691789182        12.224796328747381     
 C   2.2046965532264555        5.6693729365732386        11.928146123212668     
 H   1.5441037745796653        5.0572708125562515        11.293919348661788     
 H   1.9516233604667779        6.7156840900335864        11.690691397332845     
 C   1.8969566754240950        5.3923931478287175        13.403697476083439     
 H   2.1390504239051022        4.3437378900836645        13.640197834794680     
 H   2.5690482743510832        5.9943745102547608        14.034981076064012     
 C  0.44004663309718395        5.6798590161149791        13.783927002109550     
 H  0.19504920757981589        6.7260310099058938        13.537777376307401     
 H -0.22776032518478406        5.0677164639610313        13.156754059916830     
 C  0.13042122607522286        5.4153962183464248        15.261366112687169     
 H  0.79183471119503046        6.0303759741270859        15.890242615161290     
 H  0.38244161266476878        4.3714618895161150        15.508281037587764     
 C  -1.3312676688606235        5.6891242011980232        15.633829716078994     
 H  -1.5868610690403038        6.7320738401011022        15.384798815566816     
 H  -1.9885793665903815        5.0681733404810041        15.004102327165452     
 C  -1.6441694014763784        5.4221047580087784        17.110603632380176     
 H  -1.0037715145129311        6.0569009251772661        17.741767972392370     
 H  -1.3652348612904972        4.3861575591513926        17.362956126402473     
 C  -3.1154393926660977        5.6557905118704292        17.473492843881445     
 H  -3.4000161461013181        6.6895580900489602        17.217060350850343     
 H  -3.7488726048065395        5.0109569583770917        16.843423697079430     
 C  -3.4256696687750687        5.3877830224472181        18.950900428203003     
 H  -2.8033316669083987        6.0455799744023304        19.578366767578483     
 H  -3.1156455190015588        4.3616852493201907        19.210201039770848     
 C  -4.9027065185505769        5.5812063148472451        19.321340084918543     
 H  -5.2255472464827664        6.5975047307461994        19.036097451733962     
 H  -5.5277766253771219        4.8926574887730583        18.727119135281850     
 C  -5.1709994858395918        5.3584647271424988        20.815340915706464     
 H  -4.5638543072458031        6.0688393560644318        21.403968309718277     
 H  -4.8136650041382056        4.3549340804009864        21.110989943787200     
 C  -6.6502861103751254        5.5072012835060704        21.208353120210617     
 H  -7.2518919654776592        4.7534385152832686        20.668168723908565     
 H  -7.0169141659253489        6.4937044018430790        20.866642915821210     
 C  -6.8569588908116916        5.3670280466188638        22.722417205773038     
 H  -7.9232091793062320        5.4478938766504745        23.005429439712394     
 H  -6.4931971227425400        4.3860157064791796        23.089995775441565     
 H  -6.3075925079714850        6.1532473681276878        23.277855382189010     
 Cl   15.453592665931993        5.8659003918246428        7.7050494122077371     
         388

 Co   11.006055690323631        5.9261288471836906        1.2539906084869479     
 N   9.5755588787593044        7.4816941865061413        1.3902092209625923     
 N   12.122451711779869        7.7192668803906850        1.2309715532655812     
 N   9.7440613060791073        5.1288105976123255        2.7357241529712839     
 N   12.323008889151565        5.1513579664653708        2.8070686268424123     
 N   9.5327126847310169        5.0981289103517211       -4.2194878866554313E-002
 N   12.124475912625361        5.0561215514435149      -0.37376565132881412     
 O   8.2256462646805133        7.2872132851124389        1.4262431866512499     
 C   9.9554028100820560        8.7326952724541886        1.3452542174498576     
 N   13.417462770261237        8.1083273354208991        1.1983748001708847     
 C   11.396905210840227        8.8675237727649527        1.2751529861787689     
 O   8.3825921477226704        5.1296218418549753        2.6446168986018632     
 C   10.230342848710960        4.4865665136657151        3.7667364947695883     
 N   13.640808905217831        4.9382614942430871        3.0342935117818288     
 C   11.677511864370752        4.4753540886652337        3.7926924306706260     
 O   8.1812568566527055        5.1681008626316647       0.16025318896944871     
 C   9.9104411803190118        4.4517911806049684       -1.1137315497290028     
 N   13.402790504712083        4.7489140212676588      -0.69712421185499096     
 C   11.354930376470680        4.3715087239430801       -1.2605105802346215     
 B   7.7855944357309790        5.8439080628345357        1.4504290470735044     
 C   9.0081529102436129        9.8807263439399922        1.3329469299664325     
 H   14.185464984233139        7.4096192363955273        1.1004212105694740     
 C   13.538038000961983        9.4607631562332575        1.2071401670381559     
 C   12.254139593876840        9.9881931589611739        1.2629621246716429     
 C   9.3837542152914590        3.7985044856045556        4.7792928490066515     
 H   14.359910306341186        5.3196789779656370        2.3802793491102920     
 C   13.847332449442831        4.1510648817225793        4.1202323262953264     
 C   12.600775511263977        3.8312928266848716        4.6411172974551516     
 C   8.9633214517315256        3.8414834983967681       -2.0806118955855624     
 H   14.199042335614363        5.1618362895149223      -0.16166362445147214     
 C   13.468764650960290        3.9004580150995998       -1.7480588228714804     
 C   12.162223773378583        3.6325393797551895       -2.1452092009790098     
 C   6.1996518817774708        5.7878720575760019        1.6189366139607129     
 H   8.2467182646734134        9.7719479450559898        2.1185805119138172     
 H   8.4485188083185268        9.9098286321102567       0.38543746966845283     
 H   9.5290060475328957        10.831892374692474        1.4579443554210028     
 H   14.511051713504699        9.9310246971076221        1.1257011087150555     
 H   11.983762051758140        11.033805593392012        1.2909517778597404     
 H   8.6154597493442076        3.1978882211055435        4.2736406749908395     
 H   8.8406626126836976        4.5263251560838551        5.4021933570449647     
 H   9.9887962044901570        3.1599576126792517        5.4311716822914589     
 H   14.840046010522739        3.8623025410777019        4.4479785692128671     
 H   12.396636576325053        3.2069856791984424        5.4990924762681956     
 H   8.1107509830490017        3.3965319375178131       -1.5523786554021528     
 H   9.4621134627269861        3.0926484741591840       -2.7017621886773222     
 H   8.5507362886346776        4.6145147785963090       -2.7472159920167383     
 H   14.421840340701609        3.5255383391463382       -2.1022901497753441     
 H   11.855001624153893        2.9870699695582017       -2.9558660334513611     
 H   5.7168528068161253        6.3531240075031592       0.80635497035738779     
 H   5.8694017245086201        4.7435295261695964        1.4956588534593285     
 C   5.7380177174730358        6.3145223420501049        2.9873819174661289     
 H   5.9755715578095927        7.3869503065615962        3.0674939688004588     
 H   6.3273442796249064        5.8233377102112351        3.7765293529952206     
 C   4.2549802985398895        6.1001127876639547        3.3020221543043817     
 H   3.6314007599373710        6.6990920090311823        2.6199713613682003     
 H   3.9852076523639695        5.0504591233229608        3.1000617501339232     
 C   3.9188500925537575        6.4402720308443815        4.7579934966885462     
 H   4.1555295844084501        7.4979193414972576        4.9564060130907741     
 H   4.5858146540425411        5.8667289689749227        5.4220573628664690     
 C   2.4626422134290422        6.1603848538303572        5.1379033270745111     
 H   1.7946599213517771        6.7670749659820562        4.5064759989549135     
 H   2.2167101163777088        5.1122494676893311        4.9018134551446355     
 C   2.1599691176412139        6.4354375947088744        6.6140938816020700     
 H   2.3960638646305461        7.4855059351831912        6.8498915476351874     
 H   2.8381465249800040        5.8377441899832228        7.2427909211856063     
 C  0.70638625217867435        6.1389362871291464        6.9968528878177221     
 H  0.46753373099731649        5.0911242633533220        6.7522823780853924     
 H   3.4624749614666120E-002   6.7460481103355576        6.3692463831182655     
 C  0.39648414669439580        6.4039206816681800        8.4734621314256469     
 H   1.0594455372462726        5.7914462519327321        9.1031152944999203     
 H  0.64556172193985062        7.4487346474056304        8.7192454236907064     
 C  -1.0649345923993152        6.1273411128959276        8.8432936336752093     
 H  -1.3170938093635798        5.0826728660304088        8.5986112153645617     
 H  -1.7216125361759427        6.7433800379256530        8.2083735473781854     
 C  -1.3831137875451107        6.4015694788211226        10.316920154333953     
 H -0.74273964437465956        5.7725912005769704        10.953694112976226     
 H  -1.1077658161303474        7.4396091402341469        10.563684957928956     
 C  -2.8548808539325918        6.1663405105619615        10.676438394896218     
 H  -3.1350805166697109        5.1291742404307072        10.430572922404572     
 H  -3.4884156793699983        6.8017886660862992        10.037634319420619     
 C  -3.1693170076135906        6.4498554945525406        12.149248093548481     
 H  -2.5406869102777740        5.8069949264314076        12.784831549773893     
 H  -2.8693046967978799        7.4815207774536212        12.394846565030898     
 C  -4.6437019033917410        6.2466434941139601        12.524092361596423     
 H  -4.9555700576847945        5.2235119218361907        12.255452550769222     
 H  -5.2771336759176810        6.9186631751605354        11.921589687891917     
 C  -4.9078958533754706        6.4887234226875927        14.015116865163437     
 H  -4.2778310985126691        5.8067701769827522        14.608666457476943     
 H  -4.5754518755848812        7.5039292807662337        14.289677375503560     
 C  -6.3759430801755510        6.3070977098895371        14.429458861725701     
 H  -7.0029343573793348        7.0356602832549049        13.888058816881124     
 H  -6.7189616176584215        5.3084463537097433        14.107128927085274     
 C  -6.5647792918285548        6.4635183834871848        15.943918045477906     
 H  -7.6124981670782770        6.3290086604282223        16.252872096307787     
 H  -6.2517708952781295        7.4625078472949227        16.289262539089844     
 H  -5.9666921960600972        5.7229616404438506        16.497217898151668     
 Cl   15.691546562342850        5.9815313278666906       0.98280146030184234     
 Co   20.809357503086030        1.9779646752021103        5.5591395769986116     
 N   22.239815067876471        3.5335244782480859        5.4231059925277654     
 N   19.692849562389622        3.7711009829236488        5.5820382726226816     
 N   22.071643447134235        1.1807687594135068        4.0775257540519112     
 N   19.492788903862476        1.2035129344980799        4.0057573353994176     
 N   22.282590169105784        1.1498704244595619        6.8555058992314271     
 N   19.690746240438568        1.1077481427902089        7.1865584154309232     
 O   23.589727979943095        3.3390522368868361        5.3872241798630052     
 C   21.859935863211348        4.7845205279984828        5.4679458552136824     
 N   18.397831631658246        4.1601764264053260        5.6143506867411164     
 C   20.418413952825276        4.9193451814812184        5.5378013072927885     
 O   23.433078941298653        1.1813247600933059        4.1689674592756294     
 C   21.585526514618056       0.53874301860187701        3.0462969848717596     
 N   18.174986741655783       0.99087165052114068        3.7781064578372674     
 C   20.138364811120244       0.52774677844981410        3.0200217342013329     
 O   23.634077494530978        1.2199997449319111        6.6533127946011819     
 C   21.904674883386157       0.50334644597507450        7.9268588262705517     
 N   18.412377397903189       0.80051460846437594        7.5097040275754550     
 C   20.460155925517395       0.42305037106140375        8.0733583043675825     
 B   24.029869408374260        1.8957680869221405        5.3631712882664129     
 C   22.807157656388206        5.9325792084905142        5.4803061368128532     
 H   17.629804215238664        3.4614837140381103        5.7122930831739458     
 C   18.277266085995979        5.5126127688551385        5.6053504563665069     
 C   19.561179667007732        6.0400253038989353        5.5496527641132420     
 C   22.432333888859720      -0.14938286883574964        2.0339521514795886     
 H   17.455799931220806        1.3720812566742862        4.4321538294140641     
 C   17.968533172954746       0.20416455521369731        2.6918066400735197     
 C   19.215143754086430      -0.11574235211734127        2.1711157675761350     
 C   22.851544187765846      -0.10719005571142035        8.8938538019386577     
 H   17.616193986995757        1.2134623716397082        6.9741676179676402     
 C   18.346250745303429       -4.8035529129693597E-002   8.5605529569881949     
 C   19.652732696712988      -0.31599699272754950        8.9578632440926178     
 C   25.615824905962143        1.8398484024293544        5.1948379583408073     
 H   23.568998266116314        5.8235076113875914        4.6950839445917039     
 H   23.366311720274172        5.9620718597351168        6.4281108054426301     
 H   22.286330002453131        6.8837002644030081        5.3547124172658176     
 H   17.304245091154602        5.9829069571650448        5.6865623984732565     
 H   19.831563250114137        7.0856343957143855        5.5215418827585774     
 H   23.199105109422970      -0.75183872327192924        2.5400131862450581     
 H   22.977487621694674       0.57840295287738375        1.4125739867753051     
 H   21.827092962935108      -0.78637488737587402        1.3805843328920964     
 H   16.975819502512582       -8.4223632727327968E-002   2.3637147964656351     
 H   19.419346298395062      -0.73976414698987059        1.3129504531884595     
 H   23.705347148570951      -0.55010444729840102        8.3658082190556549     
 H   22.352963153169696      -0.85780067351295397        9.5131600476391984     
 H   23.262273881902399       0.66533065390736290        9.5623500749333648     
 H   17.393122886480075      -0.42301683493713771        8.9145822569145245     
 H   19.959836000904318      -0.96158698409211774        9.7684646085402171     
 H   26.098496749913949        2.4052560583061906        6.0073853949770184     
 H   25.946172073284423       0.79555373149192310        5.3182603228752940     
 C   26.077462291478462        2.3663915993399036        3.8263552941066434     
 H   25.839841837082727        3.4387979164465530        3.7461360712636886     
 H   25.488174143319551        1.8750902356931924        3.0372500539959351     
 C   27.560505147631527        2.1520422799759031        3.5117381938966856     
 H   28.184052364679445        2.7510637004620513        4.1937805402196791     
 H   27.830328012270233        1.1024020672691828        3.7137087000167437     
 C   27.896594143867205        2.4922169503082259        2.0557659099379939     
 H   27.659807831742821        3.5498419950222306        1.8573554176219735     
 H   27.229682843565335        1.9186064524577144        1.3917047442814945     
 C   29.352824867494874        2.2124918040581552        1.6758453236047075     
 H   30.020740814456182        2.8192324452458952        2.3072948303773115     
 H   29.598873016527680        1.1643716242078992        1.9118871854120916     
 C   29.655443944737264        2.4876602562296086       0.19966936442701846     
 H   29.419159514118611        3.5377011948618473       -3.6069183250918249E-002
 H   28.977369225568633        1.8898768176368435      -0.42905602889788053     
 C   31.109082423074469        2.1914557615819539      -0.18310412929673964     
 H   31.348142468438532        1.1436727178358659        6.1398210211848693E-002
 H   31.780723626686903        2.7986616612170399       0.44454328621606898     
 C   31.418930008312206        2.4566098172730033       -1.6596913238233646     
 H   30.756094007067038        1.8440436957415498       -2.2893933326698455     
 H   31.169632430914028        3.5013935419341879       -1.9053888169917743     
 C   32.880415400156046        2.1803778726796095       -2.0295317178690402     
 H   33.132810472565531        1.1357454138892307       -1.7849276053667036     
 H   33.536954412381689        2.7965159024299142       -1.3945615704302283     
 C   33.198548214389604        2.4547969937602683       -3.5031287860538058     
 H   32.558274338980993        1.8257726237715941       -4.1399627130636096     
 H   32.923026644732808        3.4928166236434341       -3.7497889042754458     
 C   34.670360404549832        2.2198490038961083       -3.8626651687870179     
 H   34.950742080326066        1.1827124018161916       -3.6168765589162297     
 H   35.303804283869795        2.8553472140831624       -3.2238201656607193     
 C   34.984726352489538        2.5035209316522722       -5.3354570476257495     
 H   34.356119853932498        1.8606718001176084       -5.9710755420155417     
 H   34.684634105594370        3.5351860271188946       -5.5809545262126319     
 C   36.459114770350595        2.3004355914755115       -5.7103627621807949     
 H   36.771058660022518        1.2773151917977728       -5.4417657976139049     
 H   37.092527289685563        2.9724716677794274       -5.1078545818595771     
 C   36.723244366795029        2.5425854625934985       -7.2013902266008039     
 H   36.093097630427557        1.8607240074580791       -7.7949458033065326     
 H   36.390879082333605        3.5578312996466268       -7.4758675159815766     
 C   38.191254473696830        2.3608493346235604       -7.6158006827457889     
 H   38.818322571638078        3.0892590955079031       -7.0743137588691356     
 H   38.534149072594552        1.3621296618233736       -7.2935840597816917     
 C   38.380127247205763        2.5174144690952653       -9.1302397532075048     
 H   39.427818123066466        2.3827683205356793       -9.4392163297608604     
 H   38.067256006178710        3.5164684356907583       -9.4754719023955012     
 H   37.781970389721863        1.7770075024503016       -9.6836361789461840     
 Cl   16.123766149521245        2.0333590374278279        5.8295673155543826     
 Co   20.471783975719269        1.9675991670654316        12.408464883802845     
 N   21.902968717806907       0.42008177695704096        12.223617688000962     
 N   19.348364793927033       0.18389141227935815        12.389616455442148     
 N   21.722826071629388        2.7864279179289948        10.916149909326354     
 N   19.153361699661247        2.7695031206430043        10.877588288876213     
 N   21.953505935947106        2.8236645889242014        13.671413732849723     
 N   19.363049774054161        2.8925135637259243        14.016144623297954     
 O   23.253000988234081       0.61319087893088398        12.197589557797610     
 C   21.519267329665659      -0.82970577157017267        12.264241314308091     
 N   18.054691140421610      -0.20710341081735750        12.446622025905082     
 C   20.075786334806072      -0.96340452759442052        12.338566125608560     
 O   23.086945596574679        2.7751830879659356        10.990405604574759     
 C   21.229389092888333        3.4256090878659449        9.8867252007404716     
 N   17.831617297778578        2.9672532363996900        10.660819530255528     
 C   19.783367659372679        3.4350052678187106        9.8753823182230853     
 O   23.304134529442898        2.7301427123551250        13.472596411563313     
 C   21.587466470566827        3.4666920978140521        14.748750610181364     
 N   18.089502799155436        3.2016110975849141        14.355180434927732     
 C   20.144533657547633        3.5657662125561900        14.900966833122183     
 B   23.692857028457965        2.0601047835999595        12.175696547581676     
 C   22.466059824677910       -1.9777833701379137        12.278942845569834     
 H   17.288783874546436       0.49230699139729850        12.563682961393006     
 C   17.936881551621877       -1.5589305263749698        12.446410861739336     
 C   19.221441840011270       -2.0846275337209454        12.368060457371728     
 C   22.063315307519744        4.1057727455624722        8.8580064545112336     
 H   17.121082481091719        2.5888732538296551        11.325083372279668     
 C   17.608301530038709        3.7379578677332805        9.5647700037128054     
 C   18.845784701332825        4.0606290674244176        9.0269651045346375     
 C   22.550827276423071        4.0582814458690608        15.711315211661022     
 H   17.286526206065655        2.7846001244390650        13.832008416820557     
 C   18.037925427818511        4.0427886754626288        15.412345475141956     
 C   19.349869623022443        4.3035473622130267        15.797260327146470     
 C   25.279668398227237        2.1151462474399971        12.005680997376162     
 H   23.197278276096437       -1.8966888264186867        11.461919295822444     
 H   23.062997122120724       -1.9716543169007812        13.203886039292245     
 H   21.942321976969858       -2.9323039176833947        12.204809372964034     
 H   16.966653712443907       -2.0310163860434352        12.548811528791523     
 H   19.494042612488283       -3.1298104826413224        12.339535968280201     
 H   22.877934009976297        4.6572736569952422        9.3433193772082248     
 H   22.542497749165751        3.3743112705053928        8.1912392026851126     
 H   21.459435107931721        4.7855876590965378        8.2489874114483897     
 H   16.610439750362552        4.0129472435676909        9.2423459185056558     
 H   19.035610556467187        4.6710625926858595        8.1554757806781648     
 H   23.360754887356478        4.5686051495885067        15.171575686775967     
 H   22.052466130683829        4.7491802099470144        16.398100435140019     
 H   23.028197875583842        3.2652850245502414        16.309752155795756     
 H   17.089773033546468        4.4148399646814465        15.782144102887354     
 H   19.667518553797755        4.9410209617967622        16.610114947500698     
 H   25.761334104797704        1.5521931866395939        12.820816734216432     
 H   25.608877913652123        3.1599806104830952        12.128186982528650     
 C   25.747717111866965        1.5863842720634853        10.639701247524597     
 H   25.506509434656259       0.51476243005703892        10.558985284588562     
 H   25.165137071684899        2.0795958710293809        9.8466896121953731     
 C   27.235098621603871        1.7924696628022065        10.334425948149772     
 H   27.850645352632693        1.1912812640249917        11.021990525366624     
 H   27.509672881061828        2.8409368087686762        10.536627160748194     
 C   27.580348201059049        1.4476177555467378        8.8809880763920788     
 H   27.339349485711370       0.39070926716476251        8.6834807355301447     
 H   26.920549188826655        2.0230636803648072        8.2114354917432735     
 C   29.040971540945669        1.7188001959766528        8.5077328929215419     
 H   29.703047432307212        1.1088479479127866        9.1423927917466976     
 H   29.291729034723033        2.7658460862158019        8.7440757207999251     
 C   29.348960702609244        1.4410727380466959        7.0324304468401131     
 H   29.109317694899598       0.39167713451038166        6.7969958423367034     
 H   28.675364263578722        2.0408054221885470        6.4006998625275706     
 C   30.805076953955481        1.7315640399008425        6.6518004015399725     
 H   31.047639073150862        2.7784966225037069        6.8968205651219225     
 H   31.474268459291114        1.1216741633118767        7.2795946658310706     
 C   31.115239488401304        1.4661797634105467        5.1746986723072776     
 H   30.452475754895410        2.0789181024183288        4.5451455422200571     
 H   30.865548020039540       0.42146935158361021        4.9289954061960621     
 C   32.576296233562331        1.7425945050844598        4.8020078380050792     
 H   32.829525999272327        2.7864637845844715        5.0492338187531534     
 H   33.234805241976275        1.1242374540456574        5.4329090034699492     
 C   32.890054701729561        1.4735511599242199        3.3258604916387520     
 H   32.248383337018183        2.1056130696842068        2.6933972638764621     
 H   32.613487134003762       0.43658559567883209        3.0755253139504104     
 C   34.360832909944790        1.7096830993447147        2.9627919927985711     
 H   34.642884855349998        2.7447377237624537        3.2162145832263289     
 H   34.995440233217217        1.0682450612589598        3.5949046478293440     
 C   34.672256168936059        1.4379416920160322        1.4864595538086143     
 H   34.047932964013064        2.0914148715173275       0.85684239420835695     
 H   34.365707865780806       0.41018598255996863        1.2306455045777178     
 C   36.148559051264428        1.6350572638727705        1.1154532582375418
[truncated: 2,147,514 more chars]
