# Supplementary material for: Unraveling the Contributions to Spin–Lattice Relaxation in Kramers Single-Molecule Magnets
Source: J Am Chem Soc. 2022 Dec 9;144(50):22965–75. doi: 10.1021/jacs.2c08876 (PMC9782788; doi:10.1021/jacs.2c08876)
Supplement: Supplementary file 2 — ja2c08876_si_002.zip [file ja2c08876_si_002.zip › phonon_Co/mol-4/mode-1-10/9/Cart_disp.xyz]

         388

 Co   11.073934126397656        6.0065985218122977        1.2784736763656568     
 N   9.6222732020028374        7.5219500800350430        1.5165330095639131     
 N   12.185473335323630        7.7930824915125596        1.3359417631183068     
 N   9.8449326535248503        5.1553508877483862        2.7958057170359374     
 N   12.396124451643555        5.2112967243258099        2.7942575966705756     
 N   9.5924615111585521        5.0576209024399210        7.6591787836819872E-002
 N   12.183072301388767        4.9847033342563956      -0.27833267463740152     
 O   8.2755050111936264        7.3100926506246866        1.5295265247808703     
 C   9.9944299948945154        8.7753593748823118        1.4855751961106465     
 N   13.473694714396551        8.2066127693505440        1.2818518917952808     
 C   11.438878053136854        8.9277603666319294        1.4128033615579763     
 O   8.4786162003935779        5.1554532259516712        2.7421778792633416     
 C   10.355112702048404        4.5356074675337288        3.8295856719593413     
 N   13.726933691330274        5.0540556857283407        2.9945436446769547     
 C   11.799190929972376        4.5512412179286876        3.8212840856678763     
 O   8.2427806044795346        5.1802718584565275       0.26443757094551812     
 C   9.9550886410658936        4.4046105045225898      -0.99558227067065408     
 N   13.454274316488936        4.6675446456648464      -0.61608120855939141     
 C   11.397366094725715        4.2939808578547165       -1.1454541173254082     
 B   7.8556146535513642        5.8540918294921651        1.5593071087786945     
 C   9.0356379825589190        9.9127051114073943        1.4800599446601721     
 H   14.247222548184752        7.5205827709156763        1.1257323680017179     
 C   13.567601106709070        9.5594248086762530        1.3075991033457171     
 C   12.273529080983273        10.062363000703753        1.4053586495608470     
 C   9.5404540212146287        3.8542137931885612        4.8754313166223309     
 H   14.419743332505270        5.4338471303467459        2.3134774230369972     
 C   13.987658197204265        4.3101418737307355        4.1041727337406506     
 C   12.768139451437634        3.9641790163248984        4.6666136639856681     
 C   8.9919790948619323        3.8177233920677951       -1.9603869798218270     
 H   14.259276544289555        5.1236680184469234      -0.12448035385419863     
 C   13.501157212039354        3.8037112677650793       -1.6544239067729012     
 C   12.186797037988926        3.5326307942482673       -2.0262274298598677     
 C   6.2703810586386615        5.7830461656151488        1.7283306140702139     
 H   8.2916546751569928        9.8025527228939158        2.2819689742250944     
 H   8.4545230259110760        9.9186062694018702       0.54537791615399622     
 H   9.5462282832507057        10.871179883933896        1.5826457966044589     
 H   14.529471261182726        10.048989813994492        1.2102502255864136     
 H   11.983145061479856        11.102352691830070        1.4573822609460361     
 H   8.7557688120790207        3.2481046913443721        4.4021628156576327     
 H   9.0179132402052904        4.5834090517115769        5.5115900247327501     
 H   10.167463549247787        3.2197528034361911        5.5116567718334375     
 H   14.997745433419388        4.0692107400751816        4.4169816357193250     
 H   12.607909033653215        3.3638269782176122        5.5515911540516969     
 H   8.1438847960008562        3.3689969801683293       -1.4276316452301758     
 H   9.4771154300979603        3.0766435255812006       -2.6006525128999400     
 H   8.5732269077305965        4.6044542293385362       -2.6068274538991081     
 H   14.446953200949491        3.4240203232092861       -2.0226958836846904     
 H   11.865561177554133        2.8757757853865686       -2.8225296236908277     
 H   5.7836750164752466        6.3282526269299453       0.90370504444535338     
 H   5.9541495918068668        4.7324066874401982        1.6201211878370849     
 C   5.7921095268072529        6.3256201630050217        3.0840768892619832     
 H   6.0253195340760559        7.3995523472716265        3.1535653653292957     
 H   6.3728632961835148        5.8459086006360286        3.8869282810594288     
 C   4.3041613641780954        6.1101311309400925        3.3773077707273584     
 H   3.6901329482186882        6.6950559848001223        2.6741964536770233     
 H   4.0423393343854990        5.0563006445860683        3.1868689289850729     
 C   3.9389438195152557        6.4702953478791283        4.8214159797830645     
 H   4.1588843183740813        7.5338286926179006        5.0062827876998650     
 H   4.6015167073022463        5.9160770689698197        5.5060492013323978     
 C   2.4799287731905069        6.1769828124856820        5.1817214595909791     
 H   1.8133782793776572        6.7692036178584374        4.5350374040172463     
 H   2.2505341605622391        5.1236232284119545        4.9523619771459622     
 C   2.1536321058644639        6.4614328022547545        6.6511554626437492     
 H   2.3689698493454441        7.5174770268690665        6.8792567480332680     
 H   2.8342334171931611        5.8816363380408996        7.2941094753802549     
 C  0.70104849294853921        6.1437700774211397        7.0208021561892142     
 H  0.48222728590570696        5.0901274421463354        6.7829930134935550     
 H   2.5071478143777862E-002   6.7344373939582036        6.3821175476797656     
 C  0.37433955906741917        6.4163609443666054        8.4923332417201891     
 H   1.0431504147393631        5.8215829677996096        9.1329283950118789     
 H  0.60353763656279991        7.4673677195653188        8.7299850645101866     
 C  -1.0848652776983734        6.1192313668184424        8.8546220539414122     
 H  -1.3174872553033961        5.0672686640703155        8.6231258007644271     
 H  -1.7474186010253858        6.7152348791375394        8.2069429516351740     
 C  -1.4165675827396216        6.4098210168114962        10.321935972280432     
 H -0.77139957665998471        5.7995066555140067        10.971902241757807     
 H  -1.1567956351731219        7.4547835878989854        10.554745957268018     
 C  -2.8870816028982591        6.1613539446740457        10.676736209568467     
 H  -3.1528330408221463        5.1167443134347463        10.448364822501292     
 H  -3.5249423908978574        6.7770918940236164        10.023445380580306     
 C  -3.2126562598531976        6.4677896168532794        12.142261881003964     
 H  -2.5836631814656417        5.8406860959831857        12.792647469460782     
 H  -2.9212548441548627        7.5052251349164223        12.371548749572128     
 C  -4.6880327425818598        6.2614880766842038        12.509783344745248     
 H  -4.9932294816820280        5.2341366279780166        12.251546086333574     
 H  -5.3196687605442410        6.9229084037761197        11.894560843281948     
 C  -4.9664067512300107        6.5200150922540390        13.994962765224802     
 H  -4.3439061198556965        5.8437623778563070        14.602577654229643     
 H  -4.6356590420267496        7.5374557426591995        14.261579750999486     
 C  -6.4402920965836428        6.3447573641966244        14.391671103723239     
 H  -7.0571180391381265        7.0738105719751125        13.839343101071917     
 H  -6.7813146291433588        5.3463348795027157        14.066276025115629     
 C  -6.6524634041551680        6.5045937103922782        15.902183257012672     
 H  -7.7123349904340230        6.3970405039060925        16.189180678529475     
 H  -6.3208456323433726        7.4979649983890768        16.251727692476987     
 H  -6.0816468313669123        5.7483948131898863        16.468495681249706     
 Cl   15.741034587585796        6.0902268094115053       0.89288153814701232     
 Co   20.741848209759620        2.0610845779272862        5.5368009940123057     
 N   22.192715416233334        3.5765416676822634        5.2963430326851846     
 N   19.628691277843455        3.8463463958011923        5.4764918422132913     
 N   21.971178189513541        1.2095969983559058        4.0189656906384350     
 N   19.420990146210965        1.2643919434308433        4.0213135989215312     
 N   22.223976857092513        1.1099801418308610        6.7367874247255619     
 N   19.633105319569101        1.0337389301942899        7.0907557668769066     
 O   23.539562374939312        3.3653699249936726        5.2843912497404029     
 C   21.819589614317799        4.8296536502044844        5.3265824641011896     
 N   18.340311968315511        4.2594533026291721        5.5303568918941481     
 C   20.374902012123624        4.9812630106881910        5.3987824864002905     
 O   23.337519315348775        1.2101799314577366        4.0724625390954721     
 C   21.461448104320187       0.59048180595478050        2.9845766005722338     
 N   18.090072747023303        1.1081440375758129        3.8208384226765699     
 C   20.017510105920373       0.60581916670543556        2.9930369740970355     
 O   23.573634843405099        1.2354359659207843        6.5498684969441676     
 C   21.861641641480176       0.45521033281774115        7.8079604406994170     
 N   18.362150084140222       0.71599985877666028        7.4288577712929680     
 C   20.419387105329797       0.34299888818852142        7.9573351249213680     
 B   23.960249543488509        1.9093947102660707        5.2548601909601507     
 C   22.777638154328766        5.9675872119385405        5.3319556315541909     
 H   17.567168480153679        3.5731477437529624        5.6877336471859756     
 C   18.245965326197602        5.6121657046922158        5.5036750295552421     
 C   19.539900227708902        6.1155175641186856        5.4053154805479542     
 C   22.276516235548961       -9.0326897254098010E-002   1.9386099313945591     
 H   17.397378901285599        1.4868945290474569        4.5025307130514385     
 C   17.828882109717799       0.36600319209073939        2.7099482463251903     
 C   19.048140725417216        2.0366480480110499E-002   2.1468436618935018     
 C   22.824649649080573      -0.13222316248505203        8.7724909519879901     
 H   17.556777544040568        1.1726181863811913        6.9381362239587379     
 C   18.315968416759667      -0.14840331258459305        8.4667368218719528     
 C   19.630600757659668      -0.41924341674043364        8.8378833129413348     
 C   25.545489150081671        1.8395874780448209        5.0857043740045533     
 H   23.521864523247999        5.8575226506421929        4.5302574012652999     
 H   23.358535227426870        5.9741075912685115        6.2667640379298222     
 H   22.266509784040281        6.9257084106322919        5.2289373785335114     
 H   17.283946034967638        6.1014700908712607        5.6008306244484887     
 H   19.830018008611304        7.1555693878593019        5.3524691129913888     
 H   23.057646940579584      -0.70118430166841317        2.4123093834851157     
 H   22.803954700106665       0.63907902009878004        1.3064447061612430     
 H   21.648911998287556      -0.72063353854890411        1.2984471922568601     
 H   16.818581358064954       0.12587330904217198        2.3971036678335036     
 H   19.208069873640085      -0.57859399083239560        1.2607945352786534     
 H   23.677434184582744      -0.57252934719742798        8.2398429662268242     
 H   22.341133570824120      -0.88047453113251994        9.4058975742286428     
 H   23.236219633030153       0.65266219027023897        9.4260518728122147     
 H   17.370430576456307      -0.52847968126191880        8.8352877550259628     
 H   19.952370493656780       -1.0762668727052622        9.6338260175254558     
 H   26.031882904100570        2.3854515832729031        5.9100567028558402     
 H   25.862537966772447       0.78924095076051337        5.1941716278924774     
 C   26.023121923327249        2.3821016912320405        3.7296845811750434     
 H   25.790427081608392        3.4561511020034468        3.6604213583159599     
 H   25.441561600677797        1.9028118208442308        2.9271752535254949     
 C   27.510727171493080        2.1656659502746907        3.4355637597304987     
 H   28.125514519539831        2.7498437886111451        4.1386088854864562     
 H   27.771765844274299        1.1115555758905433        3.6254534172333943     
 C   27.875664839467330        2.5260778940794517        1.9914378921105065     
 H   27.656595481253618        3.5898683779710763        1.8069852598824196     
 H   27.212413191040206        1.9726728978911574        1.3068159750750103     
 C   29.334364854792987        2.2315880166139572        1.6307695327051888     
 H   30.001492318109829        2.8231610815030859        2.2774461627935123     
 H   29.562897220868653        1.1780176486933787        1.8599795619386943     
 C   29.660799855144383        2.5159381021948528       0.16134134563676730     
 H   29.445885152451304        3.5720674857552486       -6.6773895338746447E-002
 H   28.980035056623791        1.9364258114627089      -0.48168806413075183     
 C   31.113335997163617        2.1977629450042047      -0.20810953198413265     
 H   31.331866381424753        1.1441287437474361        2.9986181040043258E-002
 H   31.789379819432035        2.7883975025150316       0.43053515925590402     
 C   31.440324881948197        2.4699397080379444       -1.6796611621712316     
 H   30.771878876902193        1.8747460027840925       -2.3202555928760193     
 H   31.210835922401628        3.5207876037813732       -1.9177219402071786     
 C   32.899758275899877        2.1732651309297890       -2.0414433480214895     
 H   33.132932118038681        1.1216148198223219       -1.8091100461756433     
 H   33.561834934605834        2.7701129407271425       -1.3940620993857946     
 C   33.231582395459533        2.4629459619460428       -3.5089095281529317     
 H   32.587333678082544        1.8512655533067148       -4.1585280042933883     
 H   32.970580990434279        3.5073802899253796       -3.7427359806788596     
 C   34.702523014341594        2.2160152115330281       -3.8631148321482387     
 H   34.969905464395595        1.1722753132870267       -3.6326480652158479     
 H   35.339435082565146        2.8340144565123224       -3.2110231101549243     
 C   35.027510742167472        2.5199117728386144       -5.3293030739497054     
 H   34.399977107567750        1.8897508709478483       -5.9782430750116946     
 H   34.733593485949747        3.5561533046667999       -5.5610505830271437     
 C   36.503427345404077        2.3163305345912164       -5.6964306269037355     
 H   36.811921904669376        1.2909537503770965       -5.4335640301522599     
 H   37.133435862917068        2.9826325193947909       -5.0844684722729365     
 C   36.780077919183185        2.5687381118084525       -7.1831027828688905     
 H   36.160634515768976        1.8858742039139631       -7.7872033554315054     
 H   36.443847856005590        3.5834337739605009       -7.4550953066846155     
 C   38.255032238387429        2.3990684498903958       -7.5791983124038600     
 H   38.868626747650332        3.1347942808294249       -7.0310984709366231     
 H   38.601759073291468        1.4038205744249457       -7.2483217652597087     
 C   38.465090999072189        2.5516051307380860       -9.0909596578432552     
 H   39.526763113537115        2.4518074575612649       -9.3770445282555652     
 H   38.124101735159464        3.5410773306484482       -9.4465828241123617     
 H   37.900021770113021        1.7861131363484659       -9.6529803590562402     
 Cl   16.074863584914699        2.1413139789857416        5.9231690625688511     
 Co   20.455037352828832        1.8858763801653062        12.349832006223121     
 N   21.906333254549271       0.37123721640068835        12.108679248811230     
 N   19.342116235193217       0.10032233721597789        12.288393229015377     
 N   21.684020585540146        2.7388975925223873        10.832305037808563     
 N   19.134167192087965        2.6833925409184571        10.834774953201075     
 N   21.937112565537106        2.8383587875767535        13.549321482350587     
 N   19.346229323627568        2.9135523676784438        13.903078044088012     
 O   23.253148559242973       0.58285721487340181        12.097368432939808     
 C   21.533658160757671      -0.88198546466553607        12.139414510315731     
 N   18.053963160674634      -0.31346692024310785        12.343422552607356     
 C   20.088956530720711       -1.0342358634536177        12.211486023498093     
 O   23.050458338475760        2.7379655081937257        10.885405748227903     
 C   21.174214751958115        3.3580501721905938        9.7979768690948177     
 N   17.803112451244157        2.8384049431575735        10.634009463641700     
 C   19.730308230992158        3.3422661383602796        9.8064639935291495     
 O   23.286835419325651        2.7129082314531963        13.362802168567617     
 C   21.574523005370402        3.4920218236511076        14.621071281289371     
 N   18.075121139057174        3.2304604820852014        14.241333505742380     
 C   20.132199680445694        3.6038990394723958        14.770254631410197     
 B   23.673496495579300        2.0390554200549587        12.067636443079810     
 C   22.492263020600376       -2.0194096707844875        12.146017756391350     
 H   17.280513476952496       0.37260381288617650        12.500568759572120     
 C   17.960391287613479       -1.6662207769715742        12.318146137472556     
 C   19.254630101536080       -2.1689256882902685        12.219441235921241     
 C   21.989163108705938        4.0386012627857442        8.7517267307221491     
 H   17.110627144445353        2.4592303118676249        11.315623407875425     
 C   17.541468471283668        3.5801975103422561        9.5228819256995898     
 C   18.760505002592044        3.9268566032348131        8.9600248624339560     
 C   22.537512958078047        4.0784975557949616        15.586242102535998     
 H   17.269956138202492        2.7736533469717179        13.750429068498306     
 C   18.028524519798204        4.0940241195963258        15.279825215965396     
 C   19.343031145771487        4.3652122472248633        15.651208945127664     
 C   25.258720222487405        2.1089728487809607        11.898256023720554     
 H   23.235715642972572       -1.9104890777742449        11.343460660302737     
 H   23.074113273030957       -2.0236015282832889        13.080277615920846     
 H   21.981585710316029       -2.9780089801906326        12.045328589056068     
 H   16.998737110256293       -2.1560503696318305        12.416421188655489     
 H   19.545327855504272       -3.2088625854790824        12.167356269853656     
 H   22.772347303337792        4.6469766800366612        9.2248603109936909     
 H   22.513982927996235        3.3090811027112501        8.1177077407739802     
 H   21.361935772542338        4.6709640824703511        8.1134025986923106     
 H   16.531009844549441        3.8191479111756959        9.2094847598472125     
 H   18.919922070278368        4.5258702991813236        8.0739249743504473     
 H   23.386896964657122        4.5252429998579400        15.053738435406492     
 H   22.052756254140878        4.8212529146825034        16.224906498344048     
 H   22.954340287382660        3.2919699403452571        16.234240224265832     
 H   17.082817634108856        4.4732956405317559        15.648744431217523     
 H   19.664302732107341        5.0219260687668674        16.447586412016499     
 H   25.745322683977165        1.5643547830945481        12.723338932912672     
 H   25.575558574329659        3.1595501588271859        12.005285694223371     
 C   25.736473372949487        1.5646671617691055        10.542948237209302     
 H   25.503980993389622       0.49046898321203425        10.475190780267313     
 H   25.154862984467641        2.0427330080519606        9.7397146037209872     
 C   27.224103037328842        1.7808896361215121        10.248660297293450     
 H   27.838831798697342        1.1975152259739179        10.952441825825096     
 H   27.485031749012496        2.8352193988350440        10.437442444988058     
 C   27.589347494887065        1.4189429365040231        8.8049648968356742     
 H   27.370549850879748       0.35489608247995952        8.6216261215056669     
 H   26.926110322781074        1.9714550619979931        8.1195864820505381     
 C   29.048071840796347        1.7133442972292781        8.4442171066006857     
 H   29.715226745606827        1.1222275894731693        9.0912900337212363     
 H   29.276471502310141        2.7670647603129028        8.6728462752722599     
 C   29.374686242206938        1.4282483401705377        6.9749586061650959     
 H   29.160220460563409       0.37190011402325041        6.7474135731617659     
 H   28.693725482924780        2.0071164251075722        6.3315493513597332     
 C   30.827115253786829        1.7468506903657992        6.6054008677897897     
 H   31.045229966219438        2.8006293592205345        6.8432366575631534     
 H   31.503435674361924        1.1566532417537252        7.2441582593339069     
 C   31.154157639613441        1.4745137920935611        5.1338831785095360     
 H   30.485264192582523        2.0691296841932729        4.4932224415212625     
 H   30.925334721023084       0.42346354053025281        4.8960624350310979     
 C   32.613358333219473        1.7721081454647667        4.7719191111712904     
 H   32.845882203118450        2.8239016601879765        5.0042459516568512     
 H   33.275933724721270        1.1757087611332857        5.4191973505833140     
 C   32.945162971624427        1.4827368599416950        3.3043740284745606     
 H   32.300375983241388        2.0939986947968907        2.6549093372949626     
 H   32.684897868163802       0.43813094736259112        3.0704968466871105     
 C   34.415873960263866        1.7308009952496122        2.9500799966168096     
 H   34.682542622580414        2.7746596831003942        3.1807864984696401     
 H   35.053271561424253        1.1131474960879448        3.6019918473231978     
 C   34.741080879806404        1.4274800997844472        1.4838109718585257     
 H   34.113225401721301        2.0573876634852910       0.83496036550755282     
 H   34.447899782218769       0.39110242519839644        1.2517799530474720     
 C   36.216919873187095        1.6321316546828215        1.1170346381941465     
 H   36.524549164264400        2.6577471574401574        1.3798671750356768     
 H   36.847166416028600       0.96642952659504755        1.7293382243292978     
 C   36.494405102254532        1.3796283460225420      -0.36944958086170820     
 H   35.874910018141534        2.0618565619504801      -0.97412780866496063     
 H   36.159148434732103       0.36464826249139265      -0.64136208047126442     
 C   37.969459861999887        1.5502818272419485      -0.76466790435707488     
 H   38.583036528001045       0.81552012450053302      -0.21537662109701544     
 H   38.315027505253916        2.5460143481102975      -0.43431954516174293     
 C   38.180967836079063        1.3966794920100840       -2.2760933976123789     
 H   39.242882064951758        1.4965014901852798       -2.5613945024272886     
 H   37.840515006862461       0.40692802950066764       -2.6311923825907613     
 H   37.616360194275465        2.1615652698022383       -2.8393578735720610     
 Cl   15.788057732636394        1.8040590969639836        12.736264570419284     
 Co   10.788482226027845        5.8359519324286930        8.0899875604826494     
 N   9.3361814843223012        4.3219480764977929        8.3303707452513720     
 N   11.899945894240487        4.0492746581279704        8.1498932900250338     
 N   9.5602268925850904        6.6893794434438600        9.6076765059844007     
 N   12.110387561074553        6.6324299469210297        9.6040682170721645     
 N   9.3067577710989919        6.7878751419213668        6.8898961139620258     
 N   11.897489063992252        6.8599931442709883        6.5346188581442908     
 O   7.9895113567311000        4.5345165065010615        8.3425828437747391     
 C   9.7078718111272355        3.0684097472997376        8.2990207774456408     
 N   13.187851176363097        3.6347003782366984        8.0950195907337221     
 C   11.152397229215723        2.9151619963284001        8.2264529615831616     
 O   8.1937864863928009        6.6893483780596892        9.5549467467626332     
 C   10.070985052326405        7.3087364472870169        10.641423507541333     
 N   13.441595239992083        6.7877751026868012        9.8035382093950698     
 C   11.514975382941154        7.2923189979854470        10.632176487414618     
 O   7.9570666316430438        6.6644989451430616        7.0773842572000927     
 C   9.6694675546573201        7.4402113604231559        5.8173508327469854     
 N   13.168731344721325        7.1763122113202193        6.1962989653142673     
 C   11.111795347714342        7.5506772552842838        5.6674613852237119     
 B   7.5701448203677124        5.9909118451612065        8.3725989460790569     
 C   8.7484999286653498        1.9315961660904486        8.2924136359572724     
 H   13.961812680218522        4.3202464578442950        7.9381693571550089     
 C   13.280640699308375        2.2818487966409009        8.1199224741569580     
 C   11.986083375512372        1.7799176720705416        8.2181564195225434     
 C   9.2570269385104780        7.9902304475148025        11.687829204660542     
 H   14.133658119738726        6.4075406649600826        9.1220135144723677     
 C   13.704038284795846        7.5305750585233451        10.913712397242451     
 C   12.485385771450542        7.8776788923292491        11.477306071857738     
 C   8.7064970149772201        8.0265313833936798        4.8520652789733987     
 H   13.973749478850408        6.7193376419320119        6.6872870682236716     
 C   13.215671519901720        8.0397000683391386        5.1576533542848271     
 C   11.901286085179388        8.3113865975183767        4.7862573318187733     
 C   5.9849365575872397        6.0620675047431503        8.5419932893163377     
 H   8.0047561746341014        2.0412054232400867        9.0946195344231953     
 H   8.1670607727202924        1.9273889099311310        7.3578959347488526     
 H   9.2585408293932208       0.97268767724525118        8.3936058529339430     
 H   14.242092921848974        1.7915336414191811        8.0217828594461817     
 H   11.694831209235589       0.74012719611304234        8.2698315895066301     
 H   8.4740546707447653        8.5990214512129022        11.214819354565220     
 H   8.7322093442984308        7.2611360470746256        12.322349405346626     
 H   9.8850022853711792        8.6224479451486218        12.325577925824682     
 H   14.714719411349105        7.7699734660727380        11.225973123667794     
 H   12.326688790008992        8.4775337443209242        12.362995785741292     
 H   7.8582858180057329        8.4754414240586637        5.3845017460296205     
 H   9.1916938450041457        8.7674309386272338        4.2116470729137978     
 H   8.2879442124278331        7.2394751316973469        4.2058702982522238     
 H   14.161537253085294        8.4185143092575014        4.7886957300086355     
 H   11.580247576808318        8.9681025889327728        3.9897917233708817     
 H   5.4980357974855192        5.5173752168803771        7.7171328042329117     
 H   5.6687256984218797        7.1127922036581692        8.4345000156470729     
 C   5.5068958997601838        5.5186180365922324        9.8974763336304221     
 H   5.7403957178343115        4.4446965582513389        9.9662817653003497     
 H   6.0875729001806063        5.9980653949385436        10.700571227978651     
 C   4.0188749730394999        5.7334096966863317        10.190864868389470     
 H   3.4051294825682632        5.1487290202594123        9.4872895811070830     
 H   3.7566743649290140        6.7872702207198659        10.001117538131325     
 C   3.6536457646536760        5.3720818323241195        11.634684503197716     
 H   3.8739527099105038        4.3084901181686153        11.818796252455089     
 H   4.3159097701844145        5.9260512593529855        12.319833126250401     
 C   2.1944699881391947        5.6645478679603007        11.995038828278780     
 H   1.5282394360874378        5.0723437934399129        11.347999847983056     
 H   1.9646237535599169        6.7179146598680894        11.766175321486710     
 C   1.8681795915721764        5.3792455731441571        13.464307920002780     
 H   2.0838006051729301        4.3231481832803782        13.691876139916832     
 H   2.5485622770995855        5.9589029720432096        14.107620485085523     
 C  0.41548342872447191        5.6963156219991786        13.834010646960447     
 H  0.19638429217365841        6.7499912645656464        13.596608126139058     
 H -0.26031056720004087        5.1057145961253223        13.195063395738826     
 C   8.8794683446015585E-002   5.4230818020148162        15.305423922754150     
 H  0.75767109171091085        6.0175095004018386        15.946274919968587     
 H  0.31789849100519613        4.3719502837761128        15.542597891981048     
 C  -1.3703717056019937        5.7202046252478675        15.667854174297913     
 H  -1.6028538534860051        6.7723066449751315        15.436850443486181     
 H  -2.0330227348601295        5.1245985057911918        15.019901979407051     
 C  -1.7021121717656560        5.4289976201324555        17.135038450085542     
 H  -1.0566009650574102        6.0386494880617771        17.785280882696448     
 H  -1.4428574587018592        4.3837875665089161        17.367302740538321     
 C  -3.1724730122710709        5.6780689553660757        17.489990758148778     
 H  -3.4376202304353876        6.7229523370687954        17.262192073696024     
 H  -3.8107055768375373        5.0631005915362417        16.836350694933870     
 C  -3.4982982288640274        5.3710390179923593        18.955336652642220     
 H  -2.8686127990041781        5.9970048824144095        19.606111749735927     
 H  -3.2080885383032025        4.3331494017841417        19.183975204044263     
 C  -4.9734091528631286        5.5788856808263905        19.322907785064213     
 H  -5.2771127788003200        6.6068755700548749        19.065662840143553     
 H  -5.6058044025579514        4.9190068363329909        18.706910745747077     
 C  -5.2525857797710129        5.3192228788492280        20.807706994427157     
 H  -4.6284308704399511        5.9928834671687214        21.416214629222900     
 H  -4.9247684330494339        4.3006839376285217        21.073060530045201     
 C  -6.7258619719908790        5.4981436734644218        21.204466383541003     
 H  -7.3445763641720854        4.7721804491339306        20.650639632882410     
 H  -7.0635394497395056        6.4980514006991985        20.880950814642944     
 C  -6.9391983278059053        5.3359565469910777        22.714494537722075     
 H  -7.9981823946304091        5.4476352026708215        23.001689412355976     
 H  -6.6124578144118926        4.3408205391611183        23.061762812403227     
 H  -6.3653531736889359        6.0878523589603768        23.282371579917161     
 Cl   15.455507382086395        5.7499867387447532        7.7022775160085803     
         388

 Co   11.071637167232774        6.0025680186516830        1.2781371260323739     
 N   9.6215924915176956        7.5202507256532911        1.5119824385307177     
 N   12.184121115902450        7.7889146754669314        1.3320487924523916     
 N   9.8408836704286067        5.1540386672509664        2.7939585445141408     
 N   12.393311338911378        5.2075224470695192        2.7951641026420466     
 N   9.5901958207556248        5.0597455413729246        7.2106073414978877E-002
 N   12.180794483614330        4.9872443554385759      -0.28222560107553141     
 O   8.2745955294089448        7.3097130287034524        1.5260558104918267     
 C   9.9945658552797898        8.7734069323081965        1.4804044198851141     
 N   13.472758283436722        8.2008376135980168        1.2781915427105168     
 C   11.438923293910012        8.9244871451253331        1.4074452502950776     
 O   8.4747650194188981        5.1547817140990873        2.7387891173251746     
 C   10.349922656940983        4.5328812925420428        3.8273882480713746     
 N   13.723518332933759        5.0474917986419241        2.9964931294381070     
 C   11.794153846858757        4.5468748211072540        3.8203881772994825     
 O   8.2404744889005581        5.1804256280637011       0.26077150975824226     
 C   9.9530992589625988        4.4067614459564606       -1.0000095676971212     
 N   13.452148502019490        4.6705108725016045      -0.61996227173142193     
 C   11.395398509764428        4.2971234558119811       -1.1501102417591378     
 B   7.8532028070337967        5.8544324267425569        1.5554686205847597     
 C   9.0366614461309727        9.9115418989770241        1.4746471359771633     
 H   14.245722981360514        7.5138965720448923        1.1246178095516319     
 C   13.568389217338616        9.5535861806774403        1.3027242026484311     
 C   12.275005247869109        10.058133558358564        1.3990822878678046     
 C   9.5338863757838972        3.8512749978091332        4.8718359905912143     
 H   14.417511465640008        5.4271062750394083        2.3165203578951474     
 C   13.981743784374052        4.3015314511741991        4.1049966336136183     
 C   12.761007629235751        3.9570172403136539        4.6657259068263848     
 C   8.9902725938638355        3.8188066775744054       -1.9644645751607355     
 H   14.257019679780079        5.1242417353795773      -0.12643496197648871     
 C   13.499374216437387        3.8076359906368253       -1.6591130224992561     
 C   12.185182349404480        3.5369348889008538       -2.0315792073918741     
 C   6.2678851980017276        5.7846642146393918        1.7243072141767033     
 H   8.2927001682041439        9.8023803158792191        2.2766784842338397     
 H   8.4555181148805225        9.9178983147017767       0.53999681898629648     
 H   9.5481209873681703        10.869590101757202        1.5769799476442359     
 H   14.530879270668589        10.041924194964768        1.2054486648820930     
 H   11.985899029530863        11.098481802738567        1.4498383844537344     
 H   8.7483205848300685        3.2474863945071535        4.3974216024797510     
 H   9.0126189127850260        4.5804329191909980        5.5090230303611127     
 H   10.159564902135397        3.2148867359193818        5.5072219953717658     
 H   14.991014328178419        4.0581364400914222        4.4182884704383589     
 H   12.598780133215554        3.3556793677267311        5.5495605393491116     
 H   8.1428274276308130        3.3692940593149130       -1.4313918934986669     
 H   9.4759083286530625        3.0781576471171408       -2.6048412196499431     
 H   8.5705589330890657        4.6050231859166093       -2.6108346600291528     
 H   14.445327833627015        3.4282369005338218       -2.0272772498804561     
 H   11.864177261941427        2.8809127717822403       -2.8286175333412862     
 H   5.7816683852864843        6.3307664979584475       0.90003018797808565     
 H   5.9507498854615228        4.7343797206281879        1.6155252136152307     
 C   5.7902003629718894        6.3268817967347708        3.0804429268288840     
 H   6.0233671624472533        7.4008138185930452        3.1500769753278308     
 H   6.3714032534543392        5.8470431540642274        3.8828699144164576     
 C   4.3024967930241909        6.1111841589280873        3.3746553633659904     
 H   3.6879292854027539        6.6962373176751164        2.6721642561181724     
 H   4.0406596198262239        5.0573725731417651        3.1841889680858193     
 C   3.9383498042794929        6.4710242011601720        4.8191196352939114     
 H   4.1585536717603775        7.5344832832920057        5.0040871122998718     
 H   4.6013408442171340        5.9165790824763285        5.5031367894207781     
 C   2.4795549676059814        6.1778332391463975        5.1803870639564300     
 H   1.8126992736387744        6.7701604883755158        4.5341374383213839     
 H   2.2498882873841271        5.1245214893263569        4.9511312879336646     
 C   2.1541342031512407        6.4622968390920166        6.6500165003865623     
 H   2.3698355911431719        7.5182817117056135        6.8780370036666048     
 H   2.8349300061085030        5.8823303265238547        7.2925826912262419     
 C  0.70166306669111222        6.1449627283450825        7.0204040597297537     
 H  0.48250748066542165        5.0913648234040192        6.7827384299038771     
 H   2.5531936821588976E-002   6.7357382707852933        6.3819949340807769     
 C  0.37561400592404826        6.4176715508682749        8.4920675568991797     
 H   1.0446147329173949        5.8228659870696289        9.1324070577062848     
 H  0.60500412708465989        7.4686659984420531        8.7295718339946777     
 C  -1.0834539607984546        6.1206598353175208        8.8549966545193417     
 H  -1.3162457304932262        5.0687302967768000        8.6235354663712052     
 H  -1.7462328930041164        6.7167381739706631        8.2076272028034154     
 C  -1.4145880847876404        6.4111498958859210        10.322470934201410     
 H -0.76910481517198548        5.8008931307083058        10.972149242144916     
 H  -1.1548939033694658        7.4561374780990368        10.555235084139618     
 C  -2.8849270913583465        6.1623986231803434        10.677775007875043     
 H  -3.1504893668660388        5.1177195451330091        10.449506540176227     
 H  -3.5230752202279643        6.7779738951724360        10.024620361296291     
 C  -3.2103059693655376        6.4688141335406151        12.143356771968767     
 H  -2.5806908746223596        5.8423007155340256        12.793673629687744     
 H  -2.9196478087071198        7.5064953567306016        12.372397474278522     
 C  -4.6854113658027670        6.2613864887599933        12.511305706152987     
 H  -4.9895434034679260        5.2335107382641155        12.254067262571896     
 H  -5.3178062401520290        6.9215337230523133        11.895585249627850     
 C  -4.9639275731385100        6.5210164527163368        13.996250325873561     
 H  -4.3397923311579110        5.8469941934284915        14.604402542403161     
 H  -4.6354631203654124        7.5393939868112403        14.261524367984512     
 C  -6.4371107273994612        6.3428093800317935        14.393804202367077     
 H  -7.0558036524562198        7.0693102362263565        13.840582609618322     
 H  -6.7757257660111909        5.3431894503675794        14.070231911169847     
 C  -6.6492146219574098        6.5046405954376647        15.904073568452038     
 H  -7.7077516948173219        6.3922159284407876        16.192286289143002     
 H  -6.3226040704862037        7.4997786609846226        16.251460116423139     
 H  -6.0746029365135668        5.7528581424403917        16.471207375057222     
 Cl   15.739549181356507        6.0833233231959296       0.89674560196466169     
 Co   20.744119289666639        2.0569693701659220        5.5370334298416903     
 N   22.193409983501667        3.5747523022631502        5.3009093071759255     
 N   19.630098582991280        3.8421550114161325        5.4804229620276264     
 N   21.975184726712865        1.2082120282931106        4.0207338009665134     
 N   19.423710603140417        1.2606025930393010        4.0202882334154548     
 N   22.226183953472887        1.1121264575843179        6.7412636968192841     
 N   19.635337610210644        1.0364679809145754        7.0946873050280610     
 O   23.540481769362344        3.3648659538339891        5.2878254337233823     
 C   21.819516102886908        4.8276260732092604        5.3318049680161295     
 N   18.341311390564737        4.2536757683077138        5.5340667366194403     
 C   20.374931106082443        4.9779542683837814        5.4042210644502759     
 O   23.341326826031338        1.2094115969348498        4.0757786550456991     
 C   21.466573084119176       0.58765147421204156        2.9867254741286220     
 N   18.093400836962136        1.1015154115620223        3.8187796811777415     
 C   20.022475108879355       0.60136346465516377        2.9938765281271840     
 O   23.575883487179844        1.2354710671247451        6.5534786150619597     
 C   21.863557900221167       0.45747099879185410        7.8124284188894464     
 N   18.364218043843209       0.71918318394782721        7.4327598797983194     
 C   20.421280430043307       0.34633038323409537        7.9620569165752997     
 B   23.962631403699085        1.9096096613427671        5.2586496393371434     
 C   22.776714232822329        5.9663194585766135        5.3374272213414811     
 H   17.568711798645996        3.5664729670903141        5.6888348934866766     
 C   18.245262244257720        5.6063296844776049        5.5086461427024798     
 C   19.538515949433457        6.1112700208777513        5.4117179567255560     
 C   22.282998226731511       -9.3399134416393109E-002   1.9421626851648313     
 H   17.399517782871317        1.4801410640050841        4.4993472493838667     
 C   17.834732447036910       0.35723928764120239        2.7090782389389307     
 C   19.055221425981358        1.3034855791104971E-002   2.1477183971238265     
 C   22.826288145051546      -0.13100282632579943        8.7766228973385907     
 H   17.558995036223539        1.1733842739321316        6.9400679826358003     
 C   18.317658553471684      -0.14423298322036340        8.4714701838233548     
 C   19.632109001371685      -0.41470576760341193        8.8433120891692685     
 C   25.547954711527588        1.8410179085375800        5.0896852601993254     
 H   23.520906426050601        5.8572412493950834        4.5355961464920354     
 H   23.357650572585527        5.9732641884450857        6.2721975961583309     
 H   22.264743533603269        6.9240317676106775        5.2346836007718354     
 H   17.282630527194257        6.0944201374476981        5.6057381088510638     
 H   19.827369242610736        7.1516772894613370        5.3601802048418197     
 H   23.065187389445605      -0.70169846963999249        2.4169864085208599     
 H   22.808918265601335       0.63595888893384100        1.3087692557881807     
 H   21.656754688603179      -0.72584090568145898        1.3030364472240170     
 H   16.825259030276708       0.11460543623506336        2.3957526478168281     
 H   19.217162635323081      -0.58698113078077585        1.2628657621847208     
 H   23.678189086498605      -0.57251609497255662        8.2436521650104826     
 H   22.342191709997913      -0.87846487764089387        9.4104835144922117     
 H   23.239178609108645       0.65346045422172705        9.4297574974766025     
 H   17.371950195803493      -0.52399819852882290        8.8398994963346649     
 H   19.953621319163940       -1.0708879152999990        9.6400088749941837     
 H   26.033874868985542        2.3877449380792579        5.9137027065180483     
 H   25.865866512238824       0.79101171506248769        5.1987121697578536     
 C   26.025032683635885        2.3831787428904385        3.7332897133062914     
 H   25.792355234957974        3.4572221200382742        3.6638696919801621     
 H   25.443063586848908        1.9037407001670195        2.9311876765442202     
 C   27.512410495863428        2.1665818301309558        3.4382318160239738     
 H   28.127698959097838        2.7509253619155878        4.1406600378121334     
 H   27.773503553740586        1.1125043677910162        3.6281764774417247     
 C   27.876291557488962        2.5266572365354789        1.9937507645849810     
 H   27.656915227540939        3.5903605923475221        1.8091767695182988     
 H   27.212655702528195        1.9729847163315994        1.3097443578462598     
 C   29.334787121603338        2.2323478681982594        1.6321385755999294     
 H   30.002190915824340        2.8240597912779313        2.2783811461688370     
 H   29.563634715340221        1.1788358813537096        1.8612523597167594     
 C   29.660339277427163        2.5167165675051102       0.16251465995992895     
 H   29.445039763848740        3.5727823372924861       -6.5519101331809118E-002
 H   28.979388162157601        1.9370200090445735      -0.48012314835921421     
 C   31.112765314550437        2.1988956545589944      -0.20768689012992600     
 H   31.331644622003513        1.1453057625150644        3.0250987678041096E-002
 H   31.788959917230436        2.7896400775792798       0.43068430478810882     
 C   31.439080322605786        2.4712110877310471       -1.6793699054976701     
 H   30.770426193767083        1.8760105932848878       -2.3197087172422184     
 H   31.209413878711544        3.5220546068873047       -1.9172626812368196     
 C   32.898365410964878        2.1746315973282995       -2.0418177254054153     
 H   33.131681434406751        1.1229988216512059       -1.8095613599318612     
 H   33.560691529645538        2.7715119944307856       -1.3947312306165049     
 C   33.229615264541557        2.4642582951887406       -3.5094366526102854     
 H   32.585005294833415        1.8527038227163792       -4.1587845680587190     
 H   32.968753143242566        3.5087440612141108       -3.7431664280999164     
 C   34.700359532354518        2.2169664752663767       -3.8641755421208268     
 H   34.967471207275814        1.1731136151976753       -3.6339165238500555     
 H   35.337606402046887        2.8346899048817065       -3.2121599996171781     
 C   35.025180871774104        2.5209698986116837       -5.3303867258622200     
 H   34.396952196724364        1.8915520790504561       -5.9793303300611100     
 H   34.732132768432258        3.5575168779134598       -5.5617649616807867     
 C   36.500799366433874        2.3161264211266555       -5.6979614406535495     
 H   36.808064201695906        1.2901265333332417       -5.4363252617596469     
 H   37.131648175591216        2.9809110639300513       -5.0853382104792892     
 C   36.777678390149028        2.5699431062130298       -7.1843241086854466     
 H   36.156447362985524        1.8896404802082649       -7.7891378351299299     
 H   36.444005964735304        3.5857130137174758       -7.4547047426003843     
 C   38.251877013398058        2.3970443907108758       -7.5812958447986674     
 H   38.867500251877814        3.1298839482079535       -7.0320908580497914     
 H   38.595910860226894        1.4004402030286984       -7.2525163638967234     
 C   38.461974068443574        2.5519411700961818       -9.0927519016510931     
 H   39.522221537485258        2.4468838066482017       -9.3800977557227885     
 H   38.126461101516490        3.5433752838860260       -9.4459130115867449     
 H   37.892822029717365        1.7913307199610427       -9.6558087159584289     
 Cl   16.076317311033964        2.1344959607514542        5.9191624059404084     
 Co   20.457361132122390        1.8900030865870410        12.350072388906964     
 N   21.907059305861807       0.37299744563565396        12.113287901385668     
 N   19.343564610148555       0.10453976582017899        12.292388364789607     
 N   21.688097000563140        2.7402177626562678        10.834065658003135     
 N   19.136940906248565        2.6871523784425340        10.833736166771022     
 N   21.939375011055251        2.8361556248429158        13.553830305038057     
 N   19.348517552371192        2.9108186451145217        13.907052712743612     
 O   23.254100984760825       0.58330984351973170        12.100813111682818     
 C   21.533593727964789      -0.87998153152725922        12.144654560309945     
 N   18.054992407110902      -0.30762942412095240        12.347138362356988     
 C   20.088995397209676       -1.0309188889759369        12.216948557253188     
 O   23.054330920781972        2.7386865586190394        10.888734048936508     
 C   21.179413324110211        3.3608137798310644        9.8001152071850779     
 N   17.806500619851949        2.8450655300396948        10.631951809559615     
 C   19.735345277062549        3.3466772609272657        9.8072917268326911     
 O   23.289136168024367        2.7128160363355365        13.366424896099236     
 C   21.576507293066879        3.4897595349835524        14.625543023324903     
 N   18.077252661754315        3.2273138009859412        14.245271188460261     
 C   20.134164467903410        3.6005824702937761        14.774989787854686     
 B   23.675928158605334        2.0387780670872107        12.071446373645820     
 C   22.491320460025356       -2.0181909476652629        12.151445398811783     
 H   17.282101836264868       0.37935019867686770        12.501687486028514     
 C   17.959679501257806       -1.6603227275529955        12.323053098378930     
 C   19.253222011614273       -2.1646482716457554        12.225796736260179     
 C   21.995724582305641        4.0416196920564573        8.7552830612760406     
 H   17.112815749543085        2.4660368606192433        11.312444970461653     
 C   17.547401381289486        3.5890105975401436        9.5220247518496102     
 C   18.767679294587442        3.9341864706630725        8.9608999992972578     
 C   22.539220359094145        4.0773235505202132        15.590345781214197     
 H   17.272226844107365        2.7729332791881318        13.752405546968390     
 C   18.030298909113291        4.0899321925265095        15.284563684377126     
 C   19.344629915092913        4.3607357061036200        15.656630951951280     
 C   25.261236370163036        2.1074746055169129        11.902268625139527     
 H   23.234777712658943       -1.9101993286055328        11.348798530377600     
 H   23.073162173519407       -2.0229236605941243        13.085694745719803     
 H   21.979778371465226       -2.9763574976711014        12.050914198878264     
 H   16.997394724388482       -2.1489122632152391        12.421208722452715     
 H   19.542626438674059       -3.2049463213551284        12.174982439585973     
 H   22.779864641965901        4.6475610800798277        9.2295691376990057     
 H   22.519156762891424        3.3121531513806874        8.1201284346452809     
 H   21.369839037555224        4.6760148883918333        8.1179036179576958     
 H   16.537777918826968        3.8305236445919113        9.2081741476948533     
 H   18.929133909949449        4.5342529044522575        8.0759990341229262     
 H   23.387890713654269        4.5249542284950435        15.057512109281168     
 H   22.053945284648833        4.8195643180883785        16.229201335086845     
 H   22.957105449058528        3.2913001596979941        16.238195665447538     
 H   17.084429921148413        4.4689325599351681        15.653343007511648     
 H   19.665668948001972        5.0166235285085241        16.453740915165675     
 H   25.747354825268307        1.5619313007248206        12.726980100027038     
 H   25.578948183378177        3.1577000491658267        12.009929882532202     
 C   25.738428732987011        1.5636119597556504        10.546549465263837     
 H   25.505943655595139       0.48942725060143255        10.478559835588948     
 H   25.156412078449261        2.0418872121243625        9.7437593538449381     
 C   27.225829743527399        1.7800063185304364        10.251332868078777     
 H   27.841062543667476        1.1964259916152220        10.954460632888841     
 H   27.486818332751874        2.8342921837682922        10.440225496018654     
 C   27.590002283012712        1.4184730316238221        8.8072607416438906     
 H   27.370884096565760       0.35452613960596158        8.6237447934853826     
 H   26.926380185782023        1.9712973875980935        8.1225357113080108     
 C   29.048520955091529        1.7126983694578140        8.4455731453506520     
 H   29.715950819091486        1.1214199356945107        9.0921921491901738     
 H   29.277242464839635        2.7663529306622578        8.6741352048786471     
 C   29.374243521721592        1.4276212205220107        6.9761104113018408     
 H   29.159370463140238       0.37134757481208786        6.7486182554186778     
 H   28.693106235943542        2.0067058473221935        6.3331118171867464     
 C   30.826567774667485        1.7458479669225091        6.6058073350302999     
 H   31.045052221228467        2.7995750865545079        6.8434983337649955     
 H   31.503025153573830        1.1555187483310390        7.2442855416122116     
 C   31.152933546812768        1.4733804559238830        5.1341565459740588     
 H   30.483854380658400        2.0680321059886091        4.4937547816901997     
 H   30.923899749746930       0.42234472682874019        4.8964917694445429     
 C   32.611997576413501        1.7708336418315282        4.7715359271027253     
 H   32.844696193222532        2.8226024418735776        5.0037861684190084     
 H   33.274797464430200        1.1743791974166216        5.4185245432791485     
 C   32.943228882688210        1.4815010316296104        3.3038420379508326     
 H   32.298107589924321        2.0926579218170462        2.6546402428752143     
 H   32.683066191515614       0.43685228271446158        3.0700640344327552     
 C   34.413755017170672        1.7298694792921316        2.9490188851559691     
 H   34.680188673371397        2.7738351599803743        3.1795056963311579     
 H   35.051463082248041        1.1124744270685476        3.6008635358720378     
 C   34.738784590536078        1.4264129646202248        1.4827309586205994     
 H   34.110250262090233        2.0555902139410267       0.83387227890217519     
 H   34.446435716002831       0.38973669167847663        1.2510833447750984     
 C   36.214329392342741        1.6322730769936804        1.1154899541994392     
 H   36.520772362641182        2.6584996871981494        1.3770938750438928     
 H   36.845404226247169       0.96805814940529511        1.7284374980728330     
 C   36.492001309816807        1.3783655405864148      -0.37069419375362278     
 H   35.870721395499459        2.0580645281929559      -0.97605664029671257     
 H   36.159253303060503       0.36232554595182304      -0.64099893352770121     
 C   37.966295437859891        1.5521984776048510      -0.76683249557922117     
 H   38.581901491280995       0.82027460601550639      -0.21649565001216464     
 H   38.309228356941219        2.5492629670697826      -0.43855471024865578     
 C   38.177769249260109        1.3962893539695798       -2.2779694930067600     
 H   39.238246873429169        1.5013692448060159       -2.5645706610459245     
 H   37.842765330499340       0.40459009527063422       -2.6306327207862230     
 H   37.609056141361691        2.1563243087871262       -2.8422078957134578     
 Cl   15.789564012239575        1.8109675497407842        12.732262740193320     
 Co   10.786170011461452        5.8399350349172581        8.0897344362585173     
 N   9.3355173040311854        4.3235329068429031        8.3257877350088023     
 N   11.898582053628461        4.0534047058665719        8.1459622516437822     
 N   9.5561255070208357        6.6905356391366668        9.6058949674651810     
 N   12.107573490185827        6.6360981699249786        9.6051431830785567     
 N   9.3044894216190421        6.7855563537202990        6.8854045608489249     
 N   11.895202557637639        6.8572977383374383        6.5307377003320761     
 O   7.9886135339145445        4.5347462487760080        8.3391186164060009     
 C   9.7080474084908754        3.0702540803497507        8.2938371916633589     
 N   13.186918874179941        3.6404897857048635        8.0913602443420363     
 C   11.152478349154936        2.9183692905819800        8.2210718564590035     
 O   8.1898890757081606        6.6898603645817047        9.5515788548745029     
 C   10.065713780040085        7.3113258702676660        10.639293358434267     
 N   13.438159046842477        6.7943274344424607        9.8056969442553168     
 C   11.509861444799098        7.2965876513361749        10.631395063898887     
 O   7.9547583737108916        6.6641873200209085        7.0737302281550880     
 C   9.6674714026744546        7.4378998682469986        5.8129362026096363     
 N   13.166594845400258        7.1732333674592086        6.1924581106485537     
 C   11.109818480178625        7.5473821364850702        5.6628187614825265     
 B   7.5677186193243262        5.9904017320181460        8.3687552310301037     
 C   8.7495920289770837        1.9326247421609262        8.2870426132944086     
 H   13.960295644157595        4.3269710196970808        7.9370922970722582     
 C   13.281488585002956        2.2877036457188558        8.1150906861591103     
 C   11.987643498916754        1.7841131613920147        8.2118995283464162     
 C   9.2503431478449532        7.9930275270440632        11.684273215982515     
 H   14.131442672491790        6.4142920372670789        9.1252885857137489     
 C   13.698017294901055        7.5392294478421773        10.914718394310329     
 C   12.478104153068015        7.8848277698577869        11.476542849729851     
 C   8.7047768076333583        8.0253159652939949        4.8480244162347290     
 H   13.971481124872888        6.7186938047304112        6.6854032770774880     
 C   13.213875012361635        8.0356848130121818        5.1530194478905855     
 C   11.899659152630418        8.3069617710224577        4.7809404268728350     
 C   5.9824250849228777        6.0602745355509935        8.5379461111455210     
 H   8.0058582848973963        2.0412704990730823        9.0893559325720350     
 H   8.1681407632492782        1.9278775093245744        7.3525483724514098     
 H   9.2605295554835596       0.97416447465298872        8.3880515831922455     
 H   14.243581523941526        1.7986528465782221        8.0170638220038732     
 H   11.697712391893811       0.74395420857739025        8.2623245350762993     
 H   8.4664045936425261        8.5993639172222576        11.210104618741960     
 H   8.7269128147485091        7.2639654591408949        12.319903791439295     
 H   9.8769392759576196        8.6272845026761917        12.321106223428449     
 H   14.707852104116649        7.7811680909391017        11.227489480734404     
 H   12.317333556363542        8.4856932270148793        12.361054189879228     
 H   7.8572206528454460        8.4750030822757303        5.3807942362281400     
 H   9.1904700322139377        8.7657936789958715        4.2075027213631078     
 H   8.2852524605364426        7.2387903713574797        4.2018875501346127     
 H   14.159894916971030        8.4142508170846266        4.7842037186082038     
 H   11.578841562357903        8.9628516884261327        3.9837467476973374     
 H   5.4960232890962439        5.5146606784213583        7.7134459414812664     
 H   5.6653093792307860        7.1106399901852608        8.4298443792697189     
 C   5.5049595461121745        5.5172253502376210        9.8938317741639015     
 H   5.7384016390325963        4.4433034988987714        9.9628170221453338     
 H   6.0860895005415756        5.9968130318566164        10.696490073149720     
 C   4.0171868480125248        5.7322605310370154        10.188193914124996     
 H   3.4028881235698498        5.1474392974614416        9.4852620672917300     
 H   3.7549900407375634        6.7861006399688728        9.9983843644647585     
 C   3.6530287470759921        5.3713151590679136        11.632384057807830     
 H   3.8735807005299785        4.3078006363151848        11.816634338147335     
 H   4.3157263564801944        5.9255239114103357        12.316890799707881     
 C   2.1940812257522349        5.6637020264522855        11.993697835439841     
 H   1.5275294721880659        5.0713906276029173        11.347111076338903     
 H   1.9639855364519210        6.7170206109196853        11.764913140682374     
 C   1.8686664271085676        5.3784288789369485        13.463170627822642     
 H   2.0846369151292836        4.3223935192613592        13.690684817765991     
 H   2.5492545518846064        5.9582633315160489        14.106077378401247     
 C  0.41608838710824830        5.6951999920042198        13.833611421897425     
 H  0.19666876821497548        6.7488292406473640        13.596332015937106     
 H -0.25986889845503880        5.1044873855140569        13.194952851401885     
 C   9.0058566353714814E-002   5.4218804289090752        15.305163019541443     
 H  0.75912155041036533        6.0163532992367461        15.945745523005160     
 H  0.31935920116993632        4.3707674990823069        15.542213378611995     
 C  -1.3689728730568940        5.7188856650304745        15.668226509293019     
 H  -1.6016318570667047        6.7709475420613749        15.437233213626872     
 H  -2.0318446148271234        5.1231848135716325        15.020597641821697     
 C  -1.7001432061973731        5.4278091299108322        17.135577635491266     
 H  -1.0543339113845396        6.0374365700236883        17.785518274101623     
 H  -1.4409403625017663        4.3825864543034703        17.367823401476404     
 C  -3.1703367009125176        5.6771343889577714        17.491026162896336     
 H  -3.4353250163086182        6.7220735143753556        17.263301747781224     
 H  -3.8088379764556604        5.0622901788644299        16.837539741937174     
 C  -3.4959536128158262        5.3701543168377412        18.956437130495107     
 H  -2.8656808637339690        5.9955870246186889        19.607124038764130     
 H  -3.2064274971030424        4.3320417278849339        19.184861940347052     
 C  -4.9708067563249720        5.5790496875850710        19.324433208621002     
 H  -5.2735204531153039        6.6075319092021312        19.068137390801375     
 H  -5.6039228176000533        4.9203667468813412        18.707976972834722     
 C  -5.2500854323124626        5.3183407806967669        20.809016637770799     
 H  -4.6243788169929534        5.9899007501202854        21.418016928211756     
 H  -4.9244045543019617        4.2989199670470954        21.073090506397939     
 C  -6.7226899710213353        5.5000273955612009        21.206618926733952     
 H  -7.3431767062934812        4.7764618041922340        20.651973533938289     
 H  -7.0581274848075308        6.5010582033992383        20.884832089955797     
 C  -6.9359006738706102        5.3359629668065240        22.716428493325971     
 H  -7.9935947513738883        5.4523062344022799        23.004828677698175     
 H  -6.6139229639662975        4.3391485703230623        23.061652781908066     
 H  -6.3584122571994897        6.0836578953023581        23.285048691776304     
 Cl   15.454010405637076        5.7569592749425160        7.7063307844131517     
         388

 Co   11.069340208067890        5.9985375154910683        1.2778005756990911     
 N   9.6209117810325537        7.5185513712715384        1.5074318674975218     
 N   12.182768896481267        7.7847468594213032        1.3281558217864762     
 N   9.8368346873323649        5.1527264467535474        2.7921113719923438     
 N   12.390498226179199        5.2037481698132284        2.7960706086135181     
 N   9.5879301303526958        5.0618701803059283        6.7620358993137883E-002
 N   12.178516665839892        4.9897853766207563      -0.28611852751366135     
 O   8.2736860476242633        7.3093334067822173        1.5225850962027832     
 C   9.9947017156650642        8.7714544897340812        1.4752336436595817     
 N   13.471821852476895        8.1950624578454896        1.2745311936257528     
 C   11.438968534683168        8.9212139236187369        1.4020871390321787     
 O   8.4709138384442184        5.1541102022465042        2.7354003553870077     
 C   10.344732611833564        4.5301551175503558        3.8251908241834074     
 N   13.720102974537246        5.0409279115555066        2.9984426141992593     
 C   11.789116763745138        4.5425084242858196        3.8194922689310884     
 O   8.2381683733215816        5.1805793976708747       0.25710544857096629     
 C   9.9511098768593040        4.4089123873903313       -1.0044368647235886     
 N   13.450022687550042        4.6734770993383616      -0.62384333490345234     
 C   11.393430924803143        4.3002660537692448       -1.1547663661928673     
 B   7.8507909605162283        5.8547730239929479        1.5516301323908250     
 C   9.0376849097030263        9.9103786865466539        1.4692343272941548     
 H   14.244223414536275        7.5072103731741082        1.1235032511015461     
 C   13.569177327968163        9.5477475526786275        1.2978493019511452     
 C   12.276481414754945        10.053904116013378        1.3928059261747623     
 C   9.5273187303531657        3.8483362024297052        4.8682406645600977     
 H   14.415279598774744        5.4203654197320716        2.3195632927532972     
 C   13.975829371543838        4.2929210286176618        4.1058205334865860     
 C   12.753875807033870        3.9498554643024089        4.6648381496671014     
 C   8.9885660928657405        3.8198899630810157       -1.9685421704996442     
 H   14.254762815270601        5.1248154523122311      -0.12838957009877877     
 C   13.497591220835419        3.8115607135085714       -1.6638021382256110     
 C   12.183567660820032        3.5412389835534404       -2.0369309849238806     
 C   6.2653893373647946        5.7862822636636340        1.7202838142831924     
 H   8.2937456612512950        9.8022079088645242        2.2713879942425850     
 H   8.4565132038499691        9.9171903600016833       0.53461572181859662     
 H   9.5500136914856348        10.868000319580508        1.5713140986840131     
 H   14.532287280154453        10.034858575935043        1.2006471041777722     
 H   11.988652997581870        11.094610913647063        1.4422945079614324     
 H   8.7408723575811180        3.2468680976699344        4.3926803893018693     
 H   9.0073245853647617        4.5774567866704192        5.5064560359894754     
 H   10.151666255023008        3.2100206684025721        5.5027872189100941     
 H   14.984283222937449        4.0470621401076627        4.4195953051573929     
 H   12.589651232777893        3.3475317572358505        5.5475299246465273     
 H   8.1417700592607698        3.3695911384614963       -1.4351521417671582     
 H   9.4747012272081648        3.0796717686530806       -2.6090299263999461     
 H   8.5678909584475367        4.6055921424946824       -2.6148418661591970     
 H   14.443702466304542        3.4324534778583575       -2.0318586160762213     
 H   11.862793346328719        2.8860497581779119       -2.8347054429917451     
 H   5.7796617540977220        6.3332803689869506       0.89635533151081803     
 H   5.9473501791161798        4.7363527538161785        1.6109292393933765     
 C   5.7882911991365269        6.3281434304645190        3.0768089643957852     
 H   6.0214147908184508        7.4020752899144640        3.1465885853263660     
 H   6.3699432107251637        5.8481777074924262        3.8788115477734859     
 C   4.3008322218702855        6.1122371869160830        3.3720029560046227     
 H   3.6857256225868196        6.6974186505501105        2.6701320585593211     
 H   4.0389799052669488        5.0584445016974611        3.1815090071865657     
 C   3.9377557890437300        6.4717530544412156        4.8168232908047584     
 H   4.1582230251466736        7.5351378739661108        5.0018914368998786     
 H   4.6011649811320217        5.9170810959828373        5.5002243775091584     
 C   2.4791811620214559        6.1786836658071138        5.1790526683218809     
 H   1.8120202678998916        6.7711173588925933        4.5332374726255216     
 H   2.2492424142060155        5.1254197502407584        4.9499005987213662     
 C   2.1546363004380176        6.4631608759292787        6.6488775381293745     
 H   2.3707013329408997        7.5190863965421597        6.8768172592999406     
 H   2.8356265950238448        5.8830243150068098        7.2910559070722289     
 C  0.70227764043368524        6.1461553792690262        7.0200059632702922     
 H  0.48278767542513629        5.0926022046617021        6.7824838463141992     
 H   2.5992395499400085E-002   6.7370391476123830        6.3818723204817891     
 C  0.37688845278067729        6.4189821573699453        8.4918018720781703     
 H   1.0460790510954268        5.8241490063396482        9.1318857204006907     
 H  0.60647061760651999        7.4699642773187866        8.7291586034791688     
 C  -1.0820426438985360        6.1220883038165983        8.8553712550972712     
 H  -1.3150042056830564        5.0701919294832845        8.6239451319779832     
 H  -1.7450471849828473        6.7182414688037859        8.2083114539716568     
 C  -1.4126085868356595        6.4124787749603467        10.323005896122389     
 H -0.76681005368398614        5.8022796059026058        10.972396242532026     
 H  -1.1529921715658098        7.4574913682990873        10.555724211011217     
 C  -2.8827725798184334        6.1634433016866410        10.678813806181621     
 H  -3.1481456929099316        5.1186947768312718        10.450648257851162     
 H  -3.5212080495580715        6.7788558963212546        10.025795342012275     
 C  -3.2079556788778776        6.4698386502279508        12.144451662933568     
 H  -2.5777185677790775        5.8439153350848665        12.794699789914704     
 H  -2.9180407732593765        7.5077655785447801        12.373246198984916     
 C  -4.6827899890236733        6.2612849008357827        12.512828067560724     
 H  -4.9858573252538250        5.2328848485502144        12.256588438810217     
 H  -5.3159437197598169        6.9201590423285078        11.896609655973752     
 C  -4.9614483950470092        6.5220178131786355        13.997537886522322     
 H  -4.3356785424601263        5.8502260090006759        14.606227430576679     
 H  -4.6352671987040743        7.5413322309632802        14.261468984969538     
 C  -6.4339293582152788        6.3408613958669626        14.395937301010916     
 H  -7.0544892657743139        7.0648099004776013        13.841822118164725     
 H  -6.7701369028790230        5.3400440212324440        14.074187797224067     
 C  -6.6459658397596515        6.5046874804830503        15.905963879891404     
 H  -7.7031683992006208        6.3873913529754835        16.195391899756530     
 H  -6.3243625086290347        7.5015923235801685        16.251192540369289     
 H  -6.0675590416602212        5.7573214716908971        16.473919068864738     
 Cl   15.738063775127216        6.0764198369803548       0.90060966578231105     
 Co   20.746390369573657        2.0528541624045578        5.5372658656710749     
 N   22.194104550770000        3.5729629368440374        5.3054755816666663     
 N   19.631505888139110        3.8379636270310731        5.4843540818419623     
 N   21.979191263912188        1.2068270582303153        4.0225019112945919     
 N   19.426431060069870        1.2568132426477590        4.0192628679093776     
 N   22.228391049853261        1.1142727733377749        6.7457399689130062     
 N   19.637569900852188        1.0391970316348609        7.0986188431792163     
 O   23.541401163785380        3.3643619826743056        5.2912596177063627     
 C   21.819442591456017        4.8255984962140364        5.3370274719310702     
 N   18.342310812813960        4.2478982339862554        5.5377765813447333     
 C   20.374960200041262        4.9746455260793718        5.4096596425002614     
 O   23.345134336713897        1.2086432624119630        4.0790947709959253     
 C   21.471698063918168       0.58482114246930250        2.9888743476850106     
 N   18.096728926900973        1.0948867855482316        3.8167209396789130     
 C   20.027440111838335       0.59690776260489198        2.9947160821573320     
 O   23.578132130954589        1.2355061683287059        6.5570887331797509     
 C   21.865474158962158       0.45973166476596700        7.8168963970794758     
 N   18.366286003546200       0.72236650911899414        7.4366619883036709     
 C   20.423173754756817       0.34966187827966927        7.9667787082292314     
 B   23.965013263909661        1.9098246124194636        5.2624390877141352     
 C   22.775790311315891        5.9650517052146865        5.3428988111287721     
 H   17.570255117138309        3.5597981904276659        5.6899361397873784     
 C   18.244559162317842        5.6004936642629941        5.5136172558497183     
 C   19.537131671158011        6.1070224776368169        5.4181204329031587     
 C   22.289480217914061       -9.6471371578688209E-002   1.9457154389351032     
 H   17.401656664457040        1.4733875989627112        4.4961637857162939     
 C   17.840582784356020       0.34847538319166543        2.7082082315526712     
 C   19.062302126545497        5.7032311020994431E-003   2.1485931323541516     
 C   22.827926641022518      -0.12978249016654683        8.7807548426891913     
 H   17.561212528406511        1.1741503614830722        6.9419997413128636     
 C   18.319348690183702      -0.14006265385613376        8.4762035457747569     
 C   19.633617245083702      -0.41016811846639023        8.8487408653972022     
 C   25.550420272973504        1.8424483390303388        5.0936661463940975     
 H   23.519948328853200        5.8569598481479739        4.5409348917187700     
 H   23.356765917744184        5.9724207856216607        6.2776311543868406     
 H   22.262977283166254        6.9223551245890631        5.2404298230101602     
 H   17.281315019420873        6.0873701840241345        5.6106455932536399     
 H   19.824720476610171        7.1477851910633721        5.3678912966922505     
 H   23.072727838311625      -0.70221263761157182        2.4216634335566041     
 H   22.813881831096001       0.63283875776890197        1.3110938054151187     
 H   21.664597378918803      -0.73104827281401374        1.3076257021911741     
 H   16.831936702488459       0.10333756342795478        2.3944016278001530     
 H   19.226255397006074      -0.59536827072915599        1.2649369890907880     
 H   23.678943988414471      -0.57250284274768515        8.2474613637941427     
 H   22.343249849171706      -0.87645522414926791        9.4150694547557787     
 H   23.242137585187137       0.65425871817321501        9.4334631221409921     
 H   17.373469815150678      -0.51951671579572700        8.8445112376433652     
 H   19.954872144671100       -1.0655089578947361        9.6461917324629098     
 H   26.035866833870514        2.3900382928856128        5.9173487101802564     
 H   25.869195057705202       0.79278247936446200        5.2032527116232297     
 C   26.026943443944525        2.3842557945488365        3.7368948454375390     
 H   25.794283388307552        3.4582931380731021        3.6673180256443638     
 H   25.444565573020018        1.9046695794898079        2.9352000995629455     
 C   27.514093820233775        2.1674977099872215        3.4408998723174489     
 H   28.129883398655849        2.7520069352200305        4.1427111901378106     
 H   27.775241263206869        1.1134531596914892        3.6308995376500550     
 C   27.876918275510597        2.5272365789915061        1.9960636370594558     
 H   27.657234973828256        3.5908528067239684        1.8113682791541776     
 H   27.212898214016185        1.9732965347720415        1.3126727406175094     
 C   29.335209388413688        2.2331077197825615        1.6335076184946700     
 H   30.002889513538847        2.8249585010527771        2.2793161295441613     
 H   29.564372209811786        1.1796541140140406        1.8625251574948247     
 C   29.659878699709942        2.5174950328153676       0.16368797428309056     
 H   29.444194375246173        3.5734971888297236       -6.4264307324871803E-002
 H   28.978741267691412        1.9376142066264379      -0.47855823258767666     
 C   31.112194631937257        2.2000283641137841      -0.20726424827571938     
 H   31.331422862582276        1.1464827812826925        3.0515794316038933E-002
 H   31.788540015028833        2.7908826526435284       0.43083345032031362     
 C   31.437835763263379        2.4724824674241499       -1.6790786488241085     
 H   30.768973510631973        1.8772751837856831       -2.3191618416084174     
 H   31.207991835021463        3.5233216099932361       -1.9168034222664607     
 C   32.896972546029886        2.1759980637268099       -2.0421921027893406     
 H   33.130430750774813        1.1243828234800899       -1.8100126736880788     
 H   33.559548124685250        2.7729110481344286       -1.3954003618472151     
 C   33.227648133623582        2.4655706284314385       -3.5099637770676386     
 H   32.582676911584286        1.8541420921260434       -4.1590411318240497     
 H   32.966925296050853        3.5101078325028419       -3.7435968755209736     
 C   34.698196050367436        2.2179177389997253       -3.8652362520934149     
 H   34.965036950156033        1.1739519171083241       -3.6351849824842630     
 H   35.335777721528629        2.8353653532510901       -3.2132968890794320     
 C   35.022851001380729        2.5220280243847530       -5.3314703777747345     
 H   34.393927285880977        1.8933532871530636       -5.9804175851105255     
 H   34.730672050914769        3.5588804511601202       -5.5624793403344297     
 C   36.498171387463671        2.3159223076620945       -5.6994922544033626     
 H   36.804206498722436        1.2892993162893867       -5.4390864933670340     
 H   37.129860488265365        2.9791896084653118       -5.0862079486856429     
 C   36.775278861114863        2.5711481006176071       -7.1855454345020018     
 H   36.152260210202080        1.8934067565025667       -7.7910723148283552     
 H   36.444164073465025        3.5879922534744506       -7.4543141785161540     
 C   38.248721788408687        2.3950203315313559       -7.5833933771934738     
 H   38.866373756105297        3.1249736155864825       -7.0330832451629606     
 H   38.590062647162320        1.3970598316324512       -7.2567109625337380     
 C   38.458857137814967        2.5522772094542772       -9.0945441454589293     
 H   39.517679961433402        2.4419601557351385       -9.3831509831900100     
 H   38.128820467873517        3.5456732371236033       -9.4452431990611263     
 H   37.885622289321716        1.7965483035736194       -9.6586370728606159     
 Cl   16.077771037153230        2.1276779425171672        5.9151557493119666     
 Co   20.459684911415948        1.8941297930087757        12.350312771590808     
 N   21.907785357174344       0.37475767487061951        12.117896553960106     
 N   19.345012985103896       0.10875719442438009        12.296383500563838     
 N   21.692173415586133        2.7415379327901483        10.835826278197707     
 N   19.139714620409169        2.6909122159666112        10.832697380340967     
 N   21.941637456573396        2.8339524621090786        13.558339127725528     
 N   19.350805781114811        2.9080849225505996        13.911027381399212     
 O   23.255053410278677       0.58376247216606159        12.104257790425827     
 C   21.533529295171903      -0.87797759838898248        12.149894610304159     
 N   18.056021653547170      -0.30179192799879706        12.350854172106621     
 C   20.089034263698640       -1.0276019144982560        12.222411091008283     
 O   23.058203503088183        2.7394076090443531        10.892062349645114     
 C   21.184611896262304        3.3635773874715347        9.8022535452753363     
 N   17.809888788459741        2.8517261169218160        10.629894155477531     
 C   19.740382323132941        3.3510883834942518        9.8081194601362345     
 O   23.291436916723086        2.7127238412178767        13.370047623630855     
 C   21.578491580763359        3.4874972463159968        14.630014765360434     
 N   18.079384184451456        3.2241671198866815        14.249208871178142     
 C   20.136129255361126        3.5972659011151564        14.779724944299176     
 B   23.678359821631371        2.0385007141194631        12.075256304211829     
 C   22.490377899450337       -2.0169722245460386        12.156873041232215     
 H   17.283690195577243       0.38609658446755885        12.502806212484908     
 C   17.958967714902133       -1.6544246781344167        12.327960059285301     
 C   19.251813921692470       -2.1603708550012417        12.232152236599118     
 C   22.002286055905344        4.0446381213271696        8.7588393918299339     
 H   17.115004354640817        2.4728434093708622        11.309266533047882     
 C   17.553334291295300        3.5978236847380307        9.5211675779996305     
 C   18.774853586582839        3.9415163380913314        8.9617751361605613     
 C   22.540927760110243        4.0761495452454657        15.594449459892397     
 H   17.274497550012242        2.7722132114045461        13.754382025438476     
 C   18.032073298428383        4.0858402654566932        15.289302152788856     
 C   19.346228684414339        4.3562591649823768        15.662052958774897     
 C   25.263752517838665        2.1059763622528647        11.906281226558498     
 H   23.233839782345314       -1.9099095794368204        11.354136400452465     
 H   23.072211074007857       -2.0222457929049602        13.091111875518761     
 H   21.977971032614427       -2.9747060151515696        12.056499808700460     
 H   16.996052338520666       -2.1417741567986477        12.425996256249942     
 H   19.539925021843846       -3.2010300572311743        12.182608609318290     
 H   22.787381980594013        4.6481454801229951        9.2342779644043222     
 H   22.524330597786612        3.3152252000501252        8.1225491285165816     
 H   21.377742302568105        4.6810656943133164        8.1224046372230791     
 H   16.544545993104499        3.8418993780081263        9.2068635355424924     
 H   18.938345749620531        4.5426355097231914        8.0780730938954033     
 H   23.388884462651411        4.5246654571321461        15.061285783155844     
 H   22.055134315156788        4.8178757214942527        16.233496171829643     
 H   22.959870610734395        3.2906303790507314        16.242151106629247     
 H   17.086042208187969        4.4645694793385804        15.657941583805771     
 H   19.667035163896607        5.0113209882501808        16.459895418314851     
 H   25.749386966559449        1.5595078183550932        12.730621267141405     
 H   25.582337792426692        3.1558499395044675        12.014574070841034     
 C   25.740384093024538        1.5625567577421950        10.550150693318372     
 H   25.507906317800657       0.48838551799083085        10.481928890910583     
 H   25.157961172430880        2.0410414161967645        9.7478041039688890     
 C   27.227556449725956        1.7791230009393608        10.254005438864105     
 H   27.843293288637607        1.1953367572565261        10.956479439952586     
 H   27.488604916491248        2.8333649687015399        10.443008547049251     
 C   27.590657071138359        1.4180031267436208        8.8095565864521070     
 H   27.371218342251773       0.35415619673196358        8.6258634654651001     
 H   26.926650048782967        1.9711397131981938        8.1254849405654834     
 C   29.048970069386712        1.7120524416863501        8.4469291841006182     
 H   29.716674892576144        1.1206122819158524        9.0930942646591131     
 H   29.278013427369125        2.7656411010116129        8.6754241344850342     
 C   29.373800801236243        1.4269941008734839        6.9772622164385867     
 H   29.158520465717068       0.37079503560092536        6.7498229376755896     
 H   28.692486988962301        2.0062952695368148        6.3346742830137597     
 C   30.826020295548144        1.7448452434792192        6.6062138022708101     
 H   31.044874476237492        2.7985208138884810        6.8437600099668376     
 H   31.502614632785733        1.1543842549083527        7.2444128238905163     
 C   31.151709454012096        1.4722471197542051        5.1344299134385825     
 H   30.482444568734273        2.0669345277839457        4.4942871218591360     
 H   30.922464778470776       0.42122591312722757        4.8969211038579878     
 C   32.610636819607528        1.7695591381982900        4.7711527430341611     
 H   32.843510183326607        2.8213032235591786        5.0033263851811656     
 H   33.273661204139138        1.1730496336999572        5.4178517359749829     
 C   32.941294793751986        1.4802652033175256        3.3033100474271047     
 H   32.295839196607247        2.0913171488372018        2.6543711484554664     
 H   32.681234514867420       0.43557361806633199        3.0696312221783995     
 C   34.411636074077478        1.7289379633346511        2.9479577736951286     
 H   34.677834724162373        2.7730106368603544        3.1782248941926761     
 H   35.049654603071829        1.1118013580491504        3.5997352244208778     
 C   34.736488301265759        1.4253458294560024        1.4816509453826732     
 H   34.107275122459171        2.0537927643967619       0.83278419229679757     
 H   34.444971649786893       0.38837095815855677        1.2503867365027248     
 C   36.211738911498387        1.6324144993045395        1.1139452702047319     
 H   36.516995561017964        2.6592522169561414        1.3743205750521090     
 H   36.843642036465738       0.96968677221554278        1.7275367718163681     
 C   36.489597517379082        1.3771027351502878      -0.37193880664553736     
 H   35.866532772857383        2.0542724944354323      -0.97798547192846452     
 H   36.159358171388895       0.36000282941225342      -0.64063578658413800     
 C   37.963131013719895        1.5541151279677536      -0.76899708680136747     
 H   38.580766454560944       0.82502908753047977      -0.21761467892731390     
 H   38.303429208628522        2.5525115860292678      -0.44278987533556863     
 C   38.174570662441155        1.3958992159290755       -2.2798455884011410     
 H   39.233611681906581        1.5062369994267517       -2.5677468196645599     
 H   37.845015654136219       0.40225216104060085       -2.6300730589816852     
 H   37.601752088447917        2.1510833477720146       -2.8450579178548550     
 Cl   15.791070291842756        1.8178760025175851        12.728260909967355     
 Co   10.783857796895061        5.8439181374058240        8.0894813120343834     
 N   9.3348531237400696        4.3251177371880143        8.3212047247662344     
 N   11.897218213016437        4.0575347536051733        8.1420312132625288     
 N   9.5520241214565811        6.6916918348294736        9.6041134289459613     
 N   12.104759419297098        6.6397663929289266        9.6062181490849472     
 N   9.3022210721390923        6.7832375655192303        6.8809130077358240     
 N   11.892916051283027        6.8546023324038892        6.5268565425198615     
 O   7.9877157110979891        4.5349759910509553        8.3356543890372645     
 C   9.7082230058545136        3.0720984133997637        8.2886536058810769     
 N   13.185986571996787        3.6462791931730285        8.0877008979503504     
 C   11.152559469094150        2.9215765848355599        8.2156907513348454     
 O   8.1859916650235220        6.6903723511037203        9.5482109629863707     
 C   10.060442507753764        7.3139152932483151        10.637163209327200     
 N   13.434722853692874        6.8008797661981202        9.8078556791155638     
 C   11.504747506657040        7.3008563046869019        10.630613640383157     
 O   7.9524501157787393        6.6638756948987554        7.0700761991100833     
 C   9.6654752506915891        7.4355883760708403        5.8085215724722872     
 N   13.164458346079194        7.1701545235981969        6.1886172559828410     
 C   11.107841612642906        7.5440870176858557        5.6581761377413411     
 B   7.5652924182809409        5.9898916188750855        8.3649115159811505     
 C   8.7506841292888158        1.9336533182314037        8.2816715906315448     
 H   13.958778608096670        4.3336955815498657        7.9360152369895074     
 C   13.282336470697537        2.2935584947968106        8.1102588981612627     
 C   11.989203622321135        1.7883086507134875        8.2056426371702891     
 C   9.2436593571794301        7.9958246065733229        11.680717227304488     
 H   14.129227225244854        6.4210434095740743        9.1285636569551318     
 C   13.691996305006262        7.5478838371610104        10.915724391378205     
 C   12.470822534685489        7.8919766473863247        11.475779627601964     
 C   8.7030566002894982        8.0241005471943119        4.8439835534960594     
 H   13.969212770895368        6.7180499675288106        6.6835194859313045     
 C   13.212078504821550        8.0316695576852251        5.1483855414963449     
 C   11.898032220081449        8.3025369445265387        4.7756235219268959     
 C   5.9799136122585157        6.0584815663588358        8.5338989329747044     
 H   8.0069603951606911        2.0413355749060780        9.0840923307208747     
 H   8.1692207537782640        1.9283661087180177        7.3472008101539670     
 H   9.2625182815738984       0.97564127206072615        8.3824973134505480     
 H   14.245070126034076        1.8057720517372631        8.0123447845615630     
 H   11.700593574552030       0.74778122104173816        8.2548174806459684     
 H   8.4587545165402886        8.5997063832316112        11.205389882918698     
 H   8.7216162851985874        7.2667948712071633        12.317458177531964     
 H   9.8688762665440617        8.6321210602037599        12.316634521032215     
 H   14.700984796884194        7.7923627158054645        11.229005837801015     
 H   12.307978322718093        8.4938527097088325        12.359112594017164     
 H   7.8561554876851600        8.4745647404927968        5.3770867264266586     
 H   9.1892462194237314        8.7641564193645092        4.2033583698124177     
 H   8.2825607086450503        7.2381056110176125        4.1979048020170016     
 H   14.158252580856765        8.4099873249117518        4.7797117072077722     
 H   11.577435547907486        8.9576007879194943        3.9777017720237935     
 H   5.4940107807069678        5.5119461399623395        7.7097590787296211     
 H   5.6618930600396924        7.1084877767123524        8.4251887428923649     
 C   5.5030231924641653        5.5158326638830086        9.8901872146973808     
 H   5.7364075602308802        4.4419104395462048        9.9593522789903162     
 H   6.0846061009025458        5.9955606687746892        10.692408918320787     
 C   4.0154987229855497        5.7311113653876982        10.185522959860524     
 H   3.4006467645714369        5.1461495746634709        9.4832345534763753     
 H   3.7533057165461123        6.7849310592178798        9.9956511907981920     
 C   3.6524117294983083        5.3705484858117076        11.630083612417945     
 H   3.8732086911494532        4.3071111544617535        11.814472423839581     
 H   4.3155429427759735        5.9249965634676869        12.313948473165363     
 C   2.1936924633652750        5.6628561849442702        11.992356842600902     
 H   1.5268195082886942        5.0704374617659216        11.346222304694750     
 H   1.9633473193439253        6.7161265619712811        11.763650959878039     
 C   1.8691532626449587        5.3776121847297409        13.462033335642502     
 H   2.0854732250856372        4.3216388552423410        13.689493495615149     
 H   2.5499468266696272        5.9576236909888882        14.104534271716972     
 C  0.41669334549202475        5.6940843620092609        13.833212196834403     
 H  0.19695324425629257        6.7476672167290817        13.596055905735152     
 H -0.25942722971003679        5.1032601749027906        13.194842307064944     
 C   9.1322449261414043E-002   5.4206790558033342        15.304902116328734     
 H  0.76057200910981981        6.0151970980716545        15.945216126041730     
 H  0.32081991133467652        4.3695847143885018        15.541828865242945     
 C  -1.3675740405117942        5.7175667048130814        15.668598844288123     
 H  -1.6004098606474044        6.7695884391476184        15.437615983767563     
 H  -2.0306664947941169        5.1217711213520722        15.021293304236345     
 C  -1.6981742406290903        5.4266206396892098        17.136116820896987     
 H  -1.0520668577116692        6.0362236519855994        17.785755665506802     
 H  -1.4390232663016733        4.3813853420980244        17.368344062414490     
 C  -3.1682003895539639        5.6761998225494681        17.492061567643898     
 H  -3.4330298021818488        6.7211946916819159        17.264411421866424     
 H  -3.8069703760737834        5.0614797661926172        16.838728788940482     
 C  -3.4936089967676245        5.3692696156831241        18.957537608347998     
 H  -2.8627489284637604        5.9941691668229682        19.608136327792334     
 H  -3.2047664559028823        4.3309340539857271        19.185748676649837     
 C  -4.9682043597868155        5.5792136943437516        19.325958632177795     
 H  -5.2699281274302878        6.6081882483493875        19.070611941459198     
 H  -5.6020412326421560        4.9217266574296925        18.709043199922370     
 C  -5.2475850848539123        5.3174586825443058        20.810326281114442     
 H  -4.6203267635459557        5.9869180330718486        21.419819227200609     
 H  -4.9240406755544903        4.2971559964656700        21.073120482750678     
 C  -6.7195179700517915        5.5019111176579800        21.208771469926905     
 H  -7.3417770484148770        4.7807431592505374        20.653307434994169     
 H  -7.0527155198755551        6.5040650060992782        20.888713365268650     
 C  -6.9326030199353141        5.3359693866219704        22.718362448929867     
 H  -7.9890071081173684        5.4569772661337392        23.007967943040377     
 H  -6.6153881135207033        4.3374766014850064        23.061542751412905     
 H  -6.3514713407100425        6.0794634316443386        23.287725803635446     
 Cl   15.452513429187755        5.7639318111402780        7.7103840528177221     
         388

 Co   11.067043248903008        5.9945070123304536        1.2774640253658083     
 N   9.6202310705474119        7.5168520168897865        1.5028812964643263     
 N   12.181416677060087        7.7805790433756750        1.3242628511205610     
 N   9.8327857042361213        5.1514142262561275        2.7902641994705468     
 N   12.387685113447022        5.1999738925569385        2.7969771145849891     
 N   9.5856644399497686        5.0639948192389328        6.3134644571296888E-002
 N   12.176238848065452        4.9923263978029366      -0.29001145395179129     
 O   8.2727765658395818        7.3089537848609831        1.5191143819137398     
 C   9.9948375760503385        8.7695020471599658        1.4700628674340495     
 N   13.470885421517067        8.1892873020929624        1.2708708445409889     
 C   11.439013775456326        8.9179407021121406        1.3967290277692799     
 O   8.4670626574695405        5.1534386903939202        2.7320115934488403     
 C   10.339542566726143        4.5274289425586698        3.8229934002954402     
 N   13.716687616140733        5.0343640244690899        3.0003920989604116     
 C   11.784079680631519        4.5381420274643851        3.8185963605626947     
 O   8.2358622577426051        5.1807331672780483       0.25343938738369043     
 C   9.9491204947560092        4.4110633288242020       -1.0088641617500560     
 N   13.447896873080595        4.6764433261751197      -0.62772439807548275     
 C   11.391463339841856        4.3034086517265093       -1.1594224906265971     
 B   7.8483791139986598        5.8551136212433397        1.5477916441968904     
 C   9.0387083732750817        9.9092154741162854        1.4638215186111463     
 H   14.242723847712039        7.5005241743033242        1.1223886926514601     
 C   13.569965438597709        9.5419089246798148        1.2929744012538595     
 C   12.277957581640782        10.049674673668189        1.3865295644817199     
 C   9.5207510849224342        3.8453974070502772        4.8646453385289812     
 H   14.413047731909479        5.4136245644247341        2.3226062276114474     
 C   13.969914958713625        4.2843106060611253        4.1066444333595529     
 C   12.746743984831989        3.9426936882911638        4.6639503925078181     
 C   8.9868595918676437        3.8209732485876260       -1.9726197658385529     
 H   14.252505950761122        5.1253891692448850      -0.13034417822106883     
 C   13.495808225233452        3.8154854363803175       -1.6684912539519658     
 C   12.181952972235585        3.5455430782060273       -2.0422827624558875     
 C   6.2628934767278617        5.7879003126878770        1.7162604143896818     
 H   8.2947911542984443        9.8020355018498293        2.2660975042513303     
 H   8.4575082928194156        9.9164824053015899       0.52923462465089677     
 H   9.5519063956030994        10.866410537403812        1.5656482497237900     
 H   14.533695289640317        10.027792956905317        1.1958455434734516     
 H   11.991406965632878        11.090740024555560        1.4347506314691307     
 H   8.7334241303321676        3.2462498008327159        4.3879391761239877     
 H   9.0020302579444973        4.5744806541498413        5.5038890416178381     
 H   10.143767607910618        3.2051546008857628        5.4983524424484216     
 H   14.977552117696479        4.0359878401239042        4.4209021398764268     
 H   12.580522332340232        3.3393841467449699        5.5454993099439420     
 H   8.1407126908907266        3.3698882176080800       -1.4389123900356493     
 H   9.4734941257632670        3.0811858901890203       -2.6132186331499492     
 H   8.5652229838060059        4.6061610990727555       -2.6188490722892417     
 H   14.442077098982068        3.4366700551828933       -2.0364399822719870     
 H   11.861409430716012        2.8911867445735835       -2.8407933526422036     
 H   5.7776551229089597        6.3357942400154528       0.89268047504355041     
 H   5.9439504727708359        4.7383257870041682        1.6063332651715223     
 C   5.7863820353011644        6.3294050641942681        3.0731750019626860     
 H   6.0194624191896482        7.4033367612358827        3.1431001953249016     
 H   6.3684831679959881        5.8493122609206241        3.8747531811305147     
 C   4.2991676507163810        6.1132902149040778        3.3693505486432547     
 H   3.6835219597708853        6.6985999834251038        2.6680998610004698     
 H   4.0373001907076738        5.0595164302531579        3.1788290462873121     
 C   3.9371617738079672        6.4724819077222593        4.8145269463156053     
 H   4.1578923785329698        7.5357924646402159        4.9996957614998854     
 H   4.6009891180469094        5.9175831094893461        5.4973119655975378     
 C   2.4788073564369308        6.1795340924678293        5.1777182726873319     
 H   1.8113412621610088        6.7720742294096716        4.5323375069296592     
 H   2.2485965410279034        5.1263180111551607        4.9486699095090678     
 C   2.1551383977247944        6.4640249127665408        6.6477385758721868     
 H   2.3715670747386270        7.5198910813787068        6.8755975149332773     
 H   2.8363231839391871        5.8837183034897649        7.2895291229182169     
 C  0.70289221417625836        6.1473480301929690        7.0196078668108317     
 H  0.48306787018485092        5.0938395859193850        6.7822292627245213     
 H   2.6452854177211198E-002   6.7383400244394727        6.3817497068828004     
 C  0.37816289963730632        6.4202927638716147        8.4915361872571609     
 H   1.0475433692734586        5.8254320256096674        9.1313643830950966     
 H  0.60793710812837998        7.4712625561955210        8.7287453729636582     
 C  -1.0806313269986174        6.1235167723156758        8.8557458556752007     
 H  -1.3137626808728866        5.0716535621897689        8.6243547975847630     
 H  -1.7438614769615779        6.7197447636369088        8.2089957051398983     
 C  -1.4106290888836783        6.4138076540347715        10.323540858043367     
 H -0.76451529219598691        5.8036660810969058        10.972643242919135     
 H  -1.1510904397621535        7.4588452584991378        10.556213337882816     
 C  -2.8806180682785203        6.1644879801929386        10.679852604488197     
 H  -3.1458020189538245        5.1196700085295346        10.451789975526099     
 H  -3.5193408788881788        6.7797378974700742        10.026970322728260     
 C  -3.2056053883902176        6.4708631669152874        12.145546553898370     
 H  -2.5747462609357954        5.8455299546357073        12.795725950141666     
 H  -2.9164337378116332        7.5090358003589595        12.374094923691310     
 C  -4.6801686122445805        6.2611833129115730        12.514350428968461     
 H  -4.9821712470397239        5.2322589588363142        12.259109615048539     
 H  -5.3140811993676049        6.9187843616047013        11.897634062319655     
 C  -4.9589692169555084        6.5230191736409333        13.998825447171081     
 H  -4.3315647537623416        5.8534578245728603        14.608052318750197     
 H  -4.6350712770427371        7.5432704751153201        14.261413601954564     
 C  -6.4307479890310963        6.3389134117021309        14.398070399654753     
 H  -7.0531748790924071        7.0603095647288452        13.843061626711130     
 H  -6.7645480397468551        5.3368985920973078        14.078143683278284     
 C  -6.6427170575618923        6.5047343655284369        15.907854191330770     
 H  -7.6985851035839197        6.3825667775101786        16.198497510370053     
 H  -6.3261209467718658        7.5034059861757152        16.250924964315438     
 H  -6.0605151468068756        5.7617848009414034        16.476630762672251     
 Cl   15.736578368897927        6.0695163507647791       0.90447372959996053     
 Co   20.748661449480675        2.0487389546431931        5.5374983015004595     
 N   22.194799118038333        3.5711735714249242        5.3100418561574072     
 N   19.632913193286935        3.8337722426460132        5.4882852016562973     
 N   21.983197801111512        1.2054420881675201        4.0242700216226694     
 N   19.429151516999323        1.2530238922562167        4.0182375024033012     
 N   22.230598146233636        1.1164190890912318        6.7502162410067283     
 N   19.639802191493732        1.0419260823551464        7.1025503813303708     
 O   23.542320558208413        3.3638580115146217        5.2946938016893421     
 C   21.819369080025130        4.8235709192188123        5.3422499758460109     
 N   18.343310235063186        4.2421206996647962        5.5414864260700263     
 C   20.374989294000081        4.9713367837749622        5.4150982205502469     
 O   23.348941847396461        1.2078749278890761        4.0824108869461515     
 C   21.476823043717157       0.58199081072656345        2.9910232212413987     
 N   18.100057016839806        1.0882581595344409        3.8146621981800841     
 C   20.032405114797317       0.59245206055462019        2.9955556361874804     
 O   23.580380774729335        1.2355412695326666        6.5606988512975430     
 C   21.867390417703149       0.46199233074007995        7.8213643752695043     
 N   18.368353963249188       0.72554983429016118        7.4405640968090223     
 C   20.425067079470328       0.35299337332524322        7.9715004998831622     
 B   23.967395124120234        1.9100395634961600        5.2662285360911278     
 C   22.774866389809453        5.9637839518527596        5.3483704009160622     
 H   17.571798435630626        3.5531234137650181        5.6910373860880794     
 C   18.243856080377959        5.5946576440483833        5.5185883689969559     
 C   19.535747392882566        6.1027749343958826        5.4245229090807605     
 C   22.295962209096615       -9.9543608740983308E-002   1.9492681927053752     
 H   17.403795546042758        1.4666341339203384        4.4929803220487221     
 C   17.846433121675130       0.33971147874212848        2.7073382241664117     
 C   19.069382827109635       -1.6283935869060712E-003   2.1494678675844763     
 C   22.829565136993487      -0.12856215400729423        8.7848867880397918     
 H   17.563430020589482        1.1749164490340127        6.9439314999899269     
 C   18.321038826895716      -0.13589232449190408        8.4809369077261607     
 C   19.635125488795715      -0.40563046932936858        8.8541696416251359     
 C   25.552885834419421        1.8438787695230978        5.0976470325888705     
 H   23.518990231655799        5.8566784469008644        4.5462736369455055     
 H   23.355881262902841        5.9715773827982348        6.2830647126153494     
 H   22.261211032729239        6.9206784815674478        5.2461760452484842     
 H   17.279999511647492        6.0803202306005719        5.6155530776562150     
 H   19.822071710609606        7.1438930926654072        5.3756023885426805     
 H   23.080268287177645      -0.70272680558315115        2.4263404585923483     
 H   22.818845396590667       0.62971862660396305        1.3134183550420566     
 H   21.672440069234426      -0.73625563994656851        1.3122149571583310     
 H   16.838614374700210        9.2069690620846162E-002   2.3930506077834779     
 H   19.235348158689071      -0.60375541067753624        1.2670082159968554     
 H   23.679698890330332      -0.57248959052281378        8.2512705625778011     
 H   22.344307988345502      -0.87444557065764195        9.4196553950193458     
 H   23.245096561265630       0.65505698212470309        9.4371687468053818     
 H   17.374989434497863      -0.51503523306263099        8.8491229789520673     
 H   19.956122970178260       -1.0601300004894729        9.6523745899316378     
 H   26.037858798755487        2.3923316476919676        5.9209947138424646     
 H   25.872523603171580       0.79455324366643632        5.2077932534886058     
 C   26.028854204253161        2.3853328462072345        3.7404999775687870     
 H   25.796211541657133        3.4593641561079296        3.6707663593085660     
 H   25.446067559191128        1.9055984588125963        2.9392125225816708     
 C   27.515777144604122        2.1684135898434871        3.4435679286109240     
 H   28.132067838213857        2.7530885085244732        4.1447623424634878     
 H   27.776978972673156        1.1144019515919619        3.6336225978583849     
 C   27.877544993532229        2.5278159214475338        1.9983765095339305     
 H   27.657554720115577        3.5913450211004148        1.8135597887900567     
 H   27.213140725504172        1.9736083532124835        1.3156011233887588     
 C   29.335631655224041        2.2338675713668636        1.6348766613894106     
 H   30.003588111253354        2.8258572108276230        2.2802511129194856     
 H   29.565109704283355        1.1804723466743718        1.8637979552728901     
 C   29.659418121992726        2.5182734981256250       0.16486128860625221     
 H   29.443348986643610        3.5742120403669615       -6.3009513317934474E-002
 H   28.978094373225222        1.9382084042083025      -0.47699331681613905     
 C   31.111623949324073        2.2011610736685738      -0.20684160642151275     
 H   31.331201103161039        1.1476598000503206        3.0780600954036771E-002
 H   31.788120112827229        2.7921252277077766       0.43098259585251841     
 C   31.436591203920969        2.4737538471172527       -1.6787873921505470     
 H   30.767520827496863        1.8785397742864787       -2.3186149659746165     
 H   31.206569791331383        3.5245886130991675       -1.9163441632961018     
 C   32.895579681094894        2.1773645301253204       -2.0425664801732659     
 H   33.129180067142883        1.1257668253089737       -1.8104639874442967     
 H   33.558404719724955        2.7743101018380711       -1.3960694930779254     
 C   33.225681002705606        2.4668829616741363       -3.5104909015249923     
 H   32.580348528335158        1.8555803615357076       -4.1592976955893803     
 H   32.965097448859140        3.5114716037915725       -3.7440273229420304     
 C   34.696032568380353        2.2188690027330740       -3.8662969620660030     
 H   34.962602693036253        1.1747902190189727       -3.6364534411184706     
 H   35.333949041010371        2.8360408016204741       -3.2144337785416859     
 C   35.020521130987355        2.5230861501578219       -5.3325540296872491     
 H   34.390902375037591        1.8951544952556711       -5.9815048401599400     
 H   34.729211333397281        3.5602440244067801       -5.5631937189880718     
 C   36.495543408493468        2.3157181941975340       -5.7010230681531757     
 H   36.800348795748967        1.2884720992455319       -5.4418477249744210     
 H   37.128072800939513        2.9774681530005727       -5.0870776868919956     
 C   36.772879332080706        2.5723530950221845       -7.1867667603185570     
 H   36.148073057418628        1.8971730327968686       -7.7930067945267796     
 H   36.444322182194746        3.5902714932314255       -7.4539236144319228     
 C   38.245566563419317        2.3929962723518363       -7.5854909095882812     
 H   38.865247260332779        3.1200632829650110       -7.0340756322761298     
 H   38.584214434097746        1.3936794602362039       -7.2609055611707527     
 C   38.455740207186359        2.5526132488123729       -9.0963363892667672     
 H   39.513138385381545        2.4370365048220752       -9.3862042106572314     
 H   38.131179834230544        3.5479711903611810       -9.4445733865355077     
 H   37.878422548926068        1.8017658871861959       -9.6614654297628046     
 Cl   16.079224763272496        2.1208599242828803        5.9111490926835240     
 Co   20.462008690709506        1.8982564994305104        12.350553154274651     
 N   21.908511408486877       0.37651790410558511        12.122505206534544     
 N   19.346461360059234       0.11297462302858120        12.300378636338069     
 N   21.696249830609126        2.7428581029240293        10.837586898392280     
 N   19.142488334569769        2.6946720534906885        10.831658593910914     
 N   21.943899902091541        2.8317492993752409        13.562847950413000     
 N   19.353094009858435        2.9053511999866775        13.915002050054811     
 O   23.256005835796529       0.58421510081239147        12.107702469168837     
 C   21.533464862379020      -0.87597366525070564        12.155134660298373     
 N   18.057050899983437      -0.29595443187664161        12.354569981856253     
 C   20.089073130187604       -1.0242849400205751        12.227873624763379     
 O   23.062076085394398        2.7401286594696668        10.895390650353718     
 C   21.189810468414397        3.3663409951120049        9.8043918833655948     
 N   17.813276957067533        2.8583867038039372        10.627836501395446     
 C   19.745419369203333        3.3554995060612374        9.8089471934397761     
 O   23.293737665421805        2.7126316461002165        13.373670351162474     
 C   21.580475868459839        3.4852349576484416        14.634486507395966     
 N   18.081515707148601        3.2210204387874213        14.253146553896023     
 C   20.138094042818839        3.5939493319365368        14.784460100743667     
 B   23.680791484657405        2.0382233611517151        12.079066234777839     
 C   22.489435338875317       -2.0157535014268144        12.162300683652647     
 H   17.285278554889619       0.39284297025824999        12.503924938941301     
 C   17.958255928546457       -1.6485266287158380        12.332867020191674     
 C   19.250405831770667       -2.1560934383567285        12.238507736938056     
 C   22.008847529505047        4.0476565505978828        8.7623957223838271     
 H   17.117192959738549        2.4796499581224811        11.306088095634111     
 C   17.559267201301118        3.6066367719359178        9.5203104041496509     
 C   18.782027878578237        3.9488462055195908        8.9626502730238631     
 C   22.542635161126341        4.0749755399707173        15.598553138570598     
 H   17.276768255917119        2.7714931436209600        13.756358503908560     
 C   18.033847687743471        4.0817483383868769        15.294040621200587     
 C   19.347827453735764        4.3517826238611335        15.667474965598513     
 C   25.266268665514296        2.1044781189888169        11.910293827977471     
 H   23.232901852031684       -1.9096198302681082        11.359474270527327     
 H   23.071259974496311       -2.0215679252157956        13.096529005317718     
 H   21.976163693763624       -2.9730545326320379        12.062085418522656     
 H   16.994709952652851       -2.1346360503820563        12.430783790047167     
 H   19.537223605013633       -3.1971137931072202        12.190234779050607     
 H   22.794899319222122        4.6487298801661616        9.2389867911096371     
 H   22.529504432681801        3.3182972487195626        8.1249698223878823     
 H   21.385645567580987        4.6861165002347986        8.1269056564884643     
 H   16.551314067382027        3.8532751114243418        9.2055529233901314     
 H   18.947557589291613        4.5510181149941245        8.0801471536678804     
 H   23.389878211648554        4.5243766857692487        15.065059457030520     
 H   22.056323345664747        4.8161871249001278        16.237791008572440     
 H   22.962635772410263        3.2899605984034688        16.246106547810957     
 H   17.087654495227529        4.4602063987419927        15.662540160099896     
 H   19.668401379791238        5.0060184479918375        16.466049921464023     
 H   25.751419107850591        1.5570843359853659        12.734262434255772     
 H   25.585727401475207        3.1539998298431082        12.019218259149865     
 C   25.742339453062062        1.5615015557287397        10.553751921372907     
 H   25.509868980006178       0.48734378538022916        10.485297946232215     
 H   25.159510266412500        2.0401956202691665        9.7518488540928399     
 C   27.229283155924517        1.7782396833482852        10.256678009649432     
 H   27.845524033607742        1.1942475228978304        10.958498247016331     
 H   27.490391500230622        2.8324377536347876        10.445791598079849     
 C   27.591311859264007        1.4175332218634198        8.8118524312603235     
 H   27.371552587937785       0.35378625385796558        8.6279821374448176     
 H   26.926919911783916        1.9709820387982941        8.1284341698229579     
 C   29.049419183681895        1.7114065139148862        8.4482852228505827     
 H   29.717398966060802        1.1198046281371938        9.0939963801280506     
 H   29.278784389898618        2.7649292713609674        8.6767130640914214     
 C   29.373358080750897        1.4263669812249569        6.9784140215753316     
 H   29.157670468293897       0.37024249638976281        6.7510276199325014     
 H   28.691867741981063        2.0058846917514361        6.3362367488407729     
 C   30.825472816428803        1.7438425200359293        6.6066202695113212     
 H   31.044696731246521        2.7974665412224544        6.8440216861686807     
 H   31.502204111997639        1.1532497614856665        7.2445401061688210     
 C   31.150485361211423        1.4711137835845269        5.1347032809031052     
 H   30.481034756810146        2.0658369495792819        4.4948194620280733     
 H   30.921029807194621       0.42010709942571489        4.8973504382714328     
 C   32.609276062801555        1.7682846345650516        4.7707695589655970     
 H   32.842324173430683        2.8200040052447797        5.0028666019433228     
 H   33.272524943848076        1.1717200699832930        5.4171789286708174     
 C   32.939360704815762        1.4790293750054408        3.3027780569033767     
 H   32.293570803290180        2.0899763758573573        2.6541020540357181     
 H   32.679402838219232       0.43429495341820246        3.0691984099240441     
 C   34.409517130984291        1.7280064473771704        2.9468966622342880     
 H   34.675480774953350        2.7721861137403350        3.1769440920541938     
 H   35.047846123895617        1.1111282890297531        3.5986069129697182     
 C   34.734192011995439        1.4242786942917802        1.4805709321447469     
 H   34.104299982828103        2.0519953148524976       0.83169610569141994     
 H   34.443507583570955       0.38700522463863696        1.2496901282303512     
 C   36.209148430654032        1.6325559216153984        1.1124005862100246     
 H   36.513218759394739        2.6600047467141339        1.3715472750603253     
 H   36.841879846684307       0.97131539502579045        1.7266360455599032     
 C   36.487193724941356        1.3758399297141608      -0.37318341953745199     
 H   35.862344150215300        2.0504804606779081      -0.97991430356021647     
 H   36.159463039717288       0.35768011287268375      -0.64027263964057479     
 C   37.959966589579899        1.5560317783306561      -0.77116167802351365     
 H   38.579631417840886       0.82978356904545314      -0.21873370784246313     
 H   38.297630060315832        2.5557602049887529      -0.44702504042248148     
 C   38.171372075622202        1.3955090778885713       -2.2817216837955221     
 H   39.228976490383992        1.5111047540474878       -2.5709229782831953     
 H   37.847265977773098       0.39991422681056749       -2.6295133971771469     
 H   37.594448035534143        2.1458423867569025       -2.8479079399962517     
 Cl   15.792576571445935        1.8247844552943859        12.724259079741392     
 Co   10.781545582328668        5.8479012398943890        8.0892281878102512     
 N   9.3341889434489556        4.3267025675331245        8.3166217145236665     
 N   11.895854372404413        4.0616648013437748        8.1381001748812771     
 N   9.5479227358923264        6.6928480305222813        9.6023318904267398     
 N   12.101945348408371        6.6434346159328754        9.6072931150913394     
 N   9.2999527226591425        6.7809187773181616        6.8764214546227223     
 N   11.890629544928414        6.8519069264703401        6.5229753847076468     
 O   7.9868178882814345        4.5352057333259026        8.3321901616685281     
 C   9.7083986032181517        3.0739427464497768        8.2834700200987950     
 N   13.185054269813632        3.6520686006411935        8.0840415515586646     
 C   11.152640589033364        2.9247838790891403        8.2103096462106873     
 O   8.1820942543388817        6.6908843376257359        9.5448430710982386     
 C   10.055171235467444        7.3165047162289643        10.635033060220133     
 N   13.431286660543268        6.8074320979537806        9.8100144139758108     
 C   11.499633568514982        7.3051249580376298        10.629832216867426     
 O   7.9501418578465879        6.6635640697766023        7.0664221700650787     
 C   9.6634790987087218        7.4332768838946830        5.8041069423349381     
 N   13.162321846758127        7.1670756797371862        6.1847764013171274     
 C   11.105864745107189        7.5407918988866411        5.6535335140001557     
 B   7.5628662172375556        5.9893815057320250        8.3610678009321973     
 C   8.7517762296005479        1.9346818943018813        8.2763005679686810     
 H   13.957261572035744        4.3404201434026515        7.9349381769067575     
 C   13.283184356392118        2.2994133438747655        8.1054271101634150     
 C   11.990763745725516        1.7925041400349604        8.1993857459941619     
 C   9.2369755665139053        7.9986216861025827        11.677161238626461     
 H   14.127011777997916        6.4277947818810706        9.1318387281965130     
 C   13.685975315111470        7.5565382264798435        10.916730388446084     
 C   12.463540916302962        7.8991255249148615        11.475016405474078     
 C   8.7013363929456364        8.0228851290946270        4.8399426907573888     
 H   13.966944416917848        6.7174061303272099        6.6816356947851210     
 C   13.210281997281463        8.0276543023582683        5.1437516351021033     
 C   11.896405287532481        8.2981121180306197        4.7703066169809576     
 C   5.9774021395941537        6.0566885971666782        8.5298517548038877     
 H   8.0080625054239860        2.0414006507390736        9.0788287288697163     
 H   8.1703007443072497        1.9288547081114613        7.3418532478565250     
 H   9.2645070076642373       0.97711806946846358        8.3769430437088506     
 H   14.246558728126628        1.8128912568963040        8.0076257471192545     
 H   11.703474757210252       0.75160823350608597        8.2473104262156358     
 H   8.4511044394380495        8.6000488492409666        11.200675147095437     
 H   8.7163197556486658        7.2696242832734326        12.315012563624633     
 H   9.8608132571305021        8.6369576177313299        12.312162818635981     
 H   14.694117489651738        7.8035573406718273        11.230522194867625     
 H   12.298623089072644        8.5020121924027858        12.357170998155098     
 H   7.8550903225248732        8.4741263987098634        5.3733792166251773     
 H   9.1880224066335234        8.7625191597331469        4.1992140182617277     
 H   8.2798689567536599        7.2374208506777453        4.1939220538993904     
 H   14.156610244742501        8.4057238327388770        4.7752196958073396     
 H   11.576029533457071        8.9523498874128560        3.9716567963502492     
 H   5.4919982723176917        5.5092316015033207        7.7060722159779758     
 H   5.6584767408485979        7.1063355632394440        8.4205331065150109     
 C   5.5010868388161569        5.5144399775283972        9.8865426552308584     
 H   5.7344134814291650        4.4405173801936382        9.9558875358352985     
 H   6.0831227012635152        5.9943083056927620        10.688327763491854     
 C   4.0138105979585754        5.7299621997383818        10.182852005596050     
 H   3.3984054055730235        5.1448598518655002        9.4812070396610206     
 H   3.7516213923546617        6.7837614784668858        9.9929180171316254     
 C   3.6517947119206244        5.3697818125555017        11.627783167028058     
 H   3.8728366817689279        4.3064216726083231        11.812310509531827     
 H   4.3153595290717526        5.9244692155250371        12.311006146622843     
 C   2.1933037009783156        5.6620103434362559        11.991015849761963     
 H   1.5261095443893222        5.0694842959289259        11.345333533050598     
 H   1.9627091022359293        6.7152325130228760        11.762388779073703     
 C   1.8696400981813499        5.3767954905225332        13.460896043462363     
 H   2.0863095350419907        4.3208841912233220        13.688302173464308     
 H   2.5506391014546477        5.9569840504617284        14.102991165032694     
 C  0.41729830387580119        5.6929687320143021        13.832812971771380     
 H  0.19723772029760966        6.7465051928107993        13.595779795533200     
 H -0.25898556096503472        5.1020329642915243        13.194731762728003     
 C   9.2586332169113272E-002   5.4194776826975932        15.304641213116026     
 H  0.76202246780927418        6.0140408969065628        15.944686729078301     
 H  0.32228062149941672        4.3684019296946959        15.541444351873892     
 C  -1.3661752079666944        5.7162477445956874        15.668971179283227     
 H  -1.5991878642281043        6.7682293362338619        15.437998753908253     
 H  -2.0294883747611103        5.1203574291325129        15.021988966650992     
 C  -1.6962052750608076        5.4254321494675866        17.136656006302712     
 H  -1.0497998040387986        6.0350107339475105        17.785993056911980     
 H  -1.4371061701015804        4.3801842298925786        17.368864723352573     
 C  -3.1660640781954101        5.6752652561411638        17.493096972391459     
 H  -3.4307345880550795        6.7203158689884761        17.265521095951620     
 H  -3.8051027756919065        5.0606693535208054        16.839917835943787     
 C  -3.4912643807194232        5.3683849145285061        18.958638086200885     
 H  -2.8598169931935513        5.9927513090272475        19.609148616820541     
 H  -3.2031054147027218        4.3298263800865202        19.186635412952626     
 C  -4.9656019632486590        5.5793777011024321        19.327484055734583     
 H  -5.2663358017452717        6.6088445874966437        19.073086492117021     
 H  -5.6001596476842588        4.9230865679780429        18.710109427010014     
 C  -5.2450847373953611        5.3165765843918438        20.811635924458084     
 H  -4.6162747100989581        5.9839353160234126        21.421621526189465     
 H  -4.9236767968070190        4.2953920258842437        21.073150459103420     
 C  -6.7163459690822478        5.5037948397547591        21.210924013119854     
 H  -7.3403773905362719        4.7850245143088408        20.654641336050048     
 H  -7.0473035549435803        6.5070718087993180        20.892594640581503     
 C  -6.9293053660000190        5.3359758064374159        22.720296404533766     
 H  -7.9844194648608475        5.4616482978651977        23.011107208382580     
 H  -6.6168532630751082        4.3358046326469504        23.061432720917743     
 H  -6.3445304242205953        6.0752689679863199        23.290402915494585     
 Cl   15.451016452738436        5.7709043473380408        7.7144373212222934     
         388

 Co   11.064746289738125        5.9904765091698380        1.2771274750325254     
 N   9.6195503600622700        7.5151526625080338        1.4983307254311307     
 N   12.180064457638904        7.7764112273300476        1.3203698804546455     
 N   9.8287367211398795        5.1501020057587086        2.7884170269487498     
 N   12.384872000714845        5.1961996153006478        2.7978836205564606     
 N   9.5833987495468413        5.0661194581719364        5.8648930149455894E-002
 N   12.173961030291014        4.9948674189851161      -0.29390438038992123     
 O   8.2718670840549020        7.3085741629397489        1.5156436676246963     
 C   9.9949734364356129        8.7675496045858505        1.4648920912085170     
 N   13.469948990557240        8.1835121463404352        1.2672104954562247     
 C   11.439059016229484        8.9146674806055444        1.3913709165063810     
 O   8.4632114764948607        5.1527671785413371        2.7286228315106733     
 C   10.334352521618722        4.5247027675669829        3.8207959764074730     
 N   13.713272257744219        5.0278001373826733        3.0023415837215639     
 C   11.779042597517901        4.5337756306429506        3.8177004521943010     
 O   8.2335561421636285        5.1808869368852219       0.24977332619641451     
 C   9.9471311126527144        4.4132142702580719       -1.0132914587765232     
 N   13.445771058611149        4.6794095530118769      -0.63160546124751316     
 C   11.389495754880571        4.3065512496837730       -1.1640786150603266     
 B   7.8459672674810914        5.8554542184937315        1.5439531560029556     
 C   9.0397318368471353        9.9080522616859152        1.4584087099281375     
 H   14.241224280887801        7.4938379754325410        1.1212741342013743     
 C   13.570753549227256        9.5360702966810020        1.2880995005565736     
 C   12.279433748526618        10.045445231323002        1.3802532027886776     
 C   9.5141834394917026        3.8424586116708488        4.8610500124978646     
 H   14.410815865044217        5.4068837091173965        2.3256491624695976     
 C   13.964000545883412        4.2757001835045880        4.1074683332325206     
 C   12.739612162630108        3.9355319122799188        4.6630626353485347     
 C   8.9851530908695469        3.8220565340942363       -1.9766973611774614     
 H   14.250249086251644        5.1259628861775388      -0.13229878634335890     
 C   13.494025229631484        3.8194101592520635       -1.6731803696783210     
 C   12.180338283651139        3.5498471728586138       -2.0476345399878939     
 C   6.2603976160909287        5.7895183617121191        1.7122370144961712     
 H   8.2958366473455953        9.8018630948351326        2.2608070142600756     
 H   8.4585033817888604        9.9157744506014964       0.52385352748319702     
 H   9.5537990997205657        10.864820755227118        1.5599824007635672     
 H   14.535103299126179        10.020727337875593        1.1910439827691310     
 H   11.994160933683885        11.086869135464056        1.4272067549768288     
 H   8.7259759030832154        3.2456315039954973        4.3831979629461060     
 H   8.9967359305242329        4.5715045216292625        5.5013220472462008     
 H   10.135868960798229        3.2002885333689530        5.4939176659867499     
 H   14.970821012455509        4.0249135401401448        4.4222089745954598     
 H   12.571393431902571        3.3312365362540892        5.5434686952413568     
 H   8.1396553225206851        3.3701852967546633       -1.4426726383041406     
 H   9.4722870243183692        3.0827000117249606       -2.6174073398999522     
 H   8.5625550091644769        4.6067300556508286       -2.6228562784192864     
 H   14.440451731659593        3.4408866325074290       -2.0410213484677522     
 H   11.860025515103304        2.8963237309692551       -2.8468812622926620     
 H   5.7756484917201973        6.3383081110439559       0.88900561857628269     
 H   5.9405507664254928        4.7402988201921588        1.6017372909496679     
 C   5.7844728714658018        6.3306666979240172        3.0695410395295868     
 H   6.0175100475608456        7.4045982325573014        3.1396118053234368     
 H   6.3670231252668126        5.8504468143488229        3.8706948144875430     
 C   4.2975030795624765        6.1143432428920734        3.3666981412818866     
 H   3.6813182969549505        6.6997813163000979        2.6660676634416189     
 H   4.0356204761483987        5.0605883588088547        3.1761490853880585     
 C   3.9365677585722043        6.4732107610033029        4.8122306018264513     
 H   4.1575617319192650        7.5364470553143201        4.9975000860998922     
 H   4.6008132549617970        5.9180851229958549        5.4943995536859180     
 C   2.4784335508524054        6.1803845191285456        5.1763838770527828     
 H   1.8106622564221260        6.7730310999267500        4.5314375412337968     
 H   2.2479506678497914        5.1272162720695631        4.9474392202967703     
 C   2.1556404950115713        6.4648889496038029        6.6465996136149998     
 H   2.3724328165363548        7.5206957662152529        6.8743777705666140     
 H   2.8370197728545290        5.8844122919727200        7.2880023387642039     
 C  0.70350678791883137        6.1485406811169119        7.0192097703513712     
 H  0.48334806494456561        5.0950769671770688        6.7819746791348434     
 H   2.6913312855022312E-002   6.7396409012665623        6.3816270932838126     
 C  0.37943734649393535        6.4216033703732842        8.4912705024361514     
 H   1.0490076874514904        5.8267150448796876        9.1308430457895025     
 H  0.60940359865023996        7.4725608350722554        8.7283321424481493     
 C  -1.0792200100986986        6.1249452408147533        8.8561204562531302     
 H  -1.3125211560627168        5.0731151948962525        8.6247644631915410     
 H  -1.7426757689403087        6.7212480584700316        8.2096799563081397     
 C  -1.4086495909316972        6.4151365331091972        10.324075819964346     
 H -0.76222053070798768        5.8050525562912050        10.972890243306246     
 H  -1.1491887079584975        7.4601991486991883        10.556702464754414     
 C  -2.8784635567386072        6.1655326586992363        10.680891402794774     
 H  -3.1434583449977174        5.1206452402277973        10.452931693201034     
 H  -3.5174737082182856        6.7806198986188937        10.028145303444246     
 C  -3.2032550979025580        6.4718876836026231        12.146641444863173     
 H  -2.5717739540925133        5.8471445741865482        12.796752110368626     
 H  -2.9148267023638903        7.5103060221731379        12.374943648397702     
 C  -4.6775472354654877        6.2610817249873625        12.515872790376200     
 H  -4.9784851688256220        5.2316330691224131        12.261630791286859     
 H  -5.3122186789753929        6.9174096808808958        11.898658468665557     
 C  -4.9564900388640076        6.5240205341032311        14.000113007819841     
 H  -4.3274509650645561        5.8566896401450457        14.609877206923715     
 H  -4.6348753553813999        7.5452087192673600        14.261358218939590     
 C  -6.4275666198469148        6.3369654275373000        14.400203498298591     
 H  -7.0518604924105004        7.0558092289800900        13.844301135257533     
 H  -6.7589591766146873        5.3337531629621724        14.082099569332502     
 C  -6.6394682753641341        6.5047812505738225        15.909744502770138     
 H  -7.6940018079672186        6.3777422020448746        16.201603120983581     
 H  -6.3278793849146977        7.5052196487712610        16.250657388261590     
 H  -6.0534712519535301        5.7662481301919088        16.479342456479767     
 Cl   15.735092962668636        6.0626128645492043       0.90833779341760990     
 Co   20.750932529387693        2.0446237468818289        5.5377307373298441     
 N   22.195493685306666        3.5693842060058110        5.3146081306481481     
 N   19.634320498434761        3.8295808582609538        5.4922163214706323     
 N   21.987204338310832        1.2040571181047246        4.0260381319507479     
 N   19.431871973928772        1.2492345418646744        4.0172121368972249     
 N   22.232805242614010        1.1185654048446889        6.7546925131004496     
 N   19.642034482135276        1.0446551330754319        7.1064819194815252     
 O   23.543239952631449        3.3633540403549382        5.2981279856723225     
 C   21.819295568594239        4.8215433422235883        5.3474724797609516     
 N   18.344309657312408        4.2363431653433379        5.5451962707953184     
 C   20.375018387958900        4.9680280414705527        5.4205367986002324     
 O   23.352749358079020        1.2071065933661893        4.0857270028963777     
 C   21.481948023516150       0.57916047898382439        2.9931720947977869     
 N   18.103385106778642        1.0816295335206505        3.8126034566812557     
 C   20.037370117756296       0.58799635850434850        2.9963951902176285     
 O   23.582629418504080        1.2355763707366274        6.5643089694153343     
 C   21.869306676444140       0.46425299671419284        7.8258323534595338     
 N   18.370421922952179       0.72873315946132822        7.4444662053143738     
 C   20.426960404183834       0.35632486837081712        7.9762222915370939     
 B   23.969776984330810        1.9102545145728567        5.2700179844681205     
 C   22.773942468303012        5.9625161984908326        5.3538419907033532     
 H   17.573341754122943        3.5464486371023698        5.6921386323887804     
 C   18.243152998438077        5.5888216238337725        5.5235594821441936     
 C   19.534363114607121        6.0985273911549482        5.4309253852583632     
 C   22.302444200279165      -0.10261584590327841        1.9528209464756474     
 H   17.405934427628477        1.4598806688779655        4.4897968583811503     
 C   17.852283458994240       0.33094757429259147        2.7064682167801521     
 C   19.076463527673774       -8.9600182759115993E-003   2.1503426028148014     
 C   22.831203632964460      -0.12734181784804163        8.7890187333903924     
 H   17.565647512772454        1.1756825365849530        6.9458632586669902     
 C   18.322728963607734      -0.13172199512767446        8.4856702696775628     
 C   19.636633732507732      -0.40109282019234688        8.8595984178530678     
 C   25.555351395865333        1.8453092000158566        5.1016279187836426     
 H   23.518032134458398        5.8563970456537549        4.5516123821722401     
 H   23.354996608061498        5.9707339799748098        6.2884982708438582     
 H   22.259444782292224        6.9190018385458334        5.2519222674868091     
 H   17.278684003874112        6.0732702771770093        5.6204605620587911     
 H   19.819422944609041        7.1400009942674423        5.3833134803931113     
 H   23.087808736043669      -0.70324097355473059        2.4310174836280924     
 H   22.823808962085334       0.62659849543902402        1.3157429046689944     
 H   21.680282759550046      -0.74146300707912327        1.3168042121254881     
 H   16.845292046911965        8.0801817813737575E-002   2.3916995877668028     
 H   19.244440920372067      -0.61214255062591649        1.2690794429029228     
 H   23.680453792246198      -0.57247633829794242        8.2550797613614595     
 H   22.345366127519295      -0.87243591716601587        9.4242413352829146     
 H   23.248055537344122       0.65585524607619117        9.4408743714697714     
 H   17.376509053845048      -0.51055375032953509        8.8537347202607695     
 H   19.957373795685420       -1.0547510430842097        9.6585574474003639     
 H   26.039850763640459        2.3946250024983224        5.9246407175046718     
 H   25.875852148637957       0.79632400796841063        5.2123337953539819     
 C   26.030764964561801        2.3864098978656325        3.7441051097000346     
 H   25.798139695006714        3.4604351741427570        3.6742146929727681     
 H   25.447569545362239        1.9065273381353847        2.9432249456003956     
 C   27.517460468974466        2.1693294696997523        3.4462359849043991     
 H   28.134252277771864        2.7541700818289159        4.1468134947891651     
 H   27.778716682139439        1.1153507434924348        3.6363456580667153     
 C   27.878171711553865        2.5283952639035610        2.0006893820084053     
 H   27.657874466402895        3.5918372354768611        1.8157512984259359     
 H   27.213383236992161        1.9739201716529258        1.3185295061600082     
 C   29.336053922034392        2.2346274229511658        1.6362457042841512     
 H   30.004286708967864        2.8267559206024684        2.2811860962948098     
 H   29.565847198754923        1.1812905793347028        1.8650707530509554     
 C   29.658957544275506        2.5190519634358823       0.16603460292941385     
 H   29.442503598041043        3.5749268919041990       -6.1754719310997158E-002
 H   28.977447478759032        1.9388026017901672      -0.47542840104460143     
 C   31.111053266710893        2.2022937832233640      -0.20641896456730610     
 H   31.330979343739799        1.1488368188179490        3.1045407592034606E-002
 H   31.787700210625630        2.7933678027720252       0.43113174138472321     
 C   31.435346644578559        2.4750252268103554       -1.6784961354769854     
 H   30.766068144361753        1.8798043647872740       -2.3180680903408155     
 H   31.205147747641298        3.5258556162050985       -1.9158849043257429     
 C   32.894186816159902        2.1787309965238313       -2.0429408575571917     
 H   33.127929383510946        1.1271508271378576       -1.8109153012005146     
 H   33.557261314764666        2.7757091555417142       -1.3967386243086357     
 C   33.223713871787631        2.4681952949168342       -3.5110180259823456     
 H   32.578020145086029        1.8570186309453718       -4.1595542593547110     
 H   32.963269601667427        3.5128353750803036       -3.7444577703630877     
 C   34.693869086393278        2.2198202664664222       -3.8673576720385912     
 H   34.960168435916472        1.1756285209296213       -3.6377218997526786     
 H   35.332120360492119        2.8367162499898577       -3.2155706680039393     
 C   35.018191260593980        2.5241442759308912       -5.3336376815997646     
 H   34.387877464194204        1.8969557033582787       -5.9825920952093554     
 H   34.727750615879792        3.5616075976534400       -5.5639080976417148     
 C   36.492915429523265        2.3155140807329730       -5.7025538819029888     
 H   36.796491092775504        1.2876448822016771       -5.4446089565818081     
 H   37.126285113613655        2.9757466975358331       -5.0879474250983492     
 C   36.770479803046548        2.5735580894267618       -7.1879880861351131     
 H   36.143885904635184        1.9009393090911704       -7.7949412742252049     
 H   36.444480290924467        3.5925507329884008       -7.4535330503476924     
 C   38.242411338429946        2.3909722131723163       -7.5875884419830886     
 H   38.864120764560269        3.1151529503435400       -7.0350680193892980     
 H   38.578366221033171        1.3902990888399567       -7.2651001598077674     
 C   38.452623276557745        2.5529492881704687       -9.0981286330746034     
 H   39.508596809329688        2.4321128539090120       -9.3892574381244529     
 H   38.133539200587570        3.5502691435987588       -9.4439035740098891     
 H   37.871222808530419        1.8069834707987726       -9.6642937866649934     
 Cl   16.080678489391762        2.1140419060485929        5.9071424360550813     
 Co   20.464332470003068        1.9023832058522450        12.350793536958497     
 N   21.909237459799414       0.37827813334055066        12.127113859108983     
 N   19.347909735014571       0.11719205163278230        12.304373772112301     
 N   21.700326245632116        2.7441782730579098        10.839347518586852     
 N   19.145262048730373        2.6984318910147653        10.830619807480860     
 N   21.946162347609683        2.8295461366414032        13.567356773100469     
 N   19.355382238602054        2.9026174774227549        13.918976718710411     
 O   23.256958261314381       0.58466772945872147        12.111147147911847     
 C   21.533400429586138      -0.87396973211242890        12.160374710292587     
 N   18.058080146419705      -0.29011693575448627        12.358285791605885     
 C   20.089111996676568       -1.0209679655428943        12.233336158518474     
 O   23.065948667700610        2.7408497098949804        10.898718951062323     
 C   21.195009040566493        3.3691046027524751        9.8065302214558550     
 N   17.816665125675325        2.8650472906860585        10.625778847313361     
 C   19.750456415273725        3.3599106286282234        9.8097749267433194     
 O   23.296038414120520        2.7125394509825567        13.377293078694093     
 C   21.582460156156319        3.4829726689808864        14.638958249431496     
 N   18.083647229845742        3.2178737576881611        14.257084236613904     
 C   20.140058830276555        3.5906327627579167        14.789195257188156     
 B   23.683223147683442        2.0379460081839671        12.082876165343848     
 C   22.488492778300298       -2.0145347783075898        12.167728326073080     
 H   17.286866914201994       0.39958935604894119        12.505043665397697     
 C   17.957544142190784       -1.6426285792972593        12.337773981098046     
 C   19.248997741848864       -2.1518160217122149        12.244863237276993     
 C   22.015409003104750        4.0506749798685950        8.7659520529377186     
 H   17.119381564836281        2.4864565068741000        11.302909658220340     
 C   17.565200111306936        3.6154498591338049        9.5194532302996731     
 C   18.789202170573638        3.9561760729478501        8.9635254098871648     
 C   22.544342562142436        4.0738015346959688        15.602656817248798     
 H   17.279038961821993        2.7707730758373743        13.758334982378644     
 C   18.035622077058562        4.0776564113170606        15.298779089612317     
 C   19.349426223057190        4.3473060827398902        15.672896972422130     
 C   25.268784813189924        2.1029798757247686        11.914306429396444     
 H   23.231963921718055       -1.9093300810993961        11.364812140602190     
 H   23.070308874984761       -2.0208900575266311        13.101946135116677     
 H   21.974356354912821       -2.9714030501125062        12.067671028344853     
 H   16.993367566785036       -2.1274979439654644        12.435571323844393     
 H   19.534522188183416       -3.1931975289832661        12.197860948782925     
 H   22.802416657850230        4.6493142802093290        9.2436956178149519     
 H   22.534678267576986        3.3213692973889999        8.1273905162591848     
 H   21.393548832593869        4.6911673061562809        8.1314066757538477     
 H   16.558082141659554        3.8646508448405568        9.2042423112377705     
 H   18.956769428962694        4.5594007202650584        8.0822212134403575     
 H   23.390871960645701        4.5240879144063522        15.068833130905194     
 H   22.057512376172703        4.8144985283060029        16.242085845315238     
 H   22.965400934086130        3.2892908177562057        16.250061988992666     
 H   17.089266782267085        4.4558433181454049        15.667138736394019     
 H   19.669767595685872        5.0007159077334942        16.472204424613199     
 H   25.753451249141733        1.5546608536156385        12.737903601370137     
 H   25.589117010523726        3.1521497201817490        12.023862447458697     
 C   25.744294813099589        1.5604463537152846        10.557353149427442     
 H   25.511831642211696       0.48630205276962740        10.488667001553850     
 H   25.161059360394116        2.0393498243415684        9.7558936042167890     
 C   27.231009862123074        1.7773563657572096        10.259350580434759     
 H   27.847754778577873        1.1931582885391345        10.960517054080077     
 H   27.492178083970000        2.8315105385680353        10.448574649110446     
 C   27.591966647389654        1.4170633169832185        8.8141482760685399     
 H   27.371886833623797       0.35341631098396764        8.6301008094245333     
 H   26.927189774784861        1.9708243643983945        8.1313833990804305     
 C   29.049868297977078        1.7107605861434223        8.4496412616005490     
 H   29.718123039545461        1.1189969743585353        9.0948984955969880     
 H   29.279555352428112        2.7642174417103225        8.6780019936978086     
 C   29.372915360265551        1.4257398615764301        6.9795658267120766     
 H   29.156820470870727       0.36968995717860026        6.7522323021894133     
 H   28.691248494999826        2.0054741139660575        6.3377992146677862     
 C   30.824925337309462        1.7428397965926392        6.6070267367518314     
 H   31.044518986255550        2.7964122685564274        6.8442833623705228     
 H   31.501793591209541        1.1521152680629803        7.2446673884471258     
 C   31.149261268410751        1.4699804474148490        5.1349766483676289     
 H   30.479624944886019        2.0647393713746185        4.4953518021970105     
 H   30.919594835918467       0.41898828572420227        4.8977797726848777     
 C   32.607915305995576        1.7670101309318134        4.7703863748970319     
 H   32.841138163534758        2.8187047869303812        5.0024068187054809     
 H   33.271388683557014        1.1703905062666287        5.4165061213666519     
 C   32.937426615879538        1.4777935466933561        3.3022460663796487     
 H   32.291302409973113        2.0886356028775128        2.6538329596159698     
 H   32.677571161571038       0.43301628877007287        3.0687655976696884     
 C   34.407398187891097        1.7270749314196898        2.9458355507734475     
 H   34.673126825744333        2.7713615906203151        3.1756632899157120     
 H   35.046037644719405        1.1104552200103559        3.5974786015185582     
 C   34.731895722725120        1.4232115591275578        1.4794909189068206     
 H   34.101324843197041        2.0501978653082329       0.83060801908604232     
 H   34.442043517355017       0.38563949111871715        1.2489935199579776     
 C   36.206557949809671        1.6326973439262573        1.1108559022153173     
 H   36.509441957771521        2.6607572764721259        1.3687739750685415     
 H   36.840117656902876       0.97294401783603801        1.7257353193034384     
 C   36.484789932503624        1.3745771242780336      -0.37442803242936656     
 H   35.858155527573224        2.0466884269203840      -0.98184313519196842     
 H   36.159567908045688       0.35535739633311414      -0.63990949269701147     
 C   37.956802165439910        1.5579484286935588      -0.77332626924565995     
 H   38.578496381120836       0.83453805056042640      -0.21985273675761235     
 H   38.291830912003135        2.5590088239482380      -0.45126020550939433     
 C   38.168173488803248        1.3951189398480672       -2.2835977791899031     
 H   39.224341298861404        1.5159725086682239       -2.5740991369018311     
 H   37.849516301409970       0.39757629258053406       -2.6289537353726091     
 H   37.587143982620368        2.1406014257417909       -2.8507579621376489     
 Cl   15.794082851049115        1.8316929080711868        12.720257249515427     
 Co   10.779233367762277        5.8518843423829541        8.0889750635861191     
 N   9.3335247631578397        4.3282873978782348        8.3120387042810968     
 N   11.894490531792389        4.0657948490823763        8.1341691365000255     
 N   9.5438213503280718        6.6940042262150881        9.6005503519075202     
 N   12.099131277519643        6.6471028389368243        9.6083680810977317     
 N   9.2976843731791927        6.7785999891170938        6.8719299015096214     
 N   11.888343038573801        6.8492115205367901        6.5190942268954331     
 O   7.9859200654648790        4.5354354756008490        8.3287259342997917     
 C   9.7085742005817899        3.0757870794997899        8.2782864343165130     
 N   13.184121967630476        3.6578580081093586        8.0803822051669787     
 C   11.152721708972578        2.9279911733427202        8.2049285410865291     
 O   8.1781968436542414        6.6913963241477514        9.5414751792101065     
 C   10.049899963181122        7.3190941392096134        10.632902911113067     
 N   13.427850467393665        6.8139844297094401        9.8121731488360560     
 C   11.494519630372924        7.3093936113883577        10.629050793351695     
 O   7.9478335999144356        6.6632524446544492        7.0627681410200740     
 C   9.6614829467258563        7.4309653917185248        5.7996923121975881     
 N   13.160185347437061        7.1639968358761754        6.1809355466514138     
 C   11.103887877571472        7.5374967800874275        5.6488908902589694     
 B   7.5604400161941703        5.9888713925889645        8.3572240858832458     
 C   8.7528683299122800        1.9357104703723589        8.2709295453058171     
 H   13.955744535974818        4.3471447052554364        7.9338611168240067     
 C   13.284032242086699        2.3052681929527203        8.1005953221655655     
 C   11.992323869129898        1.7966996293564335        8.1931288548180348     
 C   9.2302917758483822        8.0014187656318434        11.673605249948432     
 H   14.124796330750980        6.4345461541880660        9.1351137994378941     
 C   13.679954325216677        7.5651926157986757        10.917736385513962     
 C   12.456259297920434        7.9062744024433993        11.474253183346191     
 C   8.6996161856017764        8.0216697109949440        4.8359018280187192     
 H   13.964676062940327        6.7167622931256101        6.6797519036389374     
 C   13.208485489741378        8.0236390470313115        5.1391177287078618     
 C   11.894778354983512        8.2936872915347006        4.7649897120350193     
 C   5.9748906669297916        6.0548956279745205        8.5258045766330710     
 H   8.0091646156872809        2.0414657265720693        9.0735651270185560     
 H   8.1713807348362337        1.9293433075049047        7.3365056855590822     
 H   9.2664957337545761       0.97859486687620101        8.3713887739671531     
 H   14.248047330219178        1.8200104620553450        8.0029067096769460     
 H   11.706355939868471       0.75543524597043388        8.2398033717853050     
 H   8.4434543623358120        8.6003913152503220        11.195960411272177     
 H   8.7110232260987459        7.2724536953397010        12.312566949717301     
 H   9.8527502477169424        8.6417941752588980        12.307691116239747     
 H   14.687250182419284        7.8147519655381910        11.232038551934235     
 H   12.289267855427193        8.5101716750967391        12.355229402293034     
 H   7.8540251573645863        8.4736880569269299        5.3696717068236968     
 H   9.1867985938433172        8.7608819001017864        4.1950696667110376     
 H   8.2771772048622676        7.2367360903378781        4.1899393057817793     
 H   14.154967908628235        8.4014603405660004        4.7707276844069080     
 H   11.574623519006654        8.9470989869062176        3.9656118206767053     
 H   5.4899857639284155        5.5065170630443019        7.7023853532263296     
 H   5.6550604216575042        7.1041833497665356        8.4158774701376586     
 C   5.4991504851681476        5.5130472911737858        9.8828980957643378     
 H   5.7324194026274498        4.4391243208410707        9.9524227926802808     
 H   6.0816393016244854        5.9930559426108347        10.684246608662921     
 C   4.0121224729316003        5.7288130340890655        10.180181051331576     
 H   3.3961640465746106        5.1435701290675295        9.4791795258456677     
 H   3.7499370681632107        6.7825918977158928        9.9901848434650589     
 C   3.6511776943429406        5.3690151392992957        11.625482721638173     
 H   3.8724646723884026        4.3057321907548927        11.810148595224071     
 H   4.3151761153675317        5.9239418675823883        12.308063820080323     
 C   2.1929149385913558        5.6611645019282406        11.989674856923024     
 H   1.5253995804899503        5.0685311300919302        11.344444761406445     
 H   1.9620708851279336        6.7143384640744719        11.761126598269367     
 C   1.8701269337177411        5.3759787963153256        13.459758751282225     
 H   2.0871458449983438        4.3201295272043030        13.687110851313466     
 H   2.5513313762396685        5.9563444099345677        14.101448058348419     
 C  0.41790326225957758        5.6918531020193432        13.832413746708358     
 H  0.19752219633892673        6.7453431688925169        13.595503685331247     
 H -0.25854389222003266        5.1008057536802580        13.194621218391061     
 C   9.3850215076812488E-002   5.4182763095918531        15.304380309903319     
 H  0.76347292650872867        6.0128846957414703        15.944157332114871     
 H  0.32374133166415692        4.3672191450008899        15.541059838504840     
 C  -1.3647763754215949        5.7149287843782943        15.669343514278331     
 H  -1.5979658678088040        6.7668702333201054        15.438381524048944     
 H  -2.0283102547281038        5.1189437369129536        15.022684629065640     
 C  -1.6942363094925248        5.4242436592459642        17.137195191708432     
 H  -1.0475327503659282        6.0337978159094217        17.786230448317159     
 H  -1.4351890739014874        4.3789831176871328        17.369385384290659     
 C  -3.1639277668368568        5.6743306897328605        17.494132377139021     
 H  -3.4284393739283101        6.7194370462950364        17.266630770036819     
 H  -3.8032351753100300        5.0598589408489936        16.841106882947095     
 C  -3.4889197646712220        5.3675002133738881        18.959738564053776     
 H  -2.8568850579233427        5.9913334512315268        19.610160905848744     
 H  -3.2014443735025617        4.3287187061873125        19.187522149255411     
 C  -4.9629995667105025        5.5795417078611127        19.329009479291372     
 H  -5.2627434760602556        6.6095009266439000        19.075561042774844     
 H  -5.5982780627263606        4.9244464785263933        18.711175654097662     
 C  -5.2425843899368108        5.3156944862393827        20.812945567801727     
 H  -4.6122226566519604        5.9809525989749766        21.423423825178318     
 H  -4.9233129180595467        4.2936280553028174        21.073180435456159     
 C  -6.7131739681127032        5.5056785618515374        21.213076556312803     
 H  -7.3389777326576677        4.7893058693671442        20.655975237105928     
 H  -7.0418915900116046        6.5100786114993578        20.896475915894356     
 C  -6.9260077120647239        5.3359822262528622        22.722230360137662     
 H  -7.9798318216043276        5.4663193295966570        23.014246473724778     
 H  -6.6183184126295140        4.3341326638088944        23.061322690422582     
 H  -6.3375895077311490        6.0710745043283012        23.293080027353728     
 Cl   15.449519476289115        5.7778768835358028        7.7184905896268647     
         388

 Co   11.062449330573243        5.9864460060092233        1.2767909246992426     
 N   9.6188696495771282        7.5134533081262820        1.4937801543979350     
 N   12.178712238217724        7.7722434112844194        1.3164769097887301     
 N   9.8246877380436359        5.1487897852612896        2.7865698544269533     
 N   12.382058887982666        5.1924253380443579        2.7987901265279316     
 N   9.5811330591439141        5.0682440971049409        5.4163215727614900E-002
 N   12.171683212516577        4.9974084401672965      -0.29779730682805111     
 O   8.2709576022702205        7.3081945410185147        1.5121729533356527     
 C   9.9951092968208872        8.7655971620117334        1.4597213149829849     
 N   13.469012559597413        8.1777369905879080        1.2635501463714607     
 C   11.439104257002640        8.9113942590989481        1.3860128052434824     
 O   8.4593602955201810        5.1520956666887532        2.7252340695725064     
 C   10.329162476511302        4.5219765925752968        3.8185985525195063     
 N   13.709856899347706        5.0212362502962558        3.0042910684827162     
 C   11.774005514404282        4.5294092338215162        3.8168045438259073     
 O   8.2312500265846502        5.1810407064923956       0.24610726500913860     
 C   9.9451417305494196        4.4153652116919426       -1.0177187558029905     
 N   13.443645244141701        4.6823757798486341      -0.63548652441954356     
 C   11.387528169919285        4.3096938476410376       -1.1687347394940562     
 B   7.8435554209635230        5.8557948157441233        1.5401146678090210     
 C   9.0407553004191890        9.9068890492555450        1.4529959012451290     
 H   14.239724714063563        7.4871517765617570        1.1201595757512883     
 C   13.571541659856804        9.5302316686821893        1.2832245998592877     
 C   12.280909915412455        10.041215788977814        1.3739768410956352     
 C   9.5076157940609711        3.8395198162914208        4.8574546864667481     
 H   14.408583998178953        5.4001428538100598        2.3286920973277478     
 C   13.958086133053198        4.2670897609480516        4.1082922331054883     
 C   12.732480340428225        3.9283701362686738        4.6621748781892514     
 C   8.9834465898714502        3.8231398196008461       -1.9807749565163701     
 H   14.247992221742166        5.1265366031101927      -0.13425339446564896     
 C   13.492242234029515        3.8233348821238096       -1.6778694854046758     
 C   12.178723595066693        3.5541512675112004       -2.0529863175199008     
 C   6.2579017554539957        5.7911364107363621        1.7082136146026605     
 H   8.2968821403927464        9.8016906878204377        2.2555165242688209     
 H   8.4594984707583070        9.9150664959014012       0.51847243031549717     
 H   9.5556918038380303        10.863230973050422        1.5543165518033442     
 H   14.536511308612043        10.013661718845869        1.1862424220648102     
 H   11.996914901734892        11.082998246372554        1.4196628784845271     
 H   8.7185276758342649        3.2450132071582787        4.3784567497682243     
 H   8.9914416031039686        4.5685283891086836        5.4987550528745626     
 H   10.127970313685839        3.1954224658521433        5.4894828895250782     
 H   14.964089907214541        4.0138392401563863        4.4235158093144937     
 H   12.562264531464910        3.3230889257632086        5.5414380805387724     
 H   8.1385979541506419        3.3704823759012470       -1.4464328865726317     
 H   9.4710799228734697        3.0842141332609003       -2.6215960466499553     
 H   8.5598870345229479        4.6072990122289017       -2.6268634845493311     
 H   14.438826364337119        3.4451032098319647       -2.0456027146635178     
 H   11.858641599490598        2.9014607173649263       -2.8529691719431209     
 H   5.7736418605314350        6.3408219820724581       0.88533076210901507     
 H   5.9371510600801489        4.7422718533801484        1.5971413167278137     
 C   5.7825637076304384        6.3319283316537662        3.0659070770964876     
 H   6.0155576759320430        7.4058597038787202        3.1361234153219719     
 H   6.3655630825376370        5.8515813677770216        3.8666364478445718     
 C   4.2958385084085711        6.1153962708800691        3.3640457339205190     
 H   3.6791146341390162        6.7009626491750920        2.6640354658827676     
 H   4.0339407615891236        5.0616602873645506        3.1734691244888045     
 C   3.9359737433364415        6.4739396142843466        4.8099342573372983     
 H   4.1572310853055612        7.5371016459884252        4.9953044106998989     
 H   4.6006373918766839        5.9185871365023637        5.4914871417742983     
 C   2.4780597452678799        6.1812349457892610        5.1750494814182337     
 H   1.8099832506832432        6.7739879704438275        4.5305375755379345     
 H   2.2473047946716793        5.1281145329839655        4.9462085310844719     
 C   2.1561425922983477        6.4657529864410659        6.6454606513578121     
 H   2.3732985583340827        7.5215004510518000        6.8731580261999508     
 H   2.8377163617698709        5.8851062804556742        7.2864755546101909     
 C  0.70412136166140438        6.1497333320408547        7.0188116738919106     
 H  0.48362825970428025        5.0963143484347517        6.7817200955451664     
 H   2.7373771532833425E-002   6.7409417780936520        6.3815044796848239     
 C  0.38071179335056438        6.4229139768749537        8.4910048176151420     
 H   1.0504720056295223        5.8279980641497069        9.1303217084839083     
 H  0.61087008917209995        7.4738591139489889        8.7279189119326404     
 C  -1.0778086931987800        6.1263737093138317        8.8564950568310596     
 H  -1.3112796312525470        5.0745768276027370        8.6251741287983208     
 H  -1.7414900609190394        6.7227513533031544        8.2103642074763812     
 C  -1.4066700929797160        6.4164654121836220        10.324610781885324     
 H -0.75992576921998845        5.8064390314855050        10.973137243693355     
 H  -1.1472869761548414        7.4615530388992397        10.557191591626014     
 C  -2.8763090451986946        6.1665773372055339        10.681930201101350     
 H  -3.1411146710416098        5.1216204719260610        10.454073410875969     
 H  -3.5156065375483929        6.7815018997677123        10.029320284160230     
 C  -3.2009048074148980        6.4729122002899588        12.147736335827974     
 H  -2.5688016472492312        5.8487591937373882        12.797778270595586     
 H  -2.9132196669161470        7.5115762439873173        12.375792373104096     
 C  -4.6749258586863949        6.2609801370631528        12.517395151783937     
 H  -4.9747990906115209        5.2310071794085129        12.264151967525180     
 H  -5.3103561585831809        6.9160350001570894        11.899682875011461     
 C  -4.9540108607725077        6.5250218945655289        14.001400568468600     
 H  -4.3233371763667714        5.8599214557172301        14.611702095097233     
 H  -4.6346794337200627        7.5471469634193999        14.261302835924614     
 C  -6.4243852506627324        6.3350174433724682        14.402336596942430     
 H  -7.0505461057285945        7.0513088932313339        13.845540643803938     
 H  -6.7533703134825194        5.3306077338270370        14.086055455386722     
 C  -6.6362194931663758        6.5048281356192090        15.911634814209505     
 H  -7.6894185123505174        6.3729176265795697        16.204708731597105     
 H  -6.3296378230575288        7.5070333113668068        16.250389812207739     
 H  -6.0464273571001845        5.7707114594424143        16.482054150287279     
 Cl   15.733607556439347        6.0557093783336287       0.91220185723525926     
 Co   20.753203609294712        2.0405085391204647        5.5379631731592287     
 N   22.196188252574999        3.5675948405866977        5.3191744051388890     
 N   19.635727803582590        3.8253894738758940        5.4961474412849682     
 N   21.991210875510156        1.2026721480419293        4.0278062422788263     
 N   19.434592430858224        1.2454451914731324        4.0161867713911485     
 N   22.235012338994384        1.1207117205981458        6.7591687851941717     
 N   19.644266772776824        1.0473841837957174        7.1104134576326796     
 O   23.544159347054482        3.3628500691952548        5.3015621696553019     
 C   21.819222057163348        4.8195157652283642        5.3526949836758915     
 N   18.345309079561634        4.2305656310218795        5.5489061155206114     
 C   20.375047481917719        4.9647192991661431        5.4259753766502179     
 O   23.356556868761583        1.2063382588433025        4.0890431188466039     
 C   21.487073003315139       0.57633014724108533        2.9953209683541755     
 N   18.106713196717475        1.0750009075068598        3.8105447151824272     
 C   20.042335120715279       0.58354065645407671        2.9972347442477769     
 O   23.584878062278825        1.2356114719405882        6.5679190875331255     
 C   21.871222935185131       0.46651366268830580        7.8303003316495632     
 N   18.372489882655167       0.73191648463249515        7.4483683138197261     
 C   20.428853728897344       0.35965636341639107        7.9809440831910257     
 B   23.972158844541383        1.9104694656495531        5.2738074328451132     
 C   22.773018546796575        5.9612484451289056        5.3593135804906433     
 H   17.574885072615256        3.5397738604397215        5.6932398786894813     
 C   18.242449916498199        5.5829856036191616        5.5285305952914321     
 C   19.532978836331676        6.0942798479140139        5.4373278614359650     
 C   22.308926191461719      -0.10568808306557351        1.9563737002459194     
 H   17.408073309214199        1.4531272038355927        4.4866133947135785     
 C   17.858133796313350       0.32218366984305452        2.7055982093938926     
 C   19.083544228237912       -1.6291642964917127E-002   2.1512173380451260     
 C   22.832842128935432      -0.12612148168878903        8.7931506787409930     
 H   17.567865004955426        1.1764486241358934        6.9477950173440535     
 C   18.324419100319751      -0.12755166576344479        8.4904036316289648     
 C   19.638141976219750      -0.39655517105532517        8.8650271940810015     
 C   25.557816957311250        1.8467396305086157        5.1056088049784147     
 H   23.517074037260997        5.8561156444066444        4.5569511273989747     
 H   23.354111953220155        5.9698905771513839        6.2939318290723669     
 H   22.257678531855209        6.9173251955242190        5.2576684897251331     
 H   17.277368496100728        6.0662203237534458        5.6253680464613662     
 H   19.816774178608476        7.1361088958694774        5.3910245722435421     
 H   23.095349184909690      -0.70375514152630991        2.4356945086638366     
 H   22.828772527580004       0.62347836427408498        1.3180674542959323     
 H   21.688125449865669      -0.74667037421167815        1.3213934670926450     
 H   16.851969719123716        6.9533945006628989E-002   2.3903485677501277     
 H   19.253533682055064      -0.62052969057429674        1.2711506698089901     
 H   23.681208694162059      -0.57246308607307095        8.2588889601451179     
 H   22.346424266693088      -0.87042626367438991        9.4288272755464817     
 H   23.251014513422614       0.65665351002767924        9.4445799961341610     
 H   17.378028673192230      -0.50607226759643908        8.8583464615694716     
 H   19.958624621192584       -1.0493720856789468        9.6647403048690919     
 H   26.041842728525427        2.3969183573046773        5.9282867211668799     
 H   25.879180694104335       0.79809477227038506        5.2168743372193580     
 C   26.032675724870437        2.3874869495240305        3.7477102418312827     
 H   25.800067848356292        3.4615061921775849        3.6776630266369699     
 H   25.449071531533345        1.9074562174581733        2.9472373686191209     
 C   27.519143793344814        2.1702453495560179        3.4489040411978742     
 H   28.136436717329875        2.7552516551333586        4.1488646471148423     
 H   27.780454391605726        1.1162995353929075        3.6390687182750456     
 C   27.878798429575497        2.5289746063595886        2.0030022544828796     
 H   27.658194212690212        3.5923294498533069        1.8179428080618147     
 H   27.213625748480151        1.9742319900933678        1.3214578889312578     
 C   29.336476188844742        2.2353872745354679        1.6376147471788915     
 H   30.004985306682372        2.8276546303773142        2.2821210796701346     
 H   29.566584693226492        1.1821088119950340        1.8663435508290207     
 C   29.658496966558285        2.5198304287461397       0.16720791725257547     
 H   29.441658209438479        3.5756417434414365       -6.0499925304059829E-002
 H   28.976800584292842        1.9393967993720316      -0.47386348527306388     
 C   31.110482584097713        2.2034264927781537      -0.20599632271309948     
 H   31.330757584318562        1.1500138375855771        3.1310214230032440E-002
 H   31.787280308424027        2.7946103778362734       0.43128088691692801     
 C   31.434102085236148        2.4762966065034582       -1.6782048788034236     
 H   30.764615461226644        1.8810689552880693       -2.3175212147070146     
 H   31.203725703951218        3.5271226193110299       -1.9154256453553840     
 C   32.892793951224903        2.1800974629223417       -2.0433152349411170     
 H   33.126678699879015        1.1285348289667416       -1.8113666149567325     
 H   33.556117909804371        2.7771082092453572       -1.3974077555393460     
 C   33.221746740869655        2.4695076281595321       -3.5115451504396988     
 H   32.575691761836900        1.8584569003550362       -4.1598108231200408     
 H   32.961441754475707        3.5141991463690347       -3.7448882177841445     
 C   34.691705604406195        2.2207715301997708       -3.8684183820111793     
 H   34.957734178796692        1.1764668228402702       -3.6389903583868861     
 H   35.330291679973861        2.8373916983592418       -3.2167075574661932     
 C   35.015861390200605        2.5252024017039605       -5.3347213335122792     
 H   34.384852553350818        1.8987569114608862       -5.9836793502587708     
 H   34.726289898362310        3.5629711709001000       -5.5646224762953578     
 C   36.490287450553062        2.3153099672684121       -5.7040846956528020     
 H   36.792633389802035        1.2868176651578223       -5.4473701881891952     
 H   37.124497426287803        2.9740252420710935       -5.0888171633047019     
 C   36.768080274012391        2.5747630838313391       -7.1892094119516683     
 H   36.139698751851732        1.9047055853854722       -7.7968757539236293     
 H   36.444638399654188        3.5948299727453756       -7.4531424862634612     
 C   38.239256113440575        2.3889481539927964       -7.5896859743778951     
 H   38.862994268787752        3.1102426177220686       -7.0360604065024672     
 H   38.572518007968597        1.3869187174437094       -7.2692947584447820     
 C   38.449506345929137        2.5532853275285645       -9.0999208768824413     
 H   39.504055233277832        2.4271892029959488       -9.3923106655916744     
 H   38.135898566944597        3.5525670968363365       -9.4432337614842723     
 H   37.864023068134763        1.8122010544113494       -9.6671221435671804     
 Cl   16.082132215511024        2.1072238878143059        5.9031357794266386     
 Co   20.466656249296626        1.9065099122739797        12.351033919642340     
 N   21.909963511111950       0.38003836257551626        12.131722511683423     
 N   19.349358109969913       0.12140948023698341        12.308368907886532     
 N   21.704402660655109        2.7454984431917904        10.841108138781422     
 N   19.148035762890974        2.7021917285388426        10.829581021050807     
 N   21.948424793127828        2.8273429739075655        13.571865595787941     
 N   19.357670467345677        2.8998837548588328        13.922951387366009     
 O   23.257910686832233       0.58512035810505136        12.114591826654856     
 C   21.533335996793255      -0.87196579897415205        12.165614760286799     
 N   18.059109392855976      -0.28427943963233082        12.362001601355518     
 C   20.089150863165532       -1.0176509910652134        12.238798692273569     
 O   23.069821250006822        2.7415707603202941        10.902047251770927     
 C   21.200207612718586        3.3718682103929454        9.8086685595461134     
 N   17.820053294283117        2.8717078775681797        10.623721193231276     
 C   19.755493461344116        3.3643217511952095        9.8106026600468628     
 O   23.298339162819239        2.7124472558648969        13.380915806225714     
 C   21.584444443852799        3.4807103803133308        14.643429991467029     
 N   18.085778752542883        3.2147270765889013        14.261021919331785     
 C   20.142023617734271        3.5873161935792970        14.793930413632648     
 B   23.685654810709476        2.0376686552162191        12.086686095909858     
 C   22.487550217725278       -2.0133160551883655        12.173155968493512     
 H   17.288455273514369       0.40633574183963239        12.506162391854090     
 C   17.956832355835111       -1.6367305298786807        12.342680942004417     
 C   19.247589651927058       -2.1475386050677017        12.251218737615932     
 C   22.021970476704450        4.0536934091393082        8.7695083834916119     
 H   17.121570169934014        2.4932630556257189        11.299731220806567     
 C   17.571133021312750        3.6242629463316920        9.5185960564496934     
 C   18.796376462569036        3.9635059403761095        8.9644005467504666     
 C   22.546049963158534        4.0726275294212213        15.606760495926999     
 H   17.281309667726870        2.7700530080537882        13.760311460848730     
 C   18.037396466373654        4.0735644842472443        15.303517558024048     
 C   19.351024992378616        4.3428295416186469        15.678318979245747     
 C   25.271300960865556        2.1014816324607208        11.918319030815416     
 H   23.231025991404429       -1.9090403319306837        11.370150010677053     
 H   23.069357775473215       -2.0202121898374665        13.107363264915634     
 H   21.972549016062018       -2.9697515675929749        12.073256638167051     
 H   16.992025180917221       -2.1203598375488730        12.440358857641618     
 H   19.531820771353203       -3.1892812648593121        12.205487118515242     
 H   22.809933996478343        4.6498986802524955        9.2484044445202684     
 H   22.539852102472175        3.3244413460584372        8.1298112101304856     
 H   21.401452097606754        4.6962181120777631        8.1359076950192328     
 H   16.564850215937081        3.8760265782567722        9.2029316990854095     
 H   18.965981268633776        4.5677833255359923        8.0842952732128364     
 H   23.391865709642843        4.5237991430434548        15.072606804779870     
 H   22.058701406680658        4.8128099317118771        16.246380682058035     
 H   22.968166095761998        3.2886210371089430        16.254017430174375     
 H   17.090879069306641        4.4514802375488172        15.671737312688142     
 H   19.671133811580503        4.9954133674751500        16.478358927762375     
 H   25.755483390432875        1.5522373712459112        12.741544768484504     
 H   25.592506619572241        3.1502996105203893        12.028506635767528     
 C   25.746250173137113        1.5593911517018293        10.560954377481977     
 H   25.513794304417214       0.48526032015902570        10.492036056875484     
 H   25.162608454375736        2.0385040284139704        9.7599383543407399     
 C   27.232736568321631        1.7764730481661339        10.262023151220088     
 H   27.849985523548007        1.1920690541804386        10.962535861143822     
 H   27.493964667709374        2.8305833235012834        10.451357700141044     
 C   27.592621435515298        1.4165934121030175        8.8164441208767563     
 H   27.372221079309810       0.35304636810996964        8.6322194814042508     
 H   26.927459637785809        1.9706666899984948        8.1343326283379032     
 C   29.050317412272260        1.7101146583719584        8.4509973003505152     
 H   29.718847113030119        1.1181893205798770        9.0958006110659273     
 H   29.280326314957605        2.7635056120596770        8.6792909233041957     
 C   29.372472639780202        1.4251127419279033        6.9807176318488224     
 H   29.155970473447557       0.36913741796743776        6.7534369844463242     
 H   28.690629248018585        2.0050635361806788        6.3393616804947994     
 C   30.824377858190122        1.7418370731493493        6.6074332039923416     
 H   31.044341241264579        2.7953579958904009        6.8445450385723650     
 H   31.501383070421447        1.1509807746402940        7.2447946707254305     
 C   31.148037175610078        1.4688471112451709        5.1352500158321517     
 H   30.478215132961893        2.0636417931699547        4.4958841423659468     
 H   30.918159864642313       0.41786947202268959        4.8982091070983236     
 C   32.606554549189603        1.7657356272985749        4.7700031908284677     
 H   32.839952153638841        2.8174055686159822        5.0019470354676381     
 H   33.270252423265944        1.1690609425499643        5.4158333140624855     
 C   32.935492526943321        1.4765577183812713        3.3017140758559207     
 H   32.289034016656039        2.0872948298976683        2.6535638651962219     
 H   32.675739484922850       0.43173762412194333        3.0683327854153331     
 C   34.405279244797903        1.7261434154622093        2.9447744393126074     
 H   34.670772876535310        2.7705370675002956        3.1743824877772298     
 H   35.044229165543193        1.1097821509909587        3.5963502900673983     
 C   34.729599433454801        1.4221444239633354        1.4784109056688943     
 H   34.098349703565972        2.0484004157639686       0.82951993248066469     
 H   34.440579451139079       0.38427375759879728        1.2482969116856040     
 C   36.203967468965317        1.6328387662371162        1.1093112182206100     
 H   36.505665156148304        2.6615098062301179        1.3660006750767575     
 H   36.838355467121445       0.97457264064628568        1.7248345930469735     
 C   36.482386140065898        1.3733143188419066      -0.37567264532128114     
 H   35.853966904931148        2.0428963931628599      -0.98377196682372037     
 H   36.159672776374080       0.35303467979354453      -0.63954634575344826     
 C   37.953637741299914        1.5598650790564612      -0.77549086046780624     
 H   38.577361344400785       0.83929253207539978      -0.22097176567276158     
 H   38.286031763690438        2.5622574429077232      -0.45549537059630718     
 C   38.164974901984301        1.3947288018075630       -2.2854738745842842     
 H   39.219706107338816        1.5208402632889597       -2.5772752955204665     
 H   37.851766625046849       0.39523835835050070       -2.6283940735680709     
 H   37.579839929706594        2.1353604647266788       -2.8536079842790456     
 Cl   15.795589130652296        1.8386013608479876        12.716255419289464     
 Co   10.776921153195884        5.8558674448715191        8.0887219393619869     
 N   9.3328605828667257        4.3298722282233451        8.3074556940385289     
 N   11.893126691180365        4.0699248968209778        8.1302380981187738     
 N   9.5397199647638171        6.6951604219078948        9.5987688133883005     
 N   12.096317206630916        6.6507710619407723        9.6094430471041239     
 N   9.2954160236992429        6.7762812009160251        6.8674383483965196     
 N   11.886056532219188        6.8465161146032409        6.5152130690832184     
 O   7.9850222426483244        4.5356652178757964        8.3252617069310535     
 C   9.7087497979454280        3.0776314125498030        8.2731028485342311     
 N   13.183189665447321        3.6636474155775236        8.0767228587752928     
 C   11.152802828911792        2.9311984675963001        8.1995474359623710     
 O   8.1742994329696010        6.6919083106697670        9.5381072873219743     
 C   10.044628690894802        7.3216835621902625        10.630772762006000     
 N   13.424414274244061        6.8205367614651005        9.8143318836963029     
 C   11.489405692230866        7.3136622647390848        10.628269369835964     
 O   7.9455253419822833        6.6629408195322961        7.0591141119750693     
 C   9.6594867947429908        7.4286538995423674        5.7952776820602390     
 N   13.158048848115994        7.1609179920151638        6.1770946919857002     
 C   11.101911010035755        7.5342016612882130        5.6442482665177840     
 B   7.5580138151507841        5.9883612794459049        8.3533803708342926     
 C   8.7539604302240122        1.9367390464428365        8.2655585226429533     
 H   13.954227499913891        4.3538692671082222        7.9327840567412560     
 C   13.284880127781280        2.3111230420306756        8.0957635341677179     
 C   11.993883992534279        1.8008951186779063        8.1868719636419076     
 C   9.2236079851828574        8.0042158451611023        11.670049261270405     
 H   14.122580883504044        6.4412975264950623        9.1383888706792753     
 C   13.673933335321886        7.5738470051175089        10.918742382581838     
 C   12.448977679537908        7.9134232799719371        11.473489961218304     
 C   8.6978959782579146        8.0204542928952591        4.8318609652800495     
 H   13.962407708962806        6.7161184559240095        6.6778681124927539     
 C   13.206688982201291        8.0196237917043547        5.1344838223136202     
 C   11.893151422434542        8.2892624650387816        4.7596728070890801     
 C   5.9723791942654296        6.0531026587823629        8.5217573984622543     
 H   8.0102667259505758        2.0415308024050649        9.0683015251673957     
 H   8.1724607253652195        1.9298319068983483        7.3311581232616394     
 H   9.2684844598449150       0.98007166428393844        8.3658345042254574     
 H   14.249535932311730        1.8271296672143857        7.9981876722346366     
 H   11.709237122526693       0.75926225843478179        8.2322963173549724     
 H   8.4358042852335728        8.6007337812596756        11.191245675448915     
 H   8.7057266965488243        7.2752831074059703        12.310121335809969     
 H   9.8446872383033828        8.6466307327864662        12.303219413843513     
 H   14.680382875186828        7.8259465904045538        11.233554909000846     
 H   12.279912621781744        8.5183311577906942        12.353287806430970     
 H   7.8529599922042994        8.4732497151439965        5.3659641970222154     
 H   9.1855747810531092        8.7592446404704241        4.1909253151603485     
 H   8.2744854529708771        7.2360513299980100        4.1859565576641682     
 H   14.153325572513971        8.3971968483931256        4.7662356730064763     
 H   11.573217504556238        8.9418480863995793        3.9595668450031609     
 H   5.4879732555391394        5.5038025245852840        7.6986984904746842     
 H   5.6516441024664106        7.1020311362936273        8.4112218337603046     
 C   5.4972141315201384        5.5116546048191744        9.8792535362978171     
 H   5.7304253238257337        4.4377312614885041        9.9489580495252632     
 H   6.0801559019854547        5.9918035795289075        10.680165453833990     
 C   4.0104343479046252        5.7276638684397492        10.177510097067103     
 H   3.3939226875761972        5.1422804062695588        9.4771520120303130     
 H   3.7482527439717601        6.7814223169648997        9.9874516697984923     
 C   3.6505606767652568        5.3682484660430898        11.623182276248286     
 H   3.8720926630078774        4.3050427089014622        11.807986680916317     
 H   4.3149927016633107        5.9234145196397385        12.305121493537802     
 C   2.1925261762043959        5.6603186604202254        11.988333864084085     
 H   1.5246896165905783        5.0675779642549346        11.343555989762292     
 H   1.9614326680199377        6.7134444151260677        11.759864417465032     
 C   1.8706137692541320        5.3751621021081171        13.458621459102085     
 H   2.0879821549546973        4.3193748631852840        13.685919529162623     
 H   2.5520236510246894        5.9557047694074070        14.099904951664143     
 C  0.41850822064335402        5.6907374720243835        13.832014521645336     
 H  0.19780667238024383        6.7441811449742355        13.595227575129293     
 H -0.25810222347503065        5.0995785430689917        13.194510674054120     
 C   9.5114097984511717E-002   5.4170749364861122        15.304119406690612     
 H  0.76492338520818315        6.0117284945763787        15.943627935151442     
 H  0.32520204182889711        4.3660363603070849        15.540675325135787     
 C  -1.3633775428764952        5.7136098241609004        15.669715849273436     
 H  -1.5967438713895037        6.7655111304063489        15.438764294189635     
 H  -2.0271321346950972        5.1175300446933933        15.023380291480288     
 C  -1.6922673439242419        5.4230551690243409        17.137734377114157     
 H  -1.0452656966930576        6.0325848978713328        17.786467839722334     
 H  -1.4332719777013945        4.3777820054816878        17.369906045228742     
 C  -3.1617914554783031        5.6733961233245562        17.495167781886583     
 H  -3.4261441598015403        6.7185582236015966        17.267740444122019     
 H  -3.8013675749281530        5.0590485281771818        16.842295929950399     
 C  -3.4865751486230203        5.3666155122192700        18.960839041906663     
 H  -2.8539531226531336        5.9899155934358070        19.611173194876947     
 H  -3.1997833323024016        4.3276110322881056        19.188408885558196     
 C  -4.9603971701723459        5.5797057146197933        19.330534902848161     
 H  -5.2591511503752395        6.6101572657911563        19.078035593432663     
 H  -5.5963964777684634        4.9258063890747437        18.712241881185307     
 C  -5.2400840424782604        5.3148123880869216        20.814255211145369     
 H  -4.6081706032049627        5.9779698819265406        21.425226124167175     
 H  -4.9229490393120754        4.2918640847213911        21.073210411808898     
 C  -6.7100019671431594        5.5075622839483165        21.215229099505752     
 H  -7.3375780747790635        4.7935872244254485        20.657309138161807     
 H  -7.0364796250796298        6.5130854141993977        20.900357191207210     
 C  -6.9227100581294287        5.3359886460683086        22.724164315741557     
 H  -7.9752441783478067        5.4709903613281154        23.017385739066981     
 H  -6.6197835621839189        4.3324606949708393        23.061212659927421     
 H  -6.3306485912417019        6.0668800406702825        23.295757139212871     
 Cl   15.448022499839796        5.7848494197335647        7.7225438580314352     
         388

 Co   11.060152371408359        5.9824155028486086        1.2764543743659598     
 N   9.6181889390919864        7.5117539537445301        1.4892295833647393     
 N   12.177360018796541        7.7680755952387912        1.3125839391228149     
 N   9.8206387549473941        5.1474775647638698        2.7847226819051563     
 N   12.379245775250489        5.1886510607880671        2.7996966324994026     
 N   9.5788673687409869        5.0703687360379446        4.9677501305773905E-002
 N   12.169405394742137        4.9999494613494768      -0.30169023326618105     
 O   8.2700481204855389        7.3078149190972796        1.5087022390466092     
 C   9.9952451572061616        8.7636447194376181        1.4545505387574524     
 N   13.468076128637586        8.1719618348353809        1.2598897972866967     
 C   11.439149497775798        8.9081210375923519        1.3806546939805835     
 O   8.4555091145455030        5.1514241548361701        2.7218453076343390     
 C   10.323972431403883        4.5192504175836108        3.8164011286315391     
 N   13.706441540951191        5.0146723632098391        3.0062405532438685     
 C   11.768968431290663        4.5250428370000826        3.8159086354575131     
 O   8.2289439110056737        5.1811944760995692       0.24244120382186268     
 C   9.9431523484461248        4.4175161531258134       -1.0221460528294579     
 N   13.441519429672253        4.6853420066853921      -0.63936758759157408     
 C   11.385560584957998        4.3128364455983013       -1.1733908639277857     
 B   7.8411435744459554        5.8561354129945151        1.5362761796150861     
 C   9.0417787639912444        9.9057258368251766        1.4475830925621205     
 H   14.238225147239325        7.4804655776909730        1.1190450173012025     
 C   13.572329770486350        9.5243930406833766        1.2783496991620018     
 C   12.282386082298292        10.036986346632627        1.3677004794025929     
 C   9.5010481486302414        3.8365810209119928        4.8538593604356315     
 H   14.406352131313689        5.3934019985027222        2.3317350321858981     
 C   13.952171720222985        4.2584793383915152        4.1091161329784560     
 C   12.725348518226344        3.9212083602574292        4.6612871210299680     
 C   8.9817400888733534        3.8242231051074564       -1.9848525518552789     
 H   14.245735357232688        5.1271103200428465      -0.13620800258793905     
 C   13.490459238427547        3.8272596049955552       -1.6825586011310307     
 C   12.177108906482246        3.5584553621637869       -2.0583380950519072     
 C   6.2554058948170619        5.7927544597606042        1.7041902147091497     
 H   8.2979276334398957        9.8015182808057411        2.2502260342775662     
 H   8.4604935597277535        9.9143585412013078       0.51309133314779742     
 H   9.5575845079554949        10.861641190873728        1.5486507028431213     
 H   14.537919318097908        10.006596099816143        1.1814408613604896     
 H   11.999668869785900        11.079127357281051        1.4121190019922252     
 H   8.7110794485853145        3.2443949103210601        4.3737155365903426     
 H   8.9861472756837024        4.5655522565881048        5.4961880585029252     
 H   10.120071666573450        3.1905563983353340        5.4850481130634066     
 H   14.957358801973571        4.0027649401726269        4.4248226440335277     
 H   12.553135631027249        3.3149413152723279        5.5394074658361871     
 H   8.1375405857805987        3.3707794550478307       -1.4501931348411230     
 H   9.4698728214285719        3.0857282547968401       -2.6257847533999579     
 H   8.5572190598814171        4.6078679688069748       -2.6308706906793757     
 H   14.437200997014644        3.4493197871565004       -2.0501840808592835     
 H   11.857257683877892        2.9065977037605979       -2.8590570815935794     
 H   5.7716352293426727        6.3433358531009612       0.88165590564174734     
 H   5.9337513537348059        4.7442448865681390        1.5925453425059595     
 C   5.7806545437950758        6.3331899653835144        3.0622731146633884     
 H   6.0136053043032396        7.4071211752001380        3.1326350253205071     
 H   6.3641030398084606        5.8527159212052204        3.8625780812016002     
 C   4.2941739372546666        6.1164492988680639        3.3613933265591509     
 H   3.6769109713230819        6.7021439820500861        2.6620032683239163     
 H   4.0322610470298494        5.0627322159202475        3.1707891635895509     
 C   3.9353797281006786        6.4746684675653903        4.8076379128481452     
 H   4.1569004386918573        7.5377562366625304        4.9931087352999057     
 H   4.6004615287915716        5.9190891500088734        5.4885747298626786     
 C   2.4776859396833544        6.1820853724499774        5.1737150857836856     
 H   1.8093042449443602        6.7749448409609059        4.5296376098420721     
 H   2.2466589214935673        5.1290127938983678        4.9449778418721735     
 C   2.1566446895851246        6.4666170232783280        6.6443216891006243     
 H   2.3741643001318105        7.5223051358883470        6.8719382818332875     
 H   2.8384129506852127        5.8858002689386293        7.2849487704561779     
 C  0.70473593540397739        6.1509259829647975        7.0184135774324501     
 H  0.48390845446399489        5.0975517296924346        6.7814655119554885     
 H   2.7834230210644538E-002   6.7422426549207417        6.3813818660858361     
 C  0.38198624020719341        6.4242245833766241        8.4907391327941326     
 H   1.0519363238075541        5.8292810834197262        9.1298003711783142     
 H  0.61233657969395994        7.4751573928257233        8.7275056814171315     
 C  -1.0763973762988612        6.1278021778129093        8.8568696574089874     
 H  -1.3100381064423772        5.0760384603092215        8.6255837944050988     
 H  -1.7403043528977700        6.7242546481362782        8.2110484586446226     
 C  -1.4046905950277351        6.4177942912580468        10.325145743806303     
 H -0.75763100773198921        5.8078255066798041        10.973384244080465     
 H  -1.1453852443511852        7.4629069290992902        10.557680718497613     
 C  -2.8741545336587815        6.1676220157118324        10.682968999407928     
 H  -3.1387709970855027        5.1225957036243237        10.455215128550904     
 H  -3.5137393668785002        6.7823839009165319        10.030495264876215     
 C  -3.1985545169272380        6.4739367169772946        12.148831226792776     
 H  -2.5658293404059491        5.8503738132882290        12.798804430822548     
 H  -2.9116126314684041        7.5128464658014957        12.376641097810490     
 C  -4.6723044819073021        6.2608785491389423        12.518917513191674     
 H  -4.9711130123974190        5.2303812896946118        12.266673143763501     
 H  -5.3084936381909689        6.9146603194332839        11.900707281357363     
 C  -4.9515316826810070        6.5260232550278277        14.002688129117359     
 H  -4.3192233876689867        5.8631532712894145        14.613526983270750     
 H  -4.6344835120587256        7.5490852075714399        14.261247452909640     
 C  -6.4212038814785499        6.3330694592076373        14.404469695586267     
 H  -7.0492317190466878        7.0468085574825787        13.846780152350341     
 H  -6.7477814503503515        5.3274623046919007        14.090011341440940     
 C  -6.6329707109686176        6.5048750206645947        15.913525125648871     
 H  -7.6848352167338163        6.3680930511142648        16.207814342210632     
 H  -6.3313962612003598        7.5088469739623536        16.250122236153892     
 H  -6.0393834622468390        5.7751747886929197        16.484765844094795     
 Cl   15.732122150210056        6.0488058921180539       0.91606592105290863     
 Co   20.755474689201733        2.0363933313591005        5.5381956089886142     
 N   22.196882819843331        3.5658054751675845        5.3237406796296298     
 N   19.637135108730416        3.8211980894908346        5.5000785610993033     
 N   21.995217412709479        1.2012871779791341        4.0295743526069048     
 N   19.437312887787677        1.2416558410815901        4.0151614058850713     
 N   22.237219435374758        1.1228580363516028        6.7636450572878939     
 N   19.646499063418368        1.0501132345160029        7.1143449957838349     
 O   23.545078741477514        3.3623460980355713        5.3049963536382823     
 C   21.819148545732457        4.8174881882331402        5.3579174875908322     
 N   18.346308501810856        4.2247880967004212        5.5526159602459035     
 C   20.375076575876538        4.9614105568617335        5.4314139547002034     
 O   23.360364379444142        1.2055699243204157        4.0923592347968309     
 C   21.492197983114131       0.57349981549834628        2.9974698419105636     
 N   18.110041286656312        1.0683722814930692        3.8084859736835988     
 C   20.047300123674262       0.57908495440380492        2.9980742982779249     
 O   23.587126706053571        1.2356465731445492        6.5715292056509176     
 C   21.873139193926121       0.46877432866241875        7.8347683098395917     
 N   18.374557842358154       0.73509980980366219        7.4522704223250775     
 C   20.430747053610855       0.36298785846196502        7.9856658748449574     
 B   23.974540704751959        1.9106844167262496        5.2775968812221050     
 C   22.772094625290137        5.9599806917669795        5.3647851702779334     
 H   17.576428391107573        3.5330990837770737        5.6943411249901832     
 C   18.241746834558317        5.5771495834045508        5.5335017084386697     
 C   19.531594558056231        6.0900323046730804        5.4437303376135677     
 C   22.315408182644269      -0.10876032022786859        1.9599264540161914     
 H   17.410212190799918        1.4463737387932198        4.4834299310460066     
 C   17.863984133632460       0.31341976539351757        2.7047282020076331     
 C   19.090624928802054       -2.3623267653922655E-002   2.1520920732754512     
 C   22.834480624906405      -0.12490114552953643        8.7972826240915936     
 H   17.570082497138397        1.1772147116868339        6.9497267760211168     
 C   18.326109237031766      -0.12338133639921514        8.4951369935803669     
 C   19.639650219931767      -0.39201752191830352        8.8704559703089352     
 C   25.560282518757166        1.8481700610013747        5.1095896911731868     
 H   23.516115940063596        5.8558342431595349        4.5622898726257102     
 H   23.353227298378812        5.9690471743279589        6.2993653873008757     
 H   22.255912281418194        6.9156485525026046        5.2634147119634580     
 H   17.276052988327347        6.0591703703298831        5.6302755308639423     
 H   19.814125412607911        7.1322167974715125        5.3987356640939721     
 H   23.102889633775710      -0.70426930949788924        2.4403715336995808     
 H   22.833736093074670       0.62035823310914606        1.3203920039228700     
 H   21.695968140181293      -0.75187774134423291        1.3259827220598022     
 H   16.858647391335470        5.8266072199520375E-002   2.3889975477334522     
 H   19.262626443738061      -0.62891683052267688        1.2732218967150575     
 H   23.681963596077921      -0.57244983384819959        8.2626981589287780     
 H   22.347482405866884      -0.86841661018276395        9.4334132158100505     
 H   23.253973489501107       0.65745177397916732        9.4482856207985506     
 H   17.379548292539415      -0.50159078486334319        8.8629582028781737     
 H   19.959875446699744       -1.0439931282736836        9.6709231623378198     
 H   26.043834693410400        2.3992117121110321        5.9319327248290881     
 H   25.882509239570712       0.79986553657235937        5.2214148790847341     
 C   26.034586485179073        2.3885640011824285        3.7513153739625307     
 H   25.801996001705874        3.4625772102124124        3.6811113603011720     
 H   25.450573517704456        1.9083850967809617        2.9512497916378462     
 C   27.520827117715161        2.1711612294122835        3.4515720974913489     
 H   28.138621156887883        2.7563332284378013        4.1509157994405195     
 H   27.782192101072013        1.1172483272933804        3.6417917784833760     
 C   27.879425147597129        2.5295539488156158        2.0053151269573544     
 H   27.658513958977533        3.5928216642297532        1.8201343176976938     
 H   27.213868259968141        1.9745438085338098        1.3243862717025072     
 C   29.336898455655092        2.2361471261197701        1.6389837900736322     
 H   30.005683904396879        2.8285533401521601        2.2830560630454588     
 H   29.567322187698057        1.1829270446553650        1.8676163486070858     
 C   29.658036388841069        2.5206088940563971       0.16838123157573712     
 H   29.440812820835912        3.5763565949786744       -5.9245131297122514E-002
 H   28.976153689826653        1.9399909969538962      -0.47229856950152627     
 C   31.109911901484534        2.2045592023329434      -0.20557368085889285     
 H   31.330535824897325        1.1511908563532052        3.1575020868030282E-002
 H   31.786860406222427        2.7958529529005220       0.43143003244913281     
 C   31.432857525893738        2.4775679861965609       -1.6779136221298621     
 H   30.763162778091534        1.8823335457888648       -2.3169743390732136     
 H   31.202303660261137        3.5283896224169613       -1.9149663863850250     
 C   32.891401086289910        2.1814639293208522       -2.0436896123250428     
 H   33.125428016247078        1.1299188307956254       -1.8118179287129501     
 H   33.554974504844083        2.7785072629489997       -1.3980768867700561     
 C   33.219779609951679        2.4708199614022299       -3.5120722748970525     
 H   32.573363378587771        1.8598951697647004       -4.1600673868853715     
 H   32.959613907283995        3.5155629176577659       -3.7453186652052017     
 C   34.689542122419113        2.2217227939331194       -3.8694790919837669     
 H   34.955299921676911        1.1773051247509188       -3.6402588170210937     
 H   35.328462999455603        2.8380671467286258       -3.2178444469284471     
 C   35.013531519807231        2.5262605274770298       -5.3358049854247938     
 H   34.381827642507432        1.9005581195634940       -5.9847666053081863     
 H   34.724829180844822        3.5643347441467599       -5.5653368549490008     
 C   36.487659471582852        2.3151058538038516       -5.7056155094026151     
 H   36.788775686828565        1.2859904481139675       -5.4501314197965813     
 H   37.122709738961952        2.9723037866063540       -5.0896869015110555     
 C   36.765680744978226        2.5759680782359169       -7.1904307377682235     
 H   36.135511599068288        1.9084718616797740       -7.7988102336220537     
 H   36.444796508383902        3.5971092125023505       -7.4527519221792309     
 C   38.236100888451197        2.3869240948132768       -7.5917835067727024     
 H   38.861867773015234        3.1053322851005976       -7.0370527936156355     
 H   38.566669794904023        1.3835383460474620       -7.2734893570817958     
 C   38.446389415300530        2.5536213668866603       -9.1017131206902793     
 H   39.499513657225975        2.4222655520828855       -9.3953638930588959     
 H   38.138257933301624        3.5548650500739138       -9.4425639489586537     
 H   37.856823327739114        1.8174186380239261       -9.6699505004693691     
 Cl   16.083585941630290        2.1004058695800190        5.8991291227981959     
 Co   20.468980028590185        1.9106366186957144        12.351274302326184     
 N   21.910689562424487       0.38179859181048181        12.136331164257861     
 N   19.350806484925251       0.12562690884118452        12.312364043660763     
 N   21.708479075678103        2.7468186133256709        10.842868758975994     
 N   19.150809477051574        2.7059515660629199        10.828542234620754     
 N   21.950687238645973        2.8251398111737278        13.576374418475410     
 N   19.359958696089297        2.8971500322949106        13.926926056021609     
 O   23.258863112350085       0.58557298675138125        12.118036505397866     
 C   21.533271564000369      -0.86996186583587520        12.170854810281012     
 N   18.060138639292244      -0.27844194351017548        12.365717411105148     
 C   20.089189729654496       -1.0143340165875325        12.244261226028664     
 O   23.073693832313033        2.7422918107456078        10.905375552479532     
 C   21.205406184870679        3.3746318180334156        9.8108068976363736     
 N   17.823441462890909        2.8783684644503009        10.621663539149191     
 C   19.760530507414508        3.3687328737621955        9.8114303933504043     
 O   23.300639911517955        2.7123550607472371        13.384538533757333     
 C   21.586428731549280        3.4784480916457756        14.647901733502559     
 N   18.087910275240024        3.2115803954896411        14.264959602049666     
 C   20.143988405191983        3.5839996244006773        14.798665570077137     
 B   23.688086473735513        2.0373913022484715        12.090496026475867     
 C   22.486607657150259       -2.0120973320691413        12.178583610913945     
 H   17.290043632826745       0.41308212763032354        12.507281118310484     
 C   17.956120569479435       -1.6308324804601020        12.347587902910790     
 C   19.246181562005255       -2.1432611884231880        12.257574237954870     
 C   22.028531950304153        4.0567118384100205        8.7730647140455034     
 H   17.123758775031746        2.5000696043773374        11.296552783392796     
 C   17.577065931318568        3.6330760335295795        9.5177388825997138     
 C   18.803550754564434        3.9708358078043688        8.9652756836137701     
 C   22.547757364174632        4.0714535241464729        15.610864174605199     
 H   17.283580373631747        2.7693329402702025        13.762287939318814     
 C   18.039170855688742        4.0694725571774280        15.308256026435778     
 C   19.352623761700041        4.3383530004974036        15.683740986069363     
 C   25.273817108541184        2.0999833891966726        11.922331632234387     
 H   23.230088061090800       -1.9087505827619715        11.375487880751916     
 H   23.068406675961665       -2.0195343221483024        13.112780394714592     
 H   21.970741677211215       -2.9681000850734431        12.078842247989247     
 H   16.990682795049405       -2.1132217311322816        12.445146391438843     
 H   19.529119354522990       -3.1853650007353580        12.213113288247559     
 H   22.817451335106451        4.6504830802956629        9.2531132712255832     
 H   22.545025937367363        3.3275133947278750        8.1322319040017863     
 H   21.409355362619635        4.7012689179992462        8.1404087142846180     
 H   16.571618290214609        3.8874023116729872        9.2016210869330486     
 H   18.975193108304858        4.5761659308069262        8.0863693329853135     
 H   23.392859458639990        4.5235103716805574        15.076380478654546     
 H   22.059890437188614        4.8111213351177522        16.250675518800833     
 H   22.970931257437865        3.2879512564616800        16.257972871356081     
 H   17.092491356346198        4.4471171569522294        15.676335888982267     
 H   19.672500027475138        4.9901108272168067        16.484513430911548     
 H   25.757515531724017        1.5498138888761837        12.745185935598871     
 H   25.595896228620759        3.1484495008590301        12.033150824076360     
 C   25.748205533174641        1.5583359496883740        10.564555605536512     
 H   25.515756966622735       0.48421858754842401        10.495405112197119     
 H   25.164157548357355        2.0376582324863723        9.7639831044646908     
 C   27.234463274520188        1.7755897305750583        10.264695722005415     
 H   27.852216268518141        1.1909798198217427        10.964554668207567     
 H   27.495751251448748        2.8296561084345311        10.454140751171639     
 C   27.593276223640945        1.4161235072228162        8.8187399656849710     
 H   27.372555324995826       0.35267642523597170        8.6343381533839665     
 H   26.927729500786757        1.9705090155985951        8.1372818575953758     
 C   29.050766526567443        1.7094687306004943        8.4523533391004797     
 H   29.719571186514777        1.1173816668012184        9.0967027265348648     
 H   29.281097277487099        2.7627937824090321        8.6805798529105829     
 C   29.372029919294857        1.4244856222793763        6.9818694369855674     
 H   29.155120476024386       0.36858487875627521        6.7546416667032361     
 H   28.690010001037347        2.0046529583953001        6.3409241463218127     
 C   30.823830379070777        1.7408343497060594        6.6078396712328527     
 H   31.044163496273605        2.7943037232243739        6.8448067147742071     
 H   31.500972549633349        1.1498462812176078        7.2449219530037352     
 C   31.146813082809405        1.4677137750754929        5.1355233832966753     
 H   30.476805321037769        2.0625442149652913        4.4964164825348840     
 H   30.916724893366158       0.41675065832117697        4.8986384415117685     
 C   32.605193792383631        1.7644611236653367        4.7696200067599035     
 H   32.838766143742916        2.8161063503015833        5.0014872522297953     
 H   33.269116162974882        1.1677313788333001        5.4151605067583199     
 C   32.933558438007097        1.4753218900691867        3.3011820853321927     
 H   32.286765623338972        2.0859540569178234        2.6532947707764736     
 H   32.673907808274663       0.43045895947381374        3.0678999731609773     
 C   34.403160301704709        1.7252118995047285        2.9437133278517669     
 H   34.668418927326286        2.7697125443802757        3.1731016856387479     
 H   35.042420686366981        1.1091090819715614        3.5952219786162383     
 C   34.727303144184482        1.4210772887991130        1.4773308924309680     
 H   34.095374563934911        2.0466029662197038       0.82843184587528695     
 H   34.439115384923134       0.38290802407887747        1.2476003034132304     
 C   36.201376988120963        1.6329801885479751        1.1077665342259024     
 H   36.501888354525079        2.6622623359881099        1.3632273750849737     
 H   36.836593277340015       0.97620126345653324        1.7239338667905086     
 C   36.479982347628173        1.3720515134057796      -0.37691725821319572     
 H   35.849778282289073        2.0391043594053357      -0.98570079845547243     
 H   36.159777644702473       0.35071196325397486      -0.63918319880988506     
 C   37.950473317159918        1.5617817294193639      -0.77765545168995243     
 H   38.576226307680727       0.84404701359037315      -0.22209079458791081     
 H   38.280232615377741        2.5655060618672083      -0.45973053568322003     
 C   38.161776315165348        1.3943386637670587       -2.2873499699786652     
 H   39.215070915816227        1.5257080179096958       -2.5804514541391019     
 H   37.854016948683729       0.39290042412046733       -2.6278344117635331     
 H   37.572535876792827        2.1301195037115668       -2.8564580064204428     
 Cl   15.797095410255476        1.8455098136247885        12.712253589063499     
 Co   10.774608938629491        5.8598505473600850        8.0884688151378548     
 N   9.3321964025756099        4.3314570585684553        8.3028726837959592     
 N   11.891762850568341        4.0740549445595793        8.1263070597375222     
 N   9.5356185791995625        6.6963166176007016        9.5969872748690808     
 N   12.093503135742187        6.6544392849447211        9.6105180131105143     
 N   9.2931476742192931        6.7739624127149574        6.8629467952834187     
 N   11.883770025864576        6.8438207086696918        6.5113319112710037     
 O   7.9841244198317689        4.5358949601507437        8.3217974795623171     
 C   9.7089253953090662        3.0794757455998161        8.2679192627519491     
 N   13.182257363264167        3.6694368230456886        8.0730635123836052     
 C   11.152883948851006        2.9344057618498800        8.1941663308382129     
 O   8.1704020222849625        6.6924202971917826        9.5347393954338440     
 C   10.039357418608482        7.3242729851709116        10.628642612898934     
 N   13.420978081094455        6.8270890932207600        9.8164906185565499     
 C   11.484291754088810        7.3179309180898127        10.627487946320233     
 O   7.9432170840501310        6.6626291944101430        7.0554600829300647     
 C   9.6574906427601253        7.4263424073662092        5.7908630519228899     
 N   13.155912348794928        7.1578391481541530        6.1732538373199874     
 C   11.099934142500038        7.5309065424889985        5.6396056427765986     
 B   7.5555876141073988        5.9878511663028444        8.3495366557853394     
 C   8.7550525305357461        1.9377676225133140        8.2601874999800895     
 H   13.952710463852965        4.3605938289610071        7.9317069966585061     
 C   13.285728013475861        2.3169778911086305        8.0909317461698702     
 C   11.995444115938660        1.8050906079993791        8.1806150724657805     
 C   9.2169241945173344        8.0070129246903630        11.666493272592378     
 H   14.120365436257108        6.4480488988020577        9.1416639419206582     
 C   13.667912345427093        7.5825013944363411        10.919748379649716     
 C   12.441696061155382        7.9205721575004748        11.472726739090417     
 C   8.6961757709140546        8.0192388747955761        4.8278201025413789     
 H   13.960139354985285        6.7154746187224088        6.6759843213465704     
 C   13.204892474661206        8.0156085363773979        5.1298499159193787     
 C   11.891524489885573        8.2848376385428626        4.7543559021431419     
 C   5.9698677216010676        6.0513096895902052        8.5177102202914377     
 H   8.0113688362138706        2.0415958782380605        9.0630379233162373     
 H   8.1735407158942053        1.9303205062917916        7.3258105609641966     
 H   9.2704731859352538       0.98154846169167587        8.3602802344837599     
 H   14.251024534404282        1.8342488723734267        7.9934686347923272     
 H   11.712118305184912       0.76308927089912959        8.2247892629246415     
 H   8.4281542081313354        8.6010762472690310        11.186530939625655     
 H   8.7004301669989026        7.2781125194722387        12.307675721902639     
 H   9.8366242288898249        8.6514672903140362        12.298747711447279     
 H   14.673515567954373        7.8371412152709166        11.235071266067456     
 H   12.270557388136295        8.5264906404846474        12.351346210568904     
 H   7.8518948270440125        8.4728113733610630        5.3622566872207349     
 H   9.1843509682629030        8.7576073808390618        4.1867809636096585     
 H   8.2717937010794849        7.2353665696581428        4.1819738095465571     
 H   14.151683236399705        8.3929333562202508        4.7617436616060447     
 H   11.571811490105821        8.9365971858929392        3.9535218693296170     
 H   5.4859607471498641        5.5010879861262652        7.6950116277230389     
 H   5.6482277832753160        7.0998789228207180        8.4065661973829506     
 C   5.4952777778721291        5.5102619184645629        9.8756089768312965     
 H   5.7284312450240185        4.4363382021359374        9.9454933063702455     
 H   6.0786725023464241        5.9905512164469803        10.676084299005057     
 C   4.0087462228776500        5.7265147027904320        10.174839142802629     
 H   3.3916813285777843        5.1409906834715891        9.4751244982149583     
 H   3.7465684197803091        6.7802527362139067        9.9847184961319275     
 C   3.6499436591875729        5.3674817927868830        11.620881830858401     
 H   3.8717206536273521        4.3043532270480309        11.805824766608563     
 H   4.3148092879590907        5.9228871716970897        12.302179166995282     
 C   2.1921374138174361        5.6594728189122101        11.986992871245146     
 H   1.5239796526912066        5.0666247984179389        11.342667218118139     
 H   1.9607944509119419        6.7125503661776627        11.758602236660696     
 C   1.8711006047905232        5.3743454079009094        13.457484166921946     
 H   2.0888184649110508        4.3186201991662649        13.684728207011782     
 H   2.5527159258097099        5.9550651288802463        14.098361844979866     
 C  0.41911317902713047        5.6896218420294247        13.831615296582312     
 H  0.19809114842156089        6.7430191210559531        13.594951464927341     
 H -0.25766055473002858        5.0983513324577254        13.194400129717177     
 C   9.6377980892210946E-002   5.4158735633803712        15.303858503477905     
 H  0.76637384390763763        6.0105722934112871        15.943098538188012     
 H  0.32666275199363731        4.3648535756132789        15.540290811766734     
 C  -1.3619787103313954        5.7122908639435073        15.670088184268540     
 H  -1.5955218749702034        6.7641520274925924        15.439147064330326     
 H  -2.0259540146620907        5.1161163524738340        15.024075953894934     
 C  -1.6902983783559591        5.4218666788027186        17.138273562519881     
 H  -1.0429986430201872        6.0313719798332439        17.786705231127513     
 H  -1.4313548815013015        4.3765808932762420        17.370426706166825     
 C  -3.1596551441197493        5.6724615569162529        17.496203186634144     
 H  -3.4238489456747709        6.7176794009081569        17.268850118207219     
 H  -3.7994999745462761        5.0582381155053691        16.843484976953707     
 C  -3.4842305325748191        5.3657308110646520        18.961939519759554     
 H  -2.8510211873829245        5.9884977356400864        19.612185483905151     
 H  -3.1981222911022416        4.3265033583888988        19.189295621860985     
 C  -4.9577947736341894        5.5798697213784738        19.332060326404950     
 H  -5.2555588246902234        6.6108136049384125        19.080510144090486     
 H  -5.5945148928105661        4.9271662996230940        18.713308108272951     
 C  -5.2375836950197092        5.3139302899344605        20.815564854489011     
 H  -4.6041185497579651        5.9749871648781046        21.427028423156031     
 H  -4.9225851605646032        4.2901001141399657        21.073240388161640     
 C  -6.7068299661736157        5.5094460060450956        21.217381642698705     
 H  -7.3361784169004594        4.7978685794837519        20.658643039217687     
 H  -7.0310676601476541        6.5160922168994384        20.904238466520059     
 C  -6.9194124041941336        5.3359950658837549        22.726098271345453     
 H  -7.9706565350912868        5.4756613930595748        23.020525004409183     
 H  -6.6212487117383247        4.3307887261327833        23.061102629432259     
 H  -6.3237076747522547        6.0626855770122638        23.298434251072013     
 Cl   15.446525523390475        5.7918219559313275        7.7265971264360065     
         388

 Co   11.057855412243477        5.9783849996879939        1.2761178240326769     
 N   9.6175082286068445        7.5100545993627774        1.4846790123315436     
 N   12.176007799375361        7.7639077791931630        1.3086909684568995     
 N   9.8165897718511506        5.1461653442664508        2.7828755093833593     
 N   12.376432662518310        5.1848767835317773        2.8006031384708741     
 N   9.5766016783380579        5.0724933749709482        4.5191786883932911E-002
 N   12.167127576967699        5.0024904825316572      -0.30558315970431099     
 O   8.2691386387008574        7.3074352971760455        1.5052315247575656     
 C   9.9953810175914359        8.7616922768635028        1.4493797625319202     
 N   13.467139697677757        8.1661866790828537        1.2562294482019327     
 C   11.439194738548956        8.9048478160857556        1.3752965827176846     
 O   8.4516579335708233        5.1507526429835861        2.7184565456961720     
 C   10.318782386296462        4.5165242425919239        3.8142037047435720     
 N   13.703026182554678        5.0081084761234216        3.0081900380050208     
 C   11.763931348177044        4.5206764401786481        3.8150127270891194     
 O   8.2266377954266972        5.1813482457067428       0.23877514263458680     
 C   9.9411629663428300        4.4196670945596832       -1.0265733498559251     
 N   13.439393615202807        4.6883082335221493      -0.64324865076360449     
 C   11.383592999996713        4.3159790435555658       -1.1780469883615154     
 B   7.8387317279283870        5.8564760102449069        1.5324376914211515     
 C   9.0428022275632980        9.9045626243948064        1.4421702838791117     
 H   14.236725580415087        7.4737793788201898        1.1179304588511165     
 C   13.573117881115897        9.5185544126845638        1.2734747984647161     
 C   12.283862249184127        10.032756904287439        1.3614241177095505     
 C   9.4944805031995099        3.8336422255325648        4.8502640344045149     
 H   14.404120264448427        5.3866611431953846        2.3347779670440483     
 C   13.946257307392772        4.2498689158349778        4.1099400328514228     
 C   12.718216696024463        3.9140465842461842        4.6603993638706847     
 C   8.9800335878752566        3.8253063906140667       -1.9889301471941876     
 H   14.243478492723209        5.1276840369755003      -0.13816261071022912     
 C   13.488676242825580        3.8311843278673012       -1.6872477168573856     
 C   12.175494217897800        3.5627594568163738       -2.0636898725839137     
 C   6.2529100341801289        5.7943725087848472        1.7001668148156390     
 H   8.2989731264870468        9.8013458737910462        2.2449355442863115     
 H   8.4614886486972001        9.9136505865012143       0.50771023598009757     
 H   9.5594772120729594        10.860051408697032        1.5429848538828983     
 H   14.539327327583770        9.9995304807864187        1.1766393006561688     
 H   12.002422837836907        11.075256468189547        1.4045751254999235     
 H   8.7036312213363622        3.2437766134838415        4.3689743234124609     
 H   8.9808529482634381        4.5625761240675260        5.4936210641312879     
 H   10.112173019461061        3.1856903308185243        5.4806133366017340     
 H   14.950627696732601        3.9916906401888679        4.4261294787525616     
 H   12.544006730589588        3.3067937047814473        5.5373768511336028     
 H   8.1364832174105555        3.3710765341944140       -1.4539533831096143     
 H   9.4686657199836741        3.0872423763327803       -2.6299734601499609     
 H   8.5545510852398881        4.6084369253850479       -2.6348778968094200     
 H   14.435575629692170        3.4535363644810362       -2.0547654470550487     
 H   11.855873768265184        2.9117346901562695       -2.8651449912440379     
 H   5.7696285981539104        6.3458497241294634       0.87798104917447972     
 H   5.9303516473894629        4.7462179197561287        1.5879493682841053     
 C   5.7787453799597133        6.3344515991132635        3.0586391522302891     
 H   6.0116529326744370        7.4083826465215568        3.1291466353190422     
 H   6.3626429970792850        5.8538504746334183        3.8585197145586290     
 C   4.2925093661007612        6.1175023268560595        3.3587409191977828     
 H   3.6747073085071476        6.7033253149250793        2.6599710707650654     
 H   4.0305813324705744        5.0638041444759443        3.1681092026902973     
 C   3.9347857128649157        6.4753973208464339        4.8053415683589922     
 H   4.1565697920781526        7.5384108273366346        4.9909130598999125     
 H   4.6002856657064592        5.9195911635153822        5.4856623179510589     
 C   2.4773121340988293        6.1829357991106928        5.1723806901491365     
 H   1.8086252392054774        6.7759017114779843        4.5287376441462097     
 H   2.2460130483154552        5.1299110548127702        4.9437471526598760     
 C   2.1571467868719014        6.4674810601155901        6.6431827268434374     
 H   2.3750300419295383        7.5231098207248932        6.8707185374666242     
 H   2.8391095396005546        5.8864942574215844        7.2834219863021659     
 C  0.70535050914655051        6.1521186338887413        7.0180154809729896     
 H  0.48418864922370952        5.0987891109501184        6.7812109283658106     
 H   2.8294688888455648E-002   6.7435435317478314        6.3812592524868474     
 C  0.38326068706382244        6.4255351898782935        8.4904734479731232     
 H   1.0534006419855859        5.8305641026897463        9.1292790338727201     
 H  0.61380307021581992        7.4764556717024568        8.7270924509016208     
 C  -1.0749860593989427        6.1292306463119868        8.8572442579869168     
 H  -1.3087965816322074        5.0775000930157050        8.6259934600118768     
 H  -1.7391186448765008        6.7257579429694010        8.2117327098128623     
 C  -1.4027110970757539        6.4191231703324725        10.325680705727279     
 H -0.75533624624398998        5.8092119818741041        10.973631244467574     
 H  -1.1434835125475291        7.4642608192993407        10.558169845369212     
 C  -2.8720000221188684        6.1686666942181301        10.684007797714504     
 H  -3.1364273231293955        5.1235709353225865        10.456356846225839     
 H  -3.5118721962086070        6.7832659020653505        10.031670245592199     
 C  -3.1962042264395780        6.4749612336646312        12.149926117757577     
 H  -2.5628570335626670        5.8519884328390699        12.799830591049508     
 H  -2.9100055960206608        7.5141166876156751        12.377489822516884     
 C  -4.6696831051282084        6.2607769612147317        12.520439874599411     
 H  -4.9674269341833179        5.2297553999807116        12.269194320001823     
 H  -5.3066311177987568        6.9132856387094774        11.901731687703267     
 C  -4.9490525045895062        6.5270246154901255        14.003975689766120     
 H  -4.3151095989712021        5.8663850868615990        14.615351871444268     
 H  -4.6342875903973884        7.5510234517234798        14.261192069894665     
 C  -6.4180225122943684        6.3311214750428055        14.406602794230105     
 H  -7.0479173323647810        7.0423082217338226        13.848019660896746     
 H  -6.7421925872181827        5.3243168755567654        14.093967227495158     
 C  -6.6297219287708584        6.5049219057099812        15.915415437088237     
 H  -7.6802519211171152        6.3632684756489608        16.210919952824160     
 H  -6.3331546993431909        7.5106606365578994        16.249854660100041     
 H  -6.0323395673934934        5.7796381179434260        16.487477537902311     
 Cl   15.730636743980767        6.0419024059024782       0.91992998487055799     
 Co   20.757745769108752        2.0322781235977363        5.5384280448179988     
 N   22.197577387111664        3.5640161097484713        5.3283069541203698     
 N   19.638542413878245        3.8170067051057748        5.5040096809136392     
 N   21.999223949908803        1.1999022079163388        4.0313424629349832     
 N   19.440033344717129        1.2378664906900478        4.0141360403789950     
 N   22.239426531755132        1.1250043521050597        6.7681213293816160     
 N   19.648731354059912        1.0528422852362884        7.1182765339349894     
 O   23.545998135900550        3.3618421268758873        5.3084305376212617     
 C   21.819075034301566        4.8154606112379161        5.3631399915057729     
 N   18.347307924060079        4.2190105623789620        5.5563258049711965     
 C   20.375105669835357        4.9581018145573239        5.4368525327501889     
 O   23.364171890126705        1.2048015897975290        4.0956753507470571     
 C   21.497322962913120       0.57066948375560733        2.9996187154669518     
 N   18.113369376595145        1.0617436554792785        3.8064272321847703     
 C   20.052265126633241       0.57462925235353313        2.9989138523080729     
 O   23.589375349828316        1.2356816743485100        6.5751393237687088     
 C   21.875055452667116       0.47103499463653165        7.8392362880296211     
 N   18.376625802061145       0.73828313497482911        7.4561725308304290     
 C   20.432640378324365       0.36631935350753891        7.9903876664988891     
 B   23.976922564962532        1.9108993678029460        5.2813863295990977     
 C   22.771170703783696        5.9587129384050526        5.3702567600652245     
 H   17.577971709599890        3.5264243071144254        5.6954423712908842     
 C   18.241043752618438        5.5713135631899400        5.5384728215859074     
 C   19.530210279780785        6.0857847614321461        5.4501328137911704     
 C   22.321890173826823      -0.11183255739016369        1.9634792077864636     
 H   17.412351072385640        1.4396202737508470        4.4802464673784348     
 C   17.869834470951570       0.30465586094398056        2.7038581946213736     
 C   19.097705629366192       -3.0954892342928170E-002   2.1529668085057763     
 C   22.836119120877374      -0.12368080937028382        8.8014145694421941     
 H   17.572299989321369        1.1779807992377744        6.9516585346981792     
 C   18.327799373743783      -0.11921100703498549        8.4998703555317690     
 C   19.641158463643784      -0.38747987278128182        8.8758847465368689     
 C   25.562748080203082        1.8496004914941335        5.1135705773679598     
 H   23.515157842866198        5.8555528419124254        4.5676286178524448     
 H   23.352342643537469        5.9682037715045331        6.3047989455293845     
 H   22.254146030981182        6.9139719094809902        5.2691609342017820     
 H   17.274737480553966        6.0521204169063205        5.6351830152665174     
 H   19.811476646607346        7.1283246990735467        5.4064467559444029     
 H   23.110430082641731      -0.70478347746946857        2.4450485587353250     
 H   22.838699658569336       0.61723810194420703        1.3227165535498080     
 H   21.703810830496916      -0.75708510847678767        1.3305719770269591     
 H   16.865325063547221        4.6998199392411788E-002   2.3876465277167771     
 H   19.271719205421057      -0.63730397047105714        1.2752931236211247     
 H   23.682718497993786      -0.57243658162332822        8.2665073577124364     
 H   22.348540545040677      -0.86640695669113799        9.4379991560736176     
 H   23.256932465579599       0.65825003793065529        9.4519912454629385     
 H   17.381067911886600      -0.49710930213024723        8.8675699441868758     
 H   19.961126272206904       -1.0386141708684204        9.6771060198065459     
 H   26.045826658295372        2.4015050669173874        5.9355787284912962     
 H   25.885837785037090       0.80163630087433368        5.2259554209501102     
 C   26.036497245487713        2.3896410528408265        3.7549205060937783     
 H   25.803924155055455        3.4636482282472403        3.6845596939653742     
 H   25.452075503875566        1.9093139761037501        2.9552622146565715     
 C   27.522510442085505        2.1720771092685487        3.4542401537848240     
 H   28.140805596445890        2.7574148017422440        4.1529669517661967     
 H   27.783929810538297        1.1181971191938531        3.6445148386917063     
 C   27.880051865618764        2.5301332912716434        2.0076279994318291     
 H   27.658833705264851        3.5933138786061996        1.8223258273335730     
 H   27.214110771456131        1.9748556269742519        1.3273146544737568     
 C   29.337320722465442        2.2369069777040722        1.6403528329683728     
 H   30.006382502111386        2.8294520499270055        2.2839910464207831     
 H   29.568059682169626        1.1837452773156960        1.8688891463851511     
 C   29.657575811123849        2.5213873593666545       0.16955454589889876     
 H   29.439967432233349        3.5770714465159119       -5.7990337290185184E-002
 H   28.975506795360463        1.9405851945357608      -0.47073365372998865     
 C   31.109341218871350        2.2056919118877332      -0.20515103900468620     
 H   31.330314065476085        1.1523678751208335        3.1839827506028116E-002
 H   31.786440504020824        2.7970955279647702       0.43157917798133766     
 C   31.431612966551327        2.4788393658896637       -1.6776223654563005     
 H   30.761710094956424        1.8835981362896601       -2.3164274634394126     
 H   31.200881616571056        3.5296566255228927       -1.9145071274146661     
 C   32.890008221354918        2.1828303957193627       -2.0440639897089681     
 H   33.124177332615147        1.1313028326245094       -1.8122692424691680     
 H   33.553831099883787        2.7799063166526428       -1.3987460180007665     
 C   33.217812479033704        2.4721322946449278       -3.5125993993544058     
 H   32.571034995338643        1.8613334391743646       -4.1603239506507022     
 H   32.957786060092282        3.5169266889464970       -3.7457491126262585     
 C   34.687378640432037        2.2226740576664681       -3.8705398019563551     
 H   34.952865664557130        1.1781434266615676       -3.6415272756553012     
 H   35.326634318937352        2.8387425950980094       -3.2189813363907009     
 C   35.011201649413856        2.5273186532500991       -5.3368886373373083     
 H   34.378802731664045        1.9023593276661015       -5.9858538603576017     
 H   34.723368463327333        3.5656983173934202       -5.5660512336026438     
 C   36.485031492612649        2.3149017403392906       -5.7071463231524282     
 H   36.784917983855095        1.2851632310701124       -5.4528926514039684     
 H   37.120922051636100        2.9705823311416144       -5.0905566397174082     
 C   36.763281215944069        2.5771730726404942       -7.1916520635847796     
 H   36.131324446284836        1.9122381379740758       -7.8007447133204790     
 H   36.444954617113623        3.5993884522593254       -7.4523613580950006     
 C   38.232945663461827        2.3849000356337569       -7.5938810391675089     
 H   38.860741277242717        3.1004219524791266       -7.0380451807288047     
 H   38.560821581839456        1.3801579746512147       -7.2776839557188104     
 C   38.443272484671922        2.5539574062447556       -9.1035053644981154     
 H   39.494972081174119        2.4173419011698218       -9.3984171205261173     
 H   38.140617299658651        3.5571630033114916       -9.4418941364330351     
 H   37.849623587343466        1.8226362216365029       -9.6727788573715561     
 Cl   16.085039667749555        2.0935878513457316        5.8951224661697532     
 Co   20.471303807883743        1.9147633251174492        12.351514685010027     
 N   21.911415613737020       0.38355882104544742        12.140939816832299     
 N   19.352254859880588       0.12984433744538562        12.316359179434995     
 N   21.712555490701096        2.7481387834595519        10.844629379170566     
 N   19.153583191212178        2.7097114035869971        10.827503448190699     
 N   21.952949684164118        2.8229366484398901        13.580883241162882     
 N   19.362246924832920        2.8944163097309885        13.930900724677208     
 O   23.259815537867937       0.58602561539771114        12.121481184140874     
 C   21.533207131207487      -0.86795793269759847        12.176094860275226     
 N   18.061167885728512      -0.27260444738802003        12.369433220854781     
 C   20.089228596143460       -1.0110170421098517        12.249723759783761     
 O   23.077566414619245        2.7430128611709215        10.908703853188138     
 C   21.210604757022775        3.3773954256738863        9.8129452357266320     
 N   17.826829631498700        2.8850290513324226        10.619605885067106     
 C   19.765567553484903        3.3731439963291816        9.8122581266539477     
 O   23.302940660216674        2.7122628656295773        13.388161261288952     
 C   21.588413019245756        3.4761858029782204        14.652373475538091     
 N   18.090041797937165        3.2084337143903809        14.268897284767547     
 C   20.145953192649699        3.5806830552220577        14.803400726521627     
 B   23.690518136761547        2.0371139492807235        12.094305957041877     
 C   22.485665096575239       -2.0108786089499171        12.184011253334377     
 H   17.291631992139120       0.41982851342101468        12.508399844766878     
 C   17.955408783123762       -1.6249344310415232        12.352494863817162     
 C   19.244773472083452       -2.1389837717786748        12.263929738293808     
 C   22.035093423903856        4.0597302676807336        8.7766210445993966     
 H   17.125947380129478        2.5068761531289563        11.293374345979025     
 C   17.582998841324386        3.6418891207274666        9.5168817087497342     
 C   18.810725046559831        3.9781656752326278        8.9661508204770719     
 C   22.549464765190731        4.0702795188717245        15.614967853283400     
 H   17.285851079536620        2.7686128724866164        13.764264417788899     
 C   18.040945245003833        4.0653806301076116        15.312994494847509     
 C   19.354222531021463        4.3338764593761603        15.689162992892980     
 C   25.276333256216816        2.0984851459326248        11.926344233653360     
 H   23.229150130777171       -1.9084608335932591        11.380825750826780     
 H   23.067455576450115       -2.0188564544591379        13.118197524513549     
 H   21.968934338360416       -2.9664486025539114        12.084427857811443     
 H   16.989340409181590       -2.1060836247156902        12.449933925236069     
 H   19.526417937692777       -3.1814487366114039        12.220739457979876     
 H   22.824968673734563        4.6510674803388294        9.2578220979308981     
 H   22.550199772262552        3.3305854433973123        8.1346525978730870     
 H   21.417258627632517        4.7063197239207284        8.1449097335500014     
 H   16.578386364492136        3.8987780450892027        9.2003104747806894     
 H   18.984404947975939        4.5845485360778602        8.0884433927577906     
 H   23.393853207637132        4.5232216003176609        15.080154152529222     
 H   22.061079467696569        4.8094327385236273        16.254970355543630     
 H   22.973696419113729        3.2872814758144173        16.261928312537790     
 H   17.094103643385758        4.4427540763556417        15.680934465276390     
 H   19.673866243369769        4.9848082869584633        16.490667934060724     
 H   25.759547673015160        1.5473904065064563        12.748827102713237     
 H   25.599285837669274        3.1465993911976708        12.037795012385191     
 C   25.750160893212165        1.5572807476749189        10.568156833591045     
 H   25.517719628828253       0.48317685493782225        10.498774167518754     
 H   25.165706642338975        2.0368124365587743        9.7680278545886416     
 C   27.236189980718748        1.7747064129839827        10.267368292790742     
 H   27.854447013488272        1.1898905854630468        10.966573475271312     
 H   27.497537835188126        2.8287288933677788        10.456923802202237     
 C   27.593931011766593        1.4156536023426152        8.8210358104931874     
 H   27.372889570681838       0.35230648236197371        8.6364568253636840     
 H   26.927999363787702        1.9703513411986955        8.1402310868528502     
 C   29.051215640862626        1.7088228028290304        8.4537093778504460     
 H   29.720295259999435        1.1165740130225599        9.0976048420038040     
 H   29.281868240016589        2.7620819527583871        8.6818687825169683     
 C   29.371587198809511        1.4238585026308495        6.9830212421223123     
 H   29.154270478601216       0.36803233954511272        6.7558463489601479     
 H   28.689390754056106        2.0042423806099219        6.3424866121488259     
 C   30.823282899951437        1.7398316262627693        6.6082461384733628     
 H   31.043985751282634        2.7932494505583474        6.8450683909760492     
 H   31.500562028845255        1.1487117877949216        7.2450492352820399     
 C   31.145588990008733        1.4665804389058148        5.1357967507611981     
 H   30.475395509113643        2.0614466367606274        4.4969488227038203     
 H   30.915289922090004       0.41563184461966435        4.8990677759252135     
 C   32.603833035577658        1.7631866200320983        4.7692368226913384     
 H   32.837580133846991        2.8148071319871848        5.0010274689919525     
 H   33.267979902683820        1.1664018151166358        5.4144876994541544     
 C   32.931624349070873        1.4740860617571019        3.3006500948084647     
 H   32.284497230021906        2.0846132839379790        2.6530256763567257     
 H   32.672076131626469       0.42918029482568421        3.0674671609066220     
 C   34.401041358611515        1.7242803835472480        2.9426522163909263     
 H   34.666064978117269        2.7688880212602562        3.1718208835002661     
 H   35.040612207190769        1.1084360129521642        3.5940936671650787     
 C   34.725006854914163        1.4200101536348906        1.4762508791930418     
 H   34.092399424303842        2.0448055166754391       0.82734375926990933     
 H   34.437651318707196       0.38154229055895766        1.2469036951408567     
 C   36.198786507276608        1.6331216108588340        1.1062218502311951     
 H   36.498111552901861        2.6630148657461019        1.3604540750931899     
 H   36.834831087558584       0.97782988626678091        1.7230331405340438     
 C   36.477578555190441        1.3707887079696524      -0.37816187110511035     
 H   35.845589659646997        2.0353123256478121      -0.98762963008722437     
 H   36.159882513030865       0.34838924671440524      -0.63882005186632185     
 C   37.947308893019922        1.5636983797822666      -0.77982004291209872     
 H   38.575091270960677       0.84880149510534653      -0.22320982350306004     
 H   38.274433467065045        2.5687546808266934      -0.46396570077013288     
 C   38.158577728346394        1.3939485257265547       -2.2892260653730463     
 H   39.210435724293639        1.5305757725304316       -2.5836276127577378     
 H   37.856267272320608       0.39056248989043391       -2.6272747499589948     
 H   37.565231823879053        2.1248785426964552       -2.8593080285618395     
 Cl   15.798601689858655        1.8524182664015891        12.708251758837536     
 Co   10.772296724063100        5.8638336498486501        8.0882156909137208     
 N   9.3315322222844959        4.3330418889135656        8.2982896735533913     
 N   11.890399009956317        4.0781849922981808        8.1223760213562706     
 N   9.5315171936353078        6.6974728132935093        9.5952057363498611     
 N   12.090689064853461        6.6581075079486691        9.6115929791169066     
 N   9.2908793247393433        6.7716436245138887        6.8584552421703169     
 N   11.881483519509963        6.8411253027361418        6.5074507534587891     
 O   7.9832265970152143        4.5361247024256901        8.3183332521935807     
 C   9.7091009926727043        3.0813200786498296        8.2627356769696672     
 N   13.181325061081012        3.6752262305138541        8.0694041659919193     
 C   11.152965068790220        2.9376130561034599        8.1887852257140548     
 O   8.1665046116003221        6.6929322837137981        9.5313715035457118     
 C   10.034086146322162        7.3268624081515608        10.626512463791867     
 N   13.417541887944852        6.8336414249764204        9.8186493534167969     
 C   11.479177815946752        7.3221995714405406        10.626706522804502     
 O   7.9409088261179788        6.6623175692879899        7.0518060538850600     
 C   9.6554944907772597        7.4240309151900519        5.7864484217855408     
 N   13.153775849473863        7.1547603042931422        6.1694129826542738     
 C   11.097957274964321        7.5276114236897849        5.6349630190354132     
 B   7.5531614130640135        5.9873410531597839        8.3456929407363862     
 C   8.7561446308474782        1.9387961985837916        8.2548164773172257     
 H   13.951193427792038        4.3673183908137929        7.9306299365757553     
 C   13.286575899170442        2.3228327401865854        8.0860999581720225     
 C   11.997004239343042        1.8092860973208522        8.1743581812896533     
 C   9.2102404038518095        8.0098100042196236        11.662937283914351     
 H   14.118149989010170        6.4548002711090540        9.1449390131620394     
 C   13.661891355532301        7.5911557837551742        10.920754376717593     
 C   12.434414442772853        7.9277210350290117        11.471963516962530     
 C   8.6944555635701928        8.0180234566958912        4.8237792398027093     
 H   13.957871001007765        6.7148307815208081        6.6741005302003868     
 C   13.203095967121120        8.0115932810504411        5.1252160095251380     
 C   11.889897557336605        8.2804128120469436        4.7490389971972027     
 C   5.9673562489367056        6.0495167203980476        8.5136630421206210     
 H   8.0124709464771655        2.0416609540710562        9.0577743214650770     
 H   8.1746207064231911        1.9308091056852350        7.3204629986667538     
 H   9.2724619120255927       0.98302525909941330        8.3547259647420624     
 H   14.252513136496832        1.8413680775324677        7.9887495973500187     
 H   11.714999487843132       0.76691628336347750        8.2172822084943107     
 H   8.4205041310290962        8.6014187132783864        11.181816203802393     
 H   8.6951336374489809        7.2809419315385071        12.305230107995307     
 H   9.8285612194762653        8.6563038478416043        12.294276009051044     
 H   14.666648260721917        7.8483358401372794        11.236587623134065     
 H   12.261202154490844        8.5346501231786007        12.349404614706840     
 H   7.8508296618837257        8.4723730315781296        5.3585491774192535     
 H   9.1831271554726950        8.7559701212077012        4.1826366120589684     
 H   8.2691019491880926        7.2346818093182756        4.1779910614289459     
 H   14.150040900285441        8.3886698640473760        4.7572516502056130     
 H   11.570405475655406        8.9313462853863008        3.9474768936560731     
 H   5.4839482387605880        5.4983734476672463        7.6913247649713936     
 H   5.6448114640842224        7.0977267093478096        8.4019105610055966     
 C   5.4933414242241199        5.5088692321099506        9.8719644173647740     
 H   5.7264371662223024        4.4349451427833699        9.9420285632152279     
 H   6.0771891027073943        5.9892988533650531        10.672003144176124     
 C   4.0070580978506749        5.7253655371411156        10.172168188538157     
 H   3.3894399695793709        5.1397009606736184        9.4730969843996036     
 H   3.7448840955888585        6.7790831554629127        9.9819853224653610     
 C   3.6493266416098891        5.3667151195306770        11.618581385468515     
 H   3.8713486442468268        4.3036637451946005        11.803662852300809     
 H   4.3146258742548698        5.9223598237544408        12.299236840452762     
 C   2.1917486514304767        5.6586269774041957        11.985651878406207     
 H   1.5232696887918347        5.0656716325809432        11.341778446473986     
 H   1.9601562338039460        6.7116563172292585        11.757340055856361     
 C   1.8715874403269144        5.3735287136937018        13.456346874741808     
 H   2.0896547748674044        4.3178655351472459        13.683536884860940     
 H   2.5534082005947307        5.9544254883530865        14.096818738295591     
 C  0.41971813741090686        5.6885062120344658        13.831216071519290     
 H  0.19837562446287799        6.7418570971376708        13.594675354725387     
 H -0.25721888598502651        5.0971241218464600        13.194289585380236     
 C   9.7641863799910175E-002   5.4146721902746302        15.303597600265197     
 H  0.76782430260709211        6.0094160922461946        15.942569141224583     
 H  0.32812346215837751        4.3636707909194739        15.539906298397682     
 C  -1.3605798777862956        5.7109719037261142        15.670460519263644     
 H  -1.5942998785509033        6.7627929245788359        15.439529834471017     
 H  -2.0247758946290841        5.1147026602542738        15.024771616309582     
 C  -1.6883294127876762        5.4206781885810953        17.138812747925602     
 H  -1.0407315893473166        6.0301590617951550        17.786942622532692     
 H  -1.4294377853012084        4.3753797810707962        17.370947367104911     
 C  -3.1575188327611960        5.6715269905079486        17.497238591381706     
 H  -3.4215537315480016        6.7168005782147171        17.269959792292415     
 H  -3.7976323741643991        5.0574277028335572        16.844674023957015     
 C  -3.4818859165266178        5.3648461099100340        18.963039997612441     
 H  -2.8480892521127159        5.9870798778443657        19.613197772933354     
 H  -3.1964612499020815        4.3253956844896910        19.190182358163771     
 C  -4.9551923770960329        5.5800337281371544        19.333585749961738     
 H  -5.2519664990052073        6.6114699440856688        19.082984694748308     
 H  -5.5926333078526680        4.9285262101714444        18.714374335360599     
 C  -5.2350833475611589        5.3130481917819985        20.816874497832654     
 H  -4.6000664963109674        5.9720044478296685        21.428830722144884     
 H  -4.9222212818171318        4.2883361435585394        21.073270364514379     
 C  -6.7036579652040720        5.5113297281418747        21.219534185891654     
 H  -7.3347787590218552        4.8021499345420553        20.659976940273566     
 H  -7.0256556952156792        6.5190990195994782        20.908119741832913     
 C  -6.9161147502588385        5.3360014856992004        22.728032226949349     
 H  -7.9660688918347660        5.4803324247910341        23.023664269751382     
 H  -6.6227138612927297        4.3291167572947273        23.060992598937098     
 H  -6.3167667582628075        6.0584911133542443        23.301111362931156     
 Cl   15.445028546941156        5.7987944921290895        7.7306503948405769     
         388

 Co   11.055558453078595        5.9743544965273792        1.2757812736993941     
 N   9.6168275181217027        7.5083552449810256        1.4801284412983480     
 N   12.174655579954178        7.7597399631475357        1.3047979977909840     
 N   9.8125407887549088        5.1448531237690318        2.7810283368615627     
 N   12.373619549786133        5.1811025062754865        2.8015096444423451     
 N   9.5743359879351306        5.0746180139039527        4.0706072462091916E-002
 N   12.164849759193261        5.0050315037138375      -0.30947608614244093     
 O   8.2682291569161759        7.3070556752548113        1.5017608104685223     
 C   9.9955168779767103        8.7597398342893875        1.4442089863063878     
 N   13.466203266717930        8.1604115233303265        1.2525690991171685     
 C   11.439239979322112        8.9015745945791576        1.3699384714547858     
 O   8.4478067525961453        5.1500811311310022        2.7150677837580051     
 C   10.313592341189041        4.5137980676002378        3.8120062808556048     
 N   13.699610824158164        5.0015445890370049        3.0101395227661727     
 C   11.758894265063425        4.5163100433572136        3.8141168187207257     
 O   8.2243316798477206        5.1815020153139164       0.23510908144731088     
 C   9.9391735842395352        4.4218180359935539       -1.0310006468823925     
 N   13.437267800733359        4.6912744603589074      -0.64712971393563490     
 C   11.381625415035428        4.3191216415128304       -1.1827031127952450     
 B   7.8363198814108186        5.8568166074952988        1.5285992032272167     
 C   9.0438256911353534        9.9033994119644362        1.4367574751961032     
 H   14.235226013590850        7.4670931799494058        1.1168159004010307     
 C   13.573905991745443        9.5127157846857511        1.2685998977674302     
 C   12.285338416069964        10.028527461942252        1.3551477560165082     
 C   9.4879128577687784        3.8307034301531369        4.8466687083733984     
 H   14.401888397583162        5.3799202878880479        2.3378209019021985     
 C   13.940342894562558        4.2412584932784414        4.1107639327243906     
 C   12.711084873822580        3.9068848082349392        4.6595116067114013     
 C   8.9783270868771599        3.8263896761206770       -1.9930077425330961     
 H   14.241221628213731        5.1282577539081533      -0.14011721883251918     
 C   13.486893247223612        3.8351090507390473       -1.6919368325837407     
 C   12.173879529313353        3.5670635514689604       -2.0690416501159206     
 C   6.2504141735431960        5.7959905578090893        1.6961434149221284     
 H   8.3000186195341978        9.8011734667763513        2.2396450542950568     
 H   8.4624837376666449        9.9129426318011209       0.50232913881239782     
 H   9.5613699161904240        10.858461626520338        1.5373190049226755     
 H   14.540735337069634        9.9924648617566945        1.1718377399518483     
 H   12.005176805887913        11.071385579098044        1.3970312490076215     
 H   8.6961829940874118        3.2431583166466229        4.3642331102345793     
 H   8.9755586208431737        4.5595999915469472        5.4910540697596506     
 H   10.104274372348671        3.1808242633017145        5.4761785601400623     
 H   14.943896591491631        3.9806163402051089        4.4274363134715955     
 H   12.534877830151927        3.2986460942905667        5.5353462364310175     
 H   8.1354258490405122        3.3713736133409977       -1.4577136313781054     
 H   9.4674586185387763        3.0887564978687201       -2.6341621668999640     
 H   8.5518831105983573        4.6090058819631210       -2.6388851029394647     
 H   14.433950262369695        3.4577529418055719       -2.0593468132508144     
 H   11.854489852652478        2.9168716765519411       -2.8712329008944968     
 H   5.7676219669651481        6.3483635951579664       0.87430619270721199     
 H   5.9269519410441189        4.7481909529441193        1.5833533940622511     
 C   5.7768362161243498        6.3357132328430126        3.0550051897971899     
 H   6.0097005610456344        7.4096441178429755        3.1256582453175774     
 H   6.3611829543501095        5.8549850280616171        3.8544613479156573     
 C   4.2908447949468567        6.1185553548440543        3.3560885118364152     
 H   3.6725036456912132        6.7045066478000734        2.6579388732062141     
 H   4.0289016179112993        5.0648760730316402        3.1654292417910437     
 C   3.9341916976291529        6.4761261741274776        4.8030452238698391     
 H   4.1562391454644487        7.5390654180107397        4.9887173844999193     
 H   4.6001098026213469        5.9200931770218910        5.4827499060394382     
 C   2.4769383285143038        6.1837862257714091        5.1710462945145874     
 H   1.8079462334665946        6.7768585819950626        4.5278376784503473     
 H   2.2453671751373436        5.1308093157271726        4.9425164634475776     
 C   2.1576488841586783        6.4683450969528522        6.6420437645862496     
 H   2.3758957837272656        7.5239145055614403        6.8694987930999609     
 H   2.8398061285158969        5.8871882459045395        7.2818952021481529     
 C  0.70596508288912352        6.1533112848126841        7.0176173845135290     
 H  0.48446884398342421        5.1000264922078014        6.7809563447761327     
 H   2.8755147566266761E-002   6.7448444085749211        6.3811366388878588     
 C  0.38453513392045147        6.4268457963799630        8.4902077631521138     
 H   1.0548649601636177        5.8318471219597656        9.1287576965671278     
 H  0.61526956073767991        7.4777539505791912        8.7266792203861119     
 C  -1.0735747424990241        6.1306591148110652        8.8576188585648463     
 H  -1.3075550568220375        5.0789617257221895        8.6264031256186566     
 H  -1.7379329368552314        6.7272612378025238        8.2124169609811037     
 C  -1.4007315991237728        6.4204520494068973        10.326215667648258     
 H -0.75304148475599075        5.8105984570684042        10.973878244854685     
 H  -1.1415817807438731        7.4656147094993912        10.558658972240812     
 C  -2.8698455105789553        6.1697113727244277        10.685046596021081     
 H  -3.1340836491732880        5.1245461670208492        10.457498563900776     
 H  -3.5100050255387143        6.7841479032141701        10.032845226308185     
 C  -3.1938539359519180        6.4759857503519669        12.151021008722379     
 H  -2.5598847267193845        5.8536030523899107        12.800856751276470     
 H  -2.9083985605729175        7.5153869094298535        12.378338547223276     
 C  -4.6670617283491156        6.2606753732905220        12.521962236007150     
 H  -4.9637408559692169        5.2291295102668105        12.271715496240144     
 H  -5.3047685974065448        6.9119109579856719        11.902756094049169     
 C  -4.9465733264980054        6.5280259759524233        14.005263250414879     
 H  -4.3109958102734165        5.8696169024337834        14.617176759617786     
 H  -4.6340916687360512        7.5529616958755197        14.261136686879691     
 C  -6.4148411431101859        6.3291734908779747        14.408735892873944     
 H  -7.0466029456828743        7.0378078859850675        13.849259169443151     
 H  -6.7366037240860148        5.3211714464216291        14.097923113549378     
 C  -6.6264731465731002        6.5049687907553668        15.917305748527603     
 H  -7.6756686255004141        6.3584439001836559        16.214025563437684     
 H  -6.3349131374860228        7.5124742991534461        16.249587084046194     
 H  -6.0252956725401479        5.7841014471939314        16.490189231709824     
 Cl   15.729151337751476        6.0349989196869034       0.92379404868820736     
 Co   20.760016849015770        2.0281629158363716        5.5386604806473834     
 N   22.198271954379997        3.5622267443293580        5.3328732286111107     
 N   19.639949719026070        3.8128153207207154        5.5079408007279742     
 N   22.003230487108127        1.1985172378535436        4.0331105732630608     
 N   19.442753801646582        1.2340771402985058        4.0131106748729186     
 N   22.241633628135506        1.1271506678585166        6.7725976014753373     
 N   19.650963644701456        1.0555713359565739        7.1222080720861438     
 O   23.546917530323583        3.3613381557162039        5.3118647216042421     
 C   21.819001522870678        4.8134330342426912        5.3683624954207136     
 N   18.348307346309305        4.2132330280575037        5.5600356496964887     
 C   20.375134763794176        4.9547930722529143        5.4422911108001744     
 O   23.367979400809265        1.2040332552746422        4.0989914666972833     
 C   21.502447942712113       0.56783915201286828        3.0017675890233404     
 N   18.116697466533981        1.0551150294654879        3.8043684906859419     
 C   20.057230129592224       0.57017355030326133        2.9997534063382214     
 O   23.591623993603061        1.2357167755524707        6.5787494418865009     
 C   21.876971711408107       0.47329566061064460        7.8437042662196506     
 N   18.378693761764133       0.74146646014599615        7.4600746393357804     
 C   20.434533703037875       0.36965084855311287        7.9951094581528208     
 B   23.979304425173108        1.9111143188796424        5.2851757779760904     
 C   22.770246782277258        5.9574451850431256        5.3757283498525146     
 H   17.579515028092207        3.5197495304517772        5.6965436175915851     
 C   18.240340670678556        5.5654775429753292        5.5434439347331450     
 C   19.528826001505340        6.0815372181912117        5.4565352899687722     
 C   22.328372165009373      -0.11490479455245878        1.9670319615567355     
 H   17.414489953971358        1.4328668087084742        4.4770630037108630     
 C   17.875684808270680       0.29589195649444361        2.7029881872351140     
 C   19.104786329930331       -3.8286517031933698E-002   2.1538415437361009     
 C   22.837757616848346      -0.12246047321103122        8.8055465147927947     
 H   17.574517481504341        1.1787468867887148        6.9535902933752425     
 C   18.329489510455801      -0.11504067767075583        8.5046037174831710     
 C   19.642666707355801      -0.38294222364426012        8.8813135227648008     
 C   25.565213641648999        1.8510309219868926        5.1175514635627319     
 H   23.514199745668797        5.8552714406653159        4.5729673630791803     
 H   23.351457988696126        5.9673603686811072        6.3102325037578932     
 H   22.252379780544167        6.9122952664593749        5.2749071564401069     
 H   17.273421972780582        6.0450704634827570        5.6400904996690926     
 H   19.808827880606781        7.1244326006755818        5.4141578477948338     
 H   23.117970531507751      -0.70529764544104789        2.4497255837710696     
 H   22.843663224064002       0.61411797077926800        1.3250411031767457     
 H   21.711653520812536      -0.76229247560934255        1.3351612319941162     
 H   16.872002735758972        3.5730326585303174E-002   2.3862955077001020     
 H   19.280811967104050      -0.64569111041943739        1.2773643505271921     
 H   23.683473399909648      -0.57242332939845675        8.2703165564960948     
 H   22.349598684214470      -0.86439730319951191        9.4425850963371865     
 H   23.259891441658091       0.65904830188214336        9.4556968701273281     
 H   17.382587531233785      -0.49262781939715128        8.8721816854955780     
 H   19.962377097714064       -1.0332352134631575        9.6832888772752739     
 H   26.047818623180344        2.4037984217237423        5.9392247321535043     
 H   25.889166330503468       0.80340706517630800        5.2304959628154863     
 C   26.038408005796349        2.3907181044992245        3.7585256382250263     
 H   25.805852308405036        3.4647192462820677        3.6880080276295759     
 H   25.453577490046676        1.9102428554265385        2.9592746376752967     
 C   27.524193766455852        2.1729929891248143        3.4569082100782991     
 H   28.142990036003901        2.7584963750466871        4.1550181040918739     
 H   27.785667520004584        1.1191459110943260        3.6472378989000367     
 C   27.880678583640396        2.5307126337276706        2.0099408719063039     
 H   27.659153451552172        3.5938060929826454        1.8245173369694518     
 H   27.214353282944121        1.9751674454146941        1.3302430372450063     
 C   29.337742989275792        2.2376668292883743        1.6417218758631134     
 H   30.007081099825896        2.8303507597018513        2.2849260297961074     
 H   29.568797176641194        1.1845635099760272        1.8701619441632165     
 C   29.657115233406628        2.5221658246769119       0.17072786022206038     
 H   29.439122043630782        3.5777862980531494       -5.6735543283247869E-002
 H   28.974859900894273        1.9411793921176252      -0.46916873795845104     
 C   31.108770536258170        2.2068246214425233      -0.20472839715047958     
 H   31.330092306054848        1.1535448938884616        3.2104634144025958E-002
 H   31.786020601819221        2.7983381030290189       0.43172832351354246     
 C   31.430368407208917        2.4801107455827669       -1.6773311087827389     
 H   30.760257411821314        1.8848627267904554       -2.3158805878056117     
 H   31.199459572880972        3.5309236286288241       -1.9140478684443072     
 C   32.888615356419926        2.1841968621178731       -2.0444383670928938     
 H   33.122926648983210        1.1326868344533931       -1.8127205562253859     
 H   33.552687694923499        2.7813053703562858       -1.3994151492314768     
 C   33.215845348115728        2.4734446278876256       -3.5131265238117590     
 H   32.568706612089521        1.8627717085840287       -4.1605805144160328     
 H   32.955958212900569        3.5182904602352276       -3.7461795600473158     
 C   34.685215158444954        2.2236253213998167       -3.8716005119289432     
 H   34.950431407437350        1.1789817285722162       -3.6427957342895092     
 H   35.324805638419093        2.8394180434673935       -3.2201182258529548     
 C   35.008871779020481        2.5283767790231684       -5.3379722892498229     
 H   34.375777820820659        1.9041605357687090       -5.9869411154070162     
 H   34.721907745809844        3.5670618906400802       -5.5667656122562859     
 C   36.482403513642446        2.3146976268747297       -5.7086771369022413     
 H   36.781060280881626        1.2843360140262576       -5.4556538830113555     
 H   37.119134364310241        2.9688608756768748       -5.0914263779237618     
 C   36.760881686909912        2.5783780670450716       -7.1928733894013348     
 H   36.127137293501391        1.9160044142683776       -7.8026791930189034     
 H   36.445112725843344        3.6016676920163002       -7.4519707940107693     
 C   38.229790438472456        2.3828759764542369       -7.5959785715623163     
 H   38.859614781470199        3.0955116198576551       -7.0390375678419739     
 H   38.554973368774881        1.3767776032549675       -7.2818785543558251     
 C   38.440155554043308        2.5542934456028514       -9.1052976083059534     
 H   39.490430505122262        2.4124182502567586       -9.4014703479933388     
 H   38.142976666015677        3.5594609565490694       -9.4412243239074183     
 H   37.842423846947810        1.8278538052490796       -9.6756072142737448     
 Cl   16.086493393868821        2.0867698331114446        5.8911158095413105     
 Co   20.473627587177301        1.9188900315391839        12.351755067693873     
 N   21.912141665049557       0.38531905028041297        12.145548469406737     
 N   19.353703234835926       0.13406176604958672        12.320354315209226     
 N   21.716631905724089        2.7494589535934324        10.846389999365138     
 N   19.156356905372778        2.7134712411110740        10.826464661760646     
 N   21.955212129682263        2.8207334857060524        13.585392063850351     
 N   19.364535153576540        2.8916825871670659        13.934875393332808     
 O   23.260767963385788       0.58647824404404103        12.124925862883885     
 C   21.533142698414604      -0.86595399955932162        12.181334910269440     
 N   18.062197132164780      -0.26676695126586469        12.373149030604413     
 C   20.089267462632424       -1.0077000676321708        12.255186293538856     
 O   23.081438996925460        2.7437339115962356        10.912032153896742     
 C   21.215803329174868        3.3801590333143565        9.8150835738168904     
 N   17.830217800106492        2.8916896382145438        10.617548230985021     
 C   19.770604599555295        3.3775551188961677        9.8130858599574893     
 O   23.305241408915389        2.7121706705119175        13.391783988820571     
 C   21.590397306942236        3.4739235143106648        14.656845217573622     
 N   18.092173320634309        3.2052870332911207        14.272834967485428     
 C   20.147917980107415        3.5773664860434375        14.808135882966118     
 B   23.692949799787584        2.0368365963129755        12.098115887607886     
 C   22.484722536000223       -2.0096598858306924        12.189438895754810     
 H   17.293220351451495       0.42657489921170588        12.509518571223273     
 C   17.954696996768089       -1.6190363816229445        12.357401824723535     
 C   19.243365382161645       -2.1347063551341612        12.270285238632745     
 C   22.041654897503559        4.0627486969514459        8.7801773751532899     
 H   17.128135985227210        2.5136827018805752        11.290195908565254     
 C   17.588931751330200        3.6507022079253537        9.5160245348997545     
 C   18.817899338555229        3.9854955426608871        8.9670259573403737     
 C   22.551172166206825        4.0691055135969760        15.619071531961600     
 H   17.288121785441497        2.7678928047030307        13.766240896258983     
 C   18.042719634318921        4.0612887030377953        15.317732963259239     
 C   19.355821300342889        4.3293999182549179        15.694584999716596     
 C   25.278849403892448        2.0969869026685766        11.930356835072333     
 H   23.228212200463542       -1.9081710844245470        11.386163620901643     
 H   23.066504476938569       -2.0181785867699733        13.123614654312506     
 H   21.967126999509613       -2.9647971200343797        12.090013467633639     
 H   16.987998023313775       -2.0989455182990984        12.454721459033294     
 H   19.523716520862560       -3.1775324724874494        12.228365627712193     
 H   22.832486012362672        4.6516518803819968        9.2625309246362146     
 H   22.555373607157740        3.3336574920667497        8.1370732917443878     
 H   21.425161892645402        4.7113705298422106        8.1494107528153865     
 H   16.585154438769663        3.9101537785054177        9.1989998626283285     
 H   18.993616787647021        4.5929311413487932        8.0905174525302694     
 H   23.394846956634275        4.5229328289547635        15.083927826403897     
 H   22.062268498204528        4.8077441419295024        16.259265192286431     
 H   22.976461580789596        3.2866116951671547        16.265883753719500     
 H   17.095715930425314        4.4383909957590539        15.685533041570515     
 H   19.675232459264404        4.9795057467001200        16.496822437209900     
 H   25.761579814306298        1.5449669241367290        12.752468269827604     
 H   25.602675446717793        3.1447492815363116        12.042439200694023     
 C   25.752116253249692        1.5562255456614635        10.571758061645580     
 H   25.519682291033771       0.48213512232722056        10.502143222840388     
 H   25.167255736320591        2.0359666406311763        9.7720726047125925     
 C   27.237916686917305        1.7738230953929073        10.270040863576069     
 H   27.856677758458407        1.1888013511043509        10.968592282335058     
 H   27.499324418927500        2.8278016783010265        10.459706853232834     
 C   27.594585799892240        1.4151836974624139        8.8233316553014038     
 H   27.373223816367851       0.35193653948797571        8.6385754973433997     
 H   26.928269226788650        1.9701936667987958        8.1431803161103229     
 C   29.051664755157809        1.7081768750575665        8.4550654166004122     
 H   29.721019333484094        1.1157663592439016        9.0985069574727415     
 H   29.282639202546083        2.7613701231077417        8.6831577121233554     
 C   29.371144478324162        1.4232313829823227        6.9841730472590573     
 H   29.153420481178049       0.36747980033395017        6.7570510312170597     
 H   28.688771507074868        2.0038318028245432        6.3440490779758401     
 C   30.822735420832096        1.7388289028194794        6.6086526057138739     
 H   31.043808006291663        2.7921951778923204        6.8453300671778923     
 H   31.500151508057158        1.1475772943722351        7.2451765175603446     
 C   31.144364897208060        1.4654471027361369        5.1360701182257218     
 H   30.473985697189516        2.0603490585559641        4.4974811628727576     
 H   30.913854950813850       0.41451303091815167        4.8994971103386584     
 C   32.602472278771678        1.7619121163988600        4.7688536386227742     
 H   32.836394123951074        2.8135079136727859        5.0005676857541106     
 H   33.266843642392757        1.1650722513999716        5.4138148921499889     
 C   32.929690260134656        1.4728502334450171        3.3001181042847363     
 H   32.282228836704832        2.0832725109581345        2.6527565819369774     
 H   32.670244454978281       0.42790163017755461        3.0670343486522662     
 C   34.398922415518321        1.7233488675897672        2.9415911049300858     
 H   34.663711028908246        2.7680634981402363        3.1705400813617839     
 H   35.038803728014550        1.1077629439327670        3.5929653557139187     
 C   34.722710565643844        1.4189430184706684        1.4751708659551155     
 H   34.089424284672781        2.0430080671311748       0.82625567266453170     
 H   34.436187252491258       0.38017655703903780        1.2462070868684831     
 C   36.196196026432254        1.6332630331696929        1.1046771662364878     
 H   36.494334751278643        2.6637673955040944        1.3576807751014059     
 H   36.833068897777153       0.97945850907702858        1.7221324142775787     
 C   36.475174762752715        1.3695259025335254      -0.37940648399702492     
 H   35.841401037004921        2.0315202918902879      -0.98955846171897632     
 H   36.159987381359265       0.34606653017483557      -0.63845690492275864     
 C   37.944144468879934        1.5656150301451690      -0.78198463413424490     
 H   38.573956234240619       0.85355597662031979      -0.22432885241820927     
 H   38.268634318752348        2.5720032997861786      -0.46820086585704579     
 C   38.155379141527440        1.3935583876860504       -2.2911021607674273     
 H   39.205800532771050        1.5354435271511677       -2.5868037713763732     
 H   37.858517595957480       0.38822455566040054       -2.6267150881544570     
 H   37.557927770965279        2.1196375816813431       -2.8621580507032367     
 Cl   15.800107969461836        1.8593267191783900        12.704249928611571     
 Co   10.769984509496707        5.8678167523372151        8.0879625666895887     
 N   9.3308680419933800        4.3346267192586758        8.2937066633108234     
 N   11.889035169344293        4.0823150400367822        8.1184449829750189     
 N   9.5274158080710531        6.6986290089863161        9.5934241978306396     
 N   12.087874993964732        6.6617757309526180        9.6126679451232988     
 N   9.2886109752593935        6.7693248363128200        6.8539636890572160     
 N   11.879197013155350        6.8384298968025927        6.5035695956465744     
 O   7.9823287741986588        4.5363544447006374        8.3148690248248425     
 C   9.7092765900363425        3.0831644116998427        8.2575520911873852     
 N   13.180392758897856        3.6810156379820191        8.0657448196002335     
 C   11.153046188729434        2.9408203503570403        8.1834041205898966     
 O   8.1626072009156818        6.6934442702358137        9.5280036116575797     
 C   10.028814874035842        7.3294518311322108        10.624382314684800     
 N   13.414105694795248        6.8401937567320799        9.8208080882770421     
 C   11.474063877804694        7.3264682247912685        10.625925099288771     
 O   7.9386005681858265        6.6620059441658368        7.0481520248400553     
 C   9.6534983387943925        7.4217194230138936        5.7820337916481916     
 N   13.151639350152797        7.1516814604321306        6.1655721279885602     
 C   11.095980407428604        7.5243163048905704        5.6303203952942278     
 B   7.5507352120206281        5.9868309400167234        8.3418492256874348     
 C   8.7572367311592103        1.9398247746542689        8.2494454546543636     
 H   13.949676391731114        4.3740429526665778        7.9295528764930054     
 C   13.287423784865023        2.3286875892645402        8.0812681701741749     
 C   11.998564362747423        1.8134815866423251        8.1681012901135261     
 C   9.2035566131862865        8.0126070837488825        11.659381295236324     
 H   14.115934541763234        6.4615516434160494        9.1482140844034205     
 C   13.655870365637508        7.5998101730740073        10.921760373785471     
 C   12.427132824390327        7.9348699125575495        11.471200294834643     
 C   8.6927353562263310        8.0168080385962082        4.8197383770640396     
 H   13.955602647030245        6.7141869443192075        6.6722167390542033     
 C   13.201299459581033        8.0075780257234825        5.1205821031308965     
 C   11.888270624787635        8.2759879855510263        4.7437220922512644     
 C   5.9648447762723436        6.0477237512058899        8.5096158639498043     
 H   8.0135730567404604        2.0417260299040518        9.0525107196139167     
 H   8.1757006969521768        1.9312977050786786        7.3151154363693109     
 H   9.2744506381159315       0.98450205650715072        8.3491716950003649     
 H   14.254001738589384        1.8484872826915086        7.9840305599077093     
 H   11.717880670501353       0.77074329582782541        8.2097751540639781     
 H   8.4128540539268588        8.6017611792877418        11.177101467979131     
 H   8.6898371078990593        7.2837713436047764        12.302784494087975     
 H   9.8204982100627056        8.6611404053691725        12.289804306654810     
 H   14.659780953489463        7.8595304650036431        11.238103980200677     
 H   12.251846920845395        8.5428096058725558        12.347463018844776     
 H   7.8497644967234397        8.4719346897951979        5.3548416676177721     
 H   9.1819033426824888        8.7543328615763389        4.1784922605082784     
 H   8.2664101972967021        7.2339970489784085        4.1740083133113339     
 H   14.148398564171178        8.3844063718745012        4.7527596388051814     
 H   11.568999461204990        8.9260953848796625        3.9414319179825288     
 H   5.4819357303713119        5.4956589092082275        7.6876379022197474     
 H   5.6413951448931288        7.0955744958749012        8.3972549246282426     
 C   5.4914050705761106        5.5074765457553392        9.8683198578982534     
 H   5.7244430874205872        4.4335520834308033        9.9385638200602102     
 H   6.0757057030683637        5.9880464902831259        10.667921989347191     
 C   4.0053699728236998        5.7242163714917993        10.169497234273683     
 H   3.3871986105809579        5.1384112378756477        9.4710694705842506     
 H   3.7431997713974074        6.7779135747119197        9.9792521487987944     
 C   3.6487096240322057        5.3659484462744711        11.616280940078630     
 H   3.8709766348663015        4.3029742633411701        11.801500937993053     
 H   4.3144424605506488        5.9218324758117911        12.296294513910242     
 C   2.1913598890435169        5.6577811358961805        11.984310885567268     
 H   1.5225597248924627        5.0647184667439475        11.340889674829834     
 H   1.9595180166959500        6.7107622682808534        11.756077875052025     
 C   1.8720742758633055        5.3727120194864941        13.455209582561668     
 H   2.0904910848237579        4.3171108711282269        13.682345562710099     
 H   2.5541004753797512        5.9537858478259258        14.095275631611313     
 C  0.42032309579468330        5.6873905820395070        13.830816846456267     
 H  0.19866010050419505        6.7406950732193884        13.594399244523435     
 H -0.25677721724002445        5.0958969112351937        13.194179041043295     
 C   9.8905746707609404E-002   5.4134708171688892        15.303336697052490     
 H  0.76927476130654660        6.0082598910811029        15.942039744261153     
 H  0.32958417232311771        4.3624880062256679        15.539521785028629     
 C  -1.3591810452411961        5.7096529435087202        15.670832854258748     
 H  -1.5930778821316030        6.7614338216650793        15.439912604611708     
 H  -2.0235977745960776        5.1132889680347144        15.025467278724230     
 C  -1.6863604472193934        5.4194896983594729        17.139351933331326     
 H  -1.0384645356744462        6.0289461437570662        17.787180013937867     
 H  -1.4275206891011154        4.3741786688653503        17.371468028042994     
 C  -3.1553825214026423        5.6705924240996453        17.498273996129267     
 H  -3.4192585174212322        6.7159217555212773        17.271069466377615     
 H  -3.7957647737825226        5.0566172901617454        16.845863070960320     
 C  -3.4795413004784161        5.3639614087554159        18.964140475465332     
 H  -2.8451573168425068        5.9856620200486450        19.614210061961558     
 H  -3.1948002087019214        4.3242880105904842        19.191069094466560     
 C  -4.9525899805578764        5.5801977348958349        19.335111173518527     
 H  -5.2483741733201912        6.6121262832329251        19.085459245406131     
 H  -5.5907517228947707        4.9298861207197948        18.715440562448244     
 C  -5.2325830001026077        5.3121660936295374        20.818184141176296     
 H  -4.5960144428639707        5.9690217307812317        21.430633021133740     
 H  -4.9218574030696596        4.2865721729771131        21.073300340867121     
 C  -6.7004859642345274        5.5132134502386538        21.221686729084603     
 H  -7.3333791011432510        4.8064312896003587        20.661310841329446     
 H  -7.0202437302837035        6.5221058222995181        20.912001017145766     
 C  -6.9128170963235434        5.3360079055146468        22.729966182553245     
 H  -7.9614812485782451        5.4850034565224925        23.026803535093585     
 H  -6.6241790108471355        4.3274447884566714        23.060882568441937     
 H  -6.3098258417733613        6.0542966496962256        23.303788474790295     
 Cl   15.443531570491835        5.8057670283268523        7.7347036632451482     
         388

 Co   11.053261493913711        5.9703239933667636        1.2754447233661113     
 N   9.6161468076365608        7.5066558905992729        1.4755778702651523     
 N   12.173303360532998        7.7555721471019075        1.3009050271250688     
 N   9.8084918056586652        5.1435409032716120        2.7791811643397657     
 N   12.370806437053954        5.1773282290191958        2.8024161504138165     
 N   9.5720702975322034        5.0767426528369564        3.6220358040250936E-002
 N   12.162571941418822        5.0075725248960179      -0.31336901258057082     
 O   8.2673196751314943        7.3066760533335771        1.4982900961794787     
 C   9.9956527383619846        8.7577873917152722        1.4390382100808554     
 N   13.465266835758102        8.1546363675777993        1.2489087500324045     
 C   11.439285220095270        8.8983013730725613        1.3645803601918869     
 O   8.4439555716214656        5.1494096192784191        2.7116790218198377     
 C   10.308402296081622        4.5110718926085509        3.8098088569676380     
 N   13.696195465761651        4.9949807019505874        3.0120890075273250     
 C   11.753857181949806        4.5119436465357792        3.8132209103523316     
 O   8.2220255642687441        5.1816557849210900       0.23144302026003499     
 C   9.9371842021362387        4.4239689774274247       -1.0354279439088596     
 N   13.435141986263911        4.6942406871956646      -0.65101077710766531     
 C   11.379657830074141        4.3222642394700941       -1.1873592372289745     
 B   7.8339080348932502        5.8571572047456906        1.5247607150332820     
 C   9.0448491547074070        9.9022361995340678        1.4313446665130947     
 H   14.233726446766612        7.4604069810786218        1.1157013419509447     
 C   13.574694102374989        9.5068771566869383        1.2637249970701443     
 C   12.286814582955801        10.024298019597063        1.3488713943234658     
 C   9.4813452123380468        3.8277646347737089        4.8430733823422818     
 H   14.399656530717898        5.3731794325807103        2.3408638367603483     
 C   13.934428481732347        4.2326480707219041        4.1115878325973583     
 C   12.703953051620699        3.8997230322236942        4.6586238495521179     
 C   8.9766205858790631        3.8274729616272869       -1.9970853378720048     
 H   14.238964763704255        5.1288314708408071      -0.14207182695480924     
 C   13.485110251621645        3.8390337736107933       -1.6966259483100956     
 C   12.172264840728905        3.5713676461215469       -2.0743934276479270     
 C   6.2479183129062630        5.7976086068333323        1.6921200150286178     
 H   8.3010641125813471        9.8010010597616546        2.2343545643038021     
 H   8.4634788266360914        9.9122346771010275       0.49694804164469797     
 H   9.5632626203078885        10.856871844343644        1.5316531559624524     
 H   14.542143346555498        9.9853992427269684        1.1670361792475274     
 H   12.007930773938922        11.067514690006540        1.3894873725153198     
 H   8.6887347668384614        3.2425400198094043        4.3594918970566976     
 H   8.9702642934229093        4.5566238590263684        5.4884870753880124     
 H   10.096375725236282        3.1759581957849052        5.4717437836783906     
 H   14.937165486250661        3.9695420402213495        4.4287431481906285     
 H   12.525748929714267        3.2904984837996860        5.5333156217284332     
 H   8.1343684806704690        3.3716706924875810       -1.4614738796465967     
 H   9.4662515170938786        3.0902706194046599       -2.6383508736499670     
 H   8.5492151359568282        4.6095748385411941       -2.6428923090695093     
 H   14.432324895047222        3.4619695191301076       -2.0639281794465796     
 H   11.853105937039771        2.9220086629476127       -2.8773208105449553     
 H   5.7656153357763857        6.3508774661864686       0.87063133623994438     
 H   5.9235522346987759        4.7501639861321090        1.5787574198403966     
 C   5.7749270522889873        6.3369748665727608        3.0513712273640907     
 H   6.0077481894168319        7.4109055891643942        3.1221698553161126     
 H   6.3597229116209339        5.8561195814898159        3.8504029812726861     
 C   4.2891802237929513        6.1196083828320500        3.3534361044750471     
 H   3.6702999828752785        6.7056879806750675        2.6559066756473628     
 H   4.0272219033520242        5.0659480015873370        3.1627492808917901     
 C   3.9335976823933900        6.4768550274085213        4.8007488793806852     
 H   4.1559084988507449        7.5397200086848448        4.9865217090999261     
 H   4.5999339395362346        5.9205951905283998        5.4798374941278185     
 C   2.4765645229297784        6.1846366524321246        5.1697118988800383     
 H   1.8072672277277118        6.7778154525121401        4.5269377127544850     
 H   2.2447213019592316        5.1317075766415750        4.9412857742352791     
 C   2.1581509814454551        6.4692091337901143        6.6409048023290618     
 H   2.3767615255249934        7.5247191903979864        6.8682790487332968     
 H   2.8405027174312387        5.8878822343874946        7.2803684179941399     
 C  0.70657965663169653        6.1545039357366269        7.0172192880540676     
 H  0.48474903874313885        5.1012638734654843        6.7807017611864548     
 H   2.9215606244077874E-002   6.7461452854020107        6.3810140252888710     
 C  0.38580958077708050        6.4281564028816334        8.4899420783311044     
 H   1.0563292783416496        5.8331301412297849        9.1282363592615337     
 H  0.61673605125953990        7.4790522294559256        8.7262659898706030     
 C  -1.0721634255991053        6.1320875833101427        8.8579934591427758     
 H  -1.3063135320118677        5.0804233584286740        8.6268127912254347     
 H  -1.7367472288339623        6.7287645326356467        8.2131012121493452     
 C  -1.3987521011717916        6.4217809284813230        10.326750629569236     
 H -0.75074672326799152        5.8119849322627033        10.974125245241794     
 H  -1.1396800489402168        7.4669685996994417        10.559148099112409     
 C  -2.8676909990390422        6.1707560512307253        10.686085394327657     
 H  -3.1317399752171808        5.1255213987191119        10.458640281575711     
 H  -3.5081378548688216        6.7850299043629896        10.034020207024168     
 C  -3.1915036454642580        6.4770102670393026        12.152115899687182     
 H  -2.5569124198761024        5.8552176719407516        12.801882911503430     
 H  -2.9067915251251746        7.5166571312440329        12.379187271929670     
 C  -4.6644403515700228        6.2605737853663115        12.523484597414887     
 H  -4.9600547777551149        5.2285036205529094        12.274236672478466     
 H  -5.3029060770143319        6.9105362772618655        11.903780500395071     
 C  -4.9440941484065046        6.5290273364147211        14.006550811063640     
 H  -4.3068820215756318        5.8728487180059679        14.619001647791304     
 H  -4.6338957470747131        7.5548999400275605        14.261081303864717     
 C  -6.4116597739260035        6.3272255067131438        14.410868991517781     
 H  -7.0452885590009684        7.0333075502363114        13.850498677989554     
 H  -6.7310148609538469        5.3180260172864937        14.101878999603596     
 C  -6.6232243643753419        6.5050156758007533        15.919196059966970     
 H  -7.6710853298837138        6.3536193247183519        16.217131174051211     
 H  -6.3366715756288539        7.5142879617489919        16.249319507992343     
 H  -6.0182517776868023        5.7885647764444368        16.492900925517340     
 Cl   15.727665931522187        6.0280954334713277       0.92765811250585672     
 Co   20.762287928922788        2.0240477080750074        5.5388929164767680     
 N   22.198966521648330        3.5604373789102448        5.3374395031018516     
 N   19.641357024173900        3.8086239363356555        5.5118719205423101     
 N   22.007237024307450        1.1971322677907483        4.0348786835911392     
 N   19.445474258576031        1.2302877899069635        4.0120853093668423     
 N   22.243840724515881        1.1292969836119735        6.7770738735690594     
 N   19.653195935343003        1.0583003866768594        7.1261396102372982     
 O   23.547836924746619        3.3608341845565204        5.3152989055872215     
 C   21.818928011439787        4.8114054572474672        5.3735849993356544     
 N   18.349306768558527        4.2074554937360453        5.5637454944217817     
 C   20.375163857752995        4.9514843299485047        5.4477296888501598     
 O   23.371786911491828        1.2032649207517554        4.1023075826475095     
 C   21.507572922511102       0.56500882027012922        3.0039164625797286     
 N   18.120025556472815        1.0484864034516972        3.8023097491871134     
 C   20.062195132551203       0.56571784825298954        3.0005929603683694     
 O   23.593872637377807        1.2357518767564315        6.5823595600042921     
 C   21.878887970149098       0.47555632658475749        7.8481722444096791     
 N   18.380761721467124       0.74464978531716308        7.4639767478411327     
 C   20.436427027751385       0.37298234359868676        7.9998312498067525     
 B   23.981686285383685        1.9113292699563389        5.2889652263530831     
 C   22.769322860770821        5.9561774316811986        5.3811999396398047     
 H   17.581058346584520        3.5130747537891294        5.6976448638922870     
 C   18.239637588738677        5.5596415227607183        5.5484150478803835     
 C   19.527441723229895        6.0772896749502774        5.4629377661463749     
 C   22.334854156191923      -0.11797703171475388        1.9705847153270075     
 H   17.416628835557077        1.4261133436661013        4.4738795400432911     
 C   17.881535145589790       0.28712805204490666        2.7021181798488545     
 C   19.111867030494469       -4.5618141720939226E-002   2.1547162789664260     
 C   22.839396112819319      -0.12124013705177862        8.8096784601433935     
 H   17.576734973687312        1.1795129743396551        6.9555220520523058     
 C   18.331179647167819      -0.11087034830652619        8.5093370794345731     
 C   19.644174951067818      -0.37840457450723841        8.8867422989927345     
 C   25.567679203094915        1.8524613524796514        5.1215323497575040     
 H   23.513241648471396        5.8549900394182064        4.5783061083059149     
 H   23.350573333854783        5.9665169658576822        6.3156660619864029     
 H   22.250613530107152        6.9106186234377605        5.2806533786784309     
 H   17.272106465007202        6.0380205100591944        5.6449979840716686     
 H   19.806179114606216        7.1205405022776169        5.4218689396452646     
 H   23.125510980373772      -0.70581181341262722        2.4544026088068138     
 H   22.848626789558672       0.61099783961432907        1.3273656528036837     
 H   21.719496211128160      -0.76749984274189731        1.3397504869612731     
 H   16.878680407970727        2.4462453778194587E-002   2.3849444876834269     
 H   19.289904728787047      -0.65407825036781753        1.2794355774332595     
 H   23.684228301825513      -0.57241007717358539        8.2741257552797531     
 H   22.350656823388267      -0.86238764970788595        9.4471710366007535     
 H   23.262850417736583       0.65984656583363144        9.4594024947917177     
 H   17.384107150580970      -0.48814633666405538        8.8767934268042783     
 H   19.963627923221225       -1.0278562560578943        9.6894717347440000     
 H   26.049810588065313        2.4060917765300971        5.9428707358157125     
 H   25.892494875969845       0.80517782947828231        5.2350365046808625     
 C   26.040318766104988        2.3917951561576225        3.7621307703562739     
 H   25.807780461754614        3.4657902643168956        3.6914563612937781     
 H   25.455079476217787        1.9111717347493271        2.9632870606940220     
 C   27.525877090826199        2.1739088689810799        3.4595762663717742     
 H   28.145174475561909        2.7595779483511298        4.1570692564175511     
 H   27.787405229470867        1.1200947029947990        3.6499609591083670     
 C   27.881305301662032        2.5312919761836978        2.0122537443807786     
 H   27.659473197839489        3.5942983073590917        1.8267088466053309     
 H   27.214595794432110        1.9754792638551362        1.3331714200162557     
 C   29.338165256086143        2.2384266808726765        1.6430909187578537     
 H   30.007779697540403        2.8312494694766972        2.2858610131714316     
 H   29.569534671112763        1.1853817426363582        1.8714347419412818     
 C   29.656654655689412        2.5229442899871692       0.17190117454522202     
 H   29.438276655028218        3.5785011495903869       -5.5480749276310547E-002
 H   28.974213006428084        1.9417735896994899      -0.46760382218691349     
 C   31.108199853644990        2.2079573309973131      -0.20430575529627296     
 H   31.329870546633611        1.1547219126560899        3.2369440782023792E-002
 H   31.785600699617621        2.7995806780932670       0.43187746904574725     
 C   31.429123847866510        2.4813821252758697       -1.6770398521091774     
 H   30.758804728686204        1.8861273172912509       -2.3153337121718107     
 H   31.198037529190891        3.5321906317347551       -1.9135886094739483     
 C   32.887222491484934        2.1855633285163840       -2.0448127444768192     
 H   33.121675965351280        1.1340708362822771       -1.8131718699816037     
 H   33.551544289963203        2.7827044240599288       -1.4000842804621871     
 C   33.213878217197752        2.4747569611303235       -3.5136536482691128     
 H   32.566378228840392        1.8642099779936929       -4.1608370781813635     
 H   32.954130365708856        3.5196542315239587       -3.7466100074683726     
 C   34.683051676457879        2.2245765851331649       -3.8726612219015313     
 H   34.947997150317569        1.1798200304828648       -3.6440641929237167     
 H   35.322976957900835        2.8400934918367771       -3.2212551153152083     
 C   35.006541908627113        2.5294349047962377       -5.3390559411623375     
 H   34.372752909977272        1.9059617438713166       -5.9880283704564317     
 H   34.720447028292362        3.5684254638867401       -5.5674799909099288     
 C   36.479775534672243        2.3144935134101692       -5.7102079506520544     
 H   36.777202577908156        1.2835087969824028       -5.4584151146187425     
 H   37.117346676984390        2.9671394202121353       -5.0922961161301146     
 C   36.758482157875754        2.5795830614496489       -7.1940947152178900     
 H   36.122950140717940        1.9197706905626795       -7.8046136727173279     
 H   36.445270834573066        3.6039469317732755       -7.4515802299265390     
 C   38.226635213483085        2.3808519172747173       -7.5980761039571236     
 H   38.858488285697689        3.0906012872361841       -7.0400299549551422     
 H   38.549125155710307        1.3733972318587202       -7.2860731529928398     
 C   38.437038623414701        2.5546294849609472       -9.1070898521137895     
 H   39.485888929070406        2.4074945993436954       -9.4045235754605621     
 H   38.145336032372704        3.5617589097866467       -9.4405545113817997     
 H   37.835224106552161        1.8330713888616563       -9.6784355711759336     
 Cl   16.087947119988083        2.0799518148771576        5.8871091529128687     
 Co   20.475951366470859        1.9230167379609184        12.351995450377716     
 N   21.912867716362094       0.38707927951537857        12.150157121981175     
 N   19.355151609791267       0.13827919465378782        12.324349450983457     
 N   21.720708320747079        2.7507791237273129        10.848150619559711     
 N   19.159130619533382        2.7172310786351512        10.825425875330591     
 N   21.957474575200404        2.8185303229722147        13.589900886537823     
 N   19.366823382320163        2.8889488646031438        13.938850061988408     
 O   23.261720388903640       0.58693087269037103        12.128370541626895     
 C   21.533078265621718      -0.86395006642104488        12.186574960263652     
 N   18.063226378601048      -0.26092945514370924        12.376864840354045     
 C   20.089306329121388       -1.0043830931544899        12.260648827293950     
 O   23.085311579231671        2.7444549620215493        10.915360454605347     
 C   21.221001901326964        3.3829226409548268        9.8172219119071507     
 N   17.833605968714284        2.8983502250966651        10.615490576902936     
 C   19.775641645625686        3.3819662414631537        9.8139135932610326     
 O   23.307542157614108        2.7120784753942577        13.395406716352189     
 C   21.592381594638717        3.4716612256431096        14.661316959609154     
 N   18.094304843331450        3.2021403521918610        14.276772650203309     
 C   20.149882767565128        3.5740499168648179        14.812871039410608     
 B   23.695381462813618        2.0365592433452275        12.101925818173896     
 C   22.483779975425204       -2.0084411627114682        12.194866538175242     
 H   17.294808710763867       0.43332128500239708        12.510637297679667     
 C   17.953985210412412       -1.6131383322043658        12.362308785629907     
 C   19.241957292239842       -2.1304289384896480        12.276640738971684     
 C   22.048216371103262        4.0657671262221591        8.7837337057071814     
 H   17.130324590324943        2.5204892506321941        11.287017471151483     
 C   17.594864661336018        3.6595152951232408        9.5151673610497749     
 C   18.825073630550627        3.9928254100891465        8.9679010942036754     
 C   22.552879567222924        4.0679315083222285        15.623175210639799     
 H   17.290392491346374        2.7671727369194445        13.768217374729067     
 C   18.044494023634012        4.0571967759679790        15.322471431670969     
 C   19.357420069664315        4.3249233771336746        15.700007006540213     
 C   25.281365551568076        2.0954886594045288        11.934369436491306     
 H   23.227274270149913       -1.9078813352558346        11.391501490976506     
 H   23.065553377427019       -2.0175007190808087        13.129031784111465     
 H   21.965319660658810       -2.9631456375148479        12.095599077455837     
 H   16.986655637445963       -2.0918074118825070        12.459508992830520     
 H   19.521015104032347       -3.1736162083634953        12.235991797444511     
 H   22.840003350990784        4.6522362804251634        9.2672397513415294     
 H   22.560547442052929        3.3367295407361870        8.1394939856156885     
 H   21.433065157658284        4.7164213357636928        8.1539117720807699     
 H   16.591922513047191        3.9215295119216331        9.1976892504759675     
 H   19.002828627318102        4.6013137466197271        8.0925915123027465     
 H   23.395840705631421        4.5226440575918661        15.087701500278571     
 H   22.063457528712483        4.8060555453353766        16.263560029029229     
 H   22.979226742465464        3.2859419145198916        16.269839194901209     
 H   17.097328217464870        4.4340279151624662        15.690131617864639     
 H   19.676598675159035        4.9742032064417767        16.502976940359073     
 H   25.763611955597440        1.5425434417670016        12.756109436941969     
 H   25.606065055766308        3.1428991718749524        12.047083389002854     
 C   25.754071613287216        1.5551703436480082        10.575359289700115     
 H   25.521644953239292       0.48109338971661886        10.505512278162023     
 H   25.168804830302211        2.0351208447035782        9.7761173548365434     
 C   27.239643393115863        1.7729397778018317        10.272713434361398     
 H   27.858908503428538        1.1877121167456550        10.970611089398803     
 H   27.501111002666875        2.8268744632342746        10.462489904263432     
 C   27.595240588017887        1.4147137925822129        8.8256275001096203     
 H   27.373558062053863       0.35156659661397777        8.6406941693231172     
 H   26.928539089789595        1.9700359923988962        8.1461295453677955     
 C   29.052113869452992        1.7075309472861027        8.4564214553503767     
 H   29.721743406968752        1.1149587054652430        9.0994090729416790     
 H   29.283410165075576        2.7606582934570967        8.6844466417297426     
 C   29.370701757838816        1.4226042633337956        6.9853248523958031     
 H   29.152570483754879       0.36692726112278767        6.7582557134739716     
 H   28.688152260093631        2.0034212250391645        6.3456115438028533     
 C   30.822187941712755        1.7378261793761896        6.6090590729543841     
 H   31.043630261300692        2.7911409052262939        6.8455917433797344     
 H   31.499740987269064        1.1464428009495489        7.2453037998386494     
 C   31.143140804407388        1.4643137665664587        5.1363434856902446     
 H   30.472575885265389        2.0592514803513002        4.4980135030416948     
 H   30.912419979537695       0.41339421721663905        4.8999264447521034     
 C   32.601111521965706        1.7606376127656216        4.7684704545542100     
 H   32.835208114055149        2.8122086953583869        5.0001079025162678     
 H   33.265707382101695        1.1637426876833072        5.4131420848458225     
 C   32.927756171198432        1.4716144051329323        3.2995861137610083     
 H   32.279960443387765        2.0819317379782900        2.6524874875172295     
 H   32.668412778330087       0.42662296552942508        3.0666015363979109     
 C   34.396803472425127        1.7224173516322867        2.9405299934692453     
 H   34.661357079699229        2.7672389750202169        3.1692592792233021     
 H   35.036995248838338        1.1070898749133700        3.5918370442627587     
 C   34.720414276373518        1.4178758833064460        1.4740908527171892     
 H   34.086449145041712        2.0412106175869100       0.82516758605915408     
 H   34.434723186275320       0.37881082351911799        1.2455104785961095     
 C   36.193605545587893        1.6334044554805518        1.1031324822417805     
 H   36.490557949655418        2.6645199252620864        1.3549074751096222     
 H   36.831306707995722       0.98108713188727614        1.7212316880211138     
 C   36.472770970314990        1.3682630970973984      -0.38065109688893950     
 H   35.837212414362845        2.0277282581327638      -0.99148729335072827     
 H   36.160092249687658       0.34374381363526596      -0.63809375797919543     
 C   37.940980044739938        1.5675316805080717      -0.78414922535639120     
 H   38.572821197520568       0.85831045813529316      -0.22544788133335850     
 H   38.262835170439651        2.5752519187456637      -0.47243603094395858     
 C   38.152180554708487        1.3931682496455462       -2.2929782561618084     
 H   39.201165341248462        1.5403112817719036       -2.5899799299950086     
 H   37.860767919594359       0.38588662143036717       -2.6261554263499187     
 H   37.550623718051504        2.1143966206662310       -2.8650080728446334     
 Cl   15.801614249065016        1.8662351719551908        12.700248098385607     
 Co   10.767672294930316        5.8717998548257802        8.0877094424654565     
 N   9.3302038617022642        4.3362115496037861        8.2891236530682537     
 N   11.887671328732269        4.0864450877753837        8.1145139445937673     
 N   9.5233144225067985        6.6997852046791229        9.5916426593114199     
 N   12.085060923076005        6.6654439539565669        9.6137429111296910     
 N   9.2863426257794437        6.7670060481117522        6.8494721359441142     
 N   11.876910506800739        6.8357344908690436        6.4996884378343598     
 O   7.9814309513821033        4.5365841869755847        8.3114047974561061     
 C   9.7094521873999806        3.0850087447498558        8.2523685054051015     
 N   13.179460456714702        3.6868050454501842        8.0620854732085476     
 C   11.153127308668648        2.9440276446106202        8.1780230154657385     
 O   8.1587097902310415        6.6939562567578292        9.5246357197694476     
 C   10.023543601749521        7.3320412541128599        10.622252165577734     
 N   13.410669501645643        6.8467460884877394        9.8229668231372891     
 C   11.468949939662636        7.3307368781419955        10.625143675773041     
 O   7.9362923102536742        6.6616943190436837        7.0444979957950506     
 C   9.6515021868115269        7.4194079308377363        5.7776191615108416     
 N   13.149502850831730        7.1486026165711198        6.1617312733228466     
 C   11.094003539892885        7.5210211860913558        5.6256777715530415     
 B   7.5483090109772428        5.9863208268736638        8.3380055106384816     
 C   8.7583288314709424        1.9408533507247465        8.2440744319914998     
 H   13.948159355670187        4.3807675145193636        7.9284758164102547     
 C   13.288271670559604        2.3345424383424955        8.0764363821763272     
 C   12.000124486151805        1.8176770759637979        8.1618443989373990     
 C   9.1968728225207617        8.0154041632781432        11.655825306558297     
 H   14.113719094516298        6.4683030157230457        9.1514891556448017     
 C   13.649849375742717        7.6084645623928395        10.922766370853349     
 C   12.419851206007801        7.9420187900860872        11.470437072706757     
 C   8.6910151488824710        8.0155926204965233        4.8156975143253691     
 H   13.953334293052725        6.7135431071176068        6.6703329479080189     
 C   13.199502952040948        8.0035627703965257        5.1159481967366549     
 C   11.886643692238666        8.2715631590551073        4.7384051873053252     
 C   5.9623333036079815        6.0459307820137331        8.5055686857789858     
 H   8.0146751670037553        2.0417911057370479        9.0472471177627583     
 H   8.1767806874811608        1.9317863044721220        7.3097678740718681     
 H   9.2764393642062704       0.98597885391488826        8.3436174252586692     
 H   14.255490340681934        1.8556064878505496        7.9793115224654008     
 H   11.720761853159573       0.77457030829217322        8.2022680996336472     
 H   8.4052039768246196        8.6021036452970954        11.172386732155871     
 H   8.6845405783491376        7.2866007556710448        12.300338880180645     
 H   9.8124352006491478        8.6659769628967425        12.285332604258576     
 H   14.652913646257007        7.8707250898700059        11.239620337267286     
 H   12.242491687199946        8.5509690885665091        12.345521422982710     
 H   7.8486993315631528        8.4714963480122645        5.3511341578162916     
 H   9.1806795298922808        8.7526956019449766        4.1743479089575883     
 H   8.2637184454053099        7.2333122886385413        4.1700255651937228     
 H   14.146756228056912        8.3801428797016264        4.7482676274047497     
 H   11.567593446754573        8.9208444843730241        3.9353869423089849     
 H   5.4799232219820357        5.4929443707492087        7.6839510394681021     
 H   5.6379788257020342        7.0934222824019928        8.3925992882508904     
 C   5.4894687169281013        5.5060838594007278        9.8646752984317327     
 H   5.7224490086188720        4.4321590240782367        9.9350990769051926     
 H   6.0742223034293339        5.9867941272011986        10.663840834518258     
 C   4.0036818477967246        5.7230672058424821        10.166826280009209     
 H   3.3849572515825446        5.1371215150776770        9.4690419567688959     
 H   3.7415154472059569        6.7767439939609266        9.9765189751322279     
 C   3.6480926064545218        5.3651817730182652        11.613980494688743     
 H   3.8706046254857762        4.3022847814877387        11.799339023685299     
 H   4.3142590468464279        5.9213051278691422        12.293352187367722     
 C   2.1909711266565570        5.6569352943881652        11.982969892728329     
 H   1.5218497609930908        5.0637653009069519        11.340000903185681     
 H   1.9588797995879543        6.7098682193324493        11.754815694247689     
 C   1.8725611113996967        5.3718953252792865        13.454072290381529     
 H   2.0913273947801110        4.3163562071092088        13.681154240559257     
 H   2.5547927501647720        5.9531462072987651        14.093732524927038     
 C  0.42092805417845974        5.6862749520445481        13.830417621393245     
 H  0.19894457654551215        6.7395330493011061        13.594123134321482     
 H -0.25633554849502244        5.0946697006239274        13.194068496706354     
 C  0.10016962961530863        5.4122694440631491        15.303075793839781     
 H  0.77072522000600108        6.0071036899160113        15.941510347297724     
 H  0.33104488248785791        4.3613052215318620        15.539137271659577     
 C  -1.3577822126960963        5.7083339832913271        15.671205189253854     
 H  -1.5918558857123026        6.7600747187513228        15.440295374752399     
 H  -2.0224196545630715        5.1118752758151551        15.026162941138878     
 C  -1.6843914816511105        5.4183012081378497        17.139891118737047     
 H  -1.0361974820015756        6.0277332257189773        17.787417405343046     
 H  -1.4256035929010225        4.3729775566599045        17.371988688981077     
 C  -3.1532462100440886        5.6696578576913410        17.499309400876825     
 H  -3.4169633032944629        6.7150429328278376        17.272179140462814     
 H  -3.7938971734006457        5.0558068774899327        16.847052117963628     
 C  -3.4771966844302149        5.3630767076007979        18.965240953318219     
 H  -2.8422253815722982        5.9842441622529243        19.615222350989761     
 H  -3.1931391675017613        4.3231803366912773        19.191955830769345     
 C  -4.9499875840197198        5.5803617416545155        19.336636597075319     
 H  -5.2447818476351751        6.6127826223801813        19.087933796063954     
 H  -5.5888701379368735        4.9312460312681452        18.716506789535892     
 C  -5.2300826526440574        5.3112839954770763        20.819493784519938     
 H  -4.5919623894169730        5.9660390137327957        21.432435320122593     
 H  -4.9214935243221882        4.2848082023956868        21.073330317219860     
 C  -6.6973139632649836        5.5150971723354330        21.223839272277552     
 H  -7.3319794432646468        4.8107126446586621        20.662644742385325     
 H  -7.0148317653517287        6.5251126249995579        20.915882292458619     
 C  -6.9095194423882473        5.3360143253300931        22.731900138157140     
 H  -7.9568936053217252        5.4896744882539519        23.029942800435787     
 H  -6.6256441604015404        4.3257728196186154        23.060772537946775     
 H  -6.3028849252839141        6.0501021860382069        23.306465586649438     
 Cl   15.442034594042516        5.8127395645246143        7.7387569316497196     
         388

 Co   11.050964534748829        5.9662934902061489        1.2751081730328284     
 N   9.6154660971514190        7.5049565362175210        1.4710272992319566     
 N   12.171951141111816        7.7514043310562792        1.2970120564591534     
 N   9.8044428225624234        5.1422286827741930        2.7773339918179687     
 N   12.367993324321777        5.1735539517629059        2.8033226563852875     
 N   9.5698046071292762        5.0788672917699600        3.1734643618409941E-002
 N   12.160294123644384        5.0101135460781974      -0.31726193901870076     
 O   8.2664101933468128        7.3062964314123420        1.4948193818904352     
 C   9.9957885987472590        8.7558349491411569        1.4338674338553232     
 N   13.464330404798275        8.1488612118252721        1.2452484009476406     
 C   11.439330460868428        8.8950281515659650        1.3592222489289882     
 O   8.4401043906467859        5.1487381074258352        2.7082902598816707     
 C   10.303212250974202        4.5083457176168649        3.8076114330796709     
 N   13.692780107365136        4.9884168148641708        3.0140384922884773     
 C   11.748820098836187        4.5075772497143447        3.8123250019839379     
 O   8.2197194486897676        5.1818095545282636       0.22777695907275908     
 C   9.9351948200329439        4.4261199188612954       -1.0398552409353270     
 N   13.433016171794465        4.6972069140324226      -0.65489184027969571     
 C   11.377690245112856        4.3254068374273587       -1.1920153616627041     
 B   7.8314961883756826        5.8574978019960824        1.5209222268393472     
 C   9.0458726182794607        9.9010729871036975        1.4259318578300859     
 H   14.232226879942374        7.4537207822078377        1.1145867835008589     
 C   13.575482213004536        9.5010385286881256        1.2588500963728584     
 C   12.288290749841636        10.020068577251877        1.3425950326304235     
 C   9.4747775669073153        3.8248258393942809        4.8394780563111652     
 H   14.397424663852636        5.3664385772733727        2.3439067716184985     
 C   13.928514068902134        4.2240376481653676        4.1124117324703251     
 C   12.696821229418818        3.8925612562124492        4.6577360923928346     
 C   8.9749140848809663        3.8285562471338972       -2.0011629332109133     
 H   14.236707899194776        5.1294051877734610      -0.14402643507709931     
 C   13.483327256019678        3.8429584964825394       -1.7013150640364505     
 C   12.170650152144459        3.5756717407741334       -2.0797452051799339     
 C   6.2454224522693300        5.7992266558575745        1.6880966151351069     
 H   8.3021096056284982        9.8008286527469597        2.2290640743125474     
 H   8.4644739156055380        9.9115267224009340       0.49156694447699817     
 H   9.5651553244253531        10.855282062166948        1.5259873070022296     
 H   14.543551356041361        9.9783336236972442        1.1622346185432069     
 H   12.010684741989929        11.063643800915036        1.3819434960230179     
 H   8.6812865395895091        3.2419217229721857        4.3547506838788159     
 H   8.9649699660026450        4.5536477265057895        5.4859200810163751     
 H   10.088477078123892        3.1710921282680955        5.4673090072167190     
 H   14.930434381009693        3.9584677402375905        4.4300499829096625     
 H   12.516620029276606        3.2823508733088054        5.5312850070258479     
 H   8.1333111123004258        3.3719677716341647       -1.4652341279150878     
 H   9.4650444156489808        3.0917847409406001       -2.6425395803999701     
 H   8.5465471613152975        4.6101437951192672       -2.6468995151995540     
 H   14.430699527724746        3.4661860964546434       -2.0685095456423452     
 H   11.851722021427063        2.9271456493432844       -2.8834087201954142     
 H   5.7636087045876234        6.3533913372149717       0.86695647977267665     
 H   5.9201525283534320        4.7521370193200987        1.5741614456185424     
 C   5.7730178884536247        6.3382365003025098        3.0477372649309915     
 H   6.0057958177880293        7.4121670604858130        3.1186814653146477     
 H   6.3582628688917584        5.8572541349180147        3.8463446146297144     
 C   4.2875156526390468        6.1206614108200448        3.3507836971136791     
 H   3.6680963200593442        6.7068693135500617        2.6538744780885120     
 H   4.0255421887927492        5.0670199301430339        3.1600693199925365     
 C   3.9330036671576272        6.4775838806895649        4.7984525348915321     
 H   4.1555778522370410        7.5403745993589499        4.9843260336999329     
 H   4.5997580764511223        5.9210972040349086        5.4769250822161988     
 C   2.4761907173452529        6.1854870790928409        5.1683775032454893     
 H   1.8065882219888290        6.7787723230292185        4.5260377470586226     
 H   2.2440754287811195        5.1326058375559773        4.9400550850229816     
 C   2.1586530787322320        6.4700731706273764        6.6397658400718749     
 H   2.3776272673227212        7.5255238752345335        6.8670593043666335     
 H   2.8411993063465806        5.8885762228704497        7.2788416338401269     
 C  0.70719423037426954        6.1556965866605697        7.0168211915946070     
 H  0.48502923350285349        5.1025012547231681        6.7804471775967770     
 H   2.9676064921888984E-002   6.7474461622291004        6.3808914116898823     
 C  0.38708402763370953        6.4294670093833028        8.4896763935100950     
 H   1.0577935965196814        5.8344131604998042        9.1277150219559395     
 H  0.61820254178139999        7.4803505083326591        8.7258527593550941     
 C  -1.0707521086991867        6.1335160518092202        8.8583680597207053     
 H  -1.3050720072016981        5.0818849911351585        8.6272224568322127     
 H  -1.7355615208126929        6.7302678274687695        8.2137854633175866     
 C  -1.3967726032198107        6.4231098075557478        10.327285591490215     
 H -0.74845196177999229        5.8133714074570033        10.974372245628905     
 H  -1.1377783171365607        7.4683224898994931        10.559637225984009     
 C  -2.8655364874991296        6.1718007297370230        10.687124192634233     
 H  -3.1293963012610737        5.1264966304173747        10.459781999250646     
 H  -3.5062706841989284        6.7859119055118082        10.035195187740154     
 C  -3.1891533549765985        6.4780347837266383        12.153210790651983     
 H  -2.5539401130328203        5.8568322914915916        12.802909071730392     
 H  -2.9051844896774313        7.5179273530582114        12.380035996636064     
 C  -4.6618189747909300        6.2604721974421018        12.525006958822624     
 H  -4.9563686995410139        5.2278777308390092        12.276757848716787     
 H  -5.3010435566221199        6.9091615965380599        11.904804906740974     
 C  -4.9416149703150039        6.5300286968770198        14.007838371712399     
 H  -4.3027682328778472        5.8760805335781532        14.620826535964822     
 H  -4.6336998254133759        7.5568381841796004        14.261025920849743     
 C  -6.4084784047418220        6.3252775225483120        14.413002090161619     
 H  -7.0439741723190616        7.0288072144875562        13.851738186535959     
 H  -6.7254259978216790        5.3148805881513574        14.105834885657814     
 C  -6.6199755821775836        6.5050625608461390        15.921086371406336     
 H  -7.6665020342670127        6.3487947492530470        16.220236784664738     
 H  -6.3384300137716849        7.5161016243445378        16.249051931938496     
 H  -6.0112078828334568        5.7930281056949431        16.495612619324856     
 Cl   15.726180525292897        6.0211919472557529       0.93152217632350609     
 Co   20.764559008829806        2.0199325003136432        5.5391253523061525     
 N   22.199661088916663        3.5586480134911316        5.3420057775925924     
 N   19.642764329321725        3.8044325519505962        5.5158030403566451     
 N   22.011243561506774        1.1957472977279529        4.0366467939192177     
 N   19.448194715505483        1.2264984395154213        4.0110599438607650     
 N   22.246047820896258        1.1314432993654306        6.7815501456627816     
 N   19.655428225984547        1.0610294373971449        7.1300711483884536     
 O   23.548756319169652        3.3603302133968369        5.3187330895702010     
 C   21.818854500008896        4.8093778802522431        5.3788075032505942     
 N   18.350306190807753        4.2016779594145861        5.5674553391470738     
 C   20.375192951711814        4.9481755876440952        5.4531682669001453     
 O   23.375594422174387        1.2024965862288686        4.1056236985977366     
 C   21.512697902310094       0.56217848852739016        3.0060653361361167     
 N   18.123353646411651        1.0418577774379065        3.8002510076882849     
 C   20.067160135510186       0.56126214620271786        3.0014325143985179     
 O   23.596121281152552        1.2357869779603923        6.5859696781220842     
 C   21.880804228890089       0.47781699255887045        7.8526402225997085     
 N   18.382829681170112       0.74783311048833012        7.4678788563464842     
 C   20.438320352464896       0.37631383864426071        8.0045530414606834     
 B   23.984068145594257        1.9115442210330353        5.2927546747300749     
 C   22.768398939264380        5.9549096783192716        5.3866715294270957     
 H   17.582601665076837        3.5063999771264811        5.6987461101929879     
 C   18.238934506798795        5.5538055025461075        5.5533861610276212     
 C   19.526057444954450        6.0730421317093430        5.4693402423239768     
 C   22.341336147374477      -0.12104926887704898        1.9741374690972797     
 H   17.418767717142799        1.4193598786237285        4.4706960763757193     
 C   17.887385482908901       0.27836414759536965        2.7012481724625954     
 C   19.118947731058608       -5.2949766409944754E-002   2.1555910141967507     
 C   22.841034608790292      -0.12001980089252602        8.8138104054939941     
 H   17.578952465870284        1.1802790618905956        6.9574538107293691     
 C   18.332869783879833      -0.10670001894229653        8.5140704413859769     
 C   19.645683194779831      -0.37386692537021676        8.8921710752206682     
 C   25.570144764540832        1.8538917829724104        5.1255132359522761     
 H   23.512283551273995        5.8547086381710969        4.5836448535326504     
 H   23.349688679013440        5.9656735630342563        6.3210996202149117     
 H   22.248847279670137        6.9089419804161460        5.2863996009167558     
 H   17.270790957233817        6.0309705566356318        5.6499054684742438     
 H   19.803530348605651        7.1166484038796520        5.4295800314956946     
 H   23.133051429239792      -0.70632598138420655        2.4590796338425580     
 H   22.853590355053338       0.60787770844939004        1.3296902024306214     
 H   21.727338901443783      -0.77270720987445207        1.3443397419284300     
 H   16.885358080182478        1.3194580971085987E-002   2.3835934676667518     
 H   19.298997490470043      -0.66246539031619778        1.2815068043393267     
 H   23.684983203741375      -0.57239682494871402        8.2779349540634133     
 H   22.351714962562060      -0.86037799621625999        9.4517569768643224     
 H   23.265809393815076       0.66064482978511951        9.4631081194561073     
 H   17.385626769928155      -0.48366485393095943        8.8814051681129804     
 H   19.964878748728385       -1.0224772986526312        9.6956545922127280     
 H   26.051802552950285        2.4083851313364519        5.9465167394779206     
 H   25.895823421436223       0.80694859378025663        5.2395770465462386     
 C   26.042229526413625        2.3928722078160205        3.7657359024875219     
 H   25.809708615104196        3.4668612823517231        3.6949046949579802     
 H   25.456581462388897        1.9121006140721155        2.9672994837127473     
 C   27.527560415196543        2.1748247488373451        3.4622443226652493     
 H   28.147358915119916        2.7606595216555725        4.1591204087432283     
 H   27.789142938937154        1.1210434948952717        3.6526840193166970     
 C   27.881932019683664        2.5318713186397255        2.0145666168552534     
 H   27.659792944126810        3.5947905217355380        1.8289003562412101     
 H   27.214838305920097        1.9757910822955782        1.3360998027875053     
 C   29.338587522896496        2.2391865324569786        1.6444599616525943     
 H   30.008478295254911        2.8321481792515426        2.2867959965467564     
 H   29.570272165584328        1.1861999752966892        1.8727075397193471     
 C   29.656194077972192        2.5237227552974266       0.17307448886838367     
 H   29.437431266425651        3.5792160011276248       -5.4225955269373224E-002
 H   28.973566111961890        1.9423677872813545      -0.46603890641537588     
 C   31.107629171031810        2.2090900405521028      -0.20388311344206630     
 H   31.329648787212371        1.1558989314237180        3.2634247420021627E-002
 H   31.785180797416018        2.8008232531575157       0.43202661457795205     
 C   31.427879288524100        2.4826535049689724       -1.6767485954356158     
 H   30.757352045551094        1.8873919077920462       -2.3147868365380098     
 H   31.196615485500811        3.5334576348406865       -1.9131293505035893     
 C   32.885829626549935        2.1869297949148945       -2.0451871218607449     
 H   33.120425281719342        1.1354548381111611       -1.8136231837378214     
 H   33.550400885002915        2.7841034777635714       -1.4007534116928972     
 C   33.211911086279770        2.4760692943730214       -3.5141807727264660     
 H   32.564049845591263        1.8656482474033573       -4.1610936419466942     
 H   32.952302518517143        3.5210180028126898       -3.7470404548894298     
 C   34.680888194470796        2.2255278488665136       -3.8737219318741194     
 H   34.945562893197788        1.1806583323935136       -3.6453326515579243     
 H   35.321148277382576        2.8407689402061611       -3.2223920047774621     
 C   35.004212038233739        2.5304930305693070       -5.3401395930748521     
 H   34.369727999133886        1.9077629519739243       -5.9891156255058471     
 H   34.718986310774874        3.5697890371334000       -5.5681943695635718     
 C   36.477147555702039        2.3142893999456082       -5.7117387644018676     
 H   36.773344874934686        1.2826815799385480       -5.4611763462261296     
 H   37.115558989658538        2.9654179647473957       -5.0931658543364682     
 C   36.756082628841590        2.5807880558542262       -7.1953160410344461     
 H   36.118762987934495        1.9235369668569813       -7.8065481524157532     
 H   36.445428943302787        3.6062261715302504       -7.4511896658423078     
 C   38.223479988493715        2.3788278580951974       -7.6001736363519301     
 H   38.857361789925172        3.0856909546147127       -7.0410223420683113     
 H   38.543276942645733        1.3700168604624730       -7.2902677516298544     
 C   38.433921692786093        2.5549655243190430       -9.1088820959216275     
 H   39.481347353018549        2.4025709484306321       -9.4075768029277835     
 H   38.147695398729731        3.5640568630242244       -9.4398846988561811     
 H   37.828024366156512        1.8382889724742328       -9.6812639280781205     
 Cl   16.089400846107349        2.0731337966428702        5.8831024962844261     
 Co   20.478275145764417        1.9271434443826532        12.352235833061560     
 N   21.913593767674630       0.38883950875034412        12.154765774555614     
 N   19.356599984746605       0.14249662325798895        12.328344586757687     
 N   21.724784735770072        2.7520992938611935        10.849911239754283     
 N   19.161904333693982        2.7209909161592285        10.824387088900538     
 N   21.959737020718549        2.8163271602383770        13.594409709225292     
 N   19.369111611063786        2.8862151420392217        13.942824730644007     
 O   23.262672814421492       0.58738350133670092        12.131815220369903     
 C   21.533013832828836      -0.86194613328276803        12.191815010257866     
 N   18.064255625037315      -0.25509195902155390        12.380580650103678     
 C   20.089345195610353       -1.0010661186768091        12.266111361049045     
 O   23.089184161537883        2.7451760124468629        10.918688755313951     
 C   21.226200473479057        3.3856862485952970        9.8193602499974091     
 N   17.836994137322076        2.9050108119787863        10.613432922820850     
 C   19.780678691696078        3.3863773640301398        9.8147413265645742     
 O   23.309842906312824        2.7119862802765979        13.399029443883808     
 C   21.594365882335197        3.4693989369755545        14.665788701644685     
 N   18.096436366028591        3.1989936710926008        14.280710332921190     
 C   20.151847555022844        3.5707333476861982        14.817606195855097     
 B   23.697813125839652        2.0362818903774800        12.105735748739905     
 C   22.482837414850184       -2.0072224395922440        12.200294180595675     
 H   17.296397070076242       0.44006767079308823        12.511756024136060     
 C   17.953273424056739       -1.6072402827857870        12.367215746536278     
 C   19.240549202318039       -2.1261515218451343        12.282996239310622     
 C   22.054777844702965        4.0687855554928714        8.7872900362610746     
 H   17.132513195422675        2.5272957993838125        11.283839033737712     
 C   17.600797571341833        3.6683283823211283        9.5143101871997953     
 C   18.832247922546024        4.0001552775174058        8.9687762310669790     
 C   22.554586968239022        4.0667575030474801        15.627278889317999     
 H   17.292663197251247        2.7664526691358584        13.770193853199153     
 C   18.046268412949100        4.0531048488981627        15.327209900082700     
 C   19.359018838985740        4.3204468360124313        15.705429013363830     
 C   25.283881699243707        2.0939904161404810        11.938382037910277     
 H   23.226336339836283       -1.9075915860871224        11.396839361051368     
 H   23.064602277915469       -2.0168228513916446        13.134448913910422     
 H   21.963512321808007       -2.9614941549953167        12.101184687278034     
 H   16.985313251578148       -2.0846693054659156        12.464296526627745     
 H   19.518313687202134       -3.1696999442395413        12.243617967176828     
 H   22.847520689618893        4.6528206804683307        9.2719485780468442     
 H   22.565721276948118        3.3398015894056248        8.1419146794869892     
 H   21.440968422671165        4.7214721416851759        8.1584127913461550     
 H   16.598690587324722        3.9329052453378481        9.1963786383236066     
 H   19.012040466989184        4.6096963518906611        8.0946655720752236     
 H   23.396834454628564        4.5223552862289695        15.091475174153247     
 H   22.064646559220439        4.8043669487412517        16.267854865772026     
 H   22.981991904141331        3.2852721338726290        16.273794636082915     
 H   17.098940504504426        4.4296648345658785        15.694730194158764     
 H   19.677964891053666        4.9689006661834334        16.509131443508249     
 H   25.765644096888582        1.5401199593972743        12.759750604056336     
 H   25.609454664814827        3.1410490622135931        12.051727577311686     
 C   25.756026973324744        1.5541151416345531        10.578960517754650     
 H   25.523607615444810       0.48005165710601716        10.508881333483655     
 H   25.170353924283830        2.0342750487759802        9.7801621049604943     
 C   27.241370099314420        1.7720564602107560        10.275386005146725     
 H   27.861139248398672        1.1866228823869591        10.972629896462548     
 H   27.502897586406252        2.8259472481675223        10.465272955294029     
 C   27.595895376143535        1.4142438877020116        8.8279233449178367     
 H   27.373892307739876       0.35119665373997977        8.6428128413028329     
 H   26.928808952790543        1.9698783179989965        8.1490787746252682     
 C   29.052562983748174        1.7068850195146388        8.4577774941003430     
 H   29.722467480453410        1.1141510516865847        9.1003111884106183     
 H   29.284181127605070        2.7599464638064517        8.6857355713361297     
 C   29.370259037353470        1.4219771436852688        6.9864766575325481     
 H   29.151720486331708       0.36637472191162512        6.7594603957308834     
 H   28.687533013112390        2.0030106472537859        6.3471740096298666     
 C   30.821640462593415        1.7368234559328994        6.6094655401948943     
 H   31.043452516309717        2.7900866325602669        6.8458534195815766     
 H   31.499330466480966        1.1453083075268626        7.2454310821169541     
 C   31.141916711606719        1.4631804303967808        5.1366168531547673     
 H   30.471166073341262        2.0581539021466368        4.4985458432106311     
 H   30.910985008261541       0.41227540351512643        4.9003557791655483     
 C   32.599750765159733        1.7593631091323834        4.7680872704856450     
 H   32.834022104159224        2.8109094770439880        4.9996481192784250     
 H   33.264571121810626        1.1624131239666431        5.4124692775416570     
 C   32.925822082262208        1.4703785768208475        3.2990541232372803     
 H   32.277692050070698        2.0805909649984455        2.6522183930974812     
 H   32.666581101681899       0.42534430088129549        3.0661687241435551     
 C   34.394684529331933        1.7214858356748062        2.9394688820084047     
 H   34.659003130490206        2.7664144519001970        3.1679784770848198     
 H   35.035186769662126        1.1064168058939727        3.5907087328115987     
 C   34.718117987103199        1.4168087481422236        1.4730108394792629     
 H   34.083474005410650        2.0394131680426457       0.82407949945377645     
 H   34.433259120059382       0.37744508999919818        1.2448138703237361     
 C   36.191015064743539        1.6335458777914109        1.1015877982470732     
 H   36.486781148032200        2.6652724550200784        1.3521341751178384     
 H   36.829544518214291       0.98271575469752381        1.7203309617646489     
 C   36.470367177877257        1.3670002916612711      -0.38189570978085408     
 H   35.833023791720763        2.0239362243752397      -0.99341612498248022     
 H   36.160197118016050       0.34142109709569635      -0.63773061103563222     
 C   37.937815620599942        1.5694483308709741      -0.78631381657853749     
 H   38.571686160800517       0.86306493965026654      -0.22656691024850772     
 H   38.257036022126961        2.5785005377051489      -0.47667119603087149     
 C   38.148981967889533        1.3927781116050419       -2.2948543515561894     
 H   39.196530149725881        1.5451790363926396       -2.5931560886136444     
 H   37.863018243231238       0.38354868720033375       -2.6255957645453809     
 H   37.543319665137730        2.1091556596511194       -2.8678580949860306     
 Cl   15.803120528668197        1.8731436247319917        12.696246268159642     
 Co   10.765360080363923        5.8757829573143461        8.0874563182413244     
 N   9.3295396814111502        4.3377963799488963        8.2845406428256858     
 N   11.886307488120245        4.0905751355139852        8.1105829062125157     
 N   9.5192130369425438        6.7009414003719296        9.5898611207922002     
 N   12.082246852187277        6.6691121769605148        9.6148178771360815     
 N   9.2840742762994939        6.7646872599106835        6.8449805828310133     
 N   11.874624000446126        6.8330390849354936        6.4958072800221451     
 O   7.9805331285655488        4.5368139292505312        8.3079405700873696     
 C   9.7096277847636188        3.0868530777998688        8.2471849196228195     
 N   13.178528154531547        3.6925944529183492        8.0584261268168618     
 C   11.153208428607861        2.9472349388642001        8.1726419103415804     
 O   8.1548123795464029        6.6944682432798448        9.5212678278813172     
 C   10.018272329463201        7.3346306770935090        10.620122016470667     
 N   13.407233308496039        6.8532984202433997        9.8251255579975361     
 C   11.463836001520580        7.3350055314927234        10.624362252257310     
 O   7.9339840523215228        6.6613826939215306        7.0408439667500460     
 C   9.6495060348286614        7.4170964386615781        5.7732045313734925     
 N   13.147366351510664        7.1455237727101091        6.1578904186571339     
 C   11.092026672357168        7.5177260672921422        5.6210351478118561     
 B   7.5458828099338566        5.9858107137306034        8.3341617955895284     
 C   8.7594209317826746        1.9418819267952241        8.2387034093286360     
 H   13.946642319609261        4.3874920763721486        7.9273987563275039     
 C   13.289119556254185        2.3403972874204504        8.0716045941784778     
 C   12.001684609556186        1.8218725652852710        8.1555875077612718     
 C   9.1901890318552386        8.0182012428074039        11.652269317880270     
 H   14.111503647269362        6.4750543880300411        9.1547642268861846     
 C   13.643828385847923        7.6171189517116726        10.923772367921226     
 C   12.412569587625272        7.9491676676146250        11.469673850578870     
 C   8.6892949415386092        8.0143772023968403        4.8116566515866994     
 H   13.951065939075205        6.7128992699160062        6.6684491567618354     
 C   13.197706444500863        7.9995475150695690        5.1113142903424134     
 C   11.885016759689696        8.2671383325591883        4.7330882823593869     
 C   5.9598218309436195        6.0441378128215755        8.5015215076081692     
 H   8.0157772772670501        2.0418561815700436        9.0419835159115980     
 H   8.1778606780101466        1.9322749038655653        7.3044203117744262     
 H   9.2784280902966092       0.98745565132262569        8.3380631555169717     
 H   14.256978942774486        1.8627256930095906        7.9745924850230914     
 H   11.723643035817794       0.77839732075652113        8.1947610452033164     
 H   8.3975538997223822        8.6024461113064508        11.167671996332610     
 H   8.6792440487992177        7.2894301677373141        12.297893266273313     
 H   9.8043721912355881        8.6708135204243106        12.280860901862342     
 H   14.646046339024553        7.8819197147363687        11.241136694333896     
 H   12.233136453554495        8.5591285712604623        12.343579827120646     
 H   7.8476341664028659        8.4710580062293310        5.3474266480148103     
 H   9.1794557171020745        8.7510583423136143        4.1702035574068983     
 H   8.2610266935139194        7.2326275282986741        4.1660428170761117     
 H   14.145113891942648        8.3758793875287516        4.7437756160043172     
 H   11.566187432304158        8.9155935838663840        3.9293419666354406     
 H   5.4779107135927596        5.4902298322901899        7.6802641767164568     
 H   5.6345625065109406        7.0912700689290844        8.3879436518735364     
 C   5.4875323632800921        5.5046911730461163        9.8610307389652121     
 H   5.7204549298171559        4.4307659647256692        9.9316343337501749     
 H   6.0727389037903032        5.9855417641192714        10.659759679689326     
 C   4.0019937227697495        5.7219180401931657        10.164155325744735     
 H   3.3827158925841316        5.1358317922797063        9.4670144429535412     
 H   3.7398311230145063        6.7755744132099336        9.9737858014656613     
 C   3.6474755888768380        5.3644150997620592        11.611680049298858     
 H   3.8702326161052509        4.3015952996343083        11.797177109377545     
 H   4.3140756331422079        5.9207777799264925        12.290409860825202     
 C   2.1905823642695972        5.6560894528801500        11.981628899889390     
 H   1.5211397970937190        5.0628121350699571        11.339112131541528     
 H   1.9582415824799584        6.7089741703840451        11.753553513443356     
 C   1.8730479469360879        5.3710786310720779        13.452934998201391     
 H   2.0921637047364645        4.3156015430901897        13.679962918408416     
 H   2.5554850249497929        5.9525065667716044        14.092189418242762     
 C  0.42153301256223613        5.6851593220495893        13.830018396330223     
 H  0.19922905258682921        6.7383710253828237        13.593847024119530     
 H -0.25589387975002037        5.0934424900126611        13.193957952369413     
 C  0.10143351252300786        5.4110680709574082        15.302814890627074     
 H  0.77217567870545556        6.0059474887509188        15.940980950334295     
 H  0.33250559265259810        4.3601224368380569        15.538752758290524     
 C  -1.3563833801509966        5.7070150230739332        15.671577524248958     
 H  -1.5906338892930025        6.7587156158375663        15.440678144893090     
 H  -2.0212415345300649        5.1104615835955949        15.026858603553524     
 C  -1.6824225160828279        5.4171127179162264        17.140430304142772     
 H  -1.0339304283287050        6.0265203076808884        17.787654796748225     
 H  -1.4236864967009295        4.3717764444544587        17.372509349919163     
 C  -3.1511098986855353        5.6687232912830376        17.500344805624387     
 H  -3.4146680891676935        6.7141641101343978        17.273288814548014     
 H  -3.7920295730187688        5.0549964648181209        16.848241164966932     
 C  -3.4748520683820137        5.3621920064461799        18.966341431171109     
 H  -2.8392934463020891        5.9828263044572036        19.616234640017964     
 H  -3.1914781263016008        4.3220726627920696        19.192842567072134     
 C  -4.9473851874815633        5.5805257484131960        19.338162020632108     
 H  -5.2411895219501590        6.6134389615274376        19.090408346721777     
 H  -5.5869885529789753        4.9326059418164956        18.717573016623536     
 C  -5.2275823051855070        5.3104018973246152        20.820803427863581     
 H  -4.5879103359699753        5.9630562966843597        21.434237619111450     
 H  -4.9211296455747160        4.2830442318142614        21.073360293572598     
 C  -6.6941419622954399        5.5169808944322121        21.225991815470504     
 H  -7.3305797853860426        4.8149939997169655        20.663978643441204     
 H  -7.0094198004197530        6.5281194276995977        20.919763567771472     
 C  -6.9062217884529522        5.3360207451455395        22.733834093761040     
 H  -7.9523059620652043        5.4943455199854103        23.033082065777986     
 H  -6.6271093099559462        4.3241008507805594        23.060662507451614     
 H  -6.2959440087944669        6.0459077223801883        23.309142698508580     
 Cl   15.440537617593197        5.8197121007223771        7.7428102000542900     
         388

 Co   11.048667575583945        5.9622629870455341        1.2747716226995456     
 N   9.6147853866662771        7.5032571818357683        1.4664767281987610     
 N   12.170598921690635        7.7472365150106519        1.2931190857932382     
 N   9.8003938394661798        5.1409164622767731        2.7754868192961717     
 N   12.365180211589598        5.1697796745066151        2.8042291623567590     
 N   9.5675389167263489        5.0809919307029645        2.7248929196568943E-002
 N   12.158016305869946        5.0126545672603777      -0.32115486545683070     
 O   8.2655007115621313        7.3059168094911078        1.4913486676013916     
 C   9.9959244591325316        8.7538825065670398        1.4286966576297908     
 N   13.463393973838448        8.1430860560727449        1.2415880518628764     
 C   11.439375701641584        8.8917549300593688        1.3538641376660894     
 O   8.4362532096721079        5.1480665955732521        2.7049014979435038     
 C   10.298022205866781        4.5056195426251779        3.8054140091917037     
 N   13.689364748968623        4.9818529277777532        3.0159879770496296     
 C   11.743783015722569        4.5032108528929102        3.8114290936155442     
 O   8.2174133331107910        5.1819633241354373       0.22411089788548316     
 C   9.9332054379296491        4.4282708602951653       -1.0442825379617944     
 N   13.430890357325017        4.7001731408691798      -0.65877290345172612     
 C   11.375722660151569        4.3285494353846223       -1.1966714860964338     
 B   7.8290843418581142        5.8578383992464742        1.5170837386454126     
 C   9.0468960818515161        9.8999097746733273        1.4205190491470774     
 H   14.230727313118136        7.4470345833370546        1.1134722250507729     
 C   13.576270323634082        9.4951999006893146        1.2539751956755727     
 C   12.289766916727473        10.015839134906688        1.3363186709373811     
 C   9.4682099214765838        3.8218870440148525        4.8358827302800487     
 H   14.395192796987372        5.3596977219660360        2.3469497064766487     
 C   13.922599656071920        4.2154272256088312        4.1132356323432928     
 C   12.689689407216937        3.8853994802012042        4.6568483352335512     
 C   8.9732075838828695        3.8296395326405075       -2.0052405285498223     
 H   14.234451034685298        5.1299789047061148      -0.14598104319938937     
 C   13.481544260417708        3.8468832193542855       -1.7060041797628056     
 C   12.169035463560013        3.5799758354267204       -2.0850969827119403     
 C   6.2429265916323970        5.8008447048818175        1.6840732152415963     
 H   8.3031550986756493        9.8006562457322630        2.2237735843212927     
 H   8.4654690045749845        9.9108187677008406       0.48618584730929837     
 H   9.5670480285428177        10.853692279990254        1.5203214580420066     
 H   14.544959365527225        9.9712680046675199        1.1574330578388861     
 H   12.013438710040935        11.059772911823533        1.3743996195307162     
 H   8.6738383123405587        3.2413034261349671        4.3500094707009351     
 H   8.9596756385823806        4.5506715939852107        5.4833530866447378     
 H   10.080578431011503        3.1662260607512862        5.4628742307550464     
 H   14.923703275768723        3.9473934402538315        4.4313568176286964     
 H   12.507491128838945        3.2742032628179247        5.5292543923232635     
 H   8.1322537439303844        3.3722648507807484       -1.4689943761835791     
 H   9.4638373142040813        3.0932988624765398       -2.6467282871499731     
 H   8.5438791866737684        4.6107127516973403       -2.6509067213295987     
 H   14.429074160402273        3.4704026737791791       -2.0730909118381109     
 H   11.850338105814357        2.9322826357389560       -2.8894966298458726     
 H   5.7616020733988611        6.3559052082434739       0.86328162330540903     
 H   5.9167528220080889        4.7541100525080893        1.5695654713966882     
 C   5.7711087246182622        6.3394981340322589        3.0441033024978923     
 H   6.0038434461592267        7.4134285318072317        3.1151930753131829     
 H   6.3568028261625829        5.8583886883462126        3.8422862479867432     
 C   4.2858510814851423        6.1217144388080404        3.3481312897523114     
 H   3.6658926572434098        6.7080506464250549        2.6518422805296606     
 H   4.0238624742334741        5.0680918586987298        3.1573893590932829     
 C   3.9324096519218643        6.4783127339706086        4.7961561904023791     
 H   4.1552472056233363        7.5410291900330542        4.9821303582999388     
 H   4.5995822133660100        5.9215992175414174        5.4740126703045791     
 C   2.4758169117607278        6.1863375057535563        5.1670431076109402     
 H   1.8059092162499462        6.7797291935462969        4.5251377813627602     
 H   2.2434295556030075        5.1335040984703797        4.9388243958106832     
 C   2.1591551760190089        6.4709372074646385        6.6386268778146871     
 H   2.3784930091204490        7.5263285600710796        6.8658395599999702     
 H   2.8418958952619224        5.8892702113534048        7.2773148496861149     
 C  0.70780880411684266        6.1568892375845126        7.0164230951351465     
 H  0.48530942826256812        5.1037386359808510        6.7801925940070999     
 H   3.0136523599700097E-002   6.7487470390561910        6.3807687980908945     
 C  0.38835847449033856        6.4307776158849723        8.4894107086890855     
 H   1.0592579146977132        5.8356961797698244        9.1271936846503454     
 H  0.61966903230325998        7.4816487872093935        8.7254395288395834     
 C  -1.0693407917992679        6.1349445203082977        8.8587426602986348     
 H  -1.3038304823915283        5.0833466238416420        8.6276321224389925     
 H  -1.7343758127914235        6.7317711223018923        8.2144697144858281     
 C  -1.3947931052678295        6.4244386866301735        10.327820553411193     
 H -0.74615720029199306        5.8147578826513033        10.974619246016013     
 H  -1.1358765853329047        7.4696763800995436        10.560126352855608     
 C  -2.8633819759592165        6.1728454082433206        10.688162990940810     
 H  -3.1270526273049666        5.1274718621156374        10.460923716925581     
 H  -3.5044035135290357        6.7867939066606278        10.036370168456138     
 C  -3.1868030644889385        6.4790593004139749        12.154305681616785     
 H  -2.5509678061895382        5.8584469110424324        12.803935231957352     
 H  -2.9035774542296884        7.5191975748723907        12.380884721342458     
 C  -4.6591975980118372        6.2603706095178913        12.526529320230361     
 H  -4.9526826213269128        5.2272518411251081        12.279279024955109     
 H  -5.2991810362299079        6.9077869158142535        11.905829313086876     
 C  -4.9391357922235040        6.5310300573393176        14.009125932361160     
 H  -4.2986544441800625        5.8793123491503376        14.622651424138340     
 H  -4.6335039037520387        7.5587764283316403        14.260970537834767     
 C  -6.4052970355576395        6.3233295383834811        14.415135188805458     
 H  -7.0426597856371549        7.0243068787388001        13.852977695082362     
 H  -6.7198371346895112        5.3117351590162221        14.109790771712033     
 C  -6.6167267999798245        6.5051094458915255        15.922976682845702     
 H  -7.6619187386503116        6.3439701737877421        16.223342395278262     
 H  -6.3401884519145160        7.5179152869400845        16.248784355884645     
 H  -6.0041639879801112        5.7974914349454485        16.498324313132368     
 Cl   15.724695119063608        6.0142884610401772       0.93538624014115546     
 Co   20.766830088736825        2.0158172925522790        5.5393577881355371     
 N   22.200355656184996        3.5568586480720183        5.3465720520833333     
 N   19.644171634469554        3.8002411675655363        5.5197341601709811     
 N   22.015250098706098        1.1943623276651576        4.0384149042472961     
 N   19.450915172434936        1.2227090891238792        4.0100345783546887     
 N   22.248254917276633        1.1335896151188876        6.7860264177565028     
 N   19.657660516626091        1.0637584881174305        7.1340026865396080     
 O   23.549675713592684        3.3598262422371530        5.3221672735531813     
 C   21.818780988578006        4.8073503032570191        5.3840300071655349     
 N   18.351305613056976        4.1959004250931278        5.5711651838723668     
 C   20.375222045670633        4.9448668453396856        5.4586068449501308     
 O   23.379401932856950        1.2017282517059817        4.1089398145479628     
 C   21.517822882109083       0.55934815678465111        3.0082142096925053     
 N   18.126681736350484        1.0352291514241159        3.7981922661894565     
 C   20.072125138469168       0.55680644415244607        3.0022720684286659     
 O   23.598369924927297        1.2358220791643530        6.5895797962398754     
 C   21.882720487631079       0.48007765853298340        7.8571082007897379     
 N   18.384897640873099       0.75101643565949705        7.4717809648518356     
 C   20.440213677178406       0.37964533368983466        8.0092748331146151     
 B   23.986450005804834        1.9117591721097318        5.2965441231070676     
 C   22.767475017757942        5.9536419249573447        5.3921431192143858     
 H   17.584144983569153        3.4997252004638328        5.6998473564936889     
 C   18.238231424858917        5.5479694823314976        5.5583572741748588     
 C   19.524673166679005        6.0687945884684087        5.4757427185015795     
 C   22.347818138557027      -0.12412150603934408        1.9776902228675517     
 H   17.420906598728518        1.4126064135813556        4.4675126127081475     
 C   17.893235820228011       0.26960024314583270        2.7003781650763359     
 C   19.126028431622746       -6.0281391098950282E-002   2.1564657494270758     
 C   22.842673104761261      -0.11879946473327341        8.8179423508445947     
 H   17.581169958053255        1.1810451494415362        6.9593855694064324     
 C   18.334559920591850      -0.10252968957806688        8.5188038033373790     
 C   19.647191438491848      -0.36932927623319506        8.8975998514486001     
 C   25.572610325986748        1.8553222134651695        5.1294941221470491     
 H   23.511325454076594        5.8544272369239865        4.5889835987593850     
 H   23.348804024172097        5.9648301602108313        6.3265331784434204     
 H   22.247081029233122        6.9072653373945316        5.2921458231550798     
 H   17.269475449460437        6.0239206032120682        5.6548129528768198     
 H   19.800881582605086        7.1127563054816871        5.4372911233461254     
 H   23.140591878105813      -0.70684014935578598        2.4637566588783022     
 H   22.858553920548005       0.60475757728445101        1.3320147520575594     
 H   21.735181591759403      -0.77791457700700684        1.3489289968955871     
 H   16.892035752394229        1.9267081639773864E-003   2.3822424476500768     
 H   19.308090252153040      -0.67085253026457803        1.2835780312453942     
 H   23.685738105657236      -0.57238357272384255        8.2817441528470717     
 H   22.352773101735853      -0.85836834272463403        9.4563429171278894     
 H   23.268768369893568       0.66144309373660759        9.4668137441204969     
 H   17.387146389275337      -0.47918337119786347        8.8860169094216825     
 H   19.966129574235548       -1.0170983412473682        9.7018374496814559     
 H   26.053794517835257        2.4106784861428068        5.9501627431401278     
 H   25.899151966902600       0.80871935808223105        5.2441175884116147     
 C   26.044140286722261        2.3939492594744181        3.7693410346187699     
 H   25.811636768453777        3.4679323003865510        3.6983530286221820     
 H   25.458083448560004        1.9130294933949039        2.9713119067314726     
 C   27.529243739566891        2.1757406286936107        3.4649123789587244     
 H   28.149543354677927        2.7617410949600152        4.1611715610689055     
 H   27.790880648403437        1.1219922867957446        3.6554070795250273     
 C   27.882558737705299        2.5324506610957527        2.0168794893297277     
 H   27.660112690414127        3.5952827361119843        1.8310918658770889     
 H   27.215080817408086        1.9761029007360205        1.3390281855587547     
 C   29.339009789706846        2.2399463840412808        1.6458290045473349     
 H   30.009176892969421        2.8330468890263885        2.2877309799220806     
 H   29.571009660055896        1.1870182079570204        1.8739803374974124     
 C   29.655733500254971        2.5245012206076836       0.17424780319154529     
 H   29.436585877823088        3.5799308526648623       -5.2971161262435902E-002
 H   28.972919217495701        1.9429619848632189      -0.46447399064383826     
 C   31.107058488418627        2.2102227501068925      -0.20346047158785968     
 H   31.329427027791134        1.1570759501913461        3.2899054058019468E-002
 H   31.784760895214418        2.8020658282217639       0.43217576011015685     
 C   31.426634729181689        2.4839248846620752       -1.6764573387620543     
 H   30.755899362415985        1.8886564982928415       -2.3142399609042088     
 H   31.195193441810730        3.5347246379466180       -1.9126700915332302     
 C   32.884436761614943        2.1882962613134049       -2.0455614992446702     
 H   33.119174598087412        1.1368388399400449       -1.8140744974940393     
 H   33.549257480042620        2.7855025314672144       -1.4014225429236076     
 C   33.209943955361794        2.4773816276157192       -3.5147078971838197     
 H   32.561721462342135        1.8670865168130215       -4.1613502057120249     
 H   32.950474671325424        3.5223817741014209       -3.7474709023104866     
 C   34.678724712483714        2.2264791125998622       -3.8747826418467075     
 H   34.943128636078008        1.1814966343041622       -3.6466011101921318     
 H   35.319319596864325        2.8414443885755452       -3.2235288942397160     
 C   35.001882167840364        2.5315511563423763       -5.3412232449873676     
 H   34.366703088290492        1.9095641600765318       -5.9902028805552625     
 H   34.717525593257385        3.5711526103800599       -5.5689087482172148     
 C   36.474519576731836        2.3140852864810473       -5.7132695781516807     
 H   36.769487171961217        1.2818543628946932       -5.4639375778335166     
 H   37.113771302332680        2.9636965092826562       -5.0940355925428209     
 C   36.753683099807432        2.5819930502588035       -7.1965373668510013     
 H   36.114575835151044        1.9273032431512831       -7.8084826321141776     
 H   36.445587052032508        3.6085054112872252       -7.4507991017580775     
 C   38.220324763504344        2.3768037989156774       -7.6022711687467375     
 H   38.856235294152654        3.0807806219932417       -7.0420147291814796     
 H   38.537428729581158        1.3666364890662257       -7.2944623502668691     
 C   38.430804762157486        2.5553015636771388       -9.1106743397294654     
 H   39.476805776966692        2.3976472975175689       -9.4106300303950050     
 H   38.150054765086757        3.5663548162618022       -9.4392148863305625     
 H   37.820824625760864        1.8435065560868096       -9.6840922849803093     
 Cl   16.090854572226615        2.0663157784085833        5.8790958396559834     
 Co   20.480598925057976        1.9312701508043879        12.352476215745405     
 N   21.914319818987163       0.39059973798530973        12.159374427130054     
 N   19.358048359701943       0.14671405186219005        12.332339722531920     
 N   21.728861150793065        2.7534194639950744        10.851671859948853     
 N   19.164678047854583        2.7247507536833053        10.823348302470484     
 N   21.961999466236694        2.8141239975045393        13.598918531912764     
 N   19.371399839807406        2.8834814194752991        13.946799399299605     
 O   23.263625239939344       0.58783612998303081        12.135259899112913     
 C   21.532949400035953      -0.85994220014449119        12.197055060252080     
 N   18.065284871473583      -0.24925446289939848        12.384296459853310     
 C   20.089384062099317      -0.99774914419912808        12.271573894804142     
 O   23.093056743844095        2.7458970628721766        10.922017056022556     
 C   21.231399045631150        3.3884498562357672        9.8214985880876693     
 N   17.840382305929865        2.9116713988609075        10.611375268738765     
 C   19.785715737766470        3.3907884865971258        9.8155690598681176     
 O   23.312143655011543        2.7118940851589382        13.402652171415427     
 C   21.596350170031677        3.4671366483079988        14.670260443680217     
 N   18.098567888725732        3.1958469899933406        14.284648015639071     
 C   20.153812342480560        3.5674167785075781        14.822341352299588     
 B   23.700244788865689        2.0360045374097320        12.109545679305915     
 C   22.481894854275165       -2.0060037164730193        12.205721823016107     
 H   17.297985429388618       0.44681405658377937        12.512874750592454     
 C   17.952561637701066       -1.6013422333672085        12.372122707442651     
 C   19.239141112396236       -2.1218741052006211        12.289351739649559     
 C   22.061339318302668        4.0718039847635845        8.7908463668149679     
 H   17.134701800520407        2.5341023481354314        11.280660596323941     
 C   17.606730481347650        3.6771414695190154        9.5134530133498156     
 C   18.839422214541422        4.0074851449456652        8.9696513679302807     
 C   22.556294369255117        4.0655834977727316        15.631382567996200     
 H   17.294933903156124        2.7657326013522727        13.772170331669237     
 C   18.048042802264192        4.0490129218283464        15.331948368494428     
 C   19.360617608307166        4.3159702948911880        15.710851020187446     
 C   25.286397846919336        2.0924921728764327        11.942394639329249     
 H   23.225398409522658       -1.9073018369184103        11.402177231126231     
 H   23.063651178403923       -2.0161449837024801        13.139866043709381     
 H   21.961704982957205       -2.9598426724757849        12.106770297100230     
 H   16.983970865710333       -2.0775311990493237        12.469084060424970     
 H   19.515612270371918       -3.1657836801155872        12.251244136909145     
 H   22.855038028247005        4.6534050805114973        9.2766574047521608     
 H   22.570895111843306        3.3428736380750621        8.1443353733582917     
 H   21.448871687684047        4.7265229476066581        8.1629138106115402     
 H   16.605458661602249        3.9442809787540636        9.1950680261712456     
 H   19.021252306660266        4.6180789571615950        8.0967396318477007     
 H   23.397828203625711        4.5220665148660721        15.095248848027923     
 H   22.065835589728394        4.8026783521471268        16.272149702514824     
 H   22.984757065817199        3.2846023532253659        16.277750077264624     
 H   17.100552791543986        4.4253017539692907        15.699328770452887     
 H   19.679331106948300        4.9635981259250901        16.515285946657425     
 H   25.767676238179725        1.5376964770275470        12.763391771170703     
 H   25.612844273863342        3.1391989525522335        12.056371765620517     
 C   25.757982333362268        1.5530599396210978        10.582561745809185     
 H   25.525570277650328       0.47900992449541541        10.512250388805290     
 H   25.171903018265446        2.0334292528483822        9.7842068550844434     
 C   27.243096805512980        1.7711731426196804        10.278058575932052     
 H   27.863369993368803        1.1855336480282632        10.974648703526293     
 H   27.504684170145627        2.8250200331007700        10.468056006324627     
 C   27.596550164269178        1.4137739828218105        8.8302191897260531     
 H   27.374226553425888       0.35082671086598183        8.6449315132825504     
 H   26.929078815791492        1.9697206435990970        8.1520280038827426     
 C   29.053012098043354        1.7062390917431749        8.4591335328503092     
 H   29.723191553938069        1.1133433979079261        9.1012133038795557     
 H   29.284952090134563        2.7592346341558063        8.6870245009425169     
 C   29.369816316868121        1.4213500240367418        6.9876284626692931     
 H   29.150870488908538       0.36582218270046263        6.7606650779877944     
 H   28.686913766131152        2.0026000694684072        6.3487364754568798     
 C   30.821092983474074        1.7358207324896096        6.6098720074354054     
 H   31.043274771318746        2.7890323598942404        6.8461150957834187     
 H   31.498919945692872        1.1441738141041764        7.2455583643952588     
 C   31.140692618806046        1.4620470942271027        5.1368902206192910     
 H   30.469756261417135        2.0570563239419730        4.4990781833795683     
 H   30.909550036985387       0.41115658981361375        4.9007851135789942     
 C   32.598390008353753        1.7580886054991449        4.7677040864170808     
 H   32.832836094263300        2.8096102587295895        4.9991883360405831     
 H   33.263434861519563        1.1610835602499787        5.4117964702374914     
 C   32.923887993325984        1.4691427485087627        3.2985221327135523     
 H   32.275423656753624        2.0792501920186011        2.6519492986777329     
 H   32.664749425033712       0.42406563623316595        3.0657359118891998     
 C   34.392565586238739        1.7205543197173254        2.9384077705475642     
 H   34.656649181281182        2.7655899287801775        3.1666976749463380     
 H   35.033378290485913        1.1057437368745755        3.5895804213604392     
 C   34.715821697832880        1.4157416129780012        1.4719308262413366     
 H   34.080498865779582        2.0376157184983810       0.82299141284839883     
 H   34.431795053843445       0.37607935647927832        1.2441172620513625     
 C   36.188424583899184        1.6336873001022698        1.1000431142523659     
 H   36.483004346408983        2.6660249847780704        1.3493608751260546     
 H   36.827782328432860       0.98434437750777137        1.7194302355081841     
 C   36.467963385439532        1.3657374862251441      -0.38314032267276871     
 H   35.828835169078687        2.0201441906177156      -0.99534495661423217     
 H   36.160301986344450       0.33909838055612668      -0.63736746409206901     
 C   37.934651196459953        1.5713649812338768      -0.78847840780068368     
 H   38.570551124080460       0.86781942116523980      -0.22768593916365695     
 H   38.251236873814264        2.5817491566646340      -0.48090636111778434     
 C   38.145783381070579        1.3923879735645379       -2.2967304469505705     
 H   39.191894958203292        1.5500467910133757       -2.5963322472322798     
 H   37.865268566868117       0.38121075297030038       -2.6250361027408426     
 H   37.536015612223956        2.1039146986360073       -2.8707081171274274     
 Cl   15.804626808271376        1.8800520775087926        12.692244437933679     
 Co   10.763047865797530        5.8797660598029111        8.0872031940171922     
 N   9.3288755011200344        4.3393812102940066        8.2799576325831179     
 N   11.884943647508221        4.0947051832525867        8.1066518678312640     
 N   9.5151116513782892        6.7020975960647373        9.5880795822729805     
 N   12.079432781298550        6.6727803999644637        9.6158928431424737     
 N   9.2818059268195441        6.7623684717096157        6.8404890297179115     
 N   11.872337494091513        6.8303436790019445        6.4919261222099314     
 O   7.9796353057489933        4.5370436715254785        8.3044763427186332     
 C   9.7098033821272569        3.0886974108498819        8.2420013338405376     
 N   13.177595852348391        3.6983838603865142        8.0547667804251759     
 C   11.153289548547075        2.9504422331177800        8.1672608052174223     
 O   8.1509149688617626        6.6949802298018604        9.5178999359931851     
 C   10.013001057176879        7.3372201000741581        10.617991867363601     
 N   13.403797115346434        6.8598507519990592        9.8272842928577813     
 C   11.458722063378522        7.3392741848434513        10.623580828741579     
 O   7.9316757943893705        6.6610710687993775        7.0371899377050413     
 C   9.6475098828457959        7.4147849464854207        5.7687899012361434     
 N   13.145229852189598        7.1424449288490974        6.1540495639914203     
 C   11.090049804821451        7.5144309484929277        5.6163925240706707     
 B   7.5434566088904713        5.9853006005875429        8.3303180805405752     
 C   8.7605130320944067        1.9429105028657017        8.2333323866657722     
 H   13.945125283548334        4.3942166382249344        7.9263216962447540     
 C   13.289967441948766        2.3462521364984052        8.0667728061806301     
 C   12.003244732960567        1.8260680546067438        8.1493306165851447     
 C   9.1835052411897138        8.0209983223366628        11.648713329202243     
 H   14.109288200022425        6.4818057603370374        9.1580392981275658     
 C   13.637807395953132        7.6257733410305057        10.924778364989104     
 C   12.405287969242746        7.9563165451431619        11.468910628450983     
 C   8.6875747341947491        8.0131617842971554        4.8076157888480298     
 H   13.948797585097683        6.7122554327144055        6.6665653656156518     
 C   13.195909936960776        7.9955322597426122        5.1066803839481718     
 C   11.883389827140729        8.2627135060632693        4.7277713774134478     
 C   5.9573103582792584        6.0423448436294178        8.4974743294373525     
 H   8.0168793875303450        2.0419212574030392        9.0367199140604377     
 H   8.1789406685391324        1.9327635032590089        7.2990727494769834     
 H   9.2804168163869480       0.98893244873036312        8.3325088857752743     
 H   14.258467544867036        1.8698448981686315        7.9698734475807820     
 H   11.726524218476014       0.78222433322086904        8.1872539907729838     
 H   8.3899038226201430        8.6027885773158062        11.162957260509348     
 H   8.6739475192492961        7.2922595798035825        12.295447652365981     
 H   9.7963091818220285        8.6756500779518806        12.276389199466108     
 H   14.639179031792096        7.8931143396027315        11.242653051400508     
 H   12.223781219909046        8.5672880539544156        12.341638231258582     
 H   7.8465690012425791        8.4706196644463976        5.3437191382133298     
 H   9.1782319043118665        8.7494210826822538        4.1660592058562091     
 H   8.2583349416225271        7.2319427679588060        4.1620600689585006     
 H   14.143471555828382        8.3716158953558750        4.7392836046038855     
 H   11.564781417853741        8.9103426833597457        3.9232969909618967     
 H   5.4758982052034835        5.4875152938311711        7.6765773139648106     
 H   5.6311461873198470        7.0891178554561760        8.3832880154961824     
 C   5.4855960096320828        5.5032984866915049        9.8573861794986897     
 H   5.7184608510154407        4.4293729053731026        9.9281695905951572     
 H   6.0712555041512726        5.9842894010373451        10.655678524860393     
 C   4.0003055977427744        5.7207688745438494        10.161484371480261     
 H   3.3804745335857183        5.1345420694817356        9.4649869291381883     
 H   3.7381467988230552        6.7744048324589397        9.9710526277990947     
 C   3.6468585712991541        5.3636484265058533        11.609379603908971     
 H   3.8698606067247256        4.3009058177808779        11.795015195069789     
 H   4.3138922194379870        5.9202504319838436        12.287467534282682     
 C   2.1901936018826378        5.6552436113721356        11.980287907050451     
 H   1.5204298331943471        5.0618589692329614        11.338223359897375     
 H   1.9576033653719627        6.7080801214356400        11.752291332639020     
 C   1.8735347824724788        5.3702619368648703        13.451797706021251     
 H   2.0930000146928180        4.3148468790711707        13.678771596257574     
 H   2.5561772997348133        5.9518669262444446        14.090646311558485     
 C  0.42213797094601258        5.6840436920546304        13.829619171267201     
 H  0.19951352862814631        6.7372090014645414        13.593570913917576     
 H -0.25545221100501830        5.0922152794013948        13.193847408032472     
 C  0.10269739543070708        5.4098666978516672        15.302553987414367     
 H  0.77362613740491004        6.0047912875858271        15.940451553370865     
 H  0.33396630281733830        4.3589396521442509        15.538368244921472     
 C  -1.3549845476058970        5.7056960628565401        15.671949859244062     
 H  -1.5894118928737022        6.7573565129238098        15.441060915033781     
 H  -2.0200634144970584        5.1090478913760355        15.027554265968172     
 C  -1.6804535505145450        5.4159242276946040        17.140969489548496     
 H  -1.0316633746558346        6.0253073896427995        17.787892188153403     
 H  -1.4217694005008366        4.3705753322490128        17.373030010857246     
 C  -3.1489735873269815        5.6677887248747334        17.501380210371948     
 H  -3.4123728750409237        6.7132852874409581        17.274398488633210     
 H  -3.7901619726368918        5.0541860521463091        16.849430211970240     
 C  -3.4725074523338124        5.3613073052915619        18.967441909023997     
 H  -2.8363615110318801        5.9814084466614839        19.617246929046168     
 H  -3.1898170851014407        4.3209649888928627        19.193729303374919     
 C  -4.9447827909434068        5.5806897551718766        19.339687444188897     
 H  -5.2375971962651429        6.6140953006746939        19.092882897379599     
 H  -5.5851069680210781        4.9339658523648460        18.718639243711184     
 C  -5.2250819577269558        5.3095197991721532        20.822113071207220     
 H  -4.5838582825229777        5.9600735796359237        21.436039918100306     
 H  -4.9207657668272446        4.2812802612328351        21.073390269925341     
 C  -6.6909699613258953        5.5188646165289903        21.228144358663453     
 H  -7.3291801275074384        4.8192753547752689        20.665312544497084     
 H  -7.0040078354877782        6.5311262303996376        20.923644843084325     
 C  -6.9029241345176571        5.3360271649609849        22.735768049364935     
 H  -7.9477183188086844        5.4990165517168696        23.036221331120188     
 H  -6.6285744595103511        4.3224288819425034        23.060552476956452     
 H  -6.2890030923050197        6.0417132587221696        23.311819810367723     
 Cl   15.439040641143876        5.8266846369201390        7.7468634684588613     
         388

 Co   11.046370616419063        5.9582324838849194        1.2744350723662627     
 N   9.6141046761811353        7.5015578274540164        1.4619261571655653     
 N   12.169246702269453        7.7430686989650237        1.2892261151273228     
 N   9.7963448563699380        5.1396042417793542        2.7736396467743751     
 N   12.362367098857421        5.1660053972503253        2.8051356683282300     
 N   9.5652732263234199        5.0831165696359681        2.2763214774727949E-002
 N   12.155738488095507        5.0151955884425581      -0.32504779189496058     
 O   8.2645912297774498        7.3055371875698736        1.4878779533123481     
 C   9.9960603195178059        8.7519300639929245        1.4235258814042586     
 N   13.462457542878619        8.1373109003202178        1.2379277027781124     
 C   11.439420942414742        8.8884817085527725        1.3485060264031905     
 O   8.4324020286974282        5.1473950837206681        2.7015127360053364     
 C   10.292832160759362        4.5028933676334919        3.8032165853037365     
 N   13.685949390572111        4.9752890406913366        3.0179374618107819     
 C   11.738745932608950        4.4988444560714766        3.8105331852471500     
 O   8.2151072175318145        5.1821170937426109       0.22044483669820725     
 C   9.9312160558263542        4.4304218017290360       -1.0487098349882615     
 N   13.428764542855570        4.7031393677059379      -0.66265396662375664     
 C   11.373755075190283        4.3316920333418869       -1.2013276105301633     
 B   7.8266724953405458        5.8581789964968660        1.5132452504514780     
 C   9.0479195454235697        9.8987465622429589        1.4151062404640689     
 H   14.229227746293898        7.4403483844662706        1.1123576666006871     
 C   13.577058434263629        9.4893612726905019        1.2491002949782868     
 C   12.291243083613310        10.011609692561501        1.3300423092443387     
 C   9.4616422760458541        3.8189482486354245        4.8322874042489321     
 H   14.392960930122108        5.3529568666586984        2.3499926413347989     
 C   13.916685243241707        4.2068168030522939        4.1140595322162605     
 C   12.682557585015054        3.8782377041899596        4.6559605780742679     
 C   8.9715010828847728        3.8307228181471178       -2.0093181238887308     
 H   14.232194170175820        5.1305526216387687      -0.14793565132167946     
 C   13.479761264815741        3.8508079422260311       -1.7106932954891605     
 C   12.167420774975566        3.5842799300793069       -2.0904487602439472     
 C   6.2404307309954632        5.8024627539060596        1.6800498153480856     
 H   8.3042005917227986        9.8004838387175681        2.2184830943300380     
 H   8.4664640935444311        9.9101108130007471       0.48080475014159851     
 H   9.5689407326602822        10.852102497813558        1.5146556090817835     
 H   14.546367375013089        9.9642023856377939        1.1526314971345655     
 H   12.016192678091944        11.055902022732029        1.3668557430384145     
 H   8.6663900850916082        3.2406851292977485        4.3452682575230535     
 H   8.9543813111621162        4.5476954614646319        5.4807860922731004     
 H   10.072679783899114        3.1613599932344765        5.4584394542933747     
 H   14.916972170527753        3.9363191402700726        4.4326636523477303     
 H   12.498362228401284        3.2660556523270441        5.5272237776206783     
 H   8.1311963755603411        3.3725619299273317       -1.4727546244520702     
 H   9.4626302127591835        3.0948129840124796       -2.6509169938999761     
 H   8.5412112120322394        4.6112817082754134       -2.6549139274596429     
 H   14.427448793079799        3.4746192511037148       -2.0776722780338761     
 H   11.848954190201651        2.9374196221346276       -2.8955845394963311     
 H   5.7595954422100988        6.3584190792719770       0.85960676683814141     
 H   5.9133531156627450        4.7560830856960790        1.5649694971748340     
 C   5.7691995607828988        6.3407597677620071        3.0404693400647931     
 H   6.0018910745304233        7.4146900031286505        3.1117046853117181     
 H   6.3553427834334073        5.8595232417744114        3.8382278813437716     
 C   4.2841865103312369        6.1227674667960352        3.3454788823909434     
 H   3.6636889944274755        6.7092319793000490        2.6498100829708093     
 H   4.0221827596741999        5.0691637872544266        3.1547093981940293     
 C   3.9318156366861015        6.4790415872516522        4.7938598459132260     
 H   4.1549165590096324        7.5416837807071593        4.9799346828999456     
 H   4.5994063502808977        5.9221012310479271        5.4711002583929593     
 C   2.4754431061762023        6.1871879324142727        5.1657087119763920     
 H   1.8052302105110631        6.7806860640633744        4.5242378156668979     
 H   2.2427836824248955        5.1344023593847821        4.9375937065983848     
 C   2.1596572733057857        6.4718012443019006        6.6374879155574993     
 H   2.3793587509181768        7.5271332449076267        6.8646198156333069     
 H   2.8425924841772643        5.8899641998363599        7.2757880655321019     
 C  0.70842337785941567        6.1580818885084554        7.0160249986756860     
 H  0.48558962302228281        5.1049760172385339        6.7799380104174221     
 H   3.0596982277511210E-002   6.7500479158832807        6.3806461844919058     
 C  0.38963292134696759        6.4320882223866427        8.4891450238680761     
 H   1.0607222328757453        5.8369791990398436        9.1266723473447513     
 H  0.62113552282511997        7.4829470660861279        8.7250262983240745     
 C  -1.0679294748993493        6.1363729888073761        8.8591172608765643     
 H  -1.3025889575813585        5.0848082565481265        8.6280417880457705     
 H  -1.7331901047701543        6.7332744171350161        8.2151539656540695     
 C  -1.3928136073158484        6.4257675657045983        10.328355515332172     
 H -0.74386243880399383        5.8161443578456025        10.974866246403122     
 H  -1.1339748535292484        7.4710302702995941        10.560615479727208     
 C  -2.8612274644193034        6.1738900867496183        10.689201789247386     
 H  -3.1247089533488590        5.1284470938139002        10.462065434600516     
 H  -3.5025363428591429        6.7876759078094464        10.037545149172123     
 C  -3.1844527740012785        6.4800838171013107        12.155400572581586     
 H  -2.5479954993462561        5.8600615305932733        12.804961392184312     
 H  -2.9019704187819451        7.5204677966865692        12.381733446048852     
 C  -4.6565762212327435        6.2602690215936816        12.528051681638100     
 H  -4.9489965431128109        5.2266259514112079        12.281800201193430     
 H  -5.2973185158376959        6.9064122350904480        11.906853719432780     
 C  -4.9366566141320032        6.5320314178016154        14.010413493009919     
 H  -4.2945406554822769        5.8825441647225221        14.624476312311858     
 H  -4.6333079820907015        7.5607146724836802        14.260915154819793     
 C  -6.4021156663734571        6.3213815542186493        14.417268287449295     
 H  -7.0413453989552490        7.0198065429900449        13.854217203628767     
 H  -6.7142482715573433        5.3085897298810867        14.113746657766251     
 C  -6.6134780177820662        6.5051563309369111        15.924866994285068     
 H  -7.6573354430336105        6.3391455983224381        16.226448005891790     
 H  -6.3419468900573470        7.5197289495356303        16.248516779830794     
 H  -5.9971200931267665        5.8019547641959539        16.501036006939884     
 Cl   15.723209712834317        6.0073849748246015       0.93925030395880482     
 Co   20.769101168643843        2.0117020847909148        5.5395902239649226     
 N   22.201050223453329        3.5550692826529051        5.3511383265740742     
 N   19.645578939617380        3.7960497831804769        5.5236652799853161     
 N   22.019256635905421        1.1929773576023623        4.0401830145753745     
 N   19.453635629364388        1.2189197387323369        4.0090092128486123     
 N   22.250462013657007        1.1357359308723445        6.7905026898502250     
 N   19.659892807267635        1.0664875388377160        7.1379342246907624     
 O   23.550595108015720        3.3593222710774695        5.3256014575361608     
 C   21.818707477147115        4.8053227262617950        5.3892525110804756     
 N   18.352305035306202        4.1901228907716694        5.5748750285976598     
 C   20.375251139629452        4.9415581030352769        5.4640454230001163     
 O   23.383209443539510        1.2009599171830949        4.1122559304981889     
 C   21.522947861908076       0.55651782504191216        3.0103630832488935     
 N   18.130009826289321        1.0286005254103252        3.7961335246906280     
 C   20.077090141428148       0.55235074210217427        3.0031116224588144     
 O   23.600618568702043        1.2358571803683138        6.5931899143576667     
 C   21.884636746372070       0.48233832450709629        7.8615761789797665     
 N   18.386965600576090       0.75419976083066409        7.4756830733571871     
 C   20.442107001891916       0.38297682873540856        8.0139966247685468     
 B   23.988831866015406        1.9119741231864282        5.3003335714840603     
 C   22.766551096251504        5.9523741715954177        5.3976147090016759     
 H   17.585688302061467        3.4930504238011846        5.7009486027943908     
 C   18.237528342919035        5.5421334621168867        5.5633283873220973     
 C   19.523288888403560        6.0645470452274743        5.4821451946791813     
 C   22.354300129739581      -0.12719374320163918        1.9812429766378237     
 H   17.423045480314240        1.4058529485389828        4.4643291490405757     
 C   17.899086157547121       0.26083633869629574        2.6995081576900763     
 C   19.133109132186888       -6.7613015787955810E-002   2.1573404846574005     
 C   22.844311600732233      -0.11757912857402081        8.8220742961951952     
 H   17.583387450236227        1.1818112369924765        6.9613173280834948     
 C   18.336250057303868       -9.8359360213837232E-002   8.5235371652887810     
 C   19.648699682203866      -0.36479162709617341        8.9030286276765338     
 C   25.575075887432664        1.8567526439579283        5.1334750083418212     
 H   23.510367356879197        5.8541458356768770        4.5943223439861205     
 H   23.347919369330750        5.9639867573874055        6.3319667366719292     
 H   22.245314778796111        6.9055886943729172        5.2978920453934046     
 H   17.268159941687056        6.0168706497885056        5.6597204372793950     
 H   19.798232816604521        7.1088642070837222        5.4450022151965563     
 H   23.148132326971833      -0.70735431732736531        2.4684336839140464     
 H   22.863517486042671       0.60163744611951209        1.3343393016844973     
 H   21.743024282075027      -0.78312194413956171        1.3535182518627440     
 H   16.898713424605983       -9.3411646431312140E-003   2.3808914276334012     
 H   19.317183013836036      -0.67923967021295817        1.2856492581514614     
 H   23.686493007573102      -0.57237032049897119        8.2855533516307300     
 H   22.353831240909646      -0.85635868923300795        9.4609288573914565     
 H   23.271727345972060       0.66224135768809556        9.4705193687848848     
 H   17.388666008622522      -0.47470188846476752        8.8906286507303847     
 H   19.967380399742709       -1.0117193838421050        9.7080203071501820     
 H   26.055786482720229        2.4129718409491616        5.9538087468023360     
 H   25.902480512368978       0.81049012238420537        5.2486581302769908     
 C   26.046051047030900        2.3950263111328161        3.7729461667500175     
 H   25.813564921803355        3.4690033184213784        3.7018013622863841     
 H   25.459585434731114        1.9139583727176923        2.9753243297501979     
 C   27.530927063937238        2.1766565085498764        3.4675804352521995     
 H   28.151727794235935        2.7628226682644579        4.1632227133945827     
 H   27.792618357869724        1.1229410786962173        3.6581301397333577     
 C   27.883185455726931        2.5330300035517803        2.0191923618042025     
 H   27.660432436701445        3.5957749504884302        1.8332833755129680     
 H   27.215323328896076        1.9764147191764625        1.3419565683300041     
 C   29.339432056517197        2.2407062356255829        1.6471980474420755     
 H   30.009875490683928        2.8339455988012343        2.2886659632974049     
 H   29.571747154527465        1.1878364406173514        1.8752531352754775     
 C   29.655272922537755        2.5252796859179409       0.17542111751470693     
 H   29.435740489220521        3.5806457042020998       -5.1716367255498580E-002
 H   28.972272323029511        1.9435561824450835      -0.46290907487230071     
 C   31.106487805805447        2.2113554596616822      -0.20303782973365306     
 H   31.329205268369897        1.1582529689589744        3.3163860696017303E-002
 H   31.784340993012815        2.8033084032860125       0.43232490564236165     
 C   31.425390169839279        2.4851962643551779       -1.6761660820884927     
 H   30.754446679280878        1.8899210887936368       -2.3136930852704078     
 H   31.193771398120646        3.5359916410525494       -1.9122108325628713     
 C   32.883043896679951        2.1896627277119154       -2.0459358766285956     
 H   33.117923914455474        1.1382228417689289       -1.8145258112502571     
 H   33.548114075082331        2.7869015851708574       -1.4020916741543179     
 C   33.207976824443818        2.4786939608584171       -3.5152350216411730     
 H   32.559393079093006        1.8685247862226857       -4.1616067694773555     
 H   32.948646824133711        3.5237455453901521       -3.7479013497315439     
 C   34.676561230496638        2.2274303763332108       -3.8758433518192952     
 H   34.940694378958234        1.1823349362148110       -3.6478695688263394     
 H   35.317490916346067        2.8421198369449288       -3.2246657837019699     
 C   34.999552297446989        2.5326092821154456       -5.3423068968998821     
 H   34.363678177447106        1.9113653681791394       -5.9912901356046779     
 H   34.716064875739896        3.5725161836267203       -5.5696231268708578     
 C   36.471891597761633        2.3138811730164863       -5.7148003919014938     
 H   36.765629468987747        1.2810271458508384       -5.4666988094409037     
 H   37.111983615006828        2.9619750538179166       -5.0949053307491745     
 C   36.751283570773275        2.5831980446633809       -7.1977586926675565     
 H   36.110388682367599        1.9310695194455849       -7.8104171118126020     
 H   36.445745160762222        3.6107846510442001       -7.4504085376738463     
 C   38.217169538514973        2.3747797397361579       -7.6043687011415440     
 H   38.855108798380137        3.0758702893717702       -7.0430071162946488     
 H   38.531580516516584        1.3632561176699782       -7.2986569489038837     
 C   38.427687831528871        2.5556376030352341       -9.1124665835373015     
 H   39.472264200914836        2.3927236466045056       -9.4136832578622265     
 H   38.152414131443784        3.5686527694993795       -9.4385450738049457     
 H   37.813624885365208        1.8487241396993863       -9.6869206418824962     
 Cl   16.092308298345881        2.0594977601742963        5.8750891830275407     
 Co   20.482922704351534        1.9353968572261226        12.352716598429248     
 N   21.915045870299700       0.39235996722027527        12.163983079704492     
 N   19.359496734657284       0.15093148046639115        12.336334858306151     
 N   21.732937565816059        2.7547396341289550        10.853432480143425     
 N   19.167451762015187        2.7285105912073826        10.822309516040431     
 N   21.964261911754839        2.8119208347707016        13.603427354600235     
 N   19.373688068551029        2.8807476969113770        13.950774067955205     
 O   23.264577665457193       0.58828875862936070        12.138704577855924     
 C   21.532884967243067      -0.85793826700621445        12.202295110246293     
 N   18.066314117909851      -0.24341696677724309        12.388012269602942     
 C   20.089422928588281      -0.99443216972144721        12.277036428559237     
 O   23.096929326150306        2.7466181132974903        10.925345356731162     
 C   21.236597617783247        3.3912134638762379        9.8236369261779277     
 N   17.843770474537656        2.9183319857430288        10.609317614656680     
 C   19.790752783836862        3.3951996091641119        9.8163967931716591     
 O   23.314444403710262        2.7118018900412784        13.406274898947046     
 C   21.598334457728154        3.4648743596404437        14.674732185715747     
 N   18.100699411422873        3.1927003088940809        14.288585698356952     
 C   20.155777129938276        3.5641002093289584        14.827076508744078     
 B   23.702676451891723        2.0357271844419840        12.113355609871924     
 C   22.480952293700145       -2.0047849933537951        12.211149465436540     
 H   17.299573788700993       0.45356044237447057        12.513993477048848     
 C   17.951849851345390       -1.5954441839486297        12.377029668349023     
 C   19.237733022474430       -2.1175966885561075        12.295707239988499     
 C   22.067900791902371        4.0748224140342968        8.7944026973688594     
 H   17.136890405618139        2.5409088968870503        11.277482158910169     
 C   17.612663391353468        3.6859545567169025        9.5125958394998360     
 C   18.846596506536820        4.0148150123739246        8.9705265047935825     
 C   22.558001770271215        4.0644094924979841        15.635486246674400     
 H   17.297204609061001        2.7650125335686866        13.774146810139323     
 C   18.049817191579280        4.0449209947585301        15.336686836906159     
 C   19.362216377628592        4.3114937537699447        15.716273027011063     
 C   25.288913994594967        2.0909939296123849        11.946407240748222     
 H   23.224460479209029       -1.9070120877496979        11.407515101201094     
 H   23.062700078892373       -2.0154671160133155        13.145283173508338     
 H   21.959897644106402       -2.9581911899562532        12.112355906922426     
 H   16.982628479842518       -2.0703930926327323        12.473871594222196     
 H   19.512910853541705       -3.1618674159916331        12.258870306641462     
 H   22.862555366875114        4.6539894805546647        9.2813662314574756     
 H   22.576068946738495        3.3459456867444994        8.1467560672295924     
 H   21.456774952696932        4.7315737535281404        8.1674148298769236     
 H   16.612226735879776        3.9556567121702786        9.1937574140188865     
 H   19.030464146331347        4.6264615624325289        8.0988136916201796     
 H   23.398821952622853        4.5217777435031747        15.099022521902599     
 H   22.067024620236349        4.8009897555530010        16.276444539257621     
 H   22.987522227493066        3.2839325725781032        16.281705518446334     
 H   17.102165078583543        4.4209386733727030        15.703927346747010     
 H   19.680697322842931        4.9582955856667468        16.521440449806597     
 H   25.769708379470867        1.5352729946578194        12.767032938285070     
 H   25.616233882911857        3.1373488428908742        12.061015953929347     
 C   25.759937693399795        1.5520047376076425        10.586162973863720     
 H   25.527532939855849       0.47796819188481371        10.515619444126925     
 H   25.173452112247066        2.0325834569207841        9.7882516052083943     
 C   27.244823511711537        1.7702898250286048        10.280731146717381     
 H   27.865600738338937        1.1844444136695673        10.976667510590039     
 H   27.506470753885001        2.8240928180340177        10.470839057355223     
 C   27.597204952394826        1.4133040779416093        8.8325150345342696     
 H   27.374560799111904       0.35045676799198383        8.6470501852622679     
 H   26.929348678792437        1.9695629691991974        8.1549772331402153     
 C   29.053461212338537        1.7055931639717108        8.4604895716002737     
 H   29.723915627422727        1.1125357441292676        9.1021154193484950     
 H   29.285723052664057        2.7585228045051613        8.6883134305489040     
 C   29.369373596382776        1.4207229043882150        6.9887802678060389     
 H   29.150020491485368       0.36526964348930008        6.7618697602447062     
 H   28.686294519149911        2.0021894916830285        6.3502989412838931     
 C   30.820545504354730        1.7348180090463197        6.6102784746759156     
 H   31.043097026327775        2.7879780872282138        6.8463767719852608     
 H   31.498509424904775        1.1430393206814902        7.2456856466735626     
 C   31.139468526005373        1.4609137580574247        5.1371635880838138     
 H   30.468346449493012        2.0559587457373096        4.4996105235485047     
 H   30.908115065709232       0.41003777611210113        4.9012144479924391     
 C   32.597029251547781        1.7568141018659067        4.7673209023485166     
 H   32.831650084367382        2.8083110404151905        4.9987285528027403     
 H   33.262298601228501        1.1597539965333146        5.4111236629333259     
 C   32.921953904389767        1.4679069201966781        3.2979901421898243     
 H   32.273155263436557        2.0779094190387561        2.6516802042579850     
 H   32.662917748385517       0.42278697158503636        3.0653030996348445     
 C   34.390446643145545        1.7196228037598449        2.9373466590867237     
 H   34.654295232072165        2.7647654056601576        3.1654168728078558     
 H   35.031569811309701        1.1050706678551783        3.5884521099092792     
 C   34.713525408562560        1.4146744778137788        1.4708508130034104     
 H   34.077523726148520        2.0358182689541167       0.82190332624302109     
 H   34.430330987627499       0.37471362295935851        1.2434206537789889     
 C   36.185834103054830        1.6338287224131287        1.0984984302576586
[truncated: 2,147,514 more chars]
