# Supplementary material for: Unraveling the Contributions to Spin–Lattice Relaxation in Kramers Single-Molecule Magnets
Source: J Am Chem Soc. 2022 Dec 9;144(50):22965–75. doi: 10.1021/jacs.2c08876 (PMC9782788; doi:10.1021/jacs.2c08876)
Supplement: Supplementary file 2 — ja2c08876_si_002.zip [file ja2c08876_si_002.zip › phonon_Co/mol-5/mode-1-10/10/Cart_disp.xyz]

         142

 Br -0.55775568045860546        2.9498356214107733        2.3247814891096810     
 Co  -1.0314339995550821        1.6105395674911069        4.2150373934580951     
 P  -2.9230991126073902       0.43237171092041693        3.6573212073999688     
 Br  -1.5050737423508145        2.9498830302679950        6.1052712742998789     
 P  0.86017776136814361       0.43223057254594466        4.7726903947853554     
 C  -2.6872837749707554      -0.75818597503212104        2.2958051830147914     
 C  -3.7785804370818190      -0.51268141385047372        4.9698944823444240     
 C  -4.1949847024586999        1.5963287428443911        3.0461605466847232     
 C  0.62441976099910534      -0.75832275867577392        6.1342203506883397     
 C   1.7155834353327908      -0.51284169613527886        3.4600768562905682     
 C   2.1321179519576283        1.5961610979693359        5.3837964219231145     
 C  -1.9173741748061035      -0.35973722411231124        1.1863708121611993     
 C  -3.2266600055047747       -2.0551428918175825        2.3320513326691392     
 C  -3.0270738797246008       -1.4275016494616690        5.7303140153079726     
 C  -5.1475061306793517      -0.34433668484380225        5.2481077726896075     
 C  -4.4607916174415774        2.7571512380615486        3.7959633010721023     
 C  -4.9103569080877110        1.3577852248461704        1.8606546646659896     
 C -0.14546082206702773      -0.35986971025329939        7.2436728427822112     
 C   1.1638637952367050       -2.0552555168624043        6.0979966591555943     
 C  0.96403958181418825       -1.4276764941955680        2.6997092999482035     
 C   3.0844949532818489      -0.34449019186053353        3.1817834299685015     
 C   2.3979436952142663        2.7569540346980976        4.6339535259877431     
 C   2.8474996620442630        1.3576394975554253        6.5693013528446436     
 C  -1.7002380291389798       -1.2439405385269167       0.12986289441982163     
 H  -1.4804629443967809       0.63729218679683775        1.1573132367803782     
 C  -2.9956268423500729       -2.9393453136075123        1.2754805990916154     
 H  -3.8072463710515345       -2.3803399852216831        3.1898092937490619     
 C  -3.6302133268842804       -2.1408952869962157        6.7681107379339061     
 H  -1.9686499734683787       -1.5824347569365294        5.5241447817712874     
 C  -5.7504338552635037       -1.0752467874934160        6.2764065633537118     
 H  -5.7365462848239153       0.36922891372172473        4.6757696953423658     
 C  -5.4487292886065637        3.6486142720908692        3.3731007267441715     
 H  -3.8869278401132545        2.9651217197275801        4.6991121631907555     
 C  -5.8906740954418968        2.2612090149752442        1.4375759479306329     
 H  -4.6946553241637599       0.46888456060613370        1.2694823948036940     
 C -0.36250826941634057       -1.2440503949563091        8.3002165288234906     
 H -0.58240591447160417       0.63714789897821500        7.2727213490146259     
 C  0.93292055022914433       -2.9394354094752924        7.1546065477723548     
 H   1.7444356518946615       -2.3804516015990367        5.2402281283653034     
 C   1.5671268025781895       -2.1410648917654895        1.6618770299775039     
 H  -9.4370987736564119E-002  -1.5826261128044019        2.9059442843948422     
 C   3.6873708269954295       -1.0753974292620254        2.1534521574329246     
 H   3.6735641596156130       0.36908317553056363        3.7540834616237735     
 C   3.3859069581993082        3.6484080264044101        5.0567727881449214     
 H   1.8240733866175081        2.9649121123475743        3.7308062698327209     
 C   3.8278505547578185        2.2610506721026544        6.9923333853773100     
 H   2.6317826690326389       0.46876569759749859        7.1605091256252944     
 C  -2.2325766319711984       -2.5366035069659403       0.17592630488745942     
 H  -1.1005558660007133      -0.93417538827094848      -0.72381577854824508     
 H  -3.4031274520518484       -3.9468115864016355        1.3340397227451009     
 C  -4.9892752709208352       -1.9609412203112986        7.0460769948502406     
 H  -3.0287043078854792       -2.8185669991086653        7.3710978422132900     
 H  -6.8102115775020131      -0.93265359354250332        6.4847683073953650     
 C  -6.1653375916549367        3.4034012479153497        2.1966890762021842     
 H  -5.6519421315319525        4.5418766771018486        3.9625534105912545     
 H  -6.4503358129303665        2.0709356020878893       0.52335863287482576     
 C  0.16989181772827833       -2.5366909675523841        8.2541737012212764     
 H -0.96216640740782011      -0.93428794900367695        9.1539110048893821     
 H   1.3404718842541139       -3.9468846474077668        7.0960692002872632     
 C   2.9261715973631284       -1.9610987681706280        1.3838278103818518     
 H  0.96558918371260216       -2.8187415220495624        1.0589244136517928     
 H   4.7471366104223129      -0.93279111559886685        1.9450247910372624     
 C   4.1025316828108540        3.4032119971692900        6.2331791263246821     
 H   3.5891266747846542        4.5416486099602258        4.4672891769738845     
 H   4.3875247213948212        2.0707915173972578        7.9065470561264188     
 H  -2.0325011513480962       -3.2239873622748902      -0.64372108590669175     
 H  -5.4459305957001920       -2.4869809892966437        7.8837868818478984     
 H  -6.9359948098856075        4.1011794914943973        1.8731323573157257     
 H  -3.0121149636717387E-002  -3.2240553695105438        9.0738515853503401     
 H   3.3827777347996926       -2.4871284900570072       0.54608374390911218     
 H   4.8732140180146519        4.1009802450228445        6.5566999644309059     
 Br   7.8511597842012071        5.1395906762581767        14.282866332408286     
 Co   8.3248238109518606        6.4789318667604858        12.392638963238671     
 P   10.216486571520685        7.6570936579951825        12.950372169029523     
 Br   8.7984730838684726        5.1396448739964091        10.502366757107547     
 P   6.4332118384332109        7.6572494586999209        11.835007436874747     
 C   9.9806631396304475        8.8476438459560338        14.311891960769159     
 C   11.071975589535237        8.6021509811005998        11.637806272464605     
 C   11.488369109467037        6.4931379191292651        13.561540718313871     
 C   6.6689688927342408        8.8478045863591532        10.473477825786457     
 C   5.5778006272617713        8.6023173619077564        13.147619873314694     
 C   5.1612831169378781        6.4933006045082955        11.223913129798706     
 C   9.2107485154521065        8.4491852776064942        15.421319573623178     
 C   10.520042642706107        10.144599539789102        14.275659846665365     
 C   10.320481773331924        9.5169983598779346        10.877404630733603     
 C   12.440895141099984        8.4337762361321271        11.359575797031448     
 C   11.754166581178964        5.3323046381894565        12.811751644469062     
 C   12.203749437501024        6.7316945196473270        14.747039031920629     
 C   7.4388625221237294        8.4493639056076990        9.3640287323624491     
 C   6.1295234304597086        10.144736931242315        10.509708793463973     
 C   6.3293444409203001        9.5171383200524069        13.908002149479012     
 C   4.2088848345129293        8.4339786587968586        13.425896042537618     
 C   4.8954388656853576        5.3325375534147694        11.973797399324479     
 C   4.4459373512297384        6.7317688675263279        10.038374890641991     
 C   8.9936126981764311        9.3333782219737422        16.477835424516901     
 H   8.7738348533373482        7.4521563266109574        15.450365211247451     
 C   10.289009996388657        11.028791714224811        15.332239067264760     
 H   11.100632322556240        10.469803217978496        13.417906774853503     
 C   10.923628044589787        10.230390138802909        9.8396103080910731     
 H   9.2620624442091088        9.6719544110959497        11.083585083334812     
 C   13.043829589239035        9.1646828042845794        10.331278643693109     
 H   13.029924956058823        7.7201890514601148        11.931898956827871     
 C   12.742104461934655        4.4408443477728579        13.234619229453799     
 H   11.180297109347562        5.1243254223700356        11.908608412019834     
 C   13.184065841738191        5.8282728887581987        15.170123650065303     
 H   11.988054561335456        7.6206038322986922        15.338200668756262     
 C   7.6559240342244124        9.3335561705194099        8.3074969194403536     
 H   7.8758094437022761        7.4523475623644231        9.3349740910783208     
 C   6.3604814450465765        11.028928365169861        9.4531119364793561     
 H   5.5489399706544544        10.469924529676474        11.367473124353342     
 C   5.7262530283388964        10.230524987517008        14.945832694738469     
 H   7.3877580474644748        9.6720786307005255        13.701779444501064     
 C   3.6060047477797057        9.1648835738775176        14.454226288262882     
 H   3.6198150192716279        7.7204173766307358        12.853582816930196     
 C   3.9074937320445673        4.4410596841887378        11.550984867277263     
 H   5.4692838174250102        5.1246183584331524        12.876970208993573     
 C   3.4656049835667337        5.8283326705330998        9.6153492659027293     
 H   4.6616677629979186        7.6206194230480166        9.4471361882629878     
 C   9.5259571509815064        10.626039606128236        16.431787181199038     
 H   8.3939258311461789        9.0236088742863636        17.331509039460897     
 H   10.696514230965290        12.036257346542561        15.273691535974198     
 C   12.282683545625140        10.050405615965609        9.5616271220486908     
 H   10.322128475088219        10.908085640219898        9.2366390323884602     
 H   14.103602092745032        9.0220652307586420        10.122902941026654     
 C   13.458720430394630        4.6860702023565217        14.411023249629906     
 H   12.945312258646370        3.5475744978424371        12.645176234310572     
 H   13.743733852975653        6.0185555222420799        16.084335189155027     
 C   7.1235265394724978        10.626197091609145        8.3535499843650616     
 H   8.2555922442403578        9.0238030111632401        7.4538051074538378     
 H   5.9529297348238597        12.036376879465207        9.5116559818279587     
 C   4.3672041553951120        10.050570667846710        15.223865818241567     
 H   6.3277902779966588        10.908190064680348        15.548797640107262     
 H   2.5462353717325303        9.0222873769907022        14.662640180425795     
 C   3.1909054311519927        4.6862015723034771        10.374543528380659     
 H   3.7042621896446728        3.5478419088918578        12.140499984528310     
 H   2.9059594612783344        6.0185502142495304        8.7011083769525115     
 H   9.3258829694773091        11.313413778430753        17.251442490203992     
 H   12.739342630633116        10.576444057299808        8.7239182572198484     
 H   14.229377649514575        3.9882939113458784        14.734583649828974     
 H   7.3235535721661416        11.313571172631569        7.5338831932500998     
 H   3.9105945546043972        10.576599715307717        16.061608355768815     
 H   2.4202383370913059        3.9884134010340682        10.051026870437370     
         142

 Br -0.55402810886067511        2.9502925240652349        2.3271744795291966     
 Co  -1.0314327308873279        1.6097562980315516        4.2150365007001902     
 P  -2.9217871655020211       0.43152611702939608        3.6535277014099701     
 Br  -1.5088006927582736        2.9503376325745951        6.1028775741898853     
 P  0.85887114094973638       0.43139216729864743        4.7764853620410879     
 C  -2.6842819157672175      -0.75936376638551495        2.2927149824040516     
 C  -3.7783793008727282      -0.51337215450295004        4.9654266986772031     
 C  -4.1938600698457655        1.5940990389771716        3.0399522713304870     
 C  0.62142037932415006      -0.75949349108698527        6.1373114055589228     
 C   1.7153914739561513      -0.51352437573351484        3.4645482043410398     
 C   2.1309958845097468        1.5939399805008692        5.3900088159969588     
 C  -1.9158966322507982      -0.35977863055169568        1.1826850708081393     
 C  -3.2218490376895361       -2.0569893966267032        2.3294246401506822     
 C  -3.0273998129983708       -1.4270830134985857        5.7275725179775741     
 C  -5.1477031101453843      -0.34571265088661213        5.2416049358801269     
 C  -4.4613369492244983        2.7553823773184711        3.7883206644884972     
 C  -4.9084125964533252        1.3535182673438619        1.8543949469926901     
 C -0.14693727427867634      -0.35990419210063440        7.2473585446731006     
 C   1.1590518432148698       -2.0570961986442842        6.1006231192028144     
 C  0.96437663132847884       -1.4272491571257895        2.7024517876357934     
 C   3.0847018263277568      -0.34585841386750688        3.1882938986150764     
 C   2.3984904829285529        2.7551952889931930        4.6416023029533564     
 C   2.8455576081370495        1.3533800205226540        6.5755651364974108     
 C  -1.6989932369070309       -1.2434646282455710       0.12574565406383054     
 H  -1.4803031878519419       0.63780199519699587        1.1534234179213594     
 C  -2.9908585849125693       -2.9407014053971370        1.2724184387370345     
 H  -3.8012263748089579       -2.3830108675005990        3.1876690682216089     
 C  -3.6315286507800666       -2.1400453324064048        6.7650695813072099     
 H  -1.9686324001499598       -1.5814197548697029        5.5230508687127227     
 C  -5.7516251988153284       -1.0761656899837451        6.2696022704260264     
 H  -5.7362228608427204       0.36706636210563848        4.6678705637352476     
 C  -5.4500076810512361        3.6453114448213260        3.3640148889219628     
 H  -3.8882737072075919        2.9648261904362010        4.6915893224062177     
 C  -5.8894745959848018        2.2553396178964822        1.4299039610391011     
 H  -4.6914923303455716       0.46431645450582704        1.2642438829485092     
 C -0.36375642234052352       -1.2435686441784937        8.3043319778923159     
 H -0.58256283207302406       0.63766524452430429        7.2766115547838943     
 C  0.92814680718268716       -2.9407867533765275        7.1576665601087370     
 H   1.7384153473399284       -2.3831167768090848        5.2423686451470379     
 C   1.5684559373242799       -2.1402065630572151        1.6649210458236288     
 H  -9.4378119579735908E-002  -1.5816015980191818        2.9070358370350999     
 C   3.6885747394806581       -1.0763087921689243        2.1602657980762787     
 H   3.6732491230948323       0.36692804850903543        3.7619920994675851     
 C   3.3871855123543431        3.6451158241341894        5.0658668545176759     
 H   1.8254209236366326        2.9646273023551957        3.7383352363360847     
 C   3.8266516136249278        2.2551894421425218        7.0000116968234440     
 H   2.6286228480760072       0.46420367551762365        7.1657499071240291     
 C  -2.2298354295226384       -2.5367236211426434       0.17207476522308643     
 H  -1.1007998235356777      -0.93284084539740109      -0.72856860017083291     
 H  -3.3970099109642562       -3.9486672004765535        1.3311851402728458     
 C  -4.9910214389697929       -1.9607357775407335        7.0409878990127286     
 H  -3.0304610787262050       -2.8168180527132320        7.3694343759776251     
 H  -6.8117091454469127      -0.93404304769037816        6.4764729112355965     
 C  -6.1657113994171899        3.3980082679595824        2.1875910223670751     
 H  -5.6545013619603548        4.5390096234617561        3.9522827992266918     
 H  -6.4485498638188483        2.0635959255134950       0.51566957023608451     
 C  0.16714411226186443       -2.5368063897597648        8.2580224568752119     
 H -0.96192697232742908      -0.93294737325349320        9.1586612492349140     
 H   1.3343462705564082       -3.9487363862623783        7.0989205647129001     
 C   2.9279324419349719       -1.9608855303970967        1.3889239753627594     
 H  0.96736125211197199       -2.8169840304620841        1.0605890384842032     
 H   4.7486473508811970      -0.93417366356892351        1.9533328673703994     
 C   4.1029049856453108        3.3978287938908256        6.2422855833834481     
 H   3.5916855985954217        4.5387933098822151        4.4775695687751904     
 H   4.3857388423700803        2.0634592890473948        7.9142425438950976     
 H  -2.0301065059756915       -3.2235571409561454      -0.64807481188635718     
 H  -5.4485400796151824       -2.4862969011918112        7.8784854031005036     
 H  -6.9368919885463267        4.0945116559896775        1.8628416507149392     
 H  -3.2525437979881527E-002  -3.2236213868650170        9.0782010329978231     
 H   3.3854044154947078       -2.4864371532041565       0.55139406140865654     
 H   4.8741094272439192        4.0943227324717020        6.5670008018693604     
 Br   7.8474315398811463        5.1391356248802680        14.280475289427873     
 Co   8.3248225748442675        6.4797146605724620        12.392640311786737     
 P   10.215174828119650        7.6579391039104241        12.954165312363047     
 Br   8.8021996512850507        5.1391869307715892        10.504762904987171     
 P   6.4345185708415507        7.6580870517849249        11.831211898481010     
 C   9.9776618903789256        8.8488218620132333        14.314981630590703     
 C   11.071774319133475        8.6028414257655701        11.642273383786375     
 C   11.487244873383686        6.4953674523278018        13.567748239488179     
 C   6.6719684653025286        8.8489744655361946        10.470386242967134     
 C   5.5779930378336822        8.6029994199473681        13.143148055433960     
 C   5.1624046862109836        6.4955219061128808        11.217699514283771     
 C   9.2092718650295016        8.4492273689211697        15.425005129687019     
 C   10.515232097420801        10.146446342924646        14.278285325272096     
 C   10.320806965345328        9.5165780725290379        10.880144536716923     
 C   12.441092319349986        8.4351534774105197        11.366078921284878     
 C   11.754712753870017        5.3340738274199841        12.819392897310610     
 C   12.201805217975972        6.7359607554549603        14.753298290674598     
 C   7.4403385994975428        8.4493969715623152        9.3603423703393265     
 C   6.1343355334917229        10.146576738710198        10.507081418550776     
 C   6.3290078920492849        9.5167110521147862        13.905258408545063     
 C   4.2086786348172822        8.4353456355320162        13.419386028695737     
 C   4.8948924607410893        5.3342949537890307        11.966145256748256     
 C   4.4478771402782513        6.7360312923050110        10.032111554989893     
 C   8.9923687739326095        9.3329034937650555        16.481952099481056     
 H   8.7736761375154799        7.4516471690354100        15.454255428850079     
 C   10.284242132139225        11.030148594888571        15.335299609671521     
 H   11.094612569223427        10.472474099424572        13.420045544290828     
 C   10.924942331420297        10.229538668517762        9.8426498083915206     
 H   9.2620438878436531        9.6709365808461527        11.084676781133071     
 C   13.045020842727084        9.1656032109703514        10.338083207553453     
 H   13.029602235685882        7.7223539768121094        11.939799155491476     
 C   12.743383741007923        4.4441474186692149        13.243703411326107     
 H   11.181644046930185        5.1246216501365343        11.916129639203843     
 C   13.182866536276281        5.8341415153252889        15.177794857962038     
 H   11.984891362763685        7.6251708262587572        15.343439204398450     
 C   7.6571710893581919        9.3330724411334387        8.3033802258783354     
 H   7.8759659691971624        7.4518287663612020        9.3310835442244038     
 C   6.3652545870092476        11.030278275536368        9.4500503718153883     
 H   5.5549609264317317        10.472589205742651        11.365331871070676     
 C   5.7249246597269519        10.229666836271157        14.942787527516545     
 H   7.3877655195062513        9.6710546412604987        13.700685964936010     
 C   3.6048017732607205        9.1657938430186423        14.447413161119739     
 H   3.6201307268830467        7.7225706489141990        12.845675331178686     
 C   3.9062146328923388        4.4443517965293005        11.541887027423400     
 H   5.4679379154937600        5.1248998030914947        12.869436589828894     
 C   3.4668007146533970        5.8341981595214447        9.6076710125225926     
 H   4.6648246860830227        7.6251855837506159        9.4418974619398384     
 C   9.5232164977674305        10.626160992266824        16.435637416049083     
 H   8.3941709039088686        9.0222756968670463        17.336261546052853     
 H   10.690396869762026        12.038113795165433        15.276543930235489     
 C   12.284429019968885        10.050200235247328        9.5667154971512574     
 H   10.323883758223808        10.906333987598904        9.2383000297840372     
 H   14.105099855097780        9.0234574730057098        10.131199400105320     
 C   13.459094836029898        4.6914628844236956        14.420119948223411     
 H   12.947872606999050        3.5504421366153149        12.655444744965044     
 H   13.741947867161871        6.0258940544549757        16.092023690437273     
 C   7.1262729179288735        10.626310479358688        8.3496994535218096     
 H   8.2553512684183392        9.0224600385550779        7.4490535074811461     
 H   5.9590546783626666        12.038227188976947        9.5088027059915614     
 C   4.3654442864203569        10.050357053239374        15.218769358174489     
 H   6.3260190325518257        10.906433325636330        15.547131211476898     
 H   2.5447257546059037        9.0236683497711674        14.654333337104505     
 C   3.1905297919593929        4.6915874894283034        10.365435054851627     
 H   3.7017032708974393        3.5506959497022650        12.130214179106895     
 H   2.9077407174844176        6.0258888521820539        8.6934143138548858     
 H   9.3234887970884444        11.312985298309215        17.255794525393792     
 H   12.741951272526460        10.575760120804818        8.7292190007238570     
 H   14.230275475563847        3.9949613965985846        14.744872794592524     
 H   7.3259558261078350        11.313134692899990        7.5295314318125950     
 H   3.9079690657291772        10.575908072117331        16.056297820430373     
 H   2.4193398122017409        3.9950746747373644        10.040723752795500     
         142

 Br -0.55030053726274486        2.9507494267196961        2.3295674699487128     
 Co  -1.0314314622195737        1.6089730285719963        4.2150356079422853     
 P  -2.9204752183966516       0.43068052313837524        3.6497341954199718     
 Br  -1.5125276431657328        2.9507922348811957        6.1004838740798908     
 P  0.85756452053132926       0.43055376205135021        4.7802803292968195     
 C  -2.6812800565636801      -0.76054155773890897        2.2896247817933122     
 C  -3.7781781646636370      -0.51406289515542636        4.9609589150099813     
 C  -4.1927354372328303        1.5918693351099520        3.0337439959762507     
 C  0.61842099764919478      -0.76066422349819651        6.1404024604295060     
 C   1.7151995125795116      -0.51420705533175093        3.4690195523915115     
 C   2.1298738170618656        1.5917188630324024        5.3962212100708031     
 C  -1.9144190896954931      -0.35982003699108012        1.1789993294550793     
 C  -3.2170380698742975       -2.0588359014358240        2.3267979476322256     
 C  -3.0277257462721407       -1.4266643775355021        5.7248310206471755     
 C  -5.1479000896114169      -0.34708861692942200        5.2351020990706472     
 C  -4.4618822810074192        2.7536135165753937        3.7806780279048922     
 C  -4.9064682848189403        1.3492513098415533        1.8481352293193907     
 C -0.14841372649032494      -0.35993867394796947        7.2510442465639899     
 C   1.1542398911930345       -2.0589368804261641        6.1032495792500354     
 C  0.96471368084276943       -1.4268218200560112        2.7051942753233833     
 C   3.0849086993736643      -0.34722663587448016        3.1948043672616513     
 C   2.3990372706428400        2.7534365432882879        4.6492510799189688     
 C   2.8436155542298365        1.3491205434898828        6.5818289201501790     
 C  -1.6977484446750819       -1.2429887179642252       0.12162841370783946     
 H  -1.4801434313071029       0.63831180359715400        1.1495335990623405     
 C  -2.9860903274750656       -2.9420574971867612        1.2693562783824539     
 H  -3.7952063785663812       -2.3856817497795149        3.1855288426941555     
 C  -3.6328439746758523       -2.1391953778165940        6.7620284246805147     
 H  -1.9686148268315409       -1.5804047528028764        5.5219569556541588     
 C  -5.7528165423671540       -1.0770845924740744        6.2627979774983409     
 H  -5.7358994368615246       0.36490381048955223        4.6599714321281294     
 C  -5.4512860734959077        3.6420086175517823        3.3549290510997540     
 H  -3.8896195743019293        2.9645306611448219        4.6840664816216799     
 C  -5.8882750965277069        2.2494702208177197        1.4222319741475695     
 H  -4.6883293365273833       0.45974834840552037        1.2590053710933244     
 C -0.36500457526470653       -1.2430868934006780        8.3084474269611430     
 H -0.58271974967444384       0.63818259007039346        7.2805017605531637     
 C  0.92337306413622999       -2.9421380972777631        7.1607265724451192     
 H   1.7323950427851953       -2.3857819520191330        5.2445091619287734     
 C   1.5697850720703705       -2.1393482343489403        1.6679650616697537     
 H  -9.4385251422907698E-002  -1.5805770832339618        2.9081273896753577     
 C   3.6897786519658866       -1.0772201550758229        2.1670794387196324     
 H   3.6729340865740516       0.36477292148750728        3.7699007373113966     
 C   3.3884640665093775        3.6418236218639688        5.0749609208904296     
 H   1.8267684606557573        2.9643424923628170        3.7458642028394489     
 C   3.8254526724920370        2.2493282121823892        7.0076900082695790     
 H   2.6254630271193751       0.45964165343774871        7.1709906886227648     
 C  -2.2270942270740783       -2.5368437353193465       0.16822322555871344     
 H  -1.1010437810706422      -0.93150630252385369      -0.73332142179342064     
 H  -3.3908923698766635       -3.9505228145514719        1.3283305578005908     
 C  -4.9927676070187514       -1.9605303347701686        7.0358988031752165     
 H  -3.0322178495669312       -2.8150691063177988        7.3677709097419610     
 H  -6.8132067133918124      -0.93543250183825299        6.4681775150758281     
 C  -6.1660852071794432        3.3926152880038147        2.1784929685319661     
 H  -5.6570605923887571        4.5361425698216635        3.9420121878621290     
 H  -6.4467639147073301        2.0562562489391003       0.50798050759734314     
 C  0.16439640679545053       -2.5369218119671455        8.2618712125291474     
 H -0.96168753724703815      -0.93160679750330933        9.1634114935804440     
 H   1.3282206568587025       -3.9505881251169903        7.1017719291385362     
 C   2.9296932865068155       -1.9606722926235651        1.3940201403436667     
 H  0.96913332051134193       -2.8152265388746063        1.0622536633166135     
 H   4.7501580913400820      -0.93555621153898016        1.9616409437035363     
 C   4.1032782884797685        3.3924455906123612        6.2513920404422141     
 H   3.5942445224061887        4.5359380098042035        4.4878499605764963     
 H   4.3839529633453393        2.0561270606975319        7.9219380316637773     
 H  -2.0277118606032869       -3.2231269196374011      -0.65242853786602262     
 H  -5.4511495635301728       -2.4856128130869792        7.8731839243531088     
 H  -6.9377891672070469        4.0878438204849576        1.8525509441141530     
 H  -3.4929726323045661E-002  -3.2231874042194897        9.0825504806453061     
 H   3.3880310961897235       -2.4857458163513062       0.55670437890820101     
 H   4.8750048364731864        4.0876652199205603        6.5773016393078159     
 Br   7.8437032955610855        5.1386805735023584        14.278084246447458     
 Co   8.3248213387366743        6.4804974543844374        12.392641660334803     
 P   10.213863084718616        7.6587845498256648        12.957958455696570     
 Br   8.8059262187016270        5.1387289875467683        10.507159052866793     
 P   6.4358253032498896        7.6589246448699289        11.827416360087273     
 C   9.9746606411274019        8.8499998780704310        14.318071300412244     
 C   11.071573048731713        8.6035318704305404        11.646740495108144     
 C   11.486120637300333        6.4975969855263385        13.573955760662484     
 C   6.6749680378708174        8.8501443447132377        10.467294660147811     
 C   5.5781854484055939        8.6036814779869815        13.138676237553225     
 C   5.1635262554840899        6.4977432077174653        11.211485898768837     
 C   9.2077952146068949        8.4492694602358451        15.428690685750860     
 C   10.510421552135496        10.148293146060190        14.280910803878829     
 C   10.321132157358733        9.5161577851801411        10.882884442700243     
 C   12.441289497599987        8.4365307186889140        11.372582045538305     
 C   11.755258926561069        5.3358430166505109        12.827034150152157     
 C   12.199860998450921        6.7402269912625936        14.759557549428568     
 C   7.4418146768713571        8.4494300375169296        9.3566560083162038     
 C   6.1391476365237381        10.148416546178083        10.504454043637576     
 C   6.3286713431782697        9.5162837841771655        13.902514667611111     
 C   4.2084724351216360        8.4367126122671738        13.412876014853856     
 C   4.8943460557968219        5.3360523541632920        11.958493114172031     
 C   4.4498169293267642        6.7402937170836950        10.025848219337792     
 C   8.9911248496887879        9.3324287655563687        16.486068774445211     
 H   8.7735174216936134        7.4511380114598618        15.458145646452707     
 C   10.279474267889793        11.031505475552331        15.338360152078284     
 H   11.088592815890616        10.475144980870647        13.422184313728152     
 C   10.926256618250809        10.228687198232617        9.8456893086919663     
 H   9.2620253314781973        9.6699187505963557        11.085768478931332     
 C   13.046212096215131        9.1665236176561216        10.344887771413797     
 H   13.029279515312940        7.7245189021641032        11.947699354155084     
 C   12.744663020081191        4.4474504895655720        13.252787593198418     
 H   11.182990984512806        5.1249178779030329        11.923650866387851     
 C   13.181667230814373        5.8400101418923791        15.185466065858773     
 H   11.981728164191912        7.6297378202188231        15.348677740040637     
 C   7.6584181444919714        9.3325887117474693        8.2992635323163189     
 H   7.8761224946920487        7.4513099703579808        9.3271929973704886     
 C   6.3700277289719187        11.031628185902875        9.4469888071514205     
 H   5.5609818822090089        10.475253881808827        11.363190617788009     
 C   5.7235962911150065        10.228808685025307        14.939742360294622     
 H   7.3877729915480277        9.6700306518204737        13.699592485370957     
 C   3.6035987987417353        9.1667041121597670        14.440600033976594     
 H   3.6204464344944656        7.7247239211976622        12.837767845427177     
 C   3.9049355337401104        4.4476439088698640        11.532789187569536     
 H   5.4665920135625097        5.1251812477498371        12.861902970664216     
 C   3.4679964457400603        5.8400636485097897        9.5999927591424559     
 H   4.6679816091681268        7.6297517444532152        9.4366587356166889     
 C   9.5204758445533564        10.626282378405412        16.439487650899132     
 H   8.3944159766715600        9.0209425194477273        17.341014052644805     
 H   10.684279508558761        12.039970243788305        15.279396324496780     
 C   12.286174494312627        10.049994854529047        9.5718038722538221     
 H   10.325639041359397        10.904582334977908        9.2399610271796142     
 H   14.106597617450531        9.0248497152527776        10.139495859183988     
 C   13.459469241665166        4.6968555664908695        14.429216646816915     
 H   12.950432955351733        3.5533097753881933        12.665713255619515     
 H   13.740161881348088        6.0332325866678724        16.099712191719522     
 C   7.1290192963852483        10.626423867108231        8.3458489226785559     
 H   8.2551102925963225        9.0211170659469158        7.4443019075084544     
 H   5.9651796219014734        12.040077498488687        9.5059494301551641     
 C   4.3636844174456009        10.050143438632038        15.213672898107410     
 H   6.3242477871069926        10.904676586592313        15.545464782846535     
 H   2.5432161374792770        9.0250493225516326        14.646026493783216     
 C   3.1901541527667931        4.6969734065531288        10.356326581322593     
 H   3.6991443521502059        3.5535499905126722        12.119928373685479     
 H   2.9095219736905009        6.0332274901145775        8.6857202507572602     
 H   9.3210946246995778        11.312556818187678        17.260146560583593     
 H   12.744559914419805        10.575076184309827        8.7345197442278639     
 H   14.231173301613119        4.0016288818512908        14.755161939356077     
 H   7.3283580800495276        11.312698213168412        7.5251796703750902     
 H   3.9053435768539573        10.575216428926945        16.050987285091935     
 H   2.4184412873121754        4.0017359484406612        10.030420635153632     
         142

 Br -0.54657296566481461        2.9512063293741573        2.3319604603682289     
 Co  -1.0314301935518198        1.6081897591124410        4.2150347151843812     
 P  -2.9191632712912821       0.42983492924735439        3.6459406894299735     
 Br  -1.5162545935731921        2.9512468371877958        6.0980901739698972     
 P  0.85625790011292202       0.42971535680405293        4.7840752965525519     
 C  -2.6782781973601422      -0.76171934909230288        2.2865345811825728     
 C  -3.7779770284545462      -0.51475363580790268        4.9564911313427604     
 C  -4.1916108046198959        1.5896396312427323        3.0275357206220148     
 C  0.61542161597423950      -0.76183495590940786        6.1434935153000891     
 C   1.7150075512028722      -0.51488973492998702        3.4734909004419832     
 C   2.1287517496139841        1.5894977455639356        5.4024336041446475     
 C  -1.9129415471401880      -0.35986144343046450        1.1753135881020194     
 C  -3.2122271020590585       -2.0606824062449451        2.3241712551137685     
 C  -3.0280516795459107       -1.4262457415724188        5.7220895233167770     
 C  -5.1480970690774486      -0.34846458297223187        5.2285992622611666     
 C  -4.4624276127903411        2.7518446558323162        3.7730353913212871     
 C  -4.9045239731845545        1.3449843523392448        1.8418755116460912     
 C -0.14989017870197355      -0.35997315579530448        7.2547299484548793     
 C   1.1494279391711995       -2.0607775622080440        6.1058760392972555     
 C  0.96505073035706002       -1.4263944829862327        2.7079367630109732     
 C   3.0851155724195718      -0.34859485788145350        3.2013148359082262     
 C   2.3995840583571266        2.7516777975833833        4.6568998568845821     
 C   2.8416735003226234        1.3448610664571115        6.5880927038029471     
 C  -1.6965036524431329       -1.2425128076828793       0.11751117335184838     
 H  -1.4799836747622639       0.63882161199731213        1.1456437802033217     
 C  -2.9813220700375620       -2.9434135889763855        1.2662941180278731     
 H  -3.7891863823238046       -2.3883526320584307        3.1833886171667025     
 C  -3.6341592985716384       -2.1383454232267831        6.7589872680538194     
 H  -1.9685972535131220       -1.5793897507360499        5.5208630425955940     
 C  -5.7540078859189787       -1.0780034949644035        6.2559936845706554     
 H  -5.7355760128803288       0.36274125887346598        4.6520723005210112     
 C  -5.4525644659405792        3.6387057902822386        3.3458432132775457     
 H  -3.8909654413962667        2.9642351318534428        4.6765436408371421     
 C  -5.8870755970706119        2.2436008237389578        1.4145599872560379     
 H  -4.6851663427091959       0.45518024230521364        1.2537668592381399     
 C -0.36625272818888949       -1.2426051426228626        8.3125628760299684     
 H -0.58287666727586362       0.63869993561648275        7.2843919663224321     
 C  0.91859932108977271       -2.9434894411789982        7.1637865847815014     
 H   1.7263747382304624       -2.3884471272291816        5.2466496787105079     
 C   1.5711142068164610       -2.1384899056406659        1.6710090775158783     
 H  -9.4392383266079488E-002  -1.5795525684487417        2.9092189423156158     
 C   3.6909825644511152       -1.0781315179827216        2.1738930793629860     
 H   3.6726190500532709       0.36261779446597908        3.7778093751552078     
 C   3.3897426206644123        3.6385314195937486        5.0840549872631842     
 H   1.8281159976748820        2.9640576823704379        3.7533931693428126     
 C   3.8242537313591463        2.2434669822222562        7.0153683197157140     
 H   2.6223032061627429       0.45507963135787377        7.1762314701214995     
 C  -2.2243530246255183       -2.5369638494960491       0.16437168589434048     
 H  -1.1012877386056064      -0.93017175965030630      -0.73807424341600836     
 H  -3.3847748287890713       -3.9523784286263903        1.3254759753283358     
 C  -4.9945137750677100       -1.9603248919996037        7.0308097073377045     
 H  -3.0339746204076574       -2.8133201599223656        7.3661074435062970     
 H  -6.8147042813367111      -0.93682195598612794        6.4598821189160605     
 C  -6.1664590149416965        3.3872223080480475        2.1693949146968565     
 H  -5.6596198228171595        4.5332755161815710        3.9317415764975663     
 H  -6.4449779655958110        2.0489165723647060       0.50029144495860189     
 C  0.16164870132903664       -2.5370372341745266        8.2657199681830846     
 H -0.96144810216664711      -0.93026622175312546        9.1681617379259759     
 H   1.3220950431609968       -3.9524398639716019        7.1046232935641731     
 C   2.9314541310786590       -1.9604590548500338        1.3991163053245741     
 H  0.97090538891071176       -2.8134690472871280        1.0639182881490239     
 H   4.7516688317989662      -0.93693875950903682        1.9699490200366732     
 C   4.1036515913142253        3.3870623873338968        6.2604984975009801     
 H   3.5968034462169562        4.5330827097261928        4.4981303523778022     
 H   4.3821670843205984        2.0487948323476690        7.9296335194324561     
 H  -2.0253172152308818       -3.2226966983186567      -0.65678226384568805     
 H  -5.4537590474451632       -2.4849287249821468        7.8678824456057139     
 H  -6.9386863458677670        4.0811759849802378        1.8422602375133668     
 H  -3.7334014666209801E-002  -3.2227534215739624        9.0868999282927891     
 H   3.3906577768847388       -2.4850544794984559       0.56201469640774537     
 H   4.8759002457024536        4.0810077073694178        6.5876024767462704     
 Br   7.8399750512410256        5.1382255221244497        14.275693203467045     
 Co   8.3248201026290811        6.4812802481964136        12.392643008882869     
 P   10.212551341317582        7.6596299957409055        12.961751599030094     
 Br   8.8096527861182032        5.1382710443219484        10.509555200746416     
 P   6.4371320356582293        7.6597622379549328        11.823620821693536     
 C   9.9716593918758800        8.8511778941276287        14.321160970233786     
 C   11.071371778329951        8.6042223150955106        11.651207606429914     
 C   11.484996401216982        6.4998265187248752        13.580163281836791     
 C   6.6779676104391053        8.8513142238902791        10.464203077328488     
 C   5.5783778589775057        8.6043635360265931        13.134204419672489     
 C   5.1646478247571963        6.4999645093220506        11.205272283253901     
 C   9.2063185641842900        8.4493115515505188        15.432376241814701     
 C   10.505611006850190        10.150139949195736        14.283536282485560     
 C   10.321457349372135        9.5157374978312443        10.885624348683564     
 C   12.441486675849989        8.4379079599673066        11.379085169791733     
 C   11.755805099252120        5.3376122058810385        12.834675402993703     
 C   12.197916778925871        6.7444932270702278        14.765816808182535     
 C   7.4432907542451705        8.4494631034715457        9.3529696462930811     
 C   6.1439597395557524        10.150256353645966        10.501826668724378     
 C   6.3283347943072554        9.5158565162395465        13.899770926677162     
 C   4.2082662354259899        8.4380795890023315        13.406366001011975     
 C   4.8937996508525536        5.3378097545375542        11.950840971595808     
 C   4.4517567183752780        6.7445561418623781        10.019584883685694     
 C   8.9898809254449663        9.3319540373476819        16.490185449409367     
 H   8.7733587058717450        7.4506288538843135        15.462035864055334     
 C   10.274706403640360        11.032862356216091        15.341420694485047     
 H   11.082573062557804        10.477815862316723        13.424323083165477     
 C   10.927570905081319        10.227835727947472        9.8487288089924139     
 H   9.2620067751127433        9.6689009203465570        11.086860176729591     
 C   13.047403349703179        9.1674440243418935        10.351692335274143     
 H   13.028956794939999        7.7266838275160969        11.955599552818690     
 C   12.745942299154457        4.4507535604619290        13.261871775070729     
 H   11.184337922095429        5.1252141056695306        11.931172093571860     
 C   13.180467925352463        5.8458787684594684        15.193137273755507     
 H   11.978564965620139        7.6343048141788881        15.353916275682824     
 C   7.6596651996257510        9.3321049823614981        8.2951468387543006     
 H   7.8762790201869350        7.4507911743547597        9.3233024505165716     
 C   6.3748008709345898        11.032978096269382        9.4439272424874527     
 H   5.5670028379862861        10.477918557875002        11.361049364505341     
 C   5.7222679225030619        10.227950533779456        14.936697193072700     
 H   7.3877804635898041        9.6690066623804469        13.698499005805903     
 C   3.6023958242227501        9.1676143813008899        14.433786906833451     
 H   3.6207621421058840        7.7268771934811253        12.829860359675667     
 C   3.9036564345878824        4.4509360212104268        11.523691347715673     
 H   5.4652461116312594        5.1254626924081794        12.854369351499537     
 C   3.4691921768267235        5.8459291374981346        9.5923145057623191     
 H   4.6711385322532308        7.6343179051558137        9.4314200092935394     
 C   9.5177351913392805        10.626403764543999        16.443337885749180     
 H   8.3946610494342515        9.0196093420284100        17.345766559236761     
 H   10.678162147355497        12.041826692411176        15.282248718758069     
 C   12.287919968656370        10.049789473810767        9.5768922473563887     
 H   10.327394324494986        10.902830682356914        9.2416220245751912     
 H   14.108095379803279        9.0262419574998454        10.147792318262656     
 C   13.459843647300435        4.7022482485580435        14.438313345410419     
 H   12.952993303704414        3.5561774141610711        12.675981766273987     
 H   13.738375895534306        6.0405711188807683        16.107400693001772     
 C   7.1317656748416240        10.626537254857775        8.3419983918353022     
 H   8.2548693167743039        9.0197740933387553        7.4395503075357619     
 H   5.9713045654402803        12.041927808000427        9.5030961543187669     
 C   4.3619245484708458        10.049929824024703        15.208576438040332     
 H   6.3224765416621596        10.902919847548295        15.543798354216172     
 H   2.5417065203526503        9.0264302953320961        14.637719650461927     
 C   3.1897785135741938        4.7023593236779551        10.347218107793561     
 H   3.6965854334029720        3.5564040313230794        12.109642568264064     
 H   2.9113032298965846        6.0405661280471010        8.6780261876596345     
 H   9.3187004523107131        11.312128338066140        17.264498595773393     
 H   12.747168556313149        10.574392247814837        8.7398204877318708     
 H   14.232071127662390        4.0082963671039966        14.765451084119627     
 H   7.3307603339912211        11.312261733436833        7.5208279089375853     
 H   3.9027180879787373        10.574524785736561        16.045676749753493     
 H   2.4175427624226100        4.0083972221439579        10.020117517511764     
         142

 Br -0.54284539406688437        2.9516632320286189        2.3343534507877446     
 Co  -1.0314289248840656        1.6074064896528857        4.2150338224264763     
 P  -2.9178513241859125       0.42898933535633355        3.6421471834399748     
 Br  -1.5199815439806514        2.9517014394943959        6.0956964738599035     
 P  0.85495127969451490       0.42887695155675570        4.7878702638082844     
 C  -2.6752763381566043      -0.76289714044569679        2.2834443805718330     
 C  -3.7777758922454550      -0.51544437646037899        4.9520233476755395     
 C  -4.1904861720069606        1.5874099273755129        3.0213274452677785     
 C  0.61242223429928422      -0.76300568832061910        6.1465845701706723     
 C   1.7148155898262327      -0.51557241452822300        3.4779622484924544     
 C   2.1276296821661025        1.5872766280954687        5.4086459982184918     
 C  -1.9114640045848827      -0.35990284986984894        1.1716278467489594     
 C  -3.2074161342438199       -2.0625289110540659        2.3215445625953115     
 C  -3.0283776128196807       -1.4258271056093352        5.7193480259863785     
 C  -5.1482940485434812      -0.34984054901504180        5.2220964254516860     
 C  -4.4629729445732620        2.7500757950892387        3.7653927547376820     
 C  -4.9025796615501687        1.3407173948369362        1.8356157939727917     
 C -0.15136663091362215      -0.36000763764263949        7.2584156503457686     
 C   1.1446159871493642       -2.0626182439899234        6.1085024993444756     
 C  0.96538777987135060       -1.4259671459164542        2.7106792506985626     
 C   3.0853224454654793      -0.34996307988842679        3.2078253045548011     
 C   2.4001308460714132        2.7499190518784782        4.6645486338501945     
 C   2.8397314464154104        1.3406015894243402        6.5943564874557152     
 C  -1.6952588602111840       -1.2420368974015334       0.11339393299585730     
 H  -1.4798239182174249       0.63933142039747026        1.1417539613443026     
 C  -2.9765538126000584       -2.9447696807660102        1.2632319576732922     
 H  -3.7831663860812279       -2.3910235143373466        3.1812483916392496     
 C  -3.6354746224674246       -2.1374954686369723        6.7559461114271242     
 H  -1.9685796801947031       -1.5783747486692234        5.5197691295370301     
 C  -5.7551992294708034       -1.0789223974547328        6.2491893916429699     
 H  -5.7352525888991330       0.36057870725737973        4.6441731689138930     
 C  -5.4538428583852516        3.6354029630126954        3.3367573754553370     
 H  -3.8923113084906040        2.9639396025620641        4.6690208000526043     
 C  -5.8858760976135169        2.2377314266601953        1.4068880003645063     
 H  -4.6820033488910076       0.45061213620490698        1.2485283473829552     
 C -0.36750088111307244       -1.2421233918450472        8.3166783250987937     
 H -0.58303358487728341       0.63921728116257204        7.2882821720917006     
 C  0.91382557804331555       -2.9448407850802338        7.1668465971178836     
 H   1.7203544336757293       -2.3911123024392298        5.2487901954922425     
 C   1.5724433415625516       -2.1376315769323915        1.6740530933620033     
 H  -9.4399515109251278E-002  -1.5785280536635216        2.9103104949558736     
 C   3.6921864769363437       -1.0790428808896204        2.1807067200063401     
 H   3.6723040135324903       0.36046266744445093        3.7857180129990193     
 C   3.3910211748194468        3.6352392173235279        5.0931490536359378     
 H   1.8294635346940065        2.9637728723780592        3.7609221358461769     
 C   3.8230547902262551        2.2376057522621235        7.0230466311618480     
 H   2.6191433852061112       0.45051760927799889        7.1814722516202352     
 C  -2.2216118221769587       -2.5370839636727522       0.16052014622996752     
 H  -1.1015316961405708      -0.92883721677675879      -0.74282706503859608     
 H  -3.3786572877014787       -3.9542340427013087        1.3226213928560808     
 C  -4.9962599431166677       -1.9601194492290388        7.0257206115001924     
 H  -3.0357313912483832       -2.8115712135269324        7.3644439772706320     
 H  -6.8162018492816108      -0.93821141013400278        6.4515867227562920     
 C  -6.1668328227039497        3.3818293280922798        2.1602968608617474     
 H  -5.6621790532455618        4.5304084625414793        3.9214709651330035     
 H  -6.4431920164842929        2.0415768957903118       0.49260238231986064     
 C  0.15890099586262274       -2.5371526563819073        8.2695687238370201     
 H -0.96120866708625607      -0.92892564600294170        9.1729119822715059     
 H   1.3159694294632911       -3.9542916028262134        7.1074746579898100     
 C   2.9332149756505026       -1.9602458170765025        1.4042124703054815     
 H  0.97267745731008171       -2.8117115556996501        1.0655829129814343     
 H   4.7531795722578503      -0.93832130747909348        1.9782570963698101     
 C   4.1040248941486830        3.3816791840554319        6.2696049545597461     
 H   3.5993623700277233        4.5302274096481812        4.5084107441791081     
 H   4.3803812052958566        2.0414626039978061        7.9373290072011349     
 H  -2.0229225698584772       -3.2222664769999119      -0.66113598982535338     
 H  -5.4563685313601535       -2.4842446368773148        7.8625809668583191     
 H  -6.9395835245284863        4.0745081494755180        1.8319695309125805     
 H  -3.9738303009373935E-002  -3.2223194389284355        9.0912493759402722     
 H   3.3932844575797545       -2.4843631426456056       0.56732501390728973     
 H   4.8767956549317208        4.0743501948182752        6.5979033141847250     
 Br   7.8362468069209648        5.1377704707465410        14.273302160486629     
 Co   8.3248188665214879        6.4820630420083889        12.392644357430937     
 P   10.211239597916547        7.6604754416561462        12.965544742363617     
 Br   8.8133793535347795        5.1378131010971275        10.511951348626038     
 P   6.4384387680665691        7.6605998310399368        11.819825283299799     
 C   9.9686581426243581        8.8523559101848281        14.324250640055329     
 C   11.071170507928191        8.6049127597604809        11.655674717751683     
 C   11.483872165133629        6.5020560519234119        13.586370803011098     
 C   6.6809671830073931        8.8524841030673223        10.461111494509165     
 C   5.5785702695494166        8.6050455940662065        13.129732601791755     
 C   5.1657693940303018        6.5021858109266359        11.199058667738965     
 C   9.2048419137616850        8.4493536428651943        15.436061797878542     
 C   10.500800461564886        10.151986752331281        14.286161761092291     
 C   10.321782541385540        9.5153172104823476        10.888364254666882     
 C   12.441683854099988        8.4392852012457009        11.385588294045160     
 C   11.756351271943172        5.3393813951115652        12.842316655835251     
 C   12.195972559400820        6.7487594628778611        14.772076066936505     
 C   7.4447668316189839        8.4494961694261601        9.3492832842699585     
 C   6.1487718425877675        10.152096161113851        10.499199293811179     
 C   6.3279982454362402        9.5154292483019258        13.897027185743211     
 C   4.2080600357303437        8.4394465657374873        13.399855987170094     
 C   4.8932532459082863        5.3395671549118155        11.943188829019583     
 C   4.4536965074237909        6.7488185666410621        10.013321548033593     
 C   8.9886370012011447        9.3314793091389934        16.494302124373522     
 H   8.7731999900498785        7.4501196963087661        15.465926081657962     
 C   10.269938539390926        11.034219236879849        15.344481236891809     
 H   11.076553309224993        10.480486743762798        13.426461852602802     
 C   10.928885191911830        10.226984257662327        9.8517683092928596     
 H   9.2619882187472875        9.6678830900967601        11.087951874527850     
 C   13.048594603191228        9.1683644310276637        10.358496899134487     
 H   13.028634074567059        7.7288487528680916        11.963499751482297     
 C   12.747221578227725        4.4540566313582861        13.270955956943039     
 H   11.185684859678050        5.1255103334360292        11.938693320755867     
 C   13.179268619890554        5.8517473950265586        15.200808481652242     
 H   11.975401767048366        7.6388718081389539        15.359154811325011     
 C   7.6609122547595296        9.3316212529755287        8.2910301451922823     
 H   7.8764355456818214        7.4502723783515385        9.3194119036626564     
 C   6.3795740128972609        11.034328006635889        9.4408656778234850     
 H   5.5730237937635634        10.480583233941179        11.358908111222675     
 C   5.7209395538911174        10.227092382533606        14.933652025850776     
 H   7.3877879356315805        9.6679826729404201        13.697405526240850     
 C   3.6011928497037649        9.1685246504420146        14.426973779690307     
 H   3.6210778497173028        7.7290304657645885        12.821952873924158     
 C   3.9023773354356539        4.4542281335509895        11.514593507861811     
 H   5.4639002097000082        5.1257441370665218        12.846835732334858     
 C   3.4703879079133868        5.8517946264864795        9.5846362523821842     
 H   4.6742954553383349        7.6388840658584130        9.4261812829703917     
 C   9.5149945381252046        10.626525150682589        16.447188120599229     
 H   8.3949061221969430        9.0182761646090910        17.350519065828717     
 H   10.672044786152233        12.043683141034048        15.285101113019360     
 C   12.289665443000114        10.049584093092486        9.5819806224589534     
 H   10.329149607630576        10.901079029735918        9.2432830219707682     
 H   14.109593142156028        9.0276341997469132        10.156088777341324     
 C   13.460218052935705        4.7076409306252174        14.447410044003925     
 H   12.955553652057096        3.5590450529339495        12.686250276928458     
 H   13.736589909720523        6.0479096510936641        16.115089194284021     
 C   7.1345120532979989        10.626650642607316        8.3381478609920503     
 H   8.2546283409522854        9.0184311207305932        7.4347987075630702     
 H   5.9774295089790872        12.043778117512165        9.5002428784823678     
 C   4.3601646794960907        10.049716209417367        15.203479977973254     
 H   6.3207052962173265        10.901163108504280        15.542131925585810     
 H   2.5401969032260241        9.0278112681125613        14.629412807140637     
 C   3.1894028743815941        4.7077452408027813        10.338109634264528     
 H   3.6940265146557385        3.5592580721334866        12.099356762842650     
 H   2.9130844861026679        6.0479047659796246        8.6703321245620089     
 H   9.3163062799218483        11.311699857944602        17.268850630963193     
 H   12.749777198206493        10.573708311319846        8.7451212312358795     
 H   14.232968953711660        4.0149638523567033        14.775740228883180     
 H   7.3331625879329136        11.311825253705255        7.5164761475000796     
 H   3.9000925991035178        10.573833142546174        16.040366214415052     
 H   2.4166442375330450        4.0150584958472546        10.009814399869896     
         142

 Br -0.53911782246895412        2.9521201346830801        2.3367464412072607     
 Co  -1.0314276562163116        1.6066232201933304        4.2150329296685713     
 P  -2.9165393770805430       0.42814374146531270        3.6383536774499765     
 Br  -1.5237084943881107        2.9521560418009960        6.0933027737499090     
 P  0.85364465927610766       0.42803854630945848        4.7916652310640169     
 C  -2.6722744789530668      -0.76407493179909081        2.2803541799610936     
 C  -3.7775747560363642      -0.51613511711285531        4.9475555640083186     
 C  -4.1893615393940253        1.5851802235082932        3.0151191699135422     
 C  0.60942285262432894      -0.76417642073183045        6.1496756250412554     
 C   1.7146236284495930      -0.51625509412645909        3.4824335965429261     
 C   2.1265076147182214        1.5850555106270019        5.4148583922923361     
 C  -1.9099864620295777      -0.35994425630923338        1.1679421053958994     
 C  -3.2026051664285813       -2.0643754158631866        2.3189178700768545     
 C  -3.0287035460934506       -1.4254084696462519        5.7166065286559791     
 C  -5.1484910280095137      -0.35121651505785167        5.2155935886422062     
 C  -4.4635182763561829        2.7483069343461612        3.7577501181540769     
 C  -4.9006353499157829        1.3364504373346278        1.8293560762994923     
 C -0.15284308312527076      -0.36004211948997455        7.2621013522366580     
 C   1.1398040351275289       -2.0644589257718033        6.1111289593916958     
 C  0.96572482938564119       -1.4255398088466760        2.7134217383861525     
 C   3.0855293185113872      -0.35133130189540013        3.2143357732013760     
 C   2.4006776337856999        2.7481603061735731        4.6721974108158077     
 C   2.8377893925081970        1.3363421123915689        6.6006202711084834     
 C  -1.6940140679792350       -1.2415609871201876       0.10927669263986622     
 H  -1.4796641616725859       0.63984122879762839        1.1378641424852838     
 C  -2.9717855551625547       -2.9461257725556345        1.2601697973187116     
 H  -3.7771463898386513       -2.3936943966162625        3.1791081661117961     
 C  -3.6367899463632103       -2.1366455140471614        6.7529049548004290     
 H  -1.9685621068762842       -1.5773597466023970        5.5186752164784654     
 C  -5.7563905730226281       -1.0798412999450619        6.2423850987152845     
 H  -5.7349291649179372       0.35841615564129348        4.6362740373067748     
 C  -5.4551212508299232        3.6321001357431517        3.3276715376331287     
 H  -3.8936571755849414        2.9636440732706850        4.6614979592680665     
 C  -5.8846765981564220        2.2318620295814333        1.3992160134729748     
 H  -4.6788403550728201       0.44604403010460031        1.2432898355277704     
 C -0.36874903403725545       -1.2416416410672317        8.3207937741676190     
 H -0.58319050247870330       0.63973462670866121        7.2921723778609699     
 C  0.90905183499685838       -2.9461921289814690        7.1699066094542667     
 H   1.7143341291209961       -2.3937774776492780        5.2509307122739779     
 C   1.5737724763086420       -2.1367732482241171        1.6770971092081282     
 H  -9.4406646952423068E-002  -1.5775035388783016        2.9114020475961313     
 C   3.6933903894215723       -1.0799542437965191        2.1875203606496938     
 H   3.6719889770117096       0.35830754042292273        3.7936266508428305     
 C   3.3922997289744812        3.6319470150533073        5.1022431200086915     
 H   1.8308110717131312        2.9634880623856805        3.7684511023495406     
 C   3.8218558490933643        2.2317445223019909        7.0307249426079830     
 H   2.6159835642494791       0.44595558719812395        7.1867130331189708     
 C  -2.2188706197283987       -2.5372040778494549       0.15666860656559456     
 H  -1.1017756536755350      -0.92750267390321139      -0.74757988666118380     
 H  -3.3725397466138864       -3.9560896567762267        1.3197668103838258     
 C  -4.9980061111656262       -1.9599140064584739        7.0206315156626804     
 H  -3.0374881620891094       -2.8098222671314987        7.3627805110349680     
 H  -6.8176994172265104      -0.93960086428187761        6.4432913265965244     
 C  -6.1672066304662030        3.3764363481365125        2.1511988070266383     
 H  -5.6647382836739641        4.5275414089013868        3.9112003537684408     
 H  -6.4414060673727747        2.0342372192159170       0.48491331968111934     
 C  0.15615329039620882       -2.5372680785892880        8.2734174794909574     
 H -0.96096923200586504      -0.92758507025275783        9.1776622266170378     
 H   1.3098438157655854       -3.9561433416808249        7.1103260224154470     
 C   2.9349758202223466       -1.9600325793029709        1.4093086352863888     
 H  0.97444952570945165       -2.8099540641121719        1.0672475378138446     
 H   4.7546903127167344      -0.93970385544915014        1.9865651727029470     
 C   4.1043981969831398        3.3762959807769675        6.2787114116185121     
 H   3.6019212938384908        4.5273721095701704        4.5186911359804132     
 H   4.3785953262711157        2.0341303756479432        7.9450244949698146     
 H  -2.0205279244860725       -3.2218362556811675      -0.66548971580501881     
 H  -5.4589780152751439       -2.4835605487724828        7.8572794881109242     
 H  -6.9404807031892064        4.0678403139707981        1.8216788243117943     
 H  -4.2142591352538068E-002  -3.2218854562829082        9.0955988235877552     
 H   3.3959111382747698       -2.4836718057927554       0.57263533140683420     
 H   4.8776910641609890        4.0676926822671335        6.6082041516231795     
 Br   7.8325185626009048        5.1373154193686323        14.270911117506216     
 Co   8.3248176304138948        6.4828458358203651        12.392645705979003     
 P   10.209927854515515        7.6613208875713870        12.969337885697142     
 Br   8.8171059209513558        5.1373551578723076        10.514347496505660     
 P   6.4397455004749089        7.6614374241249408        11.816029744906061     
 C   9.9656568933728362        8.8535339262420258        14.327340309876870     
 C   11.070969237526429        8.6056032044254493        11.660141829073453     
 C   11.482747929050278        6.5042855851219485        13.592578324185403     
 C   6.6839667555756810        8.8536539822443636        10.458019911689844     
 C   5.5787626801213284        8.6057276521058181        13.125260783911020     
 C   5.1668909633034081        6.5044071125312213        11.192845052224030     
 C   9.2033652633390801        8.4493957341798698        15.439747353942384     
 C   10.495989916279580        10.153833555466825        14.288787239699024     
 C   10.322107733398944        9.5148969231334508        10.891104160650203     
 C   12.441881032349990        8.4406624425240953        11.392091418298588     
 C   11.756897444634223        5.3411505843420928        12.849957908676798     
 C   12.194028339875770        6.7530256986854953        14.778335325690472     
 C   7.4462429089927982        8.4495292353807745        9.3455969222468358     
 C   6.1535839456197818        10.153935968581735        10.496571918897981     
 C   6.3276616965652250        9.5150019803643051        13.894283444809259     
 C   4.2078538360346966        8.4408135424726449        13.393345973328213     
 C   4.8927068409640189        5.3413245552860769        11.935536686443360     
 C   4.4556362964723037        6.7530809914197460        10.007058212381494     
 C   8.9873930769573231        9.3310045809303066        16.498418799337678     
 H   8.7730412742280102        7.4496105387332179        15.469816299260589     
 C   10.265170675141494        11.035576117543609        15.347541779298570     
 H   11.070533555892180        10.483157625208873        13.428600622040127     
 C   10.930199478742340        10.226132787377182        9.8548078095933054     
 H   9.2619696623818317        9.6668652598469631        11.089043572326110     
 C   13.049785856679277        9.1692848377134357        10.365301462994831     
 H   13.028311354194116        7.7310136782200853        11.971399950145903     
 C   12.748500857300991        4.4573597022546432        13.280040138815348     
 H   11.187031797260673        5.1258065612025279        11.946214547939876     
 C   13.178069314428644        5.8576160215936488        15.208479689548977     
 H   11.972238568476595        7.6434388020990189        15.364393346967198     
 C   7.6621593098933092        9.3311375235895575        8.2869134516302658     
 H   7.8765920711767077        7.4497535823483174        9.3155213568087412     
 C   6.3843471548599320        11.035677917002396        9.4378041131595189     
 H   5.5790447495408406        10.483247910007355        11.356766857940007     
 C   5.7196111852791729        10.226234231287755        14.930606858628853     
 H   7.3877954076733570        9.6669586835003951        13.696312046675798     
 C   3.5999898751847796        9.1694349195831393        14.420160652547162     
 H   3.6213935573287217        7.7311837380480517        12.814045388172648     
 C   3.9010982362834254        4.4575202458915530        11.505495668007947     
 H   5.4625543077687579        5.1260255817248641        12.839302113170179     
 C   3.4715836390000501        5.8576601154748245        9.5769579990020475     
 H   4.6774523784234390        7.6434502265610123        9.4209425566472422     
 C   9.5122538849111304        10.626646536821177        16.451038355449278     
 H   8.3951511949596345        9.0169429871897737        17.355271572420673     
 H   10.665927424948968        12.045539589656920        15.287953507280649     
 C   12.291410917343857        10.049378712374207        9.5870689975615200     
 H   10.330904890766165        10.899327377114924        9.2449440193663452     
 H   14.111090904508776        9.0290264419939810        10.164385236419990     
 C   13.460592458570973        4.7130336126923913        14.456506742597430     
 H   12.958114000409777        3.5619126917068273        12.696518787582930     
 H   13.734803923906741        6.0552481833065599        16.122777695566270     
 C   7.1372584317543746        10.626764030356860        8.3342973301487966     
 H   8.2543873651302686        9.0170881481224310        7.4300471075903785     
 H   5.9835544525178950        12.045628427023905        9.4973896026459705     
 C   4.3584048105213347        10.049502594810031        15.198383517906175     
 H   6.3189340507724934        10.899406369460262        15.540465496955447     
 H   2.5386872860993974        9.0291922408930265        14.621105963819348     
 C   3.1890272351889943        4.7131311579276076        10.329001160735494     
 H   3.6914675959085050        3.5621121129438933        12.089070957421233     
 H   2.9148657423087512        6.0552434039121481        8.6626380614643832     
 H   9.3139121075329818        11.311271377823065        17.273202666152994     
 H   12.752385840099837        10.573024374824856        8.7504219747398864     
 H   14.233866779760932        4.0216313376094091        14.786029373646731     
 H   7.3355648418746071        11.311388773973675        7.5121243860625748     
 H   3.8974671102282978        10.573141499355788        16.035055679076613     
 H   2.4157457126434796        4.0217197695505513        9.9995112822280277     
         142

 Br -0.53539025087102377        2.9525770373375413        2.3391394316267764     
 Co  -1.0314263875485574        1.6058399507337748        4.2150320369106673     
 P  -2.9152274299751735       0.42729814757429185        3.6345601714599782     
 Br  -1.5274354447955700        2.9526106441075965        6.0909090736399154     
 P  0.85233803885770054       0.42720014106216125        4.7954601983197485     
 C  -2.6692726197495289      -0.76525272315248472        2.2772639793503537     
 C  -3.7773736198272734      -0.51682585776533163        4.9430877803410969     
 C  -4.1882369067810910        1.5829505196410738        3.0089108945593064     
 C  0.60642347094937366      -0.76534715314304180        6.1527666799118386     
 C   1.7144316670729536      -0.51693777372469518        3.4869049445933977     
 C   2.1253855472703398        1.5828343931585351        5.4210707863661804     
 C  -1.9085089194742726      -0.35998566274861782        1.1642563640428394     
 C  -3.1977941986133422       -2.0662219206723078        2.3162911775583974     
 C  -3.0290294793672206       -1.4249898336831683        5.7138650313255805     
 C  -5.1486880074755463      -0.35259248110066155        5.2090907518327256     
 C  -4.4640636081391039        2.7465380736030838        3.7501074815704718     
 C  -4.8986910382813980        1.3321834798323191        1.8230963586261928     
 C -0.15431953533691936      -0.36007660133730957        7.2657870541275473     
 C   1.1349920831056937       -2.0662996075536832        6.1137554194389159     
 C  0.96606187889993178       -1.4251124717768975        2.7161642260737424     
 C   3.0857361915572947      -0.35269952390237347        3.2208462418479509     
 C   2.4012244214999869        2.7464015604686685        4.6798461877814201     
 C   2.8358473386009839        1.3320826353587978        6.6068840547612506     
 C  -1.6927692757472861       -1.2410850768388417       0.10515945228387513     
 H  -1.4795044051277468       0.64035103719778652        1.1339743236262649     
 C  -2.9670172977250511       -2.9474818643452587        1.2571076369641307     
 H  -3.7711263935960742       -2.3963652788951784        3.1769679405843432     
 C  -3.6381052702589964       -2.1357955594573506        6.7498637981737337     
 H  -1.9685445335578653       -1.5763447445355705        5.5175813034199015     
 C  -5.7575819165744537       -1.0807602024353913        6.2355808057875990     
 H  -5.7346057409367415       0.35625360402520728        4.6283749056996566     
 C  -5.4563996432745947        3.6287973084736080        3.3185856998109200     
 H  -3.8950030426792788        2.9633485439793059        4.6539751184835287     
 C  -5.8834770986993270        2.2259926325026709        1.3915440265814432     
 H  -4.6756773612546318       0.44147592400429359        1.2380513236725859     
 C -0.36999718696143841       -1.2411598902894163        8.3249092232364443     
 H -0.58334742008012308       0.64025197225475050        7.2960625836302384     
 C  0.90427809195040121       -2.9475434728827046        7.1729666217906489     
 H   1.7083138245662630       -2.3964426528593261        5.2530712290557124     
 C   1.5751016110547327       -2.1359149195158427        1.6801411250542528     
 H  -9.4413778795594858E-002  -1.5764790240930815        2.9124936002363895     
 C   3.6945943019068008       -1.0808656067034179        2.1943340012930475     
 H   3.6716739404909289       0.35615241340139453        3.8015352886866420     
 C   3.3935782831295160        3.6286548127830871        5.1113371863814461     
 H   1.8321586087322559        2.9632032523933018        3.7759800688529048     
 C   3.8206569079604735        2.2258832923418583        7.0384032540541170     
 H   2.6128237432928474       0.44139356511824901        7.1919538146177056     
 C  -2.2161294172798387       -2.5373241920261580       0.15281706690122157     
 H  -1.1020196112104994      -0.92616813102966400      -0.75233270828377152     
 H  -3.3664222055262942       -3.9579452708511451        1.3169122279115708     
 C  -4.9997522792145848       -1.9597085636879090        7.0155424198251684     
 H  -3.0392449329298352       -2.8080733207360655        7.3611170447993031     
 H  -6.8191969851714092      -0.94099031842975245        6.4349959304367559     
 C  -6.1675804382284563        3.3710433681807448        2.1421007531915293     
 H  -5.6672975141023674        4.5246743552612942        3.9009297424038785     
 H  -6.4396201182612565        2.0268975426415228       0.47722425704237803     
 C  0.15340558492979492       -2.5373835007966687        8.2772662351448929     
 H -0.96072979692547411      -0.92624449450257396        9.1824124709625679     
 H   1.3037182020678797       -3.9579950805354369        7.1131773868410839     
 C   2.9367366647941902       -1.9598193415294396        1.4144048002672962     
 H  0.97622159410882148       -2.8081965725246940        1.0689121626462550     
 H   4.7562010531756194      -0.94108640341920680        1.9948732490360839     
 C   4.1047714998175975        3.3709127774985030        6.2878178686772772     
 H   3.6044802176492579        4.5245168094921588        4.5289715277817191     
 H   4.3768094472463748        2.0267981472980803        7.9527199827384933     
 H  -2.0181332791136675       -3.2214060343624227      -0.66984344178468425     
 H  -5.4615874991901343       -2.4828764606676503        7.8519780093635294     
 H  -6.9413778818499265        4.0611724784660783        1.8113881177110081     
 H  -4.4546879695702209E-002  -3.2214514736373809        9.0999482712352382     
 H   3.3985378189697850       -2.4829804689399047       0.57794564890637856     
 H   4.8785864733902562        4.0610351697159910        6.6185049890616341     
 Br   7.8287903182808440        5.1368603679907237        14.268520074525801     
 Co   8.3248163943063016        6.4836286296323404        12.392647054527069     
 P   10.208616111114480        7.6621663334866277        12.973131029030666     
 Br   8.8208324883679321        5.1368972146474867        10.516743644385283     
 P   6.4410522328832487        7.6622750172099447        11.812234206512324     
 C   9.9626556441213143        8.8547119422992235        14.330429979698412     
 C   11.070767967124667        8.6062936490904196        11.664608940395222     
 C   11.481623692966926        6.5065151183204852        13.598785845359711     
 C   6.6869663281439697        8.8548238614214068        10.454928328870521     
 C   5.5789550906932392        8.6064097101454298        13.120788966030286     
 C   5.1680125325765145        6.5066284141358066        11.186631436709094     
 C   9.2018886129164752        8.4494378254945453        15.443432910006226     
 C   10.491179370994274        10.155680358602371        14.291412718305756     
 C   10.322432925412347        9.5144766357845540        10.893844066633523     
 C   12.442078210599991        8.4420396838024878        11.398594542552015     
 C   11.757443617325276        5.3429197735726195        12.857599161518344     
 C   12.192084120350719        6.7572919344931286        14.784594584444442     
 C   7.4477189863666116        8.4495623013353907        9.3419105602237131     
 C   6.1583960486517970        10.155775776049619        10.493944543984782     
 C   6.3273251476942107        9.5145747124266844        13.891539703875310     
 C   4.2076476363390505        8.4421805192078025        13.386835959486332     
 C   4.8921604360197506        5.3430819556603391        11.927884543867135     
 C   4.4575760855208166        6.7573434161984292        10.000794876729394     
 C   8.9861491527135016        9.3305298527216198        16.502535474301833     
 H   8.7728825584061436        7.4491013811576705        15.473706516863217     
 C   10.260402810892062        11.036932998207369        15.350602321705333     
 H   11.064513802559368        10.485828506654947        13.430739391477452     
 C   10.931513765572850        10.225281317092035        9.8578473098937529     
 H   9.2619511060163759        9.6658474295971644        11.090135270124369     
 C   13.050977110167324        9.1702052443992059        10.372106026855176     
 H   13.027988633821176        7.7331786035720800        11.979300148809509     
 C   12.749780136374259        4.4606627731510002        13.289124320687659     
 H   11.188378734843294        5.1261027889690256        11.953735775123883     
 C   13.176870008966736        5.8634846481607390        15.216150897445711     
 H   11.969075369904822        7.6480057960590848        15.369631882609385     
 C   7.6634063650270887        9.3306537942035863        8.2827967580682476     
 H   7.8767485966715940        7.4492347863450963        9.3116308099548242     
 C   6.3891202968226040        11.037027827368902        9.4347425484955512     
 H   5.5850657053181179        10.485912586073532        11.354625604657341     
 C   5.7182828166672284        10.225376080041904        14.927561691406929     
 H   7.3878028797151334        9.6659346940603683        13.695218567110745     
 C   3.5987869006657944        9.1703451887242622        14.413347525404019     
 H   3.6217092649401401        7.7333370103315158        12.806137902421138     
 C   3.8998191371311970        4.4608123582321157        11.496397828154084     
 H   5.4612084058375077        5.1263070263832065        12.831768494005502     
 C   3.4727793700867133        5.8635256044631694        9.5692797456219107     
 H   4.6806093015085430        7.6480163872636115        9.4157038303240927     
 C   9.5095132316970545        10.626767922959765        16.454888590299326     
 H   8.3953962677223259        9.0156098097704547        17.360024079012629     
 H   10.659810063745702        12.047396038279793        15.290805901541940     
 C   12.293156391687599        10.049173331655926        9.5921573726640847     
 H   10.332660173901754        10.897575724493930        9.2466050167619223     
 H   14.112588666861525        9.0304186842410488        10.172681695498659     
 C   13.460966864206242        4.7184262947595652        14.465603441190934     
 H   12.960674348762458        3.5647803304797057        12.706787298237401     
 H   13.733017938092958        6.0625867155194557        16.130466196848520     
 C   7.1400048102107494        10.626877418106403        8.3304467993055429     
 H   8.2541463893082501        9.0157451755142688        7.4252955076176868     
 H   5.9896793960567019        12.047478736535645        9.4945363268095733     
 C   4.3566449415465796        10.049288980202695        15.193287057839097     
 H   6.3171628053276603        10.897649630416245        15.538799068325083     
 H   2.5371776689727707        9.0305732136734918        14.612799120498059     
 C   3.1886515959963946        4.7185170750524330        10.319892687206462     
 H   3.6889086771612711        3.5649661537543005        12.078785151999819     
 H   2.9166469985148344        6.0625820418446716        8.6549439983667575     
 H   9.3115179351441171        11.310842897701527        17.277554701342794     
 H   12.754994481993181        10.572340438329865        8.7557227182438950     
 H   14.234764605810204        4.0282988228621148        14.796318518410283     
 H   7.3379670958162997        11.310952294242098        7.5077726246250700     
 H   3.8948416213530779        10.572449856165402        16.029745143738172     
 H   2.4148471877539142        4.0283810432538480        9.9892081645861577     
         142

 Br -0.53166267927309352        2.9530339399920029        2.3415324220462925     
 Co  -1.0314251188808035        1.6050566812742195        4.2150311441527624     
 P  -2.9139154828698040       0.42645255368327101        3.6307666654699795     
 Br  -1.5311623952030293        2.9530652464141967        6.0885153735299218     
 P  0.85103141843929331       0.42636173581486403        4.7992551655754809     
 C  -2.6662707605459910      -0.76643051450587862        2.2741737787396143     
 C  -3.7771724836181821      -0.51751659841780795        4.9386199966738760     
 C  -4.1871122741681557        1.5807208157738541        3.0027026192050701     
 C  0.60342408927441837      -0.76651788555425304        6.1558577347824217     
 C   1.7142397056963141      -0.51762045332293127        3.4913762926438694     
 C   2.1242634798224587        1.5806132756900684        5.4272831804400248     
 C  -1.9070313769189675      -0.36002706918800226        1.1605706226897796     
 C  -3.1929832307981036       -2.0680684254814286        2.3136644850399404     
 C  -3.0293554126409910       -1.4245711977200850        5.7111235339951820     
 C  -5.1488849869415789      -0.35396844714347142        5.2025879150232459     
 C  -4.4646089399220248        2.7447692128600063        3.7424648449868667     
 C  -4.8967467266470122        1.3279165223300107        1.8168366409528933     
 C -0.15579598754856797      -0.36011108318464458        7.2694727560184376     
 C   1.1301801310838586       -2.0681402893355627        6.1163818794861369     
 C  0.96639892841422248       -1.4246851347071190        2.7189067137613323     
 C   3.0859430646032022      -0.35406774590934675        3.2273567104945258     
 C   2.4017712092142736        2.7446428147637634        4.6874949647470334     
 C   2.8339052846937709        1.3278231583260265        6.6131478384140188     
 C  -1.6915244835153371       -1.2406091665574959       0.10104221192788407     
 H  -1.4793446485829078       0.64086084559794465        1.1300845047672461     
 C  -2.9622490402875474       -2.9488379561348830        1.2540454766095499     
 H  -3.7651063973534975       -2.3990361611740942        3.1748277150568902     
 C  -3.6394205941547826       -2.1349456048675397        6.7468226415470385     
 H  -1.9685269602394462       -1.5753297424687438        5.5164873903613367     
 C  -5.7587732601262784       -1.0816791049257204        6.2287765128599135     
 H  -5.7342823169555457       0.35409105240912103        4.6204757740925384     
 C  -5.4576780357192671        3.6254944812040648        3.3094998619887117     
 H  -3.8963489097736161        2.9630530146879268        4.6464522776989909     
 C  -5.8822775992422329        2.2201232354239089        1.3838720396899116     
 H  -4.6725143674364435       0.43690781790398692        1.2328128118174011     
 C -0.37124533988562142       -1.2406781395116009        8.3290246723052697     
 H -0.58350433768154286       0.64076931780083979        7.2999527893995078     
 C  0.89950434890394393       -2.9488948167839397        7.1760266341270311     
 H   1.7022935200115299       -2.3991078280693743        5.2552117458374479     
 C   1.5764307458008233       -2.1350565908075683        1.6831851409003777     
 H  -9.4420910638766647E-002  -1.5754545093078614        2.9135851528766472     
 C   3.6957982143920294       -1.0817769696103166        2.2011476419364016     
 H   3.6713589039701482       0.35399728637986638        3.8094439265304532     
 C   3.3948568372845505        3.6253626105128665        5.1204312527541997     
 H   1.8335061457513804        2.9629184424009232        3.7835090353562686     
 C   3.8194579668275823        2.2200220623817253        7.0460815655002520     
 H   2.6096639223362152       0.43683154303837407        7.1971945961164412     
 C  -2.2133882148312791       -2.5374443062028611       0.14896552723684861     
 H  -1.1022635687454638      -0.92483358815611649      -0.75708552990635936     
 H  -3.3603046644387016       -3.9598008849260635        1.3140576454393158     
 C  -5.0014984472635424       -1.9595031209173439        7.0104533239876563     
 H  -3.0410017037705614       -2.8063243743406323        7.3594535785636390     
 H  -6.8206945531163088      -0.94237977257762728        6.4267005342769874     
 C  -6.1679542459907086        3.3656503882249775        2.1330026993564197     
 H  -5.6698567445307697        4.5218073016212017        3.8906591310393157     
 H  -6.4378341691497383        2.0195578660671281       0.46953519440363678     
 C  0.15065787946338102       -2.5374989230040494        8.2811149907988302     
 H -0.96049036184508307      -0.92490391875239009        9.1871627153080979     
 H   1.2975925883701742       -3.9598468193900485        7.1160287512667209     
 C   2.9384975093660337       -1.9596061037559083        1.4195009652482038     
 H  0.97799366250819142       -2.8064390809372157        1.0705767874786654     
 H   4.7577117936345035      -0.94246895138926345        2.0031813253692206     
 C   4.1051448026520552        3.3655295742200386        6.2969243257360432     
 H   3.6070391414600254        4.5216615094141472        4.5392519195830250     
 H   4.3750235682216339        2.0194659189482174        7.9604154705071721     
 H  -2.0157386337412628       -3.2209758130436783      -0.67419716776434968     
 H  -5.4641969831051247       -2.4821923725628183        7.8466765306161346     
 H  -6.9422750605106458        4.0545046429613585        1.8010974111102218     
 H  -4.6951168038866342E-002  -3.2210174909918541        9.1042977188827212     
 H   3.4011644996648007       -2.4822891320870544       0.58325596640592292     
 H   4.8794818826195234        4.0543776571648493        6.6288058265000895     
 Br   7.8250620739607832        5.1364053166128150        14.266129031545388     
 Co   8.3248151581987084        6.4844114234443158        12.392648403075135     
 P   10.207304367713446        7.6630117794018693        12.976924172364189     
 Br   8.8245590557845084        5.1364392714226659        10.519139792264905     
 P   6.4423589652915885        7.6631126102949487        11.808438668118587     
 C   9.9596543948697924        8.8558899583564230        14.333519649519953     
 C   11.070566696722905        8.6069840937553899        11.669076051716992     
 C   11.480499456883575        6.5087446515190219        13.604993366534016     
 C   6.6899659007122576        8.8559937405984499        10.451836746051198     
 C   5.5791475012651510        8.6070917681850432        13.116317148149552     
 C   5.1691341018496209        6.5088497157403920        11.180417821194160     
 C   9.2004119624938685        8.4494799168092207        15.447118466070068     
 C   10.486368825708968        10.157527161737915        14.294038196912489     
 C   10.322758117425751        9.5140563484356573        10.896583972616844     
 C   12.442275388849993        8.4434169250808822        11.405097666805442     
 C   11.757989790016326        5.3446889628031471        12.865240414359890     
 C   12.190139900825669        6.7615581703007628        14.790853843198409     
 C   7.4491950637404258        8.4495953672900050        9.3382241982005905     
 C   6.1632081516838113        10.157615583517503        10.491317169071584     
 C   6.3269885988231955        9.5141474444890637        13.888795962941359     
 C   4.2074414366434043        8.4435474959429584        13.380325945644451     
 C   4.8916140310754832        5.3448393560346004        11.920232401290912     
 C   4.4595158745693295        6.7616058409771131        9.9945315410772952     
 C   8.9849052284696800        9.3300551245129331        16.506652149265989     
 H   8.7727238425842753        7.4485922235821223        15.477596734465843     
 C   10.255634946642630        11.038289878871129        15.353662864112096     
 H   11.058494049226557        10.488499388101022        13.432878160914777     
 C   10.932828052403362        10.224429846806890        9.8608868101941987     
 H   9.2619325496509202        9.6648295993473674        11.091226967922628     
 C   13.052168363655372        9.1711256510849761        10.378910590715520     
 H   13.027665913448235        7.7353435289240737        11.987200347473117     
 C   12.751059415447527        4.4639658440473573        13.298208502559969     
 H   11.189725672425915        5.1263990167355242        11.961257002307892     
 C   13.175670703504826        5.8693532747278292        15.223822105342448     
 H   11.965912171333049        7.6525727900191498        15.374870418251572     
 C   7.6646534201608683        9.3301700648176169        8.2786800645062293     
 H   7.8769051221664803        7.4487159903418751        9.3077402631009090     
 C   6.3938934387852751        11.038377737735409        9.4316809838315834     
 H   5.5910866610953951        10.488577262139708        11.352484351374674     
 C   5.7169544480552839        10.224517928796054        14.924516524185005     
 H   7.3878103517569098        9.6649107046203415        13.694125087545691     
 C   3.5975839261468092        9.1712554578653869        14.406534398260876     
 H   3.6220249725515590        7.7354902826149790        12.798230416669629     
 C   3.8985400379789690        4.4641044705726785        11.487299988300220     
 H   5.4598625039062574        5.1265884710415488        12.824234874840823     
 C   3.4739751011733766        5.8693910934515143        9.5616014922417758     
 H   4.6837662245936471        7.6525825479662108        9.4104651040009433     
 C   9.5067725784829786        10.626889309098352        16.458738825149375     
 H   8.3956413404850174        9.0142766323511374        17.364776585604581     
 H   10.653692702542438        12.049252486902663        15.293658295803231     
 C   12.294901866031344        10.048967950937646        9.5972457477666513     
 H   10.334415457037343        10.895824071872934        9.2482660141574993     
 H   14.114086429214273        9.0318109264881166        10.180978154577327     
 C   13.461341269841510        4.7238189768267391        14.474700139784439     
 H   12.963234697115141        3.5676479692525835        12.717055808891873     
 H   13.731231952279176        6.0699252477323524        16.138154698130766     
 C   7.1427511886671251        10.626990805855947        8.3265962684622910     
 H   8.2539054134862333        9.0144022029061066        7.4205439076449951     
 H   5.9958043395955087        12.049329046047385        9.4916830509731742     
 C   4.3548850725718244        10.049075365595360        15.188190597772019     
 H   6.3153915598828272        10.895892891372227        15.537132639694720     
 H   2.5356680518461441        9.0319541864539570        14.604492277176767     
 C   3.1882759568037953        4.7239029921772593        10.310784213677429     
 H   3.6863497584140377        3.5678201945647077        12.068499346578403     
 H   2.9184282547209182        6.0699206797771961        8.6472499352691319     
 H   9.3091237627552506        11.310414417579990        17.281906736532594     
 H   12.757603123886526        10.571656501834875        8.7610234617479019     
 H   14.235662431859476        4.0349663081148215        14.806607663173834     
 H   7.3403693497579932        11.310515814510518        7.5034208631875652     
 H   3.8922161324778579        10.571758212975016        16.024434608399730     
 H   2.4139486628643492        4.0350423169571448        9.9789050469442895     
         142

 Br -0.52793510767516327        2.9534908426464641        2.3439254124658087     
 Co  -1.0314238502130493        1.6042734118146642        4.2150302513948574     
 P  -2.9126035357644344       0.42560695979225016        3.6269731594799812     
 Br  -1.5348893456104886        2.9535198487207968        6.0861216734199273     
 P  0.84972479802088619       0.42552333056756680        4.8030501328312134     
 C  -2.6632689013424535      -0.76760830585927264        2.2710835781288750     
 C  -3.7769713474090914      -0.51820733907028427        4.9341522130066551     
 C  -4.1859876415552204        1.5784911119066347        2.9964943438508338     
 C  0.60042470759946309      -0.76768861796546439        6.1589487896530049     
 C   1.7140477443196744      -0.51830313292116725        3.4958476406943411     
 C   2.1231414123745771        1.5783921582216016        5.4334955745138691     
 C  -1.9055538343636622      -0.36006847562738670        1.1568848813367196     
 C  -3.1881722629828650       -2.0699149302905493        2.3110377925214838     
 C  -3.0296813459147609       -1.4241525617570014        5.7083820366647835     
 C  -5.1490819664076106      -0.35534441318628129        5.1960850782137653     
 C  -4.4651542717049466        2.7430003521169288        3.7348222084032616     
 C  -4.8948024150126264        1.3236495648277020        1.8105769232795939     
 C -0.15727243976021657      -0.36014556503197964        7.2731584579093269     
 C   1.1253681790620234       -2.0699809711174426        6.1190083395333570     
 C  0.96673597792851307       -1.4242577976373405        2.7216492014489222     
 C   3.0861499376491097      -0.35543596791632009        3.2338671791411007     
 C   2.4023179969285602        2.7428840690588587        4.6951437417126458     
 C   2.8319632307865574        1.3235636812932552        6.6194116220667869     
 C  -1.6902796912833882       -1.2401332562761500        9.6924971571892976E-002
 H  -1.4791848920380688       0.64137065399810278        1.1261946859082270     
 C  -2.9574807828500438       -2.9501940479245077        1.2509833162549693     
 H  -3.7590864011109208       -2.4017070434530101        3.1726874895294372     
 C  -3.6407359180505683       -2.1340956502777289        6.7437814849203432     
 H  -1.9685093869210273       -1.5743147404019173        5.5153934773027729     
 C  -5.7599646036781031       -1.0825980074160497        6.2219722199322280     
 H  -5.7339588929743499       0.35192850079303478        4.6125766424854202     
 C  -5.4589564281639387        3.6221916539345211        3.3004140241665030     
 H  -3.8976947768679535        2.9627574853965477        4.6389294369144531     
 C  -5.8810780997851380        2.2142538383451464        1.3762000527983798     
 H  -4.6693513736182561       0.43233971180368025        1.2275742999622166     
 C -0.37249349280980437       -1.2401963887337855        8.3331401213740950     
 H -0.58366125528296264       0.64128666334692896        7.3038429951687762     
 C  0.89473060585748676       -2.9502461606851753        7.1790866464634133     
 H   1.6962732154567968       -2.4017730032794224        5.2573522626191824     
 C   1.5777598805469137       -2.1341982620992939        1.6862291567465024     
 H  -9.4428042481938437E-002  -1.5744299945226414        2.9146767055169054     
 C   3.6970021268772584       -1.0826883325172152        2.2079612825797552     
 H   3.6710438674493675       0.35184215935833818        3.8173525643742647     
 C   3.3961353914395853        3.6220704082426458        5.1295253191269534     
 H   1.8348536827705051        2.9626336324085445        3.7910380018596328     
 C   3.8182590256946916        2.2141608324215927        7.0537598769463870     
 H   2.6065041013795835       0.43226952095849913        7.2024353776151759     
 C  -2.2106470123827191       -2.5375644203795638       0.14511398757247562     
 H  -1.1025075262804280      -0.92349904528256910      -0.76183835152894708     
 H  -3.3541871233511094       -3.9616564990009815        1.3112030629670608     
 C  -5.0032446153125010       -1.9592976781467790        7.0053642281501451     
 H  -3.0427584746112877       -2.8045754279451991        7.3577901123279750     
 H  -6.8221921210612084      -0.94376922672550212        6.4184051381172198     
 C  -6.1683280537529619        3.3602574082692098        2.1239046455213106     
 H  -5.6724159749591720        4.5189402479811092        3.8803885196747530     
 H  -6.4360482200382201        2.0122181894927338       0.46184613176489547     
 C  0.14791017399696710       -2.5376143452114306        8.2849637464527657     
 H -0.96025092676469204      -0.92356334300220633        9.1919129596536298     
 H   1.2914669746724685       -3.9616985582446600        7.1188801156923578     
 C   2.9402583539378773       -1.9593928659823767        1.4245971302291112     
 H  0.97976573090756125       -2.8046815893497379        1.0722414123110757     
 H   4.7592225340933876      -0.94385149935932011        2.0114894017023577     
 C   4.1055181054865120        3.3601463709415742        6.3060307827948092     
 H   3.6095980652707924        4.5188062093361365        4.5495323113843309     
 H   4.3732376891968929        2.0121336905983549        7.9681109582758518     
 H  -2.0133439883688582       -3.2205455917249339      -0.67855089374401500     
 H  -5.4668064670201151       -2.4815082844579863        7.8413750518687397     
 H  -6.9431722391713659        4.0478368074566387        1.7908067045094354     
 H  -4.9355456382030483E-002  -3.2205835083463268        9.1086471665302042     
 H   3.4037911803598160       -2.4815977952342041       0.58856628390546728     
 H   4.8803772918487907        4.0477201446137068        6.6391066639385441     
 Br   7.8213338296407233        5.1359502652349063        14.263737988564973     
 Co   8.3248139220911153        6.4851942172562920        12.392649751623203     
 P   10.205992624312412        7.6638572253171100        12.980717315697714     
 Br   8.8282856232010847        5.1359813281978459        10.521535940144528     
 P   6.4436656976999274        7.6639502033799527        11.804643129724850     
 C   9.9566531456182705        8.8570679744136207        14.336609319341497     
 C   11.070365426321143        8.6076745384203601        11.673543163038763     
 C   11.479375220800222        6.5109741847175586        13.611200887708323     
 C   6.6929654732805455        8.8571636197754913        10.448745163231875     
 C   5.5793399118370619        8.6077738262246548        13.111845330268816     
 C   5.1702556711227263        6.5110710173449773        11.174204205679224     
 C   9.1989353120712636        8.4495220081238962        15.450804022133909     
 C   10.481558280423664        10.159373964873462        14.296663675519220     
 C   10.323083309439156        9.5136360610867605        10.899323878600164     
 C   12.442472567099994        8.4447941663592765        11.411600791058870     
 C   11.758535962707379        5.3464581520336738        12.872881667201439     
 C   12.188195681300618        6.7658244061083961        14.797113101952378     
 C   7.4506711411142392        8.4496284332446212        9.3345378361774696     
 C   6.1680202547158265        10.159455390985388        10.488689794158384     
 C   6.3266520499521803        9.5137201765514448        13.886052222007407     
 C   4.2072352369477573        8.4449144726781160        13.373815931802570     
 C   4.8910676261312158        5.3465967564088626        11.912580258714687     
 C   4.4614556636178433        6.7658682657557963        9.9882682054251948     
 C   8.9836613042258584        9.3295803963042463        16.510768824230141     
 H   8.7725651267624087        7.4480830660065749        15.481486952068471     
 C   10.250867082393196        11.039646759534888        15.356723406518856     
 H   11.052474295893743        10.491170269547098        13.435016930352102     
 C   10.934142339233873        10.223578376521745        9.8639263104946462     
 H   9.2619139932854644        9.6638117690975704        11.092318665720889     
 C   13.053359617143421        9.1720460577707481        10.385715154575864     
 H   13.027343193075295        7.7375084542760684        11.995100546136722     
 C   12.752338694520793        4.4672689149437144        13.307292684432280     
 H   11.191072610008538        5.1266952445020220        11.968778229491901     
 C   13.174471398042916        5.8752219012949194        15.231493313239183     
 H   11.962748972761277        7.6571397839792157        15.380108953893759     
 C   7.6659004752946478        9.3296863354316457        8.2745633709442128     
 H   7.8770616476613666        7.4481971943386540        9.3038497162469920     
 C   6.3986665807479461        11.039727648101916        9.4286194191676156     
 H   5.5971076168726732        10.491241938205885        11.350343098092006     
 C   5.7156260794433393        10.223659777550205        14.921471356963082     
 H   7.3878178237986853        9.6638867151803147        13.693031607980638     
 C   3.5963809516278240        9.1721657270065116        14.399721271117730     
 H   3.6223406801629778        7.7376435548984421        12.790322930918117     
 C   3.8972609388267405        4.4673965829132420        11.478202148446357     
 H   5.4585166019750071        5.1268699156998911        12.816701255676143     
 C   3.4751708322600399        5.8752565824398593        9.5539232388616391     
 H   4.6869231476787512        7.6571487086688101        9.4052263776777938     
 C   9.5040319252689045        10.627010695236940        16.462589059999424     
 H   8.3958864132477089        9.0129434549318184        17.369529092196537     
 H   10.647575341339174        12.051108935525535        15.296510690064521     
 C   12.296647340375086        10.048762570219365        9.6023341228692161     
 H   10.336170740172932        10.894072419251939        9.2499270115530763     
 H   14.115584191567022        9.0332031687351861        10.189274613655993     
 C   13.461715675476778        4.7292116588939130        14.483796838377943     
 H   12.965795045467821        3.5705156080254619        12.727324319546343     
 H   13.729445966465395        6.0772637799452482        16.145843199413015     
 C   7.1454975671235008        10.627104193605488        8.3227457376190372     
 H   8.2536644376642148        9.0130592302979444        7.4157923076723025     
 H   6.0019292831343156        12.051179355559125        9.4888297751367769     
 C   4.3531252035970684        10.048861750988024        15.183094137704940     
 H   6.3136203144379941        10.894136152328210        15.535466211064357     
 H   2.5341584347195174        9.0333351592344204        14.596185433855478     
 C   3.1879003176111955        4.7292889093020856        10.301675740148395     
 H   3.6837908396668042        3.5706742353751149        12.058213541156988     
 H   2.9202095109270014        6.0772593177097196        8.6395558721715062     
 H   9.3067295903663858        11.309985937458451        17.286258771722395     
 H   12.760211765779870        10.570972565339884        8.7663242052519088     
 H   14.236560257908748        4.0416337933675273        14.816896807937386     
 H   7.3427716036996857        11.310079334778941        7.4990691017500604     
 H   3.8895906436026384        10.571066569784632        16.019124073061292     
 H   2.4130501379747837        4.0417035906604406        9.9686019293024213     
         142

 Br -0.52420753607723303        2.9539477453009253        2.3463184028853243     
 Co  -1.0314225815452951        1.6034901423551089        4.2150293586369525     
 P  -2.9112915886590653       0.42476136590122932        3.6231796534899829     
 Br  -1.5386162960179479        2.9539744510273973        6.0837279733099336     
 P  0.84841817760247895       0.42468492532026958        4.8068451000869459     
 C  -2.6602670421389156      -0.76878609721266655        2.2679933775181351     
 C  -3.7767702112000006      -0.51889807972276059        4.9296844293394342     
 C  -4.1848630089422860        1.5762614080394151        2.9902860684965979     
 C  0.59742532592450770      -0.76885935037667563        6.1620398445235880     
 C   1.7138557829430350      -0.51898581251940334        3.5003189887448127     
 C   2.1220193449266960        1.5761710407531349        5.4397079685877134     
 C  -1.9040762918083571      -0.36010988206677114        1.1531991399836596     
 C  -3.1833612951676260       -2.0717614350996705        2.3084111000030267     
 C  -3.0300072791885309       -1.4237339257939181        5.7056405393343850     
 C  -5.1492789458736432      -0.35672037922909117        5.1895822414042847     
 C  -4.4656996034878675        2.7412314913738514        3.7271795718196565     
 C  -4.8928581033782406        1.3193826073253936        1.8043172056062944     
 C -0.15874889197186517      -0.36018004687931465        7.2768441598002163     
 C   1.1205562270401881       -2.0718216528993225        6.1216347995805771     
 C  0.96707302744280366       -1.4238304605675622        2.7243916891365121     
 C   3.0863568106950177      -0.35680418992329338        3.2403776477876756     
 C   2.4028647846428468        2.7411253233539536        4.7027925186782591     
 C   2.8300211768793444        1.3193042042604839        6.6256754057195550     
 C  -1.6890348990514390       -1.2396573459948041        9.2807731215901898E-002
 H  -1.4790251354932298       0.64188046239826091        1.1223048670492082     
 C  -2.9527125254125401       -2.9515501397141319        1.2479211559003884     
 H  -3.7530664048683442       -2.4043779257319264        3.1705472640019838     
 C  -3.6420512419463544       -2.1332456956879184        6.7407403282936480     
 H  -1.9684918136026084       -1.5732997383350908        5.5142995642442081     
 C  -5.7611559472299279       -1.0835169099063788        6.2151679270045417     
 H  -5.7336354689931541       0.34976594917694853        4.6046775108783020     
 C  -5.4602348206086102        3.6188888266649779        3.2913281863442942     
 H  -3.8990406439622909        2.9624619561051690        4.6314065961299153     
 C  -5.8798786003280430        2.2083844412663844        1.3685280659068482     
 H  -4.6661883798000678       0.42777160570337358        1.2223357881070318     
 C -0.37374164573398738       -1.2397146379559700        8.3372555704429203     
 H -0.58381817288438242       0.64180400889301825        7.3077332009380456     
 C  0.88995686281102959       -2.9515975045864105        7.1821466587997955     
 H   1.6902529109020636       -2.4044381784894706        5.2594927794009170     
 C   1.5790890152930044       -2.1333399333910190        1.6892731725926273     
 H  -9.4435174325110227E-002  -1.5734054797374213        2.9157682581571631     
 C   3.6982060393624869       -1.0835996954241141        2.2147749232231089     
 H   3.6707288309285873       0.34968703233681003        3.8252612022180759     
 C   3.3974139455946197        3.6187782059724256        5.1386193854997080     
 H   1.8362012197896296        2.9623488224161658        3.7985669683629966     
 C   3.8170600845618008        2.2082996024614601        7.0614381883925210     
 H   2.6033442804229514       0.42770749887862419        7.2076761591139116     
 C  -2.2079058099341591       -2.5376845345562669       0.14126244790810266     
 H  -1.1027514838153925      -0.92216450240902170      -0.76659117315153480     
 H  -3.3480695822635167       -3.9635121130758999        1.3083484804948058     
 C  -5.0049907833614595       -1.9590922353762141        7.0002751323126331     
 H  -3.0445152454520135       -2.8028264815497659        7.3561266460923100     
 H  -6.8236896890061072      -0.94515868087337696        6.4101097419574513     
 C  -6.1687018615152152        3.3548644283134426        2.1148065916862016     
 H  -5.6749752053875744        4.5160731943410166        3.8701179083101902     
 H  -6.4342622709267019        2.0048785129183391       0.45415706912615417     
 C  0.14516246853055320       -2.5377297674188113        8.2888125021067012     
 H -0.96001149168430100      -0.92222276725202246        9.1966632039991598     
 H   1.2853413609747628       -3.9635502970992715        7.1217314801179947     
 C   2.9420191985097208       -1.9591796282088454        1.4296932952100185     
 H  0.98153779930693119       -2.8029240977622596        1.0739060371434861     
 H   4.7607332745522726      -0.94523404732937677        2.0197974780354944     
 C   4.1058914083209697        3.3547631676631093        6.3151372398535752     
 H   3.6121569890815599        4.5159509092581249        4.5598127031856368     
 H   4.3714518101721520        2.0048014622484920        7.9758064460445306     
 H  -2.0109493429964531       -3.2201153704061891      -0.68290461972368044     
 H  -5.4694159509351055       -2.4808241963531539        7.8360735731213449     
 H  -6.9440694178320861        4.0411689719519188        1.7805159979086491     
 H  -5.1759744725194616E-002  -3.2201495257007995        9.1129966141776872     
 H   3.4064178610548317       -2.4809064583813538       0.59387660140501175     
 H   4.8812727010780588        4.0410626320625642        6.6494075013769987     
 Br   7.8176055853206625        5.1354952138569967        14.261346945584560     
 Co   8.3248126859835221        6.4859770110682673        12.392651100171269     
 P   10.204680880911377        7.6647026712323507        12.984510459031236     
 Br   8.8320121906176610        5.1355233849730251        10.523932088024152     
 P   6.4449724301082671        7.6647877964649567        11.800847591331113     
 C   9.9536518963667486        8.8582459904708184        14.339698989163038     
 C   11.070164155919381        8.6083649830853304        11.678010274360533     
 C   11.478250984716871        6.5132037179160953        13.617408408882630     
 C   6.6959650458488333        8.8583334989525344        10.445653580412552     
 C   5.5795323224089737        8.6084558842642682        13.107373512388081     
 C   5.1713772403958327        6.5132923189495626        11.167990590164289     
 C   9.1974586616486587        8.4495640994385717        15.454489578197750     
 C   10.476747735138359        10.161220768009006        14.299289154125951     
 C   10.323408501452558        9.5132157737378638        10.902063784583483     
 C   12.442669745349994        8.4461714076376690        11.418103915312299     
 C   11.759082135398431        5.3482273412642014        12.880522920042985     
 C   12.186251461775566        6.7700906419160294        14.803372360706346     
 C   7.4521472184880535        8.4496614991992356        9.3308514741543469     
 C   6.1728323577478408        10.161295198453271        10.486062419245187     
 C   6.3263155010811660        9.5132929086138240        13.883308481073458     
 C   4.2070290372521111        8.4462814494132736        13.367305917960689     
 C   4.8905212211869475        5.3483541567831239        11.904928116138464     
 C   4.4633954526663562        6.7701306905344802        9.9820048697730961     
 C   8.9824173799820350        9.3291056680955577        16.514885499194296     
 H   8.7724064109405404        7.4475739084310266        15.485377169671098     
 C   10.246099218143764        11.041003640198648        15.359783948925619     
 H   11.046454542560932        10.493841150993173        13.437155699789427     
 C   10.935456626064383        10.222726906236600        9.8669658107950919     
 H   9.2618954369200086        9.6627939388477735        11.093410363519148     
 C   13.054550870631468        9.1729664644565183        10.392519718436208     
 H   13.027020472702352        7.7396733796280621        12.003000744800330     
 C   12.753617973594061        4.4705719858400723        13.316376866304591     
 H   11.192419547591159        5.1269914722685206        11.976299456675909     
 C   13.173272092581007        5.8810905278620096        15.239164521135917     
 H   11.959585774189504        7.6617067779392807        15.385347489535945     
 C   7.6671475304284264        9.3292026060456763        8.2704466773821945     
 H   7.8772181731562529        7.4476783983354329        9.2999591693930768     
 C   6.4034397227106172        11.041077558468423        9.4255578545036478     
 H   5.6031285726499505        10.493906614272062        11.348201844809340     
 C   5.7142977108313948        10.222801626304355        14.918426189741158     
 H   7.3878252958404618        9.6628627257402897        13.691938128415584     
 C   3.5951779771088388        9.1730759961476345        14.392908143974587     
 H   3.6226563877743962        7.7397968271819053        12.782415445166608     
 C   3.8959818396745121        4.4706886952538047        11.469104308592495     
 H   5.4571707000437559        5.1271513603582335        12.809167636511464     
 C   3.4763665633467036        5.8811220714282042        9.5462449854815024     
 H   4.6900800707638552        7.6617148693714094        9.3999876513546443     
 C   9.5012912720548286        10.627132081375530        16.466439294849469     
 H   8.3961314860103986        9.0116102775125011        17.374281598788492     
 H   10.641457980135909        12.052965384148408        15.299363084325812     
 C   12.298392814718829        10.048557189501084        9.6074224979717826     
 H   10.337926023308521        10.892320766630943        9.2515880089486533     
 H   14.117081953919770        9.0345954109822539        10.197571072734661     
 C   13.462090081112047        4.7346043409610870        14.492893536971449     
 H   12.968355393820504        3.5733832467983397        12.737592830200814     
 H   13.727659980651612        6.0846023121581441        16.153531700695265     
 C   7.1482439455798756        10.627217581355032        8.3188952067757835     
 H   8.2534234618421980        9.0117162576897822        7.4110407076996108     
 H   6.0080542266731225        12.053029665070865        9.4859764993003797     
 C   4.3513653346223133        10.048648136380688        15.177997677637862     
 H   6.3118490689931610        10.892379413284193        15.533799782433993     
 H   2.5326488175928907        9.0347161320148857        14.587878590534189     
 C   3.1875246784185958        4.7346748264269118        10.292567266619363     
 H   3.6812319209195703        3.5735282761855216        12.047927735735572     
 H   2.9219907671330847        6.0845979556422432        8.6318618090738806     
 H   9.3043354179775193        11.309557457336915        17.290610806912195     
 H   12.762820407673214        10.570288628844894        8.7716249487559175     
 H   14.237458083958018        4.0483012786202330        14.827185952700937     
 H   7.3451738576413792        11.309642855047361        7.4947173403125555     
 H   3.8869651547274184        10.570374926594246        16.013813537722850     
 H   2.4121516130852183        4.0483648643637373        9.9582988116605531     
         142

 Br -0.52047996447930278        2.9544046479553869        2.3487113933048405     
 Co  -1.0314213128775411        1.6027068728955536        4.2150284658790484     
 P  -2.9099796415536958       0.42391577201020847        3.6193861474999842     
 Br  -1.5423432464254072        2.9544290533339974        6.0813342731999400     
 P  0.84711155718407183       0.42384652007297230        4.8106400673426775     
 C  -2.6572651829353777      -0.76996388856606046        2.2649031769073957     
 C  -3.7765690749909093      -0.51958882037523690        4.9252166456722124     
 C  -4.1837383763293507        1.5740317041721956        2.9840777931423617     
 C  0.59442594424955242      -0.77003008278788698        6.1651308993941711     
 C   1.7136638215663955      -0.51966849211763944        3.5047903367952840     
 C   2.1208972774788144        1.5739499232846681        5.4459203626615578     
 C  -1.9025987492530521      -0.36015128850615558        1.1495133986305996     
 C  -3.1785503273523874       -2.0736079399087912        2.3057844074845697     
 C  -3.0303332124623008       -1.4233152898308346        5.7028990420039865     
 C  -5.1494759253396758      -0.35809634527190104        5.1830794045948050     
 C  -4.4662449352707885        2.7394626306307739        3.7195369352360514     
 C  -4.8909137917438557        1.3151156498230849        1.7980574879329949     
 C -0.16022534418351378      -0.36021452872664966        7.2805298616911056     
 C   1.1157442750183528       -2.0736623346812024        6.1242612596277972     
 C  0.96741007695709424       -1.4234031234977838        2.7271341768241020     
 C   3.0865636837409252      -0.35817241193026672        3.2468881164342505     
 C   2.4034115723571339        2.7393665776490490        4.7104412956438715     
 C   2.8280791229721314        1.3150447272277126        6.6319391893723223     
 C  -1.6877901068194900       -1.2391814357134583        8.8690490859910820E-002
 H  -1.4788653789483908       0.64239027079841904        1.1184150481901893     
 C  -2.9479442679750365       -2.9529062315037562        1.2448589955458076     
 H  -3.7470464086257675       -2.4070488080108423        3.1684070384745309     
 C  -3.6433665658421406       -2.1323957410981076        6.7376991716669528     
 H  -1.9684742402841895       -1.5722847362682644        5.5132056511856433     
 C  -5.7623472907817535       -1.0844358123967082        6.2083636340768562     
 H  -5.7333120450119583       0.34760339756086228        4.5967783792711838     
 C  -5.4615132130532826        3.6155859993954342        3.2822423485220860     
 H  -3.9003865110566283        2.9621664268137899        4.6238837553453775     
 C  -5.8786791008709480        2.2025150441876220        1.3608560790153166     
 H  -4.6630253859818795       0.42320349960306686        1.2170972762518470     
 C -0.37498979865817034       -1.2392328871781544        8.3413710195117456     
 H -0.58397509048580232       0.64232135443910754        7.3116234067073140     
 C  0.88518311976457242       -2.9529488484876456        7.1852066711361777     
 H   1.6842326063473305       -2.4071033536995188        5.2616332961826524     
 C   1.5804181500390948       -2.1324816046827446        1.6923171884387522     
 H  -9.4442306168282017E-002  -1.5723809649522011        2.9168598107974208     
 C   3.6994099518477155       -1.0845110583310127        2.2215885638664630     
 H   3.6704137944078066       0.34753190531528183        3.8331698400618874     
 C   3.3986924997496546        3.6154860037022050        5.1477134518724617     
 H   1.8375487568087543        2.9620640124237871        3.8060959348663603     
 C   3.8158611434289100        2.2024383725013275        7.0691164998386560     
 H   2.6001844594663197       0.42314547679874925        7.2129169406126472     
 C  -2.2051646074855991       -2.5378046487329700       0.13741090824372970     
 H  -1.1029954413503569      -0.92082995953547431      -0.77134399477412252     
 H  -3.3419520411759245       -3.9653677271508183        1.3054938980225508     
 C  -5.0067369514104172       -1.9588867926056492        6.9951860364751210     
 H  -3.0462720162927397       -2.8010775351543327        7.3544631798566460     
 H  -6.8251872569510068      -0.94654813502125179        6.4018143457976828     
 C  -6.1690756692774684        3.3494714483576749        2.1057085378510920     
 H  -5.6775344358159767        4.5132061407009241        3.8598472969456274     
 H  -6.4324763218151828        1.9975388363439448       0.44646800648741292     
 C  0.14241476306413930       -2.5378451896261920        8.2926612577606384     
 H -0.95977205660391007      -0.92088219150183859        9.2014134483446917     
 H   1.2792157472770571       -3.9654020359538835        7.1245828445436317     
 C   2.9437800430815644       -1.9589663904353141        1.4347894601909259     
 H  0.98330986770630102       -2.8011666061747817        1.0755706619758965     
 H   4.7622440150111567      -0.94661659529943343        2.0281055543686315     
 C   4.1062647111554265        3.3493799643846449        6.3242436969123412     
 H   3.6147159128923270        4.5130956091801142        4.5700930949869427     
 H   4.3696659311474102        1.9974692338986288        7.9835019338132094     
 H  -2.0085546976240485       -3.2196851490874447      -0.68725834570334587     
 H  -5.4720254348500958       -2.4801401082483219        7.8307720943739501     
 H  -6.9449665964928053        4.0345011364471990        1.7702252913078629     
 H  -5.4164033068358750E-002  -3.2197155430552726        9.1173460618251703     
 H   3.4090445417498469       -2.4802151215285035       0.59918691890455611     
 H   4.8821681103073260        4.0344051195114226        6.6597083388154541     
 Br   7.8138773410006017        5.1350401624790880        14.258955902604145     
 Co   8.3248114498759289        6.4867598048802435        12.392652448719335     
 P   10.203369137510343        7.6655481171475914        12.988303602364761     
 Br   8.8357387580342373        5.1350654417482051        10.526328235903774     
 P   6.4462791625166069        7.6656253895499606        11.797052052937376     
 C   9.9506506471152250        8.8594240065280179        14.342788658984579     
 C   11.069962885517620        8.6090554277503006        11.682477385682303     
 C   11.477126748633518        6.5154332511146320        13.623615930056935     
 C   6.6989646184171221        8.8595033781295758        10.442561997593229     
 C   5.5797247329808846        8.6091379423038799        13.102901694507347     
 C   5.1724988096689390        6.5155136205541480        11.161776974649353     
 C   9.1959820112260537        8.4496061907532471        15.458175134261591     
 C   10.471937189853053        10.163067571144550        14.301914632732684     
 C   10.323733693465963        9.5127954863889670        10.904803690566803     
 C   12.442866923599995        8.4475486489160634        11.424607039565727     
 C   11.759628308089482        5.3499965304947281        12.888164172884531     
 C   12.184307242250515        6.7743568777236636        14.809631619460315     
 C   7.4536232958618669        8.4496945651538518        9.3271651121312242     
 C   6.1776444607798560        10.163135005921156        10.483435044331987     
 C   6.3259789522101508        9.5128656406762033        13.880564740139507     
 C   4.2068228375564649        8.4476484261484295        13.360795904118808     
 C   4.8899748162426802        5.3501115571573852        11.897275973562239     
 C   4.4653352417148691        6.7743931153131633        9.9757415341209956     
 C   8.9811734557382135        9.3286309398868710        16.519002174158452     
 H   8.7722476951186739        7.4470647508554793        15.489267387273726     
 C   10.241331353894331        11.042360520862408        15.362844491332382     
 H   11.040434789228120        10.496512032439249        13.439294469226752     
 C   10.936770912894893        10.221875435951453        9.8700053110955395     
 H   9.2618768805545546        9.6617761085979748        11.094502061317407     
 C   13.055742124119517        9.1738868711422903        10.399324282296554     
 H   13.026697752329412        7.7418383049800568        12.010900943463936     
 C   12.754897252667329        4.4738750567364294        13.325461048176900     
 H   11.193766485173782        5.1272877000350192        11.983820683859918     
 C   13.172072787119099        5.8869591544290989        15.246835729032652     
 H   11.956422575617731        7.6662737718993466        15.390586025178132     
 C   7.6683945855622060        9.3287188766597051        8.2663299838201763     
 H   7.8773746986511393        7.4471596023322117        9.2960686225391598     
 C   6.4082128646732883        11.042427468834930        9.4224962898396800     
 H   5.6091495284272277        10.496571290338236        11.346060591526673     
 C   5.7129693422194494        10.221943475058504        14.915381022519234     
 H   7.3878327678822382        9.6618387363002629        13.690844648850531     
 C   3.5939750025898536        9.1739862652887592        14.386095016831444     
 H   3.6229720953858151        7.7419500994653685        12.774507959415098     
 C   3.8947027405222836        4.4739808075943674        11.460006468738632     
 H   5.4558247981125056        5.1274328050165758        12.801634017346787     
 C   3.4775622944333668        5.8869875604165491        9.5385667321013656     
 H   4.6932369938489593        7.6662810300740079        9.3947489250314948     
 C   9.4985506188407545        10.627253467514118        16.470289529699517     
 H   8.3963765587730901        9.0102771000931821        17.379034105380448     
 H   10.635340618932645        12.054821832771280        15.302215478587101     
 C   12.300138289062573        10.048351808782805        9.6125108730743474     
 H   10.339681306444110        10.890569114009949        9.2532490063442303     
 H   14.118579716272519        9.0359876532293217        10.205867531813329     
 C   13.462464486747315        4.7399970230282609        14.501990235564953     
 H   12.970915742173185        3.5762508855712181        12.747861340855286     
 H   13.725873994837830        6.0919408443710399        16.161220201977514     
 C   7.1509903240362513        10.627330969104575        8.3150446759325316     
 H   8.2531824860201795        9.0103732850816201        7.4062891077269191     
 H   6.0141791702119294        12.054879974582603        9.4831232234639824     
 C   4.3496054656475582        10.048434521773352        15.172901217570784     
 H   6.3100778235483279        10.890622674240175        15.532133353803632     
 H   2.5311392004662641        9.0360971047953509        14.579571747212899     
 C   3.1871490392259960        4.7400607435517372        10.283458793090331     
 H   3.6786730021723368        3.5763823169959288        12.037641930314157     
 H   2.9237720233391680        6.0919365935747667        8.6241677459762549     
 H   9.3019412455886545        11.309128977215376        17.294962842101995     
 H   12.765429049566558        10.569604692349904        8.7769256922599244     
 H   14.238355910007289        4.0549687638729397        14.837475097464488     
 H   7.3475761115830718        11.309206375315782        7.4903655788750507     
 H   3.8843396658521985        10.569683283403860        16.008503002384408     
 H   2.4112530881956533        4.0550261380670340        9.9479956940186849     
         142

 Br -0.51675239288137242        2.9548615506098481        2.3511043837243566     
 Co  -1.0314200442097869        1.6019236034359983        4.2150275731211435     
 P  -2.9086676944483263       0.42307017811918762        3.6155926415099859     
 Br  -1.5460701968328665        2.9548836556405975        6.0789405730899455     
 P  0.84580493676566459       0.42300811482567507        4.8144350345984099     
 C  -2.6542633237318403      -0.77114167991945448        2.2618129762966559     
 C  -3.7763679387818185      -0.52027956102771322        4.9207488620049915     
 C  -4.1826137437164164        1.5718020003049760        2.9778695177881254     
 C  0.59142656257459714      -0.77120081519909833        6.1682219542647543     
 C   1.7134718601897561      -0.52035117171587553        3.5092616848457556     
 C   2.1197752100309328        1.5717288058162011        5.4521327567354021     
 C  -1.9011212066977470      -0.36019269494554002        1.1458276572775397     
 C  -3.1737393595371488       -2.0754544447179120        2.3031577149661127     
 C  -3.0306591457360708       -1.4228966538677512        5.7001575446735879     
 C  -5.1496729048057084      -0.35947231131471097        5.1765765677853244     
 C  -4.4667902670537094        2.7376937698876964        3.7118942986524459     
 C  -4.8889694801094699        1.3108486923207765        1.7917977702596954     
 C -0.16170179639516236      -0.36024901057398473        7.2842155635819950     
 C   1.1109323229965178       -2.0755030164630819        6.1268877196750173     
 C  0.96774712647138483       -1.4229757864280053        2.7298766645116914     
 C   3.0867705567868327      -0.35954063393724006        3.2533985850808254     
 C   2.4039583600714205        2.7376078319441439        4.7180900726094848     
 C   2.8261370690649184        1.3107852501949413        6.6382029730250904     
 C  -1.6865453145875411       -1.2387055254321124        8.4573250503919728E-002
 H  -1.4787056224035517       0.64290007919857717        1.1145252293311705     
 C  -2.9431760105375329       -2.9542623232933809        1.2417968351912270     
 H  -3.7410264123831909       -2.4097196902897582        3.1662668129470779     
 C  -3.6446818897379263       -2.1315457865082967        6.7346580150402575     
 H  -1.9684566669657706       -1.5712697342014379        5.5121117381270794     
 C  -5.7635386343335782       -1.0853547148870373        6.2015593411491707     
 H  -5.7329886210307626       0.34544084594477609        4.5888792476640656     
 C  -5.4627916054979542        3.6122831721258906        3.2731565106998772     
 H  -3.9017323781509656        2.9618708975224108        4.6163609145608397     
 C  -5.8774796014138531        2.1966456471088600        1.3531840921237850     
 H  -4.6598623921636921       0.41863539350276019        1.2118587643966625     
 C -0.37623795158235335       -1.2387511364003390        8.3454864685805710     
 H -0.58413200808722210       0.64283869998519672        7.3155136124765825     
 C  0.88040937671811514       -2.9543001923888812        7.1882666834725608     
 H   1.6782123017925974       -2.4097685289095669        5.2637738129643870     
 C   1.5817472847851854       -2.1316232759744702        1.6953612042848769     
 H  -9.4449438011453807E-002  -1.5713564501669810        2.9179513634376790     
 C   3.7006138643329440       -1.0854224212379115        2.2284022045098166     
 H   3.6700987578870259       0.34537677829375363        3.8410784779056986     
 C   3.3999710539046890        3.6121938014319843        5.1568075182452162     
 H   1.8388962938278790        2.9617792024314085        3.8136249013697245     
 C   3.8146622022960188        2.1965771425411944        7.0767948112847900     
 H   2.5970246385096876       0.41858345471887437        7.2181577221113820     
 C  -2.2024234050370395       -2.5379247629096726       0.13355936857935674     
 H  -1.1032393988853211      -0.91949541666192680      -0.77609681639671024     
 H  -3.3358345000883323       -3.9672233412257367        1.3026393155502958     
 C  -5.0084831194593757       -1.9586813498350844        6.9900969406376090     
 H  -3.0480287871334655       -2.7993285887588994        7.3527997136209819     
 H  -6.8266848248959064      -0.94793758916912663        6.3935189496379152     
 C  -6.1694494770397217        3.3440784684019076        2.0966104840159829     
 H  -5.6800936662443791        4.5103390870608324        3.8495766855810647     
 H  -6.4306903727036646        1.9901991597695503       0.43877894384867161     
 C  0.13966705759772541       -2.5379606118335727        8.2965100134145739     
 H -0.95953262152351904      -0.91954161575165472        9.2061636926902217     
 H   1.2730901335793514       -3.9672537748084951        7.1274342089692686     
 C   2.9455408876534079       -1.9587531526617825        1.4398856251718333     
 H  0.98508193610567096       -2.7994091145873035        1.0772352868083068     
 H   4.7637547554700408      -0.94799914326949009        2.0364136307017682     
 C   4.1066380139898842        3.3439967611061805        6.3333501539711072     
 H   3.6172748367030945        4.5102403091021026        4.5803734867882486     
 H   4.3678800521226693        1.9901370055487659        7.9911974215818882     
 H  -2.0061600522516438       -3.2192549277687004      -0.69161207168301131     
 H  -5.4746349187650862       -2.4794560201434894        7.8254706156265552     
 H  -6.9458637751535255        4.0278333009424792        1.7599345847070766     
 H  -5.6568321411522890E-002  -3.2192815604097453        9.1216955094726533     
 H   3.4116712224448622       -2.4795237846756533       0.60449723640410047     
 H   4.8830635195365932        4.0277476069602800        6.6700091762539087     
 Br   7.8101490966805418        5.1345851111011793        14.256564859623731     
 Co   8.3248102137683357        6.4875425986922188        12.392653797267402     
 P   10.202057394109310        7.6663935630628322        12.992096745698285     
 Br   8.8394653254508135        5.1346074985233843        10.528724383783397     
 P   6.4475858949249467        7.6664629826349646        11.793256514543637     
 C   9.9476493978637031        8.8606020225852156        14.345878328806121     
 C   11.069761615115858        8.6097458724152691        11.686944497004072     
 C   11.476002512550167        6.5176627843131687        13.629823451231243     
 C   6.7019641909854100        8.8606732573066189        10.439470414773908     
 C   5.5799171435527963        8.6098200003434915        13.098429876626613     
 C   5.1736203789420454        6.5177349221587333        11.155563359134417     
 C   9.1945053608034488        8.4496482820679226        15.461860690325432     
 C   10.467126644567749        10.164914374280096        14.304540111339415     
 C   10.324058885479367        9.5123751990400702        10.907543596550124     
 C   12.443064101849997        8.4489258901944559        11.431110163819154     
 C   11.760174480780535        5.3517657197252557        12.895805425726078     
 C   12.182363022725465        6.7786231135312969        14.815890878214283     
 C   7.4550993732356803        8.4497276311084661        9.3234787501081016     
 C   6.1824565638118703        10.164974813389039        10.480807669418789     
 C   6.3256424033391356        9.5124383727385826        13.877820999205557     
 C   4.2066166378608187        8.4490154028835871        13.354285890276927     
 C   4.8894284112984119        5.3518689575316474        11.889623830986016     
 C   4.4672750307633819        6.7786555400918473        9.9694781984688969     
 C   8.9799295314943919        9.3281562116781842        16.523118849122607     
 H   8.7720889792968055        7.4465555932799310        15.493157604876354     
 C   10.236563489644897        11.043717401526166        15.365905033739145     
 H   11.034415035895309        10.499182913885324        13.441433238664075     
 C   10.938085199725403        10.221023965666308        9.8730448113959852     
 H   9.2618583241890988        9.6607582783481778        11.095593759115667     
 C   13.056933377607566        9.1748072778280605        10.406128846156898     
 H   13.026375031956471        7.7440032303320505        12.018801142127543     
 C   12.756176531740595        4.4771781276327864        13.334545230049210     
 H   11.195113422756403        5.1275839278015169        11.991341911043925     
 C   13.170873481657189        5.8928277809961891        15.254506936929387     
 H   11.953259377045958        7.6708407658594115        15.395824560820319     
 C   7.6696416406959855        9.3282351472737339        8.2622132902581598     
 H   7.8775312241460265        7.4466408063289906        9.2921780756852446     
 C   6.4129860066359594        11.043777379201437        9.4194347251757122     
 H   5.6151704842045049        10.499235966404413        11.343919338244005     
 C   5.7116409736075049        10.221085323812654        14.912335855297311     
 H   7.3878402399240146        9.6608147468602361        13.689751169285479     
 C   3.5927720280708684        9.1748965344298838        14.379281889688299     
 H   3.6232878029972340        7.7441033717488317        12.766600473663589     
 C   3.8934236413700556        4.4772729199349310        11.450908628884768     
 H   5.4544788961812554        5.1277142496749182        12.794100398182108     
 C   3.4787580255200301        5.8928530494048941        9.5308884787212307     
 H   4.6963939169340634        7.6708471907766071        9.3895101987083454     
 C   9.4958099656266786        10.627374853652706        16.474139764549566     
 H   8.3966216315357816        9.0089439226738648        17.383786611972404     
 H   10.629223257729381        12.056678281394150        15.305067872848392     
 C   12.301883763406316        10.048146428064523        9.6175992481769139     
 H   10.341436589579699        10.888817461388955        9.2549100037398073     
 H   14.120077478625268        9.0373798954763895        10.214163990891997     
 C   13.462838892382585        4.7453897050954348        14.511086934158458     
 H   12.973476090525866        3.5791185243440959        12.758129851509757     
 H   13.724088009024047        6.0992793765839357        16.168908703259763     
 C   7.1537367024926262        10.627444356854117        8.3111941450892779     
 H   8.2529415101981627        9.0090303124734579        7.4015375077542274     
 H   6.0203041137507363        12.056730284094343        9.4802699476275833     
 C   4.3478455966728022        10.048220907166018        15.167804757503704     
 H   6.3083065781034948        10.888865935196158        15.530466925173268     
 H   2.5296295833396378        9.0374780775758161        14.571264903891610     
 C   3.1867734000333967        4.7454466606765635        10.274350319561297     
 H   3.6761140834251034        3.5792363578063360        12.027356124892741     
 H   2.9255532795452517        6.0992752315072902        8.6164736828786310     
 H   9.2995470731997898        11.308700497093838        17.299314877291796     
 H   12.768037691459902        10.568920755854913        8.7822264357639330     
 H   14.239253736056561        4.0616362491256455        14.847764242228040     
 H   7.3499783655247652        11.308769895584204        7.4860138174375459     
 H   3.8817141769769790        10.568991640213474        16.003192467045970     
 H   2.4103545633060879        4.0616874117703308        9.9376925763768167     
         142

 Br -0.51302482128344218        2.9553184532643093        2.3534973741438723     
 Co  -1.0314187755420330        1.6011403339764430        4.2150266803632386     
 P  -2.9073557473429568       0.42222458422816678        3.6117991355199877     
 Br  -1.5497971472403258        2.9553382579471981        6.0765468729799519     
 P  0.84449831634725747       0.42216970957837785        4.8182300018541424     
 C  -2.6512614645283024      -0.77231947127284839        2.2587227756859165     
 C  -3.7761668025727277      -0.52097030168018954        4.9162810783377706     
 C  -4.1814891111034811        1.5695722964377563        2.9716612424338891     
 C  0.58842718089964186      -0.77237154761030957        6.1713130091353374     
 C   1.7132798988131164      -0.52103385131411151        3.5137330328962273     
 C   2.1186531425830517        1.5695076883477344        5.4583451508092455     
 C  -1.8996436641424417      -0.36023410138492445        1.1421419159244797     
 C  -3.1689283917219098       -2.0773009495270331        2.3005310224476556     
 C  -3.0309850790098407       -1.4224780179046677        5.6974160473431894     
 C  -5.1498698842717410      -0.36084827735752084        5.1700737309758438     
 C  -4.4673355988366303        2.7359249091446189        3.7042516620688408     
 C  -4.8870251684750841        1.3065817348184678        1.7855380525863958     
 C -0.16317824860681096      -0.36028349242131974        7.2879012654728843     
 C   1.1061203709746825       -2.0773436982449618        6.1295141797222374     
 C  0.96808417598567542       -1.4225484493582270        2.7326191521992813     
 C   3.0869774298327401      -0.36090885594421335        3.2599090537274007     
 C   2.4045051477857071        2.7358490862392388        4.7257388495750972     
 C   2.8241950151577049        1.3065257731621702        6.6444667566778586     
 C  -1.6853005223555921       -1.2382296151507666        8.0456010147928664E-002
 H  -1.4785458658587127       0.64340988759873530        1.1106354104721516     
 C  -2.9384077531000292       -2.9556184150830052        1.2387346748366461     
 H  -3.7350064161406138       -2.4123905725686741        3.1641265874196245     
 C  -3.6459972136337124       -2.1306958319184859        6.7316168584135623     
 H  -1.9684390936473517       -1.5702547321346114        5.5110178250685147     
 C  -5.7647299778854029       -1.0862736173773666        6.1947550482214853     
 H  -5.7326651970495668       0.34327829432868984        4.5809801160569474     
 C  -5.4640699979426257        3.6089803448563473        3.2640706728776689     
 H  -3.9030782452453030        2.9615753682310317        4.6088380737763019     
 C  -5.8762801019567581        2.1907762500300976        1.3455121052322534     
 H  -4.6566993983455038       0.41406728740245347        1.2066202525414778     
 C -0.37748610450653630       -1.2382693856225235        8.3496019176493963     
 H -0.58428892568864188       0.64335604553128600        7.3194038182458518     
 C  0.87563563367165798       -2.9556515362901163        7.1913266958089430     
 H   1.6721919972378643       -2.4124337041196151        5.2659143297461224     
 C   1.5830764195312759       -2.1307649472661958        1.6984052201310018     
 H  -9.4456569854625597E-002  -1.5703319353817611        2.9190429160779368     
 C   3.7018177768181726       -1.0863337841448102        2.2352158451531703     
 H   3.6697837213662452       0.34322165127222548        3.8489871157495101     
 C   3.4012496080597239        3.6089015991617641        5.1659015846179699     
 H   1.8402438308470035        2.9614943924390298        3.8211538678730883     
 C   3.8134632611631281        2.1907159125810618        7.0844731227309250     
 H   2.5938648175530554       0.41402143263899943        7.2233985036101176     
 C  -2.1996822025884795       -2.5380448770863757       0.12970782891498375     
 H  -1.1034833564202855      -0.91816087378837941      -0.78084963801929796     
 H  -3.3297169590007396       -3.9690789553006547        1.2997847330780408     
 C  -5.0102292875083343       -1.9584759070645192        6.9850078448000970     
 H  -3.0497855579741917       -2.7975796423634662        7.3511362473853170     
 H  -6.8281823928408061      -0.94932704331700146        6.3852235534781467     
 C  -6.1698232848019749        3.3386854884461399        2.0875124301808738     
 H  -5.6826528966727823        4.5074720334207399        3.8393060742165024     
 H  -6.4289044235921464        1.9828594831951558       0.43108988120993030     
 C  0.13691935213131151       -2.5380760340409534        8.3003587690685112     
 H -0.95929318644312800      -0.91820104000147096        9.2109139370357536     
 H   1.2669645198816457       -3.9691055136631066        7.1302855733949055     
 C   2.9473017322252515       -1.9585399148882512        1.4449817901527409     
 H  0.98685400450504090       -2.7976516229998256        1.0788999116407172     
 H   4.7652654959289258      -0.94938169123954674        2.0447217070349049     
 C   4.1070113168243410        3.3386135578277161        6.3424566110298732     
 H   3.6198337605138620        4.5073850090240919        4.5906538785895536     
 H   4.3660941730979284        1.9828047771989030        7.9988929093505678     
 H  -2.0037654068792388       -3.2188247064499556      -0.69596579766267674     
 H  -5.4772444026800766       -2.4787719320386574        7.8201691368791604     
 H  -6.9467609538142456        4.0211654654377593        1.7496438781062902     
 H  -5.8972609754687023E-002  -3.2188475777642180        9.1260449571201363     
 H   3.4142979031398779       -2.4788324478228025       0.60980755390364494     
 H   4.8839589287658605        4.0210900944091374        6.6803100136923632     
 Br   7.8064208523604810        5.1341300597232706        14.254173816643316     
 Co   8.3248089776607426        6.4883253925041950        12.392655145815468     
 P   10.200745650708276        7.6672390089780738        12.995889889031808     
 Br   8.8431918928673898        5.1341495552985643        10.531120531663019     
 P   6.4488926273332865        7.6673005757199686        11.789460976149901     
 C   9.9446481486121812        8.8617800386424133        14.348967998627664     
 C   11.069560344714096        8.6104363170802394        11.691411608325842     
 C   11.474878276466814        6.5198923175117054        13.636030972405548     
 C   6.7049637635536978        8.8618431364836603        10.436378831954585     
 C   5.5801095541247081        8.6105020583831049        13.093958058745878     
 C   5.1747419482151509        6.5199562237633186        11.149349743619483     
 C   9.1930287103808439        8.4496903733825981        15.465546246389273     
 C   10.462316099282443        10.166761177415641        14.307165589946148     
 C   10.324384077492770        9.5119549116911735        10.910283502533444     
 C   12.443261280099998        8.4503031314728503        11.437613288072582     
 C   11.760720653471585        5.3535349089557824        12.903446678567626     
 C   12.180418803200414        6.7828893493389311        14.822150136968252     
 C   7.4565754506094946        8.4497606970630823        9.3197923880849789     
 C   6.1872686668438845        10.166814620856924        10.478180294505590     
 C   6.3253058544681204        9.5120111048009619        13.875077258271606     
 C   4.2064104381651717        8.4503823796187447        13.347775876435046     
 C   4.8888820063541445        5.3536263579059087        11.881971688409791     
 C   4.4692148198118948        6.7829179648705313        9.9632148628167965     
 C   8.9786856072505703        9.3276814834694974        16.527235524086763     
 H   8.7719302634749390        7.4460464357043827        15.497047822478981     
 C   10.231795625395465        11.045074282189926        15.368965576145905     
 H   11.028395282562496        10.501853795331400        13.443572008101400     
 C   10.939399486555914        10.220172495381163        9.8760843116964327     
 H   9.2618397678236430        9.6597404480983808        11.096685456913926     
 C   13.058124631095613        9.1757276845138325        10.412933410017242     
 H   13.026052311583529        7.7461681556840443        12.026701340791149     
 C   12.757455810813862        4.4804811985291435        13.343629411921521     
 H   11.196460360339026        5.1278801555680156        11.998863138227934     
 C   13.169674176195279        5.8986964075632793        15.262178144826121     
 H   11.950096178474187        7.6754077598194765        15.401063096462506     
 C   7.6708886958297651        9.3277514178877645        8.2580965966961415     
 H   7.8776877496409128        7.4461220103257695        9.2882875288313276     
 C   6.4177591485986314        11.045127289567944        9.4163731605117444     
 H   5.6211914399817822        10.501900642470590        11.341778084961339     
 C   5.7103126049955604        10.220227172566803        14.909290688075387     
 H   7.3878477119657910        9.6597907574202111        13.688657689720426     
 C   3.5915690535518832        9.1758068035710068        14.372468762545155     
 H   3.6236035106086528        7.7462566440322957        12.758692987912079     
 C   3.8921445422178271        4.4805650322754937        11.441810789030905     
 H   5.4531329942500051        5.1279956943332605        12.786566779017429     
 C   3.4799537566066934        5.8987185383932390        9.5232102253410940     
 H   4.6995508400191675        7.6754133514792064        9.3842714723851959     
 C   9.4930693124126027        10.627496239791293        16.477989999399615     
 H   8.3968667042984730        9.0076107452545457        17.388539118564356     
 H   10.623105896526116        12.058534730017023        15.307920267109681     
 C   12.303629237750059        10.047941047346244        9.6226876232794787     
 H   10.343191872715288        10.887065808767959        9.2565710011353843     
 H   14.121575240978016        9.0387721377234573        10.222460449970663     
 C   13.463213298017854        4.7507823871626087        14.520183632751962     
 H   12.976036438878548        3.5819861631169743        12.768398362164229     
 H   13.722302023210265        6.1066179087968315        16.176597204542009     
 C   7.1564830809490019        10.627557744603660        8.3073436142460242     
 H   8.2527005343761441        9.0076873398652957        7.3967859077815357     
 H   6.0264290572895431        12.058580593606083        9.4774166717911861     
 C   4.3460857276980471        10.048007292558681        15.162708297436627     
 H   6.3065353326586617        10.887109196152140        15.528800496542905     
 H   2.5281199662130112        9.0388590503562813        14.562958060570320     
 C   3.1863977608407970        4.7508325778013898        10.265241846032264     
 H   3.6735551646778699        3.5820903986167432        12.017070319471326     
 H   2.9273345357513350        6.1066138694398138        8.6087796197810054     
 H   9.2971529008109233        11.308272016972301        17.303666912481596     
 H   12.770646333353247        10.568236819359923        8.7875271792679399     
 H   14.240151562105833        4.0683037343783512        14.858053386991591     
 H   7.3523806194664587        11.308333415852625        7.4816620560000411     
 H   3.8790886881017590        10.568299997023088        15.997881931707528     
 H   2.4094560384165224        4.0683486854736275        9.9273894587349467     
         142

 Br -0.50929724968551193        2.9557753559187709        2.3558903645633884     
 Co  -1.0314175068742788        1.6003570645168876        4.2150257876053345     
 P  -2.9060438002375872       0.42137899033714593        3.6080056295299889     
 Br  -1.5535240976477851        2.9557928602537982        6.0741531728699583     
 P  0.84319169592885024       0.42133130433108062        4.8220249691098749     
 C  -2.6482596053247645      -0.77349726262624241        2.2556325750751771     
 C  -3.7759656663636365      -0.52166104233266575        4.9118132946705497     
 C  -4.1803644784905458        1.5673425925705369        2.9654529670796532     
 C  0.58542779922468657      -0.77354228002152092        6.1744040640059197     
 C   1.7130879374364769      -0.52171653091234760        3.5182043809466990     
 C   2.1175310751351701        1.5672865708792676        5.4645575448830899     
 C  -1.8981661215871366      -0.36027550782430889        1.1384561745714197     
 C  -3.1641174239066712       -2.0791474543361539        2.2979043299291990     
 C  -3.0313110122836107       -1.4220593819415843        5.6946745500127909     
 C  -5.1500668637377727      -0.36222424340033071        5.1635708941663641     
 C  -4.4678809306195522        2.7341560484015415        3.6966090254852357     
 C  -4.8850808568406983        1.3023147773161594        1.7792783349130963     
 C -0.16465470081845957      -0.36031797426865481        7.2915869673637737     
 C   1.1013084189528473       -2.0791843800268417        6.1321406397694584     
 C  0.96842122549996601       -1.4221211122884485        2.7353616398868712     
 C   3.0871843028786476      -0.36227707795118669        3.2664195223739756     
 C   2.4050519354999937        2.7340903405343342        4.7333876265407104     
 C   2.8222529612504919        1.3022662961293989        6.6507305403306267     
 C  -1.6840557301236432       -1.2377537048694207        7.6338769791937572E-002
 H  -1.4783861093138737       0.64391969599889332        1.1067455916131326     
 C  -2.9336394956625256       -2.9569745068726294        1.2356725144820655     
 H  -3.7289864198980371       -2.4150614548475899        3.1619863618921715     
 C  -3.6473125375294986       -2.1298458773286750        6.7285757017868670     
 H  -1.9684215203289328       -1.5692397300677849        5.5099239120099508     
 C  -5.7659213214372276       -1.0871925198676957        6.1879507552937998     
 H  -5.7323417730683710       0.34111574271260359        4.5730809844498292     
 C  -5.4653483903872981        3.6056775175868037        3.2549848350554602     
 H  -3.9044241123396404        2.9612798389396531        4.6013152329917641     
 C  -5.8750806024996631        2.1849068529513356        1.3378401183407218     
 H  -4.6535364045273155       0.40949918130214680        1.2013817406862930     
 C -0.37873425743071931       -1.2377876348447081        8.3537173667182216     
 H -0.58444584329006166       0.64387339107737529        7.3232940240151203     
 C  0.87086189062520081       -2.9570028801913519        7.1943867081453252     
 H   1.6661716926831311       -2.4150988793296633        5.2680548465278569     
 C   1.5844055542773665       -2.1299066185579214        1.7014492359771267     
 H  -9.4463701697797373E-002  -1.5693074205965409        2.9201344687181945     
 C   3.7030216893034011       -1.0872451470517088        2.2420294857965244     
 H   3.6694686848454645       0.34106652425069728        3.8568957535933213     
 C   3.4025281622147583        3.6056093968915435        5.1749956509907236     
 H   1.8415913678661282        2.9612095824466511        3.8286828343764525     
 C   3.8122643200302373        2.1848546826209292        7.0921514341770600     
 H   2.5907049965964237       0.40945941055912449        7.2286392851088532     
 C  -2.1969410001399194       -2.5381649912630788       0.12585628925061079     
 H  -1.1037273139552499      -0.91682633091483201      -0.78560245964188580     
 H  -3.3235994179131474       -3.9709345693755731        1.2969301506057855     
 C  -5.0119754555572920       -1.9582704642939543        6.9799187489625849     
 H  -3.0515423288149179       -2.7958306959680330        7.3494727811496530     
 H  -6.8296799607857048      -0.95071649746487630        6.3769281573183783     
 C  -6.1701970925642282        3.3332925084903726        2.0784143763457643     
 H  -5.6852121271011846        4.5046049797806473        3.8290354628519396     
 H  -6.4271184744806282        1.9755198066207613       0.42340081857118905     
 C  0.13417164666489761       -2.5381914562483345        8.3042075247224467     
 H -0.95905375136273696      -0.91686046425128709        9.2156641813812836     
 H   1.2608389061839400       -3.9709572525177181        7.1331369378205425     
 C   2.9490625767970950       -1.9583266771147199        1.4500779551336482     
 H  0.98862607290441074       -2.7958941314123473        1.0805645364731273     
 H   4.7667762363878099      -0.95076423920960340        2.0530297833680420     
 C   4.1073846196587986        3.3332303545492517        6.3515630680886392     
 H   3.6223926843246290        4.5045297089460803        4.6009342703908596     
 H   4.3643082940731874        1.9754725488490401        8.0065883971192466     
 H  -2.0013707615068341       -3.2183944851312112      -0.70031952364234207     
 H  -5.4798538865950670       -2.4780878439338254        7.8148676581317655     
 H  -6.9476581324749649        4.0144976299330395        1.7393531715055039     
 H  -6.1376898097851157E-002  -3.2184135951186912        9.1303944047676193     
 H   3.4169245838348932       -2.4781411109699523       0.61511787140318930     
 H   4.8848543379951277        4.0144325818579958        6.6906108511308178     
 Br   7.8026926080404202        5.1336750083453619        14.251782773662903     
 Co   8.3248077415531512        6.4891081863161704        12.392656494363536     
 P   10.199433907307242        7.6680844548933145        12.999683032365333     
 Br   8.8469184602839661        5.1336916120737435        10.533516679542641     
 P   6.4501993597416254        7.6681381688049726        11.785665437756164     
 C   9.9416468993606593        8.8629580546996127        14.352057668449206     
 C   11.069359074312334        8.6111267617452096        11.695878719647611     
 C   11.473754040383463        6.5221218507102412        13.642238493579855     
 C   6.7079633361219857        8.8630130156607034        10.433287249135262     
 C   5.5803019646966190        8.6111841164227165        13.089486240865142     
 C   5.1758635174882572        6.5221775253679040        11.143136128104548     
 C   9.1915520599582372        8.4497324646972736        15.469231802453114     
 C   10.457505553997137        10.168607980551185        14.309791068552880     
 C   10.324709269506174        9.5115346243422767        10.913023408516763     
 C   12.443458458349999        8.4516803727512446        11.444116412326009     
 C   11.761266826162638        5.3553040981863100        12.911087931409172     
 C   12.178474583675364        6.7871555851465644        14.828409395722220     
 C   7.4580515279833079        8.4497937630176967        9.3161060260618562     
 C   6.1920807698758997        10.168654428324807        10.475552919592392     
 C   6.3249693055971061        9.5115838368633430        13.872333517337655     
 C   4.2062042384695255        8.4517493563539006        13.341265862593167     
 C   4.8883356014098771        5.3553837582801700        11.874319545833568     
 C   4.4711546088604086        6.7871803896492144        9.9569515271646978     
 C   8.9774416830067487        9.3272067552608089        16.531352199050918     
 H   8.7717715476530707        7.4455372781288354        15.500938040081609     
 C   10.227027761146033        11.046431162853686        15.372026118552668     
 H   11.022375529229684        10.504524676777475        13.445710777538725     
 C   10.940713773386426        10.219321025096018        9.8791238119968785     
 H   9.2618212114581873        9.6587226178485821        11.097777154712187     
 C   13.059315884583661        9.1766480911996027        10.419737973877588     
 H   13.025729591210588        7.7483330810360389        12.034601539454757     
 C   12.758735089887130        4.4837842694255006        13.352713593793831     
 H   11.197807297921647        5.1281763833345142        12.006384365411941     
 C   13.168474870733370        5.9045650341303695        15.269849352722856     
 H   11.946932979902414        7.6799747537795424        15.406301632104693     
 C   7.6721357509635446        9.3272676885017933        8.2539799031341232     
 H   7.8778442751357991        7.4456032143225483        9.2843969819774124     
 C   6.4225322905613025        11.046477199934452        9.4133115958477767     
 H   5.6272123957590594        10.504565318536766        11.339636831678671     
 C   5.7089842363836159        10.219369021320952        14.906245520853464     
 H   7.3878551840075675        9.6587667679801843        13.687564210155372     
 C   3.5903660790328984        9.1767170727121314        14.365655635402012     
 H   3.6239192182200712        7.7484099163157589        12.750785502160570     
 C   3.8908654430655987        4.4838571446160573        11.432712949177041     
 H   5.4517870923187548        5.1282771389916038        12.779033159852750     
 C   3.4811494876933566        5.9045840273815839        9.5155319719609572     
 H   4.7027077631042715        7.6799795121818057        9.3790327460620464     
 C   9.4903286591985285        10.627617625929883        16.481840234249663     
 H   8.3971117770611645        9.0062775678352285        17.393291625156312     
 H   10.616988535322852        12.060391178639895        15.310772661370972     
 C   12.305374712093803        10.047735666627963        9.6277759983820452     
 H   10.344947155850877        10.885314156146965        9.2582319985309613     
 H   14.123073003330765        9.0401643799705251        10.230756909049331     
 C   13.463587703653122        4.7561750692297826        14.529280331345468     
 H   12.978596787231229        3.5848538018898521        12.778666872818700     
 H   13.720516037396482        6.1139564410097282        16.184285705824259     
 C   7.1592294594053767        10.627671132353203        8.3034930834027723     
 H   8.2524595585541274        9.0063443672571335        7.3920343078088431     
 H   6.0325540008283500        12.060430903117823        9.4745633959547888     
 C   4.3443258587232920        10.047793677951345        15.157611837369549     
 H   6.3047640872138286        10.885352457108123        15.527134067912542     
 H   2.5266103490863845        9.0402400231367448        14.554651217249031     
 C   3.1860221216481972        4.7562184949262161        10.256133372503232     
 H   3.6709962459306360        3.5849444394271504        12.006784514049910     
 H   2.9291157919574182        6.1139525073723373        8.6010855566833797     
 H   9.2947587284220585        11.307843536850763        17.308018947671396     
 H   12.773254975246589        10.567552882864932        8.7928279227719468     
 H   14.241049388155103        4.0749712196310579        14.868342531755143     
 H   7.3547828734081513        11.307896936121047        7.4773102945625363     
 H   3.8764631992265390        10.567608353832703        15.992571396369087     
 H   2.4085575135269575        4.0750099591769242        9.9170863410930785     
         142

 Br -0.50556967808758169        2.9562322585732321        2.3582833549829041     
 Co  -1.0314162382065246        1.5995737950573323        4.2150248948474296     
 P  -2.9047318531322177       0.42053339644612509        3.6042121235399907     
 Br  -1.5572510480552442        2.9562474625603983        6.0717594727599637     
 P  0.84188507551044311       0.42049289908378340        4.8258199363656065     
 C  -2.6452577461212270      -0.77467505397963632        2.2525423744644373     
 C  -3.7757645301545457      -0.52235178298514207        4.9073455110033279     
 C  -4.1792398458776114        1.5651128887033172        2.9592446917254169     
 C  0.58242841754973129      -0.77471301243273216        6.1774951188765028     
 C   1.7128959760598375      -0.52239921051058369        3.5226757289971706     
 C   2.1164090076872890        1.5650654534108008        5.4707699389569342     
 C  -1.8966885790318315      -0.36031691426369333        1.1347704332183597     
 C  -3.1593064560914326       -2.0809939591452746        2.2952776374107420     
 C  -3.0316369455573806       -1.4216407459785008        5.6919330526823924     
 C  -5.1502638432038053      -0.36360020944314059        5.1570680573568835     
 C  -4.4684262624024731        2.7323871876584640        3.6889663889016306     
 C  -4.8831365452063134        1.2980478198138508        1.7730186172397968     
 C -0.16613115303010817      -0.36035245611598982        7.2952726692546630     
 C   1.0964964669310120       -2.0810250618087216        6.1347670998166786     
 C  0.96875827501425660       -1.4216937752186700        2.7381041275744611     
 C   3.0873911759245556      -0.36364529995815997        3.2729299910205505     
 C   2.4055987232142808        2.7323315948294291        4.7410364035063228     
 C   2.8203109073432788        1.2980068190966276        6.6569943239833940     
 C  -1.6828109378916942       -1.2372777945880751        7.2221529435946494E-002
 H  -1.4782263527690347       0.64442950439905144        1.1028557727541137     
 C  -2.9288712382250219       -2.9583305986622537        1.2326103541274847     
 H  -3.7229664236554605       -2.4177323371265058        3.1598461363647186     
 C  -3.6486278614252843       -2.1289959227388642        6.7255345451601718     
 H  -1.9684039470105139       -1.5682247280009585        5.5088299989513860     
 C  -5.7671126649890532       -1.0881114223580250        6.1811464623661143     
 H  -5.7320183490871761       0.33895319109651734        4.5651818528427111     
 C  -5.4666267828319697        3.6023746903172604        3.2458989972332519     
 H  -3.9057699794339777        2.9609843096482740        4.5937923922072263     
 C  -5.8738811030425682        2.1790374558725731        1.3301681314491902     
 H  -4.6503734107091281       0.40493107520184013        1.1961432288311085     
 C -0.37998241035490227       -1.2373058840668927        8.3578328157870487     
 H -0.58460276089148155       0.64439073662346447        7.3271842297843897     
 C  0.86608814757874364       -2.9583542240925871        7.1974467204817074     
 H   1.6601513881283982       -2.4177640545397114        5.2701953633095924     
 C   1.5857346890234572       -2.1290482898496470        1.7044932518232514     
 H  -9.4470833540969162E-002  -1.5682829058113208        2.9212260213584527     
 C   3.7042256017886297       -1.0881565099586077        2.2488431264398780     
 H   3.6691536483246838       0.33891139722916913        3.8648043914371328     
 C   3.4038067163697927        3.6023171946213228        5.1840897173634781     
 H   1.8429389048852527        2.9609247724542724        3.8362118008798163     
 C   3.8110653788973465        2.1789934526607966        7.0998297456231940     
 H   2.5875451756397916       0.40489738847924955        7.2338800666075880     
 C  -2.1941997976913594       -2.5382851054397815       0.12200474958623782     
 H  -1.1039712714902141      -0.91549178804128462      -0.79035528126447352     
 H  -3.3174818768255547       -3.9727901834504915        1.2940755681335305     
 C  -5.0137216236062505       -1.9580650215233895        6.9748296531250729     
 H  -3.0532990996556437       -2.7940817495725998        7.3478093149139880     
 H  -6.8311775287306045      -0.95210595161275124        6.3686327611586107     
 C  -6.1705709003264815        3.3278995285346049        2.0693163225106552     
 H  -5.6877713575295870        4.5017379261405548        3.8187648514873769     
 H  -6.4253325253691100        1.9681801300463668       0.41571175593244775     
 C  0.13142394119848369       -2.5383068784557152        8.3080562803763822     
 H -0.95881431628234604      -0.91551988850110322        9.2204144257268137     
 H   1.2547132924862343       -3.9728089913723301        7.1359883022461785     
 C   2.9508234213689386       -1.9581134393411883        1.4551741201145556     
 H  0.99039814130378068       -2.7941366398248695        1.0822291613055377     
 H   4.7682869768466940      -0.95214678717966006        2.0613378597011787     
 C   4.1077579224932563        3.3278471512707868        6.3606695251474052     
 H   3.6249516081353965        4.5016744088680687        4.6112146621921655     
 H   4.3625224150484465        1.9681403204991774        8.0142838848879254     
 H  -1.9989761161344295       -3.2179642638124664      -0.70467324962200750     
 H  -5.4824633705100574       -2.4774037558289930        7.8095661793843707     
 H  -6.9485553111356850        4.0078297944283197        1.7290624649047177     
 H  -6.3781186441015297E-002  -3.2179796124731639        9.1347438524151023     
 H   3.4195512645299089       -2.4774497741171020       0.62042818890273366     
 H   4.8857497472243958        4.0077750693068532        6.7009116885692723     
 Br   7.7989643637203603        5.1332199569674533        14.249391730682488     
 Co   8.3248065054455580        6.4898909801281457        12.392657842911602     
 P   10.198122163906207        7.6689299008085552        13.003476175698855     
 Br   8.8506450277005442        5.1332336688489226        10.535912827422264     
 P   6.4515060921499652        7.6689757618899765        11.781869899362427     
 C   9.9386456501091374        8.8641360707568104        14.355147338270747     
 C   11.069157803910572        8.6118172064101799        11.700345830969381     
 C   11.472629804300110        6.5243513839087779        13.648446014754160     
 C   6.7109629086902745        8.8641828948377466        10.430195666315939     
 C   5.5804943752685308        8.6118661744623299        13.085014422984408     
 C   5.1769850867613636        6.5243988269724884        11.136922512589612     
 C   9.1900754095356323        8.4497745560119490        15.472917358516955     
 C   10.452695008711832        10.170454783686731        14.312416547159613     
 C   10.325034461519579        9.5111143369933799        10.915763314500083     
 C   12.443655636599999        8.4530576140296372        11.450619536579437     
 C   11.761812998853690        5.3570732874168367        12.918729184250719     
 C   12.176530364150313        6.7914218209541986        14.834668654476189     
 C   7.4595276053571222        8.4498268289723111        9.3124196640387336     
 C   6.1968928729079140        10.170494235792692        10.472925544679192     
 C   6.3246327567260909        9.5111565689257223        13.869589776403705     
 C   4.2059980387738793        8.4531163330890582        13.334755848751286     
 C   4.8877891964656088        5.3571411586544322        11.866667403257344     
 C   4.4730943979089215        6.7914428144278984        9.9506881915125973     
 C   8.9761977587629271        9.3267320270521221        16.535468874015073     
 H   8.7716128318312041        7.4450281205532871        15.504828257684236     
 C   10.222259896896601        11.047788043517446        15.375086660959431     
 H   11.016355775896873        10.507195558223550        13.447849546976050     
 C   10.942028060216936        10.218469554810872        9.8821633122973243     
 H   9.2618026550927315        9.6577047875987851        11.098868852510446     
 C   13.060507138071710        9.1775684978853729        10.426542537737932     
 H   13.025406870837648        7.7504980063880327        12.042501738118363     
 C   12.760014368960396        4.4870873403218576        13.361797775666140     
 H   11.199154235504269        5.1284726111010119        12.013905592595950     
 C   13.167275565271462        5.9104336606974597        15.277520560619591     
 H   11.943769781330641        7.6845417477396074        15.411540167746882     
 C   7.6733828060973233        9.3267839591158239        8.2498632095721067     
 H   7.8780008006306854        7.4450844183193272        9.2805064351234972     
 C   6.4273054325239736        11.047827110300959        9.4102500311838089     
 H   5.6332333515363366        10.507229994602943        11.337495578396005     
 C   5.7076558677716713        10.218510870075102        14.903200353631540     
 H   7.3878626560493439        9.6577427785401575        13.686470730590319     
 C   3.5891631045139132        9.1776273418532561        14.358842508258867     
 H   3.6242349258314901        7.7505631885992221        12.742878016409060     
 C   3.8895863439133702        4.4871492569566200        11.423615109323180     
 H   5.4504411903875036        5.1285585836499461        12.771499540688072     
 C   3.4823452187800199        5.9104495163699289        9.5078537185808205     
 H   4.7058646861893756        7.6845456728844050        9.3737940197388969     
 C   9.4875880059844526        10.627739012068471        16.485690469099712     
 H   8.3973568498238560        9.0049443904159094        17.398044131748268     
 H   10.610871174119588        12.062247627262767        15.313625055632263     
 C   12.307120186437546        10.047530285909682        9.6328643734846100     
 H   10.346702438986465        10.883562503525969        9.2598929959265384     
 H   14.124570765683513        9.0415566222175929        10.239053368127999     
 C   13.463962109288390        4.7615677512969565        14.538377029938973     
 H   12.981157135583912        3.5877214406627305        12.788935383473172     
 H   13.718730051582700        6.1212949732226241        16.191974207106508     
 C   7.1619758378617524        10.627784520102747        8.2996425525595185     
 H   8.2522185827321088        9.0050013946489713        7.3872827078361514     
 H   6.0386789443671569        12.062281212629562        9.4717101201183915     
 C   4.3425659897485360        10.047580063344009        15.152515377302469     
 H   6.3029928417689955        10.883595718064106        15.525467639282178     
 H   2.5251007319597578        9.0416209959172100        14.546344373927742     
 C   3.1856464824555975        4.7616044120510415        10.247024898974198     
 H   3.6684373271834025        3.5877984802375571        11.996498708628495     
 H   2.9308970481635015        6.1212911453048608        8.5933914935857540     
 H   9.2923645560331920        11.307415056729226        17.312370982861196     
 H   12.775863617139933        10.566868946369942        8.7981286662759555     
 H   14.241947214204375        4.0816387048837637        14.878631676518694     
 H   7.3571851273498448        11.307460456389467        7.4729585331250314     
 H   3.8738377103513191        10.566916710642317        15.987260861030647     
 H   2.4076589886373920        4.0816712328802209        9.9067832234512103     
         142

 Br -0.50184210648965144        2.9566891612276933        2.3606763454024202     
 Co  -1.0314149695387707        1.5987905255977770        4.2150240020895247     
 P  -2.9034199060268482       0.41968780255510424        3.6004186175499924     
 Br  -1.5609779984627035        2.9567020648669984        6.0693657726499701     
 P  0.84057845509203588       0.41965449383648618        4.8296149036213389     
 C  -2.6422558869176891      -0.77585284533303023        2.2494521738536979     
 C  -3.7755633939454549      -0.52304252363761838        4.9028777273361070     
 C  -4.1781152132646762        1.5628831848360978        2.9530364163711806     
 C  0.57942903587477601      -0.77588374484394351        6.1805861737470860     
 C   1.7127040146831978      -0.52308189010881967        3.5271470770476423     
 C   2.1152869402394074        1.5628443359423341        5.4769823330307785     
 C  -1.8952110364765262      -0.36035832070307772        1.1310846918652997     
 C  -3.1544954882761940       -2.0828404639543954        2.2926509448922849     
 C  -3.0319628788311506       -1.4212221100154174        5.6891915553519929     
 C  -5.1504608226698378      -0.36497617548595046        5.1505652205474028     
 C  -4.4689715941853940        2.7306183269153865        3.6813237523180256     
 C  -4.8811922335719276        1.2937808623115423        1.7667588995664973     
 C -0.16760760524175677      -0.36038693796332483        7.2989583711455523     
 C   1.0916845149091770       -2.0828657435906011        6.1373935598638987     
 C  0.96909532452854719       -1.4212664381488918        2.7408466152620510     
 C   3.0875980489704631      -0.36501352196513331        3.2794404596671254     
 C   2.4061455109285674        2.7305728491245245        4.7486851804719361     
 C   2.8183688534360654        1.2937473420638563        6.6632581076361621     
 C  -1.6815661456597453       -1.2368018843067292        6.8104289079955416E-002
 H  -1.4780665962241957       0.64493931279920957        1.0989659538950949     
 C  -2.9241029807875183       -2.9596866904518784        1.2295481937729038     
 H  -3.7169464274128838       -2.4204032194054217        3.1577059108372652     
 C  -3.6499431853210704       -2.1281459681490533        6.7224933885334766     
 H  -1.9683863736920950       -1.5672097259341320        5.5077360858928222     
 C  -5.7683040085408779       -1.0890303248483542        6.1743421694384288     
 H  -5.7316949251059803       0.33679063948043109        4.5572827212355929     
 C  -5.4679051752766412        3.5990718630477168        3.2368131594110432     
 H  -3.9071158465283151        2.9606887803568949        4.5862695514226886     
 C  -5.8726816035854732        2.1731680587938111        1.3224961445576586     
 H  -4.6472104168909398       0.40036296910153346        1.1909047169759237     
 C -0.38123056327908528       -1.2368241332890773        8.3619482648558741     
 H -0.58475967849290134       0.64490808216955375        7.3310744355536581     
 C  0.86131440453228636       -2.9597055679938227        7.2005067328180896     
 H   1.6541310835736651       -2.4204292297497600        5.2723358800913269     
 C   1.5870638237695476       -2.1281899611413726        1.7075372676693763     
 H  -9.4477965384140952E-002  -1.5672583910261009        2.9223175739987104     
 C   3.7054295142738582       -1.0890678728655063        2.2556567670832317     
 H   3.6688386118039031       0.33675627020764093        3.8727130292809440     
 C   3.4050852705248276        3.5990249923511022        5.1931837837362318     
 H   1.8442864419043774        2.9606399624618933        3.8437407673831805     
 C   3.8098664377644553        2.1731322227006635        7.1075080570693290     
 H   2.5843853546831599       0.40033536639937461        7.2391208481063236     
 C  -2.1914585952427998       -2.5384052196164846       0.11815320992186484     
 H  -1.1042152290251785      -0.91415724516773711      -0.79510810288706124     
 H  -3.3113643357379625       -3.9746457975254095        1.2912209856612755     
 C  -5.0154677916552091       -1.9578595787528246        6.9697405572875608     
 H  -3.0550558704963700       -2.7923328031771661        7.3461458486783240     
 H  -6.8326750966755041      -0.95349540576062608        6.3603373649988422     
 C  -6.1709447080887347        3.3225065485788376        2.0602182686755461     
 H  -5.6903305879579893        4.4988708725004622        3.8084942401228141     
 H  -6.4235465762575918        1.9608404534719723       0.40802269329370644     
 C  0.12867623573206979       -2.5384223006630959        8.3119050360303195     
 H -0.95857488120195500      -0.91417931275091946        9.2251646700723455     
 H   1.2485876787885286       -3.9746607302269417        7.1388396666718155     
 C   2.9525842659407822       -1.9579002015676570        1.4602702850954630     
 H  0.99217020970315051       -2.7923791482373912        1.0838937861379481     
 H   4.7697977173055781      -0.95352933514971672        2.0696459360343158     
 C   4.1081312253277131        3.3224639479923224        6.3697759822061712     
 H   3.6275105319461636        4.4988191087900580        4.6214950539934714     
 H   4.3607365360237056        1.9608080921493145        8.0219793726566042     
 H  -1.9965814707620246       -3.2175340424937220      -0.70902697560167294     
 H  -5.4850728544250478       -2.4767196677241610        7.8042647006369759     
 H  -6.9494524897964052        4.0011619589235998        1.7187717583039315     
 H  -6.6185474784179438E-002  -3.2175456298276366        9.1390933000625854     
 H   3.4221779452249241       -2.4767584372642517       0.62573850640227802     
 H   4.8866451564536630        4.0011175567557116        6.7112125260077278     
 Br   7.7952361194002995        5.1327649055895446        14.247000687702075     
 Co   8.3248052693379648        6.4906737739401219        12.392659191459668     
 P   10.196810420505173        7.6697753467237959        13.007269319032380     
 Br   8.8543715951171205        5.1327757256241027        10.538308975301886     
 P   6.4528128245583050        7.6698133549749805        11.778074360968690     
 C   9.9356444008576155        8.8653140868140081        14.358237008092290     
 C   11.068956533508810        8.6125076510751502        11.704812942291150     
 C   11.471505568216759        6.5265809171073146        13.654653535928468     
 C   6.7139624812585623        8.8653527740147879        10.427104083496616     
 C   5.5806867858404416        8.6125482325019416        13.080542605103673     
 C   5.1781066560344691        6.5266201285770737        11.130708897074676     
 C   9.1885987591130274        8.4498166473266227        15.476602914580797     
 C   10.447884463426528        10.172301586822275        14.315042025766344     
 C   10.325359653532983        9.5106940496444832        10.918503220483403     
 C   12.443852814850000        8.4544348553080315        11.457122660832864     
 C   11.762359171544741        5.3588424766473644        12.926370437092267     
 C   12.174586144625263        6.7956880567618319        14.840927913230157     
 C   7.4610036827309356        8.4498598949269272        9.3087333020156109     
 C   6.2017049759399292        10.172334043260575        10.470298169765995     
 C   6.3242962078550757        9.5107293009881015        13.866846035469754     
 C   4.2057918390782323        8.4544833098242158        13.328245834909405     
 C   4.8872427915213414        5.3588985590286935        11.859015260681121     
 C   4.4750341869574344        6.7957052392065815        9.9444248558604986     
 C   8.9749538345191056        9.3262572988434354        16.539585548979229     
 H   8.7714541160093358        7.4445189629777397        15.508718475286864     
 C   10.217492032647167        11.049144924181205        15.378147203366192     
 H   11.010336022564060        10.509866439669626        13.449988316413375     
 C   10.943342347047446        10.217618084525727        9.8852028125977718     
 H   9.2617840987272757        9.6566869573489882        11.099960550308705     
 C   13.061698391559759        9.1784889045711449        10.433347101598276     
 H   13.025084150464705        7.7526629317400273        12.050401936781970     
 C   12.761293648033664        4.4903904112182147        13.370881957538451     
 H   11.200501173086892        5.1287688388675106        12.021426819779958     
 C   13.166076259809552        5.9163022872645499        15.285191768516325     
 H   11.940606582758869        7.6891087416996733        15.416778703389069     
 C   7.6746298612311028        9.3263002297298527        8.2457465160100885     
 H   7.8781573261255717        7.4445656223161061        9.2766158882695802     
 C   6.4320785744866447        11.049177020667466        9.4071884665198429     
 H   5.6392543073136139        10.509894670669119        11.335354325113338     
 C   5.7063274991597268        10.217652718829251        14.900155186409618     
 H   7.3878701280911203        9.6567187891001325        13.685377251025265     
 C   3.5879601299949280        9.1785376109943808        14.352029381115724     
 H   3.6245506334429090        7.7527164608826853        12.734970530657550     
 C   3.8883072447611422        4.4904413692971827        11.414517269469316     
 H   5.4490952884562533        5.1288400283082884        12.763965921523393     
 C   3.4835409498666832        5.9163150053582738        9.5001754652006856     
 H   4.7090216092744797        7.6891118335870043        9.3685552934157474     
 C   9.4848473527703767        10.627860398207059        16.489540703949761     
 H   8.3976019225865475        9.0036112129965922        17.402796638340224     
 H   10.604753812916323        12.064104075885638        15.316477449893553     
 C   12.308865660781288        10.047324905191402        9.6379527485871765     
 H   10.348457722122054        10.881810850904975        9.2615539933221154     
 H   14.126068528036262        9.0429488644646607        10.247349827206666     
 C   13.464336514923659        4.7669604333641304        14.547473728532477     
 H   12.983717483936593        3.5905890794356083        12.799203894127643     
 H   13.716944065768917        6.1286335054355199        16.199662708388757     
 C   7.1647222163181272        10.627897907852288        8.2957920217162648     
 H   8.2519776069100921        9.0036584220408109        7.3825311078634597     
 H   6.0448038879059638        12.064131522141302        9.4688568442819925     
 C   4.3408061207737809        10.047366448736675        15.147418917235392     
 H   6.3012215963241625        10.881838979020090        15.523801210651815     
 H   2.5235911148331311        9.0430019686976753        14.538037530606452     
 C   3.1852708432629981        4.7669903291758677        10.237916425445166     
 H   3.6658784084361691        3.5906525210479643        11.986212903207079     
 H   2.9326783043695852        6.1286297832373844        8.5856974304881284     
 H   9.2899703836443273        11.306986576607688        17.316723018050997     
 H   12.778472259033277        10.566185009874951        8.8034294097799624     
 H   14.242845040253647        4.0883061901364695        14.888920821282246     
 H   7.3595873812915373        11.307023976657890        7.4686067716875257     
 H   3.8712122214760996        10.566225067451931        15.981950325692207     
 H   2.4067604637478266        4.0883325065835177        9.8964801058093421     
         142

 Br -0.49811453489172114        2.9571460638821550        2.3630693358219363     
 Co  -1.0314137008710165        1.5980072561382215        4.2150231093316206     
 P  -2.9021079589214787       0.41884220866408339        3.5966251115599936     
 Br  -1.5647049488701628        2.9571566671735989        6.0669720725399756     
 P  0.83927183467362876       0.41881608858918895        4.8334098708770714     
 C  -2.6392540277141516      -0.77703063668642425        2.2463619732429585     
 C  -3.7753622577363637      -0.52373326429009470        4.8984099436688862     
 C  -4.1769905806517409        1.5606534809688781        2.9468281410169448     
 C  0.57642965419982062      -0.77705447725515486        6.1836772286176691     
 C   1.7125120533065583      -0.52376456970705576        3.5316184250981140     
 C   2.1141648727915259        1.5606232184738673        5.4831947271046229     
 C  -1.8937334939212211      -0.36039972714246216        1.1273989505122399     
 C  -3.1496845204609549       -2.0846869687635166        2.2900242523738279     
 C  -3.0322888121049205       -1.4208034740523339        5.6864500580215944     
 C  -5.1506578021358704      -0.36635214152876033        5.1440623837379231     
 C  -4.4695169259683150        2.7288494661723091        3.6736811157344205     
 C  -4.8792479219375418        1.2895139048092337        1.7604991818931979     
 C -0.16908405745340538      -0.36042141981065989        7.3026440730364426     
 C   1.0868725628873417       -2.0847064253724810        6.1400200199111188     
 C  0.96943237404283777       -1.4208391010791133        2.7435891029496409     
 C   3.0878049220163706      -0.36638174397210665        3.2859509283137003     
 C   2.4066922986428541        2.7288141034196194        4.7563339574375485     
 C   2.8164267995288523        1.2894878650310850        6.6695218912889302     
 C  -1.6803213534277963       -1.2363259740253834        6.3987048723964338E-002
 H  -1.4779068396793567       0.64544912119936770        1.0950761350360760     
 C  -2.9193347233500146       -2.9610427822415026        1.2264860334183232     
 H  -3.7109264311703072       -2.4230741016843376        3.1555656853098122     
 C  -3.6512585092168561       -2.1272960135592425        6.7194522319067813     
 H  -1.9683688003736759       -1.5661947238673055        5.5066421728342574     
 C  -5.7694953520927026       -1.0899492273386835        6.1675378765107434     
 H  -5.7313715011247846       0.33462808786434484        4.5493835896284747     
 C  -5.4691835677213136        3.5957690357781731        3.2277273215888345     
 H  -3.9084617136226525        2.9603932510655158        4.5787467106381508     
 C  -5.8714821041283791        2.1672986617150487        1.3148241576661270     
 H  -4.6440474230727524       0.39579486300122674        1.1856662051207392     
 C -0.38247871620326823       -1.2363423825112618        8.3660637139246994     
 H -0.58491659609432112       0.64542542771564293        7.3349646413229266     
 C  0.85654066148582919       -2.9610569118950578        7.2035667451544718     
 H   1.6481107790189320       -2.4230944049598082        5.2744763968730615     
 C   1.5883929585156382       -2.1273316324330982        1.7105812835155010     
 H  -9.4485097227312742E-002  -1.5662338762408807        2.9234091266389686     
 C   3.7066334267590872       -1.0899792357724050        2.2624704077265858     
 H   3.6685235752831225       0.33460114318611273        3.8806216671247555     
 C   3.4063638246798620        3.5957327900808820        5.2022778501089855     
 H   1.8456339789235021        2.9603551524695146        3.8512697338865443     
 C   3.8086674966315646        2.1672709927405309        7.1151863685154639     
 H   2.5812255337265277       0.39577334431949968        7.2443616296050592     
 C  -2.1887173927942398       -2.5385253337931872       0.11430167025749188     
 H  -1.1044591865601427      -0.91282270229418971      -0.79986092450964896     
 H  -3.3052467946503703       -3.9765014116003279        1.2883664031890205     
 C  -5.0172139597041667       -1.9576541359822597        6.9646514614500497     
 H  -3.0568126413370962       -2.7905838567817329        7.3444823824426599     
 H  -6.8341726646204028      -0.95488485990850092        6.3520419688390746     
 C  -6.1713185158509871        3.3171135686230699        2.0511202148404366     
 H  -5.6928898183863916        4.4960038188603697        3.7982236287582514     
 H  -6.4217606271460737        1.9535007768975781       0.40033363065496519     
 C  0.12592853026565590       -2.5385377228704766        8.3157537916842550     
 H -0.95833544612156396      -0.91283873700073559        9.2299149144178756     
 H   1.2424620650908231       -3.9765124690815532        7.1416910310974524     
 C   2.9543451105126257       -1.9576869637941254        1.4653664500763703     
 H  0.99394227810252045       -2.7906216566499134        1.0855584109703584     
 H   4.7713084577644631      -0.95491188311977337        2.0779540123674525     
 C   4.1085045281621708        3.3170807447138579        6.3788824392649364     
 H   3.6300694557569311        4.4959638087120464        4.6317754457947773     
 H   4.3589506569989647        1.9534758637994516        8.0296748604252830     
 H  -1.9941868253896198       -3.2171038211749776      -0.71338070158133837     
 H  -5.4876823383400382       -2.4760355796193290        7.7989632218895810     
 H  -6.9503496684571244        3.9944941234188795        1.7084810517031452     
 H  -6.8589763127343564E-002  -3.2171116471821097        9.1434427477100684     
 H   3.4248046259199394       -2.4760671004114014       0.63104882390182249     
 H   4.8875405656829303        3.9944600442045690        6.7215133634461823     
 Br   7.7915078750802396        5.1323098542116359        14.244609644721660     
 Co   8.3248040332303717        6.4914565677520972        12.392660540007734     
 P   10.195498677104139        7.6706207926390366        13.011062462365905     
 Br   8.8580981625336968        5.1323177823992818        10.540705123181509     
 P   6.4541195569666447        7.6706509480599845        11.774278822574953     
 C   9.9326431516060936        8.8664921028712076        14.361326677913832     
 C   11.068755263107048        8.6131980957401204        11.709280053612922     
 C   11.470381332133407        6.5288104503058513        13.660861057102775     
 C   6.7169620538268502        8.8665226531918311        10.424012500677293     
 C   5.5808791964123534        8.6132302905415532        13.076070787222939     
 C   5.1792282253075754        6.5288414301816591        11.124495281559740     
 C   9.1871221086904225        8.4498587386412982        15.480288470644640     
 C   10.443073918141222        10.174148389957821        14.317667504373075     
 C   10.325684845546386        9.5102737622955864        10.921243126466724     
 C   12.444049993100002        8.4558120965864259        11.463625785086291     
 C   11.762905344235794        5.3606116658778911        12.934011689933813     
 C   12.172641925100212        6.7999542925694652        14.847187171984126     
 C   7.4624797601047490        8.4498929608815416        9.3050469399924900     
 C   6.2065170789719435        10.174173850728460        10.467670794852795     
 C   6.3239596589840614        9.5103020330504808        13.864102294535803     
 C   4.2055856393825861        8.4558502865593717        13.321735821067524     
 C   4.8866963865770741        5.3606559594029557        11.851363118104896     
 C   4.4769739760059473        6.7999676639852655        9.9381615202083982     
 C   8.9737099102752840        9.3257825706347486        16.543702223943384     
 H   8.7712954001874692        7.4440098054021915        15.512608692889490     
 C   10.212724168397735        11.050501804844965        15.381207745772954     
 H   11.004316269231248        10.512537321115701        13.452127085850700     
 C   10.944656633877957        10.216766614240582        9.8882423128982175     
 H   9.2617655423618199        9.6556691270991895        11.101052248106965     
 C   13.062889645047806        9.1794093112569151        10.440151665458622     
 H   13.024761430091765        7.7548278570920210        12.058302135445576     
 C   12.762572927106930        4.4936934821145718        13.379966139410762     
 H   11.201848110669513        5.1290650666340083        12.028948046963967     
 C   13.164876954347642        5.9221709138316401        15.292862976413062     
 H   11.937443384187096        7.6936757356597383        15.422017239031256     
 C   7.6758769163648823        9.3258165003438815        8.2416298224480720     
 H   7.8783138516204581        7.4440468263128849        9.2727253414156650     
 C   6.4368517164493158        11.050526931033973        9.4041269018558751     
 H   5.6452752630908920        10.512559346735296        11.333213071830670     
 C   5.7049991305477823        10.216794567583403        14.897110019187695     
 H   7.3878776001328959        9.6556947996601057        13.684283771460212     
 C   3.5867571554759428        9.1794478801355037        14.345216253972579     
 H   3.6248663410543274        7.7548697331661485        12.727063044906039     
 C   3.8870281456089137        4.4937334816377463        11.405419429615453     
 H   5.4477493865250031        5.1291214729666308        12.756432302358714     
 C   3.4847366809533464        5.9221804943466188        9.4924972118205488     
 H   4.7121785323595837        7.6936779942896036        9.3633165670925980     
 C   9.4821066995563026        10.627981784345646        16.493390938799809     
 H   8.3978469953492390        9.0022780355772731        17.407549144932180     
 H   10.598636451713059        12.065960524508510        15.319329844154844     
 C   12.310611135125033        10.047119524473121        9.6430411236897413     
 H   10.350213005257643        10.880059198283980        9.2632149907176924     
 H   14.127566290389010        9.0443411067117285        10.255646286285334     
 C   13.464710920558927        4.7723531154313044        14.556570427125981     
 H   12.986277832289273        3.5934567182084867        12.809472404782113     
 H   13.715158079955135        6.1359720376484157        16.207351209671007     
 C   7.1674685947745029        10.628011295601832        8.2919414908730129     
 H   8.2517366310880735        9.0023154494326487        7.3777795078907680     
 H   6.0509288314447716        12.065981831653042        9.4660035684455952     
 C   4.3390462517990249        10.047152834129339        15.142322457168312     
 H   6.2994503508793294        10.880082239976073        15.522134782021451     
 H   2.5220814977065045        9.0443829414781405        14.529730687285161     
 C   3.1848952040703984        4.7723762463006940        10.228807951916131     
 H   3.6633194896889352        3.5935065618583715        11.975927097785664     
 H   2.9344595605756685        6.1359684211699079        8.5780033673905027     
 H   9.2875762112554625        11.306558096486150        17.321075053240797     
 H   12.781080900926622        10.565501073379961        8.8087301532839692     
 H   14.243742866302918        4.0949736753891761        14.899209966045797     
 H   7.3619896352332308        11.306587496926310        7.4642550102500209     
 H   3.8685867326008796        10.565533424261545        15.976639790353765     
 H   2.4058619388582616        4.0949937802868135        9.8861769881674739     
         142

 Br -0.49438696329379084        2.9576029665366161        2.3654623262414520     
 Co  -1.0314124322032625        1.5972239866786662        4.2150222165737157     
 P  -2.9007960118161096       0.41799661477306255        3.5928316055699954     
 Br  -1.5684318992776221        2.9576112694801990        6.0645783724299820     
 P  0.83796521425522152       0.41797768334189167        4.8372048381328039     
 C  -2.6362521685106137      -0.77820842803981816        2.2432717726322187     
 C  -3.7751611215272729      -0.52442400494257102        4.8939421600016653     
 C  -4.1758659480388065        1.5584237771016587        2.9406198656627085     
 C  0.57343027252486534      -0.77822520966636610        6.1867682834882523     
 C   1.7123200919299189      -0.52444724930529185        3.5360897731485852     
 C   2.1130428053436447        1.5584021010054003        5.4894071211784672     
 C  -1.8922559513659161      -0.36044113358184660        1.1237132091591799     
 C  -3.1448735526457163       -2.0865334735726373        2.2873975598553709     
 C  -3.0326147453786905       -1.4203848380892505        5.6837085606911959     
 C  -5.1508547816019030      -0.36772810757157026        5.1375595469284425     
 C  -4.4700622577512359        2.7270806054292316        3.6660384791508154     
 C  -4.8773036103031560        1.2852469473069252        1.7542394642198984     
 C -0.17056050966505398      -0.36045590165799490        7.3063297749273319     
 C   1.0820606108655064       -2.0865471071543609        6.1426464799583389     
 C  0.96976942355712836       -1.4204117640093348        2.7463315906372303     
 C   3.0880117950622781      -0.36774996597907994        3.2924613969602752     
 C   2.4072390863571407        2.7270553577147147        4.7639827344031618     
 C   2.8144847456216393        1.2852283879983137        6.6757856749416984     
 C  -1.6790765611958474       -1.2358500637440375        5.9869808367973253E-002
 H  -1.4777470831345176       0.64595892959952583        1.0911863161770572     
 C  -2.9145664659125110       -2.9623988740311269        1.2234238730637423     
 H  -3.7049064349277305       -2.4257449839632534        3.1534254597823592     
 C  -3.6525738331126423       -2.1264460589694316        6.7164110752800861     
 H  -1.9683512270552570       -1.5651797218004790        5.5055482597756935     
 C  -5.7706866956445273       -1.0908681298290126        6.1607335835830579     
 H  -5.7310480771435888       0.33246553624825859        4.5414844580213565     
 C  -5.4704619601659852        3.5924662085086299        3.2186414837666262     
 H  -3.9098075807169899        2.9600977217741367        4.5712238698536130     
 C  -5.8702826046712842        2.1614292646362867        1.3071521707745952     
 H  -4.6408844292545641       0.39122675690092007        1.1804276932655544     
 C -0.38372686912745124       -1.2358606317334462        8.3701791629935247     
 H -0.58507351369574090       0.64594277326173222        7.3388548470921959     
 C  0.85176691843937202       -2.9624082557962934        7.2066267574908549     
 H   1.6420904744641989       -2.4257595801698564        5.2766169136547969     
 C   1.5897220932617286       -2.1264733037248233        1.7136252993616259     
 H  -9.4492229070484532E-002  -1.5652093614556606        2.9245006792792263     
 C   3.7078373392443158       -1.0908905986793038        2.2692840483699395     
 H   3.6682085387623418       0.33244601616458458        3.8885303049685667     
 C   3.4076423788348968        3.5924405878106613        5.2113719164817400     
 H   1.8469815159426266        2.9600703424771360        3.8587987003899085     
 C   3.8074685554986738        2.1614097627803983        7.1228646799615980     
 H   2.5780657127698960       0.39121132223962479        7.2496024111037940     
 C  -2.1859761903456798       -2.5386454479698903       0.11045013059311891     
 H  -1.1047031440951072      -0.91148815942064232      -0.80461374613223668     
 H  -3.2991292535627776       -3.9783570256752463        1.2855118207167655     
 C  -5.0189601277531253       -1.9574486932116948        6.9595623656125376     
 H  -3.0585694121778220       -2.7888349103862997        7.3428189162069950     
 H  -6.8356702325653025      -0.95627431405637575        6.3437465726793061     
 C  -6.1716923236132404        3.3117205886673027        2.0420221610053275     
 H  -5.6954490488147940        4.4931367652202781        3.7879530173936886     
 H  -6.4199746780345546        1.9461611003231836       0.39264456801622388     
 C  0.12318082479924199       -2.5386531450778573        8.3196025473381923     
 H -0.95809601104117292      -0.91149816125055172        9.2346651587634074     
 H   1.2363364513931174       -3.9783642079361647        7.1445423955230893     
 C   2.9561059550844693       -1.9574737260205941        1.4704626150572777     
 H  0.99571434650189028       -2.7888641650624351        1.0872230358027688     
 H   4.7728191982233472      -0.95629443108983003        2.0862620887005896     
 C   4.1088778309966276        3.3116975414353935        6.3879888963237024     
 H   3.6326283795676981        4.4931085086340357        4.6420558375960823     
 H   4.3571647779742229        1.9461436354495887        8.0373703481939636     
 H  -1.9917921800172151       -3.2166735998562328      -0.71773442756100381     
 H  -5.4902918222550285       -2.4753514915144965        7.7936617431421862     
 H  -6.9512468471178446        3.9878262879141597        1.6981903451023590     
 H  -7.0994051470507705E-002  -3.2166776645365824        9.1477921953575514     
 H   3.4274313066149551       -2.4753757635585512       0.63635914140136685     
 H   4.8884359749121975        3.9878025316534269        6.7318142008846369     
 Br   7.7877796307601788        5.1318548028337263        14.242218601741246     
 Co   8.3248027971227785        6.4922393615640734        12.392661888555800     
 P   10.194186933703106        7.6714662385542773        13.014855605699427     
 Br   8.8618247299502730        5.1318598391744619        10.543101271061133     
 P   6.4554262893749845        7.6714885411449885        11.770483284181214     
 C   9.9296419023545699        8.8676701189284053        14.364416347735373     
 C   11.068553992705288        8.6138885404050889        11.713747164934691     
 C   11.469257096050056        6.5310399835043880        13.667068578277080     
 C   6.7199616263951381        8.8676925323688724        10.420920917857972     
 C   5.5810716069842643        8.6139123485811666        13.071598969342205     
 C   5.1803497945806818        6.5310627317862444        11.118281666044805     
 C   9.1856454582678175        8.4499008299559737        15.483974026708481     
 C   10.438263372855916        10.175995193093366        14.320292982979808     
 C   10.326010037559790        9.5098534749466896        10.923983032450044     
 C   12.444247171350003        8.4571893378648184        11.470128909339721     
 C   11.763451516926844        5.3623808551084187        12.941652942775359     
 C   12.170697705575160        6.8042205283770993        14.853446430738094     
 C   7.4639558374785633        8.4499260268361578        9.3013605779693673     
 C   6.2113291820039587        10.176013658196343        10.465043419939597     
 C   6.3236231101130462        9.5098747651128601        13.861358553601853     
 C   4.2053794396869399        8.4572172632945293        13.315225807225643     
 C   4.8861499816328058        5.3624133597772170        11.843710975528673     
 C   4.4789137650544601        6.8042300887639486        9.9318981845562995     
 C   8.9724659860314624        9.3253078424260618        16.547818898907540     
 H   8.7711366843656009        7.4435006478266441        15.516498910492118     
 C   10.207956304148302        11.051858685508725        15.384268288179717     
 H   10.998296515898437        10.515208202561777        13.454265855288025     
 C   10.945970920708467        10.215915143955437        9.8912818131986651     
 H   9.2617469859963659        9.6546512968493925        11.102143945905224     
 C   13.064080898535854        9.1803297179426870        10.446956229318966     
 H   13.024438709718824        7.7569927824440157        12.066202334109184     
 C   12.763852206180198        4.4969965530109288        13.389050321283072     
 H   11.203195048252136        5.1293612944005069        12.036469274147974     
 C   13.163677648885733        5.9280395403987294        15.300534184309797     
 H   11.934280185615323        7.6982427296198042        15.427255774673442     
 C   7.6771239714986619        9.3253327709579121        8.2375131288860537     
 H   7.8784703771153444        7.4435280303096638        9.2688347945617480     
 C   6.4416248584119868        11.051876841400480        9.4010653371919073     
 H   5.6512962188681692        10.515224022801471        11.331071818548004     
 C   5.7036707619358369        10.215936416337552        14.894064851965771     
 H   7.3878850721746723        9.6546708102200789        13.683190291895160     
 C   3.5855541809569575        9.1803581492766284        14.338403126829435     
 H   3.6251820486657462        7.7570230054496117        12.719155559154530     
 C   3.8857490464566853        4.4970255939783090        11.396321589761589     
 H   5.4464034845937528        5.1294029176249731        12.748898683194035     
 C   3.4859324120400097        5.9280459833349637        9.4848189584404121     
 H   4.7153354554446878        7.6982441549922020        9.3580778407694485     
 C   9.4793660463422267        10.628103170484234        16.497241173649854     
 H   8.3980920681119287        9.0009448581579559        17.412301651524135     
 H   10.592519090509795        12.067816973131382        15.322182238416133     
 C   12.312356609468775        10.046914143754842        9.6481294987923079     
 H   10.351968288393232        10.878307545662985        9.2648759881132694     
 H   14.129064052741759        9.0457333489587963        10.263942745364002     
 C   13.465085326194197        4.7777457974984783        14.565667125719486     
 H   12.988838180641956        3.5963243569813645        12.819740915436585     
 H   13.713372094141352        6.1433105698613115        16.215039710953256     
 C   7.1702149732308778        10.628124683351375        8.2880909600297592     
 H   8.2514956552660568        9.0009724768244865        7.3730279079180763     
 H   6.0570537749835784        12.067832141164780        9.4631502926091979     
 C   4.3372863828242698        10.046939219522002        15.137225997101234     
 H   6.2976791054344963        10.878325500932055        15.520468353391090     
 H   2.5205718805798782        9.0457639142586057        14.521423843963872     
 C   3.1845195648777986        4.7777621634255203        10.219699478387099     
 H   3.6607605709417017        3.5963606026687787        11.965641292364248     
 H   2.9362408167817518        6.1433070591024315        8.5703093042928771     
 H   9.2851820388665960        11.306129616364613        17.325427088430597     
 H   12.783689542819966        10.564817136884971        8.8140308967879779     
 H   14.244640692352190        4.1016411606418819        14.909499110809350     
 H   7.3643918891749234        11.306151017194733        7.4599032488125161     
 H   3.8659612437256596        10.564841781071159        15.971329255015325     
 H   2.4049634139686962        4.1016550539901102        9.8758738705256057     
         142

 Br -0.49065939169586059        2.9580598691910773        2.3678553166609682     
 Co  -1.0314111635355083        1.5964407172191108        4.2150213238158107     
 P  -2.8994840647107400       0.41715102088204170        3.5890380995799971     
 Br  -1.5721588496850813        2.9580658717867991        6.0621846723199884     
 P  0.83665859383681440       0.41713927809459445        4.8409998053885355     
 C  -2.6332503093070758      -0.77938621939321207        2.2401815720214793     
 C  -3.7749599853181821      -0.52511474559504734        4.8894743763344435     
 C  -4.1747413154258712        1.5561940732344390        2.9344115903084722     
 C  0.57043089084991005      -0.77939594207757745        6.1898593383588354     
 C   1.7121281305532794      -0.52512992890352794        3.5405611211990569     
 C   2.1119207378957632        1.5561809835369336        5.4956195152523115     
 C  -1.8907784088106110      -0.36048254002123103        1.1200274678061199     
 C  -3.1400625848304777       -2.0883799783817580        2.2847708673369143     
 C  -3.0329406786524604       -1.4199662021261670        5.6809670633607974     
 C  -5.1510517610679347      -0.36910407361438013        5.1310567101189619     
 C  -4.4706075895341577        2.7253117446861541        3.6583958425672103     
 C  -4.8753592986687710        1.2809799898046166        1.7479797465465989     
 C -0.17203696187670259      -0.36049038350532991        7.3100154768182213     
 C   1.0772486588436712       -2.0883877889362408        6.1452729400055599     
 C  0.97010647307141895       -1.4199844269395563        2.7490740783248202     
 C   3.0882186681081860      -0.36911818798605328        3.2989718656068501     
 C   2.4077858740714277        2.7252966120098097        4.7716315113687742     
 C   2.8125426917144263        1.2809689109655427        6.6820494585944656     
 C  -1.6778317689638984       -1.2353741534626916        5.5752568011982175E-002
 H  -1.4775873265896786       0.64646873799968396        1.0872964973180381     
 C  -2.9097982084750074       -2.9637549658207512        1.2203617127091615     
 H  -3.6988864386851534       -2.4284158662421693        3.1512852342549063     
 C  -3.6538891570084284       -2.1255961043796208        6.7133699186533908     
 H  -1.9683336537368381       -1.5641647197336526        5.5044543467171287     
 C  -5.7718780391963529       -1.0917870323193419        6.1539292906553724     
 H  -5.7307246531623930       0.33030298463217239        4.5335853264142383     
 C  -5.4717403526106567        3.5891633812390862        3.2095556459444174     
 H  -3.9111534478113272        2.9598021924827580        4.5637010290690752     
 C  -5.8690831052141892        2.1555598675575243        1.2994801838830636     
 H  -4.6377214354363758       0.38665865080061340        1.1751891814103697     
 C -0.38497502205163420       -1.2353788809556308        8.3742946120623500     
 H -0.58523043129716079       0.64646011880782150        7.3427450528614644     
 C  0.84699317539291485       -2.9637595996975286        7.2096867698272371     
 H   1.6360701699094657       -2.4284247553799045        5.2787574304365315     
 C   1.5910512280078193       -2.1256149750165489        1.7166693152077508     
 H  -9.4499360913656322E-002  -1.5641848466704404        2.9255922319194840     
 C   3.7090412517295444       -1.0918019615862025        2.2760976890132931     
 H   3.6678935022415611       0.33029088914305638        3.8964389428123782     
 C   3.4089209329899313        3.5891483855404407        5.2204659828544937     
 H   1.8483290529617513        2.9597855324847573        3.8663276668932722     
 C   3.8062696143657830        2.1555485328202657        7.1305429914077330     
 H   2.5749058918132639       0.38664930015974985        7.2548431926025296     
 C  -2.1832349878971198       -2.5387655621465934       0.10659859092874593     
 H  -1.1049471016300716      -0.91015361654709492      -0.80936656775482452     
 H  -3.2930117124751854       -3.9802126397501647        1.2826572382445105     
 C  -5.0207062958020838       -1.9572432504411297        6.9544732697750256     
 H  -3.0603261830185482       -2.7870859639908665        7.3411554499713310     
 H  -6.8371678005102021      -0.95766376820425059        6.3354511765195376     
 C  -6.1720661313754936        3.3063276087115350        2.0329241071702184     
 H  -5.6980082792431972        4.4902697115801855        3.7776824060291263     
 H  -6.4181887289230364        1.9388214237487891       0.38495550537748258     
 C  0.12043311933282809       -2.5387685672852385        8.3234513029921278     
 H -0.95785657596078200      -0.91015758550036785        9.2394154031089375     
 H   1.2302108376954117       -3.9802159467907767        7.1473937599487263     
 C   2.9578667996563128       -1.9572604882470628        1.4755587800381853     
 H  0.99748641490126022       -2.7871066734749572        1.0888876606351792     
 H   4.7743299386822313      -0.95767697905988669        2.0945701650337263     
 C   4.1092511338310853        3.3063143381569287        6.3970953533824684     
 H   3.6351873033784656        4.4902532085560241        4.6523362293973882     
 H   4.3553788989494819        1.9388114070997258        8.0450658359626424     
 H  -1.9893975346448103       -3.2162433785374884      -0.72208815354066913     
 H  -5.4929013061700189       -2.4746674034096645        7.7883602643947913     
 H  -6.9521440257785647        3.9811584524094399        1.6878996385015725     
 H  -7.3398339813671845E-002  -3.2162436818910551        9.1521416430050344     
 H   3.4300579873099704       -2.4746844267057004       0.64166945890091120     
 H   4.8893313841414656        3.9811450191022844        6.7421150383230923     
 Br   7.7840513864401180        5.1313997514558176        14.239827558760831     
 Co   8.3248015610151853        6.4930221553760488        12.392663237103868     
 P   10.192875190302072        7.6723116844695189        13.018648749032952     
 Br   8.8655512973668493        5.1314018959496410        10.545497418940755     
 P   6.4567330217833234        7.6723261342299924        11.766687745787477     
 C   9.9266406531030480        8.8688481349856030        14.367506017556915     
 C   11.068352722303526        8.6145789850700591        11.718214276256461     
 C   11.468132859966703        6.5332695167029247        13.673276099451387     
 C   6.7229611989634268        8.8688624115459156        10.417829335038649     
 C   5.5812640175561761        8.6145944066207782        13.067127151461468     
 C   5.1814713638537881        6.5332840333908297        11.112068050529871     
 C   9.1841688078452108        8.4499429212706492        15.487659582772322     
 C   10.433452827570610        10.177841996228910        14.322918461586539     
 C   10.326335229573194        9.5094331875977929        10.926722938433363     
 C   12.444444349600003        8.4585665791432127        11.476632033593148     
 C   11.763997689617897        5.3641500443389454        12.949294195616906     
 C   12.168753486050109        6.8084867641847326        14.859705689492063     
 C   7.4654319148523767        8.4499590927907722        9.2976742159462447     
 C   6.2161412850359730        10.177853465664228        10.462416045026398     
 C   6.3232865612420310        9.5094474971752412        13.858614812667902     
 C   4.2051732399912938        8.4585842400296869        13.308715793383762     
 C   4.8856035766885384        5.3641707601514783        11.836058832952448     
 C   4.4808535541029739        6.8084925135426326        9.9256348489041990     
 C   8.9712220617876408        9.3248331142173733        16.551935573871695     
 H   8.7709779685437343        7.4429914902510959        15.520389128094745     
 C   10.203188439898870        11.053215566172485        15.387328830586480     
 H   10.992276762565625        10.517879084007852        13.456404624725350     
 C   10.947285207538979        10.215063673670290        9.8943213134991108     
 H   9.2617284296309101        9.6536334665995955        11.103235643703483     
 C   13.065272152023903        9.1812501246284572        10.453760793179310     
 H   13.024115989345884        7.7591577077960094        12.074102532772789     
 C   12.765131485253466        4.5002996239072859        13.398134503155381     
 H   11.204541985834757        5.1296575221670055        12.043990501331983     
 C   13.162478343423825        5.9339081669658196        15.308205392206531     
 H   11.931116987043550        7.7028097235798692        15.432494310315629     
 C   7.6783710266324405        9.3248490415719409        8.2333964353240354     
 H   7.8786269026102307        7.4430092343064427        9.2649442477078328     
 C   6.4463980003746588        11.053226751766987        9.3980037725279395     
 H   5.6573171746454465        10.517888698867647        11.328930565265336     
 C   5.7023423933238924        10.215078265091702        14.891019684743847     
 H   7.3878925442164487        9.6536468207800521        13.682096812330107     
 C   3.5843512064379723        9.1812684184177531        14.331589999686292     
 H   3.6254977562771651        7.7591762777330757        12.711248073403020     
 C   3.8844699473044568        4.5003177063188717        11.387223749907728     
 H   5.4450575826625016        5.1296843622833155        12.741365064029358     
 C   3.4871281431266730        5.9339114723233086        9.4771407050602754     
 H   4.7184923785297919        7.7028103156948013        9.3528391144462990     
 C   9.4766253931281508        10.628224556622824        16.501091408499903     
 H   8.3983371408746201        8.9996116807386368        17.417054158116088     
 H   10.586401729306530        12.069673421754255        15.325034632677424     
 C   12.314102083812518        10.046708763036561        9.6532178738948726     
 H   10.353723571528821        10.876555893041990        9.2665369855088464     
 H   14.130561815094508        9.0471255912058641        10.272239204442670     
 C   13.465459731829466        4.7831384795656522        14.574763824312992     
 H   12.991398528994637        3.5991919957542429        12.830009426091056     
 H   13.711586108327570        6.1506491020742082        16.222728212235502     
 C   7.1729613516872535        10.628238071100919        8.2842404291865055     
 H   8.2512546794440382        8.9996295042163243        7.3682763079453837     
 H   6.0631787185223853        12.069682450676520        9.4602970167728007     
 C   4.3355265138495147        10.046725604914666        15.132129537034157     
 H   6.2959078599896632        10.876568761888038        15.518801924760727     
 H   2.5190622634532516        9.0471448870390692        14.513117000642582     
 C   3.1841439256851989        4.7831480805503457        10.210591004858067     
 H   3.6582016521944682        3.5992146434791854        11.955355486942834     
 H   2.9380220729878350        6.1506456970349550        8.5626152411952514     
 H   9.2827878664777312        11.305701136243075        17.329779123620398     
 H   12.786298184713310        10.564133200389980        8.8193316402919848     
 H   14.245538518401460        4.1083086458945877        14.919788255572900     
 H   7.3667941431166168        11.305714537463153        7.4555514873750113     
 H   3.8633357548504397        10.564150137880775        15.966018719676885     
 H   2.4040648890791307        4.1083163276934069        9.8655707528837358     
         142

 Br -0.48693182009793029        2.9585167718455390        2.3702483070804838     
 Co  -1.0314098948677544        1.5956574477595555        4.2150204310579067     
 P  -2.8981721176053705       0.41630542699102085        3.5852445935899984     
 Br  -1.5758858000925406        2.9585204740933997        6.0597909722099939     
 P  0.83535197341840717       0.41630087284729722        4.8447947726442679     
 C  -2.6302484501035384      -0.78056401074660609        2.2370913714107394     
 C  -3.7747588491090909      -0.52580548624752366        4.8850065926672226     
 C  -4.1736166828129369        1.5539643693672196        2.9282033149542364     
 C  0.56743150917495477      -0.78056667448878869        6.1929503932294185     
 C   1.7119361691766397      -0.52581260850176392        3.5450324692495285     
 C   2.1107986704478821        1.5539598660684668        5.5018319093261558     
 C  -1.8893008662553057      -0.36052394646061547        1.1163417264530600     
 C  -3.1352516170152387       -2.0902264831908792        2.2821441748184572     
 C  -3.0332666119262304       -1.4195475661630836        5.6782255660303989     
 C  -5.1512487405339673      -0.37048003965719001        5.1245538733094822     
 C  -4.4711529213170786        2.7235428839430766        3.6507532059836052     
 C  -4.8734149870343852        1.2767130323023081        1.7417200288732995     
 C -0.17351341408835119      -0.36052486535266498        7.3137011787091106     
 C   1.0724367068218361       -2.0902284707181202        6.1478994000527800     
 C  0.97044352258570954       -1.4195570898697780        2.7518165660124101     
 C   3.0884255411540935      -0.37048640999302657        3.3054823342534250     
 C   2.4083326617857144        2.7235378663049050        4.7792802883343874     
 C   2.8106006378072128        1.2767094339327714        6.6883132422472338     
 C  -1.6765869767319495       -1.2348982431813458        5.1635327655991090E-002
 H  -1.4774275700448396       0.64697854639984209        1.0834066784590193     
 C  -2.9050299510375037       -2.9651110576103759        1.2172995523545809     
 H  -3.6928664424425768       -2.4310867485210852        3.1491450087274528     
 C  -3.6552044809042141       -2.1247461497898099        6.7103287620266956     
 H  -1.9683160804184192       -1.5631497176668261        5.5033604336585649     
 C  -5.7730693827481776       -1.0927059348096710        6.1471249977276869     
 H  -5.7304012291811972       0.32814043301608614        4.5256861948071201     
 C  -5.4730187450553291        3.5858605539695430        3.2004698081222092     
 H  -3.9124993149056646        2.9595066631913789        4.5561781882845374     
 C  -5.8678836057570942        2.1496904704787623        1.2918081969915320     
 H  -4.6345584416181884       0.38209054470030668        1.1699506695551851     
 C -0.38622317497581721       -1.2348971301778153        8.3784100611311754     
 H -0.58538734889858057       0.64697746435391068        7.3466352586307337     
 C  0.84221943234645757       -2.9651109435987641        7.2127467821636193     
 H   1.6300498653547326       -2.4310899305899527        5.2808979472182669     
 C   1.5923803627539097       -2.1247566463082745        1.7197133310538755     
 H  -9.4506492756828112E-002  -1.5631603318852205        2.9266837845597422     
 C   3.7102451642147729       -1.0927133244931013        2.2829113296566472     
 H   3.6675784657207804       0.32813576212152823        3.9043475806561894     
 C   3.4101994871449661        3.5858561832702205        5.2295600492272483     
 H   1.8496765899808758        2.9595007224923786        3.8738566333966364     
 C   3.8050706732328918        2.1496873028601327        7.1382213028538670     
 H   2.5717460708566322       0.38208727807987491        7.2600839741012644     
 C  -2.1804937854485602       -2.5388856763232961       0.10274705126437297     
 H  -1.1051910591650358      -0.90881907367354742      -0.81411938937741224     
 H  -3.2868941713875928       -3.9820682538250827        1.2798026557722555     
 C  -5.0224524638510415       -1.9570378076705648        6.9493841739375135     
 H  -3.0620829538592740       -2.7853370175954333        7.3394919837356660     
 H  -6.8386653684551009      -0.95905322235212542        6.3271557803597700     
 C  -6.1724399391377469        3.3009346287557677        2.0238260533351089     
 H  -5.7005675096715995        4.4874026579400930        3.7674117946645636     
 H  -6.4164027798115182        1.9314817471743946       0.37726644273874133     
 C  0.11768541386641418       -2.5388839894926192        8.3273000586460650     
 H -0.95761714088039096      -0.90881700975018409        9.2441656474544693     
 H   1.2240852239977060       -3.9820676856453883        7.1502451243743632     
 C   2.9596276442281564       -1.9570472504735312        1.4806549450190927     
 H  0.99925848330063005       -2.7853491818874789        1.0905522854675895     
 H   4.7758406791411163      -0.95905952702994335        2.1028782413668634     
 C   4.1096244366655421        3.3009311348784642        6.4062018104412344     
 H   3.6377462271892327        4.4873979084780133        4.6626166211986941     
 H   4.3535930199247410        1.9314791787498629        8.0527613237313211     
 H  -1.9870028892724056       -3.2158131572187436      -0.72644187952033457     
 H  -5.4955107900850093       -2.4739833153048321        7.7830587856473965     
 H  -6.9530412044392840        3.9744906169047201        1.6776089319007863     
 H  -7.5802628156835972E-002  -3.2158096992455283        9.1564910906525174     
 H   3.4326846680049861       -2.4739930898528502       0.64697977640045568     
 H   4.8902267933707328        3.9744875065511422        6.7524158757615469     
 Br   7.7803231421200580        5.1309447000779089        14.237436515780418     
 Co   8.3248003249075921        6.4938049491880250        12.392664585651934     
 P   10.191563446901037        7.6731571303847597        13.022441892366475     
 Br   8.8692778647834256        5.1309439527248211        10.547893566820377     
 P   6.4580397541916632        7.6731637273149964        11.762892207393740     
 C   9.9236394038515261        8.8700261510428025        14.370595687378458     
 C   11.068151451901764        8.6152694297350294        11.722681387578231     
 C   11.467008623883352        6.5354990499014614        13.679483620625692     
 C   6.7259607715317147        8.8700322907229570        10.414737752219326     
 C   5.5814564281280870        8.6152764646603917        13.062655333580734     
 C   5.1825929331268936        6.5355053349954151        11.105854435014935     
 C   9.1826921574226059        8.4499850125853246        15.491345138836163     
 C   10.428642282285306        10.179688799364456        14.325543940193272     
 C   10.326660421586597        9.5090129002488961        10.929462844416683     
 C   12.444641527850004        8.4599438204216053        11.483135157846576     
 C   11.764543862308948        5.3659192335694730        12.956935448458454     
 C   12.166809266525059        6.8127529999923668        14.865964948246031     
 C   7.4669079922261909        8.4499921587453883        9.2939878539231220     
 C   6.2209533880679881        10.179693273132111        10.459788670113200     
 C   6.3229500123710167        9.5090202292376205        13.855871071733953     
 C   4.2049670402956467        8.4599512167648427        13.302205779541881     
 C   4.8850571717442701        5.3659281605257405        11.828406690376225     
 C   4.4827933431514868        6.8127549383213157        9.9193715132521003     
 C   8.9699781375438192        9.3243583860086865        16.556052248835851     
 H   8.7708192527218660        7.4424823326755485        15.524279345697373     
 C   10.198420575649436        11.054572446836243        15.390389372993241     
 H   10.986257009232812        10.520549965453927        13.458543394162675     
 C   10.948599494369489        10.214212203385145        9.8973608137995583     
 H   9.2617098732654544        9.6526156363497968        11.104327341501744     
 C   13.066463405511950        9.1821705313142292        10.460565357039656     
 H   13.023793268972941        7.7613226331480041        12.082002731436397     
 C   12.766410764326732        4.5036026948036429        13.407218685027692     
 H   11.205888923417380        5.1299537499335033        12.051511728515990     
 C   13.161279037961915        5.9397767935329098        15.315876600103266     
 H   11.927953788471779        7.7073767175399350        15.437732845957816     
 C   7.6796180817662201        9.3243653121859715        8.2292797417620189     
 H   7.8787834281051170        7.4424904383032215        9.2610537008539158     
 C   6.4511711423373299        11.054576662133494        9.3949422078639717     
 H   5.6633381304227237        10.520553374933824        11.326789311982671     
 C   5.7010140247119478        10.214220113845851        14.887974517521924     
 H   7.3879000162582251        9.6526228313400271        13.681003332765053     
 C   3.5831482319189871        9.1821786875588760        14.324776872543147     
 H   3.6258134638885835        7.7613295500165389        12.703340587651510     
 C   3.8831908481522288        4.5036098186594353        11.378125910053864     
 H   5.4437116807312513        5.1299658069416578        12.733831444864679     
 C   3.4883238742133362        5.9397769613116536        9.4694624516801404     
 H   4.7216493016148959        7.7073764763974006        9.3476003881231495     
 C   9.4738847399140766        10.628345942761412        16.504941643349952     
 H   8.3985822136373116        8.9982785033193196        17.421806664708043     
 H   10.580284368103266        12.071529870377125        15.327887026938713     
 C   12.315847558156262        10.046503382318281        9.6583062489974392     
 H   10.355478854664410        10.874804240420994        9.2681979829044234     
 H   14.132059577447256        9.0485178334529319        10.280535663521336     
 C   13.465834137464734        4.7885311616328261        14.583860522906496     
 H   12.993958877347319        3.6020596345271207        12.840277936745528     
 H   13.709800122513787        6.1579876342871041        16.230416713517752     
 C   7.1757077301436283        10.628351458850460        8.2803898983432536     
 H   8.2510137036220215        8.9982865316081622        7.3635247079726920     
 H   6.0693036620611922        12.071532760188260        9.4574437409364016     
 C   4.3337666448747587        10.046511990307332        15.127033076967077     
 H   6.2941366145448301        10.874812022844020        15.517135496130363     
 H   2.5175526463266249        9.0485258598195344        14.504810157321293     
 C   3.1837682864925996        4.7885339976751720        10.201482531329033     
 H   3.6556427334472343        3.6020686842895926        11.945069681521417     
 H   2.9398033291939187        6.1579843349674785        8.5549211780976258     
 H   9.2803936940888647        11.305272656121538        17.334131158810198     
 H   12.788906826606654        10.563449263894990        8.8246323837959935     
 H   14.246436344450732        4.1149761311472943        14.930077400336453     
 H   7.3691963970583094        11.305278057731575        7.4511997259375065     
 H   3.8607102659752202        10.563458494690389        15.960708184338444     
 H   2.4031663641895658        4.1149776013967037        9.8552676352418676     
         142

 Br -0.48320424850000004        2.9589736745000002        2.3726412975000000     
 Co  -1.0314086262000002        1.5948741783000002        4.2150195383000018     
 P  -2.8968601705000010       0.41545983310000001        3.5814510876000001     
 Br  -1.5796127504999999        2.9589750763999998        6.0573972721000002     
 P  0.83404535300000004       0.41546246760000000        4.8485897399000004     
 C  -2.6272465909000005      -0.78174180209999999        2.2340011708000000     
 C  -3.7745577129000001      -0.52649622689999998        4.8805388090000017     
 C  -4.1724920502000016        1.5517346654999999        2.9219950396000001     
 C  0.56443212749999949      -0.78173740690000004        6.1960414481000017     
 C   1.7117442078000003      -0.52649528810000001        3.5495038173000002     
 C   2.1096766030000005        1.5517387486000001        5.5080443034000002     
 C  -1.8878233237000006      -0.36056535289999991        1.1126559851000000     
 C  -3.1304406492000001       -2.0920729880000000        2.2795174823000002     
 C  -3.0335925452000003       -1.4191289302000001        5.6754840687000003     
 C  -5.1514457199999999      -0.37185600569999988        5.1180510365000016     
 C  -4.4716982530999996        2.7217740231999992        3.6431105694000001     
 C  -4.8714706753999995        1.2724460747999995        1.7354603112000000     
 C -0.17498986629999980      -0.36055934719999999        7.3173868806000000     
 C   1.0676247548000009       -2.0920691525000001        6.1505258601000001     
 C  0.97078057210000013       -1.4191297527999995        2.7545590537000000     
 C   3.0886324142000010      -0.37185463199999991        3.3119928028999999     
 C   2.4088794495000010        2.7217791205999999        4.7869290652999998     
 C   2.8086585838999998        1.2724499569000001        6.6945770259000019     
 C  -1.6753421845000005       -1.2344223328999999        4.7518087300000011E-002
 H  -1.4772678135000006       0.64748835480000022        1.0795168596000004     
 C  -2.9002616936000001       -2.9664671494000001        1.2142373920000000     
 H  -3.6868464462000001       -2.4337576308000011        3.1470047831999999     
 C  -3.6565198048000003       -2.1238961951999991        6.7072876054000004     
 H  -1.9682985071000003       -1.5621347155999996        5.5022665206000001     
 C  -5.7742607263000023       -1.0936248373000004        6.1403207048000015     
 H  -5.7300778052000014       0.32597788139999989        4.5177870632000019     
 C  -5.4742971375000007        3.5825577266999993        3.1913839703000004     
 H  -3.9138451820000020        2.9592111338999998        4.5486553474999996     
 C  -5.8666841062999993        2.1438210733999998        1.2841362101000005     
 H  -4.6313954478000001       0.37752243860000001        1.1647121577000004     
 C -0.38747132790000016       -1.2344153793999999        8.3825255102000007     
 H -0.58554426650000035       0.64749480989999997        7.3505254644000022     
 C  0.83744568930000041       -2.9664622874999993        7.2158067945000015     
 H   1.6240295607999995       -2.4337551058000009        5.2830384640000014     
 C   1.5937094975000003       -2.1238983176000001        1.7227573469000004     
 H  -9.4513624599999901E-002  -1.5621358171000004        2.9277753371999999     
 C   3.7114490767000015       -1.0936246874000000        2.2897249703000009     
 H   3.6672634291999997       0.32598063510000003        3.9122562185000009     
 C   3.4114780413000005        3.5825639809999998        5.2386541156000019     
 H   1.8510241270000005        2.9592159124999999        3.8813855999000002     
 C   3.8038717321000011        2.1438260729000000        7.1458996143000020     
 H   2.5685862499000001       0.37752525599999998        7.2653247556000000     
 C  -2.1777525830000002       -2.5390057904999992        9.8895511600000000E-002
 H  -1.1054350167000002      -0.90748453080000002      -0.81887221099999996     
 H  -3.2807766303000006       -3.9839238679000011        1.2769480733000005     
 C  -5.0241986319000000       -1.9568323648999999        6.9442950781000015     
 H  -3.0638397247000002       -2.7835880712000001        7.3378285175000020     
 H  -6.8401629364000005      -0.96044267650000026        6.3188603842000015     
 C  -6.1728137469000002        3.2955416488000000        2.0147279994999998     
 H  -5.7031267401000019        4.4845356043000004        3.7571411833000008     
 H  -6.4146168307000000        1.9241420706000001       0.36957738010000002     
 C  0.11493770840000028       -2.5389994116999999        8.3311488143000005     
 H -0.95737770579999992      -0.90747643400000022        9.2489158917999994     
 H   1.2179596103000003       -3.9839194244999998        7.1530964888000002     
 C   2.9613884887999999       -1.9568340126999999        1.4857511100000000     
 H   1.0010305517000000       -2.7835916903000011        1.0922169102999999     
 H   4.7773514196000004      -0.96044207500000001        2.1111863177000001     
 C   4.1099977394999998        3.2955479315999998        6.4153082675000004     
 H   3.6403051510000002        4.4845426084000017        4.6728970130000000     
 H   4.3518071409000001        1.9241469503999999        8.0604568114999999     
 H  -1.9846082439000008       -3.2153829358999992      -0.73079560550000000     
 H  -5.4981202739999997       -2.4732992272000001        7.7777573069000017     
 H  -6.9539383831000041        3.9678227814000002        1.6673182253000001     
 H  -7.8206916500000112E-002  -3.2153757166000010        9.1608405383000004     
 H   3.4353113487000013       -2.4733017529999999       0.65229009390000003     
 H   4.8911222026000001        3.9678299940000001        6.7627167132000015     
 Br   7.7765948977999972        5.1304896487000002        14.235045472800003     
 Co   8.3247990887999990        6.4945877430000003        12.392665934200000     
 P   10.190251703500003        7.6740025763000004        13.026235035699999     
 Br   8.8730044322000019        5.1304860095000002        10.550289714700000     
 P   6.4593464866000030        7.6740013204000004        11.759096669000003     
 C   9.9206381546000042        8.8712041671000001        14.373685357199999     
 C   11.067950181500002        8.6159598743999997        11.727148498900000     
 C   11.465884387799999        6.5377285830999980        13.685691141800000     
 C   6.7289603441000025        8.8712021699000001        10.411646169400003     
 C   5.5816488386999987        8.6159585227000033        13.058183515700000     
 C   5.1837145024000000        6.5377266366000004        11.099640819499999     
 C   9.1812155070000010        8.4500271039000001        15.495030694900004     
 C   10.423831737000000        10.181535602500000        14.328169418800003     
 C   10.326985613600002        9.5085926128999994        10.932202750400004     
 C   12.444838706100006        8.4613210616999996        11.489638282100003     
 C   11.765090035000000        5.3676884227999997        12.964576701300000     
 C   12.164865047000008        6.8170192358000001        14.872224207000000     
 C   7.4683840696000043        8.4500252247000027        9.2903014918999993     
 C   6.2257654911000024        10.181533080599996        10.457161295200001     
 C   6.3226134635000015        9.5085929612999998        13.853127330800001     
 C   4.2047608406000005        8.4613181935000004        13.295695765700000     
 C   4.8845107668000027        5.3676855609000018        11.820754547800000     
 C   4.4847331321999997        6.8170173630999997        9.9131081775999998     
 C   8.9687342132999976        9.3238836577999997        16.560168923800006     
 H   8.7706605368999995        7.4419731751000002        15.528169563300001     
 C   10.193652711400004        11.055929327500003        15.393449915400003     
 H   10.980237255900001        10.523220846900003        13.460682163600000     
 C   10.949913781199999        10.213360733100000        9.9004003141000041     
 H   9.2616913168999986        9.6515978060999998        11.105419039300003     
 C   13.067654658999999        9.1830909379999994        10.467369920900000     
 H   13.023470548600001        7.7634875584999978        12.089902930100003     
 C   12.767690043400000        4.5069057657000000        13.416302866900002     
 H   11.207235861000001        5.1302499777000019        12.059032955699999     
 C   13.160079732500005        5.9456454201000000        15.323547808000001     
 H   11.924790589900006        7.7119437115000000        15.442971381600003     
 C   7.6808651368999996        9.3238815828000003        8.2251630482000007     
 H   7.8789399536000033        7.4419716423000004        9.2571631540000006     
 C   6.4559442843000010        11.055926572500001        9.3918806432000039     
 H   5.6693590862000010        10.523218051000001        11.324648058700003     
 C   5.6996856561000033        10.213361962600001        14.884929350300000     
 H   7.3879074883000015        9.6515988419000003        13.679909853200000     
 C   3.5819452574000019        9.1830889567000007        14.317963745400004     
 H   3.6261291715000024        7.7634828223000021        12.695433101900001     
 C   3.8819117490000004        4.5069019309999980        11.369028070200001     
 H   5.4423657788000011        5.1302472516000002        12.726297825700000     
 C   3.4895196052999995        5.9456424502999985        9.4617841983000037     
 H   4.7248062247000000        7.7119426370999999        9.3423616618000000     
 C   9.4711440867000007        10.628467328899999        16.508791878200000     
 H   8.3988272864000031        8.9969453259000005        17.426559171299999     
 H   10.574167006900002        12.073386318999997        15.330739421200004     
 C   12.317593032500005        10.046298001600000        9.6633946241000039     
 H   10.357234137799999        10.873052587800000        9.2698589803000004     
 H   14.133557339800005        9.0499100756999997        10.288832122600004     
 C   13.466208543100002        4.7939238437000000        14.592957221500001     
 H   12.996519225700000        3.6049272732999991        12.850546447399999     
 H   13.708014136700005        6.1653261664999999        16.238105214800001     
 C   7.1784541086000040        10.628464846600004        8.2765393674999999     
 H   8.2507727278000029        8.9969435590000000        7.3587731080000003     
 H   6.0754286055999991        12.073383069700000        9.4545904651000043     
 C   4.3320067759000036        10.046298375699996        15.121936616899999     
 H   6.2923653690999970        10.873055283800003        15.515469067500000     
 H   2.5160430291999982        9.0499068325999996        14.496503314000003     
 C   3.1833926472999998        4.7939199147999982        10.192374057800000     
 H   3.6530838147000009        3.6049227250999998        11.934783876100003     
 H   2.9415845854000020        6.1653229729000021        8.5472271150000001     
 H   9.2779995217000000        11.304844176000000        17.338483193999998     
 H   12.791515468499998        10.562765327399999        8.8299331273000004     
 H   14.247334170500004        4.1216436164000001        14.940366545100003     
 H   7.3715986510000029        11.304841577999996        7.4468479645000016     
 H   3.8580847771000002        10.562766851500003        15.955397649000004     
 H   2.4022678393000003        4.1216388751000004        9.8449645175999994     
         142

 Br -0.47947667690206980        2.9594305771544613        2.3750342879195161     
 Co  -1.0314073575322460        1.5940909088404449        4.2150186455420968     
 P  -2.8955482233946315       0.41461423920897916        3.5776575816100018     
 Br  -1.5833397009074592        2.9594296787065999        6.0550035719900066     
 P  0.83273873258159292       0.41462406235270277        4.8523847071557329     
 C  -2.6242447316964626      -0.78291959345339390        2.2309109701892607     
 C  -3.7743565766909093      -0.52718696755247629        4.8760710253327808     
 C  -4.1713674175870663        1.5495049616327803        2.9157867642457638     
 C  0.56143274582504421      -0.78290813931121139        6.1991325029705848     
 C   1.7115522464233608      -0.52717796769823611        3.5539751653504719     
 C   2.1085545355521189        1.5495176311315333        5.5142566974738445     
 C  -1.8863457811446955      -0.36060675933938435        1.1089702437469400     
 C  -3.1256296813847615       -2.0939194928091207        2.2768907897815431     
 C  -3.0339184784737703       -1.4187102942369165        5.6727425713696018     
 C  -5.1516426994660325      -0.37323197174280975        5.1115481996905210     
 C  -4.4722435848829205        2.7200051624569217        3.6354679328163950     
 C  -4.8695263637656137        1.2681791172976908        1.7292005935267005     
 C -0.17646631851164840      -0.36059382904733500        7.3210725824908893     
 C   1.0628128027781656       -2.0939098342818800        6.1531523201472202     
 C  0.97111762161429072       -1.4187024157302210        2.7573015413875899     
 C   3.0888392872459085      -0.37322285400697325        3.3185032715465748     
 C   2.4094262372142876        2.7200203748950949        4.7945778422656122     
 C   2.8067165299927868        1.2681904798672288        6.7008408095527701     
 C  -1.6740973922680515       -1.2339464226186541        4.3400846944008933E-002
 H  -1.4771080569551616       0.64799816320015835        1.0756270407409816     
 C  -2.8954934361624964       -2.9678232411896244        1.2111752316454192     
 H  -3.6808264499574235       -2.4364285130789169        3.1448645576725469     
 C  -3.6578351286957864       -2.1230462406101882        6.7042464487733051     
 H  -1.9682809337815814       -1.5611197135331731        5.5011726075414353     
 C  -5.7754520698518270       -1.0945437397903297        6.1335164118723160     
 H  -5.7297543812188056       0.32381532978391364        4.5098879315928837     
 C  -5.4755755299446722        3.5792548994304556        3.1822981324777917     
 H  -3.9151910490943393        2.9589156046086207        4.5411325067154618     
 C  -5.8654846068429043        2.1379516763212374        1.2764642232084689     
 H  -4.6282324539818118       0.37295433249969334        1.1594736458448156     
 C -0.38871948082418312       -1.2339336286221845        8.3866409592688260     
 H -0.58570118410142014       0.64801215544608926        7.3544156701692707     
 C  0.83267194625354324       -2.9678136314012344        7.2188668068363837     
 H   1.6180092562452664       -2.4364202810100490        5.2851789807817360     
 C   1.5950386322460910       -2.1230399888917257        1.7258013627461253     
 H  -9.4520756443171691E-002  -1.5611113023147802        2.9288668898402577     
 C   3.7126529891852300       -1.0945360503068986        2.2965386109433545     
 H   3.6669483926792190       0.32382550807847182        3.9201648563438125     
 C   3.4127565954550350        3.5792717787297792        5.2477481819727556     
 H   1.8523716640191252        2.9589311025076213        3.8889145664033640     
 C   3.8026727909671103        2.1379648429398674        7.1535779257461369     
 H   2.5654264289433679       0.37296323392012504        7.2705655370987357     
 C  -2.1750113805514402       -2.5391259046767023        9.5043971935627025E-002
 H  -1.1056789742349646      -0.90614998792645263      -0.82362503262258768     
 H  -3.2746590892124083       -3.9857794819749195        1.2740934908277455     
 C  -5.0259447999489586       -1.9566269221294350        6.9392059822624894     
 H  -3.0655964955407264       -2.7818391248045669        7.3361650512643379     
 H  -6.8416605043449001      -0.96183213064787509        6.3105649880402330     
 C  -6.1731875546622534        3.2901486688442323        2.0056299456648907     
 H  -5.7056859705284042        4.4816685506599079        3.7468705719354380     
 H  -6.4128308815884818        1.9168023940256056       0.36188831746125871     
 C  0.11219000293358639       -2.5391148339073806        8.3349975699539360     
 H -0.95713827071960889      -0.90613585824981635        9.2536661361455295     
 H   1.2118339966022946       -3.9857711633546113        7.1559478532256371     
 C   2.9631493333718435       -1.9566207749264686        1.4908472749809074     
 H   1.0028026200993698       -2.7818341987125232        1.0938815351324103     
 H   4.7788621600588845      -0.96182462297005666        2.1194943940331368     
 C   4.1103710423344575        3.2901647283215354        6.4244147245587664     
 H   3.6428640748107677        4.4816873083219901        4.6831774048013060     
 H   4.3500212618752592        1.9168147220501370        8.0681522992686787     
 H  -1.9822135985275959       -3.2149527145812549      -0.73514933147966544     
 H  -5.5007297579149901       -2.4726151390951681        7.7724558281526068     
 H  -6.9548355617607243        3.9611549458952804        1.6570275186992138     
 H  -8.0611204843164252E-002  -3.2149417339544737        9.1651899859474835     
 H   3.4379380293950166       -2.4726104161471496       0.65760041139954439     
 H   4.8920176118292673        3.9611724814488580        6.7730175506384560     
 Br   7.7728666534799364        5.1300345973220915        14.232654429819588     
 Co   8.3247978526924058        6.4953705368119756        12.392667282748066     
 P   10.188939960098969        7.6748480222152411        13.030028179033524     
 Br   8.8767309996165782        5.1300280662751794        10.552685862579622     
 P   6.4606532190083428        7.6748389134850044        11.755301130606266     
 C   9.9176369053484823        8.8723821831571978        14.376775027021541     
 C   11.067748911098240        8.6166503190649699        11.731615610221770     
 C   11.464760151716646        6.5399581162985347        13.691898662974307     
 C   6.7319599166682904        8.8723720490770432        10.408554586580680     
 C   5.5818412492719105        8.6166405807396149        13.053711697819265     
 C   5.1848360716731063        6.5399479382045858        11.093427203985064     
 C   9.1797388565773961        8.4500691952146756        15.498716250963845     
 C   10.419021191714695        10.183382405635545        14.330794897406735     
 C   10.327310805613406        9.5081723255511026        10.934942656383324     
 C   12.445035884350007        8.4626983029783940        11.496141406353431     
 C   11.765636207691053        5.3694576120305264        12.972217954141547     
 C   12.162920827474958        6.8212854716076334        14.878483465753970     
 C   7.4698601469738177        8.4500582906546171        9.2866151298768767     
 C   6.2305775941320167        10.183372888067881        10.454533920286801     
 C   6.3222769146289863        9.5081656933623790        13.850383589866050     
 C   4.2045546409043544        8.4626851702351580        13.289185751858119     
 C   4.8839643618557353        5.3694429612742631        11.813102405223775     
 C   4.4866729212485126        6.8212797878786837        9.9068448419478994     
 C   8.9674902890561761        9.3234089295913130        16.564285598764162     
 H   8.7705018210781329        7.4414640175244520        15.532059780902628     
 C   10.188884847150572        11.057286208163763        15.396510457806766     
 H   10.974217502567189        10.525891728346078        13.462820933037325     
 C   10.951228068030510        10.212509262814855        9.9034398144004498     
 H   9.2616727605345428        9.6505799758502029        11.106510737098262     
 C   13.068845912488047        9.1840113446857696        10.474174484760344     
 H   13.023147828227060        7.7656524838519916        12.097803128763609     
 C   12.768969322473268        4.5102088365963571        13.425387048772313     
 H   11.208582798582622        5.1305462054665005        12.066554182884008     
 C   13.158880427038095        5.9515140466670902        15.331219015896735     
 H   11.921627391328233        7.7165107054600650        15.448209917242190     
 C   7.6821121920337792        9.3233978534140292        8.2210463546379824     
 H   7.8790964790948896        7.4414528462967793        9.2532726071460853     
 C   6.4607174262626721        11.057276482866508        9.3888190785360361     
 H   5.6753800419772782        10.525882727066177        11.322506805417335     
 C   5.6983572874880588        10.212503811354150        14.881884183078077     
 H   7.3879149603417780        9.6505748524599735        13.678816373634946     
 C   3.5807422828810167        9.1839992258411254        14.311150618256860     
 H   3.6264448791114212        7.7656360945834653        12.687525616148491     
 C   3.8806326498477719        4.5101940433405607        11.359930230346137     
 H   5.4410198768687508        5.1305286962583425        12.718764206535321     
 C   3.4907153363866628        5.9515079392883434        9.4541059449198670     
 H   4.7279631477851041        7.7165087978025992        9.3371229354768506     
 C   9.4684034334859248        10.628588715038587        16.512642113050049     
 H   8.3990723591626946        8.9956121484806815        17.431311677891955     
 H   10.568049645696737        12.075242767622870        15.333591815461295     
 C   12.319338506843748        10.046092620881719        9.6684829992025687     
 H   10.358989420935588        10.871300935179006        9.2715199776955775     
 H   14.135055102152753        9.0513023179470675        10.297128581678672     
 C   13.466582948735271        4.7993165257671739        14.602053920093505     
 H   12.999079574052681        3.6077949120728774        12.860814958054471     
 H   13.706228150886222        6.1726646987128957        16.245793716082250     
 C   7.1812004870563797        10.628578234349547        8.2726888366567461     
 H   8.2505317519779844        8.9956005863918378        7.3540215080273086     
 H   6.0815535491388060        12.075233379211740        9.4517371892636071     
 C   4.3302469069252485        10.046084761092660        15.116840156832922     
 H   6.2905941236551639        10.871298544755986        15.513802638869636     
 H   2.5145334120733716        9.0512878053804648        14.488196470678714     
 C   3.1830170081074001        4.7993058319248245        10.183265584270968     
 H   3.6505248959527674        3.6077767659104070        11.924498070678588     
 H   2.9433658416060853        6.1726616108325256        8.5395330519023744     
 H   9.2756053493111352        11.304415695878461        17.342835229189799     
 H   12.794124110393343        10.562081390905009        8.8352338708040072     
 H   14.248231996549276        4.1283111016527059        14.950655689863554     
 H   7.3740009049416964        11.304405098268417        7.4424962030624968     
 H   3.8554592882247802        10.562075208309617        15.950087113661564     
 H   2.4013693144104349        4.1283001488032971        9.8346613999581312     
         142

 Br -0.47574910530413950        2.9598874798089230        2.3774272783390318     
 Co  -1.0314060888644920        1.5933076393808896        4.2150177527841928     
 P  -2.8942362762892619       0.41376864531795832        3.5738640756200031     
 Br  -1.5870666513149185        2.9598842810132004        6.0526098718800121     
 P  0.83143211216318569       0.41378565710540555        4.8561796744114654     
 C  -2.6212428724929251      -0.78409738480678792        2.2278207695785208     
 C  -3.7741554404818181      -0.52787770820495261        4.8716032416655599     
 C  -4.1702427849741319        1.5472752577655609        2.9095784888915279     
 C  0.55843336415008893      -0.78407887172242263        6.2022235578411680     
 C   1.7113602850467211      -0.52786064729647209        3.5584465134009435     
 C   2.1074324681042378        1.5472965136630665        5.5204690915476888     
 C  -1.8848682385893902      -0.36064816577876879        1.1052845023938800     
 C  -3.1208187135695225       -2.0957659976182419        2.2742640972630861     
 C  -3.0342444117475402       -1.4182916582738332        5.6700010740392033     
 C  -5.1518396789320651      -0.37460793778561963        5.1050453628810413     
 C  -4.4727889166658414        2.7182363017138442        3.6278252962327899     
 C  -4.8675820521312279        1.2639121597953824        1.7229408758534011     
 C -0.17794277072329701      -0.36062831089467007        7.3247582843817787     
 C   1.0580008507563305       -2.0957505160637595        6.1557787801944404     
 C  0.97145467112858130       -1.4182750786604428        2.7600440290751798     
 C   3.0890461602918160      -0.37459107601394653        3.3250137401931497     
 C   2.4099730249285742        2.7182616291901902        4.8022266192312255     
 C   2.8047744760855733        1.2639310028344575        6.7071045932055382     
 C  -1.6728526000361026       -1.2334705123373082        3.9283606588017848E-002
 H  -1.4769483004103225       0.64850797160031648        1.0717372218819627     
 C  -2.8907251787249928       -2.9691793329792491        1.2081130712908386     
 H  -3.6748064537148468       -2.4390993953578328        3.1427243321450935     
 C  -3.6591504525915721       -2.1221962860203774        6.7012052921466099     
 H  -1.9682633604631625       -1.5601047114663467        5.5000786944828715     
 C  -5.7766434134036517       -1.0954626422806588        6.1267121189446305     
 H  -5.7294309572376099       0.32165277816782739        4.5019887999857655     
 C  -5.4768539223893447        3.5759520721609124        3.1732122946555834     
 H  -3.9165369161886767        2.9586200753172416        4.5336096659309240     
 C  -5.8642851073858093        2.1320822792424754        1.2687922363169373     
 H  -4.6250694601636244       0.36838622639938662        1.1542351339896311     
 C -0.38996763374836613       -1.2334518778443690        8.3907564083376514     
 H -0.58585810170283992       0.64852950099217843        7.3583058759385400     
 C  0.82789820320708596       -2.9691649753024700        7.2219268191727659     
 H   1.6119889516905332       -2.4390854562200972        5.2873194975634714     
 C   1.5963677669921814       -2.1221816601834513        1.7288453785922500     
 H  -9.4527888286343481E-002  -1.5600867875295603        2.9299584424805158     
 C   3.7138569016704586       -1.0954474132137975        2.3033522515867086     
 H   3.6666333561584383       0.32167038105694368        3.9280734941876236     
 C   3.4140351496100698        3.5759795764595590        5.2568422483455102     
 H   1.8537192010382497        2.9586462925152426        3.8964435329067282     
 C   3.8014738498342191        2.1321036129797344        7.1612562371922710     
 H   2.5622666079867362       0.36840121184025010        7.2758063185974704     
 C  -2.1722701781028806       -2.5392460188534050        9.1192432271254065E-002
 H  -1.1059229317699288      -0.90481544505290512      -0.82837785424517540     
 H  -3.2685415481248157       -3.9876350960498375        1.2712389083554905     
 C  -5.0276909679979163       -1.9564214793588701        6.9341168864249774     
 H  -3.0673532663814522       -2.7800901784091336        7.3345015850286730     
 H  -6.8431580722897989      -0.96322158479574993        6.3022695918804654     
 C  -6.1735613624245067        3.2847556888884650        1.9965318918297814     
 H  -5.7082452009568065        4.4788014970198153        3.7365999605708753     
 H  -6.4110449324769636        1.9094627174512111       0.35419925482251746     
 C  0.10944229746717248       -2.5392302561147613        8.3388463256078733     
 H -0.95689883563921785      -0.90479528249963259        9.2584163804910613     
 H   1.2057083829045889       -3.9876229022092229        7.1587992176512740     
 C   2.9649101779436871       -1.9564075371529370        1.4959434399618148     
 H   1.0045746884987399       -2.7800767071250450        1.0955461599648206     
 H   4.7803729005177695      -0.96320717094011332        2.1278024703662739     
 C   4.1107443451689143        3.2847815250430710        6.4335211816175324     
 H   3.6454229986215347        4.4788320082439794        4.6934577966026119     
 H   4.3482353828505182        1.9094824937002741        8.0758477870373575     
 H  -1.9798189531551913       -3.2145224932625101      -0.73950305745933087     
 H  -5.5033392418299805       -2.4719310509903356        7.7671543494052120     
 H  -6.9557327404214435        3.9544871103905606        1.6467368120984276     
 H  -8.3015493186328379E-002  -3.2145077513089468        9.1695394335949665     
 H   3.4405647100900323       -2.4719190792942993       0.66291072889908886     
 H   4.8929130210585345        3.9545149688977159        6.7833183880769106     
 Br   7.7691384091598765        5.1295795459441829        14.230263386839175     
 Co   8.3247966165848126        6.4961533306239518        12.392668631296132     
 P   10.187628216697934        7.6756934681304818        13.033821322367046     
 Br   8.8804575670331545        5.1295701230503594        10.555082010459245     
 P   6.4619599514166826        7.6756765065700083        11.751505592212530     
 C   9.9146356560969604        8.8735601992143973        14.379864696843084     
 C   11.067547640696478        8.6173407637299402        11.736082721543539     
 C   11.463635915633295        6.5421876494970714        13.698106184148612     
 C   6.7349594892365783        8.8735419282540846        10.405463003761357     
 C   5.5820336598438214        8.6173226387792283        13.049239879938531     
 C   5.1859576409462118        6.5421692398091711        11.087213588470128     
 C   9.1782622061547912        8.4501112865293511        15.502401807027686     
 C   10.414210646429391        10.185229208771091        14.333420376013468     
 C   10.327635997626809        9.5077520382022058        10.937682562366644     
 C   12.445233062600009        8.4640755442567865        11.502644530606858     
 C   11.766182380382103        5.3712268012610540        12.979859206983095     
 C   12.160976607949907        6.8255517074152676        14.884742724507937     
 C   7.4713362243476320        8.4500913566092333        9.2829287678537540     
 C   6.2353896971640319        10.185212695535764        10.451906545373603     
 C   6.3219403657579720        9.5077384254247583        13.847639848932101     
 C   4.2043484412087073        8.4640521469703138        13.282675738016238     
 C   4.8834179569114671        5.3712003616485253        11.805450262647552     
 C   4.4886127102970255        6.8255422126573668        9.9005815062958007     
 C   8.9662463648123545        9.3229342013826262        16.568402273728317     
 H   8.7703431052562646        7.4409548599489046        15.535949998505256     
 C   10.184116982901138        11.058643088827521        15.399571000213527     
 H   10.968197749234376        10.528562609792154        13.464959702474649     
 C   10.952542354861020        10.211657792529710        9.9064793147008974     
 H   9.2616542041690870        9.6495621456004042        11.107602434896522     
 C   13.070037165976094        9.1849317513715416        10.480979048620689     
 H   13.022825107854118        7.7678174092039862        12.105703327427216     
 C   12.770248601546534        4.5135119074927141        13.434471230644624     
 H   11.209929736165245        5.1308424332329983        12.074075410068016     
 C   13.157681121576186        5.9573826732341804        15.338890223793470     
 H   11.918464192756462        7.7210776994201309        15.453448452884377     
 C   7.6833592471675587        9.3229141240280597        8.2169296610759659     
 H   7.8792530045897760        7.4409340502935581        9.2493820602921684     
 C   6.4654905682253432        11.058626393233014        9.3857575138720684     
 H   5.6814009977545554        10.528547403132354        11.320365552134669     
 C   5.6970289188761143        10.211645660108299        14.878839015856153     
 H   7.3879224323835544        9.6495508630199485        13.677722894069893     
 C   3.5795393083620315        9.1849094949822483        14.304337491113715     
 H   3.6267605867228396        7.7677893668669284        12.679618130396982     
 C   3.8793535506955439        4.5134861556811243        11.350832390492274     
 H   5.4396739749375005        5.1308101409166849        12.711230587370641     
 C   3.4919110674733260        5.9573734282766884        9.4464276915397321     
 H   4.7311200708702081        7.7210749585051985        9.3318842091537011     
 C   9.4656627802718507        10.628710101177175        16.516492347900098     
 H   8.3993174319253860        8.9942789710613642        17.436064184483911     
 H   10.561932284493473        12.077099216245740        15.336444209722584     
 C   12.321083981187492        10.045887240163440        9.6735713743051353     
 H   10.360744704071177        10.869549282558010        9.2731809750911545     
 H   14.136552864505502        9.0526945601941353        10.305425040757338     
 C   13.466957354370539        4.8047092078343479        14.611150618687009     
 H   13.001639922405364        3.6106625508457553        12.871083468708942     
 H   13.704442165072440        6.1800032309257915        16.253482217364500     
 C   7.1839468655127545        10.628691622099089        8.2688383058134942     
 H   8.2502907761559676        8.9942576137836756        7.3492699080546169     
 H   6.0876784926776129        12.077083688723480        9.4488839134272080     
 C   4.3284870379504925        10.045871146485325        15.111743696765842     
 H   6.2888228782103308        10.869541805711968        15.512136210239273     
 H   2.5130237949467449        9.0526687781609301        14.479889627357425     
 C   3.1826413689148008        4.8046917490496508        10.174157110741934     
 H   3.6479659772055335        3.6106308067208142        11.914212265257172     
 H   2.9451470978121690        6.1800002487650492        8.5318389888047488     
 H   9.2732111769222687        11.303987215756925        17.347187264379599     
 H   12.796732752286687        10.561397454410018        8.8405346143080159     
 H   14.249129822598547        4.1349785869054125        14.960944834627107     
 H   7.3764031588833889        11.303968618536839        7.4381444416249920     
 H   3.8528337993495607        10.561383565119231        15.944776578323122     
 H   2.4004707895208699        4.1349614225065938        9.8243582823162630     
         142

 Br -0.47202153370620925        2.9603443824633842        2.3798202687585479     
 Co  -1.0314048201967378        1.5925243699213343        4.2150168600262878     
 P  -2.8929243291838924       0.41292305142693747        3.5700705696300048     
 Br  -1.5907936017223778        2.9603388833198006        6.0502161717700185     
 P  0.83012549174477857       0.41294725185810832        4.8599746416671969     
 C  -2.6182410132893872      -0.78527517616018183        2.2247305689677814     
 C  -3.7739543042727273      -0.52856844885742893        4.8671354579983381     
 C  -4.1691181523611966        1.5450455538983412        2.9033702135372916     
 C  0.55543398247513365      -0.78524960413363398        6.2053146127117511     
 C   1.7111683236700816      -0.52854332689470818        3.5629178614514152     
 C   2.1063104006563562        1.5450753961945998        5.5266814856215332     
 C  -1.8833906960340852      -0.36068957221815323        1.1015987610408200     
 C  -3.1160077457542839       -2.0976125024273626        2.2716374047446295     
 C  -3.0345703450213102       -1.4178730223107496        5.6672595767088048     
 C  -5.1520366583980968      -0.37598390382842950        5.0985425260715607     
 C  -4.4733342484487633        2.7164674409707668        3.6201826596491848     
 C  -4.8656377404968429        1.2596452022930738        1.7166811581801016     
 C -0.17941922293494561      -0.36066279274200508        7.3284439862726680     
 C   1.0531888987344953       -2.0975911978456394        6.1584052402416614     
 C  0.97179172064287189       -1.4178477415906643        2.7627865167627697     
 C   3.0892530333377239      -0.37595929802091987        3.3315242088397246     
 C   2.4105198126428613        2.7165028834852851        4.8098753961968379     
 C   2.8028324221783603        1.2596715258016864        6.7133683768583055     
 C  -1.6716078078041536       -1.2329946020559623        3.5166366232026770E-002
 H  -1.4767885438654835       0.64901778000047461        1.0678474030229437     
 C  -2.8859569212874892       -2.9705354247688733        1.2050509109362577     
 H  -3.6687864574722697       -2.4417702776367487        3.1405841066176405     
 C  -3.6604657764873583       -2.1213463314305665        6.6981641355199146     
 H  -1.9682457871447436       -1.5590897093995202        5.4989847814243067     
 C  -5.7778347569554773       -1.0963815447709881        6.1199078260169451     
 H  -5.7291075332564141       0.31949022655174120        4.4940896683786473     
 C  -5.4781323148340162        3.5726492448913687        3.1641264568333747     
 H  -3.9178827832830141        2.9583245460258629        4.5260868251463862     
 C  -5.8630856079287144        2.1262128821637130        1.2611202494254057     
 H  -4.6219064663454361       0.36381812029907995        1.1489966221344463     
 C -0.39121578667254908       -1.2329701270665536        8.3948718574064767     
 H -0.58601501930425981       0.64904684653826772        7.3621960817078085     
 C  0.82312446016062879       -2.9705163192037052        7.2249868315091481     
 H   1.6059686471358001       -2.4417506314301454        5.2894600143452060     
 C   1.5976969017382721       -2.1213233314751769        1.7318893944383749     
 H  -9.4535020129515271E-002  -1.5590622727443402        2.9310499951207736     
 C   3.7150608141556871       -1.0963587761206961        2.3101658922300623     
 H   3.6663183196376576       0.31951525403541547        3.9359821320314352     
 C   3.4153137037651042        3.5726873741893383        5.2659363147182638     
 H   1.8550667380573744        2.9583614825228639        3.9039724994100919     
 C   3.8002749087013283        2.1262423830196018        7.1689345486384060     
 H   2.5591067870301041       0.36383918976037516        7.2810471000962060     
 C  -2.1695289756543206       -2.5393661330301081        8.7340892606881090E-002
 H  -1.1061668893048933      -0.90348090217935773      -0.83313067586776324     
 H  -3.2624240070372235       -3.9894907101247559        1.2683843258832355     
 C  -5.0294371360468748       -1.9562160365883050        6.9290277905874653     
 H  -3.0691100372221785       -2.7783412320137004        7.3328381187930090     
 H  -6.8446556402346985      -0.96461103894362477        6.2939741957206969     
 C  -6.1739351701867600        3.2793627089326973        1.9874338379946721     
 H  -5.7108044313852098        4.4759344433797228        3.7263293492063130     
 H  -6.4092589833654454        1.9021230408768166       0.34651019218377616     
 C  0.10669459200075858       -2.5393456783221424        8.3426950812618088     
 H -0.95665940055882692      -0.90345470674944872        9.2631666248365914     
 H   1.1995827692068832       -3.9894746410638349        7.1616505820769110     
 C   2.9666710225155306       -1.9561942993794057        1.5010396049427224     
 H   1.0063467568981097       -2.7783192155375671        1.0972107847972310     
 H   4.7818836409766536      -0.96458971891016998        2.1361105466994106     
 C   4.1111176480033720        3.2793983217646061        6.4426276386762984     
 H   3.6479819224323022        4.4759767081659678        4.7037381884039178     
 H   4.3464495038257773        1.9021502653504112        8.0835432748060363     
 H  -1.9774243077827864       -3.2140922719437657      -0.74385678343899619     
 H  -5.5059487257449709       -2.4712469628855036        7.7618528706578171     
 H  -6.9566299190821637        3.9478192748858407        1.6364461054976411     
 H  -8.5419781529492519E-002  -3.2140737686634195        9.1738888812424495     
 H   3.4431913907850475       -2.4712277424414486       0.66822104639863322     
 H   4.8938084302878027        3.9478574563465734        6.7936192255153660     
 Br   7.7654101648398157        5.1291244945662742        14.227872343858760     
 Co   8.3247953804772195        6.4969361244359272        12.392669979844200     
 P   10.186316473296900        7.6765389140457234        13.037614465700571     
 Br   8.8841841344497308        5.1291121798255386        10.557478158338867     
 P   6.4632666838250215        7.6765140996550123        11.747710053818793     
 C   9.9116344068454385        8.8747382152715950        14.382954366664626     
 C   11.067346370294716        8.6180312083949104        11.740549832865309     
 C   11.462511679549943        6.5444171826956081        13.704313705322919     
 C   6.7379590618048670        8.8747118074311278        10.402371420942034     
 C   5.5822260704157332        8.6180046968188400        13.044768062057795     
 C   5.1870792102193182        6.5443905414137564        11.080999972955194     
 C   9.1767855557321845        8.4501533778440265        15.506087363091527     
 C   10.409400101144085        10.187076011906635        14.336045854620199     
 C   10.327961189640213        9.5073317508533091        10.940422468349963     
 C   12.445430240850008        8.4654527855351809        11.509147654860286     
 C   11.766728553073156        5.3729959904915807        12.987500459824641     
 C   12.159032388424857        6.8298179432229009        14.891001983261907     
 C   7.4728123017214454        8.4501244225638477        9.2792424058306313     
 C   6.2402018001960462        10.187052503003649        10.449279170460404     
 C   6.3216038168869568        9.5073111574871394        13.844896107998149     
 C   4.2041422415130612        8.4654191237054714        13.276165724174357     
 C   4.8828715519671997        5.3729577620227866        11.797798120071327     
 C   4.4905524993455392        6.8298046374360508        9.8943181706437002     
 C   8.9650024405685329        9.3224594731739376        16.572518948692473     
 H   8.7701843894343980        7.4404457023733563        15.539840216107883     
 C   10.179349118651706        11.059999969491281        15.402631542620290     
 H   10.962177995901564        10.531233491238229        13.467098471911974     
 C   10.953856641691532        10.210806322244563        9.9095188150013431     
 H   9.2616356478036312        9.6485443153506072        11.108694132694781     
 C   13.071228419464143        9.1858521580573118        10.487783612481033     
 H   13.022502387481177        7.7699823345559800        12.113603526090822     
 C   12.771527880619802        4.5168149783890712        13.443555412516933     
 H   11.211276673747866        5.1311386609994969        12.081596637252025     
 C   13.156481816114278        5.9632512998012706        15.346561431690205     
 H   11.915300994184689        7.7256446933801959        15.458686988526564     
 C   7.6846063023013373        9.3224303946420886        8.2128129675139476     
 H   7.8794095300846623        7.4404152542903370        9.2454915134382532     
 C   6.4702637101880152        11.059976303599521        9.3826959492081006     
 H   5.6874219535318327        10.531212079198530        11.318224298852002     
 C   5.6957005502641698        10.210787508862449        14.875793848634229     
 H   7.3879299044253308        9.6485268735799217        13.676629414504839     
 C   3.5783363338430463        9.1858197641233730        14.297524363970572     
 H   3.6270762943342585        7.7699426391503925        12.671710644645472     
 C   3.8780744515433154        4.5167782680216870        11.341734550638412     
 H   5.4383280730062493        5.1310915855750272        12.703696968205964     
 C   3.4931067985599893        5.9632389172650333        9.4387494381595953     
 H   4.7342769939553122        7.7256411192077978        9.3266454828305516     
 C   9.4629221270577748        10.628831487315765        16.520342582750146     
 H   8.3995625046880775        8.9929457936420452        17.440816691075863     
 H   10.555814923290209        12.078955664868612        15.339296603983875     
 C   12.322829455531235        10.045681859445159        9.6786597494077000     
 H   10.362499987206766        10.867797629937016        9.2748419724867315     
 H   14.138050626858250        9.0540868024412031        10.313721499836007     
 C   13.467331760005807        4.8101018899015218        14.620247317280516     
 H   13.004200270758044        3.6135301896186336        12.881351979363414     
 H   13.702656179258657        6.1873417631386882        16.261170718646746     
 C   7.1866932439691302        10.628805009848632        8.2649877749702405     
 H   8.2500498003339491        8.9929146411755134        7.3445183080819243     
 H   6.0938034362164197        12.078933998235220        9.4460306375908107     
 C   4.3267271689757374        10.045657531877989        15.106647236698764     
 H   6.2870516327654977        10.867785066667951        15.510469781608910     
 H   2.5115141778201182        9.0540497509413935        14.471582784036135     
 C   3.1822657297222010        4.8100776661744762        10.165048637212902     
 H   3.6454070584583000        3.6134848475312209        11.903926459835757     
 H   2.9469283540182523        6.1873388866975727        8.5241449257071231     
 H   9.2708170045334040        11.303558735635386        17.351539299569399     
 H   12.799341394180031        10.560713517915028        8.8458353578120228     
 H   14.250027648647817        4.1416460721581183        14.971233979390657     
 H   7.3788054128250824        11.303532138805259        7.4337926801874872     
 H   3.8502083104743408        10.560691921928846        15.939466042984682     
 H   2.3995722646313045        4.1416226962098905        9.8140551646743930     
         142

 Br -0.46829396210827895        2.9608012851178453        2.3822132591780636     
 Co  -1.0314035515289839        1.5917411004617790        4.2150159672683829     
 P  -2.8916123820785233       0.41207745753591662        3.5662770636400065     
 Br  -1.5945205521298371        2.9607934856264007        6.0478224716600248     
 P  0.82881887132637133       0.41210884661081104        4.8637696089229294     
 C  -2.6152391540858493      -0.78645296751357574        2.2216403683570416     
 C  -3.7737531680636365      -0.52925918950990525        4.8626676743311172     
 C  -4.1679935197482623        1.5428158500311218        2.8971619381830553     
 C  0.55243460080017837      -0.78642033654484522        6.2084056675823343     
 C   1.7109763622934422      -0.52922600649294427        3.5673892095018864     
 C   2.1051883332084751        1.5428542787261328        5.5328938796953775     
 C  -1.8819131534787801      -0.36073097865753767        1.0979130196877600     
 C  -3.1111967779390453       -2.0994590072364834        2.2690107122261725     
 C  -3.0348962782950801       -1.4174543863476663        5.6645180793784062     
 C  -5.1522336378641294      -0.37735986987123943        5.0920396892620801     
 C  -4.4738795802316842        2.7146985802276893        3.6125400230655798     
 C  -4.8636934288624571        1.2553782447907653        1.7104214405068021     
 C -0.18089567514659421      -0.36069727458934009        7.3321296881635574     
 C   1.0483769467126600       -2.0994318796275193        6.1610317002888815     
 C  0.97212877015716248       -1.4174204045208858        2.7655290044503591     
 C   3.0894599063836314      -0.37732752002789316        3.3380346774862995     
 C   2.4110666003571479        2.7147441377803805        4.8175241731624512     
 C   2.8008903682711472        1.2554120487689151        6.7196321605110736     
 C  -1.6703630155722047       -1.2325186917746165        3.1049125876035689E-002
 H  -1.4766287873206445       0.64952758840063274        1.0639575841639248     
 C  -2.8811886638499855       -2.9718915165584976        1.2019887505816769     
 H  -3.6627664612296931       -2.4444411599156646        3.1384438810901876     
 C  -3.6617811003831444       -2.1204963768407556        6.6951229788932194     
 H  -1.9682282138263247       -1.5580747073326937        5.4978908683657428     
 C  -5.7790261005073020       -1.0973004472613173        6.1131035330892596     
 H  -5.7287841092752183       0.31732767493565495        4.4861905367715291     
 C  -5.4794107072786877        3.5693464176218255        3.1550406190111664     
 H  -3.9192286503773515        2.9580290167344838        4.5185639843618484     
 C  -5.8618861084716194        2.1203434850849510        1.2534482625338739     
 H  -4.6187434725272478       0.35925001419877328        1.1437581102792616     
 C -0.39246393959673209       -1.2324883762887380        8.3989873064753020     
 H -0.58617193690567959       0.64956419208435701        7.3660862874770778     
 C  0.81835071711417162       -2.9718676631049408        7.2280468438455312     
 H   1.5999483425810670       -2.4444158066401935        5.2916005311269414     
 C   1.5990260364843625       -2.1204650027669021        1.7349334102844998     
 H  -9.4542151972687061E-002  -1.5580377579591200        2.9321415477610313     
 C   3.7162647266409157       -1.0972701390275950        2.3169795328734160     
 H   3.6660032831168770       0.31736012701388733        3.9438907698752463     
 C   3.4165922579201391        3.5693951719191177        5.2750303810910184     
 H   1.8564142750764989        2.9580766725304852        3.9115014659134562     
 C   3.7990759675684376        2.1203811530594692        7.1766128600845400     
 H   2.5559469660734724       0.35927716768050028        7.2862878815949408     
 C  -2.1667877732057605       -2.5394862472068112        8.3489352942508116E-002
 H  -1.1064108468398577      -0.90214635930581033      -0.83788349749035096     
 H  -3.2563064659496308       -3.9913463241996743        1.2655297434109805     
 C  -5.0311833040958334       -1.9560105938177401        6.9239386947499533     
 H  -3.0708668080629042       -2.7765922856182672        7.3311746525573440     
 H  -6.8461532081795982      -0.96600049309149960        6.2856787995609285     
 C  -6.1743089779490132        3.2739697289769301        1.9783357841595628     
 H  -5.7133636618136121        4.4730673897396311        3.7160587378417502     
 H  -6.4074730342539263        1.8947833643024221       0.33882112954503485     
 C  0.10394688653434467       -2.5394611005295231        8.3465438369157461     
 H -0.95641996547843589      -0.90211413099926485        9.2679168691821232     
 H   1.1934571555091775       -3.9913263799184464        7.1645019465025479     
 C   2.9684318670873742       -1.9559810616058744        1.5061357699236297     
 H   1.0081188252974795       -2.7765617239500888        1.0988754096296414     
 H   4.7833943814355377      -0.96597226688022664        2.1444186230325477     
 C   4.1114909508378288        3.2740151184861417        6.4517340957350644     
 H   3.6505408462430693        4.4731214080879571        4.7140185802052228     
 H   4.3446636248010355        1.8948180370005483        8.0912387625747169     
 H  -1.9750296624103818       -3.2136620506250209      -0.74821050941866163     
 H  -5.5085582096599612       -2.4705628747806712        7.7565513919104223     
 H  -6.9575270977428838        3.9411514393811209        1.6261553988968549     
 H  -8.7824069872656660E-002  -3.2136397860178922        9.1782383288899325     
 H   3.4458180714800632       -2.4705364055885983       0.67353136389817758     
 H   4.8947038395170699        3.9411999437954313        6.8039200629538206     
 Br   7.7616819205197549        5.1286694431883646        14.225481300878347     
 Co   8.3247941443696263        6.4977189182479034        12.392671328392266     
 P   10.185004729895867        7.6773843599609641        13.041407609034094     
 Br   8.8879107018663071        5.1286542366007186        10.559874306218491     
 P   6.4645734162333612        7.6773516927400163        11.743914515425054     
 C   9.9086331575939148        8.8759162313287927        14.386044036486167     
 C   11.067145099892956        8.6187216530598789        11.745016944187078     
 C   11.461387443466592        6.5466467158941448        13.710521226497224     
 C   6.7409586343731549        8.8758816866081691        10.399279838122713     
 C   5.5824184809876440        8.6186867548584534        13.040296244177060     
 C   5.1882007794924245        6.5466118430183418        11.074786357440258     
 C   9.1753089053095795        8.4501954691587020        15.509772919155369     
 C   10.404589555858779        10.188922815042179        14.338671333226932     
 C   10.328286381653617        9.5069114635044123        10.943162374333284     
 C   12.445627419100010        8.4668300268135734        11.515650779113715     
 C   11.767274725764207        5.3747651797221083        12.995141712666188     
 C   12.157088168899804        6.8340841790305351        14.897261242015874     
 C   7.4742883790952597        8.4501574885184638        9.2755560438075086     
 C   6.2450139032280614        10.188892310471532        10.446651795547206     
 C   6.3212672680159416        9.5068838895495187        13.842152367064200     
 C   4.2039360418174150        8.4667861004406291        13.269655710332476     
 C   4.8823251470229314        5.3747151623970479        11.790145977495104     
 C   4.4924922883940521        6.8340670622147339        9.8880548349916015     
 C   8.9637585163247113        9.3219847449652509        16.576635623656628     
 H   8.7700256736125297        7.4399365447978090        15.543730433710511     
 C   10.174581254402273        11.061356850155041        15.405692085027052     
 H   10.956158242568753        10.533904372684304        13.469237241349299     
 C   10.955170928522042        10.209954851959418        9.9125583153017907     
 H   9.2616170914381772        9.6475264851008102        11.109785830493040     
 C   13.072419672952192        9.1867725647430838        10.494588176341377     
 H   13.022179667108237        7.7721472599079746        12.121503724754429     
 C   12.772807159693070        4.5201180492854283        13.452639594389243     
 H   11.212623611330489        5.1314348887659955        12.089117864436032     
 C   13.155282510652368        5.9691199263683599        15.354232639586940     
 H   11.912137795612916        7.7302116873402618        15.463925524168751     
 C   7.6858533574351169        9.3219466652561191        8.2086962739519294     
 H   7.8795660555795486        7.4398964582871159        9.2416009665843362     
 C   6.4750368521506863        11.061326213966028        9.3796343845441328     
 H   5.6934429093091099        10.533876755264705        11.316083045569336     
 C   5.6943721816522244        10.209929357616598        14.872748681412306     
 H   7.3879373764671072        9.6475028841398949        13.675535934939788     
 C   3.5771333593240611        9.1867300332644977        14.290711236827429     
 H   3.6273920019456773        7.7720959114338557        12.663803158893963     
 C   3.8767953523910870        4.5200703803622497        11.332636710784548     
 H   5.4369821710749990        5.1313730302333695        12.696163349041285     
 C   3.4943025296466526        5.9691044062533782        9.4310711847794586     
 H   4.7374339170404163        7.7302072799103962        9.3214067565074021     
 C   9.4601814738436989        10.628952873454352        16.524192817600191     
 H   8.3998075774507672        8.9916126162227279        17.445569197667819     
 H   10.549697562086944        12.080812113491485        15.342148998245165     
 C   12.324574929874977        10.045476478726879        9.6837481245102666     
 H   10.364255270342355        10.866045977316020        9.2765029698823085     
 H   14.139548389210999        9.0554790446882709        10.322017958914675     
 C   13.467706165641077        4.8154945719686957        14.629344015874020     
 H   13.006760619110727        3.6163978283915115        12.891620490017885     
 H   13.700870193444874        6.1946802953515840        16.268859219928995     
 C   7.1894396224255050        10.628918397598175        8.2611372441269868     
 H   8.2498088245119323        8.9915716685673512        7.3397667081092326     
 H   6.0999283797552266        12.080784307746958        9.4431773617544135     
 C   4.3249673000009823        10.045443917270653        15.101550776631687     
 H   6.2852803873206646        10.866028327623933        15.508803352978548     
 H   2.5100045606934920        9.0554307237218588        14.463275940714846     
 C   3.1818900905296013        4.8154635832993025        10.155940163683869     
 H   3.6428481397110666        3.6163388883416281        11.893640654414341     
 H   2.9487096102243355        6.1946775246300962        8.5164508626094975     
 H   9.2684228321445374        11.303130255513850        17.355891334759200     
 H   12.801950036073375        10.560029581420038        8.8511361013160315     
 H   14.250925474697089        4.1483135574108241        14.981523124154210     
 H   7.3812076667667750        11.303095659073682        7.4294409187499824     
 H   3.8475828215991208        10.560000278738460        15.934155507646242     
 H   2.3986737397417390        4.1482839699131873        9.8037520470325248     
         142

 Br -0.46456639051034870        2.9612581877723070        2.3846062495975797     
 Co  -1.0314022828612297        1.5909578310022234        4.2150150745104789     
 P  -2.8903004349731538       0.41123186364489578        3.5624835576500078     
 Br  -1.5982475025372964        2.9612480879330012        6.0454287715500303     
 P  0.82751225090796421       0.41127044136351382        4.8675645761786619     
 C  -2.6122372948823118      -0.78763075886696976        2.2185501677463022     
 C  -3.7735520318545452      -0.52994993016238157        4.8581998906638963     
 C  -4.1668688871353270        1.5405861461639021        2.8909536628288195     
 C  0.54943521912522297      -0.78759106895605657        6.2114967224529174     
 C   1.7107844009168027      -0.52990868609118036        3.5718605575523581     
 C   2.1040662657605935        1.5406331612576660        5.5391062737692218     
 C  -1.8804356109234750      -0.36077238509692211        1.0942272783347002     
 C  -3.1063858101238062       -2.1013055120456046        2.2663840197077154     
 C  -3.0352222115688501       -1.4170357503845827        5.6617765820480077     
 C  -5.1524306173301619      -0.37873583591404930        5.0855368524526003     
 C  -4.4744249120146051        2.7129297194846118        3.6048973864819747     
 C  -4.8617491172280713        1.2511112872884567        1.7041617228335026     
 C -0.18237212735824282      -0.36073175643667515        7.3358153900544476     
 C   1.0435649946908248       -2.1012725614093992        6.1636581603361016     
 C  0.97246581967145307       -1.4169930674511073        2.7682714921379490     
 C   3.0896667794295389      -0.37869574203486650        3.3445451461328743     
 C   2.4116133880714345        2.7129853920754754        4.8251729501280636     
 C   2.7989483143639342        1.2511525717361438        6.7258959441638417     
 C  -1.6691182233402557       -1.2320427814932706        2.6931885520044607E-002
 H  -1.4764690307758055       0.65003739680079087        1.0600677653049060     
 C  -2.8764204064124819       -2.9732476083481219        1.1989265902270962     
 H  -3.6567464649871164       -2.4471120421945805        3.1363036555627346     
 C  -3.6630964242789301       -2.1196464222509448        6.6920818222665241     
 H  -1.9682106405079056       -1.5570597052658672        5.4967969553071780     
 C  -5.7802174440591267       -1.0982193497516466        6.1062992401615741     
 H  -5.7284606852940225       0.31516512331956870        4.4782914051644109     
 C  -5.4806890997233602        3.5660435903522818        3.1459547811889577     
 H  -3.9205745174716888        2.9577334874431047        4.5110411435773106     
 C  -5.8606866090145253        2.1144740880061885        1.2457762756423423     
 H  -4.6155804787090604       0.35468190809846656        1.1385195984240770     
 C -0.39371209252091505       -1.2320066255109225        8.4031027555441273     
 H -0.58632885450709937       0.65008153763044618        7.3699764932463463     
 C  0.81357697406771445       -2.9732190070061759        7.2311068561819134     
 H   1.5939280380263339       -2.4470809818502417        5.2937410479086759     
 C   1.6003551712304531       -2.1196066740586277        1.7379774261306244     
 H  -9.4549283815858851E-002  -1.5570132431738999        2.9332331004012895     
 C   3.7174686391261447       -1.0981815019344936        2.3237931735167701     
 H   3.6656882465960963       0.31520499999235913        3.9517994077190579     
 C   3.4178708120751735        3.5661029696488975        5.2841244474637721     
 H   1.8577618120956236        2.9577918625381066        3.9190304324168199     
 C   3.7978770264355468        2.1145199230993366        7.1842911715306750     
 H   2.5527871451168402       0.35471514560062534        7.2915286630936764     
 C  -2.1640465707572005       -2.5396063613835138        7.9637813278135156E-002
 H  -1.1066548043748219      -0.90081181643226294      -0.84263631911293868     
 H  -3.2501889248620386       -3.9932019382745927        1.2626751609387254     
 C  -5.0329294721447910       -1.9558051510471752        6.9188495989124421     
 H  -3.0726235789036305       -2.7748433392228340        7.3295111863216800     
 H  -6.8476507761244969      -0.96738994723937444        6.2773834034011609     
 C  -6.1746827857112656        3.2685767490211624        1.9692377303244537     
 H  -5.7159228922420144        4.4702003360995386        3.7057881264771875     
 H  -6.4056870851424081        1.8874436877280278       0.33113206690629360     
 C  0.10119918106793077       -2.5395765227369038        8.3503925925696816     
 H -0.95618053039804485      -0.90077355524908098        9.2726671135276533     
 H   1.1873315418114720       -3.9931781187730579        7.1673533109281848     
 C   2.9701927116592177       -1.9557678238323428        1.5112319349045371     
 H   1.0098908936968494       -2.7748042323626110        1.1005400344620517     
 H   4.7849051218944227      -0.96735481485028330        2.1527266993656844     
 C   4.1118642536722865        3.2686319152076773        6.4608405527938295     
 H   3.6530997700538368        4.4702661080099455        4.7242989720065287     
 H   4.3428777457762946        1.8874858086506854        8.0989342503433956     
 H  -1.9726350170379769       -3.2132318293062765      -0.75256423539832706     
 H  -5.5111676935749516       -2.4698787866758392        7.7512499131630275     
 H  -6.9584242764036031        3.9344836038764011        1.6158646922960687     
 H  -9.0228358215820786E-002  -3.2132058033723654        9.1825877765374155     
 H   3.4484447521750785       -2.4698450687357481       0.67884168139772205     
 H   4.8955992487463371        3.9345424312442892        6.8142209003922751     
 Br   7.7579536761996950        5.1282143918104559        14.223090257897931     
 Co   8.3247929082620331        6.4985017120598787        12.392672676940332     
 P   10.183692986494833        7.6782298058762048        13.045200752367618     
 Br   8.8916372692828833        5.1281962933758978        10.562270454098114     
 P   6.4658801486417010        7.6781892858250202        11.740118977031317     
 C   9.9056319083423929        8.8770942473859922        14.389133706307708     
 C   11.066943829491194        8.6194120977248492        11.749484055508850     
 C   11.460263207383239        6.5488762490926815        13.716728747671532     
 C   6.7439582069414428        8.8770515657852123        10.396188255303390     
 C   5.5826108915595558        8.6193688128980650        13.035824426296326     
 C   5.1893223487655309        6.5488331446229271        11.068572741925323     
 C   9.1738322548869746        8.4502375604733775        15.513458475219212     
 C   10.399779010573473        10.190769618177725        14.341296811833663     
 C   10.328611573667020        9.5064911761555155        10.945902280316604     
 C   12.445824597350011        8.4682072680919678        11.522153903367142     
 C   11.767820898455259        5.3765343689526350        13.002782965507734     
 C   12.155143949374754        6.8383504148381684        14.903520500769844     
 C   7.4757644564690731        8.4501905544730782        9.2718696817843878     
 C   6.2498260062600757        10.190732117939417        10.444024420634006     
 C   6.3209307191449273        9.5064566216118980        13.839408626130249     
 C   4.2037298421217688        8.4681530771757849        13.263145696490595     
 C   4.8817787420786640        5.3764725627713101        11.782493834918879     
 C   4.4944320774425650        6.8383294869934179        9.8817914993395011     
 C   8.9625145920808897        9.3215100167565641        16.580752298620784     
 H   8.7698669577906632        7.4394273872222607        15.547620651313137     
 C   10.169813390152841        11.062713730818801        15.408752627433815     
 H   10.950138489235941        10.536575254130380        13.471376010786624     
 C   10.956485215352552        10.209103381674273        9.9155978156022364     
 H   9.2615985350727215        9.6465086548510115        11.110877528291301     
 C   13.073610926440239        9.1876929714288540        10.501392740201723     
 H   13.021856946735296        7.7743121852599684        12.129403923418035     
 C   12.774086438766336        4.5234211201817853        13.461723776261554     
 H   11.213970548913110        5.1317311165324933        12.096639091620041     
 C   13.154083205190458        5.9749885529354501        15.361903847483676     
 H   11.908974597041142        7.7347786813003268        15.469164059810938     
 C   7.6871004125688964        9.3214629358701480        8.2045795803899129     
 H   7.8797225810744349        7.4393776622838947        9.2377104197304210     
 C   6.4798099941133573        11.062676124332535        9.3765728198801650     
 H   5.6994638650863880        10.536541431330882        11.313941792286668     
 C   5.6930438130402798        10.209071206370750        14.869703514190382     
 H   7.3879448485088828        9.6464788946998681        13.674442455374734     
 C   3.5759303848050759        9.1876403024056206        14.283898109684284     
 H   3.6277077095570958        7.7742491837173189        12.655895673142451     
 C   3.8755162532388585        4.5233624927028133        11.323538870930685     
 H   5.4356362691437488        5.1316544748917119        12.688629729876606     
 C   3.4954982607333158        5.9749698952417232        9.4233929313993219     
 H   4.7405908401255203        7.7347734406129955        9.3161680301842527     
 C   9.4574408206296248        10.629074259592940        16.528043052450240     
 H   8.4000526502134587        8.9902794388034089        17.450321704259775     
 H   10.543580200883680        12.082668562114357        15.345001392506456     
 C   12.326320404218722        10.045271098008598        9.6888364996128313     
 H   10.366010553477944        10.864294324695026        9.2781639672778855     
 H   14.141046151563748        9.0568712869353387        10.330314417993343     
 C   13.468080571276346        4.8208872540358696        14.638440714467524     
 H   13.009320967463408        3.6192654671643898        12.901889000672355     
 H   13.699084207631092        6.2020188275644799        16.276547721211244     
 C   7.1921860008818808        10.629031785347719        8.2572867132837349     
 H   8.2495678486899138        8.9902286959591891        7.3350151081365409     
 H   6.1060533232940344        12.082634617258698        9.4403240859180162     
 C   4.3232074310262263        10.045230302663317        15.096454316564607     
 H   6.2835091418758315        10.864271588579916        15.507136924348185     
 H   2.5084949435668653        9.0568116965023240        14.454969097393555     
 C   3.1815144513370015        4.8208495004241287        10.146831690154835     
 H   3.6402892209638327        3.6191929291520353        11.883354848992926     
 H   2.9504908664304188        6.2020161625626198        8.5087567995118718     
 H   9.2660286597556727        11.302701775392311        17.360243369949000     
 H   12.804558677966719        10.559345644925047        8.8564368448200383     
 H   14.251823300746361        4.1549810426635307        14.991812268917760     
 H   7.3836099207084684        11.302659179342102        7.4250891573124775     
 H   3.8449573327239008        10.559308635548074        15.928844972307800     
 H   2.3977752148521740        4.1549452436164831        9.7934489293906566     
         142

 Br -0.46083881891241840        2.9617150904267682        2.3869992400170958     
 Co  -1.0314010141934757        1.5901745615426681        4.2150141817525739     
 P  -2.8889884878677843       0.41038626975387493        3.5586900516600095     
 Br  -1.6019744529447557        2.9617026902396013        6.0430350714400367     
 P  0.82620563048955697       0.41043203611621659        4.8713595434343944     
 C  -2.6092354356787739      -0.78880855022036367        2.2154599671355628     
 C  -3.7733508956454545      -0.53064067081485788        4.8537321069966755     
 C  -4.1657442545223917        1.5383564422966827        2.8847453874745832     
 C  0.54643583745026769      -0.78876180136726792        6.2145877773235005     
 C   1.7105924395401630      -0.53059136568941634        3.5763319056028298     
 C   2.1029441983127120        1.5384120437891993        5.5453186678430662     
 C  -1.8789580683681697      -0.36081379153630649        1.0905415369816402     
 C  -3.1015748423085676       -2.1031520168547253        2.2637573271892584     
 C  -3.0355481448426200       -1.4166171144214994        5.6590350847176083     
 C  -5.1526275967961945      -0.38011180195685917        5.0790340156431197     
 C  -4.4749702437975261        2.7111608587415343        3.5972547498983696     
 C  -4.8598048055936856        1.2468443297861482        1.6979020051602032     
 C -0.18384857956989142      -0.36076623828401017        7.3395010919453370     
 C   1.0387530426689897       -2.1031132431912787        6.1662846203833217     
 C  0.97280286918574366       -1.4165657303813290        2.7710139798255389     
 C   3.0898736524754464      -0.38006396404183984        3.3510556147794492     
 C   2.4121601757857212        2.7112266463705708        4.8328217270936769     
 C   2.7970062604567207        1.2468930947033725        6.7321597278166099     
 C  -1.6678734311083068       -1.2315668712119248        2.2814645164053529E-002
 H  -1.4763092742309665       0.65054720520094900        1.0561779464458871     
 C  -2.8716521489749782       -2.9746037001377466        1.1958644298725154     
 H  -3.6507264687445398       -2.4497829244734963        3.1341634300352812     
 C  -3.6644117481747163       -2.1187964676611339        6.6890406656398289     
 H  -1.9681930671894867       -1.5560447031990408        5.4957030422486142     
 C  -5.7814087876109514       -1.0991382522419757        6.0994949472338886     
 H  -5.7281372613128267       0.31300257170348245        4.4703922735572927     
 C  -5.4819674921680317        3.5627407630827381        3.1368689433667489     
 H  -3.9219203845660262        2.9574379581517256        4.5035183027927728     
 C  -5.8594871095574304        2.1086046909274265        1.2381042887508107     
 H  -4.6124174848908721       0.35011380199815989        1.1332810865688923     
 C -0.39496024544509806       -1.2315248747331071        8.4072182046129527     
 H -0.58648577210851915       0.65059888317653547        7.3738666990156148     
 C  0.80880323102125717       -2.9745703509074115        7.2341668685182956     
 H   1.5879077334716007       -2.4497461570602903        5.2958815646904105     
 C   1.6016843059765435       -2.1187483453503533        1.7410214419767494     
 H  -9.4556415659030640E-002  -1.5559887283886800        2.9343246530415472     
 C   3.7186725516113732       -1.0990928648413922        2.3306068141601237     
 H   3.6653732100753156       0.31304987297083092        3.9597080455628690     
 C   3.4191493662302084        3.5628107673786769        5.2932185138365258     
 H   1.8591093491147483        2.9575070525457274        3.9265593989201841     
 C   3.7966780853026556        2.1086586931392035        7.1919694829768099     
 H   2.5496273241602085       0.35015312352075040        7.2967694445924121     
 C  -2.1613053683086410       -2.5397264755602169        7.5786273613762181E-002
 H  -1.1068987619097863      -0.89947727355871543      -0.84738914073552640     
 H  -3.2440713837744464       -3.9950575523495107        1.2598205784664704     
 C  -5.0346756401937496       -1.9555997082766103        6.9137605030749301     
 H  -3.0743803497443567       -2.7730943928274003        7.3278477200860159     
 H  -6.8491483440693965      -0.96877940138724927        6.2690880072413924     
 C  -6.1750565934735189        3.2631837690653951        1.9601396764893444     
 H  -5.7184821226704168        4.4673332824594461        3.6955175151126247     
 H  -6.4039011360308900        1.8801040111536333       0.32344300426755229     
 C   9.8451475601516875E-002  -2.5396919449442845        8.3542413482236189     
 H -0.95594109531765381      -0.89943297949889722        9.2774173578731851     
 H   1.1812059281137663       -3.9950298576276695        7.1702046753538218     
 C   2.9719535562310613       -1.9555545860588115        1.5163280998854445     
 H   1.0116629620962194       -2.7730467407751327        1.1022046592944621     
 H   4.7864158623533068      -0.96873736282033995        2.1610347756988215     
 C   4.1122375565067433        3.2632487119292128        6.4699470098525955     
 H   3.6556586938646038        4.4674108079319348        4.7345793638078346     
 H   4.3410918667515537        1.8801535803008225        8.1066297381120744     
 H  -1.9702403716655721       -3.2128016079875321      -0.75691796137799250     
 H  -5.5137771774899420       -2.4691946985710072        7.7459484344156326     
 H  -6.9593214550643232        3.9278157683716812        1.6055739856952824     
 H  -9.2632646558984927E-002  -3.2127718207268381        9.1869372241848986     
 H   3.4510714328700938       -2.4691537318828978       0.68415199889726641     
 H   4.8964946579756043        3.9278849186931470        6.8245217378307306     
 Br   7.7542254318796342        5.1277593404325472        14.220699214917518     
 Co   8.3247916721544399        6.4992845058718549        12.392674025488398     
 P   10.182381243093799        7.6790752517914456        13.048993895701143     
 Br   8.8953638366994596        5.1277383501510778        10.564666601977736     
 P   6.4671868810500408        7.6790268789100242        11.736323438637580     
 C   9.9026306590908710        8.8782722634431899        14.392223376129252     
 C   11.066742559089432        8.6201025423898194        11.753951166830619     
 C   11.459138971299888        6.5511057822912182        13.722936268845839     
 C   6.7469577795097306        8.8782214449622536        10.393096672484067     
 C   5.5828033021314667        8.6200508709376766        13.031352608415592     
 C   5.1904439180386364        6.5510544462275124        11.062359126410387     
 C   9.1723556044643697        8.4502796517880512        15.517144031283053     
 C   10.394968465288169        10.192616421313270        14.343922290440394     
 C   10.328936765680425        9.5060708888066188        10.948642186299924     
 C   12.446021775600013        8.4695845093703621        11.528657027620570     
 C   11.768367071146310        5.3783035581831626        13.010424218349282     
 C   12.153199729849703        6.8426166506458017        14.909779759523811     
 C   7.4772405338428864        8.4502236204276944        9.2681833197612651     
 C   6.2546381092920909        10.192571925407300        10.441397045720809     
 C   6.3205941702739121        9.5060293536742773        13.836664885196297     
 C   4.2035236424261218        8.4695200539109425        13.256635682648714     
 C   4.8812323371343966        5.3782299631455714        11.774841692342656     
 C   4.4963718664910779        6.8425919117721010        9.8755281636874024     
 C   8.9612706678370682        9.3210352885478773        16.584868973584939     
 H   8.7697082419687948        7.4389182296467133        15.551510868915765     
 C   10.165045525903407        11.064070611482560        15.411813169840576     
 H   10.944118735903128        10.539246135576455        13.473514780223949     
 C   10.957799502183063        10.208251911389128        9.9186373159026839     
 H   9.2615799787072657        9.6454908246012145        11.111969226089560     
 C   13.074802179928287        9.1886133781146260        10.508197304062067     
 H   13.021534226362354        7.7764771106119630        12.137304122081643     
 C   12.775365717839604        4.5267241910781424        13.470807958133864     
 H   11.215317486495733        5.1320273442989919        12.104160318804048     
 C   13.152883899728549        5.9808571795025403        15.369575055380411     
 H   11.905811398469371        7.7393456752603926        15.474402595453125     
 C   7.6883474677026760        9.3209792064841768        8.2004628868278946     
 H   7.8798791065693212        7.4388588662806736        9.2338198728765040     
 C   6.4845831360760284        11.064026034699042        9.3735112552161990     
 H   5.7054848208636653        10.539206107397058        11.311800539004000     
 C   5.6917154444283353        10.208213055124899        14.866658346968460     
 H   7.3879523205506592        9.6454549052598431        13.673348975809681     
 C   3.5747274102860906        9.1885505715467453        14.277084982541140     
 H   3.6280234171685146        7.7764024560007821        12.647988187390942     
 C   3.8742371540866305        4.5266546050433760        11.314441031076822     
 H   5.4342903672124985        5.1319359195500542        12.681096110711927     
 C   3.4966939918199791        5.9808353842300681        9.4157146780191869     
 H   4.7437477632106244        7.7393396013155948        9.3109293038611032     
 C   9.4547001674155489        10.629195645731528        16.531893287300289     
 H   8.4002977229761502        8.9889462613840916        17.455074210851730     
 H   10.537462839680416        12.084525010737227        15.347853786767745     
 C   12.328065878562464        10.045065717290319        9.6939248747153979     
 H   10.367765836613533        10.862542672074031        9.2798249646734625     
 H   14.142543913916496        9.0582635291824065        10.338610877072009     
 C   13.468454976911614        4.8262799361030435        14.647537413061029     
 H   13.011881315816089        3.6221331059372677        12.912157511326827     
 H   13.697298221817309        6.2093573597773757        16.284236222493494     
 C   7.1949323793382556        10.629145173097260        8.2534361824404812     
 H   8.2493268728678970        8.9888857233510286        7.3302635081638492     
 H   6.1121782668328413        12.084484926770438        9.4374708100816171     
 C   4.3214475620514712        10.045016688055982        15.091357856497529     
 H   6.2817378964309984        10.862514849535900        15.505470495717821     
 H   2.5069853264402386        9.0581926692827892        14.446662254072265     
 C   3.1811388121444022        4.8262354175489550        10.137723216625803     
 H   3.6377303022165992        3.6220469699624425        11.873069043571510     
 H   2.9522721226365025        6.2093548004951433        8.5010627364142461     
 H   9.2636344873668079        11.302273295270773        17.364595405138800     
 H   12.807167319860064        10.558661708430057        8.8617375883240452     
 H   14.252721126795633        4.1616485279162365        15.002101413681313     
 H   7.3860121746501610        11.302222699610525        7.4207373958749718     
 H   3.8423318438486813        10.558616992357688        15.923534436969360     
 H   2.3968766899626086        4.1616065173197798        9.7831458117487884     
         142

 Br -0.45711124731448816        2.9621719930812294        2.3893922304366115     
 Co  -1.0313997455257216        1.5893912920831128        4.2150132889946690     
 P  -2.8876765407624148       0.40954067586285409        3.5548965456700112     
 Br  -1.6057014033522148        2.9621572925462014        6.0406413713300422     
 P  0.82489901007114985       0.40959363086891937        4.8751545106901260     
 C  -2.6062335764752365      -0.78998634157375758        2.2123697665248230     
 C  -3.7731497594363637      -0.53133141146733420        4.8492643233294537     
 C  -4.1646196219094573        1.5361267384294630        2.8785371121203469     
 C  0.54343645577531241      -0.78993253377847916        6.2176788321940837     
 C   1.7104004781635236      -0.53127404528765243        3.5808032536533014     
 C   2.1018221308648308        1.5361909263207325        5.5515310619169105     
 C  -1.8774805258128646      -0.36085519797569093        1.0868557956285803     
 C  -3.0967638744933290       -2.1049985216638460        2.2611306346708013     
 C  -3.0358740781163900       -1.4161984784584158        5.6562935873872098     
 C  -5.1528245762622271      -0.38148776799966905        5.0725311788336391     
 C  -4.4755155755804470        2.7093919979984569        3.5896121133147645     
 C  -4.8578604939593006        1.2425773722838396        1.6916422874869037     
 C -0.18532503178154003      -0.36080072013134518        7.3431867938362263     
 C   1.0339410906471544       -2.1049539249731586        6.1689110804305418     
 C  0.97313991870003425       -1.4161383933115506        2.7737564675131288     
 C   3.0900805255213544      -0.38143218604881313        3.3575660834260241     
 C   2.4127069635000082        2.7094679006656657        4.8404705040592892     
 C   2.7950642065495077        1.2426336176706012        6.7384235114693771     
 C  -1.6666286388763578       -1.2310909609305791        1.8697404808062448E-002
 H  -1.4761495176861275       0.65105701360110713        1.0522881275868683     
 C  -2.8668838915374746       -2.9759597919273708        1.1928022695179346     
 H  -3.6447064725019631       -2.4524538067524122        3.1320232045078282     
 C  -3.6657270720705020       -2.1179465130713231        6.6859995090131337     
 H  -1.9681754938710678       -1.5550297011322143        5.4946091291900494     
 C  -5.7826001311627770       -1.1000571547323050        6.0926906543062032     
 H  -5.7278138373316319       0.31084002008739620        4.4624931419501745     
 C  -5.4832458846127032        3.5594379358131949        3.1277831055445406     
 H  -3.9232662516603636        2.9571424288603465        4.4959954620082350     
 C  -5.8582876101003354        2.1027352938486641        1.2304323018592791     
 H  -4.6092544910726847       0.34554569589785322        1.1280425747137077     
 C -0.39620839836928101       -1.2310431239552917        8.4113336536817798     
 H -0.58664268970993905       0.65111622872262465        7.3777569047848841     
 C  0.80402948797480001       -2.9759216948086467        7.2372268808546778     
 H   1.5818874289168678       -2.4524113322703385        5.2980220814721459     
 C   1.6030134407226342       -2.1178900166420789        1.7440654578228740     
 H  -9.4563547502202430E-002  -1.5549642136034598        2.9354162056818054     
 C   3.7198764640966018       -1.1000042277482911        2.3374204548034774     
 H   3.6650581735545349       0.31089474594930278        3.9676166834066806     
 C   3.4204279203852428        3.5595185651084562        5.3023125802092803     
 H   1.8604568861338728        2.9572222425533488        3.9340883654235479     
 C   3.7954791441697648        2.1027974631790709        7.1996477944229440     
 H   2.5464675032035764       0.34559110144087546        7.3020102260911468     
 C  -2.1585641658600809       -2.5398465897369196        7.1934733949389207E-002
 H  -1.1071427194447505      -0.89814273068516803      -0.85214196235811412     
 H  -3.2379538426868537       -3.9969131664244291        1.2569659959942154     
 C  -5.0364218082427081       -1.9553942655060454        6.9086714072374180     
 H  -3.0761371205850825       -2.7713454464319671        7.3261842538503510     
 H  -6.8506459120142962      -0.97016885553512422        6.2607926110816248     
 C  -6.1754304012357721        3.2577907891096274        1.9510416226542351     
 H  -5.7210413530988191        4.4644662288193535        3.6852469037480620     
 H  -6.4021151869193718        1.8727643345792389       0.31575394162881099     
 C   9.5703770135102964E-002  -2.5398073671516652        8.3580901038775544     
 H -0.95570166023726288      -0.89809240374871335        9.2821676022187152     
 H   1.1750803144160606       -3.9968815964822815        7.1730560397794578     
 C   2.9737144008029048       -1.9553413482852799        1.5214242648663518     
 H   1.0134350304955893       -2.7712892491876548        1.1038692841268725     
 H   4.7879266028121910      -0.97011991079039661        2.1693428520319582     
 C   4.1126108593412010        3.2578655086507480        6.4790534669113615     
 H   3.6582176176753713        4.4645555078539232        4.7448597556091405     
 H   4.3393059877268128        1.8728213519509598        8.1143252258807532     
 H  -1.9678457262931675       -3.2123713866687873      -0.76127168735765793     
 H  -5.5163866614049324       -2.4685106104661747        7.7406469556682378     
 H  -6.9602186337250433        3.9211479328669610        1.5952832790944962     
 H  -9.5036934902149067E-002  -3.2123378380813108        9.1912866718323816     
 H   3.4536981135651095       -2.4684623950300475       0.68946231639681077     
 H   4.8973900672048725        3.9212274061420045        6.8348225752691851     
 Br   7.7504971875595743        5.1273042890546385        14.218308171937103     
 Co   8.3247904360468468        6.5000672996838302        12.392675374036465     
 P   10.181069499692764        7.6799206977066863        13.052787039034666     
 Br   8.8990904041160377        5.1272804069262570        10.567062749857358     
 P   6.4684936134583806        7.6798644719950282        11.732527900243843     
 C   9.8996294098393491        8.8794502795003876        14.395313045950793     
 C   11.066541288687670        8.6207929870547897        11.758418278152389     
 C   11.458014735216535        6.5533353154897549        13.729143790020144     
 C   6.7499573520780194        8.8793913241392968        10.390005089664744     
 C   5.5829957127033785        8.6207329289772900        13.026880790534857     
 C   5.1915654873117427        6.5532757478320969        11.056145510895451     
 C   9.1708789540417648        8.4503217431027267        15.520829587346894     
 C   10.390157920002864        10.194463224448816        14.346547769047127     
 C   10.329261957693829        9.5056506014577220        10.951382092283245     
 C   12.446218953850012        8.4709617506487547        11.535160151873997     
 C   11.768913243837362        5.3800727474136893        13.018065471190829     
 C   12.151255510324653        6.8468828864534359        14.916039018277781     
 C   7.4787166112167007        8.4502566863823088        9.2644969577381424     
 C   6.2594502123241051        10.194411732875185        10.438769670807609     
 C   6.3202576214028969        9.5056020857366565        13.833921144262348     
 C   4.2033174427304756        8.4708870306461002        13.250125668806833     
 C   4.8806859321901284        5.3799873635198336        11.767189549766432     
 C   4.4983116555395908        6.8468543365507850        9.8692648280353019     
 C   8.9600267435932466        9.3205605603391906        16.588985648549095     
 H   8.7695495261469283        7.4384090720711651        15.555401086518392     
 C   10.160277661653975        11.065427492146320        15.414873712247338     
 H   10.938098982570317        10.541917017022531        13.475653549661274     
 C   10.959113789013573        10.207400441103982        9.9216768162031297     
 H   9.2615614223418099        9.6444729943514176        11.113060923887819     
 C   13.075993433416336        9.1895337848003962        10.515001867922411     
 H   13.021211505989413        7.7786420359639568        12.145204320745249     
 C   12.776644996912870        4.5300272619744995        13.479892140006173     
 H   11.216664424078354        5.1323235720654896        12.111681545988057     
 C   13.151684594266641        5.9867258060696305        15.377246263277145     
 H   11.902648199897598        7.7439126692204576        15.479641131095313     
 C   7.6895945228364546        9.3204954770982074        8.1963461932658781     
 H   7.8800356320642075        7.4383400702774525        9.2299293260225888     
 C   6.4893562780386995        11.065375945065549        9.3704496905522312     
 H   5.7115057766409425        10.541870783463235        11.309659285721334     
 C   5.6903870758163908        10.207354903879049        14.863613179746537     
 H   7.3879597925924356        9.6444309158198163        13.672255496244627     
 C   3.5735244357671054        9.1894608406878699        14.270271855397995     
 H   3.6283391247799335        7.7785557282842452        12.640080701639432     
 C   3.8729580549344020        4.5299467173839387        11.305343191222960     
 H   5.4329444652812473        5.1322173642083966        12.673562491547250     
 C   3.4978897229066424        5.9867008732184130        9.4080364246390502     
 H   4.7469046862957285        7.7439057620181941        9.3056905775379537     
 C   9.4519595142014730        10.629317031870116        16.535743522150337     
 H   8.4005427957388417        8.9876130839647725        17.459826717443686     
 H   10.531345478477151        12.086381459360100        15.350706181029036     
 C   12.329811352906207        10.044860336572038        9.6990132498179626     
 H   10.369521119749121        10.860791019453035        9.2814859620690395     
 H   14.144041676269245        9.0596557714294743        10.346907336150677     
 C   13.468829382546883        4.8316726181702174        14.656634111654533     
 H   13.014441664168771        3.6250007447101460        12.922426021981298     
 H   13.695512236003527        6.2166958919902715        16.291924723775743     
 C   7.1976787577946313        10.629258560846804        8.2495856515972275     
 H   8.2490858970458785        8.9875427507428665        7.3255119081911575     
 H   6.1183032103716481        12.086335236282178        9.4346175342452199     
 C   4.3196876930767152        10.044803073448646        15.086261396430450     
 H   6.2799666509861654        10.860758110491883        15.503804067087458     
 H   2.5054757093136120        9.0595736420632544        14.438355410750976     
 C   3.1807631729518024        4.8316213346737804        10.128614743096769     
 H   3.6351713834693657        3.6249010107728492        11.862783238150095     
 H   2.9540533788425858        6.2166934384276669        8.4933686733166205     
 H   9.2612403149779414        11.301844815149236        17.368947440328601     
 H   12.809775961753408        10.557977771935066        8.8670383318280539     
 H   14.253618952844905        4.1683160131689423        15.012390558444864     
 H   7.3884144285918545        11.301786219878945        7.4163856344374670     
 H   3.8397063549734614        10.557925349167302        15.918223901630920     
 H   2.3959781650730432        4.1682677910230765        9.7728426941069202     
         142

 Br -0.45338367571655791        2.9626288957356910        2.3917852208561277     
 Co  -1.0313984768579674        1.5886080226235575        4.2150123962367649     
 P  -2.8863645936570452       0.40869508197183324        3.5511030396800125     
 Br  -1.6094283537596741        2.9626118948528015        6.0382476712200486     
 P  0.82359238965274262       0.40875522562162214        4.8789494779458584     
 C  -2.6032317172716986      -0.79116413292715160        2.2092795659140836     
 C  -3.7729486232272724      -0.53202215211981041        4.8447965396622328     
 C  -4.1634949892965221        1.5338970345622436        2.8723288367661111     
 C  0.54043707410035713      -0.79110326618969051        6.2207698870646659     
 C   1.7102085167868841      -0.53195672488588852        3.5852746017037731     
 C   2.1007000634169493        1.5339698088522657        5.5577434559907548     
 C  -1.8760029832575595      -0.36089660441507537        1.0831700542755203     
 C  -3.0919529066780904       -2.1068450264729668        2.2585039421523447     
 C  -3.0362000113901599       -1.4157798424953325        5.6535520900568113     
 C  -5.1530215557282588      -0.38286373404247892        5.0660283420241594     
 C  -4.4760609073633688        2.7076231372553794        3.5819694767311594     
 C  -4.8559161823249148        1.2383104147815311        1.6853825698136042     
 C -0.18680148399318863      -0.36083520197868024        7.3468724957271156     
 C   1.0291291386253192       -2.1067946067550385        6.1715375404777628     
 C  0.97347696821432483       -1.4157110562417721        2.7764989552007187     
 C   3.0902873985672619      -0.38280040805578647        3.3640765520725990     
 C   2.4132537512142949        2.7077091549607610        4.8481192810249025     
 C   2.7931221526422947        1.2383741406378299        6.7446872951221453     
 C  -1.6653838466444089       -1.2306150506492333        1.4580164452071366E-002
 H  -1.4759897611412884       0.65156682200126514        1.0483983087278492     
 C  -2.8621156340999709       -2.9773158837169951        1.1897401091633539     
 H  -3.6386864762593865       -2.4551246890313281        3.1298829789803753     
 C  -3.6670423959662881       -2.1170965584815122        6.6829583523864384     
 H  -1.9681579205526489       -1.5540146990653878        5.4935152161314855     
 C  -5.7837914747146018       -1.1009760572226341        6.0858863613785177     
 H  -5.7274904133504361       0.30867746847130995        4.4545940103430564     
 C  -5.4845242770573757        3.5561351085436512        3.1186972677223319     
 H  -3.9246121187547010        2.9568468995689678        4.4884726212236972     
 C  -5.8570881106432404        2.0968658967699021        1.2227603149677475     
 H  -4.6060914972544964       0.34097758979754655        1.1228040628585230     
 C -0.39745655129346402       -1.2305613731774763        8.4154491027506051     
 H -0.58679960731135883       0.65163357426871393        7.3816471105541526     
 C  0.79925574492834284       -2.9772730387098822        7.2402868931910600     
 H   1.5758671243621347       -2.4550765074803866        5.3001625982538805     
 C   1.6043425754687248       -2.1170316879338045        1.7471094736689989     
 H  -9.4570679345374206E-002  -1.5539396988182397        2.9365077583220631     
 C   3.7210803765818303       -1.1009155906551897        2.3442340954468315     
 H   3.6647431370337542       0.30873961892777457        3.9755253212504917     
 C   3.4217064745402772        3.5562263628382356        5.3114066465820340     
 H   1.8618044231529975        2.9569374325609701        3.9416173319269121     
 C   3.7942802030368741        2.0969362332189383        7.2073261058690790     
 H   2.5433076822469447       0.34102907936100052        7.3072510075898824     
 C  -2.1558229634115209       -2.5399667039136227        6.8083194285016246E-002
 H  -1.1073866769797149      -0.89680818781162064      -0.85689478398070196     
 H  -3.2318363015992615       -3.9987687804993475        1.2541114135219602     
 C  -5.0381679762916658       -1.9551888227354806        6.9035823113999060     
 H  -3.0778938914258087       -2.7695965000365339        7.3245207876146869     
 H  -6.8521434799591949      -0.97155830968299906        6.2524972149218563     
 C  -6.1758042089980254        3.2523978091538601        1.9419435688191260     
 H  -5.7236005835272215        4.4615991751792610        3.6749762923834992     
 H  -6.4003292378078536        1.8654246580048444       0.30806487899006973     
 C   9.2956064668689053E-002  -2.5399227893590464        8.3619388595314899     
 H -0.95546222515687185      -0.89675182799852948        9.2869178465642452     
 H   1.1689547007183549       -3.9987333353368930        7.1759074042050948     
 C   2.9754752453747484       -1.9551281105117486        1.5265204298472592     
 H   1.0152070988949591       -2.7695317576001766        1.1055339089592826     
 H   4.7894373432710751      -0.97150245876045327        2.1776509283650953     
 C   4.1129841621756587        3.2524823053722836        6.4881599239701275     
 H   3.6607765414861384        4.4617002077759116        4.7551401474104464     
 H   4.3375201087020718        1.8654891236010969        8.1220207136494320     
 H  -1.9654510809207626       -3.2119411653500429      -0.76562541333732326     
 H  -5.5189961453199228       -2.4678265223613427        7.7353454769208430     
 H  -6.9611158123857626        3.9144800973622411        1.5849925724937100     
 H  -9.7441223245313208E-002  -3.2119038554357839        9.1956361194798646     
 H   3.4563247942601247       -2.4677710581771972       0.69477263389635513     
 H   4.8982854764341397        3.9145698935908624        6.8451234127076397     
 Br   7.7467689432395135        5.1268492376767298        14.215917128956690     
 Co   8.3247891999392554        6.5008500934958056        12.392676722584532     
 P   10.179757756291730        7.6807661436219270        13.056580182368190     
 Br   8.9028169715326140        5.1268224637014361        10.569458897736981     
 P   6.4698003458667195        7.6807020650800322        11.728732361850106     
 C   9.8966281605878272        8.8806282955575870        14.398402715772335     
 C   11.066340018285908        8.6214834317197599        11.762885389474159     
 C   11.456890499133184        6.5555648486882907        13.735351311194451     
 C   6.7529569246463073        8.8805612033163399        10.386913506845421     
 C   5.5831881232752893        8.6214149870169017        13.022408972654121     
 C   5.1926870565848491        6.5554970494366822        11.049931895380515     
 C   9.1694023036191581        8.4503638344174021        15.524515143410735     
 C   10.385347374717558        10.196310027584360        14.349173247653859     
 C   10.329587149707233        9.5052303141088252        10.954121998266563     
 C   12.446416132100014        8.4723389919271490        11.541663276127425     
 C   11.769459416528415        5.3818419366442170        13.025706724032375     
 C   12.149311290799602        6.8511491222610692        14.922298277031748     
 C   7.4801926885905141        8.4502897523369231        9.2608105957150197     
 C   6.2642623153561203        10.196251540343068        10.436142295894411     
 C   6.3199210725318826        9.5051748177990376        13.831177403328397     
 C   4.2031112430348294        8.4722540073812560        13.243615654964954     
 C   4.8801395272458610        5.3817447638940950        11.759537407190209     
 C   4.5002514445881046        6.8511167613294681        9.8630014923832032     
 C   8.9587828193494250        9.3200858321305020        16.593102323513250     
 H   8.7693908103250600        7.4378999144956177        15.559291304121020     
 C   10.155509797404543        11.066784372810080        15.417934254654101     
 H   10.932079229237505        10.544587898468606        13.477792319098599     
 C   10.960428075844085        10.206548970818837        9.9247163165035754     
 H   9.2615428659763541        9.6434551641016188        11.114152621686079     
 C   13.077184686904385        9.1904541914861664        10.521806431782757     
 H   13.020888785616473        7.7808069613159514        12.153104519408856     
 C   12.777924275986138        4.5333303328708565        13.488976321878484     
 H   11.218011361660976        5.1326197998319882        12.119202773172065     
 C   13.150485288804731        5.9925944326367206        15.384917471173880     
 H   11.899485001325825        7.7484796631805235        15.484879666737500     
 C   7.6908415779702342        9.3200117477122362        8.1922294997038598     
 H   7.8801921575590939        7.4378212742742313        9.2260387791686735     
 C   6.4941294200013706        11.066725855432058        9.3673881258882634     
 H   5.7175267324182197        10.544535459529412        11.307518032438667     
 C   5.6890587072044463        10.206496752633198        14.860568012524613     
 H   7.3879672646342121        9.6434069263797895        13.671162016679574     
 C   3.5723214612481207        9.1903711098289946        14.263458728254852     
 H   3.6286548323913519        7.7807090005677084        12.632173215887923     
 C   3.8716789557821736        4.5332388297245023        11.296245351369096     
 H   5.4315985633499970        5.1324988088667398        12.666028872382570     
 C   3.4990854539933056        5.9925663622067580        9.4003581712589135     
 H   4.7500616093808326        7.7484719227207934        9.3004518512148042     
 C   9.4492188609873988        10.629438418008705        16.539593757000386     
 H   8.4007878685015331        8.9862799065454553        17.464579224035642     
 H   10.525228117273887        12.088237907982972        15.353558575290327     
 C   12.331556827249951        10.044654955853757        9.7041016249205292     
 H   10.371276402884710        10.859039366832041        9.2831469594646165     
 H   14.145539438621993        9.0610480136765421        10.355203795229345     
 C   13.469203788182151        4.8370653002373913        14.665730810248039     
 H   13.017002012521452        3.6278683834830239        12.932694532635770     
 H   13.693726250189744        6.2240344242031682        16.299613225057993     
 C   7.2004251362510061        10.629371948596347        8.2457351207539755     
 H   8.2488449212238617        8.9861997781347043        7.3207603082184649     
 H   6.1244281539104550        12.088185545793918        9.4317642584088226     
 C   4.3179278241019601        10.044589458841310        15.081164936363372     
 H   6.2781954055413323        10.859001371447865        15.502137638457095     
 H   2.5039660921869853        9.0609546148437179        14.430048567429687     
 C   3.1803875337592027        4.8370072517986067        10.119506269567736     
 H   3.6326124647221318        3.6277550515832564        11.852497432728679     
 H   2.9558346350486691        6.2240320763601904        8.4856746102189948     
 H   9.2588461425890767        11.301416335027698        17.373299475518401     
 H   12.812384603646750        10.557293835440076        8.8723390753320608     
 H   14.254516778894175        4.1749834984216490        15.022679703208416     
 H   7.3908166825335471        11.301349740147367        7.4120338729999622     
 H   3.8370808660982414        10.557233705976918        15.912913366292479     
 H   2.3950796401834782        4.1749290647263733        9.7625395764650520     
         142

 Br -0.44965610411862761        2.9630857983901522        2.3941782112756433     
 Co  -1.0313972081902134        1.5878247531640022        4.2150115034788600     
 P  -2.8850526465516757       0.40784948808081239        3.5473095336900142     
 Br  -1.6131553041671334        2.9630664971594021        6.0358539711100549     
 P  0.82228576923433550       0.40791682037432492        4.8827444452015909     
 C  -2.6002298580681606      -0.79234192428054551        2.2061893653033442     
 C  -3.7727474870181816      -0.53271289277228673        4.8403287559950119     
 C  -4.1623703566835868        1.5316673306950239        2.8661205614118748     
 C  0.53743769242540185      -0.79227399860090175        6.2238609419352491     
 C   1.7100165554102444      -0.53263940448412450        3.5897459497542448     
 C   2.0995779959690681        1.5317486913837990        5.5639558500645983     
 C  -1.8745254407022542      -0.36093801085445981        1.0794843129224603     
 C  -3.0871419388628514       -2.1086915312820880        2.2558772496338877     
 C  -3.0365259446639299       -1.4153612065322489        5.6508105927264127     
 C  -5.1532185351942914      -0.38423970008528879        5.0595255052146788     
 C  -4.4766062391462897        2.7058542765123019        3.5743268401475543     
 C  -4.8539718706905290        1.2340434572792225        1.6791228521403045     
 C -0.18827793620483724      -0.36086968382601525        7.3505581976180050     
 C   1.0243171866034839       -2.1086352885369184        6.1741640005249829     
 C  0.97381401772861542       -1.4152837191719938        2.7792414428883085     
 C   3.0904942716131694      -0.38416863006275975        3.3705870207191744     
 C   2.4138005389285815        2.7059504092558559        4.8557680579905149     
 C   2.7911800987350812        1.2341146636050588        6.7509510787749134     
 C  -1.6641390544124599       -1.2301391403678874        1.0462924096080288E-002
 H  -1.4758300045964494       0.65207663040142327        1.0445084898688304     
 C  -2.8573473766624673       -2.9786719755066193        1.1866779488087731     
 H  -3.6326664800168094       -2.4577955713102440        3.1277427534529219     
 C  -3.6683577198620743       -2.1162466038917014        6.6799171957597432     
 H  -1.9681403472342300       -1.5529996969985613        5.4924213030729208     
 C  -5.7849828182664265       -1.1018949597129635        6.0790820684508322     
 H  -5.7271669893692403       0.30651491685522370        4.4466948787359382     
 C  -5.4858026695020472        3.5528322812741080        3.1096114299001236     
 H  -3.9259579858490383        2.9565513702775887        4.4809497804391594     
 C  -5.8558886111861455        2.0909964996911397        1.2150883280762159     
 H  -4.6029285034363081       0.33640948369723983        1.1175655510033382     
 C -0.39870470421764698       -1.2300796223996608        8.4195645518194304     
 H -0.58695652491277861       0.65215091981480322        7.3855373163234219     
 C  0.79448200188188567       -2.9786243826111174        7.2433469055274422     
 H   1.5698468198074016       -2.4577416826904348        5.3023031150356159     
 C   1.6056717102148153       -2.1161733592255301        1.7501534895151238     
 H  -9.4577811188545996E-002  -1.5529151840330198        2.9375993109623209     
 C   3.7222842890670589       -1.1018269535620884        2.3510477360901851     
 H   3.6644281005129735       0.30658449190624643        3.9834339590943033     
 C   3.4229850286953121        3.5529341605680154        5.3205007129547877     
 H   1.8631519601721220        2.9566526225685914        3.9491462984302759     
 C   3.7930812619039833        2.0910750032588057        7.2150044173152139     
 H   2.5401478612903126       0.33646705728112558        7.3124917890886181     
 C  -2.1530817609629609       -2.5400868180903258        6.4231654620643272E-002
 H  -1.1076306345146794      -0.89547364493807324      -0.86164760560328968     
 H  -3.2257187605116688       -4.0006243945742659        1.2512568310497052     
 C  -5.0399141443406243       -1.9549833799649154        6.8984932155623939     
 H  -3.0796506622665349       -2.7678475536411007        7.3228573213790220     
 H  -6.8536410479040946      -0.97294776383087389        6.2442018187620878     
 C  -6.1761780167602787        3.2470048291980924        1.9328455149840167     
 H  -5.7261598139556247        4.4587321215391684        3.6647056810189369     
 H  -6.3985432886963354        1.8580849814304499       0.30037581635132843     
 C   9.0208359202275157E-002  -2.5400382115664271        8.3657876151854271     
 H -0.95522279007648081      -0.89541125224834572        9.2916680909097771     
 H   1.1628290870206492       -4.0005850741915046        7.1787587686307317     
 C   2.9772360899465919       -1.9549148727382173        1.5316165948281668     
 H   1.0169791672943291       -2.7677742660126987        1.1071985337916930     
 H   4.7909480837299601      -0.97288500673050993        2.1859590046982320     
 C   4.1133574650101155        3.2470991020938191        6.4972663810288935     
 H   3.6633354652969059        4.4588449076979009        4.7654205392117515     
 H   4.3357342296773309        1.8581568952512340        8.1297162014181108     
 H  -1.9630564355483577       -3.2115109440312981      -0.76997913931698869     
 H  -5.5216056292349132       -2.4671424342565107        7.7300439981734481     
 H  -6.9620129910464827        3.9078122618575213        1.5747018658929235     
 H  -9.9845511588477334E-002  -3.2114698727902566        9.1999855671273476     
 H   3.4589514749551404       -2.4670797213243465       0.70008295139589960     
 H   4.8991808856634069        3.9079123810397203        6.8554242501460942     
 Br   7.7430406989194527        5.1263941862988212        14.213526085976275     
 Co   8.3247879638316622        6.5016328873077818        12.392678071132599     
 P   10.178446012890696        7.6816115895371686        13.060373325701713     
 Br   8.9065435389491903        5.1263645204766162        10.571855045616603     
 P   6.4711070782750593        7.6815396581650361        11.724936823456369     
 C   9.8936269113363053        8.8818063116147847        14.401492385593878     
 C   11.066138747884146        8.6221738763847302        11.767352500795928     
 C   11.455766263049831        6.5577943818868274        13.741558832368757     
 C   6.7559564972145951        8.8817310824933813        10.383821924026098     
 C   5.5833805338472011        8.6220970450565151        13.017937154773387     
 C   5.1938086258579546        6.5577183510412675        11.043718279865582     
 C   9.1679256531965532        8.4504059257320776        15.528200699474576     
 C   10.380536829432252        10.198156830719904        14.351798726260592     
 C   10.329912341720636        9.5048100267599285        10.956861904249884     
 C   12.446613310350015        8.4737162332055433        11.548166400380852     
 C   11.770005589219465        5.3836111258747437        13.033347976873923     
 C   12.147367071274552        6.8554153580687034        14.928557535785718     
 C   7.4816687659643284        8.4503228182915393        9.2571242336918971     
 C   6.2690744183881346        10.198091347810953        10.433514920981212     
 C   6.3195845236608674        9.5047475498614169        13.828433662394445     
 C   4.2029050433391824        8.4736209841164136        13.237105641123073     
 C   4.8795931223015936        5.3835021642683563        11.751885264613984     
 C   4.5021912336366174        6.8553791861081521        9.8567381567311028     
 C   8.9575388951056034        9.3196111039218152        16.597218998477405     
 H   8.7692320945031934        7.4373907569200695        15.563181521723648     
 C   10.150741933155111        11.068141253473840        15.420994797060862     
 H   10.926059475904692        10.547258779914682        13.479931088535924     
 C   10.961742362674595        10.205697500533692        9.9277558168040230     
 H   9.2615243096108983        9.6424373338518219        11.115244319484338     
 C   13.078375940392432        9.1913745981719384        10.528610995643101     
 H   13.020566065243530        7.7829718866679451        12.161004718072462     
 C   12.779203555059405        4.5366334037672136        13.498060503750795     
 H   11.219358299243599        5.1329160275984869        12.126724000356074     
 C   13.149285983342821        5.9984630592038108        15.392588679070615     
 H   11.896321802754054        7.7530466571405885        15.490118202379687     
 C   7.6920886331040137        9.3195280183262668        8.1881128061418416     
 H   7.8803486830539802        7.4373024782710102        9.2221482323147566     
 C   6.4989025619640426        11.068075765798564        9.3643265612242956     
 H   5.7235476881954970        10.547200135595588        11.305376779156001     
 C   5.6877303385925018        10.205638601387347        14.857522845302690     
 H   7.3879747366759885        9.6423829369397644        13.670068537114521     
 C   3.5711184867291355        9.1912813789701175        14.256645601111709     
 H   3.6289705400027708        7.7828622728511725        12.624265730136413     
 C   3.8703998566299451        4.5365309420650650        11.287147511515233     
 H   5.4302526614187467        5.1327802535250822        12.658495253217891     
 C   3.5002811850799689        5.9984318511951029        9.3926799178787768     
 H   4.7532185324659366        7.7530380834233927        9.2952131248916547     
 C   9.4464782077733229        10.629559804147293        16.543443991850435     
 H   8.4010329412642246        8.9849467291261362        17.469331730627594     
 H   10.519110756070623        12.090094356605844        15.356410969551616     
 C   12.333302301593694        10.044449575135477        9.7091900000230940     
 H   10.373031686020299        10.857287714211045        9.2848079568601936     
 H   14.147037200974742        9.0624402559236099        10.363500254308011     
 C   13.469578193817419        4.8424579823045653        14.674827508841544     
 H   13.019562360874135        3.6307360222559022        12.942963043290241     
 H   13.691940264375962        6.2313729564160640        16.307301726340238     
 C   7.2031715147073818        10.629485336345891        8.2418845899107218     
 H   8.2486039454018432        8.9848568055265421        7.3160087082457732     
 H   6.1305530974492619        12.090035855305658        9.4289109825724253     
 C   4.3161679551272050        10.044375844233974        15.076068476296294     
 H   6.2764241600964992        10.857244632403848        15.500471209826731     
 H   2.5024564750603586        9.0623355876241831        14.421741724108397     
 C   3.1800118945666029        4.8423931689234330        10.110397796038704     
 H   3.6300535459748984        3.6306090923936636        11.842211627307265     
 H   2.9576158912547523        6.2313707142927139        8.4779805471213692     
 H   9.2564519702002102        11.300987854906161        17.377651510708201     
 H   12.814993245540094        10.556609898945085        8.8776398188360677     
 H   14.255414604943446        4.1816509836743547        15.032968847971967     
 H   7.3932189364752405        11.300913260415788        7.4076821115624574     
 H   3.8344553772230214        10.556542062786532        15.907602830954039     
 H   2.3941811152939128        4.1815903384296700        9.7522364588231820     
         142

 Br -0.44592853252069736        2.9635427010446134        2.3965712016951595     
 Co  -1.0313959395224592        1.5870414837044469        4.2150106107209551     
 P  -2.8837406994463062       0.40700389418979155        3.5435160277000159     
 Br  -1.6168822545745927        2.9635210994660022        6.0334602710000604     
 P  0.82097914881592826       0.40707841512702769        4.8865394124573234     
 C  -2.5972279988646232      -0.79351971563393953        2.2030991646926044     
 C  -3.7725463508090908      -0.53340363342476305        4.8358609723277910     
 C  -4.1612457240706524        1.5294376268278043        2.8599122860576385     
 C  0.53443831075044657      -0.79344473101211310        6.2269519968058322     
 C   1.7098245940336050      -0.53332208408236059        3.5942172978047164     
 C   2.0984559285211866        1.5295275739153320        5.5701682441384426     
 C  -1.8730478981469492      -0.36097941729384425        1.0757985715694003     
 C  -3.0823309710476128       -2.1105380360912087        2.2532505571154307     
 C  -3.0368518779376998       -1.4149425705691656        5.6480690953960142     
 C  -5.1534155146603240      -0.38561566612809872        5.0530226684051982     
 C  -4.4771515709292107        2.7040854157692245        3.5666842035639488     
 C  -4.8520275590561432        1.2297764997769141        1.6728631344670051     
 C -0.18975438841648581      -0.36090416567335032        7.3542438995088943     
 C   1.0195052345816489       -2.1104759703187979        6.1767904605722030     
 C  0.97415106724290601       -1.4148563821022153        2.7819839305758980     
 C   3.0907011446590769      -0.38553685206973309        3.3770974893657493     
 C   2.4143473266428681        2.7041916635509509        4.8634168349561282     
 C   2.7892380448278682        1.2298551865722875        6.7572148624276815     
 C  -1.6628942621805110       -1.2296632300865415        6.3456837400892030E-003
 H  -1.4756702480516104       0.65258643880158140        1.0406186710098115     
 C  -2.8525791192249637       -2.9800280672962440        1.1836157884541925     
 H  -3.6266464837742327       -2.4604664535891598        3.1256025279254689     
 C  -3.6696730437578600       -2.1153966493018905        6.6768760391330479     
 H  -1.9681227739158111       -1.5519846949317349        5.4913273900143569     
 C  -5.7861741618182512       -1.1028138622032926        6.0722777755231467     
 H  -5.7268435653880445       0.30435236523913750        4.4387957471288200     
 C  -5.4870810619467187        3.5495294540045643        3.1005255920779149     
 H  -3.9273038529433757        2.9562558409862096        4.4734269396546216     
 C  -5.8546891117290505        2.0851271026123777        1.2074163411846843     
 H  -4.5997655096181207       0.33184137759693316        1.1123270391481537     
 C -0.39995285714182999       -1.2295978716218454        8.4236800008882557     
 H -0.58711344251419839       0.65266826536089240        7.3894275220926904     
 C  0.78970825883542839       -2.9799757265123530        7.2464069178638253     
 H   1.5638265152526685       -2.4604068579004830        5.3044436318173505     
 C   1.6070008449609059       -2.1153150305172557        1.7531975053612485     
 H  -9.4584943031717786E-002  -1.5518906692477996        2.9386908636025790     
 C   3.7234882015522874       -1.1027383164689872        2.3578613767335388     
 H   3.6641130639921928       0.30442936488471822        3.9913425969381144     
 C   3.4242635828503465        3.5496419582977947        5.3295947793275422     
 H   1.8644994971912467        2.9563678125762127        3.9566752649336401     
 C   3.7918823207710921        2.0852137732986726        7.2226827287613480     
 H   2.5369880403336804       0.33190503520125070        7.3177325705873528     
 C  -2.1503405585144013       -2.5402069322670284        6.0380114956270298E-002
 H  -1.1078745920496436      -0.89413910206452574      -0.86640042722587740     
 H  -3.2196012194240766       -4.0024800086491839        1.2484022485774502     
 C  -5.0416603123895829       -1.9547779371943506        6.8934041197248819     
 H  -3.0814074331072607       -2.7660986072456675        7.3211938551433580     
 H  -6.8551386158489942      -0.97433721797874873        6.2359064226023202     
 C  -6.1765518245225319        3.2416118492423251        1.9237474611489076     
 H  -5.7287190443840270        4.4558650678990768        3.6544350696543741     
 H  -6.3967573395848172        1.8507453048560554       0.29268675371258712     
 C   8.7460653735861260E-002  -2.5401536337738078        8.3696363708393626     
 H -0.95498335499608977      -0.89407067649816185        9.2964183352553071     
 H   1.1567034733229435       -4.0024368130461161        7.1816101330563686     
 C   2.9789969345184355       -1.9547016349646857        1.5367127598090742     
 H   1.0187512356936990       -2.7660167744252204        1.1088631586241033     
 H   4.7924588241888442      -0.97426755470056658        2.1942670810313687     
 C   4.1137307678445731        3.2417158988153547        6.5063728380876595     
 H   3.6658943891076734        4.4559896076198893        4.7757009310130574     
 H   4.3339483506525900        1.8508246669013710        8.1374116891867896     
 H  -1.9606617901759531       -3.2110807227125537      -0.77433286529665413     
 H  -5.5242151131499035       -2.4664583461516782        7.7247425194260533     
 H  -6.9629101697072029        3.9011444263528015        1.5644111592921373     
 H -0.10224979993164147       -3.2110358901447293        9.2043350147748306     
 H   3.4615781556501557       -2.4663883844714962       0.70539326889544396     
 H   4.9000762948926742        3.9012548684885782        6.8657250875845488     
 Br   7.7393124545993928        5.1259391349209125        14.211135042995862     
 Co   8.3247867277240690        6.5024156811197571        12.392679419680665     
 P   10.177134269489663        7.6824570354524093        13.064166469035237     
 Br   8.9102701063657666        5.1259065772517953        10.574251193496226     
 P   6.4724138106833990        7.6823772512500401        11.721141285062631     
 C   9.8906256620847834        8.8829843276719824        14.404582055415419     
 C   11.065937477482384        8.6228643210496987        11.771819612117698     
 C   11.454642026966480        6.5600239150853641        13.747766353543064     
 C   6.7589560697828830        8.8829009616704244        10.380730341206776     
 C   5.5835729444191129        8.6227791030961267        13.013465336892653     
 C   5.1949301951310609        6.5599396526458529        11.037504664350646     
 C   9.1664490027739483        8.4504480170467531        15.531886255538417     
 C   10.375726284146948        10.200003633855451        14.354424204867323     
 C   10.330237533734040        9.5043897394110317        10.959601810233204     
 C   12.446810488600017        8.4750934744839359        11.554669524634280     
 C   11.770551761910518        5.3853803151052713        13.040989229715469     
 C   12.145422851749501        6.8596815938763367        14.934816794539685     
 C   7.4831448433381418        8.4503558842461537        9.2534378716687744     
 C   6.2738865214201489        10.199931155278836        10.430887546068014     
 C   6.3192479747898522        9.5043202819237962        13.825689921460496     
 C   4.2026988436435362        8.4749879608515712        13.230595627281192     
 C   4.8790467173573253        5.3852595646426185        11.744233122037761     
 C   4.5041310226851303        6.8596416108868361        9.8504748210790041     
 C   8.9562949708617818        9.3191363757131285        16.601335673441561     
 H   8.7690733786813251        7.4368815993445212        15.567071739326275     
 C   10.145974068905677        11.069498134137598        15.424055339467625     
 H   10.920039722571881        10.549929661360757        13.482069857973247     
 C   10.963056649505106        10.204846030248547        9.9307953171044687     
 H   9.2615057532454426        9.6414195036020249        11.116336017282599     
 C   13.079567193880481        9.1922950048577086        10.535415559503445     
 H   13.020243344870590        7.7851368120199389        12.168904916736070     
 C   12.780482834132671        4.5399364746635706        13.507144685623105     
 H   11.220705236826220        5.1332122553649846        12.134245227540081     
 C   13.148086677880912        6.0043316857709010        15.400259886967349     
 H   11.893158604182281        7.7576136511006535        15.495356738021874     
 C   7.6933356882377932        9.3190442889402956        8.1839961125798251     
 H   7.8805052085488674        7.4367836822677891        9.2182576854608413     
 C   6.5036757039267137        11.069425676165071        9.3612649965603278     
 H   5.7295686439727742        10.549864811661765        11.303235525873333     
 C   5.6864019699805572        10.204780450141497        14.854477678080766     
 H   7.3879822087177649        9.6413589474997377        13.668975057549469     
 C   3.5699155122101502        9.1921916481112422        14.249832473968564     
 H   3.6292862476141896        7.7850155451346357        12.616358244384903     
 C   3.8691207574777171        4.5398230544056286        11.278049671661369     
 H   5.4289067594874965        5.1330616981834245        12.650961634053212     
 C   3.5014769161666321        6.0042973401834479        9.3850016644986418     
 H   4.7563754555510407        7.7576042441259920        9.2899743985685053     
 C   9.4437375545592470        10.629681190285881        16.547294226700483     
 H   8.4012780140269161        8.9836135517068190        17.474084237219550     
 H   10.512993394867358        12.091950805228715        15.359263363812907     
 C   12.335047775937436        10.044244194417196        9.7142783751256605     
 H   10.374786969155888        10.855536061590051        9.2864689542557706     
 H   14.148534963327490        9.0638324981706777        10.371796713386679     
 C   13.469952599452689        4.8478506643717392        14.683924207435048     
 H   13.022122709226815        3.6336036610287801        12.953231553944713     
 H   13.690154278562179        6.2387114886289599        16.314990227622488     
 C   7.2059178931637566        10.629598724095432        8.2380340590674681     
 H   8.2483629695798264        8.9835138329183799        7.3112571082730815     
 H   6.1366780409880688        12.091886164817398        9.4260577067360263     
 C   4.3144080861524490        10.044162229626640        15.070972016229215     
 H   6.2746529146516661        10.855487893359831        15.498804781196368     
 H   2.5009468579337324        9.0637165604046483        14.413434880787108     
 C   3.1796362553740036        4.8477790860482592        10.101289322509670     
 H   3.6274946272276649        3.6334631332040708        11.831925821885848     
 H   2.9593971474608360        6.2387093522252375        8.4702864840237453     
 H   9.2540577978113454        11.300559374784623        17.382003545898002     
 H   12.817601887433439        10.555925962450095        8.8829405623400763     
 H   14.256312430992718        4.1883184689270605        15.043257992735519     
 H   7.3956211904169340        11.300476780684210        7.4033303501249526     
 H   3.8318298883478019        10.555850419596146        15.902292295615597     
 H   2.3932825904043473        4.1882516121329667        9.7419333411813138     
         142

 Br -0.44220096092276706        2.9639996036990750        2.3989641921146756     
 Co  -1.0313946708547053        1.5862582142448916        4.2150097179630510     
 P  -2.8824287523409367       0.40615830029877070        3.5397225217100172     
 Br  -1.6206092049820520        2.9639757017726023        6.0310665708900668     
 P  0.81967252839752114       0.40624000987973041        4.8903343797130550     
 C  -2.5942261396610853      -0.79469750698733344        2.2000089640818650     
 C  -3.7723452145999996      -0.53409437407723936        4.8313931886605692     
 C  -4.1601210914577171        1.5272079229605848        2.8537040107034022     
 C  0.53143892907549128      -0.79461546342332445        6.2300430516764154     
 C   1.7096326326569655      -0.53400476368059668        3.5986886458551877     
 C   2.0973338610733050        1.5273064564468652        5.5763806382122869     
 C  -1.8715703555916441      -0.36102082373322869        1.0721128302163403     
 C  -3.0775200032323742       -2.1123845409003295        2.2506238645969736     
 C  -3.0371778112114698       -1.4145239346060821        5.6453275980656157     
 C  -5.1536124941263566      -0.38699163217090859        5.0465198315957185     
 C  -4.4776969027121316        2.7023165550261470        3.5590415669803437     
 C  -4.8500832474217583        1.2255095422746054        1.6666034167937056     
 C -0.19123084062813442      -0.36093864752068533        7.3579296013997837     
 C   1.0146932825598136       -2.1123166521006778        6.1794169206194232     
 C  0.97448811675719660       -1.4144290450324368        2.7847264182634879     
 C   3.0909080177049844      -0.38690507407670643        3.3836079580123242     
 C   2.4148941143571552        2.7024329178460462        4.8710656119217406     
 C   2.7872959909206552        1.2255957095395162        6.7634786460804488     
 C  -1.6616494699485620       -1.2291873198051957        2.2284433840981249E-003
 H  -1.4755104915067714       0.65309624720173953        1.0367288521507927     
 C  -2.8478108617874600       -2.9813841590858683        1.1805536280996116     
 H  -3.6206264875316561       -2.4631373358680757        3.1234623023980159     
 C  -3.6709883676536461       -2.1145466947120797        6.6738348825063527     
 H  -1.9681052005973922       -1.5509696928649084        5.4902334769557921     
 C  -5.7873655053700768       -1.1037327646936219        6.0654734825954613     
 H  -5.7265201414068487       0.30218981362305125        4.4308966155217018     
 C  -5.4883594543913912        3.5462266267350206        3.0914397542557066     
 H  -3.9286497200377131        2.9559603116948305        4.4659040988700838     
 C  -5.8534896122719555        2.0792577055336152        1.1997443542931527     
 H  -4.5966025157999324       0.32727327149662644        1.1070885272929689     
 C -0.40120101006601294       -1.2291161208440298        8.4277954499570811     
 H -0.58727036011561828       0.65318561090698168        7.3933177278619588     
 C  0.78493451578897122       -2.9813270704135881        7.2494669302002075     
 H   1.5578062106979353       -2.4630720331105311        5.3065841485990859     
 C   1.6083299797069963       -2.1144567018089813        1.7562415212073734     
 H  -9.4592074874889576E-002  -1.5508661544625795        2.9397824162428368     
 C   3.7246921140375160       -1.1036496793758859        2.3646750173768929     
 H   3.6637980274714121       0.30227423786319002        3.9992512347819260     
 C   3.4255421370053813        3.5463497560275741        5.3386888457002959     
 H   1.8658470342103715        2.9560830025838341        3.9642042314370038     
 C   3.7906833796382013        2.0793525433385400        7.2303610402074829     
 H   2.5338282193770487       0.32734301312137576        7.3229733520860885     
 C  -2.1475993560658413       -2.5403270464437315        5.6528575291897330E-002
 H  -1.1081185495846080      -0.89280455919097834      -0.87115324884846512     
 H  -3.2134836783364844       -4.0043356227241018        1.2455476661051952     
 C  -5.0434064804385406       -1.9545724944237857        6.8883150238873698     
 H  -3.0831642039479870       -2.7643496608502343        7.3195303889076939     
 H  -6.8566361837938938      -0.97572667212662356        6.2276110264425517     
 C  -6.1769256322847852        3.2362188692865574        1.9146494073137983     
 H  -5.7312782748124294        4.4529980142589842        3.6441644582898114     
 H  -6.3949713904732981        1.8434056282816609       0.28499769107384587     
 C   8.4712948269447350E-002  -2.5402690559811885        8.3734851264932999     
 H -0.95474391991569885      -0.89273010074797798        9.3011685796008390     
 H   1.1505778596252378       -4.0042885519007276        7.1844614974820056     
 C   2.9807577790902791       -1.9544883971911544        1.5418089247899815     
 H   1.0205233040930688       -2.7642592828377426        1.1105277834565137     
 H   4.7939695646477283      -0.97565010267062324        2.2025751573645058     
 C   4.1141040706790299        3.2363326955368903        6.5154792951464255     
 H   3.6684533129184405        4.4531343075418786        4.7859813228143633     
 H   4.3321624716278482        1.8434924385515081        8.1451071769554702     
 H  -1.9582671448035482       -3.2106505013938094      -0.77868659127631956     
 H  -5.5268245970648939       -2.4657742580468462        7.7194410406786584     
 H  -6.9638073483679221        3.8944765908480816        1.5541204526913510     
 H -0.10465408827480560       -3.2106019074992025        9.2086844624223136     
 H   3.4642048363451710       -2.4656970476186459       0.71070358639498832     
 H   4.9009717041219414        3.8945973559374356        6.8760259250230042     
 Br   7.7355842102793320        5.1254840835430038        14.208744000015447     
 Co   8.3247854916164759        6.5031984749317333        12.392680768228731     
 P   10.175822526088629        7.6833024813676500        13.067959612368762     
 Br   8.9139966737823428        5.1254486340269754        10.576647341375848     
 P   6.4737205430917388        7.6832148443350441        11.717345746668894     
 C   9.8876244128332598        8.8841623437291819        14.407671725236961     
 C   11.065736207080624        8.6235547657146689        11.776286723439467     
 C   11.453517790883128        6.5622534482839008        13.753973874717369     
 C   6.7619556423511717        8.8840708408474658        10.377638758387453     
 C   5.5837653549910238        8.6234611611357384        13.008993519011918     
 C   5.1960517644041673        6.5621609542504382        11.031291048835710     
 C   9.1649723523513433        8.4504901083614286        15.535571811602258     
 C   10.370915738861642        10.201850436990995        14.357049683474056     
 C   10.330562725747445        9.5039694520621349        10.962341716216525     
 C   12.447007666850018        8.4764707157623302        11.561172648887707     
 C   11.771097934601569        5.3871495043357980        13.048630482557016     
 C   12.143478632224451        6.8639478296839709        14.941076053293655     
 C   7.4846209207119552        8.4503889502007699        9.2497515096456517     
 C   6.2786986244521641        10.201770962746721        10.428260171154815     
 C   6.3189114259188370        9.5038930139861755        13.822946180526545     
 C   4.2024926439478900        8.4763549375867271        13.224085613439311     
 C   4.8785003124130579        5.3870169650168798        11.736580979461536     
 C   4.5060708117336432        6.8639040356655192        9.8442114854269036     
 C   8.9550510466179603        9.3186616475044417        16.605452348405716     
 H   8.7689146628594585        7.4363724417689738        15.570961956928903     
 C   10.141206204656244        11.070855014801358        15.427115881874387     
 H   10.914019969239069        10.552600542806832        13.484208627410572     
 C   10.964370936335616        10.203994559963400        9.9338348174049163     
 H   9.2614871968799886        9.6404016733522262        11.117427715080858     
 C   13.080758447368529        9.1932154115434805        10.542220123363791     
 H   13.019920624497649        7.7873017373719335        12.176805115399675     
 C   12.781762113205939        4.5432395455599277        13.516228867495414     
 H   11.222052174408843        5.1335084831314832        12.141766454724090     
 C   13.146887372419004        6.0102003123379903        15.407931094864084     
 H   11.889995405610508        7.7621806450607194        15.500595273664061     
 C   7.6945827433715728        9.3185605595543244        8.1798794190178068     
 H   7.8806617340437537        7.4362648862645679        9.2143671386069244     
 C   6.5084488458893848        11.070775586531578        9.3582034318963601     
 H   5.7355895997500514        10.552529487727940        11.301094272590666     
 C   5.6850736013686118        10.203922298895646        14.851432510858842     
 H   7.3879896807595413        9.6403349580597109        13.667881577984415     
 C   3.5687125376911650        9.1931019172523669        14.243019346825420     
 H   3.6296019552256085        7.7871688174180989        12.608450758633394     
 C   3.8678416583254887        4.5431151667461913        11.268951831807506     
 H   5.4275608575562462        5.1333431428417668        12.643428014888535     
 C   3.5026726472532954        6.0101628291717928        9.3773234111185051     
 H   4.7595323786361448        7.7621704048285904        9.2847356722453558     
 C   9.4409969013451729        10.629802576424469        16.551144461550532     
 H   8.4015230867896076        8.9822803742874999        17.478836743811506     
 H   10.506876033664094        12.093807253851587        15.362115758074196     
 C   12.336793250281181        10.044038813698917        9.7193667502282253     
 H   10.376542252291477        10.853784408969057        9.2881299516513476     
 H   14.150032725680239        9.0652247404177455        10.380093172465347     
 C   13.470327005087958        4.8532433464389131        14.693020906028552     
 H   13.024683057579496        3.6364712998016584        12.963500064599184     
 H   13.688368292748397        6.2460500208418557        16.322678728904737     
 C   7.2086642716201323        10.629712111844976        8.2341835282242162     
 H   8.2481219937578079        8.9821708603102177        7.3065055083003898     
 H   6.1428029845268757        12.093736474329136        9.4232044308996290     
 C   4.3126482171776939        10.043948615019303        15.065875556162137     
 H   6.2728816692068330        10.853731154315813        15.497138352566006     
 H   2.4994372408071057        9.0650975331851136        14.405128037465818     
 C   3.1792606161814039        4.8531650031730846        10.092180848980638     
 H   3.6249357084804315        3.6363171740144780        11.821640016464434     
 H   2.9611784036669193        6.2460479901577610        8.4625924209261196     
 H   9.2516636254224807        11.300130894663084        17.386355581087802     
 H   12.820210529326783        10.555242025955105        8.8882413058440832     
 H   14.257210257041990        4.1949859541797672        15.053547137499070     
 H   7.3980234443586266        11.300040300952631        7.3989785886874477     
 H   3.8292043994725820        10.555158776405760        15.896981760277157     
 H   2.3923840655147823        4.1949128858362634        9.7316302235394456     
         142

 Br -0.43847338932483682        2.9644565063535362        2.4013571825341913     
 Co  -1.0313934021869511        1.5854749447853362        4.2150088252051461     
 P  -2.8811168052355676       0.40531270640774986        3.5359290157200189     
 Br  -1.6243361553895113        2.9644303040792028        6.0286728707800732     
 P  0.81836590797911390       0.40540160463243319        4.8941293469687874     
 C  -2.5912242804575474      -0.79587529834072734        2.1969187634711251     
 C  -3.7721440783909088      -0.53478511472971568        4.8269254049933483     
 C  -4.1589964588447828        1.5249782190933652        2.8474957353491663     
 C  0.52843954740053589      -0.79578619583453569        6.2331341065469985     
 C   1.7094406712803261      -0.53468744327883277        3.6031599939056593     
 C   2.0962117936254239        1.5250853389783985        5.5825930322861312     
 C  -1.8700928130363390      -0.36106223017261313        1.0684270888632803     
 C  -3.0727090354171351       -2.1142310457094506        2.2479971720785166     
 C  -3.0375037444852397       -1.4141052986429987        5.6425861007352172     
 C  -5.1538094735923892      -0.38836759821371847        5.0400169947862379     
 C  -4.4782422344950525        2.7005476942830695        3.5513989303967386     
 C  -4.8481389357873725        1.2212425847722970        1.6603436991204061     
 C -0.19270729283978302      -0.36097312936802034        7.3616153032906730     
 C   1.0098813305379784       -2.1141573338825577        6.1820433806666433     
 C  0.97482516627148719       -1.4140017079626586        2.7874689059510778     
 C   3.0911148907508923      -0.38827329608367972        3.3901184266588991     
 C   2.4154409020714418        2.7006741721411411        4.8787143888873539     
 C   2.7853539370134421        1.2213362325067449        6.7697424297332169     
 C  -1.6604046777166128       -1.2287114095238498       -1.8887969718929531E-003
 H  -1.4753507349619324       0.65360605560189766        1.0328390332917738     
 C  -2.8430426043499564       -2.9827402508754925        1.1774914677450308     
 H  -3.6146064912890794       -2.4658082181469920        3.1213220768705625     
 C  -3.6723036915494323       -2.1136967401222693        6.6707937258796575     
 H  -1.9680876272789734       -1.5499546907980819        5.4891395638972273     
 C  -5.7885568489219015       -1.1046516671839510        6.0586691896677749     
 H  -5.7261967174256529       0.30002726200696500        4.4229974839145836     
 C  -5.4896378468360627        3.5429237994654774        3.0823539164334979     
 H  -3.9299955871320504        2.9556647824034519        4.4583812580855460     
 C  -5.8522901128148606        2.0733883084548532        1.1920723674016211     
 H  -4.5934395219817441       0.32270516539631977        1.1018500154377842     
 C -0.40244916299019595       -1.2286343700662143        8.4319108990259064     
 H -0.58742727771703807       0.65370295645307097        7.3972079336312282     
 C  0.78016077274251405       -2.9826784143148233        7.2525269425365897     
 H   1.5517859061432022       -2.4657372083205793        5.3087246653808204     
 C   1.6096591144530870       -2.1135983731007064        1.7592855370534983     
 H  -9.4599206718061365E-002  -1.5498416396773593        2.9408739688830945     
 C   3.7258960265227445       -1.1045610422827847        2.3714886580202466     
 H   3.6634829909506319       0.30011911084166187        4.0071598726257376     
 C   3.4268206911604158        3.5430575537573539        5.3477829120730505     
 H   1.8671945712294959        2.9557981925914554        3.9717331979403676     
 C   3.7894844385053106        2.0734913133784074        7.2380393516536170     
 H   2.5306683984204166       0.32278099104150082        7.3282141335848241     
 C  -2.1448581536172813       -2.5404471606204346        5.2677035627524363E-002
 H  -1.1083625071195724      -0.89147001631743095      -0.87590607047105284     
 H  -3.2073661372488917       -4.0061912367990207        1.2426930836329402     
 C  -5.0451526484874991       -1.9543670516532208        6.8832259280498578     
 H  -3.0849209747887127       -2.7626007144548010        7.3178669226720290     
 H  -6.8581337517387926      -0.97711612627449840        6.2193156302827832     
 C  -6.1772994400470385        3.2308258893307902        1.9055513534786890     
 H  -5.7338375052408317        4.4501309606188917        3.6338938469252486     
 H  -6.3931854413617799        1.8360659517072664       0.27730862843510456     
 C   8.1965242803033453E-002  -2.5403844781885692        8.3773338821472354     
 H -0.95450448483530781      -0.89138952499779411        9.3059188239463690     
 H   1.1444522459275321       -4.0061402907553392        7.1873128619076425     
 C   2.9825186236621226       -1.9542751594176231        1.5469050897708889     
 H   1.0222953724924386       -2.7625017912502643        1.1121924082889241     
 H   4.7954803051066133      -0.97703265064067990        2.2108832336976425     
 C   4.1144773735134876        3.2309494922584254        6.5245857522051915     
 H   3.6710122367292080        4.4502790074638670        4.7962617146156692     
 H   4.3303765926031073        1.8361602102016452        8.1528026647241489     
 H  -1.9558724994311436       -3.2102202800750645      -0.78304031725598500     
 H  -5.5294340809798843       -2.4650901699420138        7.7141395619312636     
 H  -6.9647045270286423        3.8878087553433618        1.5438297460905648     
 H -0.10705837661796974       -3.2101679248536752        9.2130339100697967     
 H   3.4668315170401867       -2.4650057107657957       0.71601390389453279     
 H   4.9018671133512095        3.8879398433862935        6.8863267624614588     
 Br   7.7318559659592712        5.1250290321650942        14.206352957035033     
 Co   8.3247842555088827        6.5039812687437086        12.392682116776797     
 P   10.174510782687594        7.6841479272828908        13.071752755702285     
 Br   8.9177232411989191        5.1249906908021545        10.579043489255472     
 P   6.4750272755000786        7.6840524374200481        11.713550208275157     
 C   9.8846231635817379        8.8853403597863796        14.410761395058502     
 C   11.065534936678862        8.6242452103796392        11.780753834761237     
 C   11.452393554799777        6.5644829814824375        13.760181395891676     
 C   6.7649552149194596        8.8852407200245089        10.374547175568130     
 C   5.5839577655629355        8.6241432191753518        13.004521701131184     
 C   5.1971733336772736        6.5643822558550236        11.025077433320774     
 C   9.1634957019287384        8.4505321996761040        15.539257367666099     
 C   10.366105193576336        10.203697240126539        14.359675162080787     
 C   10.330887917760847        9.5035491647132382        10.965081622199843     
 C   12.447204845100018        8.4778479570407228        11.567675773141136     
 C   11.771644107292621        5.3889186935663256        13.056271735398562     
 C   12.141534412699398        6.8682140654916042        14.947335312047622     
 C   7.4860969980857694        8.4504220161553842        9.2460651476225291     
 C   6.2835107274841784        10.203610770214604        10.425632796241617     
 C   6.3185748770478227        9.5034657460485548        13.820202439592595     
 C   4.2022864442522438        8.4777219143218847        13.217575599597430     
 C   4.8779539074687897        5.3887743653911411        11.728928836885313     
 C   4.5080106007821561        6.8681664604442032        9.8379481497748049     
 C   8.9538071223741369        9.3181869192957532        16.609569023369872     
 H   8.7687559470375902        7.4358632841934256        15.574852174531530     
 C   10.136438340406812        11.072211895465118        15.430176424281150     
 H   10.908000215906258        10.555271424252908        13.486347396847897     
 C   10.965685223166126        10.203143089678255        9.9368743177053620     
 H   9.2614686405145328        9.6393838431024292        11.118519412879117     
 C   13.081949700856576        9.1941358182292507        10.549024687224135     
 H   13.019597904124707        7.7894666627239273        12.184705314063283     
 C   12.783041392279207        4.5465426164562857        13.525313049367725     
 H   11.223399111991464        5.1338047108979818        12.149287681908097     
 C   13.145688066957094        6.0160689389050805        15.415602302760819     
 H   11.886832207038735        7.7667476390207844        15.505833809306248     
 C   7.6958297985053514        9.3180768301683550        8.1757627254557885     
 H   7.8808182595386400        7.4357460902613468        9.2104765917530091     
 C   6.5132219878520559        11.072125496898085        9.3551418672323923     
 H   5.7416105555273287        10.555194163794116        11.298953019308000     
 C   5.6837452327566673        10.203064147649796        14.848387343636919     
 H   7.3879971528013177        9.6393109686196858        13.666788098419362     
 C   3.5675095631721798        9.1940121863934898        14.236206219682277     
 H   3.6299176628370269        7.7893220897015620        12.600543272881884     
 C   3.8665625591732602        4.5464072790867540        11.259853991953644     
 H   5.4262149556249950        5.1336245875001092        12.635894395723856     
 C   3.5038683783399591        6.0160283181601377        9.3696451577383684     
 H   4.7626893017212488        7.7667365655311897        9.2794969459222063     
 C   9.4382562481310970        10.629923962563058        16.554994696400577     
 H   8.4017681595522973        8.9809471968681827        17.483589250403462     
 H   10.500758672460830        12.095663702474459        15.364968152335488     
 C   12.338538724624923        10.043833432980636        9.7244551253307918     
 H   10.378297535427066        10.852032756348061        9.2897909490469246     
 H   14.151530488032988        9.0666169826648133        10.388389631544015     
 C   13.470701410723226        4.8586360285060870        14.702117604622059     
 H   13.027243405932179        3.6393389385745363        12.973768575253656     
 H   13.686582306934614        6.2533885530547515        16.330367230186987     
 C   7.2114106500765072        10.629825499594519        8.2303329973809625     
 H   8.2478810179357911        8.9808278877020555        7.3017539083276981     
 H   6.1489279280656826        12.095586783840876        9.4203511550632317     
 C   4.3108883482029388        10.043735000411967        15.060779096095059     
 H   6.2711104237619999        10.851974415271796        15.495471923935643     
 H   2.4979276236804790        9.0664785059655788        14.396821194144529     
 C   3.1788849769888041        4.8585509202979109        10.083072375451605     
 H   3.6223767897331975        3.6391712148248847        11.811354211043017     
 H   2.9629596598730026        6.2533866280902846        8.4548983578284940     
 H   9.2492694530336141        11.299702414541548        17.390707616277602     
 H   12.822819171220127        10.554558089460114        8.8935420493480919     
 H   14.258108083091260        4.2016534394324729        15.063836282262621     
 H   7.4004256983003200        11.299603821221051        7.3946268272499429     
 H   3.8265789105973620        10.554467133215374        15.891671224938717     
 H   2.3914855406252169        4.2015741595395601        9.7213271058975774     
         142

 Br -0.43474581772690657        2.9649134090079974        2.4037501729537074     
 Co  -1.0313921335191969        1.5846916753257809        4.2150079324472411     
 P  -2.8798048581301980       0.40446711251672901        3.5321355097300207     
 Br  -1.6280631057969706        2.9648849063858029        6.0262791706700787     
 P  0.81705928756070678       0.40456319938513596        4.8979243142245199     
 C  -2.5882224212540099      -0.79705308969412136        2.1938285628603857     
 C  -3.7719429421818180      -0.53547585538219200        4.8224576213261274     
 C  -4.1578718262318475        1.5227485152261457        2.8412874599949300     
 C  0.52544016572558061      -0.79695692824574704        6.2362251614175817     
 C   1.7092487099036864      -0.53537012287706875        3.6076313419561310     
 C   2.0950897261775423        1.5228642215099317        5.5888054263599756     
 C  -1.8686152704810337      -0.36110363661199757        1.0647413475102203     
 C  -3.0678980676018965       -2.1160775505185714        2.2453704795600600     
 C  -3.0378296777590097       -1.4136866626799152        5.6398446034048186     
 C  -5.1540064530584209      -0.38974356425652834        5.0335141579767573     
 C  -4.4787875662779744        2.6987788335399920        3.5437562938131335     
 C  -4.8461946241529867        1.2169756272699883        1.6540839814471067     
 C -0.19418374505143163      -0.36100761121535541        7.3653010051815624     
 C   1.0050693785161431       -2.1159980156644376        6.1846698407138634     
 C  0.97516221578577778       -1.4135743708928801        2.7902113936386677     
 C   3.0913217637967998      -0.38964151809065306        3.3966288953054740     
 C   2.4159876897857284        2.6989154264362365        4.8863631658529663     
 C   2.7834118831062287        1.2170767554739736        6.7760062133859851     
 C  -1.6591598854846639       -1.2282354992425040       -6.0060373278840382E-003
 H  -1.4751909784170933       0.65411586400205579        1.0289492144327548     
 C  -2.8382743469124527       -2.9840963426651173        1.1744293073904502     
 H  -3.6085864950465028       -2.4684791004259079        3.1191818513431095     
 C  -3.6736190154452180       -2.1128467855324584        6.6677525692529622     
 H  -1.9680700539605545       -1.5489396887312554        5.4880456508386635     
 C  -5.7897481924737262       -1.1055705696742804        6.0518648967400894     
 H  -5.7258732934444572       0.29786471039087875        4.4150983523074654     
 C  -5.4909162392807342        3.5396209721959337        3.0732680786112891     
 H  -3.9313414542263878        2.9553692531120728        4.4508584173010082     
 C  -5.8510906133577656        2.0675189113760908        1.1844003805100893     
 H  -4.5902765281635567       0.31813705929601310        1.0966115035825996     
 C -0.40369731591437891       -1.2281526192883989        8.4360263480947317     
 H -0.58758419531845785       0.65422030199916015        7.4010981394004967     
 C  0.77538702969605688       -2.9840297582160589        7.2555869548729719     
 H   1.5457656015884691       -2.4684023835306275        5.3108651821625550     
 C   1.6109882491991774       -2.1127400443924320        1.7623295528996230     
 H  -9.4606338561233155E-002  -1.5488171248921394        2.9419655215233527     
 C   3.7270999390079735       -1.1054724051896834        2.3783022986636002     
 H   3.6631679544298512       0.29796398382013367        4.0150685104695487     
 C   3.4280992453154506        3.5397653514871332        5.3568769784458041     
 H   1.8685421082486207        2.9555133825990767        3.9792621644437318     
 C   3.7882854973724198        2.0676300834182748        7.2457176630997520     
 H   2.5275085774637849       0.31821896896162588        7.3334549150835588     
 C  -2.1421169511687213       -2.5405672747971373        4.8825495963151389E-002
 H  -1.1086064646545366      -0.89013547344388355      -0.88065889209364057     
 H  -3.2012485961612995       -4.0080468508739386        1.2398385011606852     
 C  -5.0468988165364577       -1.9541616088826559        6.8781368322123466     
 H  -3.0866777456294390       -2.7608517680593678        7.3162034564363649     
 H  -6.8596313196836922      -0.97850558042237323        6.2110202341230156     
 C  -6.1776732478092917        3.2254329093750225        1.8964532996435799     
 H  -5.7363967356692340        4.4472639069787991        3.6236232355606859     
 H  -6.3913994922502617        1.8287262751328721       0.26961956579636326     
 C   7.9217537336619542E-002  -2.5404999003959503        8.3811826378011709     
 H -0.95426504975491677      -0.89004894924761035        9.3106690682919009     
 H   1.1383266322298264       -4.0079920296099516        7.1901642263332795     
 C   2.9842794682339662       -1.9540619216440915        1.5520012547517963     
 H   1.0240674408918087       -2.7607442996627864        1.1138570331213344     
 H   4.7969910455654974      -0.97841519861073656        2.2191913100307796     
 C   4.1148506763479444        3.2255662889799610        6.5336922092639576     
 H   3.6735711605399750        4.4474237073858562        4.8065421064169751     
 H   4.3285907135783663        1.8288279818517823        8.1604981524928277     
 H  -1.9534778540587387       -3.2097900587563202      -0.78739404323565032     
 H  -5.5320435648948747       -2.4644060818371818        7.7088380831838688     
 H  -6.9656017056893624        3.8811409198386420        1.5335390394897783     
 H -0.10946266496113388       -3.2097339422081479        9.2173833577172797     
 H   3.4694581977352019       -2.4643143739129454       0.72132422139407715     
 H   4.9027625225804767        3.8812823308351514        6.8966275998999134     
 Br   7.7281277216392112        5.1245739807871855        14.203961914054618     
 Co   8.3247830194012895        6.5047640625556848        12.392683465324865     
 P   10.173199039286560        7.6849933731981315        13.075545899035809     
 Br   8.9214498086154954        5.1245327475773346        10.581439637135095     
 P   6.4763340079084175        7.6848900305050520        11.709754669881420     
 C   9.8816219143302160        8.8865183758435773        14.413851064880046     
 C   11.065333666277100        8.6249356550446095        11.785220946083008     
 C   11.451269318716424        6.5667125146809742        13.766388917065983     
 C   6.7679547874877475        8.8864105992015503        10.371455592748807     
 C   5.5841501761348464        8.6248252772149634        13.000049883250448     
 C   5.1982949029503791        6.5666035574596089        11.018863817805839     
 C   9.1620190515061335        8.4505742909907795        15.542942923729941     
 C   10.361294648291032        10.205544043262085        14.362300640687518     
 C   10.331213109774252        9.5031288773643414        10.967821528183164     
 C   12.447402023350019        8.4792251983191171        11.574178897394564     
 C   11.772190279983674        5.3906878827968523        13.063912988240110     
 C   12.139590193174348        6.8724803012992375        14.953594570801592     
 C   7.4875730754595828        8.4504550821100004        9.2423787855994082     
 C   6.2883228305161936        10.205450577682489        10.423005421328417     
 C   6.3182383281768075        9.5030384781109358        13.817458698658644     
 C   4.2020802445565968        8.4790888910570423        13.211065585755549     
 C   4.8774075025245223        5.3905317657654033        11.721276694309088     
 C   4.5099503898306699        6.8724288852228863        9.8316848141227045     
 C   8.9525631981303153        9.3177121910870664        16.613685698334024     
 H   8.7685972312157237        7.4353541266178782        15.578742392134158     
 C   10.131670476157378        11.073568776128877        15.433236966687911     
 H   10.901980462573444        10.557942305698983        13.488486166285222     
 C   10.966999509996636        10.202291619393110        9.9399138180058095     
 H   9.2614500841490770        9.6383660128526323        11.119611110677377     
 C   13.083140954344625        9.1950562249150227        10.555829251084479     
 H   13.019275183751766        7.7916315880759219        12.192605512726889     
 C   12.784320671352473        4.5498456873526427        13.534397231240035     
 H   11.224746049574087        5.1341009386644796        12.156808909092106     
 C   13.144488761495184        6.0219375654721707        15.423273510657554     
 H   11.883669008466963        7.7713146329808502        15.511072344948435     
 C   7.6970768536391310        9.3175931007823838        8.1716460318937720     
 H   7.8809747850335263        7.4352272942581257        9.2065860448990922     
 C   6.5179951298147270        11.073475407264592        9.3520803025684245     
 H   5.7476315113046068        10.557858839860293        11.296811766025332     
 C   5.6824168641447228        10.202205996403947        14.845342176414995     
 H   7.3880046248430933        9.6382869791796590        13.665694618854308     
 C   3.5663065886531946        9.1949224555346145        14.229393092539132     
 H   3.6302333704484457        7.7914753619850252        12.592635787130373     
 C   3.8652834600210317        4.5496993914273176        11.250756152099781     
 H   5.4248690536937447        5.1339060321584515        12.628360776559177     
 C   3.5050641094266224        6.0218938071484827        9.3619669043582316     
 H   4.7658462248063529        7.7713027262337890        9.2742582195990568     
 C   9.4355155949170229        10.630045348701646        16.558844931250626     
 H   8.4020132323149888        8.9796140194488636        17.488341756995418     
 H   10.494641311257565        12.097520151097331        15.367820546596777     
 C   12.340284198968666        10.043628052262354        9.7295435004333566     
 H   10.380052818562655        10.850281103727067        9.2914519464425016     
 H   14.153028250385736        9.0680092249118829        10.396686090622682     
 C   13.471075816358494        4.8640287105732609        14.711214303215563     
 H   13.029803754284860        3.6422065773474146        12.984037085908126     
 H   13.684796321120833        6.2607270852676473        16.338055731469236     
 C   7.2141570285328829        10.629938887344061        8.2264824665377088     
 H   8.2476400421137726        8.9794849150938933        7.2970023083550055     
 H   6.1550528716044894        12.097437093352616        9.4174978792268345     
 C   4.3091284792281828        10.043521385804631        15.055682636027980     
 H   6.2693391783171668        10.850217676227778        15.493805495305280     
 H   2.4964180065538524        9.0678594787460423        14.388514350823240     
 C   3.1785093377962044        4.8639368374227372        10.073963901922571     
 H   3.6198178709859641        3.6420252556352919        11.801068405621603     
 H   2.9647409160790859        6.2607252660228081        8.4472042947308683     
 H   9.2468752806447494        11.299273934420009        17.395059651467403     
 H   12.825427813113471        10.553874152965124        8.8988427928520988     
 H   14.259005909140532        4.2083209246851787        15.074125427026173     
 H   7.4028279522420126        11.299167341489474        7.3902750658124381     
 H   3.8239534217221425        10.553775490024989        15.886360689600275     
 H   2.3905870157356515        4.2082354332428560        9.7110239882557092     
         142

 Br -0.43101824612897627        2.9653703116624590        2.4061431633732235     
 Co  -1.0313908648514429        1.5839084058662256        4.2150070396893362     
 P  -2.8784929110248285       0.40362151862570816        3.5283420037400219     
 Br  -1.6317900562044299        2.9653395086924030        6.0238854705600851     
 P  0.81575266714229955       0.40372479413783874        4.9017192814802524     
 C  -2.5852205620504720      -0.79823088104751527        2.1907383622496464     
 C  -3.7717418059727268      -0.53616659603466832        4.8179898376589065     
 C  -4.1567471936189122        1.5205188113589261        2.8350791846406938     
 C  0.52244078405062533      -0.79812766065695828        6.2393162162881648     
 C   1.7090567485270469      -0.53605280247530485        3.6121026900066027     
 C   2.0939676587296612        1.5206431040414650        5.5950178204338199     
 C  -1.8671377279257286      -0.36114504305138201        1.0610556061571605     
 C  -3.0630870997866579       -2.1179240553276921        2.2427437870416029     
 C  -3.0381556110327801       -1.4132680267168318        5.6371031060744201     
 C  -5.1542034325244535      -0.39111953029933821        5.0270113211672776     
 C  -4.4793328980608953        2.6970099727969146        3.5361136572295284     
 C  -4.8442503125186009        1.2127086697676799        1.6478242637738072     
 C -0.19566019726308023      -0.36104209306269042        7.3689867070724526     
 C   1.0002574264943080       -2.1178386974463170        6.1872963007610844     
 C  0.97549926530006847       -1.4131470338231016        2.7929538813262575     
 C   3.0915286368427073      -0.39100974009762635        3.4031393639520489     
 C   2.4165344775000150        2.6971566807313314        4.8940119428185795     
 C   2.7814698291990156        1.2128172784412024        6.7822699970387532     
 C  -1.6579150932527149       -1.2277595889611581       -1.0123277683875116E-002
 H  -1.4750312218722543       0.65462567240221392        1.0250593955737359     
 C  -2.8335060894749491       -2.9854524344547415        1.1713671470358693     
 H  -3.6025664988039261       -2.4711499827048238        3.1170416258156566     
 C  -3.6749343393410041       -2.1119968309426476        6.6647114126262670     
 H  -1.9680524806421353       -1.5479246866644287        5.4869517377800987     
 C  -5.7909395360255509       -1.1064894721646095        6.0450606038124040     
 H  -5.7255498694632614       0.29570215877479250        4.4071992207003472     
 C  -5.4921946317254067        3.5363181449263905        3.0641822407890809     
 H  -3.9326873213207252        2.9550737238206937        4.4433355765164704     
 C  -5.8498911139006715        2.0616495142973288        1.1767283936185577     
 H  -4.5871135343453684       0.31356895319570643        1.0913729917274149     
 C -0.40494546883856192       -1.2276708685105835        8.4401417971635571     
 H -0.58774111291987763       0.65473764754524943        7.4049883451697660     
 C  0.77061328664959960       -2.9853811021172940        7.2586469672093541     
 H   1.5397452970337360       -2.4710675587406756        5.3130056989442904     
 C   1.6123173839452680       -2.1118817156841576        1.7653735687457479     
 H  -9.4613470404404945E-002  -1.5477926101069193        2.9430570741636104     
 C   3.7283038514932021       -1.1063837680965820        2.3851159393069543     
 H   3.6628529179090705       0.29580885679860552        4.0229771483133598     
 C   3.4293777994704850        3.5364731492169126        5.3659710448185578     
 H   1.8698896452677451        2.9552285726066980        3.9867911309470956     
 C   3.7870865562395286        2.0617688534581418        7.2533959745458869     
 H   2.5243487565071527       0.31365694688175094        7.3386956965822945     
 C  -2.1393757487201617       -2.5406873889738404        4.4973956298778421E-002
 H  -1.1088504221895010      -0.88880093057033605      -0.88541171371622840     
 H  -3.1951310550737069       -4.0099024649488575        1.2369839186884302     
 C  -5.0486449845854153       -1.9539561661120908        6.8730477363748346     
 H  -3.0884345164701652       -2.7591028216639346        7.3145399902007009     
 H  -6.8611288876285919      -0.97989503457024807        6.2027248379632471     
 C  -6.1780470555715441        3.2200399294192552        1.8873552458084706     
 H  -5.7389559660976364        4.4443968533387066        3.6133526241961231     
 H  -6.3896135431387435        1.8213865985584776       0.26193050315762201     
 C   7.6469831870205646E-002  -2.5406153226033310        8.3850313934551082     
 H -0.95402561467452573      -0.88870837349742648        9.3154193126374309     
 H   1.1322010185321210       -4.0098437684645631        7.1930155907589164     
 C   2.9860403128058097       -1.9538486838705602        1.5570974197327039     
 H   1.0258395092911785       -2.7589868080753082        1.1155216579537448     
 H   4.7985017860243815      -0.97979774658079322        2.2274993863639163     
 C   4.1152239791824021        3.2201830857014966        6.5427986663227236     
 H   3.6761300843507425        4.4445684073078446        4.8168224982182810     
 H   4.3268048345536254        1.8214957535019194        8.1681936402615065     
 H  -1.9510832086863339       -3.2093598374375758      -0.79174776921531576     
 H  -5.5346530488098651       -2.4637219937323498        7.7035366044364739     
 H  -6.9664988843500817        3.8744730843339221        1.5232483328889921     
 H -0.11186695330429802       -3.2092999595626210        9.2217328053647627     
 H   3.4720848784302176       -2.4636230370600951       0.72663453889362151     
 H   4.9036579318097440        3.8746248182840093        6.9069284373383688     
 Br   7.7243994773191504        5.1241189294092768        14.201570871074205     
 Co   8.3247817832936963        6.5055468563676602        12.392684813872931     
 P   10.171887295885526        7.6858388191133731        13.079339042369332     
 Br   8.9251763760320717        5.1240748043525137        10.583835785014717     
 P   6.4776407403167573        7.6857276235900560        11.705959131487683     
 C   9.8786206650786941        8.8876963919007768        14.416940734701587     
 C   11.065132395875338        8.6256260997095797        11.789688057404778     
 C   11.450145082633073        6.5689420478795109        13.772596438240289     
 C   6.7709543600560353        8.8875804783785934        10.368364009929484     
 C   5.5843425867067582        8.6255073352545768        12.995578065369713     
 C   5.1994164722234855        6.5688248590641942        11.012650202290905     
 C   9.1605424010835268        8.4506163823054550        15.546628479793782     
 C   10.356484103005727        10.207390846397630        14.364926119294251     
 C   10.331538301787656        9.5027085900154447        10.970561434166484     
 C   12.447599201600021        8.4806024395975115        11.580682021647991     
 C   11.772736452674724        5.3924570720273799        13.071554241081657     
 C   12.137645973649297        6.8767465371068717        14.959853829555559     
 C   7.4890491528333971        8.4504881480646148        9.2386924235762855     
 C   6.2931349335482079        10.207290385150372        10.420378046415220     
 C   6.3179017793057923        9.5026112101733151        13.814714957724693     
 C   4.2018740448609506        8.4804558677921982        13.204555571913668     
 C   4.8768610975802549        5.3922891661396646        11.713624551732865     
 C   4.5118901788791828        6.8766913100015703        9.8254214784706058     
 C   8.9513192738864937        9.3172374628783796        16.617802373298179     
 H   8.7684385153938553        7.4348449690423299        15.582632609736784     
 C   10.126902611907946        11.074925656792637        15.436297509094674     
 H   10.895960709240633        10.560613187145059        13.490624935722547     
 C   10.968313796827148        10.201440149107965        9.9429533183062553     
 H   9.2614315277836212        9.6373481826028353        11.120702808475636     
 C   13.084332207832674        9.1959766316007929        10.562633814944823
[truncated: 533,334 more chars]
