# Supplementary material for: Unraveling the Contributions to Spin–Lattice Relaxation in Kramers Single-Molecule Magnets
Source: J Am Chem Soc. 2022 Dec 9;144(50):22965–75. doi: 10.1021/jacs.2c08876 (PMC9782788; doi:10.1021/jacs.2c08876)
Supplement: Supplementary file 2 — ja2c08876_si_002.zip [file ja2c08876_si_002.zip › phonon_Co/mol-5/mode-1-10/11/Cart_disp.xyz]

         142

 Br -0.51111686939599321        3.0744960309589140        2.4798378726862182     
 Co  -1.0219006653621665        1.5948360727149311        4.2489777016522190     
 P  -2.8739869125472652       0.41708884677591201        3.5761777007417721     
 Br  -1.6075701293727869        2.8433328511895470        6.1646245304468268     
 P  0.85696824365871060       0.41381393356669322        4.8432462616758336     
 C  -2.5856332450088217      -0.76918038241523923        2.2263887826274127     
 C  -3.7589295220047951      -0.52853451705316468        4.8683682763690630     
 C  -4.1604765194013433        1.5207324420259660        2.8774638764208675     
 C  0.60612596396613816      -0.79430897017071367        6.1883684470325866     
 C   1.7274214328473396      -0.52444710319453403        3.5372404401621766     
 C   2.1216833419985615        1.5828172132866927        5.4633873892968730     
 C  -1.8673247801373172      -0.31177143709483129        1.1050759966377728     
 C  -3.0853585599825117       -2.0803555840036450        2.2436714440599395     
 C  -3.0379560151984659       -1.4697263477784726        5.6294686734722088     
 C  -5.1215677000923900      -0.31016246550818322        5.1486892582275541     
 C  -4.4222929636531090        2.7540333884153676        3.5104245165845014     
 C  -4.9194479105359976        1.1371301726241070        1.7497270222457382     
 C -0.15441085270418492      -0.40937150157187158        7.3097505210831857     
 C   1.1127336471483609       -2.1038156003412971        6.1145821557452313     
 C  0.96647557380527505       -1.3685379495259906        2.7084574491891251     
 C   3.1185477277759470      -0.43348567782552705        3.3425008029988050     
 C   2.4582882149184631        2.6895179912842746        4.6539938541894346     
 C   2.7605665220066635        1.4080383925271855        6.7088256472176733     
 C  -1.6825606314964339       -1.1494439072861189        6.2173722412774968E-003
 H  -1.4604404071212373       0.69909839233620275        1.0957131233541313     
 C  -2.8848451800342718       -2.9183071504261622        1.1417220804535544     
 H  -3.6204993900152727       -2.4481010548071738        3.1143853847121785     
 C  -3.6683977696129575       -2.1628978684212448        6.6655951663239028     
 H  -1.9824387450599503       -1.6582668927239170        5.4292124558518120     
 C  -5.7510858069672350       -1.0171452515415125        6.1771305792425206     
 H  -5.6822585354480282       0.42904134050072706        4.5788708356592176     
 C  -5.4491837813530362        3.5737399337366074        3.0318018800387274     
 H  -3.8222870303609691        3.0667827071427833        4.3708967769909624     
 C  -5.9386814270900290        1.9661548451774136        1.2713351256492376     
 H  -4.7063313331507564       0.19302791770538832        1.2449161155138575     
 C -0.39467685895801041       -1.3194453697887814        8.3411274538735167     
 H -0.56859926922106252       0.59588026481446921        7.3666936827741649     
 C  0.85282050838487011       -3.0146849722906501        7.1431507056709211     
 H   1.6904066254925385       -2.4194317477504259        5.2503208818936207     
 C   1.5818885107845138       -2.0848690461750659        1.6809540950220574     
 H -0.10858737368428600       -1.4660448906543999        2.8546593282086965     
 C   3.7346572146985286       -1.1699961728149879        2.3263696961271076     
 H   3.7151128514559613       0.22298986019513761        3.9732050464979447     
 C   3.4364923847385849        3.5915001627810232        5.0788148342375861     
 H   1.9426637469881456        2.8514976140716173        3.7032929499173624     
 C   3.7316526380439341        2.3218912282664670        7.1330761296581819     
 H   2.4935331266111311       0.56235034198613065        7.3456011588623822     
 C  -2.1942270871065670       -2.4523216821015090        2.1354878414802103E-002
 H  -1.1315351967407012      -0.79531201873148927      -0.86147658523871440     
 H  -3.2680040399798091       -3.9364368474663509        1.1777200437788555     
 C  -5.0215346973528332       -1.9322005605855062        6.9439528619787927     
 H  -3.0909359453426375       -2.8639851851750282        7.2672729091970902     
 H  -6.8044273683398080      -0.83137059348519537        6.3916100051668838     
 C  -6.2071451076416970        3.1822449681964007        1.9161636110231526     
 H  -5.6547787021100886        4.5239173399834902        3.5303876050435439     
 H  -6.5335360465001067        1.6672563148894146       0.40374519330514930     
 C   9.8405247982652697E-002  -2.6257607133039276        8.2534625322788315     
 H -0.98346643304530490       -1.0197065813516732        9.2062164431996436     
 H   1.2306446021803199       -4.0314838328186626        7.0536957740944191     
 C   2.9640949886120458       -1.9813765273166442        1.4852543795336552     
 H  0.97399985299941516       -2.7031841001711387        1.0215591934171224     
 H   4.8131085829098428       -1.0893571995855682        2.1837365200814327     
 C   4.0754508990550686        3.4091691558666031        6.3166067128888157     
 H   3.6885554853505775        4.4452170860529163        4.4457882093470040     
 H   4.2325779905653382        2.1815821111959472        8.0946915376623600     
 H  -2.0336464906029414       -3.0976828772355600      -0.84079447320465095     
 H  -5.4982622646707515       -2.4372556158860665        7.7831174133241747     
 H  -7.0081065307058665        3.8209782719997820        1.5488930546633002     
 H -0.12737082539767844       -3.3331800770407898        9.0506581391117358     
 H   3.4352052248424294       -2.5092229426928476       0.65747071777101462     
 H   4.8366486332637102        4.1151034627661094        6.6441567740540082     
 Br   7.7485372127088601        5.2460657024027197        14.342287584667504     
 Co   8.3342131014096132        6.4945400648741485        12.426638614100442     
 P   10.213098924952854        7.6755432174171316        13.020930560242448     
 Br   8.8449858023176908        5.0148294004051239        10.657539604320627     
 P   6.4821847466037692        7.6724099037718263        11.753828849565730     
 C   9.9622247620897344        8.8837056683205340        14.366015671817820     
 C   11.083571361353068        8.6137934700462928        11.714932393272958     
 C   11.477862093229639        6.5066518157006064        13.641180524745661     
 C   6.7705397614312375        8.8586941851271774        10.404050054453450     
 C   5.5972928965837561        8.6180752555917675        13.046025281756656     
 C   5.1956151272736895        6.5688565802298546        11.055112092500629     
 C   9.2017441414840651        8.4987528871606663        15.487427159179450     
 C   10.468830207084407        10.193212118082412        14.292223269166092     
 C   10.322631806057858        9.4578797691711429        10.886140405666982     
 C   12.474705561398695        8.5228565937886138        11.520227571824888     
 C   11.814422278818961        5.3998148201970411        12.831991332485545     
 C   12.116885845583921        6.6817077710261179        14.886473607371926     
 C   7.4889064555097704        8.4013137962764333        9.2827666645185829     
 C   6.2707112032825219        10.169833028656075        10.421288667121512     
 C   6.3183137949419583        9.5592342703262538        13.807116078288026     
 C   4.2346427260882527        8.3997943170606266        13.326334463172699     
 C   4.9337783168976364        5.3355265569492323        11.688015590635519     
 C   4.4365774261764681        6.9525820498002480        9.9274431635511906     
 C   8.9615596136104241        9.4087986243950539        16.518842387999694     
 H   8.7875495876476819        7.4935039945039925        15.544371033600358     
 C   10.208997773327891        11.104054376886699        15.320832357921855     
 H   11.046449323414123        10.508843279448573        13.427933010703288     
 C   10.938057706242434        10.174237800333390        9.8586641244801250     
 H   9.2475634465174892        9.5553681377273936        11.032319285244105     
 C   13.090831503883502        9.2594078760856782        10.504134993047103     
 H   13.071265834754822        7.8663790433026897        12.150934665325059     
 C   12.792724348076989        4.4979716038427258        13.256868625197537     
 H   11.298699766359668        5.2376338013250834        11.881401714905161     
 C   13.088073950333149        5.7680007003704112        15.310776026631528     
 H   11.849881276525009        7.5275010940537355        15.523095389367287     
 C   7.6736339332675030        9.2389778633746804        8.1838925159092604     
 H   7.8958587897153256        7.3904694401849653        9.2734371862922469     
 C   6.4711851637039715        11.007775927240159        9.3193234210587850     
 H   5.7355216816510568        10.537557199276744        11.291981102706224     
 C   5.6879085204648145        10.252453570771523        14.843230910233844     
 H   7.3738384290360877        9.7477146588891124        13.606860999518616     
 C   3.6051592902464527        9.1068387438042038        14.354753175717736     
 H   3.6739131190742151        7.6606177746639661        12.756522518407181     
 C   3.9067959574437015        4.5159164215087575        11.209409413582408     
 H   5.5338330347547702        5.0226833706798173        12.548433428321431     
 C   3.4172438672952206        6.1236607230150915        9.4490737766053652     
 H   4.6497145433230544        7.8967050318438918        9.4226730645626215     
 C   9.4546683325593275        10.715104120474875        16.431188936433287     
 H   8.3728198186299920        9.1090405698890144        17.383955490774177     
 H   10.586824329108994        12.120852240218291        15.231378576818024     
 C   12.320277749860551        10.070788891450263        9.6630130608589049     
 H   10.330169920593882        10.792544139549850        9.1992594915660018     
 H   14.169292738709704        9.1788028116803151        10.361539210392639     
 C   13.431826168559320        4.6805845167650251        14.494505792568924     
 H   13.044761433832488        3.6441442824116614        12.624006664868288     
 H   13.589114271943313        5.9085193682062549        16.272272933120600     
 C   7.1618663111496357        10.541817594532983        8.1989849232215786     
 H   8.2247113040437920        8.8848737569003529        7.3162221736453628     
 H   6.0879476901947847        12.025879217402391        9.3552854888159072     
 C   4.3347585129396951        10.021853324701445        15.121573385474965     
 H   6.2654058095085237        10.953510067277506        15.444905423244824     
 H   2.5518059950102252        8.9211405447010677        14.569218248856821     
 C   3.1487547449793603        4.9075448539688269        10.093851502278572     
 H   3.7011846681275178        3.5657144548002657        11.707948551896326     
 H   2.8223334135101470        6.4226583492208436        8.5815420229278896     
 H   9.2289797062464274        11.422501231282764        17.228423234899257     
 H   12.791409278292685        10.598672467526733        8.8352646361502956     
 H   14.193106116528051        3.9747668097889752        14.822093524771331     
 H   7.3224183090662738        11.187174991290325        7.3368255241480131     
 H   3.8580569471659172        10.526951506257344        15.960725133621304     
 H   2.3477111817688239        4.2688947186908903        9.7266043834803497     
         142

 Br -0.50972123835119354        3.0687199131359684        2.4744780439269074     
 Co  -1.0223760634040582        1.5948379779941846        4.2472797934846085     
 P  -2.8751305754449019       0.41700739609211640        3.5764413700846838     
 Br  -1.6061722604291475        2.8491149624500696        6.1592631675294855     
 P  0.85582209912577512       0.41389636026835858        4.8435134355870426     
 C  -2.5877139123033808      -0.76980845339947723        2.2267694020360418     
 C  -3.7597109315495554      -0.52843260254550650        4.8689768030006100     
 C  -4.1610772959412765        1.5222825531996678        2.8796904345798242     
 C  0.60404127214283121      -0.79368039200717799        6.1887520970859571     
 C   1.7266375715949727      -0.52454951243980730        3.5378536090190678     
 C   2.1210830050486336        1.5812632900523580        5.4656202350020298     
 C  -1.8683497073154514      -0.31421113288508973        1.1054549960608842     
 C  -3.0876126644433861       -2.0809414542034625        2.2454637459719424     
 C  -3.0377378416985428       -1.4671964768995489        5.6317694432335985     
 C  -5.1230616010877705      -0.31324714251777402        5.1471573471411762     
 C  -4.4247632281254541        2.7524204201545990        3.5170588192252761     
 C  -4.9170490487791980        1.1438959677329015        1.7490136866934514     
 C -0.15543980338397567      -0.40693089385327796        7.3101323390590265     
 C   1.1104782025309428       -2.1032282779492326        6.1163793409629701     
 C  0.96669082372001125       -1.3710675396896910        2.7107625294146689     
 C   3.1170519620971495      -0.43040412553425067        3.3409754029938648     
 C   2.4558177766475402        2.6911310477500607        4.6606406147449624     
 C   2.7629711251013305        1.4012589707458263        6.7081132161517898     
 C  -1.6821997091466121       -1.1536928285668129        8.2824079942136267E-003
 H  -1.4612817774401756       0.69651789045939261        1.0949033101664247     
 C  -2.8856160057125582       -2.9207151503748543        1.1453478460308766     
 H  -3.6238167428245087       -2.4473838836068151        3.1160163546365696     
 C  -3.6678038713723096       -2.1609477847601823        6.6676797882777077     
 H  -1.9817317331619528       -1.6534602838677213        5.4328651590892214     
 C  -5.7522445529338739       -1.0209692308294369        6.1752900855203947     
 H  -5.6846494989356264       0.42388816754569070        4.5758166470362571     
 C  -5.4504394491603847        3.5741808233847769        3.0397809845517911     
 H  -3.8268649379429207        3.0614041284806439        4.3797847055164141     
 C  -5.9350815610505272        1.9750381565885429        1.2719751798717756     
 H  -4.7025845388832188       0.20225264375011889        1.2409059176231645     
 C -0.39431658240510992       -1.3151938702693422        8.3431973566898403     
 H -0.56944651908500943       0.59846099206874570        7.3658852718554568     
 C  0.85205176743062672       -3.0122738380511178        7.1467835101123747     
 H   1.6870877722579116       -2.4201479156529047        5.2519567609989393     
 C   1.5824795601202879       -2.0868205097463126        1.6830442576159546     
 H -0.10788368623007169       -1.4708494369766800        2.8583151286582615     
 C   3.7334968077986019       -1.1661775985442386        2.3245374598357524     
 H   3.7127203803431628       0.22813939894038071        3.9701576050980476     
 C   3.4352416675666557        3.5910533536919722        5.0868067983057070     
 H   1.9380817659887384        2.8568835289930363        3.7121975824164943     
 C   3.7352635927467377        2.3129879704981438        7.1337173038902728     
 H   2.4972857827755748       0.55310908768682410        7.3415873386992638     
 C  -2.1934033619012387       -2.4566558875214333        2.5231910074062003E-002
 H  -1.1302301877386662      -0.80092064433491483      -0.85934636652677865     
 H  -3.2686426694958186       -3.9388111984880334        1.1826814452549128     
 C  -5.0216678940801920       -1.9334321508012309        6.9439699727848536     
 H  -3.0895811343105053       -2.8599653294762768        7.2708006896122352     
 H  -6.8062141467428177      -0.83782419763593563        6.3879725241185401     
 C  -6.2054285396046120        3.1879098022265806        1.9210918304469951     
 H  -5.6571961040095848        4.5219482531993158        3.5417252839563669     
 H  -6.5275900857101012        1.6801006026749439       0.40203680264489183     
 C   9.9231871003520072E-002  -2.6214226482237311        8.2573468463798907     
 H -0.98216199668303972       -1.0140950739840897        9.2083514156296626     
 H   1.2300103525863040       -4.0291056124027298        7.0586658098296979     
 C   2.9639596636214436       -1.9801494015858119        1.4852792160569726     
 H  0.97535138793444431       -2.7072044796775820        1.0250920792612663     
 H   4.8113207247443510       -1.0829114433562899        2.1801090099623610     
 C   4.0771782410773154        3.4034880946532731        6.3215417906193752     
 H   3.6861429686330487        4.4471833621702705        4.4571436495296535     
 H   4.2385394480820722        2.1687103531561500        8.0929798013542413     
 H  -2.0311945782677943       -3.1035678801687823      -0.83529452981941832     
 H  -5.4982551651372136       -2.4390577964517632        7.7828494080029662     
 H  -7.0053981233255733        3.8283204974697926        1.5548143131951351     
 H -0.12491262995279452       -3.3272898590187507        9.0561672590711488     
 H   3.4352105310353083       -2.5074268832082054       0.65721168657746387     
 H   4.8393723117305250        4.1077397893278036        6.6500847710113078     
 Br   7.7499400969634173        5.2402868997175833        14.336925479074131     
 Co   8.3337424007791334        6.4945424487804404        12.424939980105419     
 P   10.211956563880213        7.6754661853612749        13.021195784015324     
 Br   8.8463867338118067        5.0206122308598680        10.652177109839595     
 P   6.4810428336035812        7.6724894746032346        11.754092240537444     
 C   9.9601454317152474        8.8830805932595069        14.366399156086930     
 C   11.082790302360413        8.6139017902639790        11.715543198554311     
 C   11.477263207958156        6.5082056540705757        13.643406055598376     
 C   6.7684607905646761        8.8593195843658190        10.404429860200777     
 C   5.5965106936895683        8.6179694189471796        13.046633193453822     
 C   5.1950200960300048        6.5673000830483623        11.057338528850599     
 C   9.2007177097598625        8.4963165979976338        15.487807335965480     
 C   10.466580283580187        10.192628292303292        14.294020576647787     
 C   10.322849496434966        9.4604154113575856        10.888443522903634     
 C   12.473212218633760        8.5197798171841832        11.518698107338643     
 C   11.811955666628014        5.3982085003271889        12.838620600926268     
 C   12.119284805654726        6.6884733442648123        14.885761137353329     
 C   7.4878803362142818        8.4037493676976123        9.2831434058876550     
 C   6.2684639176733956        10.170418031253272        10.423082298525438     
 C   6.3185287783698607        9.5567022048749397        13.809416640913625     
 C   4.2331486318138394        8.4028705108825950        13.324802528299065     
 C   4.9313149393927551        5.3371345071467706        11.694652538493743     
 C   4.4389852114776449        6.9458038154652355        9.9267264142536309     
 C   8.9619183435949044        9.4045528760653010        16.520908714789709     
 H   8.7867051351102976        7.4909274535337929        15.543560960085340     
 C   10.208230520231496        11.101648124417364        15.324463235795763     
 H   11.043138720038417        10.509562157821145        13.429570468348125     
 C   10.938650509990312        10.176193946971720        9.8607509339611195     
 H   9.2482698400366150        9.5601796211460250        11.035974272946900     
 C   13.089672661639327        9.2555920291813951        10.502296739439748     
 H   13.068876070447081        7.8612344690625546        12.147883078563806     
 C   12.791472632843140        4.4984183119355894        13.264840337282660     
 H   11.294126571091684        5.2322646101438286        11.890283276944905     
 C   13.091674239441490        5.7768829363568912        15.311414615699952     
 H   11.853626742193759        7.5367232249260487        15.519089188978922     
 C   7.6739954934491275        9.2432230493459464        8.1859560425237987     
 H   7.8950128479095598        7.3930445502907167        9.2726234846776343     
 C   6.4704231197337734        11.010183459503150        9.3229512821658460     
 H   5.7322135518785045        10.536840241862908        11.293614450505912     
 C   5.6884973772465734        10.250498990362948        14.845315832237151     
 H   7.3745418819992832        9.7429088680396578        13.610513442202686     
 C   3.6039985886041301        9.1106512544489942        14.352913704201850     
 H   3.6715239216955045        7.6657610270457672        12.753468047581821     
 C   3.9055517470215166        4.5154656969833198        11.217390346413289     
 H   5.5292596719570319        5.0280615647258262        12.557326648190360     
 C   3.4208576541954598        6.1147598093793372        9.4497092976900969     
 H   4.6534691273919018        7.8874669121066976        9.4186574944244903     
 C   9.4554921202663618        10.710772280896132        16.435069083521622     
 H   8.3741201920184931        9.1034358076895643        17.386085674800469     
 H   10.586191462998544        12.118478944157376        15.236346619037123     
 C   12.320143513992523        10.069564346957751        9.6630321390209595     
 H   10.331523131454187        10.796569561962357        9.2027894660027005     
 H   14.167505968764219        9.1723581748812997        10.357903856003007     
 C   13.433545287286355        4.6862514831117732        14.499428364015479     
 H   13.042349323425864        3.6421834319560782        12.635333653994874     
 H   13.595059265181147        5.9213597081209421        16.270564547204568     
 C   7.1626957010221535        10.546149957136334        8.2028626454354985     
 H   8.2260143752316015        8.8904772470053359        7.3183497203630949     
 H   6.0873217359650456        12.028254410017272        9.3602507376301123     
 C   4.3346209260877107        10.023075577251372        15.121591547046217     
 H   6.2667537874880974        10.949487328103631        15.448433605457584     
 H   2.5500178467197139        8.9275788590960143        14.565582502113980     
 C   3.1504866400953921        4.9018636070103856        10.098777630054643     
 H   3.6987796254561420        3.5676748683152524        11.719290318106509     
 H   2.8282959721046397        6.4097915804048018        8.5798262775314953     
 H   9.2314306970191069        11.416618378518626        17.233926232854294     
 H   12.791414587803050        10.596877110520396        8.8349980607077807     
 H   14.195817519226649        3.9821106501195267        14.828007175787764     
 H   7.3248773261629596        11.193058320625809        7.3423266461656125     
 H   3.8580583386626213        10.528742273519477        15.960458759390241     
 H   2.3504390146453824        4.2615319265113456        9.7325223901863325     
         142

 Br -0.50832560730639387        3.0629437953130227        2.4691182151675966     
 Co  -1.0228514614459498        1.5948398832734381        4.2455818853169971     
 P  -2.8762742383425386       0.41692594540832084        3.5767050394275950     
 Br  -1.6047743914855082        2.8548970737105925        6.1539018046121443     
 P  0.85467595459283963       0.41397878697002388        4.8437806094982507     
 C  -2.5897945795979394      -0.77043652438371535        2.2271500214446713     
 C  -3.7604923410943156      -0.52833068803784822        4.8695853296321570     
 C  -4.1616780724812097        1.5238326643733695        2.8819169927387809     
 C  0.60195658031952426      -0.79305181384364221        6.1891357471393276     
 C   1.7258537103426057      -0.52465192168508068        3.5384667778759589     
 C   2.1204826680987052        1.5797093668180233        5.4678530807071857     
 C  -1.8693746344935855      -0.31665082867534816        1.1058339954839955     
 C  -3.0898667689042605       -2.0815273244032806        2.2472560478839454     
 C  -3.0375196681986196       -1.4646666060206253        5.6340702129949882     
 C  -5.1245555020831510      -0.31633181952736489        5.1456254360547984     
 C  -4.4272334925977983        2.7508074518938308        3.5236931218660512     
 C  -4.9146501870223975        1.1506617628416962        1.7483003511411643     
 C -0.15646875406376640      -0.40449028613468441        7.3105141570348673     
 C   1.1082227579135249       -2.1026409555571677        6.1181765261807088     
 C  0.96690607363474756       -1.3735971298533913        2.7130676096402127     
 C   3.1155561964183525      -0.42732257324297435        3.3394500029889245     
 C   2.4533473383766169        2.6927441042158469        4.6672873753004911     
 C   2.7653757281959974        1.3944795489644670        6.7074007850859063     
 C  -1.6818387867967903       -1.1579417498475069        1.0347443747149750E-002
 H  -1.4621231477591137       0.69393738858258247        1.0940934969787182     
 C  -2.8863868313908445       -2.9231231503235460        1.1489736116081988     
 H  -3.6271340956337452       -2.4466667124064565        3.1176473245609606     
 C  -3.6672099731316616       -2.1589977010991204        6.6697644102315126     
 H  -1.9810247212639553       -1.6486536750115253        5.4365178623266308     
 C  -5.7534032989005119       -1.0247932101173611        6.1734495917982688     
 H  -5.6870404624232247       0.41873499459065433        4.5727624584132958     
 C  -5.4516951169677323        3.5746217130329465        3.0477600890648544     
 H  -3.8314428455248724        3.0560255498185049        4.3886726340418667     
 C  -5.9314816950110254        1.9839214679996722        1.2726152340943138     
 H  -4.6988377446156813       0.21147736979484949        1.2368957197324717     
 C -0.39395630585220937       -1.3109423707499031        8.3452672595061657     
 H -0.57029376894895634       0.60104171932302231        7.3650768609367487     
 C  0.85128302647638321       -3.0098627038115850        7.1504163145538291     
 H   1.6837689190232845       -2.4208640835553834        5.2535926401042587     
 C   1.5830706094560623       -2.0887719733175594        1.6851344202098517     
 H -0.10717999877585739       -1.4756539832989599        2.8619709291078266     
 C   3.7323364008986757       -1.1623590242734891        2.3227052235443972     
 H   3.7103279092303647       0.23328893768562387        3.9671101636981505     
 C   3.4339909503947266        3.5906065446029207        5.0947987623738271     
 H   1.9334997849893309        2.8622694439144554        3.7211022149156263     
 C   3.7388745474495408        2.3040847127298205        7.1343584781223637     
 H   2.5010384389400180       0.54386783338751754        7.3375735185361446     
 C  -2.1925796366959105       -2.4609900929413580        2.9108941733321889E-002
 H  -1.1289251787366312      -0.80652926993834040      -0.85721614781484301     
 H  -3.2692812990118281       -3.9411855495097159        1.1876428467309701     
 C  -5.0218010908075499       -1.9346637410169556        6.9439870835909137     
 H  -3.0882263232783735       -2.8559454737775254        7.2743284700273811     
 H  -6.8080009251458273      -0.84427780178667589        6.3843350430701964     
 C  -6.2037119715675271        3.1935746362567605        1.9260200498708373     
 H  -5.6596135059090802        4.5199791664151414        3.5530629628691894     
 H  -6.5216441249200967        1.6929448904604731       0.40032841198463437     
 C  0.10005849402438746       -2.6170845831435350        8.2612311604809481     
 H -0.98085756032077442       -1.0084835666165060        9.2104863880596799     
 H   1.2293761029922878       -4.0267273919867961        7.0636358455649768     
 C   2.9638243386308414       -1.9789222758549798        1.4853040525802899     
 H  0.97670292286947358       -2.7112248591840249        1.0286249651054102     
 H   4.8095328665788584       -1.0764656871270115        2.1764814998432898     
 C   4.0789055830995622        3.3978070334399426        6.3264768683499346     
 H   3.6837304519155198        4.4491496382876248        4.4684990897123029     
 H   4.2445009055988052        2.1558385951163528        8.0912680650461244     
 H  -2.0287426659326471       -3.1094528831020041      -0.82979458643418580     
 H  -5.4982480656036765       -2.4408599770174599        7.7825814026817577     
 H  -7.0026897159452810        3.8356627229398037        1.5607355717269702     
 H -0.12245443450791060       -3.3213996409967113        9.0616763790305619     
 H   3.4352158372281867       -2.5056308237235627       0.65695265538391323     
 H   4.8420959901973397        4.1003761158894987        6.6560127679686074     
 Br   7.7513429812179737        5.2345080970324478        14.331563373480755     
 Co   8.3332717001486518        6.4945448326867332        12.423241346110396     
 P   10.210814202807569        7.6753891533054182        13.021461007788202     
 Br   8.8477876653059209        5.0263950613146120        10.646814615358565     
 P   6.4799009206033924        7.6725690454346438        11.754355631509158     
 C   9.9580661013407603        8.8824555181984799        14.366782640356039     
 C   11.082009243367761        8.6140101104816633        11.716154003835664     
 C   11.476664322686675        6.5097594924405451        13.645631586451094     
 C   6.7663818196981138        8.8599449836044606        10.404809665948104     
 C   5.5957284907953797        8.6178635823025918        13.047241105150990     
 C   5.1944250647863202        6.5657435858668691        11.059564965200567     
 C   9.1996912780356581        8.4938803088345995        15.488187512751507     
 C   10.464330360075968        10.192044466524171        14.295817884129482     
 C   10.323067186812072        9.4629510535440282        10.890746640140284     
 C   12.471718875868826        8.5167030405797526        11.517168642852400     
 C   11.809489054437066        5.3966021804573368        12.845249869366990     
 C   12.121683765725530        6.6952389175035067        14.885048667334733     
 C   7.4868542169187933        8.4061849391187895        9.2835201472567253     
 C   6.2662166320642694        10.171003033850466        10.424875929929362     
 C   6.3187437617977631        9.5541701394236274        13.811717203539224     
 C   4.2316545375394270        8.4059467047045633        13.323270593425431     
 C   4.9288515618878730        5.3387424573443090        11.701289486351968     
 C   4.4413929967788217        6.9390255811302231        9.9260096649560712     
 C   8.9622770735793829        9.4003071277355481        16.522975041579727     
 H   8.7858606825729133        7.4883509125635932        15.542750886570323     
 C   10.207463267135102        11.099241871948029        15.328094113669669     
 H   11.039828116662711        10.510281036193717        13.431207925992959     
 C   10.939243313738190        10.178150093610052        9.8628377434421122     
 H   9.2489762335557408        9.5649911045646547        11.039629260649695     
 C   13.088513819395152        9.2517761822771103        10.500458485832391     
 H   13.066486306139339        7.8560898948224205        12.144831491802554     
 C   12.790220917609291        4.4988650200284530        13.272812049367783     
 H   11.289553375823701        5.2268954189625747        11.899164838984646     
 C   13.095274528549833        5.7857651723433703        15.312053204768375     
 H   11.857372207862509        7.5459453557983620        15.515082988590558     
 C   7.6743570536307528        9.2474682353172124        8.1880195691383353     
 H   7.8941669061037931        7.3956196603964690        9.2718097830630217     
 C   6.4696610757635744        11.012590991766142        9.3265791432729070     
 H   5.7289054221059512        10.536123284449070        11.295247798305601     
 C   5.6890862340283332        10.248544409954372        14.847400754240459     
 H   7.3752453349624796        9.7381030771902015        13.614165884886756     
 C   3.6028378869618076        9.1144637650937828        14.351074232685963     
 H   3.6691347243167938        7.6709042794275693        12.750413576756463     
 C   3.9043075365993314        4.5150149724578812        11.225371279244168     
 H   5.5246863091592937        5.0334397587718360        12.566219868059289     
 C   3.4244714410956987        6.1058588957435829        9.4503448187748287     
 H   4.6572237114607491        7.8782287923695025        9.4146419242863590     
 C   9.4563159079733943        10.706440441317387        16.438949230609957     
 H   8.3754205654069924        9.0978310454901141        17.388215858826761     
 H   10.585558596888095        12.116105648096461        15.241314661256220     
 C   12.320009278124497        10.068339802465237        9.6630512171830141     
 H   10.332876342314494        10.800594984374865        9.2063194404394011     
 H   14.165719198818733        9.1659135380822843        10.354268501613376     
 C   13.435264406013388        4.6919184494585222        14.504350935462032     
 H   13.039937213019240        3.6402225815004954        12.646660643121459     
 H   13.601004258418982        5.9342000480356294        16.268856161288539     
 C   7.1635250908946722        10.550482319739684        8.2067403676494202     
 H   8.2273174464194128        8.8960807371103172        7.3204772670808262     
 H   6.0866957817353056        12.030629602632152        9.3652159864443156     
 C   4.3344833392357254        10.024297829801299        15.121609708617468     
 H   6.2681017654676712        10.945464588929754        15.451961787670342     
 H   2.5482296984292025        8.9340171734909610        14.561946755371139     
 C   3.1522185352114240        4.8961823600519443        10.103703757830715     
 H   3.6963745827847663        3.5696352818302390        11.730632084316694     
 H   2.8342585306991328        6.3969248115887591        8.5781105321351010     
 H   9.2338816877917846        11.410735525754488        17.239429230809332     
 H   12.791419897313416        10.595081753514059        8.8347314852652659     
 H   14.198528921925247        3.9894544904500777        14.833920826804198     
 H   7.3273363432596463        11.198941649961293        7.3478277681832118     
 H   3.8580597301593254        10.530533040781609        15.960192385159175     
 H   2.3531668475219414        4.2541691343318018        9.7384403968923152     
         142

 Br -0.50692997626159420        3.0571676774900771        2.4637583864082857     
 Co  -1.0233268594878415        1.5948417885526915        4.2438839771493866     
 P  -2.8774179012401757       0.41684449472452523        3.5769687087705067     
 Br  -1.6033765225418688        2.8606791849711151        6.1485404416948031     
 P  0.85352981005990403       0.41406121367168924        4.8440477834094589     
 C  -2.5918752468924984      -0.77106459536795335        2.2275306408533009     
 C  -3.7612737506390759      -0.52822877353019004        4.8701938562637039     
 C  -4.1622788490211420        1.5253827755470710        2.8841435508977376     
 C  0.59987188849621731      -0.79242323568010653        6.1895193971926989     
 C   1.7250698490902387      -0.52475433093035395        3.5390799467328500     
 C   2.1198823311487773        1.5781554435836889        5.4700859264123425     
 C  -1.8703995616717197      -0.31909052446560660        1.1062129949071069     
 C  -3.0921208733651353       -2.0821131946030982        2.2490483497959484     
 C  -3.0373014946986960       -1.4621367351417016        5.6363709827563779     
 C  -5.1260494030785315      -0.31941649653695570        5.1440935249684214     
 C  -4.4297037570701425        2.7491944836330622        3.5303274245068264     
 C  -4.9122513252655979        1.1574275579504909        1.7475870155888775     
 C -0.15749770474355715      -0.40204967841609085        7.3108959750107081     
 C   1.1059673132961068       -2.1020536331651027        6.1199737113984467     
 C  0.96712132354948377       -1.3761267200170919        2.7153726898657564     
 C   3.1140604307395550      -0.42424102095169797        3.3379246029839842     
 C   2.4508769001056940        2.6943571606816334        4.6739341358560189     
 C   2.7677803312906639        1.3877001271831078        6.7066883540200228     
 C  -1.6814778644469688       -1.1621906711282011        1.2412479500085880E-002
 H  -1.4629645180780519       0.69135688670577233        1.0932836837910116     
 C  -2.8871576570691309       -2.9255311502722381        1.1525993771855212     
 H  -3.6304514484429817       -2.4459495412060979        3.1192782944853517     
 C  -3.6666160748910137       -2.1570476174380580        6.6718490321853174     
 H  -1.9803177093659579       -1.6438470661553295        5.4401705655640402     
 C  -5.7545620448671500       -1.0286171894052856        6.1716090980761429     
 H  -5.6894314259108238       0.41358182163561796        4.5697082697903353     
 C  -5.4529507847750809        3.5750626026811161        3.0557391935779181     
 H  -3.8360207531068240        3.0506469711563655        4.3975605625673184     
 C  -5.9278818289715245        1.9928047794108015        1.2732552883168520     
 H  -4.6950909503481437       0.22070209583958006        1.2328855218417789     
 C -0.39359602929930887       -1.3066908712304641        8.3473371623224892     
 H -0.57114101881290313       0.60362244657729880        7.3642684500180406     
 C  0.85051428552213970       -3.0074515695720527        7.1540491189952826     
 H   1.6804500657886576       -2.4215802514578622        5.2552285192095773     
 C   1.5836616587918366       -2.0907234368888061        1.6872245828037489     
 H -0.10647631132164309       -1.4804585296212400        2.8656267295573921     
 C   3.7311759939987494       -1.1585404500027399        2.3208729872530420     
 H   3.7079354381175667       0.23843847643086696        3.9640627222982534     
 C   3.4327402332227974        3.5901597355138697        5.1027907264419481     
 H   1.9289178039899237        2.8676553588358744        3.7300068474147583     
 C   3.7424855021523444        2.2951814549614973        7.1349996523544545     
 H   2.5047910951044616       0.53462657908821098        7.3335596983730253     
 C  -2.1917559114905818       -2.4653242983612826        3.2985973392581788E-002
 H  -1.1276201697345962      -0.81213789554176596      -0.85508592910290726     
 H  -3.2699199285278380       -3.9435599005313984        1.1926042482070274     
 C  -5.0219342875349087       -1.9358953312326803        6.9440041943969746     
 H  -3.0868715122462418       -2.8519256180787740        7.2778562504425270     
 H  -6.8097877035488370      -0.85073140593741614        6.3806975620218518     
 C  -6.2019954035304430        3.1992394702869404        1.9309482692946798     
 H  -5.6620309078085755        4.5180100796309670        3.5644006417820124     
 H  -6.5156981641300913        1.7057891782460026       0.39862002132437691     
 C  0.10088511704525484       -2.6127465180633385        8.2651154745820072     
 H -0.97955312395850924       -1.0028720592489224        9.2126213604896972     
 H   1.2287418533982719       -4.0243491715708632        7.0686058813002557     
 C   2.9636890136402392       -1.9776951501241475        1.4853288891036069     
 H  0.97805445780450284       -2.7152452386904682        1.0321578509495541     
 H   4.8077450084133666       -1.0700199308977330        2.1728539897242181     
 C   4.0806329251218081        3.3921259722266126        6.3314119460804941     
 H   3.6813179351979910        4.4511159144049790        4.4798545298949533     
 H   4.2504623631155383        2.1429668370765551        8.0895563287380057     
 H  -2.0262907535975003       -3.1153378860352259      -0.82429464304895328     
 H  -5.4982409660701386       -2.4426621575831566        7.7823133973605492     
 H  -6.9999813085649878        3.8430049484098148        1.5666568302588051     
 H -0.11999623906302670       -3.3155094229746718        9.0671854989899749     
 H   3.4352211434210651       -2.5038347642389205       0.65669362419036248     
 H   4.8448196686641545        4.0930124424511929        6.6619407649259070     
 Br   7.7527458654725310        5.2287292943473114        14.326201267887379     
 Co   8.3328009995181720        6.4945472165930260        12.421542712115375     
 P   10.209671841734927        7.6753121212495614        13.021726231561081     
 Br   8.8491885968000368        5.0321778917693560        10.641452120877533     
 P   6.4787590076032044        7.6726486162660521        11.754619022480872     
 C   9.9559867709662750        8.8818304431374528        14.367166124625147     
 C   11.081228184375107        8.6141184306993495        11.716764809117015     
 C   11.476065437415192        6.5113133308105153        13.647857117303811     
 C   6.7643028488315524        8.8605703828431022        10.405189471695431     
 C   5.5949462879011920        8.6177577456580039        13.047849016848158     
 C   5.1938300335426355        6.5641870886853768        11.061791401550535     
 C   9.1986648463114555        8.4914440196715670        15.488567689537534     
 C   10.462080436571746        10.191460640745051        14.297615191611177     
 C   10.323284877189179        9.4654866957304709        10.893049757376936     
 C   12.470225533103891        8.5136262639753220        11.515639178366156     
 C   11.807022442246117        5.3949958605874846        12.851879137807714     
 C   12.124082725796335        6.7020044907422003        14.884336197316138     
 C   7.4858280976233056        8.4086205105399685        9.2838968886257955     
 C   6.2639693464551440        10.171588036447663        10.426669561333286     
 C   6.3189587452256646        9.5516380739723150        13.814017766164822     
 C   4.2301604432650146        8.4090228985265316        13.321738658551794     
 C   4.9263881843829918        5.3403504075418473        11.707926434210192     
 C   4.4438007820799976        6.9322473467952106        9.9252929156585115     
 C   8.9626358035638614        9.3960613794057952        16.525041368369742     
 H   8.7850162300355290        7.4857743715933935        15.541940813055303     
 C   10.206696014038707        11.096835619478695        15.331724991543577     
 H   11.036517513287006        10.510999914566288        13.432845383637796     
 C   10.939836117486069        10.180106240248382        9.8649245529231067     
 H   9.2496826270748667        9.5698025879832844        11.043284248352490     
 C   13.087354977150977        9.2479603353728272        10.498620232225036     
 H   13.064096541831599        7.8509453205822854        12.141779905041300     
 C   12.788969202375441        4.4993117281213166        13.280783761452907     
 H   11.284980180555719        5.2215262277813208        11.908046401024388     
 C   13.098874817658176        5.7946474083298494        15.312691793836800     
 H   11.861117673531259        7.5551674866706744        15.511076788202194     
 C   7.6747186138123773        9.2517134212884784        8.1900830957528719     
 H   7.8933209642980273        7.3981947705022204        9.2709960814484091     
 C   6.4688990317933763        11.014998524029135        9.3302070043799681     
 H   5.7255972923333989        10.535406327035233        11.296881146105290     
 C   5.6896750908100922        10.246589829545796        14.849485676243766     
 H   7.3759487879256751        9.7332972863407452        13.617818327570824     
 C   3.6016771853194851        9.1182762757385731        14.349234761170075     
 H   3.6667455269380835        7.6760475318093713        12.747359105931103     
 C   3.9030633261771466        4.5145642479324435        11.233352212075047     
 H   5.5201129463615546        5.0388179528178449        12.575113087928216     
 C   3.4280852279959375        6.0969579821078277        9.4509803398595604     
 H   4.6609782955295964        7.8689906726323082        9.4106263541482278     
 C   9.4571396956804286        10.702108601738644        16.442829377698295     
 H   8.3767209387954935        9.0922262832906622        17.390346042853050     
 H   10.584925730777645        12.113732352035548        15.246282703475320     
 C   12.319875042256468        10.067115257972723        9.6630702953450687     
 H   10.334229553174799        10.804620406787372        9.2098494148761016     
 H   14.163932428873249        9.1594689012832671        10.350633147223743     
 C   13.436983524740423        4.6975854158052712        14.509273506908587     
 H   13.037525102612614        3.6382617310449121        12.657987632248044     
 H   13.606949251656816        5.9470403879503166        16.267147775372511     
 C   7.1643544807671908        10.554814682343036        8.2106180898633419     
 H   8.2286205176072240        8.9016842272153003        7.3226048137985584     
 H   6.0860698275055665        12.033004795247033        9.3701812352585208     
 C   4.3343457523837410        10.025520082351226        15.121627870188719     
 H   6.2694497434472449        10.941441849755879        15.455489969883102     
 H   2.5464415501386912        8.9404554878859077        14.558311008628298     
 C   3.1539504303274564        4.8905011130935021        10.108629885606785     
 H   3.6939695401133901        3.5715956953452257        11.741973850526877     
 H   2.8402210892936255        6.3840580427727174        8.5763947867387067     
 H   9.2363326785644642        11.404852672990350        17.244932228764370     
 H   12.791425206823781        10.593286396507722        8.8344649098227510     
 H   14.201240324623845        3.9967983307806292        14.839834477820631     
 H   7.3297953603563331        11.204824979296776        7.3533288902008120     
 H   3.8580611216560294        10.532323808043744        15.959926010928109     
 H   2.3558946803985004        4.2468063421522571        9.7443584035982980     
         142

 Br -0.50553434521679463        3.0513915596671310        2.4583985576489749     
 Co  -1.0238022575297332        1.5948436938319448        4.2421860689817761     
 P  -2.8785615641378124       0.41676304404072961        3.5772323781134179     
 Br  -1.6019786535982294        2.8664612962316376        6.1431790787774618     
 P  0.85238366552696854       0.41414364037335460        4.8443149573206670     
 C  -2.5939559141870574      -0.77169266635219136        2.2279112602619300     
 C  -3.7620551601838361      -0.52812685902253176        4.8708023828952509     
 C  -4.1628796255610752        1.5269328867207728        2.8863701090566942     
 C  0.59778719667291036      -0.79179465751657085        6.1899030472460694     
 C   1.7242859878378718      -0.52485674017562722        3.5396931155897411     
 C   2.1192819941988494        1.5766015203493542        5.4723187721174984     
 C  -1.8714244888498539      -0.32153022025586503        1.1065919943302183     
 C  -3.0943749778260097       -2.0826990648029158        2.2508406517079513     
 C  -3.0370833211987729       -1.4596068642627782        5.6386717525177668     
 C  -5.1275433040739120      -0.32250117354654650        5.1425616138820436     
 C  -4.4321740215424876        2.7475815153722940        3.5369617271476010     
 C  -4.9098524635087974        1.1641933530592854        1.7468736800365905     
 C -0.15852665542334790      -0.39960907069749724        7.3112777929865489     
 C   1.1037118686786889       -2.1014663107730378        6.1217708966161855     
 C  0.96733657346422008       -1.3786563101807923        2.7176777700913002     
 C   3.1125646650607579      -0.42115946866042164        3.3363992029790439     
 C   2.4484064618347707        2.6959702171474196        4.6805808964115476     
 C   2.7701849343853309        1.3809207054017485        6.7059759229541394     
 C  -1.6811169420971470       -1.1664395924088951        1.4477515253022002E-002
 H  -1.4638058883969900       0.68877638482896220        1.0924738706033050     
 C  -2.8879284827474172       -2.9279391502209298        1.1562251427628434     
 H  -3.6337688012522178       -2.4452323700057392        3.1209092644097427     
 C  -3.6660221766503658       -2.1550975337769955        6.6739336541391223     
 H  -1.9796106974679604       -1.6390404572991335        5.4438232688014496     
 C  -5.7557207908337888       -1.0324411686932100        6.1697686043540170     
 H  -5.6918223893984221       0.40842864868058160        4.5666540811673748     
 C  -5.4542064525824294        3.5755034923292857        3.0637182980909818     
 H  -3.8405986606887756        3.0452683924942265        4.4064484910927701     
 C  -5.9242819629320227        2.0016880908219310        1.2738953425393902     
 H  -4.6913441560806053       0.22992682188431066        1.2288753239510861     
 C -0.39323575274640837       -1.3024393717110250        8.3494070651388128     
 H -0.57198826867685004       0.60620317383157540        7.3634600390993326     
 C  0.84974554456789619       -3.0050404353325200        7.1576819234367370     
 H   1.6771312125540307       -2.4222964193603409        5.2568643983148968     
 C   1.5842527081276110       -2.0926749004600529        1.6893147453976460     
 H -0.10577262386742878       -1.4852630759435201        2.8692825300069571     
 C   3.7300155870988232       -1.1547218757319904        2.3190407509616864     
 H   3.7055429670047686       0.24358801517611009        3.9610152808983559     
 C   3.4314895160508683        3.5897129264248187        5.1107826905100691     
 H   1.9243358229905165        2.8730412737572939        3.7389114799138898     
 C   3.7460964568551476        2.2862781971931736        7.1356408265865454     
 H   2.5085437512689048       0.52538532478890443        7.3295458782099061     
 C  -2.1909321862852535       -2.4696585037812069        3.6863005051841681E-002
 H  -1.1263151607325610      -0.81774652114519142      -0.85295571039097151     
 H  -3.2705585580438474       -3.9459342515530809        1.1975656496830847     
 C  -5.0220674842622666       -1.9371269214484048        6.9440213052030346     
 H  -3.0855167012141100       -2.8479057623800226        7.2813840308576721     
 H  -6.8115744819518467      -0.85718501008815640        6.3770600809735081     
 C  -6.2002788354933580        3.2049043043171208        1.9358764887185220     
 H  -5.6644483097080718        4.5160409928467926        3.5757383206948354     
 H  -6.5097522033400859        1.7186334660315317       0.39691163066411944     
 C  0.10171174006612221       -2.6084084529831419        8.2689997886830664     
 H -0.97824868759624395      -0.99726055188133866        9.2147563329197144     
 H   1.2281076038042560       -4.0219709511549304        7.0735759170355355     
 C   2.9635536886496370       -1.9764680243933153        1.4853537256269242     
 H  0.97940599273953211       -2.7192656181969115        1.0356907367936978     
 H   4.8059571502478740       -1.0635741746684546        2.1692264796051464     
 C   4.0823602671440549        3.3864449110132826        6.3363470238110526     
 H   3.6789054184804622        4.4530821905223332        4.4912099700776027     
 H   4.2564238206322713        2.1300950790367579        8.0878445924298887     
 H  -2.0238388412623531       -3.1212228889684481      -0.81879469966372076     
 H  -5.4982338665366015       -2.4444643381488533        7.7820453920393406     
 H  -6.9972729011846946        3.8503471738798254        1.5725780887906402     
 H -0.11753804361814277       -3.3096192049526323        9.0726946189493880     
 H   3.4352264496139440       -2.5020387047542783       0.65643459299681173     
 H   4.8475433471309683        4.0856487690128871        6.6678687618832067     
 Br   7.7541487497270882        5.2229504916621758        14.320839162294005     
 Co   8.3323302988876904        6.4945496004993188        12.419844078120352     
 P   10.208529480662285        7.6752350891937056        13.021991455333957     
 Br   8.8505895282941527        5.0379607222240992        10.636089626396501     
 P   6.4776170946030156        7.6727281870974613        11.754882413452584     
 C   9.9539074405917880        8.8812053680764276        14.367549608894256     
 C   11.080447125382454        8.6142267509170338        11.717375614398367     
 C   11.475466552143711        6.5128671691804847        13.650082648156529     
 C   6.7622238779649901        8.8611957820817420        10.405569277442760     
 C   5.5941640850070042        8.6176519090134160        13.048456928545324     
 C   5.1932350022989509        6.5626305915038836        11.064017837900503     
 C   9.1976384145872530        8.4890077305085327        15.488947866323562     
 C   10.459830513067526        10.190876814965931        14.299412499092874     
 C   10.323502567566287        9.4680223379169135        10.895352874613586     
 C   12.468732190338958        8.5105494873708913        11.514109713879911     
 C   11.804555830055170        5.3933895407176324        12.858508406248436     
 C   12.126481685867139        6.7087700639808947        14.883623727297541     
 C   7.4848019783278170        8.4110560819611475        9.2842736299948658     
 C   6.2617220608460178        10.172173039044859        10.428463192737210     
 C   6.3191737286535670        9.5491060085210027        13.816318328790421     
 C   4.2286663489906022        8.4120990923485017        13.320206723678160     
 C   4.9239248068781096        5.3419583577393865        11.714563382068414     
 C   4.4462085673811744        6.9254691124601981        9.9245761663609517     
 C   8.9629945335483399        9.3918156310760441        16.527107695159756     
 H   8.7841717774981447        7.4831978306231939        15.541130739540286     
 C   10.205928760942314        11.094429367009360        15.335355869417484     
 H   11.033206909911300        10.511718792938860        13.434482841282632     
 C   10.940428921233947        10.182062386886711        9.8670113624041011     
 H   9.2503890205939907        9.5746140714019159        11.046939236055286     
 C   13.086196134906801        9.2441444884685424        10.496781978617681     
 H   13.061706777523858        7.8458007463421513        12.138728318280048     
 C   12.787717487141592        4.4997584362141803        13.288755473538030     
 H   11.280406985287735        5.2161570366000669        11.916927963064129     
 C   13.102475106766519        5.8035296443163293        15.313330382905223     
 H   11.864863139200009        7.5643896175429877        15.507070587813830     
 C   7.6750801739940018        9.2559586072597444        8.1921466223674084     
 H   7.8924750224922615        7.4007698806079727        9.2701823798337983     
 C   6.4681369878231774        11.017406056292126        9.3338348654870291     
 H   5.7222891625608456        10.534689369621397        11.298514493904978     
 C   5.6902639475918519        10.244635249137220        14.851570598247076     
 H   7.3766522408888706        9.7284914954912907        13.621470770254893     
 C   3.6005164836771626        9.1220887863833635        14.347395289654189     
 H   3.6643563295593728        7.6811907841911733        12.744304635105745     
 C   3.9018191157549613        4.5141135234070058        11.241333144905926     
 H   5.5155395835638164        5.0441961468638539        12.584006307797145     
 C   3.4316990148961763        6.0880570684720734        9.4516158609442922     
 H   4.6647328795984437        7.8597525528951140        9.4066107840100983     
 C   9.4579634833874628        10.697776762159901        16.446709524786630     
 H   8.3780213121839946        9.0866215210912120        17.392476226879342     
 H   10.584292864667196        12.111359055974633        15.251250745694419     
 C   12.319740806388442        10.065890713480211        9.6630893735071233     
 H   10.335582764035104        10.808645829199881        9.2133793893128004     
 H   14.162145658927765        9.1530242644842517        10.346997792834111     
 C   13.438702643467456        4.7032523821520202        14.514196078355139     
 H   13.035112992205990        3.6363008805893289        12.669314621374630     
 H   13.612894244894651        5.9598807278650039        16.265439389456478     
 C   7.1651838706397095        10.559147044946387        8.2144958120772618     
 H   8.2299235887950335        8.9072877173202833        7.3247323605162906     
 H   6.0854438732758274        12.035379987861912        9.3751464840727259     
 C   4.3342081655317566        10.026742334901154        15.121646031759973     
 H   6.2707977214268187        10.937419110582004        15.459018152095860     
 H   2.5446534018481799        8.9468938022808544        14.554675261885457     
 C   3.1556823254434883        4.8848198661350608        10.113556013382857     
 H   3.6915644974420143        3.5735561088602124        11.753315616737062     
 H   2.8461836478881182        6.3711912739566756        8.5746790413423124     
 H   9.2387836693371419        11.398969820226212        17.250435226719404     
 H   12.791430516334147        10.591491039501385        8.8341983343802362     
 H   14.203951727322442        4.0041421711111802        14.845748128837066     
 H   7.3322543774530198        11.210708308632260        7.3588300122184114     
 H   3.8580625131527340        10.534114575305876        15.959659636697044     
 H   2.3586225132750589        4.2394435499727123        9.7502764103042807     
         142

 Br -0.50413871417199496        3.0456154418441854        2.4530387288896636     
 Co  -1.0242776555716249        1.5948455991111983        4.2404881608141647     
 P  -2.8797052270354491       0.41668159335693400        3.5774960474563291     
 Br  -1.6005807846545901        2.8722434074921601        6.1378177158601197     
 P  0.85123752099403305       0.41422606707501991        4.8445821312318760     
 C  -2.5960365814816164      -0.77232073733642947        2.2282918796705595     
 C  -3.7628365697285964      -0.52802494451487358        4.8714109095267979     
 C  -4.1634804021010083        1.5284829978944745        2.8885966672156509     
 C  0.59570250484960341      -0.79116607935303518        6.1902866972994399     
 C   1.7235021265855048      -0.52495914942090049        3.5403062844466322     
 C   2.1186816572489211        1.5750475971150195        5.4745516178226552     
 C  -1.8724494160279881      -0.32396991604612346        1.1069709937533296     
 C  -3.0966290822868840       -2.0832849350027338        2.2526329536199547     
 C  -3.0368651476988497       -1.4570769933838545        5.6409725222791565     
 C  -5.1290372050692925      -0.32558585055613737        5.1410297027956657     
 C  -4.4346442860148318        2.7459685471115254        3.5435960297883762     
 C  -4.9074536017519979        1.1709591481680801        1.7461603444843037     
 C -0.15955560610313863      -0.39716846297890368        7.3116596109623897     
 C   1.1014564240612708       -2.1008789883809729        6.1235680818339233     
 C  0.96755182337895629       -1.3811859003444928        2.7199828503168439     
 C   3.1110688993819604      -0.41807791636914526        3.3348738029741036     
 C   2.4459360235638474        2.6975832736132057        4.6872276569670754     
 C   2.7725895374799978        1.3741412836203892        6.7052634918882559     
 C  -1.6807560197473255       -1.1706885136895890        1.6542551005958129E-002
 H  -1.4646472587159283       0.68619588295215206        1.0916640574155987     
 C  -2.8886993084257040       -2.9303471501696219        1.1598509083401658     
 H  -3.6370861540614543       -2.4445151988053806        3.1225402343341337     
 C  -3.6654282784097183       -2.1531474501159336        6.6760182760929272     
 H  -1.9789036855699629       -1.6342338484429377        5.4474759720388590     
 C  -5.7568795368004269       -1.0362651479811344        6.1679281106318902     
 H  -5.6942133528860213       0.40327547572554523        4.5635998925444134     
 C  -5.4554621203897771        3.5759443819774552        3.0716974026040456     
 H  -3.8451765682707273        3.0398898138320871        4.4153364196182219     
 C  -5.9206820968925218        2.0105714022330599        1.2745353967619282     
 H  -4.6875973618130677       0.23915154792904125        1.2248651260603931     
 C -0.39287547619350782       -1.2981878721915858        8.3514769679551382     
 H -0.57283551854079695       0.60878390108585190        7.3626516281806236     
 C  0.84897680361365269       -3.0026293010929876        7.1613147278781906     
 H   1.6738123593194036       -2.4230125872628197        5.2585002774202154     
 C   1.5848437574633853       -2.0946263640312996        1.6914049079915432     
 H -0.10506893641321448       -1.4900676222658000        2.8729383304565221     
 C   3.7288551801988965       -1.1509033014612411        2.3172085146703312     
 H   3.7031504958919705       0.24873755392135322        3.9579678394984588     
 C   3.4302387988789387        3.5892661173357672        5.1187746545781900     
 H   1.9197538419911093        2.8784271886787129        3.7478161124130218     
 C   3.7497074115579507        2.2773749394248504        7.1362820008186372     
 H   2.5122964074333485       0.51614407048959798        7.3255320580467869     
 C  -2.1901084610799253       -2.4739927092011316        4.0740036711101574E-002
 H  -1.1250101517305260      -0.82335514674861698      -0.85082549167903576     
 H  -3.2711971875598569       -3.9483086025747633        1.2025270511591417     
 C  -5.0222006809896254       -1.9383585116641295        6.9440384160090947     
 H  -3.0841618901819778       -2.8438859066812712        7.2849118112728179     
 H  -6.8133612603548563      -0.86363861423889654        6.3734225999251635     
 C  -6.1985622674562730        3.2105691383473007        1.9408047081423645     
 H  -5.6668657116075671        4.5140719060626182        3.5870759996076580     
 H  -6.5038062425500804        1.7314777538170611       0.39520324000386198     
 C  0.10253836308698959       -2.6040703879029459        8.2728841027841238     
 H -0.97694425123397866      -0.99164904451375502        9.2168913053497334     
 H   1.2274733542102401       -4.0195927307389967        7.0785459527708143     
 C   2.9634183636590343       -1.9752408986624832        1.4853785621502416     
 H  0.98075752767456137       -2.7232859977033543        1.0392236226378417     
 H   4.8041692920823822       -1.0571284184391763        2.1655989694860747     
 C   4.0840876091663016        3.3807638497999521        6.3412821015416121     
 H   3.6764929017629333        4.4550484666396875        4.5025654102602530     
 H   4.2623852781490044        2.1172233209969606        8.0861328561217700     
 H  -2.0213869289272060       -3.1271078919016699      -0.81329475627848824     
 H  -5.4982267670030636       -2.4462665187145500        7.7817773867181321     
 H  -6.9945644938044014        3.8576893993498365        1.5784993473224751     
 H -0.11507984817325886       -3.3037289869305928        9.0782037389088011     
 H   3.4352317558068224       -2.5002426452696356       0.65617556180326098     
 H   4.8502670255977831        4.0782850955745822        6.6737967588405063     
 Br   7.7555516339816446        5.2171716889770394        14.315477056700630     
 Co   8.3318595982572106        6.4945519844056108        12.418145444125331     
 P   10.207387119589642        7.6751580571378488        13.022256679106835     
 Br   8.8519904597882686        5.0437435526788432        10.630727131915471     
 P   6.4764751816028276        7.6728077579288696        11.755145804424298     
 C   9.9518281102173010        8.8805802930154005        14.367933093163366     
 C   11.079666066389800        8.6143350711347200        11.717986419679718     
 C   11.474867666872228        6.5144210075504541        13.652308179009244     
 C   6.7601449070984287        8.8618211813203835        10.405949083190087     
 C   5.5933818821128165        8.6175460723688264        13.049064840242492     
 C   5.1926399710552671        6.5610740943223913        11.066244274250472     
 C   9.1966119828630486        8.4865714413455002        15.489328043109589     
 C   10.457580589563307        10.190292989186810        14.301209806574569     
 C   10.323720257943394        9.4705579801033561        10.897655991850238     
 C   12.467238847574023        8.5074727107664607        11.512580249393666     
 C   11.802089217864221        5.3917832208477803        12.865137674689159     
 C   12.128880645937944        6.7155356372195882        14.882911257278945     
 C   7.4837758590323284        8.4134916533823265        9.2846503713639379     
 C   6.2594747752368916        10.172758041642055        10.430256824141136     
 C   6.3193887120814694        9.5465739430696903        13.818618891416019     
 C   4.2271722547161890        8.4151752861704701        13.318674788804525     
 C   4.9214614293732284        5.3435663079369249        11.721200329926639     
 C   4.4486163526823512        6.9186908781251857        9.9238594170633920     
 C   8.9633532635328184        9.3875698827462912        16.529174021949771     
 H   8.7833273249607604        7.4806212896529942        15.540320666025268     
 C   10.205161507845919        11.092023114540025        15.338986747291392     
 H   11.029896306535592        10.512437671311432        13.436120298927467     
 C   10.941021724981825        10.184018533525043        9.8690981718850956     
 H   9.2510954141131165        9.5794255548205456        11.050594223758081     
 C   13.085037292662626        9.2403286415642594        10.494943725010327     
 H   13.059317013216116        7.8406561721020163        12.135676731518796     
 C   12.786465771907743        4.5002051443070439        13.296727185623153     
 H   11.275833790019751        5.2107878454188130        11.925809525103871     
 C   13.106075395874862        5.8124118803028084        15.313968971973646     
 H   11.868608604868758        7.5736117484153009        15.503064387425466     
 C   7.6754417341756271        9.2602037932310104        8.1942101489819468     
 H   7.8916290806864948        7.4033449907137241        9.2693686782191858     
 C   6.4673749438529793        11.019813588555118        9.3374627265940902     
 H   5.7189810327882933        10.533972412207559        11.300147841704668     
 C   5.6908528043736117        10.242680668728642        14.853655520250383     
 H   7.3773556938520661        9.7236857046418343        13.625123212938963     
 C   3.5993557820348401        9.1259012970281521        14.345555818138303     
 H   3.6619671321806622        7.6863340365729753        12.741250164280386     
 C   3.9005749053327761        4.5136627988815672        11.249314077736807     
 H   5.5109662207660781        5.0495743409098628        12.592899527666074     
 C   3.4353128017964156        6.0791561548363182        9.4522513820290239     
 H   4.6684874636672911        7.8505144331579189        9.4025952138719671     
 C   9.4587872710944954        10.693444922581156        16.450589671874965     
 H   8.3793216855724957        9.0810167588917619        17.394606410905634     
 H   10.583659998556746        12.108985759913718        15.256218787913518     
 C   12.319606570520413        10.064666168987698        9.6631084516691796     
 H   10.336935974895411        10.812671251612388        9.2169093637495010     
 H   14.160358888982278        9.1465796276852362        10.343362438444480     
 C   13.440421762194491        4.7089193484987684        14.519118649801694     
 H   13.032700881799366        3.6343400301337456        12.680641610501215     
 H   13.618839238132486        5.9727210677796911        16.263731003540450     
 C   7.1660132605122273        10.563479407549739        8.2183735342911834     
 H   8.2312266599828448        8.9128912074252646        7.3268599072340219     
 H   6.0848179190460883        12.037755180476793        9.3801117328869310     
 C   4.3340705786797722        10.027964587451082        15.121664193331224     
 H   6.2721456994063924        10.933396371408129        15.462546334308620     
 H   2.5428652535576686        8.9533321166758011        14.551039515142616     
 C   3.1574142205595201        4.8791386191766195        10.118482141158928     
 H   3.6891594547706386        3.5755165223751990        11.764657382947245     
 H   2.8521462064826109        6.3583245051406330        8.5729632959459181     
 H   9.2412346601098214        11.393086967462073        17.255938224674441     
 H   12.791435825844513        10.589695682495050        8.8339317589377213     
 H   14.206663130021040        4.0114860114417317        14.851661779853499     
 H   7.3347133945497056        11.216591637967744        7.3643311342360107     
 H   3.8580639046494380        10.535905342568009        15.959393262465980     
 H   2.3613503461516179        4.2320807577931676        9.7561944170102617     
         142

 Br -0.50274308312719529        3.0398393240212398        2.4476789001303527     
 Co  -1.0247530536135165        1.5948475043904518        4.2387902526465542     
 P  -2.8808488899330857       0.41660014267313844        3.5777597167992408     
 Br  -1.5991829157109507        2.8780255187526831        6.1324563529427785     
 P  0.85009137646109745       0.41430849377668527        4.8448493051430841     
 C  -2.5981172487761754      -0.77294880832066748        2.2286724990791886     
 C  -3.7636179792733566      -0.52792303000721530        4.8720194361583449     
 C  -4.1640811786409406        1.5300331090681762        2.8908232253746071     
 C  0.59361781302629657      -0.79053750118949950        6.1906703473528113     
 C   1.7227182653331379      -0.52506155866617388        3.5409194533035238     
 C   2.1180813202989932        1.5734936738806848        5.4767844635278111     
 C  -1.8734743432061223      -0.32640961183638184        1.1073499931764410     
 C  -3.0988831867477584       -2.0838708052025514        2.2544252555319577     
 C  -3.0366469741989262       -1.4545471225049309        5.6432732920405462     
 C  -5.1305311060646730      -0.32867052756572823        5.1394977917092879     
 C  -4.4371145504871761        2.7443555788507572        3.5502303324291509     
 C  -4.9050547399951983        1.1777249432768746        1.7454470089320167     
 C -0.16058455678292938      -0.39472785526031007        7.3120414289382296     
 C   1.0992009794438529       -2.1002916659889079        6.1253652670516621     
 C  0.96776707329369260       -1.3837154905081932        2.7222879305423877     
 C   3.1095731337031634      -0.41499636407786888        3.3333484029691633     
 C   2.4434655852929246        2.6991963300789923        4.6938744175226041     
 C   2.7749941405746643        1.3673618618390300        6.7045510608223724     
 C  -1.6803950973975037       -1.1749374349702832        1.8607586758894255E-002
 H  -1.4654886290348663       0.68361538107534192        1.0908542442278921     
 C  -2.8894701341039903       -2.9327551501183136        1.1634766739174880     
 H  -3.6404035068706908       -2.4437980276050220        3.1241712042585248     
 C  -3.6648343801690704       -2.1511973664548711        6.6781028980467321     
 H  -1.9781966736719652       -1.6294272395867417        5.4511286752762684     
 C  -5.7580382827670658       -1.0400891272690589        6.1660876169097643     
 H  -5.6966043163736195       0.39812230277050886        4.5605457039214530     
 C  -5.4567177881971256        3.5763852716256248        3.0796765071171093     
 H  -3.8497544758526789        3.0345112351699481        4.4242243481436736     
 C  -5.9170822308530200        2.0194547136441896        1.2751754509844664     
 H  -4.6838505675455302       0.24837627397377182        1.2208549281697003     
 C -0.39251519964060733       -1.2939363726721469        8.3535468707714617     
 H -0.57368276840474386       0.61136462834012839        7.3618432172619155     
 C  0.84820806265940918       -3.0002181668534549        7.1649475323196450     
 H   1.6704935060847768       -2.4237287551652984        5.2601361565255349     
 C   1.5854348067991597       -2.0965778276025464        1.6934950705854404     
 H -0.10436524895900018       -1.4948721685880801        2.8765941309060876     
 C   3.7276947732989703       -1.1470847271904916        2.3153762783789760     
 H   3.7007580247791725       0.25388709266659631        3.9549203980985617     
 C   3.4289880817070095        3.5888193082467161        5.1267666186463110     
 H   1.9151718609917021        2.8838131036001320        3.7567207449121538     
 C   3.7533183662607543        2.2684716816565271        7.1369231750507280     
 H   2.5160490635977921       0.50690281619029143        7.3215182378836676     
 C  -2.1892847358745970       -2.4783269146210558        4.4617068370361473E-002
 H  -1.1237051427284910      -0.82896377235204255      -0.84869527296710001     
 H  -3.2718358170758663       -3.9506829535964458        1.2074884526351990     
 C  -5.0223338777169833       -1.9395901018798543        6.9440555268151556     
 H  -3.0828070791498461       -2.8398660509825198        7.2884395916879638     
 H  -6.8151480387578660      -0.87009221838963680        6.3697851188768198     
 C  -6.1968456994191881        3.2162339723774807        1.9457329275662067     
 H  -5.6692831135070625        4.5121028192784429        3.5984136785204810     
 H  -6.4978602817600750        1.7443220416025902       0.39349484934360451     
 C  0.10336498610785698       -2.5997323228227494        8.2767684168851829     
 H -0.97563981487171347      -0.98603753714617137        9.2190262777797507     
 H   1.2268391046162239       -4.0172145103230639        7.0835159885060932     
 C   2.9632830386684321       -1.9740137729316509        1.4854033986735586     
 H  0.98210906260959052       -2.7273063772097976        1.0427565084819856     
 H   4.8023814339168904       -1.0506826622098979        2.1619714593670030     
 C   4.0858149511885484        3.3750827885866221        6.3462171792721715     
 H   3.6740803850454045        4.4570147427570417        4.5139208504429025     
 H   4.2683467356657374        2.1043515629571630        8.0844211198136513     
 H  -2.0189350165920592       -3.1329928948348917      -0.80779481289325561     
 H  -5.4982196674695256       -2.4480686992802467        7.7815093813969227     
 H  -6.9918560864241082        3.8650316248198475        1.5844206058543100     
 H -0.11262165272837493       -3.2978387689085533        9.0837128588682141     
 H   3.4352370619997012       -2.4984465857849933       0.65591653060971022     
 H   4.8529907040645979        4.0709214221362764        6.6797247557978059     
 Br   7.7569545182362019        5.2113928862919039        14.310114951107254     
 Co   8.3313888976267290        6.4945543683119036        12.416446810130308     
 P   10.206244758517000        7.6750810250819921        13.022521902879713     
 Br   8.8533913912823845        5.0495263831335873        10.625364637434439     
 P   6.4753332686026397        7.6728873287602788        11.755409195396012     
 C   9.9497487798428157        8.8799552179543735        14.368316577432473     
 C   11.078885007397147        8.6144433913524043        11.718597224961071     
 C   11.474268781600747        6.5159748459204234        13.654533709861962     
 C   6.7580659362318674        8.8624465805590251        10.406328888937415     
 C   5.5925996792186288        8.6174402357242386        13.049672751939658     
 C   5.1920449398115824        6.5595175971408981        11.068470710600440     
 C   9.1955855511388460        8.4841351521824659        15.489708219895617     
 C   10.455330666059085        10.189709163407690        14.303007114056264     
 C   10.323937948320500        9.4730936222897988        10.899959109086888     
 C   12.465745504809089        8.5043959341620301        11.511050784907424     
 C   11.799622605673273        5.3901769009779281        12.871766943129881     
 C   12.131279606008748        6.7223012104582827        14.882198787260348     
 C   7.4827497397368408        8.4159272248035037        9.2850271127330082     
 C   6.2572274896277662        10.173343044239251        10.432050455545060     
 C   6.3196036955093717        9.5440418776183762        13.820919454041618     
 C   4.2256781604417766        8.4182514799924384        13.317142853930889     
 C   4.9189980518683463        5.3451742581344632        11.727837277784863     
 C   4.4510241379835280        6.9119126437901732        9.9231426677658323     
 C   8.9637119935172969        9.3833241344165383        16.531240348739789     
 H   8.7824828724233779        7.4780447486827946        15.539510592510251     
 C   10.204394254749525        11.089616862070690        15.342617625165300     
 H   11.026585703159887        10.513156549684002        13.437757756572303     
 C   10.941614528729703        10.185974680163373        9.8711849813660884     
 H   9.2518018076322424        9.5842370382391753        11.054249211460874     
 C   13.083878450418451        9.2365127946599745        10.493105471402972     
 H   13.056927248908375        7.8355115978618821        12.132625144757542     
 C   12.785214056673892        4.5006518523999075        13.304698897708276     
 H   11.271260594751768        5.2054186542375591        11.934691087143612     
 C   13.109675684983205        5.8212941162892884        15.314607561042070     
 H   11.872354070537508        7.5828338792876142        15.499058187037102     
 C   7.6758032943572516        9.2644489792022764        8.1962736755964833     
 H   7.8907831388807290        7.4059201008194755        9.2685549766045732     
 C   6.4666128998827803        11.022221120818111        9.3410905877011512     
 H   5.7156729030157400        10.533255454793721        11.301781189504357     
 C   5.6914416611553706        10.240726088320066        14.855740442253691     
 H   7.3780591468152616        9.7188799137923798        13.628775655623032     
 C   3.5981950803925176        9.1297138076729425        14.343716346622417     
 H   3.6595779348019515        7.6914772889547764        12.738195693455026     
 C   3.8993306949105913        4.5132120743561295        11.257295010567686     
 H   5.5063928579683399        5.0549525349558726        12.601792747535002     
 C   3.4389265886966545        6.0702552412005639        9.4528869031137557     
 H   4.6722420477361384        7.8412763134207246        9.3985796437338358     
 C   9.4596110588015296        10.689113083002413        16.454469818963300     
 H   8.3806220589609950        9.0754119966923099        17.396736594931923     
 H   10.583027132446297        12.106612463852803        15.261186830132617     
 C   12.319472334652387        10.063441624495185        9.6631275298312342     
 H   10.338289185755716        10.816696674024895        9.2204393381862015     
 H   14.158572119036794        9.1401349908862208        10.339727084054848     
 C   13.442140880921526        4.7145863148455174        14.524041221248249     
 H   13.030288771392742        3.6323791796781628        12.691968599627801     
 H   13.624784231370320        5.9855614076943784        16.262022617624421     
 C   7.1668426503847460        10.567811770153089        8.2222512565051051     
 H   8.2325297311706542        8.9184946975302477        7.3289874539517541     
 H   6.0841919648163492        12.040130373091674        9.3850769817011361     
 C   4.3339329918277878        10.029186840001010        15.121682354902475     
 H   6.2734936773859662        10.929373632234254        15.466074516521378     
 H   2.5410771052671572        8.9597704310707478        14.547403768399775     
 C   3.1591461156755520        4.8734573722181782        10.123408268935000     
 H   3.6867544120992628        3.5774769358901861        11.775999149157428     
 H   2.8581087650771035        6.3454577363245912        8.5712475505495220     
 H   9.2436856508824992        11.387204114697935        17.261441222629479     
 H   12.791441135354878        10.587900325488713        8.8336651834952082     
 H   14.209374532719636        4.0188298517722831        14.857575430869932     
 H   7.3371724116463923        11.222474967303226        7.3698322562536100     
 H   3.8580652961461421        10.537696109830142        15.959126888234914     
 H   2.3640781790281769        4.2247179656136238        9.7621124237162444     
         142

 Br -0.50134745208239562        3.0340632061982942        2.4423190713710419     
 Co  -1.0252284516554082        1.5948494096697052        4.2370923444789428     
 P  -2.8819925528307229       0.41651869198934283        3.5780233861421520     
 Br  -1.5977850467673114        2.8838076300132056        6.1270949900254372     
 P  0.84894523192816196       0.41439092047835058        4.8451164790542922     
 C  -2.6001979160707340      -0.77357687930490548        2.2290531184878182     
 C  -3.7643993888181169      -0.52782111549955701        4.8726279627898919     
 C  -4.1646819551808738        1.5315832202418780        2.8930497835335638     
 C  0.59153312120298962      -0.78990892302596383        6.1910539974061818     
 C   1.7219344040807709      -0.52516396791144715        3.5415326221604149     
 C   2.1174809833490653        1.5719397506463502        5.4790173092329679     
 C  -1.8744992703842565      -0.32884930762664033        1.1077289925995524     
 C  -3.1011372912086328       -2.0844566754023690        2.2562175574439607     
 C  -3.0364288006990030       -1.4520172516260073        5.6455740618019359     
 C  -5.1320250070600535      -0.33175520457531904        5.1379658806229109     
 C  -4.4395848149595212        2.7427426105899886        3.5568646350699260     
 C  -4.9026558782383978        1.1844907383856693        1.7447336733797298     
 C -0.16161350746272013      -0.39228724754171651        7.3124232469140704     
 C   1.0969455348264348       -2.0997043435968434        6.1271624522694008     
 C  0.96798232320842881       -1.3862450806718938        2.7245930107679315     
 C   3.1080773680243658      -0.41191481178659256        3.3318230029642231     
 C   2.4409951470220013        2.7008093865447784        4.7005211780781320     
 C   2.7773987436693313        1.3605824400576707        6.7038386297564880     
 C  -1.6800341750476822       -1.1791863562509772        2.0672622511830378E-002
 H  -1.4663299993538046       0.68103487919853190        1.0900444310401856     
 C  -2.8902409597822767       -2.9351631500670057        1.1671024394948104     
 H  -3.6437208596799273       -2.4430808564046633        3.1258021741829158     
 C  -3.6642404819284224       -2.1492472827938087        6.6801875200005369     
 H  -1.9774896617739677       -1.6246206307305460        5.4547813785136778     
 C  -5.7591970287337038       -1.0439131065569831        6.1642471231876383     
 H  -5.6989952798612187       0.39296912981547255        4.5574915152984925     
 C  -5.4579734560044733        3.5768261612737944        3.0876556116301730     
 H  -3.8543323834346306        3.0291326565078092        4.4331122766691253     
 C  -5.9134823648135182        2.0283380250553189        1.2758155052070046     
 H  -4.6801037732779918       0.25760100001850239        1.2168447302790075     
 C -0.39215492308770683       -1.2896848731527077        8.3556167735877853     
 H -0.57453001826869077       0.61394535559440500        7.3610348063432074     
 C  0.84743932170516578       -2.9978070326139226        7.1685803367610994     
 H   1.6671746528501499       -2.4244449230677771        5.2617720356308535     
 C   1.5860258561349341       -2.0985292911737932        1.6955852331793375     
 H -0.10366156150478587       -1.4996767149103600        2.8802499313556527     
 C   3.7265343663990440       -1.1432661529197423        2.3135440420876203     
 H   3.6983655536663744       0.25903663141183947        3.9518729566986646     
 C   3.4277373645350804        3.5883724991576651        5.1347585827144311     
 H   1.9105898799922949        2.8891990185215510        3.7656253774112858     
 C   3.7569293209635575        2.2595684238882034        7.1375643492828189     
 H   2.5198017197622353       0.49766156189098487        7.3175044177205484     
 C  -2.1884610106692688       -2.4826611200409805        4.8494100029621366E-002
 H  -1.1224001337264560      -0.83457239795546800      -0.84656505425516437     
 H  -3.2724744465918763       -3.9530573046181283        1.2124498541112563     
 C  -5.0224670744443420       -1.9408216920955790        6.9440726376212156     
 H  -3.0814522681177143       -2.8358461952837684        7.2919673721031089     
 H  -6.8169348171608757      -0.87654582254037705        6.3661476378284751     
 C  -6.1951291313821031        3.2218988064076606        1.9506611469900492     
 H  -5.6717005154065587        4.5101337324942685        3.6097513574333036     
 H  -6.4919143209700696        1.7571663293881197       0.39178645868334705     
 C  0.10419160912872436       -2.5953942577425528        8.2806527309862403     
 H -0.97433537850944818      -0.98042602977858773        9.2211612502097680     
 H   1.2262048550222080       -4.0148362899071310        7.0884860242413721     
 C   2.9631477136778299       -1.9727866472008186        1.4854282351968759     
 H  0.98346059754461979       -2.7313267567162405        1.0462893943261296     
 H   4.8005935757513978       -1.0442369059806194        2.1583439492479313     
 C   4.0875422932107943        3.3694017273732921        6.3511522570027310     
 H   3.6716678683278752        4.4589810188743959        4.5252762906255519     
 H   4.2743081931824705        2.0914798049173657        8.0827093835055344     
 H  -2.0164831042569120       -3.1388778977681140      -0.80229486950802309     
 H  -5.4982125679359886       -2.4498708798459434        7.7812413760757142     
 H  -6.9891476790438150        3.8723738502898581        1.5903418643861451     
 H -0.11016345728349103       -3.2919485508865138        9.0892219788276289     
 H   3.4352423681925797       -2.4966505263003511       0.65565749941615958     
 H   4.8557143825314117        4.0635577486979706        6.6856527527551055     
 Br   7.7583574024907582        5.2056140836067675        14.304752845513880     
 Co   8.3309181969962491        6.4945567522181964        12.414748176135287     
 P   10.205102397444357        7.6750039930261353        13.022787126652590     
 Br   8.8547923227764986        5.0553092135883313        10.620002142953407     
 P   6.4741913556024508        7.6729668995916871        11.755672586367726     
 C   9.9476694494683287        8.8793301428933464        14.368700061701583     
 C   11.078103948404495        8.6145517115700905        11.719208030242424     
 C   11.473669896329264        6.5175286842903937        13.656759240714679     
 C   6.7559869653653051        8.8630719797976667        10.406708694684742     
 C   5.5918174763244410        8.6173343990796507        13.050280663636826     
 C   5.1914499085678978        6.5579610999594058        11.070697146950408     
 C   9.1945591194146434        8.4816988630194334        15.490088396681644     
 C   10.453080742554866        10.189125337628569        14.304804421537961     
 C   10.324155638697608        9.4756292644762432        10.902262226323540     
 C   12.464252162044154        8.5013191575575995        11.509521320421179     
 C   11.797155993482326        5.3885705811080769        12.878396211570605     
 C   12.133678566079553        6.7290667836969771        14.881486317241752     
 C   7.4817236204413522        8.4183627962246828        9.2854038541020785     
 C   6.2549802040186400        10.173928046836448        10.433844086948984     
 C   6.3198186789372732        9.5415098121670638        13.823220016667218     
 C   4.2241840661673642        8.4213276738144067        13.315610919057255     
 C   4.9165346743634650        5.3467822083320016        11.734474225643087     
 C   4.4534319232847039        6.9051344094551608        9.9224259184682744     
 C   8.9640707235017754        9.3790783860867855        16.533306675529804     
 H   8.7816384198859936        7.4754682077125949        15.538700518995233     
 C   10.203627001653130        11.087210609601355        15.346248503039206     
 H   11.023275099784181        10.513875428056574        13.439395214217138     
 C   10.942207332477581        10.187930826801704        9.8732717908470828     
 H   9.2525082011513682        9.5890485216578067        11.057904199163669     
 C   13.082719608174276        9.2326969477556915        10.491267217795617     
 H   13.054537484600635        7.8303670236217471        12.129573557996290     
 C   12.783962341440043        4.5010985604927711        13.312670609793400     
 H   11.266687399483784        5.2000494630563043        11.943572649183356     
 C   13.113275974091549        5.8301763522757675        15.315246150110493     
 H   11.876099536206258        7.5920560101599275        15.495051986648738     
 C   7.6761648545388770        9.2686941651735424        8.1983372022110199     
 H   7.8899371970749632        7.4084952109252278        9.2677412749899606     
 C   6.4658508559125822        11.024628653081104        9.3447184488082122     
 H   5.7123647732431877        10.532538497379884        11.303414537304047     
 C   5.6920305179371304        10.238771507911490        14.857825364256998     
 H   7.3787625997784581        9.7140741229429235        13.632428098307100     
 C   3.5970343787501950        9.1335263183177329        14.341876875106530     
 H   3.6571887374232408        7.6966205413365785        12.735141222629668     
 C   3.8980864844884060        4.5127613498306918        11.265275943398565     
 H   5.5018194951706008        5.0603307290018815        12.610685967403930     
 C   3.4425403755968933        6.0613543275648087        9.4535224241984874     
 H   4.6759966318049857        7.8320381936835295        9.3945640735957046     
 C   9.4604348465085639        10.684781243423668        16.458349966051635     
 H   8.3819224323494961        9.0698072344928597        17.398866778958215     
 H   10.582394266335847        12.104239167791889        15.266154872351716     
 C   12.319338098784360        10.062217080002672        9.6631466079932888     
 H   10.339642396616023        10.820722096437402        9.2239693126229003     
 H   14.156785349091310        9.1336903540872054        10.336091729665217     
 C   13.443859999648559        4.7202532811922664        14.528963792694801     
 H   13.027876660986117        3.6304183292225796        12.703295588754386     
 H   13.630729224608155        5.9984017476090656        16.260314231708389     
 C   7.1676720402572647        10.572144132756440        8.2261289787190250     
 H   8.2338328023584655        8.9240981876352290        7.3311150006694863     
 H   6.0835660105866092        12.042505565706554        9.3900422305153413     
 C   4.3337954049758025        10.030409092550936        15.121700516473727     
 H   6.2748416553655399        10.925350893060379        15.469602698734136     
 H   2.5392889569766459        8.9662087454656945        14.543768021656934     
 C   3.1608780107915839        4.8677761252597369        10.128334396711072     
 H   3.6843493694278870        3.5794373494051728        11.787340915367613     
 H   2.8640713236715962        6.3325909675085486        8.5695318051531277     
 H   9.2461366416551787        11.381321261933797        17.266944220584517     
 H   12.791446444865244        10.586104968482376        8.8333986080526934     
 H   14.212085935418234        4.0261736921028337        14.863489081886366     
 H   7.3396314287430791        11.228358296638710        7.3753333782712094     
 H   3.8580666876428462        10.539486877092274        15.958860514003849     
 H   2.3668060119047354        4.2173551734340791        9.7680304304222272     
         142

 Br -0.49995182103759594        3.0282870883753485        2.4369592426117310     
 Co  -1.0257038496972999        1.5948513149489587        4.2353944363113323     
 P  -2.8831362157283595       0.41643724130554721        3.5782870554850632     
 Br  -1.5963871778236720        2.8895897412737281        6.1217336271080960     
 P  0.84779908739522636       0.41447334718001594        4.8453836529655003     
 C  -2.6022785833652931      -0.77420495028914360        2.2294337378964477     
 C  -3.7651807983628771      -0.52771920099189884        4.8732364894214388     
 C  -4.1652827317208070        1.5331333314155795        2.8952763416925205     
 C  0.58944842937968267      -0.78928034486242815        6.1914376474595523     
 C   1.7211505428284040      -0.52526637715672042        3.5421457910173060     
 C   2.1168806463991370        1.5703858274120157        5.4812501549381238     
 C  -1.8755241975623906      -0.33128900341689871        1.1081079920226637     
 C  -3.1033913956695072       -2.0850425456021870        2.2580098593559637     
 C  -3.0362106271990799       -1.4494873807470836        5.6478748315633256     
 C  -5.1335189080554340      -0.33483988158490985        5.1364339695365331     
 C  -4.4420550794318654        2.7411296423292204        3.5634989377107007     
 C  -4.9002570164815982        1.1912565334944640        1.7440203378274428     
 C -0.16264245814251088      -0.38984663982312295        7.3128050648899112     
 C   1.0946900902090169       -2.0991170212047785        6.1289596374871387     
 C  0.96819757312316512       -1.3887746708355941        2.7268980909934752     
 C   3.1065816023455683      -0.40883325949531618        3.3302976029592828     
 C   2.4385247087510784        2.7024224430105646        4.7071679386336607     
 C   2.7798033467639982        1.3538030182763112        6.7031261986906046     
 C  -1.6796732526978604       -1.1834352775316712        2.2737658264766505E-002
 H  -1.4671713696727426       0.67845437732172176        1.0892346178524790     
 C  -2.8910117854605630       -2.9375711500156974        1.1707282050721326     
 H  -3.6470382124891634       -2.4423636852043047        3.1274331441073069     
 C  -3.6636465836877745       -2.1472971991327467        6.6822721419543418     
 H  -1.9767826498759702       -1.6198140218743502        5.4584340817510872     
 C  -5.7603557747003418       -1.0477370858449075        6.1624066294655124     
 H  -5.7013862433488169       0.38781595686043618        4.5544373266755311     
 C  -5.4592291238118218        3.5772670509219640        3.0956347161432367     
 H  -3.8589102910165822        3.0237540778456697        4.4420002051945771     
 C  -5.9098824987740173        2.0372213364664482        1.2764555594295426     
 H  -4.6763569790104542       0.26682572606323296        1.2128345323883145     
 C -0.39179464653480628       -1.2854333736332688        8.3576866764041107     
 H -0.57537726813263768       0.61652608284868149        7.3602263954244993     
 C  0.84667058075092227       -2.9953958983743898        7.1722131412025529     
 H   1.6638557996155230       -2.4251610909702559        5.2634079147361730     
 C   1.5866169054707084       -2.1004807547450395        1.6976753957732347     
 H -0.10295787405057157       -1.5044812612326401        2.8839057318052177     
 C   3.7253739594991178       -1.1394475786489928        2.3117118057962651     
 H   3.6959730825535764       0.26418617015708257        3.9488255152987675     
 C   3.4264866473631512        3.5879256900686136        5.1427505467825521     
 H   1.9060078989928875        2.8945849334429701        3.7745300099104178     
 C   3.7605402756663611        2.2506651661198802        7.1382055235149098     
 H   2.5235543759266790       0.48842030759167837        7.3134905975574291     
 C  -2.1876372854639401       -2.4869953254609052        5.2371131688881259E-002
 H  -1.1210951247244210      -0.84018102355889357      -0.84443483554322862     
 H  -3.2731130761078857       -3.9554316556398108        1.2174112555873136     
 C  -5.0226002711716999       -1.9420532823113037        6.9440897484272766     
 H  -3.0800974570855826       -2.8318263395850169        7.2954951525182548     
 H  -6.8187215955638854      -0.88299942669111731        6.3625101567801314     
 C  -6.1934125633450181        3.2275636404378405        1.9555893664138915     
 H  -5.6741179173060541        4.5081646457100941        3.6210890363461266     
 H  -6.4859683601800642        1.7700106171736489       0.39007806802308959     
 C  0.10501823214959173       -2.5910561926623563        8.2845370450872995     
 H -0.97303094214718289      -0.97481452241100408        9.2232962226397870     
 H   1.2255706054281921       -4.0124580694911973        7.0934560599766510     
 C   2.9630123886872277       -1.9715595214699866        1.4854530717201933     
 H  0.98481213247964905       -2.7353471362226838        1.0498222801702735     
 H   4.7988057175859060       -1.0377911497513410        2.1547164391288596     
 C   4.0892696352330411        3.3637206661599617        6.3560873347332896     
 H   3.6692553516103463        4.4609472949917501        4.5366317308082023     
 H   4.2802696506992035        2.0786080468775685        8.0809976471974156     
 H  -2.0140311919217648       -3.1447629007013358      -0.79679492612279057     
 H  -5.4982054684024506       -2.4516730604116401        7.7809733707545057     
 H  -6.9864392716635217        3.8797160757598692        1.5962631229179800     
 H -0.10770526183860711       -3.2860583328644744        9.0947310987870420     
 H   3.4352476743854581       -2.4948544668157084       0.65539846822260883     
 H   4.8584380609982265        4.0561940752596657        6.6915807497124051     
 Br   7.7597602867453155        5.1998352809216319        14.299390739920504     
 Co   8.3304474963657675        6.4945591361244892        12.413049542140264     
 P   10.203960036371715        7.6749269609702786        13.023052350425468     
 Br   8.8561932542706145        5.0610920440430744        10.614639648472377     
 P   6.4730494426022629        7.6730464704230954        11.755935977339441     
 C   9.9455901190938416        8.8787050678323194        14.369083545970692     
 C   11.077322889411841        8.6146600317877748        11.719818835523775     
 C   11.473071011057783        6.5190825226603630        13.658984771567395     
 C   6.7539079944987437        8.8636973790363065        10.407088500432071     
 C   5.5910352734302533        8.6172285624350629        13.050888575333992     
 C   5.1908548773242131        6.5564046027779135        11.072923583300378     
 C   9.1935326876904391        8.4792625738563991        15.490468573467671     
 C   10.450830819050644        10.188541511849447        14.306601729019656     
 C   10.324373329074715        9.4781649066626859        10.904565343560190     
 C   12.462758819279220        8.4982423809531689        11.507991855934934     
 C   11.794689381291377        5.3869642612382247        12.885025480011327     
 C   12.136077526150356        6.7358323569356706        14.880773847223155     
 C   7.4806975011458636        8.4207983676458618        9.2857805954711505     
 C   6.2527329184095137        10.174513049433644        10.435637718352908     
 C   6.3200336623651756        9.5389777467157515        13.825520579292816     
 C   4.2226899718929518        8.4244038676363751        13.314078984183620     
 C   4.9140712968585829        5.3483901585295399        11.741111173501311     
 C   4.4558397085858807        6.8983561751201483        9.9217091691707147     
 C   8.9644294534862539        9.3748326377570326        16.535373002319819     
 H   8.7807939673486093        7.4728916667423952        15.537890445480215     
 C   10.202859748556737        11.084804357132020        15.349879380913114     
 H   11.019964496408475        10.514594306429146        13.441032671861974     
 C   10.942800136225459        10.189886973440034        9.8753586003280773     
 H   9.2532145946704940        9.5938600050764364        11.061559186866464     
 C   13.081560765930101        9.2288811008514067        10.489428964188262     
 H   13.052147720292893        7.8252224493816129        12.126521971235036     
 C   12.782710626206194        4.5015452685856356        13.320642321878523     
 H   11.262114204215802        5.1946802718750504        11.952454211223097     
 C   13.116876263199892        5.8390585882622466        15.315884739178918     
 H   11.879845001875008        7.6012781410322408        15.491045786260374     
 C   7.6765264147205015        9.2729393511448084        8.2004007288255565     
 H   7.8890912552691965        7.4110703210309792        9.2669275733753480     
 C   6.4650888119423833        11.027036185344095        9.3483463099152733     
 H   5.7090566434706345        10.531821539966048        11.305047885103734     
 C   5.6926193747188902        10.236816927502915        14.859910286260305     
 H   7.3794660527416536        9.7092683320934672        13.636080540991170     
 C   3.5958736771078725        9.1373388289625233        14.340037403590642     
 H   3.6547995400445301        7.7017637937183805        12.732086751804308     
 C   3.8968422740662212        4.5123106253052541        11.273256876229446     
 H   5.4972461323728625        5.0657089230478904        12.619579187272858     
 C   3.4461541624971321        6.0524534139290544        9.4541579452832210     
 H   4.6797512158738330        7.8228000739463353        9.3905485034575733     
 C   9.4612586342155964        10.680449403844925        16.462230113139974     
 H   8.3832228057379972        9.0642024722934096        17.400996962984507     
 H   10.581761400225398        12.101865871730974        15.271122914570816     
 C   12.319203862916332        10.060992535510158        9.6631656861553434     
 H   10.340995607476328        10.824747518849909        9.2274992870596009     
 H   14.154998579145824        9.1272457172881882        10.332456375275585     
 C   13.445579118375594        4.7259202475390145        14.533886364141356     
 H   13.025464550579493        3.6284574787669963        12.714622577880972     
 H   13.636674217845989        6.0112420875237529        16.258605845792360     
 C   7.1685014301297825        10.576476495359792        8.2300067009329467     
 H   8.2351358735462767        8.9297016777402121        7.3332425473872176     
 H   6.0829400563568701        12.044880758321435        9.3950074793295464     
 C   4.3336578181238181        10.031631345100864        15.121718678044978     
 H   6.2761896333451128        10.921328153886504        15.473130880946895     
 H   2.5375008086861346        8.9726470598606411        14.540132274914093     
 C   3.1626099059076163        4.8620948783012956        10.133260524487143     
 H   3.6819443267565108        3.5813977629201594        11.798682681577796     
 H   2.8700338822660889        6.3197241986925068        8.5678160597567334     
 H   9.2485876324278564        11.375438409169659        17.272447218539554     
 H   12.791451754375609        10.584309611476039        8.8331320326101785     
 H   14.214797338116831        4.0335175324333852        14.869402732902801     
 H   7.3420904458397649        11.234241625974194        7.3808345002888087     
 H   3.8580680791395503        10.541277644354407        15.958594139772785     
 H   2.3695338447812944        4.2099923812545343        9.7739484371282099     
         142

 Br -0.49855618999279627        3.0225109705524029        2.4315994138524202     
 Co  -1.0261792477391918        1.5948532202282122        4.2336965281437218     
 P  -2.8842798786259962       0.41635579062175160        3.5785507248279749     
 Br  -1.5949893088800327        2.8953718525342507        6.1163722641907547     
 P  0.84665294286229087       0.41455577388168124        4.8456508268767085     
 C  -2.6043592506598521      -0.77483302127338161        2.2298143573050768     
 C  -3.7659622079076374      -0.52761728648424056        4.8738450160529858     
 C  -4.1658835082607402        1.5346834425892812        2.8975028998514771     
 C  0.58736373755637572      -0.78865176669889248        6.1918212975129236     
 C   1.7203666815760370      -0.52536878640199369        3.5427589598741971     
 C   2.1162803094492091        1.5688319041776810        5.4834830006432806     
 C  -1.8765491247405248      -0.33372869920715714        1.1084869914457751     
 C  -3.1056455001303815       -2.0856284158020046        2.2598021612679666     
 C  -3.0359924536991563       -1.4469575098681600        5.6501756013247153     
 C  -5.1350128090508145      -0.33792455859450071        5.1349020584501552     
 C  -4.4445253439042096        2.7395166740684518        3.5701332403514758     
 C  -4.8978581547247986        1.1980223286032585        1.7433070022751560     
 C -0.16367140882230161      -0.38740603210452934        7.3131868828657520     
 C   1.0924346455915988       -2.0985296988127136        6.1307568227048774     
 C  0.96841282303790133       -1.3913042609992945        2.7292031712190190     
 C   3.1050858366667713      -0.40575170720403986        3.3287722029543425     
 C   2.4360542704801551        2.7040354994763511        4.7138146991891885     
 C   2.7822079498586647        1.3470235964949520        6.7024137676247211     
 C  -1.6793123303480388       -1.1876841988123652        2.4802694017702631E-002
 H  -1.4680127399916809       0.67587387544491162        1.0884248046647724     
 C  -2.8917826111388494       -2.9399791499643895        1.1743539706494548     
 H  -3.6503555652983999       -2.4416465140039461        3.1290641140316979     
 C  -3.6630526854471266       -2.1453471154716843        6.6843567639081467     
 H  -1.9760756379779727       -1.6150074130181542        5.4620867849884966     
 C  -5.7615145206669807       -1.0515610651328320        6.1605661357433865     
 H  -5.7037772068364161       0.38266278390539982        4.5513831380525707     
 C  -5.4604847916191703        3.5777079405701335        3.1036138206563004     
 H  -3.8634881985985339        3.0183754991835308        4.4508881337200297     
 C  -5.9062826327345155        2.0461046478775775        1.2770956136520808     
 H  -4.6726101847429167       0.27605045210796358        1.2088243344976217     
 C -0.39143436998190578       -1.2811818741138297        8.3597565792204342     
 H -0.57622451799658458       0.61910681010295809        7.3594179845057912     
 C  0.84590183979667877       -2.9929847641348575        7.1758459456440074     
 H   1.6605369463808959       -2.4258772588727346        5.2650437938414916     
 C   1.5872079548064826       -2.1024322183162862        1.6997655583671318     
 H -0.10225418659635725       -1.5092858075549200        2.8875615322547832     
 C   3.7242135525991915       -1.1356290043782433        2.3098795695049099     
 H   3.6935806114407783       0.26933570890232572        3.9457780738988699     
 C   3.4252359301912221        3.5874788809795626        5.1507425108506730     
 H   1.9014259179934803        2.8999708483643896        3.7834346424095493     
 C   3.7641512303691642        2.2417619083515570        7.1388466977470006     
 H   2.5273070320911222       0.47917905329237181        7.3094767773943108     
 C  -2.1868135602586118       -2.4913295308808294        5.6248163348141159E-002
 H  -1.1197901157223857      -0.84578964916231913      -0.84230461683129287     
 H  -3.2737517056238952       -3.9578060066614933        1.2223726570633708     
 C  -5.0227334678990587       -1.9432848725270284        6.9441068592333366     
 H  -3.0787426460534508       -2.8278064838862655        7.2990229329334007     
 H  -6.8205083739668950      -0.88945303084185756        6.3588726757317868     
 C  -6.1916959953079331        3.2332284744680204        1.9605175858377339     
 H  -5.6765353192055494        4.5061955589259197        3.6324267152589496     
 H  -6.4800223993900588        1.7828549049591782       0.38836967736283212     
 C  0.10584485517045911       -2.5867181275821602        8.2884213591883569     
 H -0.97172650578491770      -0.96920301504342043        9.2254311950698042     
 H   1.2249363558341761       -4.0100798490752645        7.0984260957119307     
 C   2.9628770636966251       -1.9703323957391543        1.4854779082435106     
 H  0.98616366741467831       -2.7393675157291266        1.0533551660144174     
 H   4.7970178594204134       -1.0313453935220627        2.1510889290097883     
 C   4.0909969772552879        3.3580396049466317        6.3610224124638490     
 H   3.6668428348928175        4.4629135711091044        4.5479871709908517     
 H   4.2862311082159366        2.0657362888377708        8.0792859108892987     
 H  -2.0115792795866181       -3.1506479036345576      -0.79129498273755805     
 H  -5.4981983688689136       -2.4534752409773364        7.7807053654332972     
 H  -6.9837308642832285        3.8870583012298803        1.6021843814498151     
 H -0.10524706639372319       -3.2801681148424349        9.1002402187464551     
 H   3.4352529805783369       -2.4930584073310662       0.65513943702905808     
 H   4.8611617394650413        4.0488304018213599        6.6975087466697047     
 Br   7.7611631709998719        5.1940564782364955        14.294028634327129     
 Co   8.3299767957352877        6.4945615200307820        12.411350908145243     
 P   10.202817675299071        7.6748499289144227        13.023317574198346     
 Br   8.8575941857647305        5.0668748744978185        10.609277153991345     
 P   6.4719075296020740        7.6731260412545046        11.756199368311153     
 C   9.9435107887193563        8.8780799927712941        14.369467030239800     
 C   11.076541830419188        8.6147683520054610        11.720429640805127     
 C   11.472472125786300        6.5206363610303324        13.661210302420113     
 C   6.7518290236321814        8.8643227782749481        10.407468306179398     
 C   5.5902530705360647        8.6171227257904732        13.051496487031160     
 C   5.1902598460805294        6.5548481055964203        11.075150019650346     
 C   9.1925062559662365        8.4768262846933666        15.490848750253701     
 C   10.448580895546424        10.187957686070327        14.308399036501351     
 C   10.324591019451823        9.4807005488491285        10.906868460796842     
 C   12.461265476514285        8.4951656043487382        11.506462391448689     
 C   11.792222769100428        5.3853579413683725        12.891654748452050     
 C   12.138476486221160        6.7425979301743650        14.880061377204559     
 C   7.4796713818503759        8.4232339390670390        9.2861573368402208     
 C   6.2504856328003884        10.175098052030839        10.437431349756833     
 C   6.3202486457930780        9.5364456812644391        13.827821141918415     
 C   4.2211958776185394        8.4274800614583452        13.312547049309984     
 C   4.9116079193537017        5.3499981087270783        11.747748121359535     
 C   4.4582474938870575        6.8915779407851359        9.9209924198731549     
 C   8.9647881834707324        9.3705868894272797        16.537439329109834     
 H   8.7799495148112250        7.4703151257721956        15.537080371965198     
 C   10.202092495460342        11.082398104662687        15.353510258787022     
 H   11.016653893032768        10.515313184801716        13.442670129506809     
 C   10.943392939973338        10.191843120078364        9.8774454098090700     
 H   9.2539209881896181        9.5986714884950661        11.065214174569260     
 C   13.080401923685926        9.2250652539471236        10.487590710580907     
 H   13.049757955985152        7.8200778751414779        12.123470384473784     
 C   12.781458910972344        4.5019919766784993        13.328614033963646     
 H   11.257541008947818        5.1893110806937965        11.961335773262839     
 C   13.120476552308233        5.8479408242487265        15.316523328247341     
 H   11.883590467543758        7.6105002719045540        15.487039585872010     
 C   7.6768879749021259        9.2771845371160744        8.2024642554400931     
 H   7.8882453134634307        7.4136454311367315        9.2661138717607354     
 C   6.4643267679721852        11.029443717607087        9.3519741710223343     
 H   5.7057485136980821        10.531104582552210        11.306681232903424     
 C   5.6932082315006491        10.234862347094339        14.861995208263615     
 H   7.3801695057048491        9.7044625412440126        13.639732983675239     
 C   3.5947129754655500        9.1411513396073119        14.338197932074756     
 H   3.6524103426658194        7.7069070461001825        12.729032280978950     
 C   3.8955980636440359        4.5118599007798155        11.281237809060325     
 H   5.4926727695751243        5.0710871170938994        12.628472407141787     
 C   3.4497679493973710        6.0435525002933002        9.4547934663679527     
 H   4.6835057999426803        7.8135619542091401        9.3865329333194421     
 C   9.4620824219226307        10.676117564266182        16.466110260228309     
 H   8.3845231791264965        9.0585977100939576        17.403127147010796     
 H   10.581128534114947        12.099492575670059        15.276090956789915     
 C   12.319069627048306        10.059767991017646        9.6631847643173998     
 H   10.342348818336633        10.828772941262418        9.2310292614963014     
 H   14.153211809200339        9.1208010804891728        10.328821020885954     
 C   13.447298237102627        4.7315872138857635        14.538808935587909     
 H   13.023052440172869        3.6264966283114135        12.725949567007557     
 H   13.642619211083824        6.0240824274384401        16.256897459876331     
 C   7.1693308200023012        10.580808857963142        8.2338844231468684     
 H   8.2364389447340862        8.9353051678451951        7.3353700941049498     
 H   6.0823141021271310        12.047255950936314        9.3999727281437515     
 C   4.3335202312718337        10.032853597650792        15.121736839616231     
 H   6.2775376113246866        10.917305414712629        15.476659063159653     
 H   2.5357126603956233        8.9790853742555878        14.536496528171252     
 C   3.1643418010236481        4.8564136313428543        10.138186652263215     
 H   3.6795392840851351        3.5833581764351461        11.810024447787981     
 H   2.8759964408605820        6.3068574298764650        8.5661003143603391     
 H   9.2510386232005359        11.369555556405521        17.277950216494592     
 H   12.791457063885975        10.582514254469702        8.8328654571676637     
 H   14.217508740815429        4.0408613727639366        14.875316383919234     
 H   7.3445494629364516        11.240124955309678        7.3863356223064081     
 H   3.8580694706362544        10.543068411616540        15.958327765541720     
 H   2.3722616776578533        4.2026295890749896        9.7798664438341927     
         142

 Br -0.49716055894799666        3.0167348527294573        2.4262395850931093     
 Co  -1.0266546457810835        1.5948551255074657        4.2319986199761104     
 P  -2.8854235415236329       0.41627433993795604        3.5788143941708861     
 Br  -1.5935914399363933        2.9011539637947736        6.1110109012734135     
 P  0.84550679832935538       0.41463820058334661        4.8459180007879175     
 C  -2.6064399179544111      -0.77546109225761961        2.2301949767137064     
 C  -3.7667436174523976      -0.52751537197658238        4.8744535426845328     
 C  -4.1664842848006725        1.5362335537629830        2.8997294580104338     
 C  0.58527904573306877      -0.78802318853535680        6.1922049475662941     
 C   1.7195828203236698      -0.52547119564726708        3.5433721287310882     
 C   2.1156799724992807        1.5672779809433464        5.4857158463484366     
 C  -1.8775740519186590      -0.33616839499741558        1.1088659908688863     
 C  -3.1078996045912559       -2.0862142860018222        2.2615944631799696     
 C  -3.0357742801992331       -1.4444276389892363        5.6524763710861050     
 C  -5.1365067100461950      -0.34100923560409152        5.1333701473637774     
 C  -4.4469956083765547        2.7379037058076836        3.5767675429922505     
 C  -4.8954592929679981        1.2047881237120532        1.7425936667228692     
 C -0.16470035950209236      -0.38496542438593578        7.3135687008415928     
 C   1.0901792009741809       -2.0979423764206486        6.1325540079226162     
 C  0.96862807295263753       -1.3938338511629951        2.7315082514445628     
 C   3.1035900709879738      -0.40267015491276348        3.3272468029494022     
 C   2.4335838322092322        2.7056485559421373        4.7204614597447172     
 C   2.7846125529533317        1.3402441747135927        6.7017013365588376     
 C  -1.6789514079982171       -1.1919331200930594        2.6867729770638754E-002
 H  -1.4688541103106190       0.67329337356810148        1.0876149914770659     
 C  -2.8925534368171357       -2.9423871499130811        1.1779797362267772     
 H  -3.6536729181076364       -2.4409293428035874        3.1306950839560894     
 C  -3.6624587872064787       -2.1433970318106219        6.6864413858619516     
 H  -1.9753686260799752       -1.6102008041619584        5.4657394882259061     
 C  -5.7626732666336187       -1.0553850444207564        6.1587256420212606     
 H  -5.7061681703240144       0.37750961095036345        4.5483289494296093     
 C  -5.4617404594265180        3.5781488302183031        3.1115929251693637     
 H  -3.8680661061804855        3.0129969205213913        4.4597760622454814     
 C  -5.9026827666950137        2.0549879592887068        1.2777356678746190     
 H  -4.6688633904753782       0.28527517815269415        1.2048141366069289     
 C -0.39107409342900529       -1.2769303745943905        8.3618264820367578     
 H -0.57707176786053138       0.62168753735723459        7.3586095735870831     
 C  0.84513309884243526       -2.9905736298953247        7.1794787500854609     
 H   1.6572180931462690       -2.4265934267752134        5.2666796729468111     
 C   1.5877990041422569       -2.1043836818875330        1.7018557209610290     
 H -0.10155049914214295       -1.5140903538772001        2.8912173327043482     
 C   3.7230531456992648       -1.1318104301074940        2.3080473332135543     
 H   3.6911881403279803       0.27448524764756882        3.9427306324989728     
 C   3.4239852130192929        3.5870320718905115        5.1587344749187940     
 H   1.8968439369940731        2.9053567632858086        3.7923392749086813     
 C   3.7677621850719678        2.2328586505832337        7.1394878719790915     
 H   2.5310596882555658       0.46993779899306531        7.3054629572311915     
 C  -2.1859898350532836       -2.4956637363007541        6.0125195007401051E-002
 H  -1.1184851067203507      -0.85139827476574470      -0.84017439811935724     
 H  -3.2743903351399046       -3.9601803576831758        1.2273340585394281     
 C  -5.0228666646264166       -1.9445164627427531        6.9441239700393975     
 H  -3.0773878350213186       -2.8237866281875141        7.3025507133485457     
 H  -6.8222951523699038      -0.89590663499259782        6.3552351946834431     
 C  -6.1899794272708490        3.2388933084982003        1.9654458052615762     
 H  -5.6789527211050457        4.5042264721417453        3.6437643941717721     
 H  -6.4740764386000533        1.7956991927447075       0.38666128670257466     
 C  0.10667147819132650       -2.5823800625019637        8.2923056732894160     
 H -0.97042206942265241      -0.96359150767583679        9.2275661674998215     
 H   1.2243021062401600       -4.0077016286593308        7.1033961314472096     
 C   2.9627417387060229       -1.9691052700083220        1.4855027447668276     
 H  0.98751520234970758       -2.7433878952355699        1.0568880518585613     
 H   4.7952300012549216       -1.0248996372927841        2.1474614188907166     
 C   4.0927243192775347        3.3523585437333017        6.3659574901944085     
 H   3.6644303181752886        4.4648798472264595        4.5593426111735020     
 H   4.2921925657326696        2.0528645307979736        8.0775741745811800     
 H  -2.0091273672514709       -3.1565329065677799      -0.78579503935232542     
 H  -5.4981912693353756       -2.4552774215430331        7.7804373601120886     
 H  -6.9810224569029353        3.8944005266998909        1.6081056399816500     
 H -0.10278887094883928       -3.2742778968203954        9.1057493387058681     
 H   3.4352582867712154       -2.4912623478464240       0.65488040583550733     
 H   4.8638854179318551        4.0414667283830550        6.7034367436270053     
 Br   7.7625660552544291        5.1882776755513600        14.288666528733755     
 Co   8.3295060951048061        6.4945639039370739        12.409652274150220     
 P   10.201675314226430        7.6747728968585660        13.023582797971223     
 Br   8.8589951172588464        5.0726577049525625        10.603914659510313     
 P   6.4707656166018861        7.6732056120859129        11.756462759282867     
 C   9.9414314583448693        8.8774549177102671        14.369850514508910     
 C   11.075760771426534        8.6148766722231471        11.721040446086480     
 C   11.471873240514819        6.5221901994003018        13.663435833272830     
 C   6.7497500527656200        8.8649481775135897        10.407848111926725     
 C   5.5894708676418769        8.6170168891458854        13.052104398728327     
 C   5.1896648148368447        6.5532916084149280        11.077376456000314     
 C   9.1914798242420339        8.4743899955303341        15.491228927039728     
 C   10.446330972042205        10.187373860291206        14.310196343983048     
 C   10.324808709828929        9.4832361910355711        10.909171578033494     
 C   12.459772133749350        8.4920888277443058        11.504932926962447     
 C   11.789756156909482        5.3837516214985204        12.898284016892772     
 C   12.140875446291965        6.7493635034130595        14.879348907185964     
 C   7.4786452625548874        8.4256695104882180        9.2865340782092911     
 C   6.2482383471912621        10.175683054628035        10.439224981160757     
 C   6.3204636292209804        9.5339136158131268        13.830121704544014     
 C   4.2197017833441262        8.4305562552803135        13.311015114436350     
 C   4.9091445418488195        5.3516060589246166        11.754385069217760     
 C   4.4606552791882343        6.8847997064501234        9.9202756705755952     
 C   8.9651469134552109        9.3663411410975268        16.539505655899852     
 H   8.7791050622738407        7.4677385848019968        15.536270298450178     
 C   10.201325242363946        11.079991852193352        15.357141136660928     
 H   11.013343289657062        10.516032063174288        13.444307587151645     
 C   10.943985743721216        10.193799266716695        9.8795322192900645     
 H   9.2546273817087439        9.6034829719136976        11.068869162272055     
 C   13.079243081441751        9.2212494070428388        10.485752456973550     
 H   13.047368191677410        7.8149333009013437        12.120418797712532     
 C   12.780207195738495        4.5024386847713629        13.336585746048769     
 H   11.252967813679835        5.1839418895125426        11.970217335302580     
 C   13.124076841416576        5.8568230602352056        15.317161917315765     
 H   11.887335933212508        7.6197224027768673        15.483033385483646     
 C   7.6772495350837513        9.2814297230873404        8.2045277820546314     
 H   7.8873993716576649        7.4162205412424829        9.2653001701461228     
 C   6.4635647240019862        11.031851249870080        9.3556020321293953     
 H   5.7024403839255289        10.530387625138372        11.308314580703113     
 C   5.6937970882824089        10.232907766685763        14.864080130266922     
 H   7.3808729586680446        9.6996567503945563        13.643385426359309     
 C   3.5935522738232275        9.1449638502521022        14.336358460558870     
 H   3.6500211452871087        7.7120502984819836        12.725977810153591     
 C   3.8943538532218511        4.5114091762543778        11.289218741891204     
 H   5.4880994067773861        5.0764653111399092        12.637365627010716     
 C   3.4533817362976102        6.0346515866575450        9.4554289874526845     
 H   4.6872603840115277        7.8043238344719459        9.3825173631813108     
 C   9.4629062096296650        10.671785724687437        16.469990407316644     
 H   8.3858235525149976        9.0529929478945075        17.405257331037088     
 H   10.580495668004499        12.097119279609144        15.281058999009014     
 C   12.318935391180277        10.058543446525132        9.6632038424794544     
 H   10.343702029196940        10.832798363674925        9.2345592359330002     
 H   14.151425039254855        9.1143564436901574        10.325185666496321     
 C   13.449017355829662        4.7372541802325125        14.543731507034463     
 H   13.020640329766245        3.6245357778558303        12.737276556134145     
 H   13.648564204321659        6.0369227673531274        16.255189073960299     
 C   7.1701602098748198        10.585141220566493        8.2377621453607883     
 H   8.2377420159218975        8.9409086579501764        7.3374976408226820     
 H   6.0816881478973919        12.049631143551196        9.4049379769579549     
 C   4.3333826444198493        10.034075850200720        15.121755001187482     
 H   6.2788855893042603        10.913282675538754        15.480187245372413     
 H   2.5339245121051119        8.9855236886505327        14.532860781428411     
 C   3.1660736961396800        4.8507323843844121        10.143112780039285     
 H   3.6771342414137593        3.5853185899501328        11.821366213998164     
 H   2.8819589994550747        6.2939906610604224        8.5643845689639448     
 H   9.2534896139732137        11.363672703641383        17.283453214449626     
 H   12.791462373396341        10.580718897463365        8.8325988817251488     
 H   14.220220143514027        4.0482052130944881        14.881230034935667     
 H   7.3470084800331383        11.246008284645161        7.3918367443240074     
 H   3.8580708621329585        10.544859178878674        15.958061391310654     
 H   2.3749895105344119        4.1952667968954458        9.7857844505401754     
         142

 Br -0.49576492790319698        3.0109587349065112        2.4208797563337985     
 Co  -1.0271300438229751        1.5948570307867191        4.2303007118084999     
 P  -2.8865672044212700       0.41619288925416043        3.5790780635137978     
 Br  -1.5921935709927539        2.9069360750552962        6.1056495383560723     
 P  0.84436065379641978       0.41472062728501197        4.8461851746991256     
 C  -2.6085205852489701      -0.77608916324185762        2.2305755961223355     
 C  -3.7675250269971579      -0.52741345746892410        4.8750620693160798     
 C  -4.1670850613406056        1.5377836649366847        2.9019560161693905     
 C  0.58319435390976182      -0.78739461037182112        6.1925885976196646     
 C   1.7187989590713029      -0.52557360489254035        3.5439852975879793     
 C   2.1150796355493529        1.5657240577090117        5.4879486920535934     
 C  -1.8785989790967930      -0.33860809078767401        1.1092449902919976     
 C  -3.1101537090521303       -2.0868001562016403        2.2633867650919730     
 C  -3.0355561066993100       -1.4418977681103127        5.6547771408474938     
 C  -5.1380006110415755      -0.34409391261368238        5.1318382362774004     
 C  -4.4494658728488989        2.7362907375469150        3.5834018456330257     
 C  -4.8930604312111985        1.2115539188208477        1.7418803311705822     
 C -0.16572931018188311      -0.38252481666734217        7.3139505188174336     
 C   1.0879237563567628       -2.0973550540285837        6.1343511931403540     
 C  0.96884332286737385       -1.3963634413266954        2.7338133316701065     
 C   3.1020943053091767      -0.39958860262148710        3.3257214029444619     
 C   2.4311133939383089        2.7072616124079234        4.7271082203002450     
 C   2.7870171560479986        1.3334647529322334        6.7009889054929541     
 C  -1.6785904856483955       -1.1961820413737534        2.8932765523574881E-002
 H  -1.4696954806295572       0.67071287169129135        1.0868051782893593     
 C  -2.8933242624954225       -2.9447951498617733        1.1816055018040994     
 H  -3.6569902709168725       -2.4402121716032288        3.1323260538804805     
 C  -3.6618648889658312       -2.1414469481495595        6.6885260078157565     
 H  -1.9746616141819777       -1.6053941953057624        5.4693921914633155     
 C  -5.7638320126002567       -1.0592090237086809        6.1568851482991347     
 H  -5.7085591338116135       0.37235643799532714        4.5452747608066488     
 C  -5.4629961272338665        3.5785897198664727        3.1195720296824274     
 H  -3.8726440137624372        3.0076183418592524        4.4686639907709331     
 C  -5.8990829006555128        2.0638712706998361        1.2783757220971572     
 H  -4.6651165962078407       0.29449990419742478        1.2008039387162361     
 C -0.39071381687610479       -1.2726788750749516        8.3638963848530832     
 H -0.57791901772447829       0.62426826461151108        7.3578011626683750     
 C  0.84436435788819175       -2.9881624956557924        7.1831115545269153     
 H   1.6538992399116421       -2.4273095946776921        5.2683155520521296     
 C   1.5883900534780313       -2.1063351454587798        1.7039458835549262     
 H -0.10084681168792864       -1.5188949001994803        2.8948731331539133     
 C   3.7218927387993386       -1.1279918558367446        2.3062150969221991     
 H   3.6887956692151822       0.27963478639281192        3.9396831910990757     
 C   3.4227344958473633        3.5865852628014605        5.1667264389869150     
 H   1.8922619559946658        2.9107426782072277        3.8012439074078133     
 C   3.7713731397747710        2.2239553928149101        7.1401290462111833     
 H   2.5348123444200090       0.46069654469375876        7.3014491370680723     
 C  -2.1851661098479553       -2.4999979417206788        6.4002226666660944E-002
 H  -1.1171800977183157      -0.85700690036917015      -0.83804417940742149     
 H  -3.2750289646559145       -3.9625547087048583        1.2322954600154852     
 C  -5.0229998613537754       -1.9457480529584776        6.9441410808454576     
 H  -3.0760330239891869       -2.8197667724887627        7.3060784937636916     
 H  -6.8240819307729135      -0.90236023914333807        6.3515977136350985     
 C  -6.1882628592337641        3.2445581425283803        1.9703740246854187     
 H  -5.6813701230045410        4.5022573853575709        3.6551020730845951     
 H  -6.4681304778100479        1.8085434805302367       0.38495289604231719     
 C  0.10749810121219387       -2.5780419974217672        8.2961899873904752     
 H -0.96911763306038723      -0.95798000030825314        9.2297011399298388     
 H   1.2236678566461441       -4.0053234082433979        7.1083661671824885     
 C   2.9626064137154207       -1.9678781442774897        1.4855275812901449     
 H  0.98886673728473684       -2.7474082747420132        1.0604209377027050     
 H   4.7934421430894298       -1.0184538810635058        2.1438339087716449     
 C   4.0944516612997806        3.3466774825199712        6.3708925679249671     
 H   3.6620178014577598        4.4668461233438137        4.5706980513561515     
 H   4.2981540232494027        2.0399927727581764        8.0758624382730613     
 H  -2.0066754549163242       -3.1624179095010017      -0.78029509596709290     
 H  -5.4981841698018377       -2.4570796021087298        7.7801693547908801     
 H  -6.9783140495226421        3.9017427521699020        1.6140268985134851     
 H -0.10033067550395536       -3.2683876787983559        9.1112584586652812     
 H   3.4352635929640942       -2.4894662883617813       0.65462137464195658     
 H   4.8666090963986699        4.0341030549447492        6.7093647405843049     
 Br   7.7639689395089855        5.1824988728662236        14.283304423140379     
 Co   8.3290353944743263        6.4945662878433668        12.407953640155199     
 P   10.200532953153786        7.6746958648027093        13.023848021744101     
 Br   8.8603960487529623        5.0784405354073057        10.598552165029282     
 P   6.4696237036016981        7.6732851829173221        11.756726150254581     
 C   9.9393521279703823        8.8768298426492400        14.370233998778019     
 C   11.074979712433882        8.6149849924408315        11.721651251367831     
 C   11.471274355243336        6.5237440377702720        13.665661364125548     
 C   6.7476710818990586        8.8655735767522295        10.408227917674054     
 C   5.5886886647476892        8.6169110525012975        13.052712310425495     
 C   5.1890697835931601        6.5517351112334348        11.079602892350282     
 C   9.1904533925178296        8.4719537063672998        15.491609103825756     
 C   10.444081048537983        10.186790034512086        14.311993651464743     
 C   10.325026400206037        9.4857718332220138        10.911474695270144     
 C   12.458278790984416        8.4890120511398752        11.503403462476202     
 C   11.787289544718533        5.3821453016286682        12.904913285333496     
 C   12.143274406362769        6.7561290766517530        14.878636437167367     
 C   7.4776191432593988        8.4281050819093970        9.2869108195783614     
 C   6.2459910615821359        10.176268057225231        10.441018612564681     
 C   6.3206786126488819        9.5313815503618144        13.832422267169612     
 C   4.2182076890697138        8.4336324491022818        13.309483179562715     
 C   4.9066811643439383        5.3532140091221558        11.761022017075984     
 C   4.4630630644894103        6.8780214721151109        9.9195589212780355     
 C   8.9655056434396894        9.3620953927677739        16.541571982689867     
 H   8.7782606097364564        7.4651620438317972        15.535460224935161     
 C   10.200557989267553        11.077585599724017        15.360772014534836     
 H   11.010032686281356        10.516750941546860        13.445945044796479     
 C   10.944578547469094        10.195755413355025        9.8816190287710590     
 H   9.2553337752278697        9.6082944553323273        11.072524149974850     
 C   13.078084239197576        9.2174335601385557        10.483914203366195     
 H   13.044978427369671        7.8097887266612087        12.117367210951278     
 C   12.778955480504646        4.5028853928642265        13.344557458133893     
 H   11.248394618411851        5.1785726983312887        11.979098897342322     
 C   13.127677130524919        5.8657052962216856        15.317800506384188     
 H   11.891081398881257        7.6289445336491806        15.479027185095282     
 C   7.6776110952653758        9.2856749090586064        8.2065913086691680     
 H   7.8865534298518982        7.4187956513482343        9.2644864685315120     
 C   6.4628026800317881        11.034258782133071        9.3592298932364564     
 H   5.6991322541529765        10.529670667724535        11.309947928502803     
 C   5.6943859450641678        10.230953186277185        14.866165052270230     
 H   7.3815764116312401        9.6948509595451018        13.647037869043377     
 C   3.5923915721809050        9.1487763608968926        14.334518989042984     
 H   3.6476319479083981        7.7171935508637857        12.722923339328231     
 C   3.8931096427996659        4.5109584517289401        11.297199674722084     
 H   5.4835260439796469        5.0818435051859181        12.646258846879643     
 C   3.4569955231978491        6.0257506730217907        9.4560645085374162     
 H   4.6910149680803741        7.7950857147347516        9.3785017930431795     
 C   9.4637299973366975        10.667453885108694        16.473870554404979     
 H   8.3871239259034986        9.0473881856950573        17.407387515063380     
 H   10.579862801894048        12.094745983548229        15.286027041228113     
 C   12.318801155312251        10.057318902032620        9.6632229206415090     
 H   10.345055240057246        10.836823786087432        9.2380892103697008     
 H   14.149638269309369        9.1079118068911420        10.321550312106689     
 C   13.450736474556695        4.7429211465792616        14.548654078481016     
 H   13.018228219359619        3.6225749274002470        12.748603545260730     
 H   13.654509197559493        6.0497631072678146        16.253480688044270     
 C   7.1709895997473385        10.589473583169845        8.2416398675747100     
 H   8.2390450871097070        8.9465121480551595        7.3396251875404133     
 H   6.0810621936676528        12.052006336166077        9.4099032257721600     
 C   4.3332450575678649        10.035298102750648        15.121773162758734     
 H   6.2802335672838341        10.909259936364879        15.483715427585171     
 H   2.5321363638146006        8.9919620030454794        14.529225034685572     
 C   3.1678055912557119        4.8450511374259708        10.148038907815357     
 H   3.6747291987423836        3.5872790034651194        11.832707980208347     
 H   2.8879215580495674        6.2811238922443806        8.5626688235675505     
 H   9.2559406047458932        11.357789850877245        17.288956212404663     
 H   12.791467682906708        10.578923540457030        8.8323323062826340     
 H   14.222931546212624        4.0555490534250387        14.887143685952100     
 H   7.3494674971298251        11.251891613980645        7.3973378663416067     
 H   3.8580722536296630        10.546649946140807        15.957795017079588     
 H   2.3777173434109709        4.1879040047159011        9.7917024572461564     
         142

 Br -0.49436929685839731        3.0051826170835656        2.4155199275744872     
 Co  -1.0276054418648668        1.5948589360659726        4.2286028036408885     
 P  -2.8877108673189067       0.41611143857036481        3.5793417328567090     
 Br  -1.5907957020491148        2.9127181863158187        6.1002881754387310     
 P  0.84321450926348429       0.41480305398667727        4.8464523486103337     
 C  -2.6106012525435291      -0.77671723422609573        2.2309562155309650     
 C  -3.7683064365419181      -0.52731154296126592        4.8756705959476268     
 C  -4.1676858378805388        1.5393337761103865        2.9041825743283471     
 C  0.58110966208645498      -0.78676603220828545        6.1929722476730360     
 C   1.7180150978189359      -0.52567601413781362        3.5445984664448709     
 C   2.1144792985994250        1.5641701344746770        5.4901815377587493     
 C  -1.8796239062749271      -0.34104778657793244        1.1096239897151090     
 C  -3.1124078135130047       -2.0873860264014579        2.2651790670039760     
 C  -3.0353379331993864       -1.4393678972313890        5.6570779106088835     
 C  -5.1394945120369560      -0.34717858962327319        5.1303063251910226     
 C  -4.4519361373212432        2.7346777692861464        3.5900361482738008     
 C  -4.8906615694543989        1.2183197139296424        1.7411669956182954     
 C -0.16675826086167383      -0.38008420894874861        7.3143323367932744     
 C   1.0856683117393449       -2.0967677316365192        6.1361483783580928     
 C  0.96905857278211005       -1.3988930314903960        2.7361184118956503     
 C   3.1005985396303792      -0.39650705033021078        3.3241960029395221     
 C   2.4286429556673861        2.7088746688737100        4.7337549808557737     
 C   2.7894217591426651        1.3266853311508742        6.7002764744270706     
 C  -1.6782295632985738       -1.2004309626544474        3.0997801276511007E-002
 H  -1.4705368509484953       0.66813236981448121        1.0859953651016527     
 C  -2.8940950881737089       -2.9472031498104649        1.1852312673814218     
 H  -3.6603076237261090       -2.4394950004028702        3.1339570238048715     
 C  -3.6612709907251832       -2.1394968644884975        6.6906106297695613     
 H  -1.9739546022839802       -1.6005875864495667        5.4730448947007249     
 C  -5.7649907585668956       -1.0630330029966051        6.1550446545770088     
 H  -5.7109500972992118       0.36720326504029077        4.5422205721836884     
 C  -5.4642517950412151        3.5790306095146427        3.1275511341954911     
 H  -3.8772219213443888        3.0022397631971129        4.4775519192963849     
 C  -5.8954830346160110        2.0727545821109654        1.2790157763196952     
 H  -4.6613698019403031       0.30372463024215535        1.1967937408255431     
 C -0.39035354032320424       -1.2684273755555124        8.3659662876694068     
 H -0.57876626758842520       0.62684899186578769        7.3569927517496669     
 C  0.84359561693394836       -2.9857513614162596        7.1867443589683688     
 H   1.6505803866770150       -2.4280257625801709        5.2699514311574491     
 C   1.5889811028138057       -2.1082866090300265        1.7060360461488231     
 H -0.10014312423371434       -1.5236994465217601        2.8985289336034783     
 C   3.7207323318994123       -1.1241732815659953        2.3043828606308439     
 H   3.6864031981023841       0.28478432513805507        3.9366357496991786     
 C   3.4214837786754342        3.5861384537124090        5.1747184030550351     
 H   1.8876799749952586        2.9161285931286467        3.8101485399069452     
 C   3.7749840944775741        2.2150521350465868        7.1407702204432741     
 H   2.5385650005844527       0.45145529039445220        7.2974353169049531     
 C  -2.1843423846426271       -2.5043321471406030        6.7879258325920844E-002
 H  -1.1158750887162807      -0.86261552597259572      -0.83591396069548574     
 H  -3.2756675941719240       -3.9649290597265412        1.2372568614915425     
 C  -5.0231330580811333       -1.9469796431742024        6.9441581916515185     
 H  -3.0746782129570551       -2.8157469167900113        7.3096062741788375     
 H  -6.8258687091759231      -0.90881384329407833        6.3479602325867548     
 C  -6.1865462911966791        3.2502229765585602        1.9753022441092609     
 H  -5.6837875249040364        4.5002882985733965        3.6664397519974181     
 H  -6.4621845170200425        1.8213877683157660       0.38324450538205973     
 C  0.10832472423306125       -2.5737039323415711        8.3000743014915326     
 H -0.96781319669812194      -0.95236849294066950        9.2318361123598578     
 H   1.2230336070521282       -4.0029451878274651        7.1133362029177674     
 C   2.9624710887248185       -1.9666510185466577        1.4855524178134623     
 H  0.99021827221976599       -2.7514286542484561        1.0639538235468489     
 H   4.7916542849239372       -1.0120081248342274        2.1402063986525732     
 C   4.0961790033220273        3.3409964213066412        6.3758276456555265     
 H   3.6596052847402309        4.4688123994611679        4.5820534915388018     
 H   4.3041154807661357        2.0271210147183787        8.0741507019649443     
 H  -2.0042235425811770       -3.1683029124342235      -0.77479515258186038     
 H  -5.4981770702683006       -2.4588817826744265        7.7799013494696707     
 H  -6.9756056421423489        3.9090849776399130        1.6199481570453200     
 H  -9.7872480059071440E-002  -3.2624974607763164        9.1167675786246942     
 H   3.4352688991569726       -2.4876702288771391       0.65436234344840594     
 H   4.8693327748654847        4.0267393815064434        6.7152927375416045     
 Br   7.7653718237635427        5.1767200701810880        14.277942317547003     
 Co   8.3285646938438447        6.4945686717496596        12.406255006160176     
 P   10.199390592081144        7.6746188327468525        13.024113245516979     
 Br   8.8617969802470782        5.0842233658620497        10.593189670548250     
 P   6.4684817906015093        7.6733647537487304        11.756989541226295     
 C   9.9372727975958970        8.8762047675882130        14.370617483047127     
 C   11.074198653441227        8.6150933126585176        11.722262056649184     
 C   11.470675469971855        6.5252978761402414        13.667886894978263     
 C   6.7455921110324963        8.8661989759908710        10.408607723421381     
 C   5.5879064618535015        8.6168052158567097        13.053320222122663     
 C   5.1884747523494754        6.5501786140519425        11.081829328700252     
 C   9.1894269607936270        8.4695174172042673        15.491989280611783     
 C   10.441831125033763        10.186206208732965        14.313790958946438     
 C   10.325244090583144        9.4883074754084564        10.913777812506796     
 C   12.456785448219481        8.4859352745354446        11.501873997989957     
 C   11.784822932527584        5.3805389817588161        12.911542553774218     
 C   12.145673366433574        6.7628946498904474        14.877923967148771     
 C   7.4765930239639102        8.4305406533305742        9.2872875609474335     
 C   6.2437437759730106        10.176853059822427        10.442812243968605     
 C   6.3208935960767842        9.5288494849105003        13.834722829795211     
 C   4.2167135947953014        8.4367086429242502        13.307951244689079     
 C   4.9042177868390562        5.3548219593196942        11.767658964934208     
 C   4.4654708497905871        6.8712432377800994        9.9188421719804758     
 C   8.9658643734241679        9.3578496444380210        16.543638309479881     
 H   8.7774161571990721        7.4625855028615975        15.534650151420143     
 C   10.199790736171158        11.075179347254682        15.364402892408744     
 H   11.006722082905650        10.517469819919430        13.447582502441316     
 C   10.945171351216972        10.197711559993357        9.8837058382520517     
 H   9.2560401687469955        9.6131059387509570        11.076179137677643     
 C   13.076925396953399        9.2136177132342709        10.482075949758840     
 H   13.042588663061929        7.8046441524210746        12.114315624190025     
 C   12.777703765270797        4.5033321009570901        13.352529170219016     
 H   11.243821423143867        5.1732035071500340        11.987980459382065     
 C   13.131277419633262        5.8745875322081647        15.318439095452613     
 H   11.894826864550007        7.6381666645214938        15.475020984706918     
 C   7.6779726554470011        9.2899200950298724        8.2086548352837045     
 H   7.8857074880461324        7.4213707614539866        9.2636727669168994     
 C   6.4620406360615892        11.036666314396063        9.3628577543435174     
 H   5.6958241243804233        10.528953710310699        11.311581276302491     
 C   5.6949748018459276        10.228998605868609        14.868249974273537     
 H   7.3822798645944356        9.6900451686956455        13.650690311727447     
 C   3.5912308705385820        9.1525888715416812        14.332679517527097     
 H   3.6452427505296874        7.7223368032455877        12.719868868502873     
 C   3.8918654323774806        4.5105077272035015        11.305180607552964     
 H   5.4789526811819087        5.0872216992319270        12.655152066748572     
 C   3.4606093100980879        6.0168497593860355        9.4567000296221480     
 H   4.6947695521492214        7.7858475949975565        9.3744862229050483     
 C   9.4645537850437318        10.663122045529949        16.477750701493314     
 H   8.3884242992919980        9.0417834234956054        17.409517699089669     
 H   10.579229935783598        12.092372687487314        15.290995083447212     
 C   12.318666919444222        10.056094357540106        9.6632419988035636     
 H   10.346408450917552        10.840849208499939        9.2416191848064013     
 H   14.147851499363885        9.1014671700921266        10.317914957717058     
 C   13.452455593283730        4.7485881129260097        14.553576649927571     
 H   13.015816108952995        3.6206140769446642        12.759930534387316     
 H   13.660454190797328        6.0626034471825019        16.251772302128241     
 C   7.1718189896198563        10.593805945773195        8.2455175897886317     
 H   8.2403481582975182        8.9521156381601408        7.3417527342581455     
 H   6.0804362394379137        12.054381528780956        9.4148684745863651     
 C   4.3331074707158796        10.036520355300574        15.121791324329985     
 H   6.2815815452634078        10.905237197191004        15.487243609797931     
 H   2.5303482155240893        8.9984003174404261        14.525589287942731     
 C   3.1695374863717438        4.8393698904675295        10.152965035591428     
 H   3.6723241560710078        3.5892394169801061        11.844049746418532     
 H   2.8938841166440601        6.2682571234283389        8.5609530781711562     
 H   9.2583915955185709        11.351906998113106        17.294459210359701     
 H   12.791472992417074        10.577128183450693        8.8320657308401191     
 H   14.225642948911222        4.0628928937555902        14.893057336968534     
 H   7.3519265142265109        11.257774943316129        7.4028389883592061     
 H   3.8580736451263671        10.548440713402940        15.957528642848525     
 H   2.3804451762875298        4.1805412125363564        9.7976204639521391     
         142

 Br -0.49297366581359764        2.9994064992606200        2.4101600988151763     
 Co  -1.0280808399067585        1.5948608413452261        4.2269048954732780     
 P  -2.8888545302165434       0.41602998788656920        3.5796054021996202     
 Br  -1.5893978331054754        2.9185002975763412        6.0949268125213898     
 P  0.84206836473054880       0.41488548068834263        4.8467195225215418     
 C  -2.6126819198380877      -0.77734530521033374        2.2313368349395946     
 C  -3.7690878460866784      -0.52720962845360764        4.8762791225791728     
 C  -4.1682866144204711        1.5408838872840880        2.9064091324873038     
 C  0.57902497026314803      -0.78613745404474977        6.1933558977264065     
 C   1.7172312365665690      -0.52577842338308689        3.5452116353017620     
 C   2.1138789616494966        1.5626162112403426        5.4924143834639061     
 C  -1.8806488334530613      -0.34348748236819088        1.1100029891382204     
 C  -3.1146619179738790       -2.0879718966012755        2.2669713689159789     
 C  -3.0351197596994632       -1.4368380263524654        5.6593786803702733     
 C  -5.1409884130323364      -0.35026326663286406        5.1287744141046447     
 C  -4.4544064017935883        2.7330648010253782        3.5966704509145755     
 C  -4.8882627076975984        1.2250855090384372        1.7404536600660083     
 C -0.16778721154146459      -0.37764360123015506        7.3147141547691152     
 C   1.0834128671219267       -2.0961804092444543        6.1379455635758315     
 C  0.96927382269684637       -1.4014226216540964        2.7384234921211936     
 C   3.0991027739515822      -0.39342549803893440        3.3226706029345818     
 C   2.4261725173964628        2.7104877253394961        4.7404017414113016     
 C   2.7918263622373320        1.3199059093695149        6.6995640433611872     
 C  -1.6778686409487522       -1.2046798839351416        3.3062837029447137E-002
 H  -1.4713782212674336       0.66555186793767107        1.0851855519139462     
 C  -2.8948659138519952       -2.9496111497591571        1.1888570329587440     
 H  -3.6636249765353455       -2.4387778292025115        3.1355879937292626     
 C  -3.6606770924845353       -2.1375467808274351        6.6926952517233662     
 H  -1.9732475903859827       -1.5957809775933707        5.4766975979381343     
 C  -5.7661495045335336       -1.0668569822845295        6.1532041608548829     
 H  -5.7133410607868109       0.36205009208525440        4.5391663835607270     
 C  -5.4655074628485627        3.5794714991628123        3.1355302387085549     
 H  -3.8817998289263405        2.9968611845349740        4.4864398478218366     
 C  -5.8918831685765092        2.0816378935220947        1.2796558305422334     
 H  -4.6576230076727647       0.31294935628688592        1.1927835429348503     
 C -0.38999326377030374       -1.2641758760360733        8.3680361904857321     
 H -0.57961351745237211       0.62942971912006418        7.3561843408309588     
 C  0.84282687597970485       -2.9833402271767273        7.1903771634098232     
 H   1.6472615334423881       -2.4287419304826496        5.2715873102627677     
 C   1.5895721521495800       -2.1102380726012733        1.7081262087427203     
 H  -9.9439436779500040E-002  -1.5285039928440403        2.9021847340530438     
 C   3.7195719249994861       -1.1203547072952458        2.3025506243394882     
 H   3.6840107269895861       0.28993386388329817        3.9335883082992815     
 C   3.4202330615035050        3.5856916446233580        5.1827103671231560     
 H   1.8830979939958512        2.9215145080500662        3.8190531724060768     
 C   3.7785950491803777        2.2061488772782636        7.1414113946753650     
 H   2.5423176567488959       0.44221403609514570        7.2934214967418338     
 C  -2.1835186594372984       -2.5086663525605277        7.1756289985180743E-002
 H  -1.1145700797142457      -0.86822415157602129      -0.83378374198354999     
 H  -3.2763062236879334       -3.9673034107482237        1.2422182629675997     
 C  -5.0232662548084921       -1.9482112333899271        6.9441753024575785     
 H  -3.0733234019249234       -2.8117270610912599        7.3131340545939825     
 H  -6.8276554875789328      -0.91526744744481858        6.3443227515384102     
 C  -6.1848297231595941        3.2558878105887401        1.9802304635331034     
 H  -5.6862049268035326        4.4983192117892221        3.6777774309102407     
 H  -6.4562385562300371        1.8342320561012952       0.38153611472180227     
 C  0.10915134725392862       -2.5693658672613746        8.3039586155925917     
 H -0.96650876033585664      -0.94675698557308585        9.2339710847898751     
 H   1.2223993574581122       -4.0005669674115314        7.1183062386530462     
 C   2.9623357637342163       -1.9654238928158254        1.4855772543367793     
 H  0.99156980715479526       -2.7554490337548994        1.0674867093909928     
 H   4.7898664267584454       -1.0055623686049489        2.1365788885335015     
 C   4.0979063453442741        3.3353153600933108        6.3807627233860860     
 H   3.6571927680227021        4.4707786755785222        4.5934089317214513     
 H   4.3100769382828688        2.0142492566785815        8.0724389656568256     
 H  -2.0017716302460298       -3.1741879153674457      -0.76929520919662786     
 H  -5.4981699707347627       -2.4606839632401232        7.7796333441484622     
 H  -6.9728972347620557        3.9164272031099236        1.6258694155771551     
 H  -9.5414284614187522E-002  -3.2566072427542769        9.1222766985841073     
 H   3.4352742053498511       -2.4858741693924968       0.65410331225485518     
 H   4.8720564533322985        4.0193757080681385        6.7212207344989041     
 Br   7.7667747080180991        5.1709412674959516        14.272580211953629     
 Co   8.3280939932133649        6.4945710556559524        12.404556372165155     
 P   10.198248231008501        7.6745418006909958        13.024378469289855     
 Br   8.8631979117411923        5.0900061963167937        10.587827176067220     
 P   6.4673398776013213        7.6734443245801396        11.757252932198007     
 C   9.9351934672214099        8.8755796925271877        14.371000967316236     
 C   11.073417594448575        8.6152016328762020        11.722872861930536     
 C   11.470076584700372        6.5268517145102107        13.670112425830981     
 C   6.7435131401659349        8.8668243752295126        10.408987529168709     
 C   5.5871242589593137        8.6166993792121218        13.053928133819829     
 C   5.1878797211057908        6.5486221168704493        11.084055765050220     
 C   9.1884005290694226        8.4670811280412330        15.492369457397810     
 C   10.439581201529544        10.185622382953845        14.315588266428135     
 C   10.325461780960252        9.4908431175948991        10.916080929743446     
 C   12.455292105454546        8.4828584979310140        11.500344533503712     
 C   11.782356320336637        5.3789326618889639        12.918171822214941     
 C   12.148072326504378        6.7696602231291418        14.877211497130174     
 C   7.4755669046684226        8.4329762247517532        9.2876643023165038     
 C   6.2414964903638843        10.177438062419624        10.444605875372529     
 C   6.3211085795046866        9.5263174194591880        13.837023392420811     
 C   4.2152195005208890        8.4397848367462203        13.306419309815444     
 C   4.9017544093341749        5.3564299095172325        11.774295912792432     
 C   4.4678786350917639        6.8644650034450869        9.9181254226829161     
 C   8.9662231034086464        9.3536038961082681        16.545704636269896     
 H   8.7765717046616878        7.4600089618913978        15.533840077905126     
 C   10.199023483074765        11.072773094785347        15.368033770282651     
 H   11.003411479529944        10.518188698292002        13.449219960086150     
 C   10.945764154964852        10.199667706631686        9.8857926477330462     
 H   9.2567465622661214        9.6179174221695884        11.079834125380438     
 C   13.075766554709224        9.2098018663299879        10.480237696151486     
 H   13.040198898754188        7.7994995781809395        12.111264037428773     
 C   12.776452050036946        4.5037788090499538        13.360500882304139     
 H   11.239248227875885        5.1678343159687801        11.996862021421807     
 C   13.134877708741605        5.8834697681946437        15.319077684521035     
 H   11.898572330218757        7.6473887953938071        15.471014784318552     
 C   7.6783342156286256        9.2941652810011384        8.2107183618982411     
 H   7.8848615462403657        7.4239458715597380        9.2628590653022869     
 C   6.4612785920913911        11.039073846659056        9.3664856154505767     
 H   5.6925159946078709        10.528236752896861        11.313214624102180     
 C   5.6955636586276874        10.227044025460033        14.870334896276846     
 H   7.3829833175576320        9.6852393778461892        13.654342754411516     
 C   3.5900701688962595        9.1564013821864716        14.330840046011209     
 H   3.6428535531509767        7.7274800556273897        12.716814397677513     
 C   3.8906212219552958        4.5100570026780638        11.313161540383843     
 H   5.4743793183841705        5.0925998932779359        12.664045286617501     
 C   3.4642230969983268        6.0079488457502812        9.4573355507068797     
 H   4.6985241362180687        7.7766094752603623        9.3704706527669170     
 C   9.4653775727507661        10.658790205951206        16.481630848581652     
 H   8.3897246726804990        9.0361786612961552        17.411647883115961     
 H   10.578597069673149        12.089999391426399        15.295963125666312     
 C   12.318532683576196        10.054869813047592        9.6632610769656182     
 H   10.347761661777858        10.844874630912447        9.2451491592431001     
 H   14.146064729418400        9.0950225332931094        10.314279603327426     
 C   13.454174712010763        4.7542550792727587        14.558499221374124     
 H   13.013403998546371        3.6186532264890809        12.771257523513901     
 H   13.666399184035162        6.0754437870971891        16.250063916212209     
 C   7.1726483794923750        10.598138308376546        8.2493953120025516     
 H   8.2416512294853295        8.9577191282651238        7.3438802809758768     
 H   6.0798102852081737        12.056756721395837        9.4198337234005702     
 C   4.3329698838638953        10.037742607850502        15.121809485901236     
 H   6.2829295232429816        10.901214458017130        15.490771792010689     
 H   2.5285600672335775        9.0048386318353728        14.521953541199890     
 C   3.1712693814877762        4.8336886435090882        10.157891163367500     
 H   3.6699191133996316        3.5911998304950927        11.855391512628715     
 H   2.8998466752385528        6.2553903546122962        8.5592373327747620     
 H   9.2608425862912505        11.346024145348967        17.299962208314739     
 H   12.791478301927439        10.575332826444356        8.8317991553976043     
 H   14.228354351609820        4.0702367340861416        14.898970987984969     
 H   7.3543855313231976        11.263658272651611        7.4083401103768054     
 H   3.8580750366230712        10.550231480665072        15.957262268617459     
 H   2.3831730091640884        4.1731784203568116        9.8035384706581219     
         142

 Br -0.49157803476879802        2.9936303814376743        2.4048002700558655     
 Co  -1.0285562379486501        1.5948627466244796        4.2252069873056666     
 P  -2.8899981931141800       0.41594853720277364        3.5798690715425319     
 Br  -1.5879999641618361        2.9242824088368642        6.0895654496040486     
 P  0.84092222019761320       0.41496790739000794        4.8469866964327508     
 C  -2.6147625871326468      -0.77797337619457174        2.2317174543482237     
 C  -3.7698692556314386      -0.52710771394594935        4.8768876492107198     
 C  -4.1688873909604043        1.5424339984577897        2.9086356906462605     
 C  0.57694027843984108      -0.78550887588121410        6.1937395477797770     
 C   1.7164473753142020      -0.52588083262836027        3.5458248041586531     
 C   2.1132786246995687        1.5610622880060079        5.4946472291690620     
 C  -1.8816737606311955      -0.34592717815844931        1.1103819885613317     
 C  -3.1169160224347534       -2.0885577668010935        2.2687636708279819     
 C  -3.0349015861995401       -1.4343081554735417        5.6616794501316630     
 C  -5.1424823140277169      -0.35334794364245486        5.1272425030182669     
 C  -4.4568766662659325        2.7314518327646096        3.6033047535553506     
 C  -4.8858638459407988        1.2318513041472317        1.7397403245137215     
 C -0.16881616222125534      -0.37520299351156144        7.3150959727449560     
 C   1.0811574225045089       -2.0955930868523893        6.1397427487935694     
 C  0.96948907261158257       -1.4039522118177967        2.7407285723467374     
 C   3.0976070082727847      -0.39034394574765807        3.3211452029296415     
 C   2.4237020791255395        2.7121007818052822        4.7470485019668303     
 C   2.7942309653319990        1.3131264875881556        6.6988516122953037     
 C  -1.6775077185989304       -1.2089288052158356        3.5127872782383260E-002
 H  -1.4722195915863716       0.66297136606086093        1.0843757387262396     
 C  -2.8956367395302816       -2.9520191497078487        1.1924827985360662     
 H  -3.6669423293445820       -2.4380606580021529        3.1372189636536536     
 C  -3.6600831942438874       -2.1355966971663727        6.6947798736771711     
 H  -1.9725405784879853       -1.5909743687371749        5.4803503011755437     
 C  -5.7673082505001725       -1.0706809615724540        6.1513636671327570     
 H  -5.7157320242744092       0.35689691913021804        4.5361121949377665     
 C  -5.4667631306559112        3.5799123888109818        3.1435093432216186     
 H  -3.8863777365082921        2.9914826058728350        4.4953277763472883     
 C  -5.8882833025370083        2.0905212049332240        1.2802958847647716     
 H  -4.6538762134052272       0.32217408233161648        1.1887733450441575     
 C -0.38963298721740325       -1.2599243765166344        8.3701060933020557     
 H -0.58046076731631902       0.63201044637434078        7.3553759299122508     
 C  0.84205813502546134       -2.9809290929371945        7.1940099678512777     
 H   1.6439426802077612       -2.4294580983851284        5.2732231893680872     
 C   1.5901632014853544       -2.1121895361725200        1.7102163713366174     
 H  -9.8735749325285727E-002  -1.5333085391663202        2.9058405345026088     
 C   3.7184115180995594       -1.1165361330244963        2.3007183880481330     
 H   3.6816182558767880       0.29508340262854132        3.9305408668993840     
 C   3.4189823443315759        3.5852448355343070        5.1907023311912770     
 H   1.8785160129964440        2.9269004229714852        3.8279578049052088     
 C   3.7822060038831808        2.1972456195099404        7.1420525689074559     
 H   2.5460703129133395       0.43297278179583915        7.2894076765787146     
 C  -2.1826949342319701       -2.5130005579804520        7.5633321644440629E-002
 H  -1.1132650707122105      -0.87383277717944685      -0.83165352327161424     
 H  -3.2769448532039429       -3.9696777617699062        1.2471796644436570     
 C  -5.0233994515358500       -1.9494428236056518        6.9441924132636386     
 H  -3.0719685908927912       -2.8077072053925085        7.3166618350091284     
 H  -6.8294422659819425      -0.92172105159555884        6.3406852704900665     
 C  -6.1831131551225091        3.2615526446189200        1.9851586829569456     
 H  -5.6886223287030280        4.4963501250050477        3.6891151098230637     
 H  -6.4502925954400325        1.8470763438868245       0.37982772406154480     
 C  0.10997797027479601       -2.5650278021811781        8.3078429296936491     
 H -0.96520432397359146      -0.94114547820550221        9.2361060572198923     
 H   1.2217651078640961       -3.9981887469955986        7.1232762743883260     
 C   2.9622004387436136       -1.9641967670849931        1.4856020908600966     
 H  0.99292134208982452       -2.7594694132613422        1.0710195952351367     
 H   4.7880785685929528      -0.99911661237567051        2.1329513784144298     
 C   4.0996336873665209        3.3296342988799807        6.3856978011166454     
 H   3.6547802513051733        4.4727449516958764        4.6047643719041007     
 H   4.3160383957996018        2.0013774986387842        8.0707272293487087     
 H  -1.9993197179108830       -3.1800729183006675      -0.76379526581139523     
 H  -5.4981628712012256       -2.4624861438058199        7.7793653388272537     
 H  -6.9701888273817634        3.9237694285799347        1.6317906741089900     
 H  -9.2956089169303618E-002  -3.2507170247322379        9.1277858185435203     
 H   3.4352795115427299       -2.4840781099078542       0.65384428106130443     
 H   4.8747801317991133        4.0120120346298327        6.7271487314562037     
 Br   7.7681775922726564        5.1651624648108161        14.267218106360254     
 Co   8.3276232925828833        6.4945734395622443        12.402857738170132     
 P   10.197105869935859        7.6744647686351399        13.024643693062734     
 Br   8.8645988432353082        5.0957890267715378        10.582464681586188     
 P   6.4661979646011325        7.6735238954115479        11.757516323169721     
 C   9.9331141368469229        8.8749546174661607        14.371384451585346     
 C   11.072636535455922        8.6153099530938881        11.723483667211887     
 C   11.469477699428891        6.5284055528801801        13.672337956683698     
 C   6.7414341692993727        8.8674497744681542        10.409367334916036     
 C   5.5863420560651260        8.6165935425675322        13.054536045516997     
 C   5.1872846898621070        6.5470656196889570        11.086282201400188     
 C   9.1873740973452200        8.4646448388782005        15.492749634183838     
 C   10.437331278025322        10.185038557174725        14.317385573909830     
 C   10.325679471337358        9.4933787597813417        10.918384046980098     
 C   12.453798762689612        8.4797817213265834        11.498815069017470     
 C   11.779889708145689        5.3773263420191117        12.924801090655663     
 C   12.150471286575183        6.7764257963678354        14.876499027111578     
 C   7.4745407853729340        8.4354117961729322        9.2880410436855740     
 C   6.2392492047547581        10.178023065016820        10.446399506776455     
 C   6.3213235629325890        9.5237853540078756        13.839323955046408     
 C   4.2137254062464757        8.4428610305681886        13.304887374941810     
 C   4.8992910318292928        5.3580378597147709        11.780932860650656     
 C   4.4702864203929407        6.8576867691100745        9.9174086733853564     
 C   8.9665818333931266        9.3493581477785153        16.547770963059914     
 H   8.7757272521243035        7.4574324209211982        15.533030004390108     
 C   10.198256229978369        11.070366842316012        15.371664648156559     
 H   11.000100876154237        10.518907576664574        13.450857417730987     
 C   10.946356958712730        10.201623853270018        9.8878794572140407     
 H   9.2574529557852454        9.6227289055882181        11.083489113083234     
 C   13.074607712465049        9.2059860194257030        10.478399442544131     
 H   13.037809134446446        7.7943550039408054        12.108212450667519     
 C   12.775200334803097        4.5042255171428174        13.368472594389262     
 H   11.234675032607901        5.1624651247875262        12.005743583461548     
 C   13.138477997849948        5.8923520041811237        15.319716273589458     
 H   11.902317795887507        7.6566109262661204        15.467008583930188     
 C   7.6786957758102510        9.2984104669724044        8.2127818885127795     
 H   7.8840156044345999        7.4265209816654902        9.2620453636876743     
 C   6.4605165481211921        11.041481378922049        9.3701134765576377     
 H   5.6892078648353177        10.527519795483023        11.314847971901870     
 C   5.6961525154094463        10.225089445051458        14.872419818280154     
 H   7.3836867705208276        9.6804335869967346        13.657995197095586     
 C   3.5889094672539370        9.1602138928312620        14.329000574495323     
 H   3.6404643557722660        7.7326233080091908        12.713759926852156     
 C   3.8893770115331106        4.5096062781526260        11.321142473214723     
 H   5.4698059555864322        5.0979780873239458        12.672938506486430     
 C   3.4678368838985660        5.9990479321145269        9.4579710717916115     
 H   4.7022787202869161        7.7673713555231672        9.3664550826287858     
 C   9.4662013604577986        10.654458366372461        16.485510995669987     
 H   8.3910250460690001        9.0305738990967050        17.413778067142253     
 H   10.577964203562699        12.087626095365485        15.300931167885409     
 C   12.318398447708169        10.053645268555080        9.6632801551276746     
 H   10.349114872638165        10.848900053324956        9.2486791336798007     
 H   14.144277959472914        9.0885778964940940        10.310644248937795     
 C   13.455893830737798        4.7599220456195077        14.563421792820678     
 H   13.010991888139747        3.6166923760334977        12.782584512640486     
 H   13.672344177272997        6.0882841270118764        16.248355530296180     
 C   7.1734777693648937        10.602470670979898        8.2532730342164733     
 H   8.2429543006731389        8.9633226183701051        7.3460078276936089     
 H   6.0791843309784346        12.059131914010717        9.4247989722147754     
 C   4.3328322970119109        10.038964860400430        15.121827647472490     
 H   6.2842775012225554        10.897191718843253        15.494299974223447     
 H   2.5267719189430662        9.0112769462303195        14.518317794457049     
 C   3.1730012766038080        4.8280073965506469        10.162817291143572     
 H   3.6675140707282559        3.5931602440100794        11.866733278838900     
 H   2.9058092338330455        6.2425235857962544        8.5575215873783677     
 H   9.2632935770639282        11.340141292584828        17.305465206269776     
 H   12.791483611437805        10.573537469438019        8.8315325799550894     
 H   14.231065754308418        4.0775805744166931        14.904884639001402     
 H   7.3568445484198843        11.269541601987095        7.4138412323944047     
 H   3.8580764281197752        10.552022247927205        15.956995894386393     
 H   2.3859008420406473        4.1658156281772678        9.8094564773641046     
         142

 Br -0.49018240372399835        2.9878542636147287        2.3994404412965546     
 Co  -1.0290316359905418        1.5948646519037328        4.2235090791380561     
 P  -2.8911418560118172       0.41586708651897802        3.5801327408854431     
 Br  -1.5866020952181967        2.9300645200973867        6.0842040866867064     
 P  0.83977607566467771       0.41505033409167330        4.8472538703439589     
 C  -2.6168432544272058      -0.77860144717880986        2.2320980737568532     
 C  -3.7706506651761988      -0.52700579943829118        4.8774961758422668     
 C  -4.1694881675003375        1.5439841096314915        2.9108622488052172     
 C  0.57485558661653413      -0.78488029771767842        6.1941231978331475     
 C   1.7156635140618350      -0.52598324187363354        3.5464379730155442     
 C   2.1126782877496408        1.5595083647716732        5.4968800748742188     
 C  -1.8826986878093297      -0.34836687394870774        1.1107609879844431     
 C  -3.1191701268956282       -2.0891436370009111        2.2705559727399849     
 C  -3.0346834126996169       -1.4317782845946183        5.6639802198930527     
 C  -5.1439762150230974      -0.35643262065204573        5.1257105919318899     
 C  -4.4593469307382767        2.7298388645038414        3.6099390561961253     
 C  -4.8834649841839992        1.2386170992560264        1.7390269889614345     
 C -0.16984511290104606      -0.37276238579296789        7.3154777907207968     
 C   1.0789019778870907       -2.0950057644603244        6.1415399340113082     
 C  0.96970432252631888       -1.4064818019814973        2.7430336525722812     
 C   3.0961112425939876      -0.38726239345638169        3.3196198029247013     
 C   2.4212316408546166        2.7137138382710684        4.7536952625223581     
 C   2.7966355684266659        1.3063470658067964        6.6981391812294202     
 C  -1.6771467962491089       -1.2131777264965296        3.7192908535319383E-002
 H  -1.4730609619053099       0.66039086418405080        1.0835659255385330     
 C  -2.8964075652085679       -2.9544271496565409        1.1961085641133886     
 H  -3.6702596821538180       -2.4373434868017942        3.1388499335780446     
 C  -3.6594892960032395       -2.1336466135053107        6.6968644956309760     
 H  -1.9718335665899878       -1.5861677598809789        5.4840030044129531     
 C  -5.7684669964668105       -1.0745049408603784        6.1495231734106310     
 H  -5.7181229877620083       0.35174374617518167        4.5330580063148060     
 C  -5.4680187984632598        3.5803532784591514        3.1514884477346823     
 H  -3.8909556440902437        2.9861040272106956        4.5042157048727400     
 C  -5.8846834364975065        2.0994045163443533        1.2809359389873096     
 H  -4.6501294191376896       0.33139880837634711        1.1847631471534645     
 C -0.38927271066450270       -1.2556728769971952        8.3721759961183793     
 H -0.58130801718026592       0.63459117362861728        7.3545675189935427     
 C  0.84128939407121783       -2.9785179586976622        7.1976427722927312     
 H   1.6406238269731341       -2.4301742662876071        5.2748590684734058     
 C   1.5907542508211288       -2.1141409997437668        1.7123065339305146     
 H  -9.8032061871071427E-002  -1.5381130854886003        2.9094963349521739     
 C   3.7172511111996331       -1.1127175587537470        2.2988861517567778     
 H   3.6792257847639900       0.30023294137378442        3.9274934254994869     
 C   3.4177316271596467        3.5847980264452555        5.1986942952593980     
 H   1.8739340319970368        2.9322863378929043        3.8368624374043407     
 C   3.7858169585859844        2.1883423617416167        7.1426937431395467     
 H   2.5498229690777827       0.42373152749653265        7.2853938564155953     
 C  -2.1818712090266419       -2.5173347634003767        7.9510353303700529E-002
 H  -1.1119600617101755      -0.87944140278287231      -0.82952330455967860     
 H  -3.2775834827199528       -3.9720521127915887        1.2521410659197143     
 C  -5.0235326482632088       -1.9506744138213765        6.9442095240696995     
 H  -3.0706137798606594       -2.8036873496937571        7.3201896154242743     
 H  -6.8312290443849522      -0.92817465574629909        6.3370477894417219     
 C  -6.1813965870854242        3.2672174786491004        1.9900869023807881     
 H  -5.6910397306025233        4.4943810382208733        3.7004527887358867     
 H  -6.4443466346500271        1.8599206316723538       0.37811933340128734     
 C  0.11080459329566339       -2.5606897371009820        8.3117272437947083     
 H -0.96389988761132617      -0.93553397083791845        9.2382410296499113     
 H   1.2211308582700802       -3.9958105265796653        7.1282463101236049     
 C   2.9620651137530114       -1.9629696413541611        1.4856269273834140     
 H  0.99427287702485379       -2.7634897927677855        1.0745524810792806     
 H   4.7862907104274610      -0.99267085614639206        2.1293238682953581     
 C   4.1013610293887668        3.3239532376666507        6.3906328788472040     
 H   3.6523677345876444        4.4747112278132306        4.6161198120867510     
 H   4.3219998533163348        1.9885057405989868        8.0690154930405900     
 H  -1.9968678055757358       -3.1859579212338893      -0.75829532242616271     
 H  -5.4981557716676877       -2.4642883243715166        7.7790973335060452     
 H  -6.9674804200014702        3.9311116540499458        1.6377119326408252     
 H  -9.0497893724419687E-002  -3.2448268067101984        9.1332949385029334     
 H   3.4352848177356083       -2.4822820504232119       0.65358524986775368     
 H   4.8775038102659281        4.0046483611915278        6.7330767284135034     
 Br   7.7695804765272127        5.1593836621256797        14.261856000766878     
 Co   8.3271525919524034        6.4945758234685371        12.401159104175111     
 P   10.195963508863215        7.6743877365792832        13.024908916835612     
 Br   8.8659997747294241        5.1015718572262809        10.577102187105156     
 P   6.4650560516009445        7.6736034662429571        11.757779714141435     
 C   9.9310348064724359        8.8743295424051336        14.371767935854455     
 C   11.071855476463268        8.6154182733115725        11.724094472493240     
 C   11.468878814157408        6.5299593912501503        13.674563487536414     
 C   6.7393551984328113        8.8680751737067940        10.409747140663365     
 C   5.5855598531709383        8.6164877059229443        13.055143957214163     
 C   5.1866896586184223        6.5455091225074638        11.088508637750158     
 C   9.1863476656210175        8.4622085497151662        15.493129810969865     
 C   10.435081354521103        10.184454731395604        14.319182881391525     
 C   10.325897161714465        9.4959144019677844        10.920687164216748     
 C   12.452305419924679        8.4767049447221527        11.497285604531225     
 C   11.777423095954740        5.3757200221492596        12.931430359096387     
 C   12.152870246645987        6.7831913696065298        14.875786557092981     
 C   7.4735146660774454        8.4378473675941095        9.2884177850546461     
 C   6.2370019191456318        10.178608067614016        10.448193138180379     
 C   6.3215385463604905        9.5212532885565633        13.841624517672008     
 C   4.2122313119720634        8.4459372243901569        13.303355440068175     
 C   4.8968276543244116        5.3596458099123092        11.787569808508879     
 C   4.4726942056941166        6.8509085347750620        9.9166919240877967     
 C   8.9669405633776051        9.3451123994487642        16.549837289849929     
 H   8.7748827995869192        7.4548558799509985        15.532219930875090     
 C   10.197488976881976        11.067960589846678        15.375295526030467     
 H   10.996790272778531        10.519626455037146        13.452494875375821     
 C   10.946949762460608        10.203579999908348        9.8899662666950352     
 H   9.2581593493043712        9.6275403890068478        11.087144100786029     
 C   13.073448870220874        9.2021701725214200        10.476561188936776     
 H   13.035419370138706        7.7892104297006703        12.105160863906267     
 C   12.773948619569248        4.5046722252356810        13.376444306474387     
 H   11.230101837339918        5.1570959336062723        12.014625145501290     
 C   13.142078286958291        5.9012342401676028        15.320354862657883     
 H   11.906063261556257        7.6658330571384337        15.463002383541824     
 C   7.6790573359918755        9.3026556529436704        8.2148454151273160     
 H   7.8831696626288341        7.4290960917712416        9.2612316620730617     
 C   6.4597545041509941        11.043888911185039        9.3737413376646987     
 H   5.6858997350627654        10.526802838069187        11.316481319701557     
 C   5.6967413721912061        10.223134864642882        14.874504740283461     
 H   7.3843902234840231        9.6756277961472783        13.661647639779654     
 C   3.5877487656116145        9.1640264034760506        14.327161102979437     
 H   3.6380751583935558        7.7377665603909929        12.710705456026796     
 C   3.8881328011109257        4.5091555536271875        11.329123406045603     
 H   5.4652325927886931        5.1033562813699547        12.681831726355357     
 C   3.4714506707988049        5.9901470184787717        9.4586065928763432     
 H   4.7060333043557634        7.7581332357859729        9.3624395124906563     
 C   9.4670251481648329        10.650126526793718        16.489391142758322     
 H   8.3923254194575012        9.0249691368972549        17.415908251168545     
 H   10.577331337452250        12.085252799304572        15.305899210104508     
 C   12.318264211840141        10.052420724062566        9.6632992332897292     
 H   10.350468083498470        10.852925475737463        9.2522091081165012     
 H   14.142491189527430        9.0821332596950786        10.307008894548163     
 C   13.457612949464831        4.7655890119662558        14.568344364267231     
 H   13.008579777733122        3.6147315255779144        12.793911501767072     
 H   13.678289170510832        6.1011244669265636        16.246647144380152     
 C   7.1743071592374115        10.606803033583247        8.2571507564303950     
 H   8.2442573718609502        8.9689261084750882        7.3481353744113411     
 H   6.0785583767486955        12.061507106625598        9.4297642210289805     
 C   4.3326947101599265        10.040187112950358        15.121845809043741     
 H   6.2856254792021291        10.893168979669378        15.497828156436206     
 H   2.5249837706525549        9.0177152606252662        14.514682047714208     
 C   3.1747331717198399        4.8223261495922056        10.167743418919644     
 H   3.6651090280568801        3.5951206575250660        11.878075045049084     
 H   2.9117717924275381        6.2296568169802127        8.5558058419819734     
 H   9.2657445678366077        11.334258439820690        17.310968204224814     
 H   12.791488920948170        10.571742112431682        8.8312660045125746     
 H   14.233777157007015        4.0849244147472437        14.910798290017835     
 H   7.3593035655165702        11.275424931322579        7.4193423544120050     
 H   3.8580778196164793        10.553813015189338        15.956729520155330     
 H   2.3886286749172063        4.1584528359977231        9.8153744840700874     
         142

 Br -0.48878677267919868        2.9820781457917831        2.3940806125372438     
 Co  -1.0295070340324335        1.5948665571829863        4.2218111709704456     
 P  -2.8922855189094538       0.41578563583518241        3.5803964102283543     
 Br  -1.5852042262745574        2.9358466313579092        6.0788427237693652     
 P  0.83862993113174211       0.41513276079333866        4.8475210442551671     
 C  -2.6189239217217648      -0.77922951816304786        2.2324786931654828     
 C  -3.7714320747209591      -0.52690388493063289        4.8781047024738138     
 C  -4.1700889440402698        1.5455342208051932        2.9130888069641734     
 C  0.57277089479322718      -0.78425171955414275        6.1945068478865188     
 C   1.7148796528094681      -0.52608565111890682        3.5470511418724353     
 C   2.1120779507997125        1.5579544415373385        5.4991129205793747     
 C  -1.8837236149874639      -0.35080656973896618        1.1111399874075545     
 C  -3.1214242313565026       -2.0897295072007291        2.2723482746519879     
 C  -3.0344652391996934       -1.4292484137156947        5.6662809896544424     
 C  -5.1454701160184779      -0.35951729766163654        5.1241786808455121     
 C  -4.4618171952106218        2.7282258962430728        3.6165733588369005     
 C  -4.8810661224271987        1.2453828943648211        1.7383136534091477     
 C -0.17087406358083682      -0.37032177807437433        7.3158596086966368     
 C   1.0766465332696729       -2.0944184420682594        6.1433371192290460     
 C  0.96991957244105509       -1.4090113921451977        2.7453387327978249     
 C   3.0946154769151901      -0.38418084116510531        3.3180944029197610     
 C   2.4187612025836933        2.7153268947368550        4.7603420230778868     
 C   2.7990401715213324        1.2995676440254371        6.6974267501635358     
 C  -1.6767858738992871       -1.2174266477772238        3.9257944288255506E-002
 H  -1.4739023322242479       0.65781036230724077        1.0827561123508267     
 C  -2.8971783908868542       -2.9568351496052325        1.1997343296907108     
 H  -3.6735770349630545       -2.4366263156014356        3.1404809035024357     
 C  -3.6588953977625915       -2.1316965298442483        6.6989491175847808     
 H  -1.9711265546919903       -1.5813611510247831        5.4876557076503625     
 C  -5.7696257424334485       -1.0783289201483028        6.1476826796885051     
 H  -5.7205139512496066       0.34659057322014530        4.5300038176918447     
 C  -5.4692744662706074        3.5807941681073210        3.1594675522477460     
 H  -3.8955335516721954        2.9807254485485566        4.5131036333981918     
 C  -5.8810835704580056        2.1082878277554826        1.2815759932098478     
 H  -4.6463826248701512       0.34062353442107768        1.1807529492627717     
 C -0.38891243411160220       -1.2514213774777563        8.3742458989347046     
 H -0.58215526704421283       0.63717190088289377        7.3537591080748346     
 C  0.84052065311697433       -2.9761068244581295        7.2012755767341856     
 H   1.6373049737385073       -2.4308904341900859        5.2764949475787253     
 C   1.5913453001569031       -2.1160924633150131        1.7143966965244117     
 H  -9.7328374416857127E-002  -1.5429176318108804        2.9131521354017393     
 C   3.7160907042997069       -1.1088989844829975        2.2970539154654221     
 H   3.6768333136511919       0.30538248011902752        3.9244459840995898     
 C   3.4164809099877176        3.5843512173562044        5.2066862593275189     
 H   1.8693520509976296        2.9376722528143233        3.8457670699034727     
 C   3.7894279132887876        2.1794391039732934        7.1433349173716376     
 H   2.5535756252422264       0.41449027319722609        7.2813800362524761     
 C  -2.1810474838213136       -2.5216689688203013        8.3387384962960415E-002
 H  -1.1106550527081405      -0.88505002838629787      -0.82739308584774285     
 H  -3.2782221122359623       -3.9744264638132711        1.2571024673957716     
 C  -5.0236658449905667       -1.9519060040371012        6.9442266348757595     
 H  -3.0692589688285277       -2.7996674939950057        7.3237173958394193     
 H  -6.8330158227879618      -0.93462825989703924        6.3334103083933782     
 C  -6.1796800190483392        3.2728823126792803        1.9950151218046304     
 H  -5.6934571325020196        4.4924119514366980        3.7117904676487092     
 H  -6.4384006738600217        1.8727649194578830       0.37641094274102987     
 C  0.11163121631653077       -2.5563516720207855        8.3156115578957674     
 H -0.96259545124906087      -0.92992246347033480        9.2403760020799286     
 H   1.2204966086760642       -3.9934323061637325        7.1332163458588838     
 C   2.9619297887624092       -1.9617425156233288        1.4856517639067310     
 H  0.99562441195988305       -2.7675101722742288        1.0780853669234245     
 H   4.7845028522619693      -0.98622509991711371        2.1256963581762864     
 C   4.1030883714110136        3.3182721764533203        6.3955679565777634     
 H   3.6499552178701156        4.4766775039305848        4.6274752522694005     
 H   4.3279613108330679        1.9756339825591893        8.0673037567324712     
 H  -1.9944158932405889       -3.1918429241671116      -0.75279537904093019     
 H  -5.4981486721341497       -2.4660905049372133        7.7788293281848366     
 H  -6.9647720126211770        3.9384538795199564        1.6436331911726600     
 H  -8.8039698279535783E-002  -3.2389365886881589        9.1388040584623482     
 H   3.4352901239284868       -2.4804859909385693       0.65332621867420293     
 H   4.8802274887327419        3.9972846877532220        6.7390047253708030     
 Br   7.7709833607817700        5.1536048594405441        14.256493895173504     
 Co   8.3266818913219218        6.4945782073748299        12.399460470180088     
 P   10.194821147790574        7.6743107045234265        13.025174140608488     
 Br   8.8674007062235400        5.1073546876810250        10.571739692624126     
 P   6.4639141386007566        7.6736830370743654        11.758043105113149     
 C   9.9289554760979506        8.8737044673441066        14.372151420123563     
 C   11.071074417470616        8.6155265935292586        11.724705277774591     
 C   11.468279928885927        6.5315132296201197        13.676789018389131     
 C   6.7372762275662499        8.8687005729454356        10.410126946410692     
 C   5.5847776502767505        8.6163818692783565        13.055751868911331     
 C   5.1860946273747377        6.5439526253259714        11.090735074100126     
 C   9.1853212338968131        8.4597722605521337        15.493509987755893     
 C   10.432831431016881        10.183870905616482        14.320980188873222     
 C   10.326114852091573        9.4984500441542288        10.922990281453400     
 C   12.450812077159744        8.4736281681177221        11.495756140044980     
 C   11.774956483763793        5.3741137022794083        12.938059627537109     
 C   12.155269206716790        6.7899569428452233        14.875074087074385     
 C   7.4724885467819577        8.4402829390152885        9.2887945264237164     
 C   6.2347546335365065        10.179193070211213        10.449986769584303     
 C   6.3217535297883929        9.5187212231052509        13.843925080297605     
 C   4.2107372176976510        8.4490134182121253        13.301823505194539     
 C   4.8943642768195295        5.3612537601098476        11.794206756367103     
 C   4.4751019909952934        6.8441303004400496        9.9159751747902387     
 C   8.9672992933620836        9.3408666511190113        16.551903616639944     
 H   8.7740383470495367        7.4522793389807989        15.531409857360073     
 C   10.196721723785581        11.065554337377343        15.378926403904373     
 H   10.993479669402825        10.520345333409717        13.454132333020658     
 C   10.947542566208487        10.205536146546677        9.8920530761760279     
 H   9.2588657428234971        9.6323518724254793        11.090799088488824     
 C   13.072290027976699        9.1983543256171352        10.474722935329421     
 H   13.033029605830965        7.7840658554605362        12.102109277145013     
 C   12.772696904335398        4.5051189333285455        13.384416018559509     
 H   11.225528642071934        5.1517267424250184        12.023506707541031     
 C   13.145678576066635        5.9101164761540819        15.320993451726306     
 H   11.909808727225007        7.6750551880107469        15.458996183153459     
 C   7.6794188961734999        9.3069008389149364        8.2169089417418526     
 H   7.8823237208230674        7.4316712018769930        9.2604179604584491     
 C   6.4589924601807951        11.046296443448032        9.3773691987717598     
 H   5.6825916052902121        10.526085880655350        11.318114667501247     
 C   5.6973302289729659        10.221180284234306        14.876589662286769     
 H   7.3850936764472186        9.6708220052978220        13.665300082463723     
 C   3.5865880639692920        9.1678389141208410        14.325321631463551     
 H   3.6356859610148451        7.7429098127727949        12.707650985201436     
 C   3.8868885906887405        4.5087048291017497        11.337104338876483     
 H   5.4606592299909549        5.1087344754159636        12.690724946224286     
 C   3.4750644576990437        5.9812461048430174        9.4592421139610767     
 H   4.7097878884246107        7.7488951160487787        9.3584239423525251     
 C   9.4678489358718654        10.645794687214975        16.493271289846657     
 H   8.3936257928460005        9.0193643746978029        17.418038435194834     
 H   10.576698471341800        12.082879503243657        15.310867252323607     
 C   12.318129975972115        10.051196179570052        9.6633183114517838     
 H   10.351821294358775        10.856950898149970        9.2557390825532000     
 H   14.140704419581944        9.0756886228960632        10.303373540158532     
 C   13.459332068191866        4.7712559783130049        14.573266935713786     
 H   13.006167667326498        3.6127706751223316        12.805238490893657     
 H   13.684234163748666        6.1139648068412509        16.244938758464119     
 C   7.1751365491099302        10.611135396186599        8.2610284786443149     
 H   8.2455604430487615        8.9745295985800713        7.3502629211290724     
 H   6.0779324225189564        12.063882299240479        9.4347294698431856     
 C   4.3325571233079421        10.041409365500286        15.121863970614992     
 H   6.2869734571817020        10.889146240495503        15.501356338648964     
 H   2.5231956223620435        9.0241535750202129        14.511046300971367     
 C   3.1764650668358718        4.8166449026337643        10.172669546695715     
 H   3.6627039853855043        3.5970810710400531        11.889416811259267     
 H   2.9177343510220308        6.2167900481641700        8.5540900965855773     
 H   9.2681955586092855        11.328375587056552        17.316471202179851     
 H   12.791494230458536        10.569946755425345        8.8309994290700597     
 H   14.236488559705613        4.0922682550777951        14.916711941034269     
 H   7.3617625826132569        11.281308260658061        7.4248434764296043     
 H   3.8580792111131834        10.555603782451470        15.956463145924264     
 H   2.3913565077937649        4.1510900438181784        9.8212924907760701     
         142

 Br -0.48739114163439901        2.9763020279688370        2.3887207837779325     
 Co  -1.0299824320743252        1.5948684624622398        4.2201132628028342     
 P  -2.8934291818070905       0.41570418515138680        3.5806600795712660     
 Br  -1.5838063573309180        2.9416287426184318        6.0734813608520239     
 P  0.83748378659880662       0.41521518749500397        4.8477882181663752     
 C  -2.6210045890163238      -0.77985758914728587        2.2328593125741119     
 C  -3.7722134842657193      -0.52680197042297472        4.8787132291053608     
 C  -4.1706897205802029        1.5470843319788949        2.9153153651231301     
 C  0.57068620296992023      -0.78362314139060707        6.1948904979398893     
 C   1.7140957915571011      -0.52618806036418009        3.5476643107293264     
 C   2.1114776138497846        1.5564005183030039        5.5013457662845315     
 C  -1.8847485421655981      -0.35324626552922461        1.1115189868306659     
 C  -3.1236783358173770       -2.0903153774005467        2.2741405765639913     
 C  -3.0342470656997702       -1.4267185428367710        5.6685817594158312     
 C  -5.1469640170138584      -0.36260197467122740        5.1226467697591342     
 C  -4.4642874596829660        2.7266129279823046        3.6232076614776751     
 C  -4.8786672606703991        1.2521486894736156        1.7376003178568606     
 C -0.17190301426062757      -0.36788117035578072        7.3162414266724776     
 C   1.0743910886522547       -2.0938311196761945        6.1451343044467848     
 C  0.97013482235579140       -1.4115409823088982        2.7476438130233687     
 C   3.0931197112363931      -0.38109928887382899        3.3165690029148207     
 C   2.4162907643127705        2.7169399512026411        4.7669887836334146     
 C   2.8014447746159994        1.2927882222440779        6.6967143190976524     
 C  -1.6764249515494656       -1.2216755690579177        4.1322980041191636E-002
 H  -1.4747437025431862       0.65522986043043063        1.0819462991631201     
 C  -2.8979492165651410       -2.9592431495539246        1.2033600952680332     
 H  -3.6768943877722911       -2.4359091444010770        3.1421118734268267     
 C  -3.6583014995219441       -2.1297464461831859        6.7010337395385857     
 H  -1.9704195427939928       -1.5765545421685871        5.4913084108877719     
 C  -5.7707844884000874       -1.0821528994362273        6.1458421859663792     
 H  -5.7229049147372058       0.34143740026510894        4.5269496290688842     
 C  -5.4705301340779560        3.5812350577554906        3.1674466567608093     
 H  -3.9001114592541470        2.9753468698864172        4.5219915619236444     
 C  -5.8774837044185038        2.1171711391666119        1.2822160474323860     
 H  -4.6426358306026136       0.34984826046580825        1.1767427513720790     
 C -0.38855215755870171       -1.2471698779583171        8.3763158017510282     
 H -0.58300251690815963       0.63975262813717038        7.3529506971561265     
 C  0.83975191216273082       -2.9736956902185971        7.2049083811756391     
 H   1.6339861205038804       -2.4316066020925646        5.2781308266840439     
 C   1.5919363494926773       -2.1180439268862599        1.7164868591183089     
 H  -9.6624686962642814E-002  -1.5477221781331603        2.9168079358513044     
 C   3.7149302973997806       -1.1050804102122482        2.2952216791740669     
 H   3.6744408425383939       0.31053201886427068        3.9213985426996927     
 C   3.4152301928157880        3.5839044082671534        5.2146782233956399     
 H   1.8647700699982224        2.9430581677357424        3.8546717024026047     
 C   3.7930388679915912        2.1705358462049702        7.1439760916037294     
 H   2.5573282814066696       0.40524901889791959        7.2773662160893577     
 C  -2.1802237586159854       -2.5260031742402256        8.7264416622220314E-002
 H  -1.1093500437061055      -0.89065865398972344      -0.82526286713580710     
 H  -3.2788607417519717       -3.9768008148349536        1.2620638688718286     
 C  -5.0237990417179255       -1.9531375942528257        6.9442437456818205     
 H  -3.0679041577963959       -2.7956476382962543        7.3272451762545652     
 H  -6.8348026011909715      -0.94108186404777949        6.3297728273450335     
 C  -6.1779634510112551        3.2785471467094602        1.9999433412284728     
 H  -5.6958745344015149        4.4904428646525236        3.7231281465615322     
 H  -6.4324547130700163        1.8856092072434123       0.37470255208077241     
 C  0.11245783933739814       -2.5520136069405890        8.3194958719968248     
 H -0.96129101488679569      -0.92431095610275116        9.2425109745099459     
 H   1.2198623590820483       -3.9910540857477992        7.1381863815941626     
 C   2.9617944637718070       -1.9605153898924965        1.4856766004300483     
 H  0.99697594689491231       -2.7715305517806716        1.0816182527675682     
 H   4.7827149940964766      -0.97977934368783526        2.1220688480572152     
 C   4.1048157134332603        3.3125911152399903        6.4005030343083229     
 H   3.6475427011525867        4.4786437800479391        4.6388306924520508     
 H   4.3339227683498009        1.9627622245193921        8.0655920204243543     
 H  -1.9919639809054419       -3.1977279271003334      -0.74729543565569767     
 H  -5.4981415726006126       -2.4678926855029100        7.7785613228636281     
 H  -6.9620636052408837        3.9457961049899675        1.6495544497044952     
 H  -8.5581502834651865E-002  -3.2330463706661194        9.1443131784217613     
 H   3.4352954301213656       -2.4786899314539270       0.65306718748065218     
 H   4.8829511671995567        3.9899210143149166        6.7449327223281026     
 Br   7.7723862450363264        5.1478260567554077        14.251131789580128     
 Co   8.3262111906914420        6.4945805912811228        12.397761836185067     
 P   10.193678786717930        7.6742336724675697        13.025439364381366     
 Br   8.8688016377176560        5.1131375181357690        10.566377198143094     
 P   6.4627722256005677        7.6737626079057746        11.758306496084863     
 C   9.9268761457234636        8.8730793922830795        14.372534904392673     
 C   11.070293358477961        8.6156349137469430        11.725316083055944     
 C   11.467681043614444        6.5330670679900891        13.679014549241849     
 C   6.7351972566996876        8.8693259721840771        10.410506752158019     
 C   5.5839954473825619        8.6162760326337686        13.056359780608497     
 C   5.1854995961310530        6.5423961281444782        11.092961510450094     
 C   9.1842948021726105        8.4573359713890994        15.493890164541922     
 C   10.430581507512661        10.183287079837362        14.322777496354917     
 C   10.326332542468680        9.5009856863406714        10.925293398690050     
 C   12.449318734394810        8.4705513915132915        11.494226675558735     
 C   11.772489871572844        5.3725073824095562        12.944688895977832     
 C   12.157668166787595        6.7967225160839178        14.874361617055790     
 C   7.4714624274864692        8.4427185104364675        9.2891712677927867     
 C   6.2325073479273803        10.179778072808407        10.451780400988227     
 C   6.3219685132162953        9.5161891576539386        13.846225642923205     
 C   4.2092431234232386        8.4520896120340936        13.300291570320905     
 C   4.8919008993146482        5.3628617103073868        11.800843704225327     
 C   4.4775097762964702        6.8373520661050371        9.9152584254926790     
 C   8.9676580233465621        9.3366209027892584        16.553969943429959     
 H   8.7731938945121524        7.4497027980105992        15.530599783845053     
 C   10.195954470689188        11.063148084908008        15.382557281778281     
 H   10.990169066027120        10.521064211782289        13.455769790665492     
 C   10.948135369956365        10.207492293185009        9.8941398856570224     
 H   9.2595721363426229        9.6371633558441090        11.094454076191619     
 C   13.071131185732524        9.1945384787128521        10.472884681722064     
 H   13.030639841523223        7.7789212812204012        12.099057690383761     
 C   12.771445189101549        4.5055656414214091        13.392387730644632     
 H   11.220955446803950        5.1463575512437645        12.032388269580773     
 C   13.149278865174976        5.9189987121405618        15.321632040794730     
 H   11.913554192893756        7.6842773188830602        15.454989982765095     
 C   7.6797804563551253        9.3111460248862024        8.2189724683563892     
 H   7.8814777790173016        7.4342463119827453        9.2596042588438383     
 C   6.4582304162105970        11.048703975711025        9.3809970598788208     
 H   5.6792834755176598        10.525368923241512        11.319748015300936     
 C   5.6979190857547248        10.219225703825728        14.878674584290076     
 H   7.3857971294104141        9.6660162144483674        13.668952525147793     
 C   3.5854273623269695        9.1716514247656313        14.323482159947664     
 H   3.6332967636361344        7.7480530651545969        12.704596514376078     
 C   3.8856443802665557        4.5082541045763120        11.345085271707362     
 H   5.4560858671932166        5.1141126694619725        12.699618166093215     
 C   3.4786782445992825        5.9723451912072623        9.4598776350458085     
 H   4.7135424724934580        7.7396569963115835        9.3544083722143938     
 C   9.4686727235788997        10.641462847636230        16.497151436934992     
 H   8.3949261662345016        9.0137596124983528        17.420168619221126     
 H   10.576065605231351        12.080506207182742        15.315835294542707     
 C   12.317995740104086        10.049971635077540        9.6633373896138384     
 H   10.353174505219082        10.860976320562477        9.2592690569899005     
 H   14.138917649636459        9.0692439860970477        10.299738185768899     
 C   13.461051186918899        4.7769229446597539        14.578189507160339     
 H   13.003755556919874        3.6108098246667484        12.816565480020243     
 H   13.690179156986501        6.1268051467559381        16.243230372548091     
 C   7.1759659389824488        10.615467758789951        8.2649062008582366     
 H   8.2468635142365709        8.9801330886850526        7.3523904678468046     
 H   6.0773064682892173        12.066257491855358        9.4396947186573890     
 C   4.3324195364559577        10.042631618050214        15.121882132186244     
 H   6.2883214351612757        10.885123501321628        15.504884520861724     
 H   2.5214074740715322        9.0305918894151596        14.507410554228526     
 C   3.1781969619519037        4.8109636556753221        10.177595674471785     
 H   3.6602989427141286        3.5990414845550398        11.900758577469452     
 H   2.9236969096165240        6.2039232793481283        8.5523743511891830     
 H   9.2706465493819650        11.322492734292414        17.321974200134886     
 H   12.791499539968902        10.568151398419010        8.8307328536275449     
 H   14.239199962404211        4.0996120954083466        14.922625592050702     
 H   7.3642215997099436        11.287191589993546        7.4303445984472036     
 H   3.8580806026098879        10.557394549713605        15.956196771693198     
 H   2.3940843406703238        4.1437272516386336        9.8272104974820511     
         142

 Br -0.48599551058959939        2.9705259101458914        2.3833609550186217     
 Co  -1.0304578301162168        1.5948703677414933        4.2184153546352237     
 P  -2.8945728447047272       0.41562273446759124        3.5809237489141772     
 Br  -1.5824084883872787        2.9474108538789547        6.0681199979346827     
 P  0.83633764206587113       0.41529761419666933        4.8480553920775842     
 C  -2.6230852563108824      -0.78048566013152387        2.2332399319827414     
 C  -3.7729948938104796      -0.52670005591531643        4.8793217557369077     
 C  -4.1712904971201361        1.5486344431525965        2.9175419232820867     
 C  0.56860151114661339      -0.78299456322707139        6.1952741479932598     
 C   1.7133119303047342      -0.52629046960945347        3.5482774795862180     
 C   2.1108772768998567        1.5548465950686694        5.5035786119896875     
 C  -1.8857734693437322      -0.35568596131948305        1.1118979862537772     
 C  -3.1259324402782513       -2.0909012476003643        2.2759328784759942     
 C  -3.0340288921998471       -1.4241886719578474        5.6708825291772209     
 C  -5.1484579180092389      -0.36568665168081821        5.1211148586727564     
 C  -4.4667577241553102        2.7249999597215360        3.6298419641184503     
 C  -4.8762683989135995        1.2589144845824103        1.7368869823045738     
 C -0.17293196494041832      -0.36544056263718716        7.3166232446483184     
 C   1.0721356440348369       -2.0932437972841300        6.1469314896645235     
 C  0.97035007227052761       -1.4140705724725986        2.7499488932489125     
 C   3.0916239455575956      -0.37801773658255261        3.3150436029098804     
 C   2.4138203260418472        2.7185530076684272        4.7736355441889433     
 C   2.8038493777106663        1.2860088004627186        6.6960018880317689     
 C  -1.6760640291996438       -1.2259244903386117        4.3388015794127759E-002
 H  -1.4755850728621243       0.65264935855362050        1.0811364859754136     
 C  -2.8987200422434274       -2.9616511495026163        1.2069858608453554     
 H  -3.6802117405815276       -2.4351919732007183        3.1437428433512178     
 C  -3.6577076012812961       -2.1277963625221235        6.7031183614923906     
 H  -1.9697125308959953       -1.5717479333123914        5.4949611141251813     
 C  -5.7719432343667254       -1.0859768787241515        6.1440016922442533     
 H  -5.7252958782248040       0.33628422731007263        4.5238954404459237     
 C  -5.4717858018853045        3.5816759474036601        3.1754257612738730     
 H  -3.9046893668360987        2.9699682912242782        4.5308794904490961     
 C  -5.8738838383790020        2.1260544505777412        1.2828561016549243     
 H  -4.6388890363350761       0.35907298651053882        1.1727325534813862     
 C -0.38819188100580121       -1.2429183784388780        8.3783857045673518     
 H -0.58384976677210654       0.64233335539144687        7.3521422862374184     
 C  0.83898317120848742       -2.9712845559790644        7.2085411856170936     
 H   1.6306672672692535       -2.4323227699950434        5.2797667057893634     
 C   1.5925273988284516       -2.1199953904575066        1.7185770217122061     
 H  -9.5920999508428514E-002  -1.5525267244554404        2.9204637363008694     
 C   3.7137698904998540       -1.1012618359414987        2.2933894428827117     
 H   3.6720483714255958       0.31568155760951377        3.9183511012997951     
 C   3.4139794756438588        3.5834575991781024        5.2226701874637600     
 H   1.8601880889988149        2.9484440826571618        3.8635763349017362     
 C   3.7966498226943943        2.1616325884366470        7.1446172658358202     
 H   2.5610809375711132       0.39600776459861303        7.2733523959262385     
 C  -2.1794000334106567       -2.5303373796601503        9.1141448281480214E-002
 H  -1.1080450347040702      -0.89626727959314900      -0.82313264842387146     
 H  -3.2794993712679812       -3.9791751658566361        1.2670252703478859     
 C  -5.0239322384452834       -1.9543691844685505        6.9442608564878805     
 H  -3.0665493467642637       -2.7916277825975029        7.3307729566697111     
 H  -6.8365893795939812      -0.94753546819851975        6.3261353462966898     
 C  -6.1762468829741701        3.2842119807396402        2.0048715606523153     
 H  -5.6982919363010103        4.4884737778683492        3.7344658254743552     
 H  -6.4265087522800108        1.8984534950289416       0.37299416142051495     
 C  0.11328446235826553       -2.5476755418603925        8.3233801860978840     
 H -0.95998657852453040      -0.91869944873516751        9.2446459469399631     
 H   1.2192281094880322       -3.9886758653318659        7.1431564173294424     
 C   2.9616591387812043       -1.9592882641616642        1.4857014369533657     
 H  0.99832748182994147       -2.7755509312871149        1.0851511386117121     
 H   4.7809271359309848      -0.97333358745855680        2.1184413379381435     
 C   4.1065430554555071        3.3069100540266603        6.4054381120388824     
 H   3.6451301844350579        4.4806100561652933        4.6501861326347003     
 H   4.3398842258665340        1.9498904664795946        8.0638802841162356     
 H  -1.9895120685702947       -3.2036129300335552      -0.74179549227046504     
 H  -5.4981344730670747       -2.4696948660686067        7.7782933175424187     
 H  -6.9593551978605905        3.9531383304599785        1.6554757082363301     
 H  -8.3123307389767948E-002  -3.2271561526440800        9.1498222983811743     
 H   3.4353007363142440       -2.4768938719692848       0.65280815628710154     
 H   4.8856748456663714        3.9825573408766108        6.7508607192854022     
 Br   7.7737891292908836        5.1420472540702722        14.245769683986753     
 Co   8.3257404900609604        6.4945829751874147        12.396063202190044     
 P   10.192536425645288        7.6741566404117139        13.025704588154245     
 Br   8.8702025692117701        5.1189203485905130        10.561014703662062     
 P   6.4616303126003798        7.6738421787371829        11.758569887056575     
 C   9.9247968153489765        8.8724543172220542        14.372918388661782     
 C   11.069512299485309        8.6157432339646292        11.725926888337296     
 C   11.467082158342963        6.5346209063600584        13.681240080094566     
 C   6.7331182858331262        8.8699513714227187        10.410886557905346     
 C   5.5832132444883742        8.6161701959891790        13.056967692305665     
 C   5.1849045648873693        6.5408396309629859        11.095187946800062     
 C   9.1832683704484079        8.4548996822260669        15.494270341327949     
 C   10.428331584008442        10.182703254058241        14.324574803836612     
 C   10.326550232845786        9.5035213285271141        10.927596515926702     
 C   12.447825391629875        8.4674746149088609        11.492697211072493     
 C   11.770023259381896        5.3709010625397040        12.951318164418554     
 C   12.160067126858399        6.8034880893226122        14.873649147037193     
 C   7.4704363081909806        8.4451540818576465        9.2895480091618570     
 C   6.2302600623182540        10.180363075405603        10.453574032392153     
 C   6.3221834966441977        9.5136570922026245        13.848526205548804     
 C   4.2077490291488253        8.4551658058560637        13.298759635447270     
 C   4.8894375218097661        5.3644696605049251        11.807480652083552     
 C   4.4799175615976470        6.8305738317700246        9.9145416761951193     
 C   8.9680167533310406        9.3323751544595055        16.556036270219977     
 H   8.7723494419747681        7.4471262570403995        15.529789710330036     
 C   10.195187217592792        11.060741832438673        15.386188159652189     
 H   10.986858462651412        10.521783090154861        13.457407248310329     
 C   10.948728173704243        10.209448439823339        9.8962266951380169     
 H   9.2602785298617469        9.6419748392627387        11.098109063894412     
 C   13.069972343488349        9.1907226318085673        10.471046428114709     
 H   13.028250077215482        7.7737767069802670        12.096006103622509     
 C   12.770193473867700        4.5060123495142728        13.400359442729755     
 H   11.216382251535968        5.1409883600625097        12.041269831620516     
 C   13.152879154283319        5.9278809481270409        15.322270629863153     
 H   11.917299658562506        7.6934994497553735        15.450983782376731     
 C   7.6801420165367498        9.3153912108574684        8.2210359949709275     
 H   7.8806318372115358        7.4368214220884967        9.2587905572292257     
 C   6.4574683722403980        11.051111507974017        9.3846249209858819     
 H   5.6759753457451065        10.524651965827674        11.321381363100626     
 C   5.6985079425364846        10.217271123417152        14.880759506293385     
 H   7.3865005823736105        9.6612104235989111        13.672604967831862     
 C   3.5842666606846469        9.1754639354104217        14.321642688431776     
 H   3.6309075662574237        7.7531963175363980        12.701542043550718     
 C   3.8844001698443704        4.5078033800508743        11.353066204538241     
 H   5.4515125043954784        5.1194908635079823        12.708511385962144     
 C   3.4822920314995218        5.9634442775715080        9.4605131561305402     
 H   4.7172970565623054        7.7304188765743893        9.3503928020762626     
 C   9.4694965112859339        10.637131008057487        16.501031584023330     
 H   8.3962265396230027        9.0081548502989026        17.422298803247418     
 H   10.575432739120901        12.078132911121827        15.320803336761806     
 C   12.317861504236060        10.048747090585026        9.6633564677758947     
 H   10.354527716079387        10.865001742974986        9.2627990314266011     
 H   14.137130879690975        9.0627993492980305        10.296102831379267     
 C   13.462770305645934        4.7825899110065029        14.583112078606893     
 H   13.001343446513250        3.6088489742111651        12.827892469146828     
 H   13.696124150224335        6.1396454866706254        16.241521986632062     
 C   7.1767953288549675        10.619800121393302        8.2687839230721583     
 H   8.2481665854243822        8.9857365787900356        7.3545180145645368     
 H   6.0766805140594773        12.068632684470240        9.4446599674715941     
 C   4.3322819496039724        10.043853870600140        15.121900293757497     
 H   6.2896694131408495        10.881100762147753        15.508412703074482     
 H   2.5196193257810209        9.0370302038101062        14.503774807485685     
 C   3.1799288570679360        4.8052824087168808        10.182521802247857     
 H   3.6578939000427524        3.6010018980700265        11.912100343679635     
 H   2.9296594682110166        6.1910565105320865        8.5506586057927887     
 H   9.2730975401546427        11.316609881528276        17.327477198089923     
 H   12.791504849479267        10.566356041412673        8.8304662781850300     
 H   14.241911365102808        4.1069559357388981        14.928539243067137     
 H   7.3666806168066303        11.293074919329030        7.4358457204648030     
 H   3.8580819941065920        10.559185316975737        15.955930397462133     
 H   2.3968121735468828        4.1363644594590898        9.8331285041880339     
         142

 Br -0.48459987954479972        2.9647497923229458        2.3780011262593108     
 Co  -1.0309332281581085        1.5948722730207467        4.2167174464676123     
 P  -2.8957165076023643       0.41554128378379562        3.5811874182570889     
 Br  -1.5810106194436393        2.9531929651394773        6.0627586350173415     
 P  0.83519149753293553       0.41538004089833463        4.8483225659887923     
 C  -2.6251659236054414      -0.78111373111576199        2.2336205513913705     
 C  -3.7737763033552398      -0.52659814140765826        4.8799302823684547     
 C  -4.1718912736600684        1.5501845543262982        2.9197684814410434     
 C  0.56651681932330644      -0.78236598506353572        6.1956577980466312     
 C   1.7125280690523672      -0.52639287885472674        3.5488906484431091     
 C   2.1102769399499284        1.5532926718343347        5.5058114576948443     
 C  -1.8867983965218664      -0.35812565710974148        1.1122769856768886     
 C  -3.1281865447391257       -2.0914871178001824        2.2777251803879972     
 C  -3.0338107186999235       -1.4216588010789237        5.6731832989386106     
 C  -5.1499518190046194      -0.36877132869040907        5.1195829475863794     
 C  -4.4692279886276554        2.7233869914607678        3.6364762667592250     
 C  -4.8738695371567990        1.2656802796912048        1.7361736467522868     
 C -0.17396091562020904      -0.36299995491859355        7.3170050626241592     
 C   1.0698801994174187       -2.0926564748920651        6.1487286748822614     
 C  0.97056532218526392       -1.4166001626362992        2.7522539734744562     
 C   3.0901281798787985      -0.37493618429127629        3.3135182029049401     
 C   2.4113498877709243        2.7201660641342138        4.7802823047444711     
 C   2.8062539808053328        1.2792293786813593        6.6952894569658854     
 C  -1.6757031068498223       -1.2301734116193059        4.5453051547063889E-002
 H  -1.4764264431810625       0.65006885667681036        1.0803266727877070     
 C  -2.8994908679217137       -2.9640591494513084        1.2106116264226778     
 H  -3.6835290933907636       -2.4344748020003597        3.1453738132756088     
 C  -3.6571137030406482       -2.1258462788610615        6.7052029834461955     
 H  -1.9690055189979978       -1.5669413244561954        5.4986138173625907     
 C  -5.7731019803333643       -1.0898008580120759        6.1421611985221274     
 H  -5.7276868417124032       0.33113105435503626        4.5208412518229624     
 C  -5.4730414696926522        3.5821168370518297        3.1834048657869367     
 H  -3.9092672744180503        2.9645897125621388        4.5397674189745478     
 C  -5.8702839723395011        2.1349377619888705        1.2834961558774622     
 H  -4.6351422420675377       0.36829771255526944        1.1687223555906932     
 C -0.38783160445290066       -1.2386668789194391        8.3804556073836771     
 H -0.58469701663605345       0.64491408264572347        7.3513338753187103     
 C  0.83821443025424391       -2.9688734217395321        7.2121739900585471     
 H   1.6273484140346264       -2.4330389378975221        5.2814025848946820     
 C   1.5931184481642260       -2.1219468540287534        1.7206671843061032     
 H  -9.5217312054214201E-002  -1.5573312707777203        2.9241195367504349     
 C   3.7126094835999277       -1.0974432616707495        2.2915572065913561     
 H   3.6696559003127978       0.32083109635475693        3.9153036598998980     
 C   3.4127287584719297        3.5830107900890509        5.2306621515318810     
 H   1.8556061079994077        2.9538299975785809        3.8724809674008682     
 C   3.8002607773971979        2.1527293306683233        7.1452584400679111     
 H   2.5648335937355564       0.38676651029930653        7.2693385757631193     
 C  -2.1785763082053284       -2.5346715850800745        9.5018479940740100E-002
 H  -1.1067400257020352      -0.90187590519657446      -0.82100242971193571     
 H  -3.2801380007839911       -3.9815495168783186        1.2719866718239432     
 C  -5.0240654351726421       -1.9556007746842752        6.9442779672939414     
 H  -3.0651945357321320       -2.7876079268987515        7.3343007370848561     
 H  -6.8383761579969908      -0.95398907234926000        6.3224978652483452     
 C  -6.1745303149370852        3.2898768147698201        2.0097997800761576     
 H  -5.7007093382005065        4.4865046910841748        3.7458035043871778     
 H  -6.4205627914900054        1.9112977828144708       0.37128577076025748     
 C  0.11411108537913291       -2.5433374767801964        8.3272645001989414     
 H -0.95868214216226522      -0.91308794136758387        9.2467809193699821     
 H   1.2185938598940163       -3.9862976449159331        7.1481264530647213     
 C   2.9615238137906021       -1.9580611384308322        1.4857262734766827     
 H  0.99967901676497073       -2.7795713107935578        1.0886840244558560     
 H   4.7791392777654922      -0.96688783122927846        2.1148138278190718     
 C   4.1082703974777530        3.3012289928133298        6.4103731897694409     
 H   3.6427176677175290        4.4825763322826475        4.6615415728173506     
 H   4.3458456833832670        1.9370187084397974        8.0621685478081186     
 H  -1.9870601562351478       -3.2094979329667774      -0.73629554888523252     
 H  -5.4981273735335376       -2.4714970466343034        7.7780253122212102     
 H  -6.9566467904802973        3.9604805559299892        1.6613969667681652     
 H  -8.0665111944884030E-002  -3.2212659346220405        9.1553314183405874     
 H   3.4353060425071229       -2.4750978124846421       0.65254912509355079     
 H   4.8883985241331853        3.9751936674383055        6.7567887162427018     
 Br   7.7751920135454400        5.1362684513851358        14.240407578393379     
 Co   8.3252697894304806        6.4945853590937075        12.394364568195023     
 P   10.191394064572645        7.6740796083558571        13.025969811927121     
 Br   8.8716035007058860        5.1247031790452562        10.555652209181032     
 P   6.4604883996001909        7.6739217495685921        11.758833278028289     
 C   9.9227174849744912        8.8718292421610272        14.373301872930890     
 C   11.068731240492655        8.6158515541823135        11.726537693618647     
 C   11.466483273071480        6.5361747447300287        13.683465610947282     
 C   6.7310393149665639        8.8705767706613585        10.411266363652675     
 C   5.5824310415941865        8.6160643593445911        13.057575604002832     
 C   5.1843095336436846        6.5392831337814927        11.097414383150031     
 C   9.1822419387242036        8.4524633930630326        15.494650518113977     
 C   10.426081660504220        10.182119428279121        14.326372111318308     
 C   10.326767923222894        9.5060569707135567        10.929899633163352     
 C   12.446332048864940        8.4643978383044303        11.491167746586248     
 C   11.767556647190949        5.3692947426698518        12.957947432859278     
 C   12.162466086929204        6.8102536625613057        14.872936677018597     
 C   7.4694101888954929        8.4475896532788237        9.2899247505309290     
 C   6.2280127767091287        10.180948078002800        10.455367663796077     
 C   6.3223984800720991        9.5111250267513121        13.850826768174402     
 C   4.2062549348744129        8.4582419996780320        13.297227700573634     
 C   4.8869741443048849        5.3660776107024635        11.814117599941776     
 C   4.4823253468988229        6.8237955974350122        9.9138249268975596     
 C   8.9683754833155191        9.3281294061297526        16.558102597009992     
 H   8.7715049894373838        7.4445497160701999        15.528979636815018     
 C   10.194419964496399        11.058335579969338        15.389819037526095     
 H   10.983547859275706        10.522501968527431        13.459044705955163     
 C   10.949320977452121        10.211404586461670        9.8983135046190096     
 H   9.2609849233808728        9.6467863226813702        11.101764051597208     
 C   13.068813501244174        9.1869067849042843        10.469208174507354     
 H   13.025860312907742        7.7686321327401320        12.092954516861255     
 C   12.768941758633849        4.5064590576071364        13.408331154814880     
 H   11.211809056267985        5.1356191688812558        12.050151393660258     
 C   13.156479443391662        5.9367631841135209        15.322909218931578     
 H   11.921045124231256        7.7027215806276867        15.446977581988367     
 C   7.6805035767183751        9.3196363968287343        8.2230995215854641     
 H   7.8797858954057691        7.4393965321942490        9.2579768556146131     
 C   6.4567063282702000        11.053519040237008        9.3882527820929429     
 H   5.6726672159725542        10.523935008413838        11.323014710900313     
 C   5.6990967993182435        10.215316543008576        14.882844428296693     
 H   7.3872040353368060        9.6564046327494566        13.676257410515930     
 C   3.5831059590423244        9.1792764460552103        14.319803216915890     
 H   3.6285183688787130        7.7583395699182001        12.698487572725361     
 C   3.8831559594221856        4.5073526555254357        11.361047137369122     
 H   5.4469391415977393        5.1248690575539912        12.717404605831071     
 C   3.4859058183997607        5.9545433639357528        9.4611486772152720     
 H   4.7210516406311527        7.7211807568371942        9.3463772319381313     
 C   9.4703202989929665        10.632799168478742        16.504911731111665     
 H   8.3975269130115020        9.0025500880994507        17.424428987273707     
 H   10.574799873010452        12.075759615060912        15.325771378980905     
 C   12.317727268368031        10.047522546092514        9.6633755459379493     
 H   10.355880926939694        10.869027165387493        9.2663290058632999     
 H   14.135344109745489        9.0563547124990151        10.292467476989636     
 C   13.464489424372967        4.7882568773532510        14.588034650053446     
 H   12.998931336106624        3.6068881237555823        12.839219458273414     
 H   13.702069143462170        6.1524858265853126        16.239813600716030     
 C   7.1776247187274853        10.624132483996652        8.2726616452860782     
 H   8.2494696566121917        8.9913400688950169        7.3566455612822681     
 H   6.0760545598297382        12.071007877085119        9.4496252162857992     
 C   4.3321443627519880        10.045076123150068        15.121918455328748     
 H   6.2910173911204232        10.877078022973878        15.511940885287242     
 H   2.5178311774905096        9.0434685182050529        14.500139060742844     
 C   3.1816607521839679        4.7996011617584395        10.187447930023929     
 H   3.6554888573713766        3.6029623115850131        11.923442109889820     
 H   2.9356220268055093        6.1781897417160438        8.5489428603963944     
 H   9.2755485309273222        11.310727028764138        17.332980196044961     
 H   12.791510158989633        10.564560684406336        8.8301997027425152     
 H   14.244622767801406        4.1142997760694486        14.934452894083570     
 H   7.3691396339033162        11.298958248664512        7.4413468424824023     
 H   3.8580833856032961        10.560976084237870        15.955664023231069     
 H   2.3995400064234413        4.1290016672795451        9.8390465108940166     
         142

 Br -0.48320424850000004        2.9589736745000002        2.3726412975000000     
 Co  -1.0314086262000002        1.5948741783000002        4.2150195383000018     
 P  -2.8968601705000010       0.41545983310000001        3.5814510876000001     
 Br  -1.5796127504999999        2.9589750763999998        6.0573972721000002     
 P  0.83404535300000004       0.41546246760000000        4.8485897399000004     
 C  -2.6272465909000005      -0.78174180209999999        2.2340011708000000     
 C  -3.7745577129000001      -0.52649622689999998        4.8805388090000017     
 C  -4.1724920502000016        1.5517346654999999        2.9219950396000001     
 C  0.56443212749999949      -0.78173740690000004        6.1960414481000017     
 C   1.7117442078000003      -0.52649528810000001        3.5495038173000002     
 C   2.1096766030000005        1.5517387486000001        5.5080443034000002     
 C  -1.8878233237000006      -0.36056535289999991        1.1126559851000000     
 C  -3.1304406492000001       -2.0920729880000000        2.2795174823000002     
 C  -3.0335925452000003       -1.4191289302000001        5.6754840687000003     
 C  -5.1514457199999999      -0.37185600569999988        5.1180510365000016     
 C  -4.4716982530999996        2.7217740231999992        3.6431105694000001     
 C  -4.8714706753999995        1.2724460747999995        1.7354603112000000     
 C -0.17498986629999980      -0.36055934719999999        7.3173868806000000     
 C   1.0676247548000009       -2.0920691525000001        6.1505258601000001     
 C  0.97078057210000013       -1.4191297527999995        2.7545590537000000     
 C   3.0886324142000010      -0.37185463199999991        3.3119928028999999     
 C   2.4088794495000010        2.7217791205999999        4.7869290652999998     
 C   2.8086585838999998        1.2724499569000001        6.6945770259000019     
 C  -1.6753421845000005       -1.2344223328999999        4.7518087300000011E-002
 H  -1.4772678135000006       0.64748835480000022        1.0795168596000004     
 C  -2.9002616936000001       -2.9664671494000001        1.2142373920000000     
 H  -3.6868464462000001       -2.4337576308000011        3.1470047831999999     
 C  -3.6565198048000003       -2.1238961951999991        6.7072876054000004     
 H  -1.9682985071000003       -1.5621347155999996        5.5022665206000001     
 C  -5.7742607263000023       -1.0936248373000004        6.1403207048000015     
 H  -5.7300778052000014       0.32597788139999989        4.5177870632000019     
 C  -5.4742971375000007        3.5825577266999993        3.1913839703000004     
 H  -3.9138451820000020        2.9592111338999998        4.5486553474999996     
 C  -5.8666841062999993        2.1438210733999998        1.2841362101000005     
 H  -4.6313954478000001       0.37752243860000001        1.1647121577000004     
 C -0.38747132790000016       -1.2344153793999999        8.3825255102000007     
 H -0.58554426650000035       0.64749480989999997        7.3505254644000022     
 C  0.83744568930000041       -2.9664622874999993        7.2158067945000015     
 H   1.6240295607999995       -2.4337551058000009        5.2830384640000014     
 C   1.5937094975000003       -2.1238983176000001        1.7227573469000004     
 H  -9.4513624599999901E-002  -1.5621358171000004        2.9277753371999999     
 C   3.7114490767000015       -1.0936246874000000        2.2897249703000009     
 H   3.6672634291999997       0.32598063510000003        3.9122562185000009     
 C   3.4114780413000005        3.5825639809999998        5.2386541156000019     
 H   1.8510241270000005        2.9592159124999999        3.8813855999000002     
 C   3.8038717321000011        2.1438260729000000        7.1458996143000020     
 H   2.5685862499000001       0.37752525599999998        7.2653247556000000     
 C  -2.1777525830000002       -2.5390057904999992        9.8895511600000000E-002
 H  -1.1054350167000002      -0.90748453080000002      -0.81887221099999996     
 H  -3.2807766303000006       -3.9839238679000011        1.2769480733000005     
 C  -5.0241986319000000       -1.9568323648999999        6.9442950781000015     
 H  -3.0638397247000002       -2.7835880712000001        7.3378285175000020     
 H  -6.8401629364000005      -0.96044267650000026        6.3188603842000015     
 C  -6.1728137469000002        3.2955416488000000        2.0147279994999998     
 H  -5.7031267401000019        4.4845356043000004        3.7571411833000008     
 H  -6.4146168307000000        1.9241420706000001       0.36957738010000002     
 C  0.11493770840000028       -2.5389994116999999        8.3311488143000005     
 H -0.95737770579999992      -0.90747643400000022        9.2489158917999994     
 H   1.2179596103000003       -3.9839194244999998        7.1530964888000002     
 C   2.9613884887999999       -1.9568340126999999        1.4857511100000000     
 H   1.0010305517000000       -2.7835916903000011        1.0922169102999999     
 H   4.7773514196000004      -0.96044207500000001        2.1111863177000001     
 C   4.1099977394999998        3.2955479315999998        6.4153082675000004     
 H   3.6403051510000002        4.4845426084000017        4.6728970130000000     
 H   4.3518071409000001        1.9241469503999999        8.0604568114999999     
 H  -1.9846082439000008       -3.2153829358999992      -0.73079560550000000     
 H  -5.4981202739999997       -2.4732992272000001        7.7777573069000017     
 H  -6.9539383831000041        3.9678227814000002        1.6673182253000001     
 H  -7.8206916500000112E-002  -3.2153757166000010        9.1608405383000004     
 H   3.4353113487000013       -2.4733017529999999       0.65229009390000003     
 H   4.8911222026000001        3.9678299940000001        6.7627167132000015     
 Br   7.7765948977999972        5.1304896487000002        14.235045472800003     
 Co   8.3247990887999990        6.4945877430000003        12.392665934200000     
 P   10.190251703500003        7.6740025763000004        13.026235035699999     
 Br   8.8730044322000019        5.1304860095000002        10.550289714700000     
 P   6.4593464866000030        7.6740013204000004        11.759096669000003     
 C   9.9206381546000042        8.8712041671000001        14.373685357199999     
 C   11.067950181500002        8.6159598743999997        11.727148498900000     
 C   11.465884387799999        6.5377285830999980        13.685691141800000     
 C   6.7289603441000025        8.8712021699000001        10.411646169400003     
 C   5.5816488386999987        8.6159585227000033        13.058183515700000     
 C   5.1837145024000000        6.5377266366000004        11.099640819499999     
 C   9.1812155070000010        8.4500271039000001        15.495030694900004     
 C   10.423831737000000        10.181535602500000        14.328169418800003     
 C   10.326985613600002        9.5085926128999994        10.932202750400004     
 C   12.444838706100006        8.4613210616999996        11.489638282100003     
 C   11.765090035000000        5.3676884227999997        12.964576701300000     
 C   12.164865047000008        6.8170192358000001        14.872224207000000     
 C   7.4683840696000043        8.4500252247000027        9.2903014918999993     
 C   6.2257654911000024        10.181533080599996        10.457161295200001     
 C   6.3226134635000015        9.5085929612999998        13.853127330800001     
 C   4.2047608406000005        8.4613181935000004        13.295695765700000     
 C   4.8845107668000027        5.3676855609000018        11.820754547800000     
 C   4.4847331321999997        6.8170173630999997        9.9131081775999998     
 C   8.9687342132999976        9.3238836577999997        16.560168923800006     
 H   8.7706605368999995        7.4419731751000002        15.528169563300001     
 C   10.193652711400004        11.055929327500003        15.393449915400003     
 H   10.980237255900001        10.523220846900003        13.460682163600000     
 C   10.949913781199999        10.213360733100000        9.9004003141000041     
 H   9.2616913168999986        9.6515978060999998        11.105419039300003     
 C   13.067654658999999        9.1830909379999994        10.467369920900000     
 H   13.023470548600001        7.7634875584999978        12.089902930100003     
 C   12.767690043400000        4.5069057657000000        13.416302866900002     
 H   11.207235861000001        5.1302499777000019        12.059032955699999     
 C   13.160079732500005        5.9456454201000000        15.323547808000001     
 H   11.924790589900006        7.7119437115000000        15.442971381600003     
 C   7.6808651368999996        9.3238815828000003        8.2251630482000007     
 H   7.8789399536000033        7.4419716423000004        9.2571631540000006     
 C   6.4559442843000010        11.055926572500001        9.3918806432000039     
 H   5.6693590862000010        10.523218051000001        11.324648058700003     
 C   5.6996856561000033        10.213361962600001        14.884929350300000     
 H   7.3879074883000015        9.6515988419000003        13.679909853200000     
 C   3.5819452574000019        9.1830889567000007        14.317963745400004     
 H   3.6261291715000024        7.7634828223000021        12.695433101900001     
 C   3.8819117490000004        4.5069019309999980        11.369028070200001     
 H   5.4423657788000011        5.1302472516000002        12.726297825700000     
 C   3.4895196052999995        5.9456424502999985        9.4617841983000037     
 H   4.7248062247000000        7.7119426370999999        9.3423616618000000     
 C   9.4711440867000007        10.628467328899999        16.508791878200000     
 H   8.3988272864000031        8.9969453259000005        17.426559171299999     
 H   10.574167006900002        12.073386318999997        15.330739421200004     
 C   12.317593032500005        10.046298001600000        9.6633946241000039     
 H   10.357234137799999        10.873052587800000        9.2698589803000004     
 H   14.133557339800005        9.0499100756999997        10.288832122600004     
 C   13.466208543100002        4.7939238437000000        14.592957221500001     
 H   12.996519225700000        3.6049272732999991        12.850546447399999     
 H   13.708014136700005        6.1653261664999999        16.238105214800001     
 C   7.1784541086000040        10.628464846600004        8.2765393674999999     
 H   8.2507727278000029        8.9969435590000000        7.3587731080000003     
 H   6.0754286055999991        12.073383069700000        9.4545904651000043     
 C   4.3320067759000036        10.046298375699996        15.121936616899999     
 H   6.2923653690999970        10.873055283800003        15.515469067500000     
 H   2.5160430291999982        9.0499068325999996        14.496503314000003     
 C   3.1833926472999998        4.7939199147999982        10.192374057800000     
 H   3.6530838147000009        3.6049227250999998        11.934783876100003     
 H   2.9415845854000020        6.1653229729000021        8.5472271150000001     
 H   9.2779995217000000        11.304844176000000        17.338483193999998     
 H   12.791515468499998        10.562765327399999        8.8299331273000004     
 H   14.247334170500004        4.1216436164000001        14.940366545100003     
 H   7.3715986510000029        11.304841577999996        7.4468479645000016     
 H   3.8580847771000002        10.562766851500003        15.955397649000004     
 H   2.4022678393000003        4.1216388751000004        9.8449645175999994     
         142

 Br -0.48180861745520037        2.9531975566770545        2.3672814687406891     
 Co  -1.0318840242418919        1.5948760835792537        4.2133216301323912     
 P  -2.8980038333976377       0.41537838241620439        3.5817147569429113     
 Br  -1.5782148815563606        2.9647571876605223        6.0520359091826590     
 P  0.83289920846706456       0.41554489430166536        4.8488569138112085     
 C  -2.6293272581945595      -0.78236987308423800        2.2343817902086296     
 C  -3.7753391224447603      -0.52639431239234169        4.8811473356315487     
 C  -4.1730928267399348        1.5532847766737017        2.9242215977589567     
 C  0.56234743567669254      -0.78110882873646437        6.1964250981533722     
 C   1.7109603465476333      -0.52659769734527329        3.5501169861568913     
 C   2.1090762660500726        1.5501848253656654        5.5102771491051561     
 C  -1.8888482508781348      -0.36300504869025835        1.1130349845231113     
 C  -3.1326947536608745       -2.0926588581998176        2.2813097842120031     
 C  -3.0333743717000772       -1.4165990593210764        5.6777848384613900     
 C  -5.1529396209953804      -0.37494068270959069        5.1165191254136237     
 C  -4.4741685175723438        2.7201610549392305        3.6497448720407752     
 C  -4.8690718136431999        1.2792118699087942        1.7347469756477132     
 C -0.17601881697979055      -0.35811873948140643        7.3177686985758408     
 C   1.0653693101825830       -2.0914818301079352        6.1523230453177389     
 C  0.97099582201473633       -1.4216593429636999        2.7568641339255437     
 C   3.0871366485212035      -0.36877307970872353        3.3104674028950596     
 C   2.4064090112290777        2.7233921770657861        4.7935758258555285     
 C   2.8110631869946667        1.2656705351186408        6.6938645948341184     
 C  -1.6749812621501787       -1.2386712541806939        4.9583123052936134E-002
 H  -1.4781091838189386       0.64490785292319008        1.0787070464122939     
 C  -2.9010325192782864       -2.9688751493486918        1.2178631575773222     
 H  -3.6901637990092366       -2.4330404595996424        3.1486357531243909     
 C  -3.6559259065593523       -2.1219461115389366        6.7093722273538052     
 H  -1.9675914952020028       -1.5573281067438038        5.5059192238374095     
 C  -5.7754194722666403       -1.0974488165879248        6.1384802110778756     
 H  -5.7324687686875997       0.32082470844496352        4.5147328745770414     
 C  -5.4755528053073492        3.5829986163481689        3.1993630748130641     
 H  -3.9184230895819536        2.9538325552378608        4.5575432760254513     
 C  -5.8630842402604975        2.1527043848111291        1.2847762643225387     
 H  -4.6276486535324626       0.38674716464473058        1.1607019598093076     
 C -0.38711105134709967       -1.2301638798805608        8.3845954130163243     
 H -0.58639151636394726       0.65007553715427646        7.3497170534812941     
 C  0.83667694834575690       -2.9640511532604665        7.2194395989414559     
 H   1.6207107075653726       -2.4344712737024796        5.2846743431053209     
 C   1.5943005468357747       -2.1258497811712469        1.7248475094938975     
 H  -9.3809937145785602E-002  -1.5669403634222805        2.9314311376495650     
 C   3.7102886698000752       -1.0898061131292505        2.2878927340086457     
 H   3.6648709580872016       0.33113017384524313        3.9092087771001038     
 C   3.4102273241280714        3.5821171719109488        5.2466460796681229     
 H   1.8464421460005933        2.9646018274214190        3.8902902323991322     
 C   3.8074826868028042        2.1349228151316768        7.1465407885320928     
 H   2.5723389060644437       0.36828400170069342        7.2613109354368808     
 C  -2.1769288577946719       -2.5433399959199239       0.10277254325925990     
 H  -1.1041300076979652      -0.91309315640342559      -0.81674199228806421     
 H  -3.2814152598160100       -3.9862982189216836        1.2819094747760578     
 C  -5.0243318286273579       -1.9580639551157246        6.9443121889060615     
 H  -3.0624849136678685       -2.7795682155012487        7.3413562979151479     
 H  -6.8419497148030102      -0.96689628065074051        6.3152229031516578     
 C  -6.1710971788629152        3.3012064828301799        2.0196562189238421     
 H  -5.7055441419994972        4.4825665175158260        3.7684788622128238     
 H  -6.4086708699099946        1.9369863583855293       0.36786898943974256     
 C  0.11576433142086766       -2.5346613466198034        8.3350331284010597     
 H -0.95607326943773463      -0.90186492663241657        9.2510508642300167     
 H   1.2173253607059844       -3.9815412040840665        7.1580665245352790     
 C   2.9612531638093977       -1.9556068869691676        1.4857759465233173     
 H   1.0023820866350293       -2.7876120698064444        1.0957497961441438     
 H   4.7755635614345087      -0.95399631877072155        2.1075588075809284     
 C   4.1117250815222466        3.2898668703866698        6.4202433452305598     
 H   3.6378926342824713        4.4865088845173560        4.6842524531826495     
 H   4.3577685984167331        1.9112751923602025        8.0587450751918812     
 H  -1.9821563315648538       -3.2212679388332210      -0.72529566211476748     
 H  -5.4981131744664618       -2.4751014077656968        7.7774893015787931     
 H  -6.9512299757197109        3.9751650068700113        1.6732394838318350     
 H  -7.5748721055116194E-002  -3.2094854985779615        9.1663496582594135     
 H   3.4353166548928797       -2.4715056935153576       0.65203106270644928     
 H   4.8938458810668148        3.9604663205616948        6.7686447101573011     
 Br   7.7779977820545545        5.1247108460148647        14.229683367206627     
 Co   8.3243283881695174        6.4945901269062931        12.390967300204977     
 P   10.189109342427361        7.6739255442441436        13.026500259472877     
 Br   8.8744053636941178        5.1362688399547443        10.544927220218968     
 P   6.4582045735998150        7.6740808912314087        11.759360059971717     
 C   9.9185588242255172        8.8705790920389731        14.374068841469109     
 C   11.067169122507350        8.6160681946176858        11.727759304181353     
 C   11.465285502528518        6.5392824214699674        13.687916672652717     
 C   6.7268813732334412        8.8718275691386417        10.412025975147330     
 C   5.5808666358058110        8.6158526860554154        13.058791427397168     
 C   5.1831194711563153        6.5361701394185081        11.101867255849967     
 C   9.1801890752757984        8.4475908147369676        15.495410871686031     
 C   10.421581813495781        10.180951776720880        14.329966726281699     
 C   10.327203303977109        9.5111282550864420        10.934505867636656     
 C   12.443345363335071        8.4582442850955690        11.488108817613758     
 C   11.762623422809051        5.3660821029301475        12.971205969740723     
 C   12.167264007070813        6.8237848090386946        14.871511736981404     
 C   7.4673579503045158        8.4524607961211817        9.2906782332690696     
 C   6.2235182054908762        10.182118083197192        10.458954926603925     
 C   6.3228284469279039        9.5060608958486874        13.855427893425601     
 C   4.2032667463255882        8.4643943873219687        13.294163830826365     
 C   4.8820473892951206        5.3692935110975402        11.827391495658224     
 C   4.4871409175011765        6.8102391287649873        9.9123914283024401     
 C   8.9690929432844761        9.3196379094702468        16.562235250590021     
 H   8.7698160843626152        7.4393966341298006        15.527359489784983     
 C   10.192885458303609        11.053523075030668        15.397080793273911     
 H   10.976926652524295        10.523939725272575        13.462319621244836     
 C   10.950506584947878        10.215316879738330        9.9024871235809986     
 H   9.2623977104191244        9.6564092895186295        11.109074027002798     
 C   13.066495816755824        9.1792750910957146        10.465531667292645     
 H   13.021080784292259        7.7583429842598637        12.086851343338751     
 C   12.766438328166151        4.5073524737928636        13.424274578985125     
 H   11.202662665732017        5.1248807865187480        12.067914517739741     
 C   13.163680021608348        5.9545276560864790        15.324186397068424     
 H   11.928536055568756        7.7211658423723133        15.438965181211639     
 C   7.6812266970816241        9.3281267687712663        8.2272265748145372     
 H   7.8780940117942375        7.4445467524057518        9.2563494523853880     
 C   6.4551822403298020        11.058334104762993        9.3955085043070650     
 H   5.6660509564274477        10.522501093586163        11.326281406499692     
 C   5.7002745128817631        10.211407382191425        14.887014272303308     
 H   7.3886109412631971        9.6467930510505440        13.683562295884069     
 C   3.5807845557576794        9.1869014673447911        14.316124273884117     
 H   3.6237399741212917        7.7686260746818041        12.692378631074641     
 C   3.8806675385778151        4.5064512064745603        11.377009003030880     
 H   5.4377924160022628        5.1356254456460091        12.735191045568929     
 C   3.4931333922002383        5.9367415366642442        9.4624197193847355     
 H   4.7285608087688473        7.7027045173628057        9.3383460916618688     
 C   9.4719678744070350        10.624135489321256        16.512672025288335     
 H   8.4001276597885042        8.9913405637005503        17.428689355326291     
 H   10.573534140789551        12.071013022939082        15.335707463419103     
 C   12.317458796631978        10.045073457107486        9.6634137022620585     
 H   10.358587348660304        10.877078010212507        9.2733889547367010     
 H   14.131770569854520        9.0434654389009843        10.285196768210373     
 C   13.467927661827037        4.7995908100467490        14.597879792946555     
 H   12.994107115293376        3.6029664228444158        12.861873436526585     
 H   13.713959129937839        6.1781665064146871        16.236396828883972     
 C   7.1792834984725227        10.632797209203355        8.2804170897139215     
 H   8.2520757989878142        9.0025470491049830        7.3609006547177325     
 H   6.0748026513702600        12.075758262314881        9.4595557139142095     
 C   4.3318691890480192        10.047520628249924        15.121954778471251     
 H   6.2937133470795708        10.869032544626128        15.518997249712758     
 H   2.5142548809094869        9.0563451469949463        14.492867567257163     
 C   3.1851245424160317        4.7882386678415569        10.197300185576072     
 H   3.6506787720286251        3.6068831386149864        11.946125642310186     
 H   2.9475471439944947        6.1524562040839603        8.5455113696036058     
 H   9.2804505124726777        11.298961323235861        17.343986191955036     
 H   12.791520778010364        10.560969970393662        8.8296665518574855     
 H   14.250045573198602        4.1289874567305516        14.946280196116437     
 H   7.3740576680966896        11.310724907335480        7.4523490865176010     
 H   3.8580861685967043        10.564557618762136        15.955131274768938     
 H   2.4049956721765593        4.1142760829204557        9.8508825243059821     
         142

 Br -0.48041298641040070        2.9474214388541089        2.3619216399813783     
 Co  -1.0323594222837835        1.5948779888585072        4.2116237219647799     
 P  -2.8991474962952748       0.41529693173240878        3.5819784262858230     
 Br  -1.5768170126127212        2.9705392989210448        6.0466745462653178     
 P  0.83175306393412896       0.41562732100333066        4.8491240877224167     
 C  -2.6314079254891185      -0.78299794406847611        2.2347624096172587     
 C  -3.7761205319895206      -0.52629239788468352        4.8817558622630957     
 C  -4.1736936032798670        1.5548348878474034        2.9264481559179134     
 C  0.56026274385338559      -0.78048025057292869        6.1968087482067435     
 C   1.7101764852952663      -0.52670010659054656        3.5507301550137824     
 C   2.1084759291001443        1.5486309021313307        5.5125099948103129     
 C  -1.8898731780562690      -0.36544474448051678        1.1134139839462227     
 C  -3.1349488581217488       -2.0932447283996356        2.2831020861240061     
 C  -3.0331561982001536       -1.4140691884421528        5.6800856082227797     
 C  -5.1544335219907609      -0.37802535971918155        5.1149872143272468     
 C  -4.4766387820446889        2.7185480866784624        3.6563791746815499     
 C  -4.8666729518863994        1.2859776650175887        1.7340336400954262     
 C -0.17704776765958127      -0.35567813176281282        7.3181505165516816     
 C   1.0631138655651649       -2.0908945077158703        6.1541202305354767     
 C  0.97121107192947265       -1.4241889331274005        2.7591692141510875     
 C   3.0856408828424065      -0.36569152741744720        3.3089420028901193     
 C   2.4039385729581548        2.7250052335315726        4.8002225864110564     
 C   2.8134677900893332        1.2588911133372815        6.6931521637682350     
 C  -1.6746203398003572       -1.2429201754613881        5.1648158805872264E-002
 H  -1.4789505541378769       0.64232735104637995        1.0778972332245873     
 C  -2.9018033449565728       -2.9712831492973839        1.2214889231546446     
 H  -3.6934811518184727       -2.4323232883992838        3.1502667230487820     
 C  -3.6553320083187044       -2.1199960278778747        6.7114568493076101     
 H  -1.9668844833040053       -1.5525214978876078        5.5095719270748189     
 C  -5.7765782182332792       -1.1012727958758493        6.1366397173557496     
 H  -5.7348597321751988       0.31567153548992716        4.5116786859540801     
 C  -5.4768084731146969        3.5834395059963384        3.2073421793261279     
 H  -3.9230009971639053        2.9484539765757214        4.5664312045509030     
 C  -5.8594843742209965        2.1615876962222584        1.2854163185450767     
 H  -4.6239018592649241       0.39597189068946120        1.1566917619186146     
 C -0.38675077479419911       -1.2259123803611218        8.3866653158326496     
 H -0.58723876622789417       0.65265626440855307        7.3489086425625860     
 C  0.83590820739151339       -2.9616400190209342        7.2230724033829095     
 H   1.6173918543307455       -2.4351874416049584        5.2863102222106395     
 C   1.5948915961715491       -2.1278012447424937        1.7269376720877947     
 H  -9.3106249691571288E-002  -1.5717449097445604        2.9350869380991305     
 C   3.7091282629001490       -1.0859875388585012        2.2860604977172900     
 H   3.6624784869744036       0.33627971259048628        3.9061613357002067     
 C   3.4089766069561422        3.5816703628218973        5.2546380437362439     
 H   1.8418601650011861        2.9699877423428380        3.8991948648982642     
 C   3.8110936415056078        2.1260195573633531        7.1471819627641837     
 H   2.5760915622288869       0.35904274740138692        7.2572971152737615     
 C  -2.1761051325893437       -2.5476742013398481       0.10664957491851978     
 H  -1.1028249986959302      -0.91870178200685104      -0.81461177357612846     
 H  -3.2820538893320199       -3.9886725699433661        1.2868708762521150     
 C  -5.0244650253547167       -1.9592955453314493        6.9443292997121224     
 H  -3.0611301026357367       -2.7755483598024973        7.3448840783302929     
 H  -6.8437364932060198      -0.97334988480148077        6.3115854221033132     
 C  -6.1693806108258302        3.3068713168603598        2.0245844383476843     
 H  -5.7079615438989935        4.4805974307316516        3.7798165411256464     
 H  -6.4027249091199891        1.9498306461710586       0.36616059877948509     
 C  0.11659095444173503       -2.5303232815396073        8.3389174425021171     
 H -0.95476883307546945      -0.89625341926483293        9.2531858366600357     
 H   1.2166911111119685       -3.9791629836681337        7.1630365602705579     
 C   2.9611178388187955       -1.9543797612383356        1.4858007830466344     
 H   1.0037336215700585       -2.7916324493128872        1.0992826819882877     
 H   4.7737757032690160      -0.94755056254144321        2.1039312974618567     
 C   4.1134524235444925        3.2841858091733394        6.4251784229611184     
 H   3.6354801175649425        4.4884751606347102        4.6956078933652998     
 H   4.3637300559334662        1.8984034343204053        8.0570333388837643     
 H  -1.9797044192297069       -3.2271529417664433      -0.71979571872953496     
 H  -5.4981060749329247       -2.4769035883313935        7.7772212962575846     
 H  -6.9485215683394177        3.9825072323400219        1.6791607423636701     
 H  -7.3290525610232277E-002  -3.2035952805559220        9.1718587782188266     
 H   3.4353219610857586       -2.4697096340307150       0.65177203151289853     
 H   4.8965695595336287        3.9531026471233894        6.7745727071146007     
 Br   7.7794006663091109        5.1189320433297283        14.224321261613253     
 Co   8.3238576875390375        6.4945925108125859        12.389268666209956     
 P   10.187966981354718        7.6738485121882869        13.026765483245754     
 Br   8.8758062951882337        5.1420516704094874        10.539564725737938     
 P   6.4570626605996262        7.6741604620628179        11.759623450943431     
 C   9.9164794938510319        8.8699540169779461        14.374452325738217     
 C   11.066388063514696        8.6161765148353702        11.728370109462704     
 C   11.464686617257035        6.5408362598399377        13.690142203505433     
 C   6.7248024023668789        8.8724529683772815        10.412405780894659     
 C   5.5800844329116233        8.6157468494108276        13.059399339094334     
 C   5.1825244399126307        6.5346136422370149        11.104093692199937     
 C   9.1791626435515941        8.4451545255739333        15.495791048472059     
 C   10.419331889991559        10.180367950941760        14.331764033763395     
 C   10.327420994354217        9.5136638972728846        10.936808984873306     
 C   12.441852020570137        8.4551675084911384        11.486579353127514     
 C   11.760156810618104        5.3644757830602954        12.977835238181447     
 C   12.169662967141617        6.8305503822773881        14.870799266962807     
 C   7.4663318310090281        8.4548963675423590        9.2910549746381417     
 C   6.2212709198817508        10.182703085794389        10.460748558007849     
 C   6.3230434303558054        9.5035288303973751        13.857728456051198     
 C   4.2017726520511758        8.4674705811439370        13.292631895952729     
 C   4.8795840117902394        5.3709014612950785        11.834028443516448     
 C   4.4895487028023524        6.8034608944299748        9.9116746790048804     
 C   8.9694516732689547        9.3153921611404940        16.564301577380036     
 H   8.7689716318252309        7.4368200931596009        15.526549416269965     
 C   10.192118205207215        11.051116822561333        15.400711671147818     
 H   10.973616049148589        10.524658603645145        13.463957078889671     
 C   10.951099388695756        10.217273026376661        9.9045739330619913     
 H   9.2631041039382502        9.6612207729372610        11.112729014705593     
 C   13.065336974511649        9.1754592441914316        10.463693413685290     
 H   13.018691019984519        7.7531984100197286        12.083799756577497     
 C   12.765186612932300        4.5077991818857273        13.432246291070250     
 H   11.198089470464033        5.1195115953374941        12.076796079779482     
 C   13.167280310716691        5.9634098920729590        15.324824986136848     
 H   11.932281521237506        7.7303879732446266        15.434958980823275     
 C   7.6815882572632495        9.3323719547425323        8.2292901014290738     
 H   7.8772480699884708        7.4471218625115041        9.2555357507707754     
 C   6.4544201963596040        11.060741637025984        9.3991363654141260     
 H   5.6627428266548954        10.521784136172327        11.327914754299380     
 C   5.7008633696635220        10.209452801782849        14.889099194306615     
 H   7.3893143942263926        9.6419872602010894        13.687214738568137     
 C   3.5796238541153569        9.1907139779895797        14.314284802368231     
 H   3.6213507767425810        7.7737693270636061        12.689324160249283     
 C   3.8794233281556303        4.5060004819491217        11.384989935861761     
 H   5.4332190532045237        5.1410036396920180        12.744084265437856     
 C   3.4967471791004772        5.9278406230284890        9.4630552404694672     
 H   4.7323153928376946        7.6934663976256106        9.3343305215237375     
 C   9.4727916621140675        10.619803649742511        16.516552172376670     
 H   8.4014280331770035        8.9857358015010984        17.430819539352580     
 H   10.572901274679102        12.068639726878168        15.340675505638202     
 C   12.317324560763950        10.043848912614974        9.6634327804241131     
 H   10.359940559520611        10.881103432625014        9.2769189291733998     
 H   14.129983799909034        9.0370208021019689        10.281561413820741     
 C   13.469646780554070        4.8052577763934972        14.602802364393108     
 H   12.991695004886751        3.6010055723888330        12.873200425653170     
 H   13.719904123175674        6.1910068463293744        16.234688442967940     
 C   7.1801128883450405        10.637129571806705        8.2842948119278415     
 H   8.2533788701756237        9.0081505392099643        7.3630282014354638     
 H   6.0741766971405209        12.078133454929761        9.4645209627284146     
 C   4.3317316021960348        10.048742880799852        15.121972940042502     
 H   6.2950613250591445        10.865009805452253        15.522525431925517     
 H   2.5124667326189756        9.0627834613898930        14.489231820514322     
 C   3.1868564375320636        4.7825574208831156        10.202226313352144     
 H   3.6482737293572494        3.6088435521299731        11.957467408520371     
 H   2.9535097025889874        6.1395894352679177        8.5437956242072115     
 H   9.2829015032453572        11.293078470471723        17.349489189910074     
 H   12.791526087520730        10.559174613387325        8.8293999764149707     
 H   14.252756975897199        4.1363312970611021        14.952193847132870     
 H   7.3765166851933754        11.316608236670962        7.4578502085352003     
 H   3.8580875600934084        10.566348386024268        15.954864900537874     
 H   2.4077235050531178        4.1069132907409109        9.8568005310119648     
         142

 Br -0.47901735536560108        2.9416453210311633        2.3565618112220674     
 Co  -1.0328348203256752        1.5948798941377607        4.2099258137971693     
 P  -2.9002911591929115       0.41521548104861322        3.5822420956287342     
 Br  -1.5754191436690819        2.9763214101815678        6.0413131833479765     
 P  0.83060691940119347       0.41570974770499602        4.8493912616336257     
 C  -2.6334885927836771      -0.78362601505271412        2.2351430290258882     
 C  -3.7769019415342808      -0.52619048337702523        4.8823643888946426     
 C  -4.1742943798198002        1.5563849990211049        2.9286747140768701     
 C  0.55817805203007875      -0.77985167240939302        6.1971923982601140     
 C   1.7093926240428994      -0.52680251583581994        3.5513433238706740     
 C   2.1078755921502164        1.5470769788969962        5.5147428405154688     
 C  -1.8908981052344032      -0.36788444027077521        1.1137929833693341     
 C  -3.1372029625826232       -2.0938305985994532        2.2848943880360091     
 C  -3.0329380247002304       -1.4115393175632291        5.6823863779841695     
 C  -5.1559274229861414      -0.38111003672877236        5.1134553032408689     
 C  -4.4791090465170331        2.7169351184176938        3.6630134773223251     
 C  -4.8642740901295998        1.2927434601263834        1.7333203045431393     
 C -0.17807671833937203      -0.35323752404421926        7.3185323345275224     
 C   1.0608584209477470       -2.0903071853238058        6.1559174157532155     
 C  0.97142632184420885       -1.4267185232911008        2.7614742943766313     
 C   3.0841451171636090      -0.36260997512617082        3.3074166028851790     
 C   2.4014681346872315        2.7266182899973588        4.8068693469665851     
 C   2.8158723931840002        1.2521116915559223        6.6924397327023515     
 C  -1.6742594174505354       -1.2471690967420821        5.3713194558808387E-002
 H  -1.4797919244568150       0.63974684916956981        1.0770874200368807     
 C  -2.9025741706348591       -2.9736911492460756        1.2251146887319668     
 H  -3.6967985046277092       -2.4316061171989252        3.1518976929731730     
 C  -3.6547381100780565       -2.1180459442168122        6.7135414712614150     
 H  -1.9661774714060078       -1.5477148890314121        5.5132246303122283     
 C  -5.7777369641999172       -1.1050967751637735        6.1347992236336237     
 H  -5.7372506956627971       0.31051836253489085        4.5086244973311196     
 C  -5.4780641409220454        3.5838803956445080        3.2153212838391916     
 H  -3.9275789047458569        2.9430753979135824        4.5753191330763547     
 C  -5.8558845081814948        2.1704710076333877        1.2860563727676149     
 H  -4.6201550649973866       0.40519661673419177        1.1526815640279218     
 C -0.38639049824129862       -1.2216608808416827        8.3887352186489732     
 H -0.58808601609184108       0.65523699166282956        7.3481002316438779     
 C  0.83513946643726999       -2.9592288847814014        7.2267052078243639     
 H   1.6140730010961186       -2.4359036095074371        5.2879461013159590     
 C   1.5954826455073234       -2.1297527083137404        1.7290278346816919     
 H  -9.2402562237356989E-002  -1.5765494560668405        2.9387427385486955     
 C   3.7079678560002223       -1.0821689645877517        2.2842282614259348     
 H   3.6600860158616055       0.34142925133572938        3.9031138943003092     
 C   3.4077258897842131        3.5812235537328463        5.2626300078043640     
 H   1.8372781840017787        2.9753736572642575        3.9080994973973957     
 C   3.8147045962084110        2.1171162995950299        7.1478231369962746     
 H   2.5798442183933306       0.34980149310208036        7.2532832951106423     
 C  -2.1752814073840150       -2.5520084067597728       0.11052660657777968     
 H  -1.1015199896938950      -0.92431040761027661      -0.81248155486419282     
 H  -3.2826925188480294       -3.9910469209650485        1.2918322777281723     
 C  -5.0245982220820746       -1.9605271355471741        6.9443464105181825     
 H  -3.0597752916036045       -2.7715285041037458        7.3484118587454388     
 H  -6.8455232716090295      -0.97980348895222102        6.3079479410549695     
 C  -6.1676640427887452        3.3125361508905398        2.0295126577715270     
 H  -5.7103789457984888        4.4786283439474772        3.7911542200384694     
 H  -6.3967789483299837        1.9626749339565879       0.36445220811922763     
 C  0.11741757746260242       -2.5259852164594108        8.3428017566031762     
 H -0.95346439671320415      -0.89064191189724928        9.2553208090900529     
 H   1.2160568615179523       -3.9767847632522004        7.1680065960058377     
 C   2.9609825138281929       -1.9531526355075033        1.4858256195699517     
 H   1.0050851565050878       -2.7956528288193305        1.1028155678324316     
 H   4.7719878451035243      -0.94110480631216475        2.1003037873427850     
 C   4.1151797655667393        3.2785047479600093        6.4301135006916779     
 H   3.6330676008474136        4.4904414367520644        4.7069633335479493     
 H   4.3696915134501992        1.8855316762806078        8.0553216025756456     
 H  -1.9772525068945597       -3.2330379446996651      -0.71429577534430233     
 H  -5.4980989753993867       -2.4787057688970902        7.7769532909363752     
 H  -6.9458131609591245        3.9898494578100330        1.6850820008955050     
 H  -7.0832330165348359E-002  -3.1977050625338825        9.1773678981782396     
 H   3.4353272672786370       -2.4679135745460727       0.65151300031934789     
 H   4.8992932380004435        3.9457389736850836        6.7805007040719003     
 Br   7.7808035505636681        5.1131532406445928        14.218959156019878     
 Co   8.3233869869085559        6.4945948947188779        12.387570032214933     
 P   10.186824620282076        7.6737714801324310        13.027030707018632     
 Br   8.8772072266823479        5.1478345008642314        10.534202231256906     
 P   6.4559207475994382        7.6742400328942262        11.759886841915144     
 C   9.9144001634765448        8.8693289419169208        14.374835810007326     
 C   11.065607004522043        8.6162848350530563        11.728980914744056     
 C   11.464087731985554        6.5423900982099070        13.692367734358150     
 C   6.7227234315003175        8.8730783676159231        10.412785586641986     
 C   5.5793022300174355        8.6156410127662379        13.060007250791502     
 C   5.1819294086689469        6.5330571450555226        11.106320128549905     
 C   9.1781362118273915        8.4427182364109008        15.496171225258086     
 C   10.417081966487340        10.179784125162639        14.333561341245090     
 C   10.327638684731323        9.5161995394593273        10.939112102109958     
 C   12.440358677805202        8.4520907318867078        11.485049888641271     
 C   11.757690198427156        5.3628694631904432        12.984464506622169     
 C   12.172061927212422        6.8373159555160825        14.870086796944211     
 C   7.4653057117135395        8.4573319389635380        9.2914317160072120     
 C   6.2190236342726246        10.183288088391585        10.462542189411774     
 C   6.3232584137837078        9.5009967649460609        13.860029018676798     
 C   4.2002785577767625        8.4705467749659071        13.291099961079095     
 C   4.8771206342853572        5.3725094114926168        11.840665391374673     
 C   4.4919564881035292        6.7966826600949624        9.9109579297073207     
 C   8.9698104032534332        9.3111464128107411        16.566367904170054     
 H   8.7681271792878466        7.4342435521894012        15.525739342754948     
 C   10.191350952110820        11.048710570091998        15.404342549021726     
 H   10.970305445772881        10.525377482017717        13.465594536534507     
 C   10.951692192443634        10.219229173014991        9.9066607425429858     
 H   9.2638104974573743        9.6660322563558907        11.116384002408386     
 C   13.064178132267473        9.1716433972871467        10.461855160077935     
 H   13.016301255676778        7.7480538357795945        12.080748169816244     
 C   12.763934897698451        4.5082458899785909        13.440218003155373     
 H   11.193516275196052        5.1141424041562393        12.085677641819226     
 C   13.170880599825034        5.9722921280594381        15.325463575205271     
 H   11.936026986906256        7.7396101041169398        15.430952780434911     
 C   7.6819498174448739        9.3366171407137983        8.2313536280436121     
 H   7.8764021281827050        7.4496969726172555        9.2547220491561628     
 C   6.4536581523894050        11.063149169288977        9.4027642265211870     
 H   5.6594346968823421        10.521067178758489        11.329548102099070     
 C   5.7014522264452818        10.207498221374273        14.891184116309924     
 H   7.3900178471895890        9.6371814693516331        13.690867181252207     
 C   3.5784631524730344        9.1945264886343701        14.312445330852343     
 H   3.6189615793638703        7.7789125794454073        12.686269689423924     
 C   3.8781791177334450        4.5055497574236840        11.392970868692640     
 H   5.4286456904067855        5.1463818337380278        12.752977485306785     
 C   3.5003609660007164        5.9189397093927347        9.4636907615541990     
 H   4.7360699769065420        7.6842282778884163        9.3303149513856063     
 C   9.4736154498211018        10.615471810163768        16.520432319465009     
 H   8.4027284065655046        8.9801310393016482        17.432949723378872     
 H   10.572268408568652        12.066266430817253        15.345643547857302     
 C   12.317190324895924        10.042624368122461        9.6634518585861695     
 H   10.361293770380916        10.885128855037523        9.2804489036101003     
 H   14.128197029963550        9.0305761653029517        10.277926059431110     
 C   13.471365899281105        4.8109247427402462        14.607724935839663     
 H   12.989282894480127        3.5990447219332498        12.884527414779756     
 H   13.725849116413508        6.2038471862440616        16.232980057051911     
 C   7.1809422782175591        10.641461934410057        8.2881725341417631     
 H   8.2546819413634349        9.0137540293149474        7.3651557481531960     
 H   6.0735507429107809        12.080508647544642        9.4694862115426197     
 C   4.3315940153440495        10.049965133349778        15.121991101613755     
 H   6.2964093030387183        10.860987066278378        15.526053614138275     
 H   2.5106785843284642        9.0692217757848397        14.485596073771481     
 C   3.1885883326480959        4.7768761739246743        10.207152441128216     
 H   3.6458686866858732        3.6108039656449598        11.968809174730554     
 H   2.9594722611834801        6.1267226664518759        8.5420798788108172     
 H   9.2853524940180350        11.287195617707585        17.354992187865111     
 H   12.791531397031095        10.557379256380989        8.8291334009724558     
 H   14.255468378595797        4.1436751373916536        14.958107498149305     
 H   7.3789757022900622        11.322491566006446        7.4633513305527996     
 H   3.8580889515901124        10.568139153286401        15.954598526306809     
 H   2.4104513379296768        4.0995504985613671        9.8627185377179476     
         142

 Br -0.47762172432080141        2.9358692032082172        2.3512019824627561     
 Co  -1.0333102183675669        1.5948817994170141        4.2082279056295580     
 P  -2.9014348220905481       0.41513403036481761        3.5825057649716459     
 Br  -1.5740212747254425        2.9821035214420903        6.0359518204306353     
 P  0.82946077486825798       0.41579217440666133        4.8496584355448338     
 C  -2.6355692600782361      -0.78425408603695212        2.2355236484345173     
 C  -3.7776833510790411      -0.52608856886936706        4.8829729155261896     
 C  -4.1748951563597334        1.5579351101948067        2.9309012722358267     
 C  0.55609336020677180      -0.77922309424585734        6.1975760483134845     
 C   1.7086087627905324      -0.52690492508109321        3.5519564927275651     
 C   2.1072752552002885        1.5455230556626616        5.5169756862206256     
 C  -1.8919230324125373      -0.37032413606103365        1.1141719827924454     
 C  -3.1394570670434976       -2.0944164687992708        2.2866866899480125     
 C  -3.0327198512003073       -1.4090094466843055        5.6846871477455583     
 C  -5.1574213239815219      -0.38419471373836322        5.1119233921544911     
 C  -4.4815793109893773        2.7153221501569256        3.6696477799630998     
 C  -4.8618752283728002        1.2995092552351779        1.7326069689908523     
 C -0.17910566901916278      -0.35079691632562565        7.3189141525033632     
 C   1.0586029763303288       -2.0897198629317408        6.1577146009709542     
 C  0.97164157175894517       -1.4292481134548014        2.7637793746021750     
 C   3.0826493514848119      -0.35952842283489450        3.3058912028802387     
 C   2.3989976964163087        2.7282313464631449        4.8135161075221129     
 C   2.8182769962786671        1.2453322697745630        6.6917273016364680     
 C  -1.6738984951007139       -1.2514180180227761        5.5778230311744517E-002
 H  -1.4806332947757532       0.63716634729275967        1.0762776068491742     
 C  -2.9033449963131459       -2.9760991491947677        1.2287404543092892     
 H  -3.7001158574369457       -2.4308889459985665        3.1535286628975641     
 C  -3.6541442118374090       -2.1160958605557498        6.7156260932152199     
 H  -1.9654704595080104       -1.5429082801752161        5.5168773335496377     
 C  -5.7788957101665561       -1.1089207544516979        6.1329587299114978     
 H  -5.7396416591503963       0.30536518957985448        4.5055703087081591     
 C  -5.4793198087293939        3.5843212852926776        3.2233003883522549     
 H  -3.9321568123278086        2.9376968192514430        4.5842070616018074     
 C  -5.8522846421419930        2.1793543190445170        1.2866964269901531     
 H  -4.6164082707298491       0.41442134277892234        1.1486713661372290     
 C -0.38603022168839812       -1.2174093813222435        8.3908051214652968     
 H -0.58893326595578788       0.65781771891710616        7.3472918207251698     
 C  0.83437072548302649       -2.9568177505418691        7.2303380122658174     
 H   1.6107541478614917       -2.4366197774099159        5.2895819804212776     
 C   1.5960736948430976       -2.1317041718849872        1.7311179972755890     
 H  -9.1698874783142675E-002  -1.5813540023891204        2.9423985389982605     
 C   3.7068074491002960       -1.0783503903170024        2.2823960251345796     
 H   3.6576935447488075       0.34657879008097253        3.9000664529004121     
 C   3.4064751726122835        3.5807767446437953        5.2706219718724849     
 H   1.8326962030023715        2.9807595721856766        3.9170041298965277     
 C   3.8183155509112146        2.1082130418267067        7.1484643112283663     
 H   2.5835968745577738       0.34056023880277386        7.2492694749475239     
 C  -2.1744576821786867       -2.5563426121796970       0.11440363823703958     
 H  -1.1002149806918600      -0.92991903321370217      -0.81035133615225707     
 H  -3.2833311483640388       -3.9934212719867310        1.2967936792042294     
 C  -5.0247314188094334       -1.9617587257628986        6.9443635213242434     
 H  -3.0584204805714728       -2.7675086484049944        7.3519396391605847     
 H  -6.8473100500120392      -0.98625709310296128        6.3043104600066249     
 C  -6.1659474747516612        3.3182009849207197        2.0344408771953693     
 H  -5.7127963476979842        4.4766592571633028        3.8024918989512924     
 H  -6.3908329875399783        1.9755192217421171       0.36274381745897016     
 C  0.11824420048346980       -2.5216471513792142        8.3466860707042336     
 H -0.95215996035093897      -0.88503040452966564        9.2574557815200702     
 H   1.2154226119239364       -3.9744065428362672        7.1729766317411165     
 C   2.9608471888375907       -1.9519255097766710        1.4858504560932690     
 H   1.0064366914401170       -2.7996732083257734        1.1063484536765753     
 H   4.7701999869380316      -0.93465905008288630        2.0966762772237137     
 C   4.1169071075889860        3.2728236867466793        6.4350485784222373     
 H   3.6306550841298848        4.4924077128694186        4.7183187737305996     
 H   4.3756529709669323        1.8726599182408106        8.0536098662675286     
 H  -1.9748005945594127       -3.2389229476328869      -0.70879583195906981     
 H  -5.4980918758658497       -2.4805079494627869        7.7766852856151667     
 H  -6.9431047535788313        3.9971916832800440        1.6910032594273401     
 H  -6.8374134720464441E-002  -3.1918148445118431        9.1828770181376527     
 H   3.4353325734715159       -2.4661175150614305       0.65125396912579714     
 H   4.9020169164672582        3.9383753002467783        6.7864287010291999     
 Br   7.7822064348182245        5.1073744379594563        14.213597050426502     
 Co   8.3229162862780761        6.4945972786251707        12.385871398219912     
 P   10.185682259209432        7.6736944480765743        13.027295930791510     
 Br   8.8786081581764638        5.1536173313189755        10.528839736775874     
 P   6.4547788345992494        7.6743196037256354        11.760150232886858     
 C   9.9123208331020578        8.8687038668558937        14.375219294276436     
 C   11.064825945529389        8.6163931552707407        11.729591720025409     
 C   11.463488846714071        6.5439439365798764        13.694593265210868     
 C   6.7206444606337552        8.8737037668545646        10.413165392389313     
 C   5.5785200271232469        8.6155351761216501        13.060615162488668     
 C   5.1813343774252623        6.5315006478740294        11.108546564899873     
 C   9.1771097801031889        8.4402819472478665        15.496551402044116     
 C   10.414832042983120        10.179200299383519        14.335358648726785     
 C   10.327856375108430        9.5187351816457699        10.941415219346608     
 C   12.438865335040267        8.4490139552822772        11.483520424155026     
 C   11.755223586236207        5.3612631433205911        12.991093775062891     
 C   12.174460887283226        6.8440815287547769        14.869374326925616     
 C   7.4642795924180509        8.4597675103847170        9.2918084573762822     
 C   6.2167763486634984        10.183873090988779        10.464335820815698     
 C   6.3234733972116102        9.4984646994947486        13.862329581302397     
 C   4.1987844635023501        8.4736229687878755        13.289568026205460     
 C   4.8746572567804760        5.3741173616901561        11.847302339232897     
 C   4.4943642734047060        6.7899044257599499        9.9102411804097610     
 C   8.9701691332379117        9.3069006644809882        16.568434230960069     
 H   8.7672827267504623        7.4316670112192016        15.524929269239928     
 C   10.190583699014427        11.046304317622663        15.407973426895634     
 H   10.966994842397176        10.526096360390289        13.467231994179341     
 C   10.952284996191512        10.221185319653323        9.9087475520239803     
 H   9.2645168909765001        9.6708437397745204        11.120038990111182     
 C   13.063019290023298        9.1678275503828637        10.460016906470578     
 H   13.013911491369036        7.7429092615394595        12.077696583054992     
 C   12.762683182464603        4.5086925980714545        13.448189715240495     
 H   11.188943079928068        5.1087732129749854        12.094559203858967     
 C   13.174480888933376        5.9811743640459181        15.326102164273696     
 H   11.939772452575005        7.7488322349892531        15.426946580046547     
 C   7.6823113776264993        9.3408623266850643        8.2334171546581487     
 H   7.8755561863769392        7.4522720827230078        9.2539083475415520     
 C   6.4528961084192069        11.065556701551969        9.4063920876282481     
 H   5.6561265671097898        10.520350221344652        11.331181449898759     
 C   5.7020410832270407        10.205543640965695        14.893269038313232     
 H   7.3907213001527845        9.6323756785021786        13.694519623936277     
 C   3.5773024508307119        9.1983389992791604        14.310605859336457     
 H   3.6165723819851596        7.7840558318272093        12.683215218598566     
 C   3.8769349073112602        4.5050990328982463        11.400951801523519     
 H   5.4240723276090472        5.1517600277840367        12.761870705175713     
 C   3.5039747529009553        5.9100387957569795        9.4643262826389307     
 H   4.7398245609753893        7.6749901581512212        9.3262993812474750     
 C   9.4744392375281361        10.611139970585024        16.524312466553344     
 H   8.4040287799540057        8.9745262771021981        17.435079907405164     
 H   10.571635542458203        12.063893134756338        15.350611590076401     
 C   12.317056089027895        10.041399823629948        9.6634709367482241     
 H   10.362646981241223        10.889154277450031        9.2839788780468009     
 H   14.126410260018066        9.0241315285039363        10.274290705041476     
 C   13.473085018008138        4.8165917090869952        14.612647507286216     
 H   12.986870784073503        3.5970838714776665        12.895854403906341     
 H   13.731794109651343        6.2166875261587489        16.231271671135882     
 C   7.1817716680900778        10.645794297013408        8.2920502563556848     
 H   8.2559850125512444        9.0193575194199287        7.3672832948709281     
 H   6.0729247886810418        12.082883840159521        9.4744514603568231     
 C   4.3314564284920651        10.051187385899706        15.122009263185006     
 H   6.2977572810182920        10.856964327104503        15.529581796351035     
 H   2.5088904360379529        9.0756600901797864        14.481960327028640     
 C   3.1903202277641278        4.7711949269662322        10.212078568904285     
 H   3.6434636440144974        3.6127643791599464        11.980150940940739     
 H   2.9654348197779732        6.1138558976358341        8.5403641334144229     
 H   9.2878034847907145        11.281312764943447        17.360495185820145     
 H   12.791536706541461        10.555583899374653        8.8288668255299410     
 H   14.258179781294395        4.1510189777222051        14.964021149165738     
 H   7.3814347193867489        11.328374895341931        7.4688524525703990     
 H   3.8580903430868170        10.569929920548535        15.954332152075743     
 H   2.4131791708062358        4.0921877063818224        9.8686365444239286     
         142

 Br -0.47622609327600174        2.9300930853852716        2.3458421537034453     
 Co  -1.0337856164094585        1.5948837046962676        4.2065299974619474     
 P  -2.9025784849881848       0.41505257968102199        3.5827694343145571     
 Br  -1.5726234057818032        2.9878856327026129        6.0305904575132940     
 P  0.82831463033532238       0.41587460110832669        4.8499256094560419     
 C  -2.6376499273727951      -0.78488215702119013        2.2359042678431469     
 C  -3.7784647606238013      -0.52598665436170877        4.8835814421577366     
 C  -4.1754959328996657        1.5594852213685084        2.9331278303947830     
 C  0.55400866838346485      -0.77859451608232166        6.1979596983668559     
 C   1.7078249015381655      -0.52700733432636648        3.5525696615844562     
 C   2.1066749182503601        1.5439691324283269        5.5192085319257815     
 C  -1.8929479595906715      -0.37276383185129208        1.1145509822155568     
 C  -3.1417111715043720       -2.0950023389990888        2.2884789918600155     
 C  -3.0325016777003837       -1.4064795758053819        5.6869879175069480     
 C  -5.1589152249769024      -0.38727939074795403        5.1103914810681133     
 C  -4.4840495754617224        2.7137091818961570        3.6762820826038749     
 C  -4.8594763666159997        1.3062750503439726        1.7318936334385655     
 C -0.18013461969895353      -0.34835630860703209        7.3192959704792031     
 C   1.0563475317129110       -2.0891325405396759        6.1595117861886921     
 C  0.97185682167368137       -1.4317777036185018        2.7660844548277188     
 C   3.0811535858060144      -0.35644687054361812        3.3043658028752985     
 C   2.3965272581453854        2.7298444029289315        4.8201628680776416     
 C   2.8206815993733336        1.2385528479932038        6.6910148705705836     
 C  -1.6735375727508921       -1.2556669393034703        5.7843266064680640E-002
 H  -1.4814746650946913       0.63458584541594965        1.0754677936614678     
 C  -2.9041158219914323       -2.9785071491434594        1.2323662198866114     
 H  -3.7034332102461822       -2.4301717747982079        3.1551596328219551     
 C  -3.6535503135967611       -2.1141457768946874        6.7177107151690247     
 H  -1.9647634476100129       -1.5381016713190203        5.5205300367870471     
 C  -5.7800544561331941       -1.1127447337396223        6.1311182361893719     
 H  -5.7420326226379945       0.30021201662481811        4.5025161200851977     
 C  -5.4805754765367416        3.5847621749408471        3.2312794928653186     
 H  -3.9367347199097602        2.9323182405893040        4.5930949901272591     
 C  -5.8486847761024920        2.1882376304556463        1.2873364812126913     
 H  -4.6126614764623106       0.42364606882365291        1.1446611682465362     
 C -0.38566994513549763       -1.2131578818028046        8.3928750242816221     
 H -0.58978051581973479       0.66039844617138266        7.3464834098064618     
 C  0.83360198452878298       -2.9544066163023364        7.2339708167072718     
 H   1.6074352946268649       -2.4373359453123946        5.2912178595265971     
 C   1.5966647441788719       -2.1336556354562335        1.7332081598694862     
 H  -9.0995187328928376E-002  -1.5861585487114005        2.9460543394478260     
 C   3.7056470422003698       -1.0745318160462529        2.2805637888432240     
 H   3.6553010736360094       0.35172832882621563        3.8970190115005150     
 C   3.4052244554403543        3.5803299355547442        5.2786139359406059     
 H   1.8281142220029643        2.9861454871070956        3.9259087623956597     
 C   3.8219265056140177        2.0993097840583834        7.1491054854604572     
 H   2.5873495307222174       0.33131898450346731        7.2452556547844047     
 C  -2.1736339569733585       -2.5606768175996217       0.11828066989629947     
 H  -1.0989099716898250      -0.93552765881712774      -0.80822111744032132     
 H  -3.2839697778800483       -3.9957956230084135        1.3017550806802867     
 C  -5.0248646155367913       -1.9629903159786233        6.9443806321303034     
 H  -3.0570656695393410       -2.7634887927062430        7.3554674195757297     
 H  -6.8490968284150489      -0.99271069725370142        6.3006729789582812     
 C  -6.1642309067145762        3.3238658189508996        2.0393690966192115     
 H  -5.7152137495974804        4.4746901703791275        3.8138295778641149     
 H  -6.3848870267499729        1.9883635095276464       0.36103542679871270     
 C  0.11907082350433718       -2.5173090862990177        8.3505703848052928     
 H -0.95085552398867368      -0.87941889716208199        9.2595907539500875     
 H   1.2147883623299205       -3.9720283224203343        7.1779466674763954     
 C   2.9607118638469885       -1.9506983840458387        1.4858752926165861     
 H   1.0077882263751463       -2.8036935878322167        1.1098813395207192     
 H   4.7684121287725398      -0.92821329385360796        2.0930487671046420     
 C   4.1186344496112328        3.2671426255333489        6.4399836561527968     
 H   3.6282425674123560        4.4943739889867729        4.7296742139132490     
 H   4.3816144284836653        1.8597881602010131        8.0518981299594099     
 H  -1.9723486822242657       -3.2448079505661092      -0.70329588857383729     
 H  -5.4980847763323117       -2.4823101300284836        7.7764172802939582     
 H  -6.9403963461985381        4.0045339087500551        1.6969245179591750     
 H  -6.5915939275580537E-002  -3.1859246264898036        9.1883861380970675     
 H   3.4353378796643943       -2.4643214555767878       0.65099493793224639     
 H   4.9047405949340721        3.9310116268084729        6.7923566979864995     
 Br   7.7836093190727818        5.1015956352743208        14.208234944833128     
 Co   8.3224455856475945        6.4945996625314635        12.384172764224889     
 P   10.184539898136791        7.6736174160207176        13.027561154564387     
 Br   8.8800090896705797        5.1594001617737195        10.523477242294843     
 P   6.4536369215990614        7.6743991745570437        11.760413623858572     
 C   9.9102415027275725        8.8680787917948667        14.375602778545543     
 C   11.064044886536736        8.6165014754884268        11.730202525306760     
 C   11.462889961442590        6.5454977749498457        13.696818796063585     
 C   6.7185654897671938        8.8743291660932062        10.413545198136640     
 C   5.5777378242290592        8.6154293394770622        13.061223074185836     
 C   5.1807393461815776        6.5299441506925371        11.110773001249841     
 C   9.1760833483789845        8.4378456580848340        15.496931578830143     
 C   10.412582119478898        10.178616473604396        14.337155956208482     
 C   10.328074065485538        9.5212708238322143        10.943718336583260     
 C   12.437371992275333        8.4459371786778465        11.481990959668781     
 C   11.752756974045260        5.3596568234507398        12.997723043503614     
 C   12.176859847354029        6.8508471019934705        14.868661856907019     
 C   7.4632534731225633        8.4622030818058960        9.2921851987453525     
 C   6.2145290630543730        10.184458093585976        10.466129452219622     
 C   6.3236883806395126        9.4959326340434362        13.864630143927995     
 C   4.1972903692279377        8.4766991626098438        13.288036091331824     
 C   4.8721938792755939        5.3757253118876944        11.853939287091121     
 C   4.4967720587058828        6.7831261914249374        9.9095244311122030     
 C   8.9705278632223902        9.3026549161512353        16.570500557750083     
 H   8.7664382742130798        7.4290904702490019        15.524119195724911     
 C   10.189816445918032        11.043898065153329        15.411604304769540     
 H   10.963684239021470        10.526815238762859        13.468869451824178     
 C   10.952877799939390        10.223141466291652        9.9108343615049730     
 H   9.2652232844956259        9.6756552231931519        11.123693977813977     
 C   13.061860447779123        9.1640117034785789        10.458178652863223     
 H   13.011521727061295        7.7377646872993253        12.074644996293738     
 C   12.761431467230752        4.5091393061643190        13.456161427325618     
 H   11.184369884660084        5.1034040217937315        12.103440765898709     
 C   13.178081178041719        5.9900566000323971        15.326740753342118     
 H   11.943517918243755        7.7580543658615664        15.422940379658183     
 C   7.6826729378081238        9.3451075126563303        8.2354806812726853     
 H   7.8747102445711725        7.4548471928287592        9.2530946459269394     
 C   6.4521340644490079        11.067964233814962        9.4100199487353091     
 H   5.6528184373372365        10.519633263930814        11.332814797698449     
 C   5.7026299400088005        10.203589060557119        14.895353960316539     
 H   7.3914247531159800        9.6275698876527223        13.698172066620346     
 C   3.5761417491883893        9.2021515099239508        14.308766387820571     
 H   3.6141831846064489        7.7891990842090113        12.680160747773206     
 C   3.8756906968890750        4.5046483083728086        11.408932734354398     
 H   5.4194989648113090        5.1571382218300457        12.770763925044642     
 C   3.5075885398011941        5.9011378821212253        9.4649618037236642     
 H   4.7435791450442366        7.6657520384140270        9.3222838111093438     
 C   9.4752630252351686        10.606808131006281        16.528192613641679     
 H   8.4053291533425050        8.9689215149027461        17.437210091431453     
 H   10.571002676347753        12.061519838695423        15.355579632295500     
 C   12.316921853159869        10.040175279137435        9.6634900149102787     
 H   10.364000192101528        10.893179699862538        9.2875088524834997     
 H   14.124623490072580        9.0176868917049209        10.270655350651845     
 C   13.474804136735173        4.8222586754337442        14.617570078732770     
 H   12.984458673666879        3.5951230210220837        12.907181393032927     
 H   13.737739102889178        6.2295278660734361        16.229563285219850     
 C   7.1826010579625965        10.650126659616760        8.2959279785696047     
 H   8.2572880837390557        9.0249610095249118        7.3694108415886594     
 H   6.0722988344513027        12.085259032774402        9.4794167091710282     
 C   4.3313188416400807        10.052409638449634        15.122027424756258     
 H   6.2991052589978649        10.852941587930628        15.533109978563793     
 H   2.5071022877474416        9.0820984045747331        14.478324580285799     
 C   3.1920521228801597        4.7655136800077909        10.217004696680357     
 H   3.6410586013431216        3.6147247926749335        11.991492707150922     
 H   2.9713973783724659        6.1009891288197915        8.5386483880180268     
 H   9.2902544755633922        11.275429912179309        17.365998183775183     
 H   12.791542016051826        10.553788542368316        8.8286002500874261     
 H   14.260891183992992        4.1583628180527565        14.969934800182171     
 H   7.3838937364834356        11.334258224677413        7.4743535745879983     
 H   3.8580917345835211        10.571720687810668        15.954065777844677     
 H   2.4159070036827943        4.0848249142022777        9.8745545511299113     
         142

 Br -0.47483046223120207        2.9243169675623260        2.3404823249441344     
 Co  -1.0342610144513502        1.5948856099755209        4.2048320892943369     
 P  -2.9037221478858219       0.41497112899722638        3.5830331036574683     
 Br  -1.5712255368381638        2.9936677439631354        6.0252290945959519     
 P  0.82716848580238689       0.41595702780999205        4.8501927833672500     
 C  -2.6397305946673542      -0.78551022800542825        2.2362848872517764     
 C  -3.7792461701685616      -0.52588473985405060        4.8841899687892836     
 C  -4.1760967094395989        1.5610353325422102        2.9353543885537396     
 C  0.55192397656015790      -0.77796593791878599        6.1983433484202264     
 C   1.7070410402857985      -0.52710974357163976        3.5531828304413473     
 C   2.1060745813004322        1.5424152091939922        5.5214413776309383     
 C  -1.8939728867688057      -0.37520352764155052        1.1149299816386682     
 C  -3.1439652759652468       -2.0955882091989064        2.2902712937720184     
 C  -3.0322835042004606       -1.4039497049264584        5.6892886872683377     
 C  -5.1604091259722829      -0.39036406775754490        5.1088595699817363     
 C  -4.4865198399340667        2.7120962136353888        3.6829163852446496     
 C  -4.8570775048592001        1.3130408454527673        1.7311802978862785     
 C -0.18116357037874425      -0.34591570088843854        7.3196777884550439     
 C   1.0540920870954928       -2.0885452181476110        6.1613089714064309     
 C  0.97207207158841769       -1.4343072937822023        2.7683895350532626     
 C   3.0796578201272173      -0.35336531825234174        3.3028404028703582     
 C   2.3940568198744625        2.7314574593947176        4.8268096286331694     
 C   2.8230862024680006        1.2317734262118445        6.6903024395047002     
 C  -1.6731766504010706       -1.2599158605841643        5.9908301817616763E-002
 H  -1.4823160354136296       0.63200534353913951        1.0746579804737613     
 C  -2.9048866476697186       -2.9809151490921515        1.2359919854639339     
 H  -3.7067505630554183       -2.4294546035978493        3.1567906027463462     
 C  -3.6529564153561132       -2.1121956932336254        6.7197953371228296     
 H  -1.9640564357120154       -1.5332950624628243        5.5241827400244565     
 C  -5.7812132020998321       -1.1165687130275468        6.1292777424672460     
 H  -5.7444235861255937       0.29505884366978175        4.4994619314622373     
 C  -5.4818311443440901        3.5852030645890167        3.2392585973783823     
 H  -3.9413126274917119        2.9269396619271646        4.6019829186527108     
 C  -5.8450849100629902        2.1971209418667756        1.2879765354352293     
 H  -4.6089146821947731       0.43287079486838353        1.1406509703558432     
 C -0.38530966858259708       -1.2089063822833654        8.3949449270979457     
 H -0.59062776568368169       0.66297917342565915        7.3456749988877537     
 C  0.83283324357453947       -2.9519954820628040        7.2376036211487254     
 H   1.6041164413922377       -2.4380521132148734        5.2928537386319157     
 C   1.5972557935146463       -2.1356070990274802        1.7352983224633833     
 H  -9.0291499874714076E-002  -1.5909630950336806        2.9497101398973911     
 C   3.7044866353004435       -1.0707132417755036        2.2787315525518688     
 H   3.6529086025232114       0.35687786757145873        3.8939715701006179     
 C   3.4039737382684252        3.5798831264656927        5.2866059000087269     
 H   1.8235322410035570        2.9915314020285146        3.9348133948947916     
 C   3.8255374603168213        2.0904065262900597        7.1497466596925481     
 H   2.5911021868866606       0.32207773020416081        7.2412418346212855     
 C  -2.1728102317680302       -2.5650110230195464       0.12215770155555937     
 H  -1.0976049626877900      -0.94113628442055319      -0.80609089872838569     
 H  -3.2846084073960582       -3.9981699740300960        1.3067164821563440     
 C  -5.0249978122641501       -1.9642219061943480        6.9443977429363644     
 H  -3.0557108585072092       -2.7594689370074916        7.3589951999908756     
 H  -6.8508836068180585      -0.99916430140444168        6.2970354979099366     
 C  -6.1625143386774912        3.3295306529810800        2.0442973160430538     
 H  -5.7176311514969758        4.4727210835949531        3.8251672567769379     
 H  -6.3789410659599675        2.0012077973131759       0.35932703613845524     
 C  0.11989744652520455       -2.5129710212188217        8.3544546989063520     
 H -0.94955108762640839      -0.87380738979449823        9.2617257263801065     
 H   1.2141541127359046       -3.9696501020044010        7.1829167032116743     
 C   2.9605765388563863       -1.9494712583150067        1.4859001291399034     
 H   1.0091397613101754       -2.8077139673386600        1.1134142253648631     
 H   4.7666242706070481      -0.92176753762432950        2.0894212569855704     
 C   4.1203617916334787        3.2614615643200189        6.4449187338833553     
 H   3.6258300506948271        4.4963402651041271        4.7410296540958994     
 H   4.3875758860003984        1.8469164021612157        8.0501863936512912     
 H  -1.9698967698891185       -3.2506929534993310      -0.69779594518860477     
 H  -5.4980776767987738       -2.4841123105941803        7.7761492749727497     
 H  -6.9376879388182449        4.0118761342200653        1.7028457764910101     
 H  -6.3457743830696606E-002  -3.1800344084677641        9.1938952580564806     
 H   3.4353431858572727       -2.4625253960921456       0.65073590673869564     
 H   4.9074642734008869        3.9236479533701676        6.7982846949437992     
 Br   7.7850122033273381        5.0958168325891844        14.202872839239753     
 Co   8.3219748850171147        6.4946020464377563        12.382474130229868     
 P   10.183397537064147        7.6735403839648608        13.027826378337265     
 Br   8.8814100211646956        5.1651829922284627        10.518114747813812     
 P   6.4524950085988735        7.6744787453884529        11.760677014830286     
 C   9.9081621723530855        8.8674537167338396        14.375986262814653     
 C   11.063263827544082        8.6166097957061112        11.730813330588113     
 C   11.462291076171107        6.5470516133198160        13.699044326916301     
 C   6.7164865189006324        8.8749545653318460        10.413925003883969     
 C   5.5769556213348714        8.6153235028324744        13.061830985883002     
 C   5.1801443149378930        6.5283876535110439        11.112999437599811     
 C   9.1750569166547820        8.4354093689217997        15.497311755616170     
 C   10.410332195974679        10.178032647825276        14.338953263690177     
 C   10.328291755862645        9.5238064660186570        10.946021453819910     
 C   12.435878649510400        8.4428604020734159        11.480461495182537     
 C   11.750290361854312        5.3580505035808876        13.004352311944338     
 C   12.179258807424834        6.8576126752321649        14.867949386888423     
 C   7.4622273538270747        8.4646386532270732        9.2925619401144246     
 C   6.2122817774452468        10.185043096183172        10.467923083623546     
 C   6.3239033640674140        9.4934005685921239        13.866930706553594     
 C   4.1957962749535254        8.4797753564318121        13.286504156458189     
 C   4.8697305017707126        5.3773332620852328        11.860576234949344     
 C   4.4991798440070587        6.7763479570899250        9.9088076818146433     
 C   8.9708865932068687        9.2984091678214842        16.572566884540098     
 H   8.7655938216756955        7.4265139292788023        15.523309122209893     
 C   10.189049192821638        11.041491812683994        15.415235182643448     
 H   10.960373635645764        10.527534117135431        13.470506909469012     
 C   10.953470603687268        10.225097612929982        9.9129211709859675     
 H   9.2659296780147518        9.6804667066117815        11.127348965516772     
 C   13.060701605534948        9.1601958565742958        10.456340399255868     
 H   13.009131962753555        7.7326201130591903        12.071593409532486     
 C   12.760179751996903        4.5095860142571826        13.464133139410743     
 H   11.179796689392100        5.0980348306124776        12.112322327938450     
 C   13.181681467150062        5.9989388360188762        15.327379342410543     
 H   11.947263383912505        7.7672764967338797        15.418934179269819     
 C   7.6830344979897482        9.3493526986275963        8.2375442078872219     
 H   7.8738643027654067        7.4574223029345106        9.2522809443123268     
 C   6.4513720204788099        11.070371766077953        9.4136478098423702     
 H   5.6495103075646842        10.518916306516978        11.334448145498136     
 C   5.7032187967905603        10.201634480148543        14.897438882319847     
 H   7.3921282060791755        9.6227640968032659        13.701824509304414     
 C   3.5749810475460668        9.2059640205687394        14.306926916304684     
 H   3.6117939872277387        7.7943423365908133        12.677106276947846     
 C   3.8744464864668902        4.5041975838473700        11.416913667185279     
 H   5.4149256020135699        5.1625164158760546        12.779657144913569     
 C   3.5112023267014330        5.8922369684854701        9.4655973248083960     
 H   4.7473337291130839        7.6565139186768327        9.3182682409712143     
 C   9.4760868129422029        10.602476291427537        16.532072760730014     
 H   8.4066295267310061        8.9633167527032960        17.439340275457745     
 H   10.570369810237304        12.059146542634510        15.360547674514599     
 C   12.316787617291840        10.038950734644921        9.6635090930723333     
 H   10.365353402961833        10.897205122275045        9.2910388269202002     
 H   14.122836720127095        9.0112422549059055        10.267019996262214     
 C   13.476523255462206        4.8279256417804923        14.622492650179323     
 H   12.982046563260253        3.5931621705665004        12.918508382159512     
 H   13.743684096127012        6.2423682059881234        16.227854899303821     
 C   7.1834304478351143        10.654459022220109        8.2998057007835264     
 H   8.2585911549268669        9.0305644996298948        7.3715383883063916     
 H   6.0716728802215636        12.087634225389284        9.4843819579852333     
 C   4.3311812547880963        10.053631890999561        15.122045586327509     
 H   6.3004532369774386        10.848918848756753        15.536638160776553     
 H   2.5053141394569303        9.0885367189696797        14.474688833542958     
 C   3.1937840179961916        4.7598324330493496        10.221930824456429     
 H   3.6386535586717459        3.6166852061899202        12.002834473361105     
 H   2.9773599369669586        6.0881223600037497        8.5369326426216325     
 H   9.2927054663360718        11.269547059415171        17.371501181730221     
 H   12.791547325562192        10.551993185361979        8.8283336746449113     
 H   14.263602586691590        4.1657066583833071        14.975848451198605     
 H   7.3863527535801214        11.340141554012897        7.4798546966055985     
 H   3.8580931260802251        10.573511455072801        15.953799403613614     
 H   2.4186348365593533        4.0774621220227329        9.8804725578358941     
         142

 Br -0.47343483118640245        2.9185408497393803        2.3351224961848236     
 Co  -1.0347364124932419        1.5948875152547743        4.2031341811267255     
 P  -2.9048658107834586       0.41488967831343082        3.5832967730003800     
 Br  -1.5698276678945244        2.9994498552236584        6.0198677316786107     
 P  0.82602234126945129       0.41603945451165736        4.8504599572784590     
 C  -2.6418112619619132      -0.78613829898966625        2.2366655066604055     
 C  -3.7800275797133218      -0.52578282534639231        4.8847984954208306     
 C  -4.1766974859795321        1.5625854437159119        2.9375809467126963     
 C  0.54983928473685095      -0.77733735975525031        6.1987269984735969     
 C   1.7062571790334315      -0.52721215281691314        3.5537959992982384     
 C   2.1054742443505043        1.5408612859596575        5.5236742233360943     
 C  -1.8949978139469399      -0.37764322343180895        1.1153089810617796     
 C  -3.1462193804261211       -2.0961740793987245        2.2920635956840214     
 C  -3.0320653307005374       -1.4014198340475348        5.6915894570297274     
 C  -5.1619030269676633      -0.39344874476713571        5.1073276588953584     
 C  -4.4889901044064109        2.7104832453746202        3.6895506878854247     
 C  -4.8546786431024005        1.3198066405615618        1.7304669623339917     
 C -0.18219252105853501      -0.34347509316984493        7.3200596064308847     
 C   1.0518366424780750       -2.0879578957555460        6.1631061566241687     
 C  0.97228732150315389       -1.4368368839459027        2.7706946152788063     
 C   3.0781620544484198      -0.35028376596106542        3.3013150028654179     
 C   2.3915863816035392        2.7330705158605038        4.8334563891886981     
 C   2.8254908055626675        1.2249940044304852        6.6895900084388167     
 C  -1.6728157280512488       -1.2641647818648583        6.1973337570552886E-002
 H  -1.4831574057325676       0.62942484166232937        1.0738481672860547     
 C  -2.9056574733480049       -2.9833231490408432        1.2396177510412560     
 H  -3.7100679158646548       -2.4287374323974906        3.1584215726707372     
 C  -3.6523625171154652       -2.1102456095725630        6.7218799590766345     
 H  -1.9633494238140179       -1.5284884536066285        5.5278354432618659     
 C  -5.7823719480664710       -1.1203926923154712        6.1274372487451201     
 H  -5.7468145496131919       0.28990567071474538        4.4964077428392768     
 C  -5.4830868121514387        3.5856439542371863        3.2472377018914460     
 H  -3.9458905350736635        2.9215610832650256        4.6108708471781625     
 C  -5.8414850440234893        2.2060042532779049        1.2886165896577675     
 H  -4.6051678879272355       0.44209552091311410        1.1366407724651504     
 C -0.38494939202969658       -1.2046548827639265        8.3970148299142693     
 H -0.59147501554762860       0.66555990067993576        7.3448665879690456     
 C  0.83206450262029596       -2.9495843478232713        7.2412364255901798     
 H   1.6007975881576109       -2.4387682811173521        5.2944896177372351     
 C   1.5978468428504207       -2.1375585625987270        1.7373884850572805     
 H  -8.9587812420499763E-002  -1.5957676413559605        2.9533659403469561     
 C   3.7033262284005168       -1.0668946675047541        2.2768993162605136     
 H   3.6505161314104133       0.36202740631670188        3.8909241287007204     
 C   3.4027230210964960        3.5794363173766417        5.2945978640768478     
 H   1.8189502600041498        2.9969173169499337        3.9437180273939236     
 C   3.8291484150196244        2.0815032685217365        7.1503878339246389     
 H   2.5948548430511043       0.31283647590485425        7.2372280144581662     
 C  -2.1719865065627020       -2.5693452284394707       0.12603473321481926     
 H  -1.0962999536857547      -0.94674491002397876      -0.80396068001644994     
 H  -3.2852470369120677       -4.0005443250517789        1.3116778836324012     
 C  -5.0251310089915080       -1.9654534964100727        6.9444148537424244     
 H  -3.0543560474750771       -2.7554490813087402        7.3625229804060215     
 H  -6.8526703852210682       -1.0056179055551819        6.2933980168615928     
 C  -6.1607977706404062        3.3351954870112599        2.0492255354668965     
 H  -5.7200485533964711        4.4707519968107787        3.8365049356897609     
 H  -6.3729951051699629        2.0140520850987049       0.35761864547819777     
 C  0.12072406954607194       -2.5086329561386251        8.3583390130074093     
 H -0.94824665126414320      -0.86819588242691459        9.2638606988101238     
 H   1.2135198631418884       -3.9672718815884678        7.1878867389469541     
 C   2.9604412138657836       -1.9482441325841744        1.4859249656632207     
 H   1.0104912962452046       -2.8117343468451028        1.1169471112090070     
 H   4.7648364124415554      -0.91532178139505105        2.0857937468664987     
 C   4.1220891336557255        3.2557805031066889        6.4498538116139148     
 H   3.6234175339772983        4.4983065412214813        4.7523850942785488     
 H   4.3935373435171314        1.8340446441214184        8.0484746573431742     
 H  -1.9674448575539716       -3.2565779564325528      -0.69229600180337214     
 H  -5.4980705772652367       -2.4859144911598769        7.7758812696515411     
 H  -6.9349795314379525        4.0192183596900763        1.7087670350228450     
 H  -6.0999548385812702E-002  -3.1741441904457250        9.1994043780158936     
 H   3.4353484920501516       -2.4607293366075029       0.65047687554514488     
 H   4.9101879518677016        3.9162842799318618        6.8042126919010988     
 Br   7.7864150875818954        5.0900380299040489        14.197510733646377     
 Co   8.3215041843866331        6.4946044303440482        12.380775496234845     
 P   10.182255175991505        7.6734633519090050        13.028091602110143     
 Br   8.8828109526588115        5.1709658226832067        10.512752253332780     
 P   6.4513530955986846        7.6745583162198612        11.760940405802000     
 C   9.9060828419785985        8.8668286416728126        14.376369747083762     
 C   11.062482768551430        8.6167181159237973        11.731424135869464     
 C   11.461692190899626        6.5486054516897854        13.701269857769018     
 C   6.7144075480340701        8.8755799645704876        10.414304809631297     
 C   5.5761734184406837        8.6152176661878848        13.062438897580170     
 C   5.1795492836942092        6.5268311563295516        11.115225873949779     
 C   9.1740304849305794        8.4329730797587672        15.497691932402198     
 C   10.408082272470457        10.177448822046156        14.340750571171872     
 C   10.328509446239751        9.5263421082050996        10.948324571056562     
 C   12.434385306745465        8.4397836254689853        11.478932030696294     
 C   11.747823749663363        5.3564441837110355        13.010981580385060     
 C   12.181657767495638        6.8643782484708584        14.867236916869826     
 C   7.4612012345315861        8.4670742246482522        9.2929386814834949     
 C   6.2100344918361206        10.185628098780368        10.469716715027472     
 C   6.3241183474953164        9.4908685031408115        13.869231269179192     
 C   4.1943021806791121        8.4828515502537805        13.284972221584555     
 C   4.8672671242658305        5.3789412122827711        11.867213182807568     
 C   4.5015876293082355        6.7695697227549125        9.9080909325170836     
 C   8.9712453231913489        9.2941634194917313        16.574633211330116     
 H   8.7647493691383112        7.4239373883086026        15.522499048694876     
 C   10.188281939725243        11.039085560214659        15.418866060517356     
 H   10.957063032270057        10.528252995508003        13.472144367113849     
 C   10.954063407435147        10.227053759568314        9.9150079804669620     
 H   9.2666360715338758        9.6852781900304112        11.131003953219567     
 C   13.059542763290773        9.1563800096700110        10.454502145648513     
 H   13.006742198445814        7.7274755388190561        12.068541822771232     
 C   12.758928036763054        4.5100327223500463        13.472104851495866     
 H   11.175223494124117        5.0926656394312237        12.121203889978192     
 C   13.185281756258405        6.0078210720053562        15.328017931478966     
 H   11.951008849581255        7.7764986276061929        15.414927978881455     
 C   7.6833960581713736        9.3535978845988623        8.2396077345017602     
 H   7.8730183609596409        7.4599974130402629        9.2514672426977143     
 C   6.4506099765086109        11.072779298340945        9.4172756709494312     
 H   5.6462021777921310        10.518199349103140        11.336081493297826     
 C   5.7038076535723192        10.199679899739968        14.899523804323154     
 H   7.3928316590423711        9.6179583059538114        13.705476951988484     
 C   3.5738203459037443        9.2097765312135298        14.305087444788798     
 H   3.6094047898490280        7.7994855889726145        12.674051806122488     
 C   3.8732022760447049        4.5037468593219323        11.424894600016158     
 H   5.4103522392158316        5.1678946099220644        12.788550364782498     
 C   3.5148161136016722        5.8833360548497158        9.4662328458931277     
 H   4.7510883131819313        7.6472757989396376        9.3142526708330831     
 C   9.4769106006492354        10.598144451848793        16.535952907818348     
 H   8.4079299001195071        8.9577119905038458        17.441470459484037     
 H   10.569736944126854        12.056773246573595        15.365515716733697     
 C   12.316653381423814        10.037726190152409        9.6635281712343897     
 H   10.366706613822140        10.901230544687554        9.2945688013569008     
 H   14.121049950181609        9.0047976181068901        10.263384641872582     
 C   13.478242374189241        4.8335926081272413        14.627415221625878     
 H   12.979634452853629        3.5912013201109172        12.929835371286098     
 H   13.749629089364847        6.2552085459028106        16.226146513387793     
 C   7.1842598377076330        10.658791384823461        8.3036834229974481     
 H   8.2598942261146764        9.0361679897348761        7.3736659350241238     
 H   6.0710469259918245        12.090009418004163        9.4893472067994384     
 C   4.3310436679361120        10.054854143549489        15.122063747898762     
 H   6.3018012149570124        10.844896109582876        15.540166342989311     
 H   2.5035259911664189        9.0949750333646264        14.471053086800117     
 C   3.1955159131122235        4.7541511860909083        10.226856952232501     
 H   3.6362485160003701        3.6186456197049068        12.014176239571290     
 H   2.9833224955614512        6.0752555911877080        8.5352168972252382     
 H   9.2951564571087495        11.263664206651033        17.377004179685258     
 H   12.791552635072557        10.550197828355643        8.8280670992023964     
 H   14.266313989390188        4.1730504987138586        14.981762102215038     
 H   7.3888117706768082        11.346024883348381        7.4853558186231979     
 H   3.8580945175769292        10.575302222334933        15.953533029382548     
 H   2.4213626694359123        4.0700993298431891        9.8863905645418768     
         142

 Br -0.47203920014160278        2.9127647319164347        2.3297626674255127     
 Co  -1.0352118105351336        1.5948894205340278        4.2014362729591150     
 P  -2.9060094736810953       0.41480822762963521        3.5835604423432912     
 Br  -1.5684297989508851        3.0052319664841809        6.0145063687612694     
 P  0.82487619673651580       0.41612188121332272        4.8507271311896671     
 C  -2.6438919292564718      -0.78676636997390426        2.2370461260690351     
 C  -3.7808089892580821      -0.52568091083873403        4.8854070220523766     
 C  -4.1772982625194643        1.5641355548896134        2.9398075048716530     
 C  0.54775459291354400      -0.77670878159171464        6.1991106485269674     
 C   1.7054733177810646      -0.52731456206218641        3.5544091681551295     
 C   2.1048739074005760        1.5393073627253231        5.5259070690412511     
 C  -1.8960227411250741      -0.38008291922206738        1.1156879804848909     
 C  -3.1484734848869955       -2.0967599495985421        2.2938558975960244     
 C  -3.0318471572006143       -1.3988899631686111        5.6938902267911171     
 C  -5.1633969279630438      -0.39653342177672657        5.1057957478089806     
 C  -4.4914603688787560        2.7088702771138520        3.6961849905261994     
 C  -4.8522797813456000        1.3265724356703565        1.7297536267817046     
 C -0.18322147173832576      -0.34103448545125137        7.3204414244067255     
 C   1.0495811978606568       -2.0873705733634811        6.1649033418419075     
 C  0.97250257141789020       -1.4393664741096031        2.7729996955043497     
 C   3.0766662887696228      -0.34720221366978904        3.2997896028604776     
 C   2.3891159433326159        2.7346835723262899        4.8401031497442260     
 C   2.8278954086573345        1.2182145826491260        6.6888775773729332     
 C  -1.6724548057014272       -1.2684137031455525        6.4038373323489023E-002
 H  -1.4839987760515059       0.62684433978551923        1.0730383540983481     
 C  -2.9064282990262913       -2.9857311489895353        1.2432435166185782     
 H  -3.7133852686738913       -2.4280202611971320        3.1600525425951282     
 C  -3.6517686188748173       -2.1082955259115006        6.7239645810304394     
 H  -1.9626424119160204       -1.5236818447504326        5.5314881464992753     
 C  -5.7835306940331090       -1.1242166716033957        6.1255967550229942     
 H  -5.7492055131007911       0.28475249775970901        4.4933535542163154     
 C  -5.4843424799587863        3.5860848438853559        3.2552168064045097     
 H  -3.9504684426556151        2.9161825046028866        4.6197587757036143     
 C  -5.8378851779839875        2.2148875646890342        1.2892566438803057     
 H  -4.6014210936596971       0.45132024695784467        1.1326305745744576     
 C -0.38458911547679608       -1.2004033832444874        8.3990847327305946     
 H -0.59232226541157551       0.66814062793421225        7.3440581770503375     
 C  0.83129576166605246       -2.9471732135837390        7.2448692300316342     
 H   1.5974787349229840       -2.4394844490198309        5.2961254968425537     
 C   1.5984378921861950       -2.1395100261699738        1.7394786476511777     
 H  -8.8884124966285463E-002  -1.6005721876782406        2.9570217407965216     
 C   3.7021658215005906       -1.0630760932340046        2.2750670799691579     
 H   3.6481236602976153       0.36717694506194498        3.8878766873008233     
 C   3.4014723039245669        3.5789895082875907        5.3025898281449688     
 H   1.8143682790047424        3.0023032318713532        3.9526226598930552     
 C   3.8327593697224280        2.0726000107534133        7.1510290081567298     
 H   2.5986074992155475       0.30359522160554775        7.2332141942950470     
 C  -2.1711627813573733       -2.5736794338593953       0.12991176487407916     
 H  -1.0949949446837197      -0.95235353562740432      -0.80183046130451419     
 H  -3.2858856664280771       -4.0029186760734614        1.3166392851084585     
 C  -5.0252642057188668       -1.9666850866257974        6.9444319645484844     
 H  -3.0530012364429453       -2.7514292256099888        7.3660507608211665     
 H  -6.8544571636240779       -1.0120715097059223        6.2897605358132482     
 C  -6.1590812026033213        3.3408603210414398        2.0541537548907387     
 H  -5.7224659552959674        4.4687829100266043        3.8478426146025835     
 H  -6.3670491443799575        2.0268963728842344       0.35591025481794031     
 C  0.12155069256693932       -2.5042948910584286        8.3622233271084685     
 H -0.94694221490187791      -0.86258437505933094        9.2659956712401410     
 H   1.2128856135478725       -3.9648936611725345        7.1928567746822329     
 C   2.9603058888751814       -1.9470170068533421        1.4859498021865378     
 H   1.0118428311802339       -2.8157547263515461        1.1204799970531509     
 H   4.7630485542760637      -0.90887602516577271        2.0821662367474270     
 C   4.1238164756779723        3.2500994418933584        6.4547888893444743     
 H   3.6210050172597694        4.5002728173388356        4.7637405344611983     
 H   4.3994988010338645        1.8211728860816210        8.0467629210350555     
 H  -1.9649929452188246       -3.2624629593657750      -0.68679605841813962     
 H  -5.4980634777316988       -2.4877166717255736        7.7756132643303326     
 H  -6.9322711240576593        4.0265605851600874        1.7146882935546801     
 H  -5.8541352940928784E-002  -3.1682539724236856        9.2049134979753067     
 H   3.4353537982430300       -2.4589332771228607       0.65021784435159413     
 H   4.9129116303345155        3.9089206064935564        6.8101406888583984     
 Br   7.7878179718364517        5.0842592272189124        14.192148628053003     
 Co   8.3210334837561533        6.4946068142503410        12.379076862239824     
 P   10.181112814918862        7.6733863198531482        13.028356825883019     
 Br   8.8842118841529256        5.1767486531379507        10.507389758851749     
 P   6.4502111825984967        7.6746378870512704        11.761203796773712     
 C   9.9040035116041114        8.8662035666117873        14.376753231352872     
 C   11.061701709558777        8.6168264361414817        11.732034941150816     
 C   11.461093305628143        6.5501592900597547        13.703495388621736     
 C   6.7123285771675087        8.8762053638091292        10.414684615378624     
 C   5.5753912155464960        8.6151118295432969        13.063046809277337     
 C   5.1789542524505245        6.5252746591480584        11.117452310299747     
 C   9.1730040532063750        8.4305367905957329        15.498072109188225     
 C   10.405832348966237        10.176864996267035        14.342547878653569     
 C   10.328727136616859        9.5288777503915423        10.950627688293212     
 C   12.432891963980531        8.4367068488645547        11.477402566210049     
 C   11.745357137472416        5.3548378638411833        13.017610848825782     
 C   12.184056727566443        6.8711438217095528        14.866524446851230     
 C   7.4601751152360984        8.4695097960694312        9.2933154228525652     
 C   6.2077872062269943        10.186213101377565        10.471510346431396     
 C   6.3243333309232188        9.4883364376894992        13.871531831804791     
 C   4.1928080864046997        8.4859277440757506        13.283440286710920     
 C   4.8648037467609493        5.3805491624803095        11.873850130665792     
 C   4.5039954146094123        6.7627914884199001        9.9073741832195239     
 C   8.9716040531758274        9.2899176711619784        16.576699538120131     
 H   8.7639049166009269        7.4213608473384030        15.521688975179858     
 C   10.187514686628850        11.036679307745324        15.422496938391262     
 H   10.953752428894351        10.528971873880575        13.473781824758683     
 C   10.954656211183027        10.229009906206644        9.9170947899479565     
 H   9.2673424650530016        9.6900896734490427        11.134658940922362     
 C   13.058383921046598        9.1525641627657279        10.452663892041159     
 H   13.004352434138072        7.7223309645789211        12.065490236009980     
 C   12.757676321529203        4.5104794304429099        13.480076563580988     
 H   11.170650298856135        5.0872964482499698        12.130085452017934     
 C   13.188882045366748        6.0167033079918353        15.328656520547389     
 H   11.954754315250005        7.7857207584785062        15.410921778493089     
 C   7.6837576183529981        9.3578430705701283        8.2416712611162968     
 H   7.8721724191538742        7.4625725231460143        9.2506535410831017     
 C   6.4498479325384128        11.075186830603938        9.4209035320564904     
 H   5.6428940480195786        10.517482391689303        11.337714841097515     
 C   5.7043965103540790        10.197725319331392        14.901608726326463     
 H   7.3935351120055675        9.6131525151043551        13.709129394672553     
 C   3.5726596442614218        9.2135890418583202        14.303247973272910     
 H   3.6070155924703173        7.8046288413544165        12.670997335297129     
 C   3.8719580656225201        4.5032961347964946        11.432875532847037     
 H   5.4057788764180934        5.1732728039680733        12.797443584651427     
 C   3.5184299005019111        5.8744351412139615        9.4668683669778595     
 H   4.7548428972507786        7.6380376792024434        9.3102371006949518     
 C   9.4777343883562697        10.593812612270050        16.539833054906687     
 H   8.4092302735080082        8.9521072283043956        17.443600643510329     
 H   10.569104078016405        12.054399950512680        15.370483758952796     
 C   12.316519145555787        10.036501645659895        9.6635472493964443     
 H   10.368059824682446        10.905255967100061        9.2980987757935996     
 H   14.119263180236125        8.9983529813078729        10.259749287482951     
 C   13.479961492916274        4.8392595744739904        14.632337793072431     
 H   12.977222342447005        3.5892404696553339        12.941162360412683     
 H   13.755574082602681        6.2680488858174979        16.224438127471760     
 C   7.1850892275801517        10.663123747426813        8.3075611452113680     
 H   8.2611972973024876        9.0417714798398592        7.3757934817418551     
 H   6.0704209717620845        12.092384610619044        9.4943124556136436     
 C   4.3309060810841276        10.056076396099417        15.122081909470014     
 H   6.3031491929365862        10.840873370409001        15.543694525202069     
 H   2.5017378428759072        9.1014133477595731        14.467417340057276     
 C   3.1972478082282558        4.7484699391324670        10.231783080008572     
 H   3.6338434733289939        3.6206060332198935        12.025518005781473     
 H   2.9892850541559439        6.0623888223716653        8.5335011518288439     
 H   9.2976074478814290        11.257781353886893        17.382507177640296     
 H   12.791557944582923        10.548402471349306        8.8278005237598816     
 H   14.269025392088786        4.1803943390444100        14.987675753231473     
 H   7.3912707877734949        11.351908212683863        7.4908569406407972     
 H   3.8580959090736333        10.577092989597066        15.953266655151483     
 H   2.4240905023124708        4.0627365376636444        9.8923085712478596     
         142

 Br -0.47064356909680310        2.9069886140934891        2.3244028386662015     
 Co  -1.0356872085770252        1.5948913258132813        4.1997383647915036     
 P  -2.9071531365787320       0.41472677694583959        3.5838241116862024     
 Br  -1.5670319300072459        3.0110140777447034        6.0091450058439282     
 P  0.82373005220358031       0.41620430791498803        4.8509943051008753     
 C  -2.6459725965510308      -0.78739444095814237        2.2374267454776646     
 C  -3.7815903988028423      -0.52557899633107585        4.8860155486839236     
 C  -4.1778990390593975        1.5656856660633152        2.9420340630306097     
 C  0.54566990109023716      -0.77608020342817896        6.1994942985803387     
 C   1.7046894565286976      -0.52741697130745968        3.5550223370120211     
 C   2.1042735704506481        1.5377534394909884        5.5281399147464070     
 C  -1.8970476683032083      -0.38252261501232582        1.1160669799080023     
 C  -3.1507275893478699       -2.0973458197983597        2.2956481995080273     
 C  -3.0316289837006907       -1.3963600922896875        5.6961909965525068     
 C  -5.1648908289584243      -0.39961809878631738        5.1042638367226028     
 C  -4.4939306333511002        2.7072573088530834        3.7028192931669746     
 C  -4.8498809195888004        1.3333382307791513        1.7290402912294178     
 C -0.18425042241811648      -0.33859387773265781        7.3208232423825663     
 C   1.0473257532432390       -2.0867832509714166        6.1667005270596462     
 C  0.97271782133262641       -1.4418960642733036        2.7753047757298934     
 C   3.0751705230908253      -0.34412066137851272        3.2982642028555378     
 C   2.3866455050616930        2.7362966287920765        4.8467499102997547     
 C   2.8303000117520010        1.2114351608677667        6.6881651463070497     
 C  -1.6720938833516055       -1.2726626244262464        6.6103409076425146E-002
 H  -1.4848401463704439       0.62426383790870910        1.0722285409106416     
 C  -2.9071991247045776       -2.9881391489382270        1.2468692821959007     
 H  -3.7167026214831278       -2.4273030899967734        3.1616835125195193     
 C  -3.6511747206341694       -2.1063454422504386        6.7260492029842442     
 H  -1.9619354000180229       -1.5188752358942368        5.5351408497366847     
 C  -5.7846894399997479       -1.1280406508913199        6.1237562613008683     
 H  -5.7515964765883894       0.27959932480467264        4.4902993655933550     
 C  -5.4855981477661349        3.5865257335335259        3.2631959109175734     
 H  -3.9550463502375668        2.9108039259407472        4.6286467042290660     
 C  -5.8342853119444857        2.2237708761001636        1.2898966981028437     
 H  -4.5976742993921595       0.46054497300257524        1.1286203766837646     
 C -0.38422883892389553       -1.1961518837250482        8.4011546355469182     
 H -0.59316951527552242       0.67072135518848885        7.3432497661316294     
 C  0.83052702071180906       -2.9447620793442062        7.2485020344730877     
 H   1.5941598816883569       -2.4402006169223096        5.2977613759478732     
 C   1.5990289415219694       -2.1414614897412205        1.7415688102450746     
 H  -8.8180437512071164E-002  -1.6053767340005205        2.9606775412460866     
 C   3.7010054146006643       -1.0592575189632554        2.2732348436778027     
 H   3.6457311891848172       0.37232648380718814        3.8848292459009262     
 C   3.4002215867526377        3.5785426991985392        5.3105817922130889     
 H   1.8097862980053352        3.0076891467927722        3.9615272923921871     
 C   3.8363703244252312        2.0636967529850900        7.1516701823888207     
 H   2.6023601553799911       0.29435396730624119        7.2292003741319277     
 C  -2.1703390561520450       -2.5780136392793196       0.13378879653333905     
 H  -1.0936899356816847      -0.95796216123082989      -0.79970024259257844     
 H  -3.2865242959440866       -4.0052930270951439        1.3216006865845158     
 C  -5.0253974024462247       -1.9679166768415222        6.9444490753545454     
 H  -3.0516464254108135       -2.7474093699112374        7.3695785412363124     
 H  -6.8562439420270875       -1.0185251138566624        6.2861230547649045     
 C  -6.1573646345662363        3.3465251550716197        2.0590819743145810     
 H  -5.7248833571954627        4.4668138232424299        3.8591802935154065     
 H  -6.3611031835899521        2.0397406606697635       0.35420186415768284     
 C  0.12237731558780669       -2.4999568259782325        8.3661076412095259     
 H -0.94563777853961262      -0.85697286769174730        9.2681306436701600     
 H   1.2122513639538566       -3.9625154407566017        7.1978268104175118     
 C   2.9601705638845792       -1.9457898811225101        1.4859746387098551     
 H   1.0131943661152631       -2.8197751058579890        1.1240128828972948     
 H   4.7612606961105710      -0.90243026893649425        2.0785387266283553     
 C   4.1255438177002191        3.2444183806800284        6.4597239670750337     
 H   3.6185925005422406        4.5022390934561898        4.7750959746438486     
 H   4.4054602585505975        1.8083011280418235        8.0450511847269386     
 H  -1.9625410328836776       -3.2683479622989968      -0.68129611503290710     
 H  -5.4980563781981617       -2.4895188522912703        7.7753452590091232     
 H  -6.9295627166773661        4.0339028106300985        1.7206095520865150     
 H  -5.6083157496044866E-002  -3.1623637544016461        9.2104226179347197     
 H   3.4353591044359084       -2.4571372176382185       0.64995881315804349     
 H   4.9156353088013303        3.9015569330552511        6.8160686858156980     
 Br   7.7892208560910090        5.0784804245337769        14.186786522459627     
 Co   8.3205627831256717        6.4946091981566338        12.377378228244801     
 P   10.179970453846220        7.6733092877972915        13.028622049655898     
 Br   8.8856128156470415        5.1825314835926948        10.502027264370717     
 P   6.4490692695983078        7.6747174578826787        11.761467187745426     
 C   9.9019241812296261        8.8655784915507603        14.377136715621980     
 C   11.060920650566123        8.6169347563591678        11.732645746432169     
 C   11.460494420356662        6.5517131284297241        13.705720919474452     
 C   6.7102496063009465        8.8768307630477707        10.415064421125951     
 C   5.5746090126523082        8.6150059928987091        13.063654720974505     
 C   5.1783592212068399        6.5237181619665661        11.119678746649717     
 C   9.1719776214821724        8.4281005014327004        15.498452285974253     
 C   10.403582425462018        10.176281170487915        14.344345186135264     
 C   10.328944826993967        9.5314133925779849        10.952930805529864     
 C   12.431398621215596        8.4336300722601241        11.475873101723804     
 C   11.742890525281467        5.3532315439713312        13.024240117266505     
 C   12.186455687637247        6.8779093949482473        14.865811976832633     
 C   7.4591489959406099        8.4719453674906084        9.2936921642216372     
 C   6.2055399206178690        10.186798103974761        10.473303977835320     
 C   6.3245483143511212        9.4858043722381851        13.873832394430391     
 C   4.1913139921302873        8.4890039378977189        13.281908351837284     
 C   4.8623403692560672        5.3821571126778478        11.880487078524016     
 C   4.5064031999105891        6.7560132540848885        9.9066574339219642     
 C   8.9719627831603059        9.2856719228322255        16.578765864910146     
 H   8.7630604640635426        7.4187843063682033        15.520878901664840     
 C   10.186747433532455        11.034273055275989        15.426127816265170     
 H   10.950441825518645        10.529690752253146        13.475419282403520     
 C   10.955249014930905        10.230966052844975        9.9191815994289492     
 H   9.2680488585721275        9.6949011568676724        11.138313928625156     
 C   13.057225078802421        9.1487483158614431        10.450825638433804     
 H   13.001962669830331        7.7171863903387869        12.062438649248728     
 C   12.756424606295354        4.5109261385357735        13.488048275666111     
 H   11.166077103588151        5.0819272570687151        12.138967014057677     
 C   13.192482334475091        6.0255855439783144        15.329295109615813     
 H   11.958499780918755        7.7949428893508195        15.406915578104725     
 C   7.6841191785346235        9.3620882565413943        8.2437347877308333     
 H   7.8713264773481084        7.4651476332517666        9.2498398394684891     
 C   6.4490858885682139        11.077594362866931        9.4245313931635515     
 H   5.6395859182470254        10.516765434275467        11.339348188897203     
 C   5.7049853671358388        10.195770738922816        14.903693648329771     
 H   7.3942385649687630        9.6083467242548988        13.712781837356623     
 C   3.5714989426190988        9.2174015525031088        14.301408501757024     
 H   3.6046263950916066        7.8097720937362185        12.667942864471771     
 C   3.8707138552003348        4.5028454102710560        11.440856465677918     
 H   5.4012055136203552        5.1786509980140822        12.806336804520356     
 C   3.5220436874021499        5.8655342275782063        9.4675038880625912     
 H   4.7585974813196259        7.6287995594652482        9.3062215305568206     
 C   9.4785581760633040        10.589480772691305        16.543713201995022     
 H   8.4105306468965075        8.9465024661049437        17.445730827536618     
 H   10.568471211905955        12.052026654451765        15.375451801171895     
 C   12.316384909687759        10.035277101167381        9.6635663275584989     
 H   10.369413035542753        10.909281389512568        9.3016287502303001     
 H   14.117476410290640        8.9919083445088575        10.256113933093319     
 C   13.481680611643309        4.8449265408207385        14.637260364518985     
 H   12.974810232040381        3.5872796191997511        12.952489349539269     
 H   13.761519075840516        6.2808892257321851        16.222729741555732     
 C   7.1859186174526695        10.667456110030162        8.3114388674252897     
 H   8.2625003684902989        9.0473749699448405        7.3779210284595873     
 H   6.0697950175323454        12.094759803233924        9.4992777044278487     
 C   4.3307684942321423        10.057298648649343        15.122100071041265     
 H   6.3044971709161599        10.836850631235126        15.547222707414829     
 H   2.4999496945853958        9.1078516621545198        14.463781593314435     
 C   3.1989797033442877        4.7427886921740257        10.236709207784644     
 H   3.6314384306576182        3.6225664467348802        12.036859771991658     
 H   2.9952476127504366        6.0495220535556236        8.5317854064324496     
 H   9.3000584386541068        11.251898501122755        17.388010175595333     
 H   12.791563254093289        10.546607114342969        8.8275339483173667     
 H   14.271736794787383        4.1877381793749615        14.993589404247906     
 H   7.3937298048701807        11.357791542019347        7.4963580626583965     
 H   3.8580973005703374        10.578883756859199        15.953000280920419     
 H   2.4268183351890298        4.0553737454840997        9.8982265779538423     
         142

 Br -0.46924793805200343        2.9012124962705430        2.3190430099068906     
 Co  -1.0361626066189169        1.5948932310925348        4.1980404566238931     
 P  -2.9082967994763691       0.41464532626204398        3.5840877810291141     
 Br  -1.5656340610636066        3.0167961890052259        6.0037836429265869     
 P  0.82258390767064471       0.41628673461665339        4.8512614790120834     
 C  -2.6480532638455898      -0.78802251194238038        2.2378073648862937     
 C  -3.7823718083476026      -0.52547708182341757        4.8866240753154706     
 C  -4.1784998155993307        1.5672357772370169        2.9442606211895663     
 C  0.54358520926693021      -0.77545162526464329        6.1998779486337092     
 C   1.7039055952763307      -0.52751938055273295        3.5556355058689122     
 C   2.1036732335007202        1.5361995162566537        5.5303727604515638     
 C  -1.8980725954813422      -0.38496231080258425        1.1164459793311137     
 C  -3.1529816938087443       -2.0979316899981777        2.2974405014200308     
 C  -3.0314108102007675       -1.3938302214107638        5.6984917663138956     
 C  -5.1663847299538048      -0.40270277579590824        5.1027319256362258     
 C  -4.4964008978234444        2.7056443405923147        3.7094535958077497     
 C  -4.8474820578320008        1.3401040258879457        1.7283269556771308     
 C -0.18527937309790724      -0.33615327001406420        7.3212050603584071     
 C   1.0450703086258208       -2.0861959285793517        6.1684977122773841     
 C  0.97293307124736272       -1.4444256544370040        2.7776098559554372     
 C   3.0736747574120282      -0.34103910908723634        3.2967388028505975     
 C   2.3841750667907697        2.7379096852578626        4.8533966708552825     
 C   2.8327046148466679        1.2046557390864074        6.6874527152411662     
 C  -1.6717329610017839       -1.2769115457069404        6.8168444829361269E-002
 H  -1.4856815166893822       0.62168333603189896        1.0714187277229350     
 C  -2.9079699503828644       -2.9905471488869191        1.2504950477732228     
 H  -3.7200199742923639       -2.4265859187964147        3.1633144824439103     
 C  -3.6505808223935219       -2.1043953585893762        6.7281338249380491     
 H  -1.9612283881200254       -1.5140686270380408        5.5387935529740941     
 C  -5.7858481859663859       -1.1318646301792443        6.1219157675787423     
 H  -5.7539874400759885       0.27444615184963633        4.4872451769703945     
 C  -5.4868538155734834        3.5869666231816955        3.2711750154306372     
 H  -3.9596242578195184        2.9054253472786082        4.6375346327545177     
 C  -5.8306854459049848        2.2326541875112929        1.2905367523253819     
 H  -4.5939275051246220       0.46976969904730587        1.1246101787930718     
 C -0.38386856237099504       -1.1919003842056093        8.4032245383632436     
 H -0.59401676513946933       0.67330208244276535        7.3424413552129213     
 C  0.82975827975756555       -2.9423509451046739        7.2521348389145421     
 H   1.5908410284537300       -2.4409167848247884        5.2993972550531918     
 C   1.5996199908577438       -2.1434129533124673        1.7436589728389718     
 H  -8.7476750057856850E-002  -1.6101812803228006        2.9643333416956517     
 C   3.6998450077007381       -1.0554389446925059        2.2714026073864475     
 H   3.6433387180720191       0.37747602255243123        3.8817818045010291     
 C   3.3989708695807082        3.5780958901094881        5.3185737562812099     
 H   1.8052043170059280        3.0130750617141913        3.9704319248913191     
 C   3.8399812791280343        2.0547934952167664        7.1523113566209124     
 H   2.6061128115444343       0.28511271300693464        7.2251865539688085     
 C  -2.1695153309467168       -2.5823478446992443       0.13766582819259895     
 H  -1.0923849266796497      -0.96357078683425534      -0.79757002388064269     
 H  -3.2871629254600965       -4.0076673781168264        1.3265620880605729     
 C  -5.0255305991735835       -1.9691482670572467        6.9444661861606054     
 H  -3.0502916143786818       -2.7433895142124860        7.3731063216514583     
 H  -6.8580307204300972       -1.0249787180074028        6.2824855737165599     
 C  -6.1556480665291513        3.3521899891017997        2.0640101937384232     
 H  -5.7273007590949581        4.4648447364582555        3.8705179724282295     
 H  -6.3551572227999467        2.0525849484552929       0.35249347349742538     
 C  0.12320393860867407       -2.4956187608980360        8.3699919553105850     
 H -0.94433334217734743      -0.85136136032416365        9.2702656161001773     
 H   1.2116171143598407       -3.9601372203406684        7.2027968461527907     
 C   2.9600352388939770       -1.9445627553916778        1.4859994752331724     
 H   1.0145459010502924       -2.8237954853644323        1.1275457687414385     
 H   4.7594728379450792      -0.89598451270721591        2.0749112165092836     
 C   4.1272711597224649        3.2387373194666980        6.4646590448055923     
 H   3.6161799838247117        4.5042053695735440        4.7864514148264981     
 H   4.4114217160673306        1.7954293700020263        8.0433394484188199     
 H  -1.9600891205485307       -3.2742329652322186      -0.67579617164767458     
 H  -5.4980492786646238       -2.4913210328569670        7.7750772536879147     
 H  -6.9268543092970729        4.0412450361001095        1.7265308106183501     
 H  -5.3624962051160949E-002  -3.1564735363796066        9.2159317378941328     
 H   3.4353644106287873       -2.4553411581535758       0.64969978196449274     
 H   4.9183589872681450        3.8941932596169457        6.8219966827729976     
 Br   7.7906237403455654        5.0727016218486405        14.181424416866252     
 Co   8.3200920824951918        6.4946115820629267        12.375679594249780     
 P   10.178828092773577        7.6732322557414347        13.028887273428776     
 Br   8.8870137471411574        5.1883143140474379        10.496664769889687     
 P   6.4479273565981199        7.6747970287140879        11.761730578717140     
 C   9.8998448508551391        8.8649534164897332        14.377520199891089     
 C   11.060139591573471        8.6170430765768522        11.733256551713520     
 C   11.459895535085179        6.5532669667996943        13.707946450327169     
 C   6.7081706354343851        8.8774561622864105        10.415444226873280     
 C   5.5738268097581205        8.6149001562541212        13.064262632671673     
 C   5.1777641899631552        6.5221616647850729        11.121905182999685     
 C   9.1709511897579681        8.4256642122696661        15.498832462760280     
 C   10.401332501957796        10.175697344708794        14.346142493616959     
 C   10.329162517371074        9.5339490347644276        10.955233922766514     
 C   12.429905278450661        8.4305532956556934        11.474343637237560     
 C   11.740423913090519        5.3516252241014790        13.030869385707229     
 C   12.188854647708052        6.8846749681869408        14.865099506814037     
 C   7.4581228766451213        8.4743809389117875        9.2940689055907075     
 C   6.2032926350087427        10.187383106571957        10.475097609239244     
 C   6.3247632977790227        9.4832723067868727        13.876132957055988     
 C   4.1898198978558749        8.4920801317196872        13.280376416963650     
 C   4.8598769917511859        5.3837650628753870        11.887124026382240     
 C   4.5088109852117650        6.7492350197498761        9.9059406846244045     
 C   8.9723215131447844        9.2814261745024726        16.580832191700161     
 H   8.7622160115261583        7.4162077653980036        15.520068828149823     
 C   10.185980180436061        11.031866802806654        15.429758694139078     
 H   10.947131222142939        10.530409630625718        13.477056740048354     
 C   10.955841818678783        10.232922199483305        9.9212684089099437     
 H   9.2687552520912533        9.6997126402863021        11.141968916327951     
 C   13.056066236558246        9.1449324689571601        10.448987384826449     
 H   12.999572905522591        7.7120418160986519        12.059387062487474     
 C   12.755172891061505        4.5113728466286371        13.496019987751236     
 H   11.161503908320167        5.0765580658874612        12.147848576097418     
 C   13.196082623583434        6.0344677799647943        15.329933698684236     
 H   11.962245246587504        7.8041650202231327        15.402909377716361     
 C   7.6844807387162479        9.3663334425126603        8.2457983143453699     
 H   7.8704805355423417        7.4677227433575180        9.2490261378538783     
 C   6.4483238445980158        11.080001895129922        9.4281592542706125     
 H   5.6362777884744730        10.516048476861629        11.340981536696892     
 C   5.7055742239175977        10.193816158514238        14.905778570333078     
 H   7.3949420179319585        9.6035409334054442        13.716434280040691     
 C   3.5703382409767763        9.2212140631478992        14.299569030241138     
 H   3.6022371977128960        7.8149153461180205        12.664888393646411     
 C   3.8694696447781496        4.5023946857456183        11.448837398508797     
 H   5.3966321508226160        5.1840291920600912        12.815230024389283     
 C   3.5256574743023887        5.8566333139424520        9.4681394091473230     
 H   4.7623520653884723        7.6195614397280540        9.3022059604186893     
 C   9.4793819637703365        10.585148933112562        16.547593349083357     
 H   8.4118310202850086        8.9408977039054935        17.447861011562910     
 H   10.567838345795504        12.049653358390850        15.380419843390994     
 C   12.316250673819733        10.034052556674869        9.6635854057205535     
 H   10.370766246403058        10.913306811925075        9.3051587246670007     
 H   14.115689640345154        8.9854637077098420        10.252478578703688     
 C   13.483399730370342        4.8505935071674875        14.642182935965538     
 H   12.972398121633756        3.5853187687441679        12.963816338665854     
 H   13.767464069078351        6.2937295656468724        16.221021355639703     
 C   7.1867480073251881        10.671788472633514        8.3153165896392114     
 H   8.2638034396781084        9.0529784600498235        7.3800485751773186     
 H   6.0691690633026063        12.097134995848805        9.5042429532420538     
 C   4.3306309073801579        10.058520901199271        15.122118232612516     
 H   6.3058451488957337        10.832827892061252        15.550750889627587     
 H   2.4981615462948845        9.1142899765494665        14.460145846571596     
 C   3.2007115984603196        4.7371074452155844        10.241635335560716     
 H   3.6290333879862424        3.6245268602498668        12.048201538201841     
 H   3.0012101713449293        6.0366552847395818        8.5300696610360554     
 H   9.3025094294267863        11.246015648358616        17.393513173550371     
 H   12.791568563603656        10.544811757336634        8.8272673728748519     
 H   14.274448197485981        4.1950820197055121        14.999503055264340     
 H   7.3961888219668674        11.363674871354831        7.5018591846759959     
 H   3.8580986920670419        10.580674524121331        15.952733906689353     
 H   2.4295461680655888        4.0480109533045550        9.9041445846598233     
         142

 Br -0.46785230700720382        2.8954363784475974        2.3136831811475798     
 Co  -1.0366380046608086        1.5948951363717883        4.1963425484562817     
 P  -2.9094404623740058       0.41456387557824842        3.5843514503720253     
 Br  -1.5642361921199672        3.0225783002657489        5.9984222800092457     
 P  0.82143776313770922       0.41636916131831875        4.8515286529232924     
 C  -2.6501339311401488      -0.78865058292661838        2.2381879842949233     
 C  -3.7831532178923628      -0.52537516731575939        4.8872326019470176     
 C  -4.1791005921392630        1.5687858884107186        2.9464871793485230     
 C  0.54150051744362326      -0.77482304710110761        6.2002615986870797     
 C   1.7031217340239635      -0.52762178979800634        3.5562486747258033     
 C   2.1030728965507919        1.5346455930223191        5.5326056061567197     
 C  -1.8990975226594764      -0.38740200659284268        1.1168249787542248     
 C  -3.1552357982696186       -2.0985175601979953        2.2992328033320337     
 C  -3.0311926367008444       -1.3913003505318402        5.7007925360752854     
 C  -5.1678786309491853      -0.40578745280549905        5.1012000145498479     
 C  -4.4988711622957895        2.7040313723315466        3.7160878984485244     
 C  -4.8450831960752003        1.3468698209967405        1.7276136201248440     
 C -0.18630832377769799      -0.33371266229547064        7.3215868783342479     
 C   1.0428148640084030       -2.0856086061872867        6.1702948974951228     
 C  0.97314832116209893       -1.4469552446007046        2.7799149361809810     
 C   3.0721789917332307      -0.33795755679595996        3.2952134028456572     
 C   2.3817046285198469        2.7395227417236487        4.8600434314108112     
 C   2.8351092179413349        1.1978763173050482        6.6867402841752828     
 C  -1.6713720386519622       -1.2811604669876346        7.0233480582297392E-002
 H  -1.4865228870083202       0.61910283415508882        1.0706089145352284     
 C  -2.9087407760611508       -2.9929551488356108        1.2541208133505453     
 H  -3.7233373271016004       -2.4258687475960561        3.1649454523683018     
 C  -3.6499869241528740       -2.1024452749283138        6.7302184468918540     
 H  -1.9605213762220279       -1.5092620181818450        5.5424462562115036     
 C  -5.7870069319330240       -1.1356886094671688        6.1200752738566164     
 H  -5.7563784035635868       0.26929297889459997        4.4841909883474331     
 C  -5.4881094833808310        3.5874075128298650        3.2791541199437004     
 H  -3.9642021654014701        2.9000467686164688        4.6464225612799694     
 C  -5.8270855798654830        2.2415374989224222        1.2911768065479201     
 H  -4.5901807108570836       0.47899442509203644        1.1205999809023790     
 C -0.38350828581809454       -1.1876488846861701        8.4052944411795671     
 H -0.59486401500341612       0.67588280969704184        7.3416329442942132     
 C  0.82898953880332205       -2.9399398108651411        7.2557676433559957     
 H   1.5875221752191031       -2.4416329527272671        5.3010331341585113     
 C   1.6002110401935181       -2.1453644168837140        1.7457491354328689     
 H  -8.6773062603642551E-002  -1.6149858266450807        2.9679891421452167     
 C   3.6986846008008114       -1.0516203704217566        2.2695703710950919     
 H   3.6409462469592211       0.38262556129767433        3.8787343631011320     
 C   3.3977201524087790        3.5776490810204371        5.3265657203493308     
 H   1.8006223360065208        3.0184609766356103        3.9793365573904511     
 C   3.8435922338308379        2.0458902374484431        7.1529525308530033     
 H   2.6098654677088780       0.27587145870762814        7.2211727338056892     
 C  -2.1686916057413885       -2.5866820501191690       0.14154285985185883     
 H  -1.0910799176776147      -0.96917941243768091      -0.79543980516870705     
 H  -3.2878015549761059       -4.0100417291385089        1.3315234895366301     
 C  -5.0256637959009414       -1.9703798572729714        6.9444832969666663     
 H  -3.0489368033465496       -2.7393696585137346        7.3766341020666033     
 H  -6.8598174988331060       -1.0314323221581430        6.2788480926682162     
 C  -6.1539314984920672        3.3578548231319796        2.0689384131622659     
 H  -5.7297181609944543        4.4628756496740811        3.8818556513410520     
 H  -6.3492112620099412        2.0654292362408220       0.35078508283716792     
 C  0.12403056162954146       -2.4912806958178395        8.3738762694116442     
 H -0.94302890581508214      -0.84574985295658001        9.2724005885301946     
 H   1.2109828647658245       -3.9577589999247351        7.2077668818880696     
 C   2.9598999139033748       -1.9433356296608455        1.4860243117564895     
 H   1.0158974359853217       -2.8278158648708756        1.1310786545855824     
 H   4.7576849797795875      -0.88953875647793745        2.0712837063902119     
 C   4.1289985017447117        3.2330562582533680        6.4695941225361517     
 H   3.6137674671071829        4.5061716456908991        4.7978068550091484     
 H   4.4173831735840636        1.7825576119622288        8.0416277121107012     
 H  -1.9576372082133835       -3.2801179681654409      -0.67029622826244195     
 H  -5.4980421791310858       -2.4931232134226637        7.7748092483667062     
 H  -6.9241459019167797        4.0485872615701206        1.7324520691501850     
 H  -5.1166766606277031E-002  -3.1505833183575671        9.2214408578535458     
 H   3.4353697168216657       -2.4535450986689336       0.64944075077094199     
 H   4.9210826657349589        3.8868295861786399        6.8279246797302982     
 Br   7.7920266246001226        5.0669228191635050        14.176062311272878     
 Co   8.3196213818647102        6.4946139659692186        12.373980960254757     
 P   10.177685731700935        7.6731552236855780        13.029152497201652     
 Br   8.8884146786352733        5.1940971445021820        10.491302275408655     
 P   6.4467854435979319        7.6748765995454962        11.761993969688854     
 C   9.8977655204806521        8.8643283414287062        14.377903684160199     
 C   11.059358532580816        8.6171513967945383        11.733867356994873     
 C   11.459296649813698        6.5548208051696637        13.710171981179887     
 C   6.7060916645678237        8.8780815615250521        10.415824032620607     
 C   5.5730446068639328        8.6147943196095333        13.064870544368839     
 C   5.1771691587194706        6.5206051676035806        11.124131619349653     
 C   9.1699247580337655        8.4232279231066336        15.499212639546307     
 C   10.399082578453577        10.175113518929674        14.347939801098656     
 C   10.329380207748180        9.5364846769508702        10.957537040003166     
 C   12.428411935685727        8.4274765190512611        11.472814172751317     
 C   11.737957300899572        5.3500189042316268        13.037498654147951     
 C   12.191253607778856        6.8914405414256352        14.864387036795442     
 C   7.4570967573496327        8.4768165103329665        9.2944456469597778     
 C   6.2010453493996165        10.187968109169153        10.476891240643168     
 C   6.3249782812069251        9.4807402413355604        13.878433519681588     
 C   4.1883258035814617        8.4951563255416556        13.278844482090015     
 C   4.8574136142463038        5.3853730130729254        11.893760974240465     
 C   4.5112187705129418        6.7424567854148636        9.9052239353268448     
 C   8.9726802431292629        9.2771804261727198        16.582898518490179     
 H   8.7613715589887740        7.4136312244278049        15.519258754634803     
 C   10.185212927339666        11.029460550337319        15.433389572012985     
 H   10.943820618767234        10.531128508998290        13.478694197693191     
 C   10.956434622426661        10.234878346121636        9.9233552183909381     
 H   9.2694616456103791        9.7045241237049336        11.145623904030746     
 C   13.054907394314071        9.1411166220528752        10.447149131219092     
 H   12.997183141214849        7.7068972418585178        12.056335475726222     
 C   12.753921175827656        4.5118195547215008        13.503991699836359     
 H   11.156930713052184        5.0711888747062073        12.156730138137160     
 C   13.199682912691777        6.0433500159512734        15.330572287752661     
 H   11.965990712256254        7.8133871510954460        15.398903177327997     
 C   7.6848422988978733        9.3705786284839263        8.2478618409599083     
 H   7.8696345937365759        7.4702978534632694        9.2482124362392657     
 C   6.4475618006278168        11.082409427392914        9.4317871153776736     
 H   5.6329696587019198        10.515331519447791        11.342614884496582     
 C   5.7061630806993575        10.191861578105662        14.907863492336386     
 H   7.3956454708951540        9.5987351425559879        13.720086722724760     
 C   3.5691775393344538        9.2250265737926895        14.297729558725251     
 H   3.5998480003341853        7.8200585984998217        12.661833922821051     
 C   3.8682254343559648        4.5019439612201806        11.456818331339676     
 H   5.3920587880248778        5.1894073861061010        12.824123244258212     
 C   3.5292712612026280        5.8477324003066968        9.4687749302320547     
 H   4.7661066494573197        7.6103233199908598        9.2981903902805580     
 C   9.4802057514773708        10.580817093533817        16.551473496171692     
 H   8.4131313936735097        8.9352929417060434        17.449991195589202     
 H   10.567205479685056        12.047280062329936        15.385387885610093     
 C   12.316116437951704        10.032828012182355        9.6636044838826081     
 H   10.372119457263365        10.917332234337582        9.3086886991036994     
 H   14.113902870399670        8.9790190709108266        10.248843224314054     
 C   13.485118849097377        4.8562604735142365        14.647105507412093     
 H   12.969986011227132        3.5833579182885846        12.975143327792441     
 H   13.773409062316185        6.3065699055615596        16.219312969723671     
 C   7.1875773971977068        10.676120835236866        8.3191943118531313     
 H   8.2651065108659196        9.0585819501548048        7.3821761218950508     
 H   6.0685431090728672        12.099510188463686        9.5092082020562572     
 C   4.3304933205281735        10.059743153749199        15.122136394183768     
 H   6.3071931268753074        10.828805152887377        15.554279071840346     
 H   2.4963733980043732        9.1207282909444114        14.456510099828755     
 C   3.2024434935763515        4.7314261982571422        10.246561463336786     
 H   3.6266283453148667        3.6264872737648535        12.059543304412024     
 H   3.0071727299394220        6.0237885159235391        8.5283539156396611     
 H   9.3049604201994640        11.240132795594478        17.399016171505405     
 H   12.791573873114022        10.543016400330297        8.8270007974323370     
 H   14.277159600184579        4.2024258600360636        15.005416706280773     
 H   7.3986478390635542        11.369558200690314        7.5073603066935952     
 H   3.8581000835637460        10.582465291383466        15.952467532458288     
 H   2.4322740009421473        4.0406481611250111        9.9100625913658060     
         142

 Br -0.46645667596240414        2.8896602606246518        2.3083233523882689     
 Co  -1.0371134027027005        1.5948970416510417        4.1946446402886712     
 P  -2.9105841252716425       0.41448242489445281        3.5846151197149370     
 Br  -1.5628383231763279        3.0283604115262714        5.9930609170919045     
 P  0.82029161860477373       0.41645158801998405        4.8517958268345005     
 C  -2.6522145984347079      -0.78927865391085639        2.2385686037035524     
 C  -3.7839346274371231      -0.52527325280810111        4.8878411285785646     
 C  -4.1797013686791962        1.5703359995844204        2.9487137375074797     
 C  0.53941582562031631      -0.77419446893757193        6.2006452487404511     
 C   1.7023378727715965      -0.52772419904327961        3.5568618435826944     
 C   2.1024725596008640        1.5330916697879844        5.5348384518618765     
 C  -1.9001224498376106      -0.38984170238310112        1.1172039781773362     
 C  -3.1574899027304930       -2.0991034303978129        2.3010251052440367     
 C  -3.0309744632009208       -1.3887704796529166        5.7030933058366751     
 C  -5.1693725319445658      -0.40887212981508991        5.0996681034634701     
 C  -4.5013414267681338        2.7024184040707779        3.7227222010892995     
 C  -4.8426843343184007        1.3536356161055350        1.7269002845725572     
 C -0.18733727445748871      -0.33127205457687703        7.3219686963100887     
 C   1.0405594193909848       -2.0850212837952218        6.1720920827128616     
 C  0.97336357107683513       -1.4494848347644049        2.7822200164065247     
 C   3.0706832260544337      -0.33487600450468363        3.2936880028407169     
 C   2.3792341902489236        2.7411357981894353        4.8666901919663390     
 C   2.8375138210360014        1.1910968955236889        6.6860278531093993     
 C  -1.6710111163021406       -1.2854093882683286        7.2298516335233515E-002
 H  -1.4873642573272585       0.61652233227827868        1.0697991013475219     
 C  -2.9095116017394371       -2.9953631487843029        1.2577465789278675     
 H  -3.7266546799108369       -2.4251515763956975        3.1665764222926929     
 C  -3.6493930259122260       -2.1004951912672514        6.7323030688456589     
 H  -1.9598143643240304       -1.5044554093256490        5.5460989594489130     
 C  -5.7881656778996629       -1.1395125887550932        6.1182347801344905     
 H  -5.7587693670511859       0.26413980593956360        4.4811367997244727     
 C  -5.4893651511881796        3.5878484024780346        3.2871332244567641     
 H  -3.9687800729834217        2.8946681899543298        4.6553104898054221     
 C  -5.8234857138259812        2.2504208103335515        1.2918168607704583     
 H  -4.5864339165895460       0.48821915113676706        1.1165897830116862     
 C -0.38314800926519405       -1.1833973851667310        8.4073643439958907     
 H -0.59571126486736303       0.67846353695131845        7.3408245333755051     
 C  0.82822079784907854       -2.9375286766256088        7.2594004477974501     
 H   1.5842033219844760       -2.4423491206297459        5.3026690132638299     
 C   1.6008020895292923       -2.1473158804549608        1.7478392980267661     
 H  -8.6069375149428237E-002  -1.6197903729673606        2.9716449425947822     
 C   3.6975241939008852       -1.0478017961510071        2.2677381348037366     
 H   3.6385537758464230       0.38777510004291749        3.8756869217012344     
 C   3.3964694352368499        3.5772022719313861        5.3345576844174518     
 H   1.7960403550071136        3.0238468915570298        3.9882411898895826     
 C   3.8472031885336411        2.0369869796801199        7.1535937050850942     
 H   2.6136181238733212       0.26663020440832158        7.2171589136425709     
 C  -2.1678678805360603       -2.5910162555390932       0.14541989151111873     
 H  -1.0897749086755795      -0.97478803804110647      -0.79330958645677130     
 H  -3.2884401844921154       -4.0124160801601914        1.3364848910126874     
 C  -5.0257969926283002       -1.9716114474886961        6.9445004077727264     
 H  -3.0475819923144178       -2.7353498028149832        7.3801618824817492     
 H  -6.8616042772361157       -1.0378859263088831        6.2752106116198716     
 C  -6.1522149304549822        3.3635196571621595        2.0738666325861081     
 H  -5.7321355628939497        4.4609065628899067        3.8931933302538750     
 H  -6.3432653012199358        2.0782735240263515       0.34907669217691045     
 C  0.12485718465040883       -2.4869426307376434        8.3777605835127016     
 H -0.94172446945281696      -0.84013834558899636        9.2745355609602118     
 H   1.2103486151718086       -3.9553807795088023        7.2127369176233493     
 C   2.9597645889127722       -1.9421085039300132        1.4860491482798068     
 H   1.0172489709203509       -2.8318362443773184        1.1346115404297263     
 H   4.7558971216140948      -0.88309300024865900        2.0676561962711406     
 C   4.1307258437669585        3.2273751970400379        6.4745292002667112     
 H   3.6113549503896540        4.5081379218082533        4.8091622951917978     
 H   4.4233446311007967        1.7696858539224314        8.0399159758025842     
 H  -1.9551852958782365       -3.2860029710986627      -0.66479628487720943     
 H  -5.4980350795975488       -2.4949253939883600        7.7745412430454977     
 H  -6.9214374945364865        4.0559294870401308        1.7383733276820201     
 H  -4.8708571161393113E-002  -3.1446931003355276        9.2269499778129589     
 H   3.4353750230145446       -2.4517490391842913       0.64918171957739124     
 H   4.9238063442017737        3.8794659127403346        6.8338526766875978     
 Br   7.7934295088546790        5.0611440164783685        14.170700205679502     
 Co   8.3191506812342304        6.4946163498755114        12.372282326259736     
 P   10.176543370628291        7.6730781916297222        13.029417720974530     
 Br   8.8898156101293893        5.1998799749569260        10.485939780927623     
 P   6.4456435305977431        7.6749561703769054        11.762257360660566     
 C   9.8956861901061668        8.8637032663676809        14.378287168429306     
 C   11.058577473588164        8.6172597170122245        11.734478162276226     
 C   11.458697764542215        6.5563746435396331        13.712397512032604     
 C   6.7040126937012614        8.8787069607636937        10.416203838367935     
 C   5.5722624039697441        8.6146884829649437        13.065478456066007     
 C   5.1765741274757868        6.5190486704220874        11.126358055699621     
 C   9.1688983263095629        8.4207916339436011        15.499592816332337     
 C   10.396832654949357        10.174529693150554        14.349737108580351     
 C   10.329597898125288        9.5390203191373129        10.959840157239817     
 C   12.426918592920792        8.4243997424468304        11.471284708265072     
 C   11.735490688708623        5.3484125843617747        13.044127922588673     
 C   12.193652567849661        6.8982061146643296        14.863674566776846     
 C   7.4560706380541450        8.4792520817541437        9.2948223883288481     
 C   6.1987980637904911        10.188553111766348        10.478684872047094     
 C   6.3251932646348275        9.4782081758842480        13.880734082307187     
 C   4.1868317093070493        8.4982325193636257        13.277312547216379     
 C   4.8549502367414226        5.3869809632704637        11.900397922098689     
 C   4.5136265558141186        6.7356785510798511        9.9045071860292850     
 C   8.9730389731137414        9.2729346778429669        16.584964845280194     
 H   8.7605271064513897        7.4110546834576052        15.518448681119786     
 C   10.184445674243271        11.027054297867986        15.437020449886893     
 H   10.940510015391526        10.531847387370860        13.480331655338025     
 C   10.957027426174539        10.236834492759966        9.9254420278719309     
 H   9.2701680391295032        9.7093356071235632        11.149278891733541     
 C   13.053748552069896        9.1373007751485922        10.445310877611737     
 H   12.994793376907108        7.7017526676183827        12.053283888964970     
 C   12.752669460593806        4.5122662628143644        13.511963411921482     
 H   11.152357517784200        5.0658196835249534        12.165611700176902     
 C   13.203283201800119        6.0522322519377534        15.331210876821084     
 H   11.969736177925004        7.8226092819677593        15.394896976939632     
 C   7.6852038590794978        9.3748238144551923        8.2499253675744448     
 H   7.8687886519308101        7.4728729635690216        9.2473987346246531     
 C   6.4467997566576187        11.084816959655907        9.4354149764847346     
 H   5.6296615289293674        10.514614562033954        11.344248232296271     
 C   5.7067519374811164        10.189906997697086        14.909948414339695     
 H   7.3963489238583495        9.5939293517065334        13.723739165408830     
 C   3.5680168376921313        9.2288390844374781        14.295890087209365     
 H   3.5974588029554746        7.8252018508816237        12.658779451995693     
 C   3.8669812239337795        4.5014932366947420        11.464799264170555     
 H   5.3874854252271396        5.1947855801521099        12.833016464127141     
 C   3.5328850481028669        5.8388314866709425        9.4694104513167865     
 H   4.7698612335261670        7.6010852002536646        9.2941748201424268     
 C   9.4810295391844051        10.576485253955074        16.555353643260027     
 H   8.4144317670620090        8.9296881795065914        17.452121379615491     
 H   10.566572613574605        12.044906766269021        15.390355927829193     
 C   12.315982202083678        10.031603467689843        9.6636235620446644     
 H   10.373472668123670        10.921357656750091        9.3122186735404000     
 H   14.112116100454186        8.9725744341118112        10.245207869924423     
 C   13.486837967824410        4.8619274398609855        14.652028078858645     
 H   12.967573900820508        3.5813970678330018        12.986470316919027     
 H   13.779354055554020        6.3194102454762469        16.217604583807642     
 C   7.1884067870702255        10.680453197840215        8.3230720340670530     
 H   8.2664095820537291        9.0641854402597879        7.3843036686127830     
 H   6.0679171548431281        12.101885381078565        9.5141734508704623     
 C   4.3303557336761891        10.060965406299127        15.122154555755021     
 H   6.3085411048548812        10.824782413713502        15.557807254053104     
 H   2.4945852497138619        9.1271666053393581        14.452874353085914     
 C   3.2041753886923834        4.7257449512987009        10.251487591112857     
 H   3.6242233026434909        3.6284476872798401        12.070885070622209     
 H   3.0131352885339151        6.0109217471074974        8.5266381702432668     
 H   9.3074114109721435        11.234249942830340        17.404519169460443     
 H   12.791579182624387        10.541221043323960        8.8267342219898222     
 H   14.279871002883176        4.2097697003666150        15.011330357297206     
 H   7.4011068561602409        11.375441530025798        7.5128614287111946     
 H   3.8581014750604501        10.584256058645598        15.952201158227222     
 H   2.4350018338187063        4.0332853689454664        9.9159805980717888     
         142

 Br -0.46506104491760447        2.8838841428017061        2.3029635236289581     
 Co  -1.0375888007445921        1.5948989469302952        4.1929467321210607     
 P  -2.9117277881692791       0.41440097421065719        3.5848787890578482     
 Br  -1.5614404542326885        3.0341425227867940        5.9876995541745632     
 P  0.81914547407183813       0.41653401472164941        4.8520630007457086     
 C  -2.6542952657292669      -0.78990672489509450        2.2389492231121819     
 C  -3.7847160369818833      -0.52517133830044294        4.8884496552101115     
 C  -4.1803021452191294        1.5718861107581219        2.9509402956664363     
 C  0.53733113379700936      -0.77356589077403626        6.2010288987938216     
 C   1.7015540115192296      -0.52782660828855288        3.5574750124395855     
 C   2.1018722226509357        1.5315377465536499        5.5370712975670324     
 C  -1.9011473770157448      -0.39228139817335950        1.1175829776004476     
 C  -3.1597440071913674       -2.0996893005976309        2.3028174071560397     
 C  -3.0307562897009976       -1.3862406087739929        5.7053940755980648     
 C  -5.1708664329399463      -0.41195680682468072        5.0981361923770923     
 C  -4.5038116912404780        2.7008054358100098        3.7293565037300742     
 C  -4.8402854725616011        1.3604014112143297        1.7261869490202701     
 C -0.18836622513727946      -0.32883144685828347        7.3223505142859295     
 C   1.0383039747735670       -2.0844339614031568        6.1738892679305994     
 C  0.97357882099157145       -1.4520144249281053        2.7845250966320685     
 C   3.0691874603756362      -0.33179445221340725        3.2921626028357767     
 C   2.3767637519780007        2.7427488546552214        4.8733369525218677     
 C   2.8399184241306683        1.1843174737423294        6.6853154220435158     
 C  -1.6706501939523188       -1.2896583095490226        7.4363552088169638E-002
 H  -1.4882056276461966       0.61394183040146855        1.0689892881598153     
 C  -2.9102824274177235       -2.9977711487329946        1.2613723445051896     
 H  -3.7299720327200729       -2.4244344051953388        3.1682073922170839     
 C  -3.6487991276715781       -2.0985451076061894        6.7343876907994638     
 H  -1.9591073524260330       -1.4996488004694533        5.5497516626863224     
 C  -5.7893244238663009       -1.1433365680430176        6.1163942864123646     
 H  -5.7611603305387842       0.25898663298452723        4.4780826111015113     
 C  -5.4906208189955281        3.5882892921262042        3.2951123289698279     
 H  -3.9733579805653734        2.8892896112921904        4.6641984183308738     
 C  -5.8198858477864803        2.2593041217446808        1.2924569149929963     
 H  -4.5826871223220085       0.49744387718149763        1.1125795851209932     
 C -0.38278773271229349       -1.1791458856472921        8.4094342468122161     
 H -0.59655851473130994       0.68104426420559494        7.3400161224567970     
 C  0.82745205689483503       -2.9351175423860760        7.2630332522389036     
 H   1.5808844687498491       -2.4430652885322246        5.3043048923691494     
 C   1.6013931388650666       -2.1492673440262071        1.7499294606206632     
 H  -8.5365687695213938E-002  -1.6245949192896407        2.9753007430443472     
 C   3.6963637870009589       -1.0439832218802576        2.2659058985123814     
 H   3.6361613047336250       0.39292463878816059        3.8726394803013373     
 C   3.3952187180649207        3.5767554628423346        5.3425496484855728     
 H   1.7914583740077061        3.0292328064784488        3.9971458223887146     
 C   3.8508141432364447        2.0280837219117966        7.1542348793171850     
 H   2.6173707800377648       0.25738895010901508        7.2131450934794517     
 C  -2.1670441553307316       -2.5953504609590179       0.14929692317037863     
 H  -1.0884698996735445      -0.98039666364453204      -0.79117936774483555     
 H  -3.2890788140081249       -4.0147904311818738        1.3414462924887447     
 C  -5.0259301893556581       -1.9728430377044208        6.9445175185787873     
 H  -3.0462271812822861       -2.7313299471162318        7.3836896628968951     
 H  -6.8633910556391253       -1.0443395304596235        6.2715731305715279     
 C  -6.1504983624178973        3.3691844911923394        2.0787948520099504     
 H  -5.7345529647934450        4.4589374761057323        3.9045310091666980     
 H  -6.3373193404299304        2.0911178118118805       0.34736830151665299     
 C  0.12568380767127621       -2.4826045656574469        8.3816448976137607     
 H -0.94042003309055167      -0.83452683822141271        9.2766705333902308     
 H   1.2097143655777927       -3.9530025590928690        7.2177069533586282     
 C   2.9596292639221700       -1.9408813781991812        1.4860739848031241     
 H   1.0186005058553802       -2.8358566238837617        1.1381444262738702     
 H   4.7541092634486031      -0.87664724401938066        2.0640286861520689     
 C   4.1324531857892053        3.2216941358267075        6.4794642779972698     
 H   3.6089424336721252        4.5101041979256076        4.8205177353744482     
 H   4.4293060886175297        1.7568140958826342        8.0382042394944655     
 H  -1.9527333835430896       -3.2918879740318845      -0.65929634149197691     
 H  -5.4980279800640108       -2.4967275745540567        7.7742732377242891     
 H  -6.9187290871561933        4.0632717125101419        1.7442945862138550     
 H  -4.6250375716509196E-002  -3.1388028823134881        9.2324590977723719     
 H   3.4353803292074230       -2.4499529796996486       0.64892268838384048     
 H   4.9265300226685884        3.8721022393020292        6.8397806736448974     
 Br   7.7948323931092363        5.0553652137932330        14.165338100086126     
 Co   8.3186799806037488        6.4946187337818042        12.370583692264713     
 P   10.175401009555650        7.6730011595738654        13.029682944747409     
 Br   8.8912165416235052        5.2056628054116691        10.480577286446593     
 P   6.4445016175975551        7.6750357412083137        11.762520751632280     
 C   9.8936068597316797        8.8630781913066539        14.378670652698416     
 C   11.057796414595510        8.6173680372299089        11.735088967557576     
 C   11.458098879270734        6.5579284819096024        13.714623042885320     
 C   6.7019337228347000        8.8793323600023335        10.416583644115263     
 C   5.5714802010755564        8.6145826463203559        13.066086367763173     
 C   5.1759790962321022        6.5174921732405950        11.128584492049590     
 C   9.1678718945853586        8.4183553447805668        15.499972993118364     
 C   10.394582731445135        10.173945867371431        14.351534416062046     
 C   10.329815588502395        9.5415559613237555        10.962143274476468     
 C   12.425425250155858        8.4213229658423998        11.469755243778827     
 C   11.733024076517674        5.3468062644919225        13.050757191029396     
 C   12.196051527920464        6.9049716879030232        14.862962096758249     
 C   7.4550445187586565        8.4816876531753227        9.2951991296979202     
 C   6.1965507781813649        10.189138114363544        10.480478503451018     
 C   6.3254082480627298        9.4756761104329357        13.883034644932785     
 C   4.1853376150326369        8.5013087131855940        13.275780612342745     
 C   4.8524868592365404        5.3885889134680021        11.907034869956913     
 C   4.5160343411152954        6.7289003167448387        9.9037904367317253     
 C   8.9733977030982199        9.2686889295132140        16.587031172070208     
 H   8.7596826539140054        7.4084781424874055        15.517638607604768     
 C   10.183678421146878        11.024648045398651        15.440651327760801     
 H   10.937199412015820        10.532566265743432        13.481969112982862     
 C   10.957620229922417        10.238790639398296        9.9275288373529254     
 H   9.2708744326486290        9.7141470905421929        11.152933879436336     
 C   13.052589709825721        9.1334849282443074        10.443472624004382     
 H   12.992403612599366        7.6966080933782486        12.050232302203716     
 C   12.751417745359957        4.5127129709072289        13.519935124006604     
 H   11.147784322516218        5.0604504923436995        12.174493262216643     
 C   13.206883490908462        6.0611144879242325        15.331849465889508     
 H   11.973481643593754        7.8318314128400726        15.390890776551268     
 C   7.6855654192611222        9.3790690004264583        8.2519888941889814     
 H   7.8679427101250434        7.4754480736747730        9.2465850330100405     
 C   6.4460377126874198        11.087224491918898        9.4390428375917956     
 H   5.6263533991568142        10.513897604620118        11.345881580095959     
 C   5.7073407942628762        10.187952417288511        14.912033336343002     
 H   7.3970523768215450        9.5891235608570771        13.727391608092899     
 C   3.5668561360498088        9.2326515950822685        14.294050615693477     
 H   3.5950696055767639        7.8303451032634257        12.655724981170334     
 C   3.8657370135115947        4.5010425121693043        11.472780197001436     
 H   5.3829120624294013        5.2001637741981188        12.841909683996070     
 C   3.5364988350031057        5.8299305730351882        9.4700459724015200     
 H   4.7736158175950143        7.5918470805164704        9.2901592500042955     
 C   9.4818533268914376        10.572153414376331        16.559233790348365     
 H   8.4157321404505101        8.9240834173071413        17.454251563641783     
 H   10.565939747464157        12.042533470208106        15.395323970048292     
 C   12.315847966215649        10.030378923197329        9.6636426402067190     
 H   10.374825878983975        10.925383079162598        9.3157486479771006     
 H   14.110329330508700        8.9661297973127940        10.241572515534791     
 C   13.488557086551445        4.8675944062077336        14.656950650305200     
 H   12.965161790413884        3.5794362173774186        12.997797306045612     
 H   13.785299048791854        6.3322505853909341        16.215896197891613     
 C   7.1892361769427433        10.684785560443567        8.3269497562809747     
 H   8.2677126532415404        9.0697889303647710        7.3864312153305143     
 H   6.0672912006133890        12.104260573693447        9.5191386996846674     
 C   4.3302181468242047        10.062187658849055        15.122172717326272     
 H   6.3098890828344540        10.820759674539627        15.561335436265864     
 H   2.4927971014233505        9.1336049197343048        14.449238606343073     
 C   3.2059072838084157        4.7200637043402596        10.256413718888929     
 H   3.6218182599721147        3.6304081007948268        12.082226836832392     
 H   3.0190978471284078        5.9980549782914556        8.5249224248468725     
 H   9.3098624017448213        11.228367090066202        17.410022167415480     
 H   12.791584492134753        10.539425686317623        8.8264676465473073     
 H   14.282582405581774        4.2171135406971665        15.017244008313641     
 H   7.4035658732569267        11.381324859361282        7.5183625507287939     
 H   3.8581028665571542        10.586046825907731        15.951934783996158     
 H   2.4377296666952653        4.0259225767659217        9.9218986047777715     
         142

 Br -0.46366541387280480        2.8781080249787605        2.2976036948696472     
 Co  -1.0380641987864838        1.5949008522095487        4.1912488239534493     
 P  -2.9128714510669163       0.41431952352686158        3.5851424584007594     
 Br  -1.5600425852890492        3.0399246340473165        5.9823381912572220     
 P  0.81799932953890264       0.41661644142331472        4.8523301746569167     
 C  -2.6563759330238255      -0.79053479587933251        2.2393298425208115     
 C  -3.7854974465266436      -0.52506942379278465        4.8890581818416585     
 C  -4.1809029217590625        1.5734362219318236        2.9531668538253930     
 C  0.53524644197370241      -0.77293731261050058        6.2014125488471921     
 C   1.7007701502668626      -0.52792901753382615        3.5580881812964766     
 C   2.1012718857010078        1.5299838233193153        5.5393041432721892     
 C  -1.9021723041938789      -0.39472109396361799        1.1179619770235589     
 C  -3.1619981116522418       -2.1002751707974485        2.3046097090680426     
 C  -3.0305381162010745       -1.3837107378950693        5.7076948453594545     
 C  -5.1723603339353268      -0.41504148383427153        5.0966042812907153     
 C  -4.5062819557128231        2.6991924675492411        3.7359908063708493     
 C  -4.8378866108048006        1.3671672063231244        1.7254736134679833     
 C -0.18939517581707022      -0.32639083913968991        7.3227323322617703     
 C   1.0360485301561488       -2.0838466390110923        6.1756864531483382     
 C  0.97379407090630765       -1.4545440150918059        2.7868301768576123     
 C   3.0676916946968387      -0.32871289992213093        3.2906372028308364     
 C   2.3742933137070774        2.7443619111210076        4.8799837130773955     
 C   2.8423230272253353        1.1775380519609702        6.6846029909776314     
 C  -1.6702892716024973       -1.2939072308297166        7.6428587841105761E-002
 H  -1.4890469979651348       0.61136132852465852        1.0681794749721087     
 C  -2.9110532530960098       -3.0001791486816867        1.2649981100825121     
 H  -3.7332893855293094       -2.4237172339949802        3.1698383621414750     
 C  -3.6482052294309302       -2.0965950239451270        6.7364723127532686     
 H  -1.9584003405280355       -1.4948421916132575        5.5534043659237318     
 C  -5.7904831698329389       -1.1471605473309419        6.1145537926902387     
 H  -5.7635512940263833       0.25383346002949092        4.4750284224785508     
 C  -5.4918764868028758        3.5887301817743738        3.3030914334828916     
 H  -3.9779358881473250        2.8839110326300514        4.6730863468563255     
 C  -5.8162859817469785        2.2681874331558101        1.2930969692155345     
 H  -4.5789403280544700       0.50666860322622820        1.1085693872303004     
 C -0.38242745615939300       -1.1748943861278529        8.4115041496285397     
 H -0.59740576459525685       0.68362499145987154        7.3392077115380889     
 C  0.82668331594059163       -2.9327064081465437        7.2666660566803580     
 H   1.5775656155152222       -2.4437814564347033        5.3059407714744680     
 C   1.6019841882008410       -2.1512188075974539        1.7520196232145604     
 H  -8.4662000240999624E-002  -1.6293994656119206        2.9789565434939123     
 C   3.6952033801010327       -1.0401646476095083        2.2640736622210258     
 H   3.6337688336208269       0.39807417753340374        3.8695920389014402     
 C   3.3939680008929916        3.5763086537532836        5.3505416125536929     
 H   1.7868763930082989        3.0346187213998679        4.0060504548878466     
 C   3.8544250979392478        2.0191804641434730        7.1548760535492759     
 H   2.6211234362022080       0.24814769580970852        7.2091312733163324     
 C  -2.1662204301254033       -2.5996846663789426       0.15317395482963853     
 H  -1.0871648906715095      -0.98600528924795749      -0.78904914903289991     
 H  -3.2897174435241348       -4.0171647822035563        1.3464076939648020     
 C  -5.0260633860830168       -1.9740746279201455        6.9445346293848473     
 H  -3.0448723702501543       -2.7273100914174804        7.3872174433120401     
 H  -6.8651778340421350       -1.0507931346103636        6.2679356495231833     
 C  -6.1487817943808123        3.3748493252225193        2.0837230714337927     
 H  -5.7369703666929412        4.4569683893215579        3.9158686880795206     
 H  -6.3313733796399250        2.1039620995974100       0.34565991085639552     
 C  0.12651043069214360       -2.4782665005772504        8.3855292117148181     
 H -0.93911559672828637      -0.82891533085382907        9.2788055058202481     
 H   1.2090801159837767       -3.9506243386769357        7.2226769890939071     
 C   2.9594939389315678       -1.9396542524683489        1.4860988213264414     
 H   1.0199520407904095       -2.8398770033902045        1.1416773121180142     
 H   4.7523214052831104      -0.87020148779010220        2.0604011760329972     
 C   4.1341805278114512        3.2160130746133775        6.4843993557278292     
 H   3.6065299169545959        4.5120704740429618        4.8318731755570976     
 H   4.4352675461342628        1.7439423378428367        8.0364925031863486     
 H  -1.9502814712079424       -3.2977729769651067      -0.65379639810674439     
 H  -5.4980208805304738       -2.4985297551197534        7.7740052324030806     
 H  -6.9160206797759001        4.0706139379801529        1.7502158447456901     
 H  -4.3792180271625285E-002  -3.1329126642914487        9.2379682177317868     
 H   3.4353856354003014       -2.4481569202150064       0.64866365719028984     
 H   4.9292537011354023        3.8647385658637239        6.8457086706021970     
 Br   7.7962352773637926        5.0495864111080966        14.159975994492752     
 Co   8.3182092799732690        6.4946211176880970        12.368885058269692     
 P   10.174258648483006        7.6729241275180087        13.029948168520285     
 Br   8.8926174731176193        5.2114456358664132        10.475214791965561     
 P   6.4433597045973663        7.6751153120397220        11.762784142603994     
 C   9.8915275293571927        8.8624531162456268        14.379054136967525     
 C   11.057015355602857        8.6174763574475950        11.735699772838929     
 C   11.457499993999251        6.5594823202795727        13.716848573738037     
 C   6.6998547519681377        8.8799577592409751        10.416963449862591     
 C   5.5706979981813687        8.6144768096757680        13.066694279460341     
 C   5.1753840649884175        6.5159356760591027        11.130810928399558     
 C   9.1668454628611560        8.4159190556175343        15.500353169904391     
 C   10.392332807940916        10.173362041592311        14.353331723543743     
 C   10.330033278879503        9.5440916035101999        10.964446391713119     
 C   12.423931907390923        8.4182461892379692        11.468225779292583     
 C   11.730557464326727        5.3451999446220713        13.057386459470120     
 C   12.198450487991268        6.9117372611417176        14.862249626739652     
 C   7.4540183994631679        8.4841232245965017        9.2955758710669905     
 C   6.1943034925722387        10.189723116960741        10.482272134854941     
 C   6.3256232314906313        9.4731440449816233        13.885335207558384     
 C   4.1838435207582245        8.5043849070075623        13.274248677469110     
 C   4.8500234817316592        5.3901968636655404        11.913671817815137     
 C   4.5184421264164714        6.7221220824098262        9.9030736874341674     
 C   8.9737564330826984        9.2644431811834611        16.589097498860223     
 H   8.7588382013766211        7.4059016015172059        15.516828534089750     
 C   10.182911168050483        11.022241792929316        15.444282205634707     
 H   10.933888808640114        10.533285144116004        13.483606570627696     
 C   10.958213033670296        10.240746786036627        9.9296156468339198     
 H   9.2715808261677548        9.7189585739608244        11.156588867139131     
 C   13.051430867581546        9.1296690813400243        10.441634370397027
[truncated: 533,334 more chars]
