# Supplementary material for: Unraveling the Contributions to Spin–Lattice Relaxation in Kramers Single-Molecule Magnets
Source: J Am Chem Soc. 2022 Dec 9;144(50):22965–75. doi: 10.1021/jacs.2c08876 (PMC9782788; doi:10.1021/jacs.2c08876)
Supplement: Supplementary file 2 — ja2c08876_si_002.zip [file ja2c08876_si_002.zip › phonon_Co/mol-5/mode-1-10/12/Cart_disp.xyz]

         142

 Br -0.48076472336378961        3.0293511552812227        2.3941768560267169     
 Co  -1.0314375900305282        1.6417527319116358        4.2151021776527573     
 P  -2.8853657792353458       0.44044587852244815        3.5671143751103394     
 Br  -1.5821356528930113        3.0292022202466540        6.0361212556628150     
 P  0.82252229115303122       0.44046392435578957        4.8630099346457927     
 C  -2.6106759780824542      -0.76928179451625744        2.2298840373673028     
 C  -3.7400678575128703      -0.51244145440359545        4.8732753976730860     
 C  -4.2072015990910163        1.5119533985857310        2.8807880303871749     
 C  0.54786225368264352      -0.76930474255596148        6.2002105547773603     
 C   1.6772072672368845      -0.51238079306108031        3.5568071529700438     
 C   2.1443573904502493        1.5119740524929051        5.5493280316656302     
 C  -1.8880489622070977      -0.34223946335758326        1.1006575101624585     
 C  -3.1293471627971310       -2.0740016694385797        2.2685494589505040     
 C  -2.9738365384455743       -1.3795194903445245        5.6719450559054208     
 C  -5.1236114111102538      -0.40513380845868174        5.1012851452487524     
 C  -4.4888939815930984        2.7395521161353518        3.5148761675912872     
 C  -4.9856080078913880        1.0997424302031729        1.7710730277945570     
 C -0.17472138976842227      -0.34229284664322496        7.3294776310278982     
 C   1.0664933472071996       -2.0740376715956907        6.1614708086370280     
 C  0.91096141965957755       -1.3794375392798390        2.7581290169140122     
 C   3.0607507423907707      -0.40508455749821326        3.3287898199787644     
 C   2.4260722987856367        2.7395471625957635        4.9152071591590438     
 C   2.9227370754817699        1.0997983790741845        6.6590656513131057     
 C  -1.7144676103608611       -1.2008991215891645        1.5386064248512459E-002
 H  -1.4653001063348516       0.66139181770668909        1.0749598706178884     
 C  -2.9403474340501070       -2.9328551824745785        1.1810250420162764     
 H  -3.6687442440351323       -2.4212821162931908        3.1453701973957591     
 C  -3.5773687940844723       -2.1057209988434873        6.7001731256812302     
 H  -1.9039271076042736       -1.4880965947616391        5.5025405336591708     
 C  -5.7285782997225247       -1.1573367265608874        6.1130354866915235     
 H  -5.7223200518063031       0.27473883933201187        4.4993193345366524     
 C  -5.5532951334929823        3.5259823851767291        3.0547460821416972     
 H  -3.8753309791101369        3.0745051927303679        4.3612705950936297     
 C  -6.0471760047688505        1.8919478032388122        1.3150580806857484     
 H  -4.7567662524253898       0.16044824630292603        1.2650296227586979     
 C -0.34830634408935562       -1.2009976892821410        8.4147113002594587     
 H -0.59744153551979218       0.66134720274753911        7.3552333087084429     
 C  0.87748560215265892       -2.9329367684712691        7.2489553091434873     
 H   1.6058620897476226       -2.4212938093616216        5.2846222602273594     
 C   1.5144775159762058       -2.1056358852524149        1.7298896926565477     
 H -0.15894643287771848       -1.4880081112210022        2.9275430010438077     
 C   3.6657027857638949       -1.1572875572909518        2.3170301045657919     
 H   3.6594729274625442       0.27477219176780815        3.9307611688172348     
 C   3.4904650372910635        3.5259889747428868        5.3753319465709550     
 H   1.8125295257804468        3.0744731776694540        4.0687935414851015     
 C   3.9842968503221381        1.8920158646657337        7.1150742420446775     
 H   2.6938789348293510       0.16052550714420735        7.1651342102838393     
 C  -2.2432176526251517       -2.4957936633528659        5.2676981687756717E-002
 H  -1.1567256375924850      -0.86883045152204819      -0.85666023057749219     
 H  -3.3342173402383772       -3.9461513758845070        1.2350811886790318     
 C  -4.9539582457709503       -1.9945706624669064        6.9218227183270367     
 H  -2.9651378926305365       -2.7421920626358025        7.3359862280403778     
 H  -6.8018590220902109       -1.0681196522749055        6.2788246807017769     
 C  -6.3353554868992186        3.1022208018619999        1.9613057445872999     
 H  -5.7706468444971382        4.4748857055999416        3.5505087728866336     
 H  -6.6590391692470350        1.5693815999041456       0.46354884155725917     
 C  0.18038999678118345       -2.4959091375786966        8.3773374301537391     
 H -0.90601690201524343      -0.86895221506828568        9.2867866261531340     
 H   1.2713185659663406       -3.9462423864519893        7.1948384410788941     
 C   2.8910690865700515       -1.9945070931669202        1.5082391346407797     
 H  0.90223360881737902       -2.7420931354116567        1.0940744528936621     
 H   4.7389857203791141       -1.0680859370834279        2.1512429360330976     
 C   4.2724957836962938        3.1022643078338024        6.4687979450234794     
 H   3.7078303378314668        4.4748749710681235        4.8795475940823678     
 H   4.5961396479276369        1.5694781360404271        7.9666019623554289     
 H  -2.0893614691107243       -3.1604018926407611      -0.79577011062253267     
 H  -5.4174159617050597       -2.5359971228105507        7.7453502372686023     
 H  -7.1694687952421123        3.7120193203054352        1.6124004942341335     
 H   2.6515121043267087E-002  -3.1605572599923333        9.2257470423596128     
 H   3.3545168616443477       -2.5359464311295161       0.68471363437601163     
 H   5.1065995462266303        3.7120742165737739        6.8177002889521532     
 Br   7.7790799881111603        5.2008712944584330        14.256453528313092     
 Co   8.3248543318652839        6.5414658008200286        12.392628118666176     
 P   10.201790773143305        7.6990326640646156        13.011827323434792     
 Br   8.8705522687792868        5.2007102082271714        10.528895599885535     
 P   6.4478803597040493        7.6989631151577536        11.773420261612925     
 C   9.9372578946467396        8.8836748490564919        14.369531086944313     
 C   11.102507877849231        8.6300993072780408        11.719857884362348     
 C   11.431203598792520        6.4979393521960942        13.644360773500885     
 C   6.7124605285026382        8.8836294726452874        10.415755442056682     
 C   5.5471859121384695        8.6299937962566524        13.065428833277208     
 C   5.2184358399616748        6.4979814145835277        11.140761302936433     
 C   9.1809830903111127        8.4683729784460393        15.482961724996276     
 C   10.425011960463719        10.199606064457818        14.317199322906609     
 C   10.386802906450267        9.5482235168787497        10.928573026323788     
 C   12.472767766852115        8.4282189617143910        11.472943003237104     
 C   11.747957880307585        5.3855323002328621        12.836113009628791     
 C   12.050700085979075        6.6441830518291738        14.907776110126058     
 C   7.4686554649762664        8.4682693313332447        9.3022945891613915     
 C   6.2247491478702548        10.199573703364733        10.468082088175152     
 C   6.2628592053689305        9.5482648792484248        13.856583104137790     
 C   4.1769781186944366        8.4279210226934929        13.312522826601374     
 C   4.9017633688148070        5.3854004213856754        11.948759210341009     
 C   4.5988110083898563        6.6445145279092923        9.8774875580483030     
 C   8.9295791280347050        9.3574242533707288        16.527965835688192     
 H   8.7825935931015913        7.4559067023552865        15.523516425984496     
 C   10.153629598522885        11.089538823332017        15.360232135694664     
 H   10.998471725972959        10.535691211164291        13.459072707002804     
 C   11.029144352903108        10.231568592400135        9.8932143812458460     
 H   9.3261039496084912        9.7255912120649306        11.105532612120435     
 C   13.113450015402750        9.1195660479694780        10.440174641421319     
 H   13.031330389160237        7.7124817410792463        12.071564772865244     
 C   12.688733353689507        4.4503470664515064        13.279390633487818     
 H   11.245854637573357        5.2456987879789887        11.871370884589041     
 C   12.979540157178223        5.6935906568264985        15.354363944539942     
 H   11.799368378325847        7.4946804433676810        15.543308202447319     
 C   7.7200021620950929        9.3572735899153852        8.2572443792830974     
 H   7.8670120269995634        7.4557891544668609        9.2617476591598411     
 C   6.4960694818954421        11.089457746230872        9.4249957751000792     
 H   5.6513610801181304        10.535698877919511        11.326238387616073     
 C   5.6205318768605119        10.231591228974899        14.891964892673354     
 H   7.3235211046851578        9.7257698954675806        13.679501101666245     
 C   3.5363113231061560        9.1192451258463496        14.345316962747345     
 H   3.6184477446646821        7.7120528111891185        12.714020620253407     
 C   3.9609374027505293        4.4503278447536285        11.505373784363847     
 H   5.4039590659458758        5.2453589512252385        12.913391778227901     
 C   3.6699256959446354        5.6940352339395348        9.4307908156340794     
 H   4.8500865538559799        7.4951463779349679        9.2421443869025808     
 C   9.4056823196766430        10.671685789333758        16.462534985138110     
 H   8.3474649878298166        9.0356229267332520        17.388676098436875     
 H   10.520815988191961        12.111148454734105        15.288890482714148     
 C   12.387936760058148        10.008667641694528        9.6409362248981179     
 H   10.456012982749073        10.914423385143712        9.2678869636135968     
 H   14.171994401721653        8.9424859418334997        10.248956999970922     
 C   13.303656305416844        4.6004974770707721        14.539322701655264     
 H   12.929060492777374        3.5953525119550434        12.643554321845153     
 H   13.463500022286636        5.8102924312567499        16.332019959123503     
 C   7.2439165191748485        10.671542978304807        8.3226549837147594     
 H   8.3020516073851685        9.0354286643230299        7.3965104567512592     
 H   6.1289062345095884        12.111076179599438        9.4963215352774508     
 C   4.2617875712771980        10.008518687136325        15.144404195219124     
 H   6.1936415830144664        10.914575383231599        15.517177287192727     
 H   2.4778085051205330        8.9420171176036796        14.536671904348681     
 C   3.3458945854929634        4.6007636259233209        10.245584031697705     
 H   3.7206559148423439        3.5951979794976063        12.141013472897308     
 H   3.1858667997155572        5.8109513741172512        8.4532456324383940     
 H   9.1732317718731480        11.359828708243720        17.273469538190309     
 H   12.872338081557180        10.500168590458667        8.7975450824737766     
 H   14.031778741454325        3.8656974668353272        14.885201734276141     
 H   7.4763045204943754        11.359645934606625        7.5116748770966133     
 H   3.7774024420166730        10.500020147284665        15.987805426097612     
 H   2.6177367307870902        3.8660513902078715        9.8996213348979847     
         142

 Br -0.48088669962060016        3.0258322812421614        2.3931000781003813     
 Co  -1.0314361418390017        1.6394088042310542        4.2150980456851190     
 P  -2.8859404987985786       0.43919657625132574        3.5678312107348220     
 Br  -1.5820095077733607        3.0256908630543213        6.0371850564846747     
 P  0.82309844424537959       0.43921385151800008        4.8622889249085031     
 C  -2.6115045087233315      -0.76990479489544461        2.2300898940389375     
 C  -3.7417923502822266      -0.51314419302841563        4.8736385682394312     
 C  -4.2054661216464648        1.5139424619314443        2.8828483808478165     
 C  0.54869074737351131      -0.76992637577316336        6.2000020994434921     
 C   1.6789341142650405      -0.51308651781302628        3.5564419861865417     
 C   2.1426233510777370        1.5139622872982599        5.5472638452523491     
 C  -1.8880376802817427      -0.34315575783470409        1.1012574339093355     
 C  -3.1294018371172747       -2.0749052353666504        2.2690978601179790     
 C  -2.9768243387832953       -1.3814999623372981        5.6721220065451501     
 C  -5.1250031265547404      -0.40346991832074763        5.1021234398113151     
 C  -4.4880341951684430        2.7386632114885843        3.5212878876817229     
 C  -4.9799011412668186        1.1083776124330142        1.7692923919648291     
 C -0.17473481359500115      -0.34320617167106371        7.3288730935065036     
 C   1.0665499175868396       -2.0749392456409064        6.1609235612101765     
 C  0.91395237728159873       -1.3814221499558470        2.7579505187533120     
 C   3.0621448259812323      -0.40342306122330257        3.3279499691248260     
 C   2.4252126563213547        2.7386587604959756        4.9087932544660919     
 C   2.9170331509026814        1.1084309579654752        6.6608412200424505     
 C  -1.7125113390678182       -1.2025752821547062        1.6992665401086834E-002
 H  -1.4658984916931090       0.66069664456135468        1.0751877200669939     
 C  -2.9383431470276018       -2.9345357808208496        1.1826856595154627     
 H  -3.6696493541433757       -2.4219058920185312        3.1454519266859711     
 C  -3.5813263446202486       -2.1066297586613127        6.7005288496671680     
 H  -1.9071456775790598       -1.4917985008035570        5.5025268330062120     
 C  -5.7308624210513983       -1.1541511320978430        6.1143997475969476     
 H  -5.7227079394759883       0.27730079143541131        4.5002427209698199     
 C  -5.5493452336933329        3.5288111522528927        3.0615779765496125     
 H  -3.8772566892546303        3.0687404897888495        4.3706398327139482     
 C  -6.0381514098454074        1.9045414667468716        1.3135119871564609     
 H  -4.7504977121941199       0.17130195591777975        1.2600137495057631     
 C -0.35026459327988785       -1.2026685737880340        8.4131020107564858     
 H -0.59684667206880260       0.66065458310516212        7.3549979164930210     
 C  0.87548360651002599       -2.9346130444227057        7.2472978834113126     
 H   1.6067704633002415       -2.4219168741835406        5.2845430704159915     
 C   1.5184391150523957       -2.1065490068697943        1.7295330753687204     
 H -0.15572479246383253       -1.4917144965149520        2.9275546178516176     
 C   3.6679901003106998       -1.1541044137964043        2.3156648478525024     
 H   3.6598624525494170       0.27733261393441777        3.9298359213013732     
 C   3.4865156874915106        3.5288177250557422        5.3684980550224068     
 H   1.8144542558414245        3.0687103144109815        4.0594231444058462     
 C   3.9752755944110314        1.9046063750774471        7.1166155106574438     
 H   2.6876143005828834       0.17137549458699697        7.1701437375496475     
 C  -2.2399443991438939       -2.4979542697102226        5.4987908183368878E-002
 H  -1.1541611065478607      -0.87076315548594585      -0.85477082959861750     
 H  -3.3315453047414580       -3.9480400004852814        1.2371745329100803     
 C  -4.9574702650774034       -1.9926837475885613        6.9229463363156851     
 H  -2.9700729842340099       -2.7442618630640121        7.3360783425133596     
 H  -6.8037742178057004       -1.0627358034861603        6.2808264658766877     
 C  -6.3272283998992576        3.1118868442088998        1.9639768573329348     
 H  -5.7672708392772813        4.4753682005349438        3.5608403934073016     
 H  -6.6468180523196834        1.5871196234389382       0.45885026848439620     
 C  0.17711738236212429       -2.4980636512847614        8.3750279993610519     
 H -0.90858494220448127      -0.87087842601487142        9.2848930894354780     
 H   1.2686506181830235       -3.9481262383543898        7.1927513434649493     
 C   2.8945850566815490       -1.9926234391435742        1.5071147334087407     
 H  0.90717345596151011       -2.7441680631560739        1.0939815757639790     
 H   4.7409040053401581       -1.0627037439792566        2.1492401051164425     
 C   4.2643708814864798        3.1119284890221124        6.4661234611473049     
 H   3.7044540784898934        4.4753583529347178        4.8692150650282500     
 H   4.5839230225762551        1.5872115767584059        7.9712947048126583     
 H  -2.0841238078501880       -3.1631509448037232      -0.79252138536640604     
 H  -5.4214511773198071       -2.5328622280300230        7.7469705907501725     
 H  -7.1586922746350066        3.7248094933601634        1.6151463807874267     
 H   2.1279019166103724E-002  -3.1632981828227167        9.2225017171566321     
 H   3.3585565859971305       -2.5328141972230402       0.68309245735221102     
 H   5.0958256790452987        3.7248620054450852        6.8149511101645457     
 Br   7.7789557335956028        5.1973522121705118        14.255383125537438     
 Co   8.3248515697120187        6.5391218979290278        12.392630009442867     
 P   10.201213819661140        7.6977811596763850        13.012547709048052     
 Br   8.8706748769503214        5.1971989982908129        10.529965305626259     
 P   6.4484536660488470        7.6977150254198659        11.772704081982278     
 C   9.9364269076444032        8.8830513149586672        14.369738800457098     
 C   11.100779993031768        8.6293923356341384        11.720222415089230     
 C   11.432937638242894        6.4999288137412892        13.646427291915842     
 C   6.7132855192825067        8.8830081075080241        10.415549978423849     
 C   5.5489090584665455        8.6292920325788209        13.065066567398349     
 C   5.2166997730835911        6.4999686756843511        11.138705278764611     
 C   9.1809947111455568        8.4674556847187379        15.483565173491462     
 C   10.424952949290532        10.198702541359927        14.317747827701279     
 C   10.383812041807753        9.5462419716798124        10.928754512527599     
 C   12.471371313814510        8.4298740667136709        11.473777767180248     
 C   11.748814488042205        5.3846401063612195        12.842536194212352     
 C   12.056408334030122        6.6528248610277148        14.905998514969756     
 C   7.4686418952074529        8.4673571260015823        9.3016949342983235     
 C   6.2247999650317425        10.198671672226496        10.467536048526394     
 C   6.2658469182754839        9.5462812833510036        13.856410315470901     
 C   4.1783672547897153        8.4295908812338194        13.311681473556305     
 C   4.9009007387140668        5.3845146783613913        11.942358977213960     
 C   4.5931071145803637        6.6531396696688274        9.8792685890258873     
 C   8.9315368822979693        9.3557472235921928        16.529575990093782     
 H   8.7819969402915117        7.4552100259925229        15.523749082850273     
 C   10.155630754166740        11.087858348540415        15.361893024679931     
 H   10.997560002469310        10.535067692951078        13.459153179832663     
 C   11.025182824317953        10.230658199435130        9.8935736778885524     
 H   9.3228833179730675        9.7218915417666842        11.105526933479414     
 C   13.111160247582612        9.1227422924710027        10.441534405395252     
 H   13.030937397132226        7.7150320319502841        12.072481680726982     
 C   12.692681188175031        4.4531750014139302        13.286236245158427     
 H   11.243923698744689        5.2399263474650395        11.880753988144589     
 C   12.988567135944312        5.7061933949901729        15.352823137712946     
 H   11.805639488904554        7.5055436067742969        15.538291361404955     
 C   7.7180453108353388        9.3556039895596150        8.2556403127289428     
 H   7.8676084233295853        7.4550982788585181        9.2615184339018484     
 C   6.4940632220156695        11.087781187544328        9.4233400185050762     
 H   5.6522609804222244        10.535074836573536        11.326158871170270     
 C   5.6244895658224872        10.230679765656154        14.891613115554685     
 H   7.3267404238658997        9.7220613427892015        13.679521539242934     
 C   3.5385930198208486        9.1224373173890321        14.343949301879979     
 H   3.6188318160064483        7.7146243117446627        12.713091244335738     
 C   3.9569861200630032        4.4531565490659473        11.498556498655656     
 H   5.4058794015885816        5.2396033662439763        12.904037080601505     
 C   3.6609053914124035        5.7066155947575581        9.4323404847673746     
 H   4.8438225373981805        7.5059861908932195        9.2471552506474506     
 C   9.4089554080278113        10.669524866312068        16.464847829791204     
 H   8.3500331027583261        9.0336890466915900        17.390570252080032     
 H   10.523483539127364        12.109260347947400        15.290982929638441     
 C   12.384419573680240        10.010549159689802        9.6420591448582122     
 H   10.451074040501620        10.912354845276527        9.2679855644479154     
 H   14.170072548625571        8.9478571485268237        10.250950756102377     
 C   13.311783917301003        4.6101687954022337        14.542004427647500     
 H   12.932433429423506        3.5958312500222913        12.653903928122896     
 H   13.475725728007305        5.8280441180189122        16.327324221907329     
 C   7.2406433986461058        10.669389071719568        8.3203492029040227     
 H   8.2994876634059107        9.0335044090568779        7.3946235893136958     
 H   6.1262323530641085        12.109191524104466        9.4942349817685781     
 C   4.2652985315083383        10.010407671564510        15.143280816303168     
 H   6.1985777723187434        10.912499378260019        15.517091876208092     
 H   2.4797202313245061        8.9474116033534958        14.534663474831248     
 C   3.3377694885833153        4.6104214403671548        10.242923533002820     
 H   3.7172773098352265        3.5956842167777259        12.130701993057443     
 H   3.1736526889997791        5.8286699540563891        8.4579447065664741     
 H   9.1784701593644904        11.357079481631533        17.276720220980796     
 H   12.868296950904321        10.503298427305735        8.7991644847150887     
 H   14.042556512906609        3.8784947743135612        14.887959974817335     
 H   7.4710692270196573        11.356905716776295        7.5084335314667827     
 H   3.7814365587708392        10.503157482495432        15.986185037242732     
 H   2.6069632862127357        3.8788307644524780        9.8968884940330852     
         142

 Br -0.48100867587741070        3.0223134072031006        2.3920233001740452     
 Co  -1.0314346936474754        1.6370648765504723        4.2150939137174817     
 P  -2.8865152183618115       0.43794727398020333        3.5685480463593051     
 Br  -1.5818833626537101        3.0221795058619887        6.0382488573065336     
 P  0.82367459733772808       0.43796377868021064        4.8615679151712134     
 C  -2.6123330393642088      -0.77052779527463178        2.2302957507105723     
 C  -3.7435168430515833      -0.51384693165323592        4.8740017388057773     
 C  -4.2037306442019142        1.5159315252771577        2.8849087313084576     
 C  0.54951924106437910      -0.77054800899036535        6.1997936441096240     
 C   1.6806609612931962      -0.51379224256497225        3.5560768194030392     
 C   2.1408893117052243        1.5159505221036147        5.5451996588390671     
 C  -1.8880263983563879      -0.34407205231182492        1.1018573576562125     
 C  -3.1294565114374180       -2.0758088012947216        2.2696462612854535     
 C  -2.9798121391210168       -1.3834804343300720        5.6722989571848794     
 C  -5.1263948419992280      -0.40180602818281352        5.1029617343738769     
 C  -4.4871744087437886        2.7377743068418168        3.5276996077721585     
 C  -4.9741942746422492        1.1170127946628556        1.7675117561351013     
 C -0.17474823742158002      -0.34411949669890246        7.3282685559851091     
 C   1.0666064879664796       -2.0758408196861220        6.1603763137833250     
 C  0.91694333490361979       -1.3834067606318550        2.7577720205926113     
 C   3.0635389095716938      -0.40176156494839194        3.3271101182708880     
 C   2.4243530138570732        2.7377703583961872        4.9023793497731392     
 C   2.9113292263235926        1.1170635368567661        6.6626167887717953     
 C  -1.7105550677747750       -1.2042514427202480        1.8599266553661214E-002
 H  -1.4664968770513664       0.66000147141602017        1.0754155695160996     
 C  -2.9363388600050961       -2.9362163791671207        1.1843462770146487     
 H  -3.6705544642516190       -2.4225296677438717        3.1455336559761831     
 C  -3.5852838951560249       -2.1075385184791382        6.7008845736531066     
 H  -1.9103642475538463       -1.4955004068454751        5.5025131323532541     
 C  -5.7331465423802728       -1.1509655376347987        6.1157640085023717     
 H  -5.7230958271456727       0.27986274353881069        4.5011661074029874     
 C  -5.5453953338936843        3.5316399193290562        3.0684098709575274     
 H  -3.8791823993991232        3.0629757868473311        4.3800090703342667     
 C  -6.0291268149219652        1.9171351302549311        1.3119658936271736     
 H  -4.7442291719628509       0.18215566553263343        1.2549978762528282     
 C -0.35222284247042007       -1.2043394582939269        8.4114927212535129     
 H -0.59625180861781302       0.65996196346278513        7.3547625242775991     
 C  0.87348161086739307       -2.9362893203741423        7.2456404576791389     
 H   1.6076788368528603       -2.4225399390054596        5.2844638806046236     
 C   1.5224007141285854       -2.1074621284871737        1.7291764580808930     
 H -0.15250315204994661       -1.4954208818089019        2.9275662346594271     
 C   3.6702774148575052       -1.1509212703018568        2.3142995911392128     
 H   3.6602519776362898       0.27989303610102734        3.9289106737855115     
 C   3.4825663376919573        3.5316464753685981        5.3616641634738595     
 H   1.8163789859024022        3.0629474511525085        4.0500527473265917     
 C   3.9662543384999243        1.9171968854891603        7.1181567792702101     
 H   2.6813496663364158       0.18222548202978661        7.1751532648154557     
 C  -2.2366711456626365       -2.5001148760675793        5.7298834678981045E-002
 H  -1.1515965755032365      -0.87269585944984340      -0.85288142861974292     
 H  -3.3288732692445393       -3.9499286250860561        1.2392678771411287     
 C  -4.9609822843838556       -1.9907968327102159        6.9240699543043327     
 H  -2.9750080758374828       -2.7463316634922221        7.3361704569863404     
 H  -6.8056894135211898       -1.0573519546974151        6.2828282510515994     
 C  -6.3191013128992966        3.1215528865557998        1.9666479700785700     
 H  -5.7638948340574245        4.4758506954699468        3.5711720139279701     
 H  -6.6345969353923318        1.6048576469737310       0.45415169541153322     
 C  0.17384476794306514       -2.5002181649908266        8.3727185685683647     
 H -0.91115298239371911      -0.87280463696145716        9.2829995527178220     
 H   1.2659826703997066       -3.9500100902567903        7.1906642458510044     
 C   2.8981010267930465       -1.9907397851202282        1.5059903321767016     
 H  0.91211330310564109       -2.7462429909004911        1.0938886986342959     
 H   4.7428222903012029       -1.0573215508750853        2.1472372741997878     
 C   4.2562459792766649        3.1215926702104220        6.4634489772711312     
 H   3.7010778191483200        4.4758417348013113        4.8588825359741312     
 H   4.5717063972248733        1.6049450174763844        7.9759874472698868     
 H  -2.0788861465896518       -3.1658999969666848      -0.78927266011027941     
 H  -5.4254863929345536       -2.5297273332494954        7.7485909442317418     
 H  -7.1479157540279008        3.7375996664148916        1.6178922673407201     
 H   1.6042917288940375E-002  -3.1660391056531001        9.2192563919536514     
 H   3.3625963103499132       -2.5296819633165644       0.68147128032841042     
 H   5.0850518118639672        3.7376497943163964        6.8122019313769382     
 Br   7.7788314790800444        5.1938331298825897        14.254312722761783     
 Co   8.3248488075587552        6.5367779950380260        12.392631900219559     
 P   10.200636866178975        7.6965296552881535        13.013268094661312     
 Br   8.8707974851213578        5.1936877883544543        10.531035011366981     
 P   6.4490269723936446        7.6964669356819781        11.771987902351633     
 C   9.9355959206420668        8.8824277808608425        14.369946513969882     
 C   11.099052108214307        8.6286853639902361        11.720586945816112     
 C   11.434671677693268        6.5019182752864850        13.648493810330798     
 C   6.7141105100623744        8.8823867423707590        10.415344514791014     
 C   5.5506322047946224        8.6285902689009877        13.064704301519487     
 C   5.2149637062055074        6.5019559367851745        11.136649254592790     
 C   9.1810063319800008        8.4665383909914365        15.484168621986649     
 C   10.424893938117346        10.197799018262035        14.318296332495947     
 C   10.380821177165240        9.5442604264808732        10.928935998731410     
 C   12.469974860776903        8.4315291717129526        11.474612531123393     
 C   11.749671095776826        5.3837479124895760        12.848959378795913     
 C   12.062116582081169        6.6614666702262566        14.904220919813453     
 C   7.4686283254386403        8.4664449206699199        9.3010952794352537     
 C   6.2248507821932302        10.197769641088259        10.466990008877636     
 C   6.2688346311820373        9.5442976874535823        13.856237526804012     
 C   4.1797563908849931        8.4312607397741441        13.310840120511235     
 C   4.9000381086133267        5.3836289353371081        11.935958744086909     
 C   4.5874032207708710        6.6617648114283634        9.8810496200034734     
 C   8.9334946365612335        9.3540701938136550        16.531186144499372     
 H   8.7814002874814321        7.4545133496297584        15.523981739716048     
 C   10.157631909810597        11.086177873748815        15.363553913665198     
 H   10.996648278965662        10.534444174737864        13.459233652662524     
 C   11.021221295732797        10.229747806470122        9.8939329745312605     
 H   9.3196626863376419        9.7181918714684379        11.105521254838392     
 C   13.108870479762475        9.1259185369725291        10.442894169369188     
 H   13.030544405104214        7.7175823228213218        12.073398588588720     
 C   12.696629022660556        4.4560029363763549        13.293081856829037     
 H   11.241992759916021        5.2341539069510903        11.890137091700137     
 C   12.997594114710401        5.7187961331538482        15.351282330885949     
 H   11.811910599483262        7.5164067701809127        15.533274520362589     
 C   7.7160884595755839        9.3539343892038467        8.2540362461747883     
 H   7.8682048196596073        7.4544074032501753        9.2612892086438574     
 C   6.4920569621358979        11.086104628857786        9.4216842619100731     
 H   5.6531608807263174        10.534450795227560        11.326079354724467     
 C   5.6284472547844615        10.229768302337408        14.891261338436017     
 H   7.3299597430466426        9.7183527901108224        13.679541976819621     
 C   3.5408747165355408        9.1256295089317145        14.342581641012611     
 H   3.6192158873482141        7.7171958123002069        12.712161868418066     
 C   3.9530348373754767        4.4559852533782660        11.491739212947463     
 H   5.4077997372312883        5.2338477812627149        12.894682382975109     
 C   3.6518850868801715        5.7191959555755814        9.4338901539006716     
 H   4.8375585209403820        7.5168260038514711        9.2521661143923222     
 C   9.4122284963789777        10.667363943290381        16.467160674444298     
 H   8.3526012176868356        9.0317551666499281        17.392464405723185     
 H   10.526151090062765        12.107372241160695        15.293075376562735     
 C   12.380902387302333        10.012430677685074        9.6431820648183066     
 H   10.446135098254166        10.910286305409342        9.2680841652822359     
 H   14.168150695529487        8.9532283552201495        10.252944512233830     
 C   13.319911529185161        4.6198401137336953        14.544686153639738     
 H   12.935806366069636        3.5963099880895388        12.664253534400638     
 H   13.487951433727973        5.8457958047810745        16.322628484691155     
 C   7.2373702781173641        10.667235165134327        8.3180434220932842     
 H   8.2969237194266530        9.0315801537907259        7.3927367218761333     
 H   6.1235584716186295        12.107306868609495        9.4921484282597053     
 C   4.2688094917394785        10.012296655992692        15.142157437387212     
 H   6.2035139616230195        10.910423373288438        15.517006465223455     
 H   2.4816319575284793        8.9528060891033121        14.532655045313813     
 C   3.3296443916736673        4.6200792548109888        10.240263034307935     
 H   3.7138987048281096        3.5961704540578454        12.120390513217577     
 H   3.1614385782840015        5.8463885339955262        8.4626437806945560     
 H   9.1837085468558328        11.354330255019347        17.279970903771279     
 H   12.864255820251461        10.506428264152801        8.8007838869563990     
 H   14.053334284358893        3.8912920817917946        14.890718215358527     
 H   7.4658339335449382        11.354165498945962        7.5051921858369521     
 H   3.7854706755250058        10.506294817706200        15.984564648387853     
 H   2.5961898416383811        3.8916101386970841        9.8941556531681858     
         142

 Br -0.48113065213422118        3.0187945331640393        2.3909465222477095     
 Co  -1.0314332454559489        1.6347209488698906        4.2150897817498443     
 P  -2.8870899379250439       0.43669797170908092        3.5692648819837882     
 Br  -1.5817572175340595        3.0186681486696560        6.0393126581283934     
 P  0.82425075043007656       0.43671370584242114        4.8608469054339238     
 C  -2.6131615700050861      -0.77115079565381883        2.2305016073822070     
 C  -3.7452413358209395      -0.51454967027805609        4.8743649093721233     
 C  -4.2019951667573636        1.5179205886228713        2.8869690817690987     
 C  0.55034773475524690      -0.77116964220756723        6.1995851887757567     
 C   1.6823878083213519      -0.51449796731691821        3.5557116526195371     
 C   2.1391552723327121        1.5179387569089693        5.5431354724257860     
 C  -1.8880151164310330      -0.34498834678894574        1.1024572814030897     
 C  -3.1295111857575617       -2.0767123672227927        2.2701946624529286     
 C  -2.9827999394587383       -1.3854609063228458        5.6724759078246079     
 C  -5.1277865574437156      -0.40014213804487941        5.1038000289364396     
 C  -4.4863146223191332        2.7368854021950488        3.5341113278625942     
 C  -4.9684874080176797        1.1256479768926968        1.7657311203053734     
 C -0.17476166124815889      -0.34503282172674121        7.3276640184637136     
 C   1.0666630583461196       -2.0767423937313372        6.1598290663564743     
 C  0.91993429252564096       -1.3853913713078629        2.7575935224319106     
 C   3.0649329931621554      -0.40010006867348125        3.3262702674169495     
 C   2.4234933713927913        2.7368819562963989        4.8959654450801873     
 C   2.9056253017445042        1.1256961157480567        6.6643923575011401     
 C  -1.7085987964817320       -1.2059276032857897        2.0205867706235593E-002
 H  -1.4670952624096241       0.65930629827068576        1.0756434189652053     
 C  -2.9343345729825909       -2.9378969775133918        1.1860068945138349     
 H  -3.6714595743598624       -2.4231534434692121        3.1456153852663951     
 C  -3.5892414456918016       -2.1084472782969641        6.7012402976390453     
 H  -1.9135828175286327       -1.4992023128873930        5.5024994317002953     
 C  -5.7354306637091463       -1.1477799431717544        6.1171282694077957     
 H  -5.7234837148153579       0.28242469564221007        4.5020894938361549     
 C  -5.5414454340940349        3.5344686864052197        3.0752417653654427     
 H  -3.8811081095436166        3.0572110839058126        4.3893783079545852     
 C  -6.0201022199985221        1.9297287937629903        1.3104198000978862     
 H  -4.7379606317315810       0.19300937514748712        1.2499820029998934     
 C -0.35418109166095230       -1.2060103427998199        8.4098834317505400     
 H -0.59565694516682344       0.65926934382040825        7.3545271320621772     
 C  0.87147961522476014       -2.9379655963255789        7.2439830319469642     
 H   1.6085872104054790       -2.4231630038273781        5.2843846907932557     
 C   1.5263623132047750       -2.1083752501045527        1.7288198407930657     
 H -0.14928151163606068       -1.4991272671028519        2.9275778514672366     
 C   3.6725647294043107       -1.1477381268073090        2.3129343344259232     
 H   3.6606415027231622       0.28245345826763690        3.9279854262696499     
 C   3.4786169878924040        3.5344752256814536        5.3548302719253122     
 H   1.8183037159633797        3.0571845878940360        4.0406823502473364     
 C   3.9572330825888176        1.9297873959008736        7.1196980478829763     
 H   2.6750850320899482       0.19307546947257623        7.1801627920812638     
 C  -2.2333978921813791       -2.5022754824249360        5.9609761174593205E-002
 H  -1.1490320444586124      -0.87462856341374096      -0.85099202764086834     
 H  -3.3262012337476206       -3.9518172496868309        1.2413612213721772     
 C  -4.9644943036903078       -1.9889099178318705        6.9251935722929812     
 H  -2.9799431674409562       -2.7484014639204322        7.3362625714593213     
 H  -6.8076046092366793       -1.0519681059086698        6.2848300362265102     
 C  -6.3109742258993355        3.1312189289027001        1.9693190828242049     
 H  -5.7605188288375677        4.4763331904049499        3.5815036344486386     
 H  -6.6223758184649801        1.6225956705085238       0.44945312233867030     
 C  0.17057215352400598       -2.5023726786968918        8.3704091377756775     
 H -0.91372102258295695      -0.87473084790804290        9.2811060160001642     
 H   1.2633147226163897       -3.9518939421591908        7.1885771482370595     
 C   2.9016169969045440       -1.9888561310968822        1.5048659309446628     
 H  0.91705315024977219       -2.7483179186449083        1.0937958215046129     
 H   4.7447405752622469       -1.0519393577709137        2.1452344432831327     
 C   4.2481210770668500        3.1312568513987320        6.4607744933949576     
 H   3.6977015598067466        4.4763251166679057        4.8485500069200134     
 H   4.5594897718734915        1.6226784581943630        7.9806801897271153     
 H  -2.0736484853291155       -3.1686490491296468      -0.78602393485415278     
 H  -5.4295216085493010       -2.5265924384689682        7.7502112977133120     
 H  -7.1371392334207959        3.7503898394696198        1.6206381538940136     
 H   1.0806815411777013E-002  -3.1687800284834835        9.2160110667506707     
 H   3.3666360347026960       -2.5265497294100885       0.67985010330460982     
 H   5.0742779446826356        3.7504375831877077        6.8094527525893307     
 Br   7.7787072245644859        5.1903140475946685        14.253242319986128     
 Co   8.3248460454054900        6.5344340921470243        12.392633790996250     
 P   10.200059912696810        7.6952781508999228        13.013988480274573     
 Br   8.8709200932923942        5.1901765784180958        10.532104717107705     
 P   6.4496002787384423        7.6952188459440904        11.771271722720986     
 C   9.9347649336397303        8.8818042467630178        14.370154227482665     
 C   11.097324223396846        8.6279783923463338        11.720951476542997     
 C   11.436405717143641        6.5039077368316800        13.650560328745753     
 C   6.7149355008422429        8.8817653772334939        10.415139051158180     
 C   5.5523553511226984        8.6278885052231562        13.064342035640628     
 C   5.2132276393274237        6.5039431978859987        11.134593230420968     
 C   9.1810179528144449        8.4656210972641333        15.484772070481835     
 C   10.424834926944161        10.196895495164146        14.318844837290618     
 C   10.377830312522727        9.5422788812819359        10.929117484935221     
 C   12.468578407739297        8.4331842767122325        11.475447295066539     
 C   11.750527703511446        5.3828557186179333        12.855382563379473     
 C   12.067824830132215        6.6701084794247976        14.902443324657149     
 C   7.4686147556698268        8.4655327153382576        9.3004956245721839     
 C   6.2249015993547170        10.196867609950022        10.466443969228878     
 C   6.2718223440885907        9.5423140915561611        13.856064738137123     
 C   4.1811455269802718        8.4329305983144689        13.309998767466167     
 C   4.8991754785125865        5.3827431923128239        11.929558510959858     
 C   4.5816993269613784        6.6703899531878985        9.8828306509810577     
 C   8.9354523908244978        9.3523931640351190        16.532796298904962     
 H   8.7808036346713525        7.4538166732669939        15.524214396581822     
 C   10.159633065454452        11.084497398957215        15.365214802650465     
 H   10.995736555462015        10.533820656524648        13.459314125492384     
 C   11.017259767147642        10.228837413505115        9.8942922711739687     
 H   9.3164420547022182        9.7144922011701915        11.105515576197369     
 C   13.106580711942337        9.1290947814740555        10.444253933343122     
 H   13.030151413076203        7.7201326136923587        12.074315496450458     
 C   12.700576857146080        4.4588308713387796        13.299927468499646     
 H   11.240061821087354        5.2283814664371411        11.899520195255684     
 C   13.006621093476490        5.7313988713175235        15.349741524058951     
 H   11.818181710061971        7.5272699335875286        15.528257679320223     
 C   7.7141316083158289        9.3522647888480765        8.2524321796206319     
 H   7.8688012159896292        7.4537165276418316        9.2610599833858647     
 C   6.4900507022561253        11.084428070171242        9.4200285053150683     
 H   5.6540607810304113        10.533826753881584        11.325999838278662     
 C   5.6324049437464359        10.228856839018665        14.890909561317351     
 H   7.3331790622273845        9.7146442374324433        13.679562414396308     
 C   3.5431564132502329        9.1288217004743970        14.341213980145245     
 H   3.6195999586899803        7.7197673128557511        12.711232492500397     
 C   3.9490835546879501        4.4588139576905839        11.484921927239270     
 H   5.4097200728739940        5.2280921962814526        12.885327685348715     
 C   3.6428647823479401        5.7317763163936046        9.4354398230339669     
 H   4.8312945044825826        7.5276658168097228        9.2571769781371938     
 C   9.4155015847301460        10.665203020268693        16.469473519097392     
 H   8.3551693326153451        9.0298212866082643        17.394358559366342     
 H   10.528818640998168        12.105484134373990        15.295167823487027     
 C   12.377385200924426        10.014312195680349        9.6443049847783993     
 H   10.441196156006711        10.908217765542156        9.2681827661165563     
 H   14.166228842433405        8.9585995619134753        10.254938268365285     
 C   13.328039141069318        4.6295114320651569        14.547367879631974     
 H   12.939179302715768        3.5967887261567868        12.674603140678380     
 H   13.500177139448642        5.8635474915432368        16.317932747474977     
 C   7.2340971575886215        10.665081258549087        8.3157376412825457     
 H   8.2943597754473934        9.0296558985245756        7.3908498544385699     
 H   6.1208845901731497        12.105422213114522        9.4900618747508343     
 C   4.2723204519706188        10.014185640420877        15.141034058471256     
 H   6.2084501509272965        10.908347368316859        15.516921054238818     
 H   2.4835436837324525        8.9582005748531266        14.530646615796380     
 C   3.3215192947640189        4.6297370692548228        10.237602535613050     
 H   3.7105200998209922        3.5966566913379654        12.110079033377712     
 H   3.1492244675682239        5.8641071139346641        8.4673428548226362     
 H   9.1889469343471752        11.351581028407162        17.283221586561762     
 H   12.860214689598603        10.509558100999868        8.8024032891977111     
 H   14.064112055811176        3.9040893892700281        14.893476455899721     
 H   7.4605986400702200        11.351425281115631        7.5019508402071216     
 H   3.7895047922791720        10.509432152916967        15.982944259532971     
 H   2.5854163970640269        3.9043895129416906        9.8914228123032881     
         142

 Br -0.48125262839103172        3.0152756591249781        2.3898697443213734     
 Co  -1.0314317972644225        1.6323770211893087        4.2150856497822060     
 P  -2.8876646574882767       0.43544866943795851        3.5699817176082713     
 Br  -1.5816310724144089        3.0151567914773234        6.0403764589502522     
 P  0.82482690352242494       0.43546363300463165        4.8601258956966342     
 C  -2.6139901006459638      -0.77177379603300600        2.2307074640538422     
 C  -3.7469658285902963      -0.51525240890287638        4.8747280799384685     
 C  -4.2002596893128130        1.5199096519685846        2.8890294322297403     
 C  0.55117622844611469      -0.77179127542476922        6.1993767334418886     
 C   1.6841146553495077      -0.51520369206886418        3.5553464858360351     
 C   2.1374212329601998        1.5199269917143241        5.5410712860125040     
 C  -1.8880038345056782      -0.34590464126606657        1.1030572051499667     
 C  -3.1295658600777050       -2.0776159331508635        2.2707430636204031     
 C  -2.9857877397964594       -1.3874413783156196        5.6726528584643372     
 C  -5.1291782728882032      -0.39847824790694536        5.1046383234990023     
 C  -4.4854548358944788        2.7359964975482813        3.5405230479530299     
 C  -4.9627805413931103        1.1342831591225382        1.7639504844756455     
 C -0.17477508507473777      -0.34594614675457996        7.3270594809423191     
 C   1.0667196287257599       -2.0776439677765528        6.1592818189296228     
 C  0.92292525014766214       -1.3873759819838711        2.7574150242712099     
 C   3.0663270767526170      -0.39843857239857061        3.3254304165630115     
 C   2.4226337289285094        2.7359935541966109        4.8895515403872354     
 C   2.8999213771654158        1.1343286946393476        6.6661679262304849     
 C  -1.7066425251886890       -1.2076037638513315        2.1812468858809969E-002
 H  -1.4676936477678815       0.65861112512535125        1.0758712684143108     
 C  -2.9323302859600857       -2.9395775758596630        1.1876675120130211     
 H  -3.6723646844681057       -2.4237772191945526        3.1456971145566071     
 C  -3.5931989962275779       -2.1093560381147896        6.7015960216249839     
 H  -1.9168013875034189       -1.5029042189293111        5.5024857310473365     
 C  -5.7377147850380199       -1.1445943487087100        6.1184925303132198     
 H  -5.7238716024850431       0.28498664774560950        4.5030128802693223     
 C  -5.5374955342943863        3.5372974534813832        3.0820736597733580     
 H  -3.8830338196881100        3.0514463809642942        4.3987475455749037     
 C  -6.0110776250750799        1.9423224572710498        1.3088737065685987     
 H  -4.7316920915003120       0.20386308476234083        1.2449661297469583     
 C -0.35613934085148452       -1.2076812273057127        8.4082741422475671     
 H -0.59506208171583386       0.65857672417803126        7.3542917398467553     
 C  0.86947761958212721       -2.9396418722770150        7.2423256062147905     
 H   1.6094955839580980       -2.4237860686492971        5.2843055009818878     
 C   1.5303239122809649       -2.1092883717219322        1.7284632235052382     
 H -0.14605987122217476       -1.5028336523968018        2.9275894682750465     
 C   3.6748520439511161       -1.1445549833127615        2.3115690777126336     
 H   3.6610310278100351       0.28501388043424652        3.9270601787537882     
 C   3.4746676380928512        3.5373039759943090        5.3479963803767641     
 H   1.8202284460243574        3.0514217246355635        4.0313119531680810     
 C   3.9482118266777109        1.9423779063125870        7.1212393164957426     
 H   2.6688203978434810       0.20392545691536587        7.1851723193470711     
 C  -2.2301246387001212       -2.5044360887822927        6.1920687670205372E-002
 H  -1.1464675134139881      -0.87656126737763862      -0.84910262666199365     
 H  -3.3235291982507018       -3.9537058742876057        1.2434545656032256     
 C  -4.9680063229967608       -1.9870230029535252        6.9263171902816296     
 H  -2.9848782590444292       -2.7504712643486418        7.3363546859323030     
 H  -6.8095198049521688       -1.0465842571199244        6.2868318214014218     
 C  -6.3028471388993745        3.1408849712496001        1.9719901955698398     
 H  -5.7571428236177109        4.4768156853399530        3.5918352549693067     
 H  -6.6101547015376276        1.6403336940433164       0.44475454926580732     
 C  0.16729953910494683       -2.5045271924029571        8.3680997069829903     
 H -0.91628906277219468      -0.87665705885462863        9.2792124792825081     
 H   1.2606467748330725       -3.9537777940615912        7.1864900506231146     
 C   2.9051329670160415       -1.9869724770735362        1.5037415297126238     
 H  0.92199299739390317       -2.7503928463893255        1.0937029443749298     
 H   4.7466588602232909       -1.0465571646667424        2.1432316123664781     
 C   4.2399961748570352        3.1409210325870420        6.4581000095187830     
 H   3.6943253004651733        4.4768084985344991        4.8382174778658946     
 H   4.5472731465221097        1.6404118989123417        7.9853729321843439     
 H  -2.0684108240685792       -3.1713981012926089      -0.78277520959802616     
 H  -5.4335568241640475       -2.5234575436884406        7.7518316511948822     
 H  -7.1263627128136902        3.7631800125243480        1.6233840404473068     
 H   5.5707135346136499E-003  -3.1715209513138669        9.2127657415476900     
 H   3.3706757590554783       -2.5234174955036126       0.67822892628080933     
 H   5.0635040775013049        3.7632253720590190        6.8067035738017232     
 Br   7.7785829700489275        5.1867949653067464        14.252171917210473     
 Co   8.3248432832522266        6.5320901892560235        12.392635681772941     
 P   10.199482959214645        7.6940266465116922        13.014708865887833     
 Br   8.8710427014634288        5.1866653684817372        10.533174422848429     
 P   6.4501735850832400        7.6939707562062027        11.770555543090341     
 C   9.9339339466373922        8.8811807126651932        14.370361940995450     
 C   11.095596338579384        8.6272714207024315        11.721316007269879     
 C   11.438139756594015        6.5058971983768750        13.652626847160709     
 C   6.7157604916221105        8.8811440120962306        10.414933587525347     
 C   5.5540784974507753        8.6271867415453229        13.063979769761767     
 C   5.2114915724493400        6.5059304589868221        11.132537206249147     
 C   9.1810295736488907        8.4647038035368318        15.485375518977021     
 C   10.424775915770974        10.195991972066254        14.319393342085288     
 C   10.374839447880214        9.5402973360829986        10.929298971139032     
 C   12.467181954701692        8.4348393817115124        11.476282059009684     
 C   11.751384311246067        5.3819635247462898        12.861805747963032     
 C   12.073533078183262        6.6787502886233394        14.900665729500847     
 C   7.4686011859010142        8.4646205100065952        9.2998959697091141     
 C   6.2249524165162047        10.195965578811785        10.465897929580121     
 C   6.2748100569951450        9.5403304956587398        13.855891949470232     
 C   4.1825346630755496        8.4346004568547954        13.309157414421099     
 C   4.8983128484118463        5.3818574492885407        11.923158277832808     
 C   4.5759954331518848        6.6790150949474336        9.8846116819586420     
 C   8.9374101450877639        9.3507161342565830        16.534406453310552     
 H   8.7802069818612729        7.4531199969042294        15.524447053447599     
 C   10.161634221098309        11.082816924165613        15.366875691635732     
 H   10.994824831958367        10.533197138311435        13.459394598322243     
 C   11.013298238562488        10.227927020540109        9.8946515678166769     
 H   9.3132214230667927        9.7107925308719452        11.105509897556349     
 C   13.104290944122200        9.1322710259755819        10.445613697317055     
 H   13.029758421048189        7.7226829045633965        12.075232404312196     
 C   12.704524691631605        4.4616588063012044        13.306773080170254     
 H   11.238130882258686        5.2226090259231919        11.908903298811232     
 C   13.015648072242579        5.7440016094811988        15.348200717231954     
 H   11.824452820640678        7.5381330969941445        15.523240838277857     
 C   7.7121747570560748        9.3505951884923082        8.2508281130664773     
 H   7.8693976123196512        7.4530256520334888        9.2608307581278719     
 C   6.4880444423763537        11.082751511484698        9.4183727487200652     
 H   5.6549606813345044        10.533202712535608        11.325920321832859     
 C   5.6363626327084102        10.227945375699919        14.890557784198682     
 H   7.3363983814081264        9.7109356847540642        13.679582851972997     
 C   3.5454381099649255        9.1320138920170795        14.339846319277877     
 H   3.6199840300317461        7.7223388134112954        12.710303116582725     
 C   3.9451322720004236        4.4616426620029026        11.478104641531079     
 H   5.4116404085167007        5.2223366113001912        12.875972987722319     
 C   3.6338444778157082        5.7443566772116270        9.4369894921672639     
 H   4.8250304880247841        7.5385056297679744        9.2621878418820636     
 C   9.4187746730813142        10.663042097247006        16.471786363750489     
 H   8.3577374475438528        9.0278874065666024        17.396252713009499     
 H   10.531486191933569        12.103596027587283        15.297260270411320     
 C   12.373868014546519        10.016193713675623        9.6454279047384937     
 H   10.436257213759259        10.906149225674969        9.2682813669508768     
 H   14.164306989337323        8.9639707686067993        10.256932024496738     
 C   13.336166752953476        4.6391827503966176        14.550049605624210     
 H   12.942552239361900        3.5972674642240343        12.684952746956123     
 H   13.512402845169310        5.8812991783054001        16.313237010258803     
 C   7.2308240370598797        10.662927351963846        8.3134318604718072     
 H   8.2917958314681357        9.0277316432584236        7.3889629870010074     
 H   6.1182107087276707        12.103537557619550        9.4879753212419615     
 C   4.2758314122017591        10.016074624849059        15.139910679555300     
 H   6.2133863402315725        10.906271363345279        15.516835643254183     
 H   2.4854554099364261        8.9635950606029429        14.528638186278947     
 C   3.3133941978543708        4.6393948836986567        10.234942036918165     
 H   3.7071414948138752        3.5971429286180849        12.099767553537847     
 H   3.1370103568524459        5.8818256938738012        8.4720419289507163     
 H   9.1941853218385177        11.348831801794976        17.286472269352249     
 H   12.856173558945743        10.512687937846934        8.8040226914390214     
 H   14.074889827263460        3.9168866967482621        14.896234696440914     
 H   7.4553633465955009        11.348685063285298        7.4987094945772910     
 H   3.7935389090333382        10.512569488127733        15.981323870678091     
 H   2.5746429524896723        3.9171688871862971        9.8886899714383887     
         142

 Br -0.48137460464784226        3.0117567850859168        2.3887929663950378     
 Co  -1.0314303490728962        1.6300330935087270        4.2150815178145686     
 P  -2.8882393770515096       0.43419936716683610        3.5706985532327544     
 Br  -1.5815049272947583        3.0116454342849908        6.0414402597721120     
 P  0.82540305661477342       0.43421356016684221        4.8594048859593446     
 C  -2.6148186312868411      -0.77239679641219317        2.2309133207254770     
 C  -3.7486903213596525      -0.51595514752769656        4.8750912505048145     
 C  -4.1985242118682624        1.5218987153142982        2.8910897826903814     
 C  0.55200472213698248      -0.77241290864197110        6.1991682781080204     
 C   1.6858415023776636      -0.51590941682081026        3.5549813190525330     
 C   2.1356871935876871        1.5219152265196789        5.5390070995992229     
 C  -1.8879925525803234      -0.34682093574318745        1.1036571288968438     
 C  -3.1296205343978483       -2.0785194990789346        2.2712914647878781     
 C  -2.9887755401341809       -1.3894218503083933        5.6728298091040656     
 C  -5.1305699883326898      -0.39681435776901125        5.1054766180615649     
 C  -4.4845950494698235        2.7351075929015138        3.5469347680434655     
 C  -4.9570736747685409        1.1429183413523796        1.7621698486459179     
 C -0.17478850890131664      -0.34685947178241872        7.3264549434209236     
 C   1.0667761991053999       -2.0785455418217684        6.1587345715027713     
 C  0.92591620776968320       -1.3893605926598791        2.7572365261105092     
 C   3.0677211603430785      -0.39677707612365992        3.3245905657090731     
 C   2.4217740864642279        2.7351051520968226        4.8831376356942826     
 C   2.8942174525863273        1.1429612735306383        6.6679434949598297     
 C  -1.7046862538956460       -1.2092799244168733        2.3419070011384345E-002
 H  -1.4682920331261389       0.65791595198001684        1.0760991178634165     
 C  -2.9303259989375801       -2.9412581742059341        1.1893281295122073     
 H  -3.6732697945763491       -2.4244009949198935        3.1457788438468195     
 C  -3.5971565467633542       -2.1102647979326150        6.7019517456109226     
 H  -1.9200199574782053       -1.5066061249712293        5.5024720303943786     
 C  -5.7399989063668944       -1.1414087542456657        6.1198567912186430     
 H  -5.7242594901547275       0.28754859984900888        4.5039362667024898     
 C  -5.5335456344947369        3.5401262205575468        3.0889055541812729     
 H  -3.8849595298326034        3.0456816780227758        4.4081167831952222     
 C  -6.0020530301516377        1.9549161207791093        1.3073276130393114     
 H  -4.7254235512690421       0.21471679437719454        1.2399502564940235     
 C -0.35809759004201674       -1.2093521118116057        8.4066648527445942     
 H -0.59446721826484417       0.65788410453565427        7.3540563476313325     
 C  0.86747562393949429       -2.9413181482284516        7.2406681804826158     
 H   1.6104039575107167       -2.4244091334712161        5.2842263111705199     
 C   1.5342855113571545       -2.1102014933393112        1.7281066062174109     
 H -0.14283823080828884       -1.5065400376907516        2.9276010850828560     
 C   3.6771393584979215       -1.1413718398182140        2.3102038209993441     
 H   3.6614205528969079       0.28757430260085615        3.9261349312379266     
 C   3.4707182882932979        3.5401327263071649        5.3411624888282168     
 H   1.8221531760853351        3.0456588613770905        4.0219415560888265     
 C   3.9391905707666037        1.9549684167243004        7.1227805851085089     
 H   2.6625557635970134       0.21477544435815552        7.1901818466128793     
 C  -2.2268513852188638       -2.5065966951396490        6.4231614165817547E-002
 H  -1.1439029823693638      -0.87849397134153617      -0.84721322568311908     
 H  -3.3208571627537831       -3.9555944988883804        1.2455479098342739     
 C  -4.9715183423032130       -1.9851360880751798        6.9274408082702781     
 H  -2.9898133506479025       -2.7525410647768518        7.3364468004052839     
 H  -6.8114350006676583       -1.0412004083311792        6.2888336065763326     
 C  -6.2947200518994135        3.1505510135965000        1.9746613083154749     
 H  -5.7537668183978541        4.4772981802749561        3.6021668754899752     
 H  -6.5979335846102760        1.6580717175781092       0.44005597619294434     
 C  0.16402692468588767       -2.5066817061090223        8.3657902761903049     
 H -0.91885710296143253      -0.87858326980121437        9.2773189425648503     
 H   1.2579788270497556       -3.9556616459639922        7.1844029530091706     
 C   2.9086489371275386       -1.9850888230501902        1.5026171284805847     
 H  0.92693284453803426       -2.7524677741337427        1.0936100672452467     
 H   4.7485771451843357       -1.0411749715625711        2.1412287814498230     
 C   4.2318712726472203        3.1505852137753516        6.4554255256426094     
 H   3.6909490411235999        4.4772918804010935        4.8278849488117759     
 H   4.5350565211707279        1.6581453396303205        7.9900656746415724     
 H  -2.0631731628080434       -3.1741471534555705      -0.77952648434189953     
 H  -5.4375920397787949       -2.5203226489079129        7.7534520046764523     
 H  -7.1155861922065853        3.7759701855790762        1.6261299270006000     
 H   3.3461165745028720E-004  -3.1742618741442503        9.2095204163447093     
 H   3.3747154834082611       -2.5202852615971372       0.67660774925700873     
 H   5.0527302103199734        3.7760131609303307        6.8039543950141157     
 Br   7.7784587155333700        5.1832758830188252        14.251101514434820     
 Co   8.3248405210989631        6.5297462863650217        12.392637572549631     
 P   10.198906005732480        7.6927751421234616        13.015429251501093     
 Br   8.8711653096344651        5.1831541585453786        10.534244128589151     
 P   6.4507468914280377        7.6927226664683150        11.769839363459694     
 C   9.9331029596350557        8.8805571785673685        14.370569654508234     
 C   11.093868453761923        8.6265644490585309        11.721680537996761     
 C   11.439873796044390        6.5078866599220699        13.654693365575664     
 C   6.7165854824019791        8.8805226469589655        10.414728123892512     
 C   5.5558016437788513        8.6264849778674897        13.063617503882906     
 C   5.2097555055712563        6.5079177200876455        11.130481182077324     
 C   9.1810411944833348        8.4637865098095304        15.485978967472208     
 C   10.424716904597789        10.195088448968363        14.319941846879956     
 C   10.371848583237700        9.5383157908840612        10.929480457342843     
 C   12.465785501664087        8.4364944867107940        11.477116822952828     
 C   11.752240918980688        5.3810713308746472        12.868228932546593     
 C   12.079241326234309        6.6873920978218804        14.898888134344544     
 C   7.4685876161322007        8.4637083046749346        9.2992963148460444     
 C   6.2250032336776924        10.195063547673548        10.465351889931364     
 C   6.2777977699016985        9.5383468997613186        13.855719160803343     
 C   4.1839237991708282        8.4362703153951202        13.308316061376031     
 C   4.8974502183111062        5.3809717062642566        11.916758044705757     
 C   4.5702915393423922        6.6876402367069687        9.8863927129362281     
 C   8.9393678993510282        9.3490391044780470        16.536016607716146     
 H   8.7796103290511933        7.4524233205414649        15.524679710313373     
 C   10.163635376742164        11.081136449374013        15.368536580620999     
 H   10.993913108454718        10.532573620098219        13.459475071152102     
 C   11.009336709977331        10.227016627575102        9.8950108644593850     
 H   9.3100007914313689        9.7070928605736970        11.105504218915327     
 C   13.102001176302062        9.1354472704771084        10.446973461290989     
 H   13.029365429020178        7.7252331954344342        12.076149312173934     
 C   12.708472526117131        4.4644867412636291        13.313618691840864     
 H   11.236199943430018        5.2168365854092427        11.918286402366780     
 C   13.024675051008668        5.7566043476448741        15.346659910404957     
 H   11.830723931219387        7.5489962604007603        15.518223997235491     
 C   7.7102179057963198        9.3489255881365381        8.2492240465123228     
 H   7.8699940086496731        7.4523347764251460        9.2606015328698810     
 C   6.4860381824965812        11.081074952798154        9.4167169921250604     
 H   5.6558605816385983        10.532578671189633        11.325840805387056     
 C   5.6403203216703846        10.227033912381174        14.890206007080014     
 H   7.3396177005888683        9.7072271320756851        13.679603289549684     
 C   3.5477198066796176        9.1352060835597619        14.338478658410510     
 H   3.6203681013735123        7.7249103139668396        12.709373740665056     
 C   3.9411809893128971        4.4644713663152213        11.471287355822886     
 H   5.4135607441594074        5.2165810263189289        12.866618290095925     
 C   3.6248241732834763        5.7569370380296503        9.4385391613005609     
 H   4.8187664715669847        7.5493454427262261        9.2671987056269352     
 C   9.4220477614324825        10.660881174225317        16.474099208403583     
 H   8.3603055624723623        9.0259535265249404        17.398146866652656     
 H   10.534153742868972        12.101707920800578        15.299352717335612     
 C   12.370350828168611        10.018075231670895        9.6465508246985880     
 H   10.431318271511804        10.904080685807784        9.2683799677851972     
 H   14.162385136241241        8.9693419753001251        10.258925780628193     
 C   13.344294364837634        4.6488540687280793        14.552731331616448     
 H   12.945925176008030        3.5977462022912823        12.695302353233865     
 H   13.524628550889979        5.8990508650675624        16.308541273042628     
 C   7.2275509165311371        10.660773445378606        8.3111260796610704     
 H   8.2892318874888780        9.0258073879922716        7.3870761195634440     
 H   6.1155368272821908        12.101652902124579        9.4858887677330888     
 C   4.2793423724328994        10.017963609277244        15.138787300639343     
 H   6.2183225295358495        10.904195358373700        15.516750232269546     
 H   2.4873671361403993        8.9689895463527591        14.526629756761512     
 C   3.3052691009447228        4.6490526981424907        10.232281538223280     
 H   3.7037628898067578        3.5976291658982045        12.089456073697981     
 H   3.1247962461366683        5.8995442738129391        8.4767410030787964     
 H   9.1994237093298601        11.346082575182789        17.289722952142732     
 H   12.852132428292885        10.515817774694000        8.8056420936803335     
 H   14.085667598715744        3.9296840042264956        14.898992936982106     
 H   7.4501280531207827        11.345944845454968        7.4954681489474604     
 H   3.7975730257875049        10.515706823338499        15.979703481823210     
 H   2.5638695079153178        3.9299482614309036        9.8859571305734892     
         142

 Br -0.48149658090465275        3.0082379110468560        2.3877161884687017     
 Co  -1.0314289008813697        1.6276891658281452        4.2150773858469304     
 P  -2.8888140966147424       0.43295006489571369        3.5714153888572375     
 Br  -1.5813787821751077        3.0081340770926577        6.0425040605939708     
 P  0.82597920970712191       0.43296348732905271        4.8586838762220550     
 C  -2.6156471619277184      -0.77301979679138022        2.2311191773971117     
 C  -3.7504148141290092      -0.51665788615251684        4.8754544210711606     
 C  -4.1967887344237118        1.5238877786600116        2.8931501331510225     
 C  0.55283321582785028      -0.77303454185917309        6.1989598227741523     
 C   1.6875683494058193      -0.51661514157275623        3.5546161522690305     
 C   2.1339531542151748        1.5239034613250335        5.5369429131859409     
 C  -1.8879812706549686      -0.34773723022030828        1.1042570526437210     
 C  -3.1296752087179920       -2.0794230650070058        2.2718398659553527     
 C  -2.9917633404719020       -1.3914023223011671        5.6730067597437950     
 C  -5.1319617037771774      -0.39515046763107714        5.1063149126241267     
 C  -4.4837352630451681        2.7342186882547459        3.5533464881339012     
 C  -4.9513668081439715        1.1515535235822210        1.7603892128161900     
 C -0.17480193272789554      -0.34777279681025747        7.3258504058995291     
 C   1.0668327694850399       -2.0794471158669836        6.1581873240759197     
 C  0.92890716539170437       -1.3913452033358871        2.7570580279498085     
 C   3.0691152439335401      -0.39511557984874923        3.3237507148551351     
 C   2.4209144439999459        2.7342167499970347        4.8767237310013307     
 C   2.8885135280072389        1.1515938524219291        6.6697190636891746     
 C  -1.7027299826026030       -1.2109560849824150        2.5025671163958724E-002
 H  -1.4688904184843963       0.65722077883468244        1.0763269673125220     
 C  -2.9283217119150748       -2.9429387725522052        1.1909887470113936     
 H  -3.6741749046845928       -2.4250247706452339        3.1458605731370315     
 C  -3.6011140972991305       -2.1111735577504409        6.7023074695968612     
 H  -1.9232385274529915       -1.5103080310131471        5.5024583297414198     
 C  -5.7422830276957679       -1.1382231597826213        6.1212210521240671     
 H  -5.7246473778244127       0.29011055195240831        4.5048596531356573     
 C  -5.5295957346950875        3.5429549876337103        3.0957374485891882     
 H  -3.8868852399770963        3.0399169750812574        4.4174860208155406     
 C  -5.9930284352281946        1.9675097842871685        1.3057815195100240     
 H  -4.7191550110377731       0.22557050399204823        1.2349343832410886     
 C -0.36005583923254897       -1.2110229963174988        8.4050555632416213     
 H -0.59387235481385459       0.65719148489327728        7.3538209554159106     
 C  0.86547362829686136       -2.9429944241798882        7.2390107547504412     
 H   1.6113123310633357       -2.4250321982931351        5.2841471213591520     
 C   1.5382471104333442       -2.1111146149566906        1.7277499889295835     
 H -0.13961659039440288       -1.5102464229847017        2.9276127018906655     
 C   3.6794266730447269       -1.1381886963236663        2.3088385642860545     
 H   3.6618100779837808       0.29013472476746571        3.9252096837220645     
 C   3.4667689384937446        3.5429614766200204        5.3343285972796695     
 H   1.8240779061463128        3.0398959981186180        4.0125711590095712     
 C   3.9301693148554970        1.9675589271360137        7.1243218537212751     
 H   2.6562911293505458       0.22562543180094513        7.1951913738786875     
 C  -2.2235781317376060       -2.5087573014970057        6.6542540661429700E-002
 H  -1.1413384513247395      -0.88042667530543373      -0.84532382470424450     
 H  -3.3181851272568643       -3.9574831234891552        1.2476412540653223     
 C  -4.9750303616096652       -1.9832491731968345        6.9285644262589257     
 H  -2.9947484422513755       -2.7546108652050618        7.3365389148782656     
 H  -6.8133501963831478       -1.0358165595424340        6.2908353917512443     
 C  -6.2865929648994525        3.1602170559434000        1.9773324210611098     
 H  -5.7503908131779973        4.4777806752099591        3.6124984960106437     
 H  -6.5857124676829244        1.6758097411129018       0.43535740312008142     
 C  0.16075431026682852       -2.5088362198150875        8.3634808453976177     
 H -0.92142514315067037      -0.88050948074780011        9.2754254058471943     
 H   1.2553108792664385       -3.9575454978663926        7.1823158553952258     
 C   2.9121649072390361       -1.9832051690268440        1.5014927272485459     
 H  0.93187269168216535       -2.7545427018781603        1.0935171901155636     
 H   4.7504954301453797       -1.0357927784583996        2.1392259505331683     
 C   4.2237463704374054        3.1602493949636616        6.4527510417664358     
 H   3.6875727817820265        4.4777752622676870        4.8175524197576580     
 H   4.5228398958193461        1.6758787803482991        7.9947584170988009     
 H  -2.0579355015475072       -3.1768962056185326      -0.77627775908577290     
 H  -5.4416272553935414       -2.5171877541273853        7.7550723581580217     
 H  -7.1048096715994795        3.7887603586338048        1.6288758135538934     
 H  -4.9014902197130755E-003  -3.1770027969746337        9.2062750911417286     
 H   3.3787552077610439       -2.5171530276906613       0.67498657223320813     
 H   5.0419563431386418        3.7888009498016419        6.8012052162265082     
 Br   7.7783344610178116        5.1797568007309032        14.250031111659165     
 Co   8.3248377589456979        6.5274023834740200        12.392639463326324     
 P   10.198329052250314        7.6915236377352310        13.016149637114353     
 Br   8.8712879178055015        5.1796429486090201        10.535313834329875     
 P   6.4513201977728354        7.6914745767304273        11.769123183829048     
 C   9.9322719726327193        8.8799336444695438        14.370777368021018     
 C   11.092140568944462        8.6258574774146286        11.722045068723643     
 C   11.441607835494764        6.5098761214672658        13.656759883990620     
 C   6.7174104731818476        8.8799012818217022        10.414522660259678     
 C   5.5575247901069282        8.6257832141896582        13.063255238004047     
 C   5.2080194386931726        6.5099049811884697        11.128425157905502     
 C   9.1810528153177788        8.4628692160822272        15.486582415967394     
 C   10.424657893424603        10.194184925870472        14.320490351674627     
 C   10.368857718595187        9.5363342456851239        10.929661943546652     
 C   12.464389048626481        8.4381495917100739        11.477951586895973     
 C   11.753097526715308        5.3801791370030037        12.874652117130154     
 C   12.084949574285355        6.6960339070204213        14.897110539188240     
 C   7.4685740463633881        8.4627960993432723        9.2986966599829746     
 C   6.2250540508391792        10.194161516535312        10.464805850282605     
 C   6.2807854828082519        9.5363633038638973        13.855546372136454     
 C   4.1853129352661060        8.4379401739354449        13.307474708330961     
 C   4.8965875882103660        5.3800859632399733        11.910357811578708     
 C   4.5645876455328995        6.6962653784665047        9.8881737439138124     
 C   8.9413256536142924        9.3473620746995092        16.537626762121736     
 H   8.7790136762411137        7.4517266441787013        15.524912367179148     
 C   10.165636532386021        11.079455974582412        15.370197469606266     
 H   10.993001384951071        10.531950101885005        13.459555543981963     
 C   11.005375181392177        10.226106234610095        9.8953701611020932     
 H   9.3067801597959434        9.7033931902754507        11.105498540274306     
 C   13.099711408481925        9.1386235149786348        10.448333225264923     
 H   13.028972436992166        7.7277834863054720        12.077066220035672     
 C   12.712420360602655        4.4673146762260538        13.320464303511473     
 H   11.234269004601350        5.2110641448952926        11.927669505922328     
 C   13.033702029774759        5.7692070858085485        15.345119103577961     
 H   11.836995041798094        7.5598594238073762        15.513207156193126     
 C   7.7082610545365648        9.3472559877807697        8.2476199799581682     
 H   7.8705904049796960        7.4516439008168032        9.2603723076118882     
 C   6.4840319226168095        11.079398394111610        9.4150612355300574     
 H   5.6567604819426913        10.531954629843657        11.325761288941251     
 C   5.6442780106323598        10.226122449062430        14.889854229961347     
 H   7.3428370197696111        9.7035185793973060        13.679623727126373     
 C   3.5500015033943098        9.1383982751024462        14.337110997543142     
 H   3.6207521727152780        7.7274818145223829        12.708444364747386     
 C   3.9372297066253705        4.4673000706275401        11.464470070114693     
 H   5.4154810798021131        5.2108254413376667        12.857263592469529     
 C   3.6158038687512444        5.7695173988476736        9.4400888304338562     
 H   4.8125024551091862        7.5601852556844769        9.2722095693718067     
 C   9.4253208497836507        10.658720251203629        16.476412053056677     
 H   8.3628736774008718        9.0240196464832767        17.400041020295813     
 H   10.536821293804374        12.099819814013873        15.301445164259905     
 C   12.366833641790706        10.019956749666170        9.6476737446586824     
 H   10.426379329264352        10.902012145940599        9.2684785686195177     
 H   14.160463283145159        8.9747131819934491        10.260919536759646     
 C   13.352421976721793        4.6585253870595409        14.555413057608684     
 H   12.949298112654162        3.5982249403585302        12.705651959511608     
 H   13.536854256610647        5.9168025518297247        16.303845535826454     
 C   7.2242777960023954        10.658619538793367        8.3088202988503319     
 H   8.2866679435096184        9.0238831327261195        7.3851892521258815     
 H   6.1128629458367119        12.099768246629607        9.4838022142242160     
 C   4.2828533326640397        10.019852593705426        15.137663921723387     
 H   6.2232587188401256        10.902119353402119        15.516664821284909     
 H   2.4892788623443725        8.9743840321025754        14.524621327244079     
 C   3.2971440040350743        4.6587105125863237        10.229621039528393     
 H   3.7003842847996409        3.5981154031783245        12.079144593858116     
 H   3.1125821354208907        5.9172628537520762        8.4814400772068765     
 H   9.2046620968212025        11.343333348570603        17.292973634933215     
 H   12.848091297640027        10.518947611541067        8.8072614959216438     
 H   14.096445370168029        3.9424813117047290        14.901751177523300     
 H   7.4448927596460637        11.343204627624637        7.4922268033176298     
 H   3.8016071425416711        10.518844158549268        15.978083092968330     
 H   2.5530960633409632        3.9427276356755101        9.8832242897085898     
         142

 Br -0.48161855716146329        3.0047190370077947        2.3866394105423661     
 Co  -1.0314274526898433        1.6253452381475635        4.2150732538792930     
 P  -2.8893888161779753       0.43170076262459128        3.5721322244817206     
 Br  -1.5812526370554574        3.0046227199003250        6.0435678614158297     
 P  0.82655536279947028       0.43171341449126321        4.8579628664847654     
 C  -2.6164756925685957      -0.77364279717056739        2.2313250340687465     
 C  -3.7521393068983655      -0.51736062477733702        4.8758175916375066     
 C  -4.1950532569791612        1.5258768420057249        2.8952104836116637     
 C  0.55366170951871807      -0.77365617507637496        6.1987513674402850     
 C   1.6892951964339751      -0.51732086632470220        3.5542509854855284     
 C   2.1322191148426621        1.5258916961303883        5.5348787267726598     
 C  -1.8879699887296137      -0.34865352469742911        1.1048569763905980     
 C  -3.1297298830381353       -2.0803266309350765        2.2723882671228277     
 C  -2.9947511408096235       -1.3933827942939410        5.6731837103835234     
 C  -5.1333534192216650      -0.39348657749314309        5.1071532071866894     
 C  -4.4828754766205137        2.7333297836079784        3.5597582082243369     
 C  -4.9456599415194020        1.1601887058120621        1.7586085769864621     
 C -0.17481535655447442      -0.34868612183809622        7.3252458683781336     
 C   1.0668893398646799       -2.0803486899121992        6.1576400766490682     
 C  0.93189812301372543       -1.3933298140118953        2.7568795297891082     
 C   3.0705093275240016      -0.39345408357383860        3.3229108640011966     
 C   2.4200548015356640        2.7333283478972463        4.8703098263083788     
 C   2.8828096034281501        1.1602264313132200        6.6714946324185194     
 C  -1.7007737113095598       -1.2126322455479568        2.6632272316533104E-002
 H  -1.4694888038426537       0.65652560568934792        1.0765548167616277     
 C  -2.9263174248925696       -2.9446193708984763        1.1926493645105796     
 H  -3.6750800147928362       -2.4256485463705744        3.1459423024272435     
 C  -3.6050716478349072       -2.1120823175682664        6.7026631935827998     
 H  -1.9264570974277779       -1.5140099370550653        5.5024446290884610     
 C  -5.7445671490246424       -1.1350375653195770        6.1225853130294912     
 H  -5.7250352654940979       0.29267250405580769        4.5057830395688248     
 C  -5.5256458348954389        3.5457837547098738        3.1025693429971035     
 H  -3.8888109501215897        3.0341522721397389        4.4268552584358591     
 C  -5.9840038403047524        1.9801034477952280        1.3042354259807367     
 H  -4.7128864708065032       0.23642421360690191        1.2299185099881538     
 C -0.36201408842308119       -1.2126938808233916        8.4034462737386484     
 H -0.59327749136286501       0.65649886525090040        7.3535855632004887     
 C  0.86347163265422844       -2.9446707001313248        7.2373533290182674     
 H   1.6122207046159545       -2.4256552631150541        5.2840679315477841     
 C   1.5422087095095340       -2.1120277365740696        1.7273933716417562     
 H -0.13639494998051696       -1.5139528082786515        2.9276243186984749     
 C   3.6817139875915319       -1.1350055528291187        2.3074733075727649     
 H   3.6621996030706536       0.29269514693407528        3.9242844362062028     
 C   3.4628195886941917        3.5457902269328763        5.3274947057311213     
 H   1.8260026362072905        3.0341331348601450        4.0032007619303158     
 C   3.9211480589443903        1.9801494375477269        7.1258631223340405     
 H   2.6500264951040782       0.23647541924373477        7.2002009011444956     
 C  -2.2203048782563486       -2.5109179078543624        6.8853467157041867E-002
 H  -1.1387739202801153      -0.88235937926933139      -0.84343442372536992     
 H  -3.3155130917599451       -3.9593717480899300        1.2497345982963708     
 C  -4.9785423809161182       -1.9813622583184891        6.9296880442475741     
 H  -2.9996835338548489       -2.7566806656332714        7.3366310293512464     
 H  -6.8152653920986372       -1.0304327107536888        6.2928371769261551     
 C  -6.2784658778994915        3.1698830982902999        1.9800035338067448     
 H  -5.7470148079581405        4.4782631701449622        3.6228301165313122     
 H  -6.5734913507555728        1.6935477646476946       0.43065883004721844     
 C  0.15748169584776933       -2.5109907335211528        8.3611714146049305     
 H -0.92399318333990821      -0.88243569169438574        9.2735318691295365     
 H   1.2526429314831216       -3.9594293497687931        7.1802287577812809     
 C   2.9156808773505336       -1.9813215150034980        1.5003683260165068     
 H  0.93681253882629634       -2.7566176296225775        1.0934243129858805     
 H   4.7524137151064245       -1.0304105853542282        2.1372231196165132     
 C   4.2156214682275914        3.1699135761519717        6.4500765578902612     
 H   3.6841965224404531        4.4782586441342813        4.8072198907035393     
 H   4.5106232704679643        1.6936122210662776        7.9994511595560294     
 H  -2.0526978402869709       -3.1796452577814946      -0.77302903382964627     
 H  -5.4456624710082888       -2.5140528593468581        7.7566927116395918     
 H  -7.0940331509923737        3.8015505316885330        1.6316217001071869     
 H  -1.0137592096876424E-002  -3.1797437198050171        9.2030297659387479     
 H   3.3827949321138266       -2.5140207937841854       0.67336539520940752     
 H   5.0311824759573103        3.8015887386729532        6.7984560374389007     
 Br   7.7782102065022531        5.1762377184429820        14.248960708883510     
 Co   8.3248349967924344        6.5250584805830192        12.392641354103015     
 P   10.197752098768149        7.6902721333470003        13.016870022727614     
 Br   8.8714105259765361        5.1761317386726615        10.536383540070599     
 P   6.4518935041176331        7.6902264869925396        11.768407004198401     
 C   9.9314409856303829        8.8793101103717191        14.370985081533803     
 C   11.090412684127001        8.6251505057707263        11.722409599450526     
 C   11.443341874945137        6.5118655830124608        13.658826402405575     
 C   6.7182354639617152        8.8792799166844372        10.414317196626845     
 C   5.5592479364350043        8.6250814505118250        13.062892972125185     
 C   5.2062833718150880        6.5118922422892931        11.126369133733681     
 C   9.1810644361522229        8.4619519223549258        15.487185864462582     
 C   10.424598882251416        10.193281402772582        14.321038856469297     
 C   10.365866853952674        9.5343527004861865        10.929843429750463     
 C   12.462992595588876        8.4398046967093538        11.478786350839119     
 C   11.753954134449931        5.3792869431313601        12.881075301713715     
 C   12.090657822336402        6.7046757162189632        14.895332944031939     
 C   7.4685604765945746        8.4618838940116099        9.2980970051199048     
 C   6.2251048680006669        10.193259485397075        10.464259810633848     
 C   6.2837731957148053        9.5343797079664760        13.855373583469564     
 C   4.1867020713613838        8.4396100324757715        13.306633355285893     
 C   4.8957249581096258        5.3792002202156892        11.903957578451656     
 C   4.5588837517234069        6.7048905202260398        9.8899547748913967     
 C   8.9432834078775567        9.3456850449209732        16.539236916527326     
 H   8.7784170234310341        7.4510299678159368        15.525145024044923     
 C   10.167637688029876        11.077775499790812        15.371858358591533     
 H   10.992089661447423        10.531326583671790        13.459636016811823     
 C   11.001413652807020        10.225195841645089        9.8957294577448014     
 H   9.3035595281605197        9.6996935199772043        11.105492861633284     
 C   13.097421640661787        9.1417997594801594        10.449692989238857     
 H   13.028579444964155        7.7303337771765097        12.077983127897410     
 C   12.716368195088180        4.4701426111884786        13.327309915182083     
 H   11.232338065772682        5.2052917043813434        11.937052609477876     
 C   13.042729008540848        5.7818098239722238        15.343578296750962     
 H   11.843266152376803        7.5707225872139929        15.508190315150760     
 C   7.7063042032768108        9.3455863874249996        8.2460159134040136     
 H   7.8711868013097179        7.4509530252084595        9.2601430823538973     
 C   6.4820256627370378        11.077721835425068        9.4134054789350525     
 H   5.6576603822467852        10.531330588497683        11.325681772495448     
 C   5.6482356995943341        10.225210985743685        14.889502452842679     
 H   7.3460563389503530        9.6998100267189269        13.679644164703060     
 C   3.5522832001090023        9.1415904666451286        14.335743336675776     
 H   3.6211362440570443        7.7300533150779271        12.707514988829715     
 C   3.9332784239378444        4.4701287749398579        11.457652784406502     
 H   5.4174014154448198        5.2050698563564053        12.847908894843135     
 C   3.6067835642190129        5.7820977596656968        9.4416384995671532     
 H   4.8062384386513868        7.5710250686427285        9.2772204331166765     
 C   9.4285939381348189        10.656559328181942        16.478724897709771     
 H   8.3654417923293813        9.0220857664416148        17.401935173938966     
 H   10.539488844739775        12.097931707227168        15.303537611184199     
 C   12.363316455412798        10.021838267661444        9.6487966646187768     
 H   10.421440387016897        10.899943606073412        9.2685771694538381     
 H   14.158541430049075        8.9800843886867749        10.262913292891101     
 C   13.360549588605950        4.6681967053910025        14.558094783600922     
 H   12.952671049300294        3.5987036784257778        12.716001565789350     
 H   13.549079962331316        5.9345542385918870        16.299149798610276     
 C   7.2210046754736528        10.656465632208127        8.3065145180395934     
 H   8.2841039995303607        9.0219588774599693        7.3833023846883181     
 H   6.1101890643912320        12.097883591134634        9.4817156607153450     
 C   4.2863642928951800        10.021741578133611        15.136540542807431     
 H   6.2281949081444026        10.900043348430540        15.516579410300272     
 H   2.4911905885483456        8.9797785178523917        14.522612897726644     
 C   3.2890189071254263        4.6683683270301577        10.226960540833508     
 H   3.6970056797925239        3.5986016404584440        12.068833114018251     
 H   3.1003680247051126        5.9349814336912141        8.4861391513349567     
 H   9.2099004843125467        11.340584121958418        17.296224317723702     
 H   12.844050166987167        10.522077448388133        8.8088808981629558     
 H   14.107223141620313        3.9552786191829630        14.904509418064492     
 H   7.4396574661713455        11.340464409794304        7.4889854576877992     
 H   3.8056412592958373        10.521981493760034        15.976462704113450     
 H   2.5423226187666086        3.9555070099201166        9.8804914488436903     
         142

 Br -0.48174053341827378        3.0012001629687335        2.3855626326160304     
 Co  -1.0314260044983170        1.6230013104669816        4.2150691219116547     
 P  -2.8899635357412077       0.43045146035346887        3.5728490601062037     
 Br  -1.5811264919358068        3.0011113627079924        6.0446316622376894     
 P  0.82713151589181877       0.43046334165347372        4.8572418567474758     
 C  -2.6173042232094730      -0.77426579754975444        2.2315308907403817     
 C  -3.7538637996677222      -0.51806336340215720        4.8761807622038518     
 C  -4.1933177795346106        1.5278659053514385        2.8972708340723052     
 C  0.55449020320958586      -0.77427780829357695        6.1985429121064168     
 C   1.6910220434621308      -0.51802659107664817        3.5538858187020264     
 C   2.1304850754701499        1.5278799309357431        5.5328145403593778     
 C  -1.8879587068042589      -0.34956981917454993        1.1054569001374750     
 C  -3.1297845573582785       -2.0812301968631477        2.2729366682903027     
 C  -2.9977389411473445       -1.3953632662867146        5.6733606610232528     
 C  -5.1347451346661517      -0.39182268735520898        5.1079915017492521     
 C  -4.4820156901958583        2.7324408789612109        3.5661699283147725     
 C  -4.9399530748948326        1.1688238880419035        1.7568279411567342     
 C -0.17482878038105329      -0.34959944686593497        7.3246413308567391     
 C   1.0669459102443200       -2.0812502639574144        6.1570928292222167     
 C  0.93488908063574661       -1.3953144246879032        2.7567010316284075     
 C   3.0719034111144627      -0.39179258729892791        3.3220710131472586     
 C   2.4191951590713825        2.7324399457974580        4.8638959216154261     
 C   2.8771056788490617        1.1688590102045107        6.6732702011478642     
 C  -1.6988174400165168       -1.2143084061134986        2.8238873469107480E-002
 H  -1.4700871892009113       0.65583043254401352        1.0767826662107332     
 C  -2.9243131378700644       -2.9462999692447474        1.1943099820097658     
 H  -3.6759851249010795       -2.4262723220959148        3.1460240317174555     
 C  -3.6090291983706835       -2.1129910773860918        6.7030189175687385     
 H  -1.9296756674025644       -1.5177118430969834        5.5024309284355022     
 C  -5.7468512703535160       -1.1318519708565327        6.1239495739349152     
 H  -5.7254231531637823       0.29523445615920707        4.5067064260019922     
 C  -5.5216959350957895        3.5486125217860374        3.1094012374050184     
 H  -3.8907366602660831        3.0283875691982205        4.4362244960561776     
 C  -5.9749792453813093        1.9926971113032872        1.3026893324514492     
 H  -4.7066179305752334       0.24727792322175562        1.2249026367352189     
 C -0.36397233761361342       -1.2143647653292846        8.4018369842356755     
 H -0.59268262791187543       0.65580624560852341        7.3533501709850668     
 C  0.86146963701159551       -2.9463469760827610        7.2356959032860928     
 H   1.6131290781685734       -2.4262783279369731        5.2839887417364162     
 C   1.5461703085857237       -2.1129408581914491        1.7270367543539289     
 H -0.13317330956663104       -1.5176591935726014        2.9276359355062849     
 C   3.6840013021383373       -1.1318224093345712        2.3061080508594753     
 H   3.6625891281575265       0.29525556910068490        3.9233591886903412     
 C   3.4588702388946384        3.5486189772457317        5.3206608141825740     
 H   1.8279273662682682        3.0283702716016725        3.9938303648510609     
 C   3.9121268030332832        1.9927399479594403        7.1274043909468068     
 H   2.6437618608576106       0.24732540668652439        7.2052104284103038     
 C  -2.2170316247750912       -2.5130785142117191        7.1164393652654034E-002
 H  -1.1362093892354912      -0.88429208323322894      -0.84154502274649523     
 H  -3.3128410562630264       -3.9612603726907047        1.2518279425274192     
 C  -4.9820544002225704       -1.9794753434401438        6.9308116622362226     
 H  -3.0046186254583223       -2.7587504660614814        7.3367231438242273     
 H  -6.8171805878141267       -1.0250488619649434        6.2948389621010667     
 C  -6.2703387908995314        3.1795491406371998        1.9826746465523799     
 H  -5.7436388027382836        4.4787456650799653        3.6331617370519802     
 H  -6.5612702338282212        1.7112857881824874       0.42596025697435547     
 C  0.15420908142871018       -2.5131452472272180        8.3588619838122433     
 H -0.92656122352914605      -0.88436190264097148        9.2716383324118805     
 H   1.2499749836998044       -3.9613132016711936        7.1781416601673360     
 C   2.9191968474620311       -1.9794378609801520        1.4992439247844678     
 H  0.94175238597042743       -2.7586925573669947        1.0933314358561972     
 H   4.7543320000674685       -1.0250283922500567        2.1352202886998586     
 C   4.2074965660177766        3.1795777573402813        6.4474020740140876     
 H   3.6808202630988802        4.4787420260008748        4.7968873616494214     
 H   4.4984066451165825        1.7113456617842564        8.0041439020132579     
 H  -2.0474601790264346       -3.1823943099444563      -0.76978030857351953     
 H  -5.4496976866230353       -2.5109179645663304        7.7583130651211620     
 H  -7.0832566303852689        3.8143407047432611        1.6343675866604801     
 H  -1.5373693974039787E-002  -3.1824846426354005        9.1997844407357690     
 H   3.3868346564666094       -2.5108885598777095       0.67174421818560692     
 H   5.0204086087759787        3.8143765275442645        6.7957068586512923     
 Br   7.7780859519866956        5.1727186361550599        14.247890306107857     
 Co   8.3248322346391692        6.5227145776920175        12.392643244879705     
 P   10.197175145285984        7.6890206289587697        13.017590408340874     
 Br   8.8715331341475725        5.1726205287363030        10.537453245811321     
 P   6.4524668104624308        7.6889783972546519        11.767690824567756     
 C   9.9306099986280465        8.8786865762738945        14.371192795046587     
 C   11.088684799309538        8.6244435341268240        11.722774130177410     
 C   11.445075914395511        6.5138550445576557        13.660892920820531     
 C   6.7190604547415838        8.8786585515471721        10.414111732994010     
 C   5.5609710827630812        8.6243796868339935        13.062530706246324     
 C   5.2045473049370043        6.5138795033901165        11.124313109561859     
 C   9.1810760569866670        8.4610346286276243        15.487789312957768     
 C   10.424539871078231        10.192377879674691        14.321587361263967     
 C   10.362875989310160        9.5323711552872492        10.930024915954274     
 C   12.461596142551270        8.4414598017086337        11.479621114782264     
 C   11.754810742184551        5.3783947492597175        12.887498486297275     
 C   12.096366070387448        6.7133175254175042        14.893555348875635     
 C   7.4685469068257619        8.4609716886799475        9.2974973502568350     
 C   6.2251556851621537        10.192357454258838        10.463713770985091     
 C   6.2867609086213587        9.5323961120690548        13.855200794802675     
 C   4.1880912074566625        8.4412798910160962        13.305792002240825     
 C   4.8948623280088857        5.3783144771914060        11.897557345324605     
 C   4.5531798579139142        6.7135156619855749        9.8917358058689810     
 C   8.9452411621408210        9.3440080151424372        16.540847070932916     
 H   8.7778203706209545        7.4503332914531724        15.525377680910699     
 C   10.169638843673733        11.076095024999210        15.373519247576800     
 H   10.991177937943775        10.530703065458576        13.459716489641682     
 C   10.997452124221866        10.224285448680082        9.8960887543875096     
 H   9.3003388965250942        9.6959938496789579        11.105487182992261     
 C   13.095131872841650        9.1449760039816859        10.451052753212791     
 H   13.028186452936144        7.7328840680475466        12.078900035759148     
 C   12.720316029573704        4.4729705461509033        13.334155526852692     
 H   11.230407126944014        5.1995192638673942        11.946435713033424     
 C   13.051755987306937        5.7944125621358991        15.342037489923966     
 H   11.849537262955510        7.5815857506206088        15.503173474108394     
 C   7.7043473520170558        9.3439167870692312        8.2444118468498591     
 H   7.8717831976397399        7.4502621496001167        9.2599138570959045     
 C   6.4800194028572653        11.076045276738524        9.4117497223400495     
 H   5.6585602825508783        10.530706547151707        11.325602256049645     
 C   5.6521933885563085        10.224299522424939        14.889150675724013     
 H   7.3492756581310950        9.6961014740405496        13.679664602279747     
 C   3.5545648968236945        9.1447826581878111        14.334375675808408     
 H   3.6215203153988105        7.7326248156334714        12.706585612912045     
 C   3.9293271412503179        4.4729574792521767        11.450835498698309     
 H   5.4193217510875256        5.1993142713751430        12.838554197216739     
 C   3.5977632596867810        5.7946781204837201        9.4431881687004484     
 H   4.7999744221935874        7.5818648816009802        9.2822312968615481     
 C   9.4318670264859854        10.654398405160254        16.481037742362865     
 H   8.3680099072578908        9.0201518863999510        17.403829327582123     
 H   10.542156395675178        12.096043600440462        15.305630058108491     
 C   12.359799269034891        10.023719785656716        9.6499195845788712     
 H   10.416501444769443        10.897875066206227        9.2686757702881586     
 H   14.156619576952993        8.9854555953800990        10.264907049022556     
 C   13.368677200490108        4.6778680237224632        14.560776509593158     
 H   12.956043985946424        3.5991824164930257        12.726351172067092     
 H   13.561305668051984        5.9523059253540493        16.294454061394102     
 C   7.2177315549449101        10.654311725622886        8.3042087372288567     
 H   8.2815400555511030        9.0200346221938172        7.3814155172507556     
 H   6.1075151829457521        12.095998935639663        9.4796291072064722     
 C   4.2898752531263202        10.023630562561793        15.135417163891475     
 H   6.2331310974486787        10.897967343458960        15.516493999315637     
 H   2.4931023147523188        8.9851730036022079        14.520604468209211     
 C   3.2808938102157779        4.6780261414739917        10.224300042138623     
 H   3.6936270747854065        3.5990878777385635        12.058521634178385     
 H   3.0881539139893350        5.9527000136303512        8.4908382254630368     
 H   9.2151388718038891        11.337834895346232        17.299475000514185     
 H   12.840009036334308        10.525207285235201        8.8105003004042661     
 H   14.118000913072596        3.9680759266611965        14.907267658605686     
 H   7.4344221726966264        11.337724191963973        7.4857441120579686     
 H   3.8096753760500039        10.525118828970800        15.974842315258568     
 H   2.5315491741922544        3.9682863841647231        9.8777586079787909     
         142

 Br -0.48186250967508432        2.9976812889296727        2.3844858546896943     
 Co  -1.0314245563067905        1.6206573827863999        4.2150649899440173     
 P  -2.8905382553044405       0.42920215808234646        3.5735658957306864     
 Br  -1.5810003468161562        2.9976000055156597        6.0456954630595483     
 P  0.82770766898416714       0.42921326881568428        4.8565208470101862     
 C  -2.6181327538503503      -0.77488879792894161        2.2317367474120164     
 C  -3.7555882924370785      -0.51876610202697748        4.8765439327701978     
 C  -4.1915823020900591        1.5298549686971519        2.8993311845329464     
 C  0.55531869690045366      -0.77489944151077883        6.1983344567725487     
 C   1.6927488904902865      -0.51873231582859414        3.5535206519185243     
 C   2.1287510360976376        1.5298681657410977        5.5307503539460967     
 C  -1.8879474248789039      -0.35048611365167076        1.1060568238843522     
 C  -3.1298392316784223       -2.0821337627912189        2.2734850694577773     
 C  -3.0007267414850660       -1.3973437382794884        5.6735376116629821     
 C  -5.1361368501106393      -0.39015879721727487        5.1088297963118148     
 C  -4.4811559037712039        2.7315519743144430        3.5725816484052082     
 C  -4.9342462082702632        1.1774590702717449        1.7550473053270064     
 C -0.17484220420763216      -0.35051277189377372        7.3240367933353445     
 C   1.0670024806239602       -2.0821518380026300        6.1565455817953652     
 C  0.93788003825776767       -1.3972990353639112        2.7565225334677068     
 C   3.0732974947049243      -0.39013109102401727        3.3212311622933202     
 C   2.4183355166071006        2.7315515436976701        4.8574820169224742     
 C   2.8714017542699732        1.1774915890958015        6.6750457698772090     
 C  -1.6968611687234738       -1.2159845666790403        2.9845474621681856E-002
 H  -1.4706855745591687       0.65513525939867912        1.0770105156598389     
 C  -2.9223088508475588       -2.9479805675910185        1.1959705995089520     
 H  -3.6768902350093229       -2.4268960978212553        3.1461057610076675     
 C  -3.6129867489064598       -2.1138998372039177        6.7033746415546762     
 H  -1.9328942373773506       -1.5214137491389013        5.5024172277825443     
 C  -5.7491353916823895       -1.1286663763934883        6.1253138348403384     
 H  -5.7258110408334675       0.29779640826260650        4.5076298124351597     
 C  -5.5177460352961409        3.5514412888622009        3.1162331318129337     
 H  -3.8926623704105761        3.0226228662567021        4.4455937336764961     
 C  -5.9659546504578671        2.0052907748113467        1.3011432389221618     
 H  -4.7003493903439644       0.25813163283660934        1.2198867634822841     
 C -0.36593058680414564       -1.2160356498351774        8.4002276947327026     
 H -0.59208776446088585       0.65511362596614642        7.3531147787696449     
 C  0.85946764136896259       -2.9480232520341976        7.2340384775539190     
 H   1.6140374517211922       -2.4269013927588921        5.2839095519250483     
 C   1.5501319076619133       -2.1138539798088285        1.7266801370661014     
 H -0.12995166915274511       -1.5213655788665514        2.9276475523140943     
 C   3.6862886166851427       -1.1286392658400235        2.3047427941461858     
 H   3.6629786532443993       0.29781599126729452        3.9224339411744795     
 C   3.4549208890950851        3.5514477275585876        5.3138269226340258     
 H   1.8298520963292459        3.0226074083432000        3.9844599677718060     
 C   3.9031055471221765        2.0053304583711538        7.1289456595595730     
 H   2.6374972266111429       0.25817539412931401        7.2102199556761120     
 C  -2.2137583712938333       -2.5152391205690758        7.3475320148266188E-002
 H  -1.1336448581908669      -0.88622478719712650      -0.83965562176762065     
 H  -3.3101690207661076       -3.9631489972914791        1.2539212867584677     
 C  -4.9855664195290226       -1.9775884285617986        6.9319352802248710     
 H  -3.0095537170617952       -2.7608202664896915        7.3368152582972090     
 H  -6.8190957835296162       -1.0196650131761982        6.2968407472759775     
 C  -6.2622117038995704        3.1892151829840998        1.9853457592980148     
 H  -5.7402627975184268        4.4792281600149675        3.6434933575726487     
 H  -6.5490491169008695        1.7290238117172800       0.42126168390149255     
 C  0.15093646700965102       -2.5152997609332828        8.3565525530195561     
 H -0.92912926371838389      -0.88628811358755721        9.2697447956942245     
 H   1.2473070359164875       -3.9631970535735941        7.1760545625533920     
 C   2.9227128175735282       -1.9775542069568059        1.4981195235524289     
 H  0.94669223311455841       -2.7607674851114119        1.0932385587265141     
 H   4.7562502850285133       -1.0196461991458854        2.1332174577832035     
 C   4.1993716638079617        3.1892419385285913        6.4447275901379140     
 H   3.6774440037573068        4.4792254078674691        4.7865548325953027     
 H   4.4861900197652007        1.7290791025022350        8.0088366444704864     
 H  -2.0422225177658988       -3.1851433621074183      -0.76653158331739291     
 H  -5.4537329022377827       -2.5077830697858028        7.7599334186027322     
 H  -7.0724801097781631        3.8271308777979893        1.6371134732137733     
 H  -2.0609795851203150E-002  -3.1852255654657835        9.1965391155327882     
 H   3.3908743808193917       -2.5077563259712337       0.67012304116180643     
 H   5.0096347415946472        3.8271643164155758        6.7929576798636848     
 Br   7.7779616974711372        5.1691995538671387        14.246819903332202     
 Co   8.3248294724859058        6.5203706748010157        12.392645135656396     
 P   10.196598191803819        7.6877691245705382        13.018310793954134     
 Br   8.8716557423186089        5.1691093187999444        10.538522951552045     
 P   6.4530401168072284        7.6877303075167642        11.766974644937109     
 C   9.9297790116257083        8.8780630421760698        14.371400508559372     
 C   11.086956914492077        8.6237365624829216        11.723138660904292     
 C   11.446809953845886        6.5158445061028507        13.662959439235488     
 C   6.7198854455214523        8.8780371864099088        10.413906269361176     
 C   5.5626942290911572        8.6236779231561602        13.062168440367465     
 C   5.2028112380589207        6.5158667644909407        11.122257085390038     
 C   9.1810876778211128        8.4601173349003211        15.488392761452953     
 C   10.424480859905046        10.191474356576800        14.322135866058636     
 C   10.359885124667647        9.5303896100883119        10.930206402158085     
 C   12.460199689513665        8.4431149067079154        11.480455878725408     
 C   11.755667349919172        5.3775025553880740        12.893921670880836     
 C   12.102074318438495        6.7219593346160460        14.891777753719332     
 C   7.4685333370569484        8.4600594833482852        9.2968976953937652     
 C   6.2252065023236414        10.191455423120601        10.463167731336334     
 C   6.2897486215279121        9.5304125161716335        13.855028006135786     
 C   4.1894803435519403        8.4429497495564210        13.304950649195755     
 C   4.8939996979081455        5.3774287341671219        11.891157112197556     
 C   4.5474759641044207        6.7221408037451109        9.8935168368465671     
 C   8.9471989164040870        9.3423309853639012        16.542457225338509     
 H   8.7772237178108750        7.4496366150904079        15.525610337776474     
 C   10.171639999317588        11.074414550207610        15.375180136562067     
 H   10.990266214440126        10.530079547245363        13.459796962471541     
 C   10.993490595636709        10.223375055715074        9.8964480510302160     
 H   9.2971182648896704        9.6922941793807116        11.105481504351241     
 C   13.092842105021512        9.1481522484832123        10.452412517186726     
 H   13.027793460908130        7.7354343589185843        12.079816943620886     
 C   12.724263864059228        4.4757984811133280        13.341001138523302     
 H   11.228476188115346        5.1937468233534450        11.955818816588971     
 C   13.060782966073026        5.8070153002995744        15.340496683096969     
 H   11.855808373534218        7.5924489140272247        15.498156633066028     
 C   7.7023905007573008        9.3422471867134611        8.2428077802957045     
 H   7.8723795939697618        7.4495712739917739        9.2596846318379118     
 C   6.4780131429774936        11.074368718051980        9.4100939657450464     
 H   5.6594601828549722        10.530082505805732        11.325522739603841     
 C   5.6561510775182828        10.223388059106195        14.888798898605344     
 H   7.3524949773118378        9.6923929213621705        13.679685039856436     
 C   3.5568465935383866        9.1479748497304936        14.333008014941042     
 H   3.6219043867405762        7.7351963161890156        12.705656236994374     
 C   3.9253758585627914        4.4757861835644954        11.444018212990116     
 H   5.4212420867302322        5.1935586863938816        12.829199499590345     
 C   3.5887429551545491        5.8072584813017434        9.4447378378337454     
 H   4.7937104057357889        7.5927046945592318        9.2872421606064197     
 C   9.4351401148371536        10.652237482138567        16.483350587015959     
 H   8.3705780221864003        9.0182180063582891        17.405723481225280     
 H   10.544823946610579        12.094155493653757        15.307722505032784     
 C   12.356282082656984        10.025601303651991        9.6510425045389656     
 H   10.411562502521990        10.895806526339042        9.2687743711224773     
 H   14.154697723856911        8.9908268020734248        10.266900805154009     
 C   13.376804812374266        4.6875393420539249        14.563458235585395     
 H   12.959416922592556        3.5996611545602732        12.736700778344835     
 H   13.573531373772653        5.9700576121162126        16.289758324177928     
 C   7.2144584344161684        10.652157819037646        8.3019029564181182     
 H   8.2789761115718434        9.0181103669276652        7.3795286498131922     
 H   6.1048413015002732        12.094114280144691        9.4775425536975995     
 C   4.2933862133574605        10.025519546989978        15.134293784975519     
 H   6.2380672867529556        10.895891338487381        15.516408588331000     
 H   2.4950140409562924        8.9905674893520242        14.518596038691777     
 C   3.2727687133061298        4.6876839559178256        10.221639543443738     
 H   3.6902484697782896        3.5995741150186831        12.048210154338522     
 H   3.0759398032735574        5.9704185935694891        8.4955372995911169     
 H   9.2203772592952316        11.335085668734045        17.302725683304669     
 H   12.835967905681448        10.528337122082267        8.8121197026455782     
 H   14.128778684524880        3.9808732341394300        14.910025899146879     
 H   7.4291868792219082        11.334983974133642        7.4825027664281381     
 H   3.8137094928041702        10.528256164181567        15.973221926403689     
 H   2.5207757296178999        3.9810657584093292        9.8750257671138915     
         142

 Br -0.48198448593189486        2.9941624148906114        2.3834090767633587     
 Co  -1.0314231081152643        1.6183134551058180        4.2150608579763791     
 P  -2.8911129748676734       0.42795285581122405        3.5742827313551695     
 Br  -1.5808742016965056        2.9940886483233271        6.0467592638814081     
 P  0.82828382207651563       0.42796319597789478        4.8557998372728965     
 C  -2.6189612844912276      -0.77551179830812877        2.2319426040836512     
 C  -3.7573127852064352      -0.51946884065179766        4.8769071033365439     
 C  -4.1898468246455085        1.5318440320428655        2.9013915349935875     
 C  0.55614719059132145      -0.77552107472798071        6.1981260014386805     
 C   1.6944757375184425      -0.51943804058054011        3.5531554851350218     
 C   2.1270169967251249        1.5318564005464526        5.5286861675328147     
 C  -1.8879361429535491      -0.35140240812879159        1.1066567476312292     
 C  -3.1298939059985655       -2.0830373287192896        2.2740334706252523     
 C  -3.0037145418227871       -1.3993242102722623        5.6737145623027105     
 C  -5.1375285655551268      -0.38849490707934081        5.1096680908743766     
 C  -4.4802961173465485        2.7306630696676755        3.5789933684956434     
 C  -4.9285393416456937        1.1860942525015863        1.7532666694972785     
 C -0.17485562803421104      -0.35142609692161247        7.3234322558139491     
 C   1.0670590510036002       -2.0830534120478457        6.1559983343685145     
 C  0.94087099587978884       -1.3992836460399192        2.7563440353070061     
 C   3.0746915782953859      -0.38846959474910658        3.3203913114393822     
 C   2.4174758741428186        2.7306631415978817        4.8510681122295223     
 C   2.8656978296908848        1.1861241679870922        6.6768213386065538     
 C  -1.6949048974304308       -1.2176607272445823        3.1452075774256238E-002
 H  -1.4712839599174261       0.65444008625334460        1.0772383651089443     
 C  -2.9203045638250535       -2.9496611659372896        1.1976312170081382     
 H  -3.6777953451175662       -2.4275198735465957        3.1461874902978795     
 C  -3.6169442994422361       -2.1148085970217432        6.7037303655406149     
 H  -1.9361128073521370       -1.5251156551808194        5.5024035271295855     
 C  -5.7514195130112640       -1.1254807819304440        6.1266780957457625     
 H  -5.7261989285031518       0.30035836036600588        4.5085531988683272     
 C  -5.5137961354964915        3.5542700559383644        3.1230650262208490     
 H  -3.8945880805550694        3.0168581633151841        4.4549629712968146     
 C  -5.9569300555344249        2.0178844383194061        1.2995971453928745     
 H  -4.6940808501126945       0.26898534245146299        1.2148708902293492     
 C -0.36788883599467787       -1.2177065343410705        8.3986184052297297     
 H -0.59149290100989627       0.65442100632376954        7.3528793865542230     
 C  0.85746564572632966       -2.9496995279856342        7.2323810518217444     
 H   1.6149458252738111       -2.4275244575808110        5.2838303621136804     
 C   1.5540935067381032       -2.1147671014262075        1.7263235197782740     
 H -0.12673002873885919       -1.5250719641605013        2.9276591691219038     
 C   3.6885759312319482       -1.1254561223454760        2.3033775374328962     
 H   3.6633681783312717       0.30037641343390409        3.9215086936586179     
 C   3.4509715392955322        3.5542764778714431        5.3069930310854785     
 H   1.8317768263902237        3.0168445450847270        3.9750895706925511     
 C   3.8940842912110698        2.0179209687828670        7.1304869281723393     
 H   2.6312325923646753       0.26902538157210365        7.2152294829419201     
 C  -2.2104851178125760       -2.5173997269264325        7.5786246643878355E-002
 H  -1.1310803271462426      -0.88815749116102416      -0.83776622078874607     
 H  -3.3074969852691889       -3.9650376218922538        1.2560146309895162     
 C  -4.9890784388354756       -1.9757015136834533        6.9330588982135186     
 H  -3.0144888086652686       -2.7628900669179011        7.3369073727701899     
 H  -6.8210109792451057       -1.0142811643874530        6.2988425324508892     
 C  -6.2540846168996094        3.1988812253310002        1.9880168720436497     
 H  -5.7368867922985700        4.4797106549499706        3.6538249780933172     
 H  -6.5368279999735179        1.7467618352520728       0.41656311082862957     
 C  0.14766385259059187       -2.5174542746393480        8.3542431222268689     
 H -0.93169730390762173      -0.88821432453414295        9.2678512589765667     
 H   1.2446390881331704       -3.9650809054759946        7.1739674649394471     
 C   2.9262287876850257       -1.9756705529334599        1.4969951223203899     
 H  0.95163208025868951       -2.7628424128558291        1.0931456815968310     
 H   4.7581685699895573       -1.0142640060417141        2.1312146268665488     
 C   4.1912467615981468        3.1989061197169013        6.4420531062617394     
 H   3.6740677444157335        4.4797087897340626        4.7762223035411839     
 H   4.4739733944138189        1.7468125432202135        8.0135293869277149     
 H  -2.0369848565053625       -3.1878924142703799      -0.76328285806126628     
 H  -5.4577681178525301       -2.5046481750052751        7.7615537720843015     
 H  -7.0617035891710582        3.8399210508527175        1.6398593597670668     
 H  -2.5845897728366513E-002  -3.1879664882961669        9.1932937903298075     
 H   3.3949141051721745       -2.5046240920647578       0.66850186413800583     
 H   4.9988608744133156        3.8399521052868870        6.7902085010760773     
 Br   7.7778374429555788        5.1656804715792166        14.245749500556547     
 Co   8.3248267103326405        6.5180267719100149        12.392647026433089     
 P   10.196021238321654        7.6865176201823076        13.019031179567396     
 Br   8.8717783504896435        5.1655981088635858        10.539592657292769     
 P   6.4536134231520261        7.6864822177788765        11.766258465306464     
 C   9.9289480246233719        8.8774395080782451        14.371608222072156     
 C   11.085229029674617        8.6230295908390193        11.723503191631174     
 C   11.448543993296260        6.5178339676480466        13.665025957650442     
 C   6.7207104363013199        8.8774158212726437        10.413700805728343     
 C   5.5644173754192341        8.6229761594783287        13.061806174488604     
 C   5.2010751711808370        6.5178540255917641        11.120201061218216     
 C   9.1810992986555569        8.4592000411730197        15.488996209948141     
 C   10.424421848731859        10.190570833478908        14.322684370853306     
 C   10.356894260025134        9.5284080648893745        10.930387888361896     
 C   12.458803236476060        8.4447700117071953        11.481290642668553     
 C   11.756523957653792        5.3766103615164313        12.900344855464397     
 C   12.107782566489542        6.7306011438145870        14.890000158563030     
 C   7.4685197672881349        8.4591472780166228        9.2962980405306954     
 C   6.2252573194851291        10.190553391982364        10.462621691687575     
 C   6.2927363344344664        9.5284289202742123        13.854855217468895     
 C   4.1908694796472190        8.4446196080967475        13.304109296150687     
 C   4.8931370678074053        5.3765429911428386        11.884756879070505     
 C   4.5417720702949280        6.7307659455046460        9.8952978678241514     
 C   8.9491566706673513        9.3406539555853634        16.544067379744099     
 H   8.7766270650007954        7.4489399387276434        15.525842994642248     
 C   10.173641154961444        11.072734075416010        15.376841025547334     
 H   10.989354490936480        10.529456029032147        13.459877435301403     
 C   10.989529067051555        10.222464662750069        9.8968073476729241     
 H   9.2938976332542449        9.6885945090824652        11.105475825710219     
 C   13.090552337201375        9.1513284929847387        10.453772281160660     
 H   13.027400468880119        7.7379846497896221        12.080733851482623     
 C   12.728211698544753        4.4786264160757527        13.347846750193911     
 H   11.226545249286680        5.1879743828394957        11.965201920144519     
 C   13.069809944839115        5.8196180384632488        15.338955876269972     
 H   11.862079484112925        7.6033120774338405        15.493139792023662     
 C   7.7004336494975467        9.3405775863576928        8.2412037137415481     
 H   7.8729759902997838        7.4488803983834311        9.2594554065799208     
 C   6.4760068830977211        11.072692159365436        9.4084382091500416     
 H   5.6603600831590661        10.529458464459756        11.325443223158038     
 C   5.6601087664802581        10.222476595787450        14.888447121486676     
 H   7.3557142964925797        9.6886843686837913        13.679705477433123     
 C   3.5591282902530792        9.1511670412731760        14.331640354073675     
 H   3.6222884580823425        7.7377678167445598        12.704726861076704     
 C   3.9214245758752648        4.4786148878768133        11.437200927281925     
 H   5.4231624223729380        5.1878031014126194        12.819844801963949     
 C   3.5797226506223172        5.8198388421197667        9.4462875069670407     
 H   4.7874463892779895        7.6035445075174835        9.2922530243512895     
 C   9.4384132031883219        10.650076559116878        16.485663431669053     
 H   8.3731461371149098        9.0162841263166271        17.407617634868437     
 H   10.547491497545982        12.092267386867052        15.309814951957076     
 C   12.352764896279076        10.027482821647265        9.6521654244990600     
 H   10.406623560274536        10.893737986471857        9.2688729719567977     
 H   14.152775870760829        8.9961980087667488        10.268894561285464     
 C   13.384932424258423        4.6972106603853865        14.566139961577631     
 H   12.962789859238688        3.6001398926275212        12.747050384622577     
 H   13.585757079493321        5.9878092988783749        16.285062586961754     
 C   7.2111853138874258        10.650003912452405        8.2995971756073796     
 H   8.2764121675925857        9.0161861116615150        7.3776417823756297     
 H   6.1021674200547933        12.092229624649718        9.4754560001887267     
 C   4.2968971735886008        10.027408531418160        15.133170406059563     
 H   6.2430034760572317        10.893815333515800        15.516323177346363     
 H   2.4969257671602656        8.9959619751018387        14.516587609174342     
 C   3.2646436163964818        4.6973417703616596        10.218979044748853     
 H   3.6868698647711722        3.6000603522988031        12.037898674498656     
 H   3.0637256925577794        5.9881371735086262        8.5002363737191970     
 H   9.2256156467865740        11.332336442121859        17.305976366095155     
 H   12.831926775028590        10.531466958929334        8.8137391048868885     
 H   14.139556455977164        3.9936705416176639        14.912784139688073     
 H   7.4239515857471892        11.332243756303310        7.4792614207983075     
 H   3.8177436095583368        10.531393499392335        15.971601537548809     
 H   2.5100022850435453        3.9938451326539357        9.8722929262489920     
         142

 Br -0.48210646218870534        2.9906435408515502        2.3823322988370226     
 Co  -1.0314216599237378        1.6159695274252364        4.2150567260087417     
 P  -2.8916876944309062       0.42670355354010170        3.5749995669796526     
 Br  -1.5807480565768550        2.9905772911309945        6.0478230647032669     
 P  0.82885997516886412       0.42671312314010529        4.8550788275356069     
 C  -2.6197898151321048      -0.77613479868731583        2.2321484607552864     
 C  -3.7590372779757915      -0.52017157927661795        4.8772702739028899     
 C  -4.1881113472009579        1.5338330953885788        2.9034518854542286     
 C  0.55697568428218924      -0.77614270794518270        6.1979175461048133     
 C   1.6962025845465982      -0.52014376533248619        3.5527903183515197     
 C   2.1252829573526126        1.5338446353518074        5.5266219811195336     
 C  -1.8879248610281942      -0.35231870260591241        1.1072566713781062     
 C  -3.1299485803187093       -2.0839408946473608        2.2745818717927269     
 C  -3.0067023421605086       -1.4013046822650361        5.6738915129424399     
 C  -5.1389202809996144      -0.38683101694140670        5.1105063854369392     
 C  -4.4794363309218941        2.7297741650209080        3.5854050885860791     
 C  -4.9228324750211243        1.1947294347314275        1.7514860336675506     
 C -0.17486905186078991      -0.35233942194945123        7.3228277182925545     
 C   1.0671156213832402       -2.0839549860930608        6.1554510869416630     
 C  0.94386195350181001       -1.4012682567159274        2.7561655371463054     
 C   3.0760856618858474      -0.38680809847419589        3.3195514605854437     
 C   2.4166162316785371        2.7297747394980938        4.8446542075365695     
 C   2.8599939051117964        1.1947567468783831        6.6785969073358986     
 C  -1.6929486261373878       -1.2193368878101241        3.3058676926830614E-002
 H  -1.4718823452756835       0.65374491310801019        1.0774662145580500     
 C  -2.9183002768025483       -2.9513417642835607        1.1992918345073245     
 H  -3.6787004552258096       -2.4281436492719366        3.1462692195880915     
 C  -3.6209018499780128       -2.1157173568395686        6.7040860895265535     
 H  -1.9393313773269234       -1.5288175612227373        5.5023898264766267     
 C  -5.7537036343401375       -1.1222951874673996        6.1280423566511866     
 H  -5.7265868161728370       0.30292031246940532        4.5094765853014946     
 C  -5.5098462356968421        3.5570988230145280        3.1298969206287639     
 H  -3.8965137906995628        3.0110934603736657        4.4643322089171331     
 C  -5.9479054606109818        2.0304781018274656        1.2980510518635870     
 H  -4.6878123098814255       0.27983905206631671        1.2098550169764142     
 C -0.36984708518521014       -1.2193774188469635        8.3970091157267568     
 H -0.59089803755890669       0.65372838668139255        7.3526439943388002     
 C  0.85546365008369674       -2.9513758039370708        7.2307236260895698     
 H   1.6158541988264299       -2.4281475224027300        5.2837511723023125     
 C   1.5580551058142929       -2.1156802230435869        1.7259669024904467     
 H -0.12350838832497325       -1.5287783494544511        2.9276707859297137     
 C   3.6908632457787536       -1.1222729788509282        2.3020122807196066     
 H   3.6637577034181446       0.30293683560051365        3.9205834461427562     
 C   3.4470221894959789        3.5571052281842990        5.3001591395369312     
 H   1.8337015564512014        3.0110816818262545        3.9657191736132957     
 C   3.8850630352999627        2.0305114791945802        7.1320281967851056     
 H   2.6249679581182082       0.27987536901489329        7.2202390102077274     
 C  -2.2072118643313181       -2.5195603332837893        7.8097173139490522E-002
 H  -1.1285157961016183      -0.89009019512492171      -0.83587681980987150     
 H  -3.3048249497722701       -3.9669262464930286        1.2581079752205646     
 C  -4.9925904581419278       -1.9738145988051079        6.9341825162021671     
 H  -3.0194239002687415       -2.7649598673461111        7.3369994872431716     
 H  -6.8229261749605952       -1.0088973155987075        6.3008443176258000     
 C  -6.2459575298996484        3.2085472676779001        1.9906879847892849     
 H  -5.7335107870787132        4.4801931498849736        3.6641565986139857     
 H  -6.5246068830461654        1.7644998587868654       0.41186453775576665     
 C  0.14439123817153271       -2.5196087883454132        8.3519336914341835     
 H -0.93426534409685946      -0.89014053548072869        9.2659577222589107     
 H   1.2419711403498535       -3.9669647573783950        7.1718803673255023     
 C   2.9297447577965232       -1.9737868989101139        1.4958707210883508     
 H  0.95657192740282060       -2.7649173406002463        1.0930528044671479     
 H   4.7600868549506012       -1.0088818129375425        2.1292117959498937     
 C   4.1831218593883319        3.2085703009052109        6.4393786223855658     
 H   3.6706914850741601        4.4801921716006570        4.7658897744870661     
 H   4.4617567690624371        1.7645459839381923        8.0182221293849434     
 H  -2.0317471952448263       -3.1906414664333420      -0.76003413280513965     
 H  -5.4618033334672766       -2.5015132802247479        7.7631741255658717     
 H  -7.0509270685639525        3.8527112239074457        1.6426052463203602     
 H  -3.1081999605529868E-002  -3.1907074111265503        9.1900484651268268     
 H   3.3989538295249573       -2.5014918581582823       0.66688068711420523     
 H   4.9880870072319841        3.8527398941581983        6.7874593222884698     
 Br   7.7777131884400204        5.1621613892912954        14.244679097780892     
 Co   8.3248239481793771        6.5156828690190132        12.392648917209780     
 P   10.195444284839489        7.6852661157940769        13.019751565180655     
 Br   8.8719009586606798        5.1620868989272273        10.540662363033491     
 P   6.4541867294968238        7.6852341280409888        11.765542285675817     
 C   9.9281170376210355        8.8768159739804222        14.371815935584941     
 C   11.083501144857154        8.6223226191951188        11.723867722358056     
 C   11.450278032746633        6.5198234291932415        13.667092476065399     
 C   6.7215354270811885        8.8767944561353804        10.413495342095509     
 C   5.5661405217473101        8.6222743958004955        13.061443908609744     
 C   5.1993391043027533        6.5198412866925874        11.118145037046395     
 C   9.1811109194900009        8.4582827474457183        15.489599658443327     
 C   10.424362837558673        10.189667310381019        14.323232875647976     
 C   10.353903395382622        9.5264265196904372        10.930569374565707     
 C   12.457406783438454        8.4464251167064752        11.482125406611699     
 C   11.757380565388413        5.3757181676447878        12.906768040047956     
 C   12.113490814540588        6.7392429530131279        14.888222563406726     
 C   7.4685061975193223        8.4582350726849622        9.2956983856676256     
 C   6.2253081366466159        10.189651360844127        10.462075652038818     
 C   6.2957240473410199        9.5264453243767910        13.854682428802006     
 C   4.1922586157424968        8.4462894666370723        13.303267943105618     
 C   4.8922744377066651        5.3756572481185545        11.878356645943454     
 C   4.5360681764854354        6.7393910872641811        9.8970788988017357     
 C   8.9511144249306156        9.3389769258068274        16.545677534149689     
 H   8.7760304121907158        7.4482432623648789        15.526075651508025     
 C   10.175642310605300        11.071053600624410        15.378501914532601     
 H   10.988442767432831        10.528832510818933        13.459957908131262     
 C   10.985567538466398        10.221554269785061        9.8971666443156323     
 H   9.2906770016188212        9.6848948387842189        11.105470147069196     
 C   13.088262569381238        9.1545047374862651        10.455132045134594     
 H   13.027007476852107        7.7405349406606598        12.081650759344361     
 C   12.732159533030279        4.4814543510381775        13.354692361864519     
 H   11.224614310458012        5.1822019423255465        11.974585023700069     
 C   13.078836923605204        5.8322207766269241        15.337415069442974     
 H   11.868350594691634        7.6141752408404564        15.488122950981296     
 C   7.6984767982377917        9.3389079860019226        8.2395996471873936     
 H   7.8735723866298057        7.4481895227750874        9.2592261813219281     
 C   6.4740006232179494        11.071015600678892        9.4067824525550385     
 H   5.6612599834631592        10.528834423113780        11.325363706712235     
 C   5.6640664554422324        10.221565132468704        14.888095344368010     
 H   7.3589336156733216        9.6849758160054122        13.679725915009811     
 C   3.5614099869677713        9.1543592328158585        14.330272693206307     
 H   3.6226725294241082        7.7403393173001040        12.703797485159035     
 C   3.9174732931877383        4.4814435921891320        11.430383641573732     
 H   5.4250827580156447        5.1820475164313571        12.810490104337555     
 C   3.5707023460900857        5.8324192029377899        9.4478371761003377     
 H   4.7811823728201910        7.6143843204757351        9.2972638880961611     
 C   9.4416862915394901        10.647915636095190        16.487976276322151     
 H   8.3757142520434194        9.0143502462749634        17.409511788511594     
 H   10.550159048481383        12.090379280080345        15.311907398881369     
 C   12.349247709901169        10.029364339642537        9.6532883444591544     
 H   10.401684618027083        10.891669446604670        9.2689715727911182     
 H   14.150854017664747        9.0015692154600746        10.270888317416917     
 C   13.393060036142581        4.7068819787168472        14.568821687569869     
 H   12.966162795884818        3.6006186306947692        12.757399990900320     
 H   13.597982785213990        6.0055609856405372        16.280366849745576     
 C   7.2079121933586840        10.647850005867165        8.2972913947966411     
 H   8.2738482236133279        9.0142618563953629        7.3757549149380663     
 H   6.0994935386093143        12.090344969154748        9.4733694466798557     
 C   4.3004081338197411        10.029297515846345        15.132047027143606     
 H   6.2479396653615087        10.891739328544221        15.516237766361728     
 H   2.4988374933642388        9.0013564608516550        14.514579179656909     
 C   3.2565185194868334        4.7069995848054935        10.216318546053968     
 H   3.6834912597640552        3.6005465895789226        12.027587194658791     
 H   3.0515115818420018        6.0058557534477641        8.5049354478472772     
 H   9.2308540342779164        11.329587215509674        17.309227048885639     
 H   12.827885644375730        10.534596795776400        8.8153585071282006     
 H   14.150334227429449        4.0064678490958974        14.915542380229265     
 H   7.4187162922724710        11.329503538472979        7.4760200751684769     
 H   3.8217777263125030        10.534530834603101        15.969981148693927     
 H   2.4992288404691907        4.0066245068985422        9.8695600853840926     
         142

 Br -0.48222843844551588        2.9871246668124893        2.3812555209106869     
 Co  -1.0314202117322113        1.6136255997446545        4.2150525940411043     
 P  -2.8922624139941391       0.42545425126897929        3.5757164026041357     
 Br  -1.5806219114572044        2.9870659339386614        6.0488868655251267     
 P  0.82943612826121249       0.42546305030231585        4.8543578177983173     
 C  -2.6206183457729821      -0.77675779906650300        2.2323543174269211     
 C  -3.7607617707451482      -0.52087431790143812        4.8776334444692351     
 C  -4.1863758697564073        1.5358221587342924        2.9055122359148702     
 C  0.55780417797305715      -0.77676434116238458        6.1977090907709451     
 C   1.6979294315747540      -0.52084949008443215        3.5524251515680176     
 C   2.1235489179800999        1.5358328701571620        5.5245577947062525     
 C  -1.8879135791028394      -0.35323499708303324        1.1078565951249832     
 C  -3.1300032546388525       -2.0848444605754319        2.2751302729602019     
 C  -3.0096901424982301       -1.4032851542578098        5.6740684635821683     
 C  -5.1403119964441011      -0.38516712680347259        5.1113446799995019     
 C  -4.4785765444972387        2.7288852603741400        3.5918168086765148     
 C  -4.9171256083965549        1.2033646169612688        1.7497053978378228     
 C -0.17488247568736878      -0.35325274697728998        7.3222231807711591     
 C   1.0671721917628803       -2.0848565601382765        6.1549038395148115     
 C  0.94685291112383108       -1.4032528673919353        2.7559870389856052     
 C   3.0774797454763090      -0.38514660219928526        3.3187116097315057     
 C   2.4157565892142552        2.7288863373983054        4.8382403028436176     
 C   2.8542899805327080        1.2033893257696737        6.6803724760652434     
 C  -1.6909923548443448       -1.2210130483756658        3.4665278079404990E-002
 H  -1.4724807306339409       0.65304973996267579        1.0776940640071557     
 C  -2.9162959897800427       -2.9530223626298318        1.2009524520065105     
 H  -3.6796055653340529       -2.4287674249972770        3.1463509488783035     
 C  -3.6248594005137891       -2.1166261166573941        6.7044418135124921     
 H  -1.9425499473017096       -1.5325194672646554        5.5023761258236688     
 C  -5.7559877556690111       -1.1191095930043551        6.1294066175566106     
 H  -5.7269747038425223       0.30548226457280470        4.5103999717346621     
 C  -5.5058963358971935        3.5599275900906915        3.1367288150366792     
 H  -3.8984395008440558        3.0053287574321472        4.4737014465374516     
 C  -5.9388808656875396        2.0430717653355246        1.2965049583342996     
 H  -4.6815437696501556       0.29069276168117042        1.2048391437234793     
 C -0.37180533437574237       -1.2210483033528563        8.3953998262237839     
 H -0.59030317410791711       0.65303576703901556        7.3524086021233783     
 C  0.85346165444106381       -2.9530520798885074        7.2290662003573960     
 H   1.6167625723790486       -2.4287705872246490        5.2836719824909446     
 C   1.5620167048904825       -2.1165933446609659        1.7256102852026194     
 H -0.12028674791108733       -1.5324847347484012        2.9276824027375232     
 C   3.6931505603255586       -1.1190898353563807        2.3006470240063175     
 H   3.6641472285050174       0.30549725776712328        3.9196581986268946     
 C   3.4430728396964256        3.5599339784971544        5.2933252479883830     
 H   1.8356262865121791        3.0053188185677815        3.9563487765340408     
 C   3.8760417793888560        2.0431019896062934        7.1335694653978718     
 H   2.6187033238717405       0.29072535645768294        7.2252485374735356     
 C  -2.2039386108500607       -2.5217209396411460        8.0408099635102689E-002
 H  -1.1259512650569941      -0.89202289908881927      -0.83398741883099681     
 H  -3.3021529142753510       -3.9688148710938034        1.2602013194516131     
 C  -4.9961024774483800       -1.9719276839267625        6.9353061341908155     
 H  -3.0243589918722149       -2.7670296677743211        7.3370916017161525     
 H  -6.8248413706760847       -1.0035134668099623        6.3028461028007117     
 C  -6.2378304428996874        3.2182133100248000        1.9933590975349198     
 H  -5.7301347818588564        4.4806756448199767        3.6744882191346537     
 H  -6.5123857661188138        1.7822378823216583       0.40716596468290367     
 C  0.14111862375247355       -2.5217633020514785        8.3496242606414963     
 H -0.93683338428609730      -0.89206674642731443        9.2640641855412529     
 H   1.2393031925665365       -3.9688486092807955        7.1697932697115574     
 C   2.9332607279080207       -1.9719032448867679        1.4947463198563120     
 H  0.96151177454695158       -2.7669922683446635        1.0929599273374648     
 H   4.7620051399116461       -1.0034996198333712        2.1272089650332391     
 C   4.1749969571785179        3.2182344820935209        6.4367041385093922     
 H   3.6673152257325867        4.4806755534672504        4.7555572454329473     
 H   4.4495401437110553        1.7822794246561708        8.0229148718421719     
 H  -2.0265095339842900       -3.1933905185963041      -0.75678540754901302     
 H  -5.4658385490820240       -2.4983783854442203        7.7647944790474419     
 H  -7.0401505479568476        3.8655013969621743        1.6453511328736534     
 H  -3.6318101482693231E-002  -3.1934483339569337        9.1868031399238461     
 H   3.4029935538777401       -2.4983596242518065       0.66525951009040463     
 H   4.9773131400506525        3.8655276830295096        6.7847101435008623     
 Br   7.7775889339244628        5.1586423070033733        14.243608695005239     
 Co   8.3248211860261119        6.5133389661280114        12.392650807986470     
 P   10.194867331357324        7.6840146114058463        13.020471950793915     
 Br   8.8720235668317162        5.1585756889908687        10.541732068774214     
 P   6.4547600358416215        7.6839860383031011        11.764826106045172     
 C   9.9272860506186991        8.8761924398825975        14.372023649097725     
 C   11.081773260039693        8.6216156475512165        11.724232253084939     
 C   11.452012072197007        6.5218128907384365        13.669158994480354     
 C   6.7223604178610570        8.8761730909981154        10.413289878462674     
 C   5.5678636680753870        8.6215726321226622        13.061081642730883     
 C   5.1976030374246696        6.5218285477934117        11.116089012874573     
 C   9.1811225403244450        8.4573654537184169        15.490203106938512     
 C   10.424303826385488        10.188763787283127        14.323781380442645     
 C   10.350912530740107        9.5244449744914998        10.930750860769518     
 C   12.456010330400849        8.4480802217057569        11.482960170554843     
 C   11.758237173123034        5.3748259737731452        12.913191224631516     
 C   12.119199062591635        6.7478847622116698        14.886444968250423     
 C   7.4684926277505088        8.4573228673532999        9.2950987308045558     
 C   6.2253589538081036        10.188749329705891        10.461529612390061     
 C   6.2987117602475733        9.5244617284793698        13.854509640135117     
 C   4.1936477518377755        8.4479593251773970        13.302426590060549     
 C   4.8914118076059241        5.3747715050942713        11.871956412816404     
 C   4.5303642826759427        6.7480162290237171        9.8988599297793218     
 C   8.9530721791938799        9.3372998960282914        16.547287688555279     
 H   8.7754337593806362        7.4475465860021153        15.526308308373800     
 C   10.177643466249156        11.069373125832808        15.380162803517868     
 H   10.987531043929183        10.528208992605718        13.460038380961121     
 C   10.981606009881244        10.220643876820054        9.8975259409583405     
 H   9.2874563699833956        9.6811951684859725        11.105464468428176     
 C   13.085972801561100        9.1576809819877898        10.456491809108527     
 H   13.026614484824096        7.7430852315316976        12.082567667206099     
 C   12.736107367515803        4.4842822860006022        13.361537973535128     
 H   11.222683371629344        5.1764295018115964        11.983968127255617     
 C   13.087863902371293        5.8448235147905994        15.335874262615977     
 H   11.874621705270343        7.6250384042470722        15.483106109938930     
 C   7.6965199469780368        9.3372383856461543        8.2379955806332390     
 H   7.8741687829598277        7.4474986471667446        9.2589969560639371     
 C   6.4719943633381769        11.069339041992349        9.4051266959600337     
 H   5.6621598837672531        10.528210381767805        11.325284190266432     
 C   5.6680241444042068        10.220653669149961        14.887743567249341     
 H   7.3621529348540644        9.6812672633270331        13.679746352586498     
 C   3.5636916836824635        9.1575514243585410        14.328905032338941     
 H   3.6230566007658744        7.7429108178556483        12.702868109241363     
 C   3.9135220105002122        4.4842722965014508        11.423566355865539     
 H   5.4270030936583504        5.1762919314500957        12.801135406711159     
 C   3.5616820415578538        5.8449995637558132        9.4493868452336347     
 H   4.7749183563623916        7.6252241334339868        9.3022747518410327     
 C   9.4449593798906584        10.645754713073503        16.490289120975245     
 H   8.3782823669719289        9.0124163662333014        17.411405942154747     
 H   10.552826599416786        12.088491173293640        15.313999845805661     
 C   12.345730523523262        10.031245857637812        9.6544112644192488     
 H   10.396745675779629        10.889600906737485        9.2690701736254386     
 H   14.148932164568665        9.0069404221534004        10.272882073548372     
 C   13.401187648026740        4.7165532970483088        14.571503413562105     
 H   12.969535732530950        3.6010973687620167        12.767749597178062     
 H   13.610208490934658        6.0233126724026995        16.275671112529402     
 C   7.2046390728299414        10.645696099281926        8.2949856139859044     
 H   8.2712842796340702        9.0123376011292109        7.3738680475005038     
 H   6.0968196571638344        12.088460313659775        9.4712828931709829     
 C   4.3039190940508814        10.031186500274528        15.130923648227650     
 H   6.2528758546657848        10.889663323572641        15.516152355377091     
 H   2.5007492195682119        9.0067509466014712        14.512570750139474     
 C   3.2483934225771853        4.7166573992493275        10.213658047359083     
 H   3.6801126547569378        3.6010328268590421        12.017275714818926     
 H   3.0392974711262242        6.0235743333869021        8.5096345219753573     
 H   9.2360924217692588        11.326837988897488        17.312477731676122     
 H   12.823844513722872        10.537726632623466        8.8169779093695109     
 H   14.161111998881733        4.0192651565741313        14.918300620770458     
 H   7.4134809987977519        11.326763320642648        7.4727787295386463     
 H   3.8258118430666692        10.537668169813868        15.968360759839047     
 H   2.4884553958948361        4.0194038811431492        9.8668272445191931     
         142

 Br -0.48235041470232642        2.9836057927734281        2.3801787429843508     
 Co  -1.0314187635406851        1.6112816720640728        4.2150484620734661     
 P  -2.8928371335573715       0.42420494899785688        3.5764332382286188     
 Br  -1.5804957663375538        2.9835545767463287        6.0499506663469855     
 P  0.83001228135356098       0.42421297746452635        4.8536368080610277     
 C  -2.6214468764138594      -0.77738079944569016        2.2325601740985559     
 C  -3.7624862635145044      -0.52157705652625841        4.8779966150355811     
 C  -4.1846403923118567        1.5378112220800058        2.9075725863755113     
 C  0.55863267166392494      -0.77738597437958656        6.1975006354370770     
 C   1.6996562786029097      -0.52155521483637812        3.5520599847845156     
 C   2.1218148786075877        1.5378211049625168        5.5224936082929705     
 C  -1.8879022971774846      -0.35415129156015407        1.1084565188718605     
 C  -3.1300579289589958       -2.0857480265035027        2.2756786741276764     
 C  -3.0126779428359511       -1.4052656262505836        5.6742454142218977     
 C  -5.1417037118885887      -0.38350323666553854        5.1121829745620646     
 C  -4.4777167580725843        2.7279963557273725        3.5982285287669504     
 C  -4.9114187417719855        1.2119997991911102        1.7479247620080949     
 C -0.17489589951394766      -0.35416607200512873        7.3216186432497645     
 C   1.0672287621425205       -2.0857581341834921        6.1543565920879599     
 C  0.94984386874585225       -1.4052374780679433        2.7558085408249045     
 C   3.0788738290667705      -0.38348510592437457        3.3178717588775672     
 C   2.4148969467499737        2.7279979352985171        4.8318263981506648     
 C   2.8485860559536191        1.2120219046609646        6.6821480447945882     
 C  -1.6890360835513016       -1.2226892089412076        3.6271879231979366E-002
 H  -1.4730791159921985       0.65235456681734127        1.0779219134562612     
 C  -2.9142917027575375       -2.9547029609761024        1.2026130695056967     
 H  -3.6805106754422963       -2.4293912007226175        3.1464326781685155     
 C  -3.6288169510495654       -2.1175348764752200        6.7047975374984308     
 H  -1.9457685172764960       -1.5362213733065735        5.5023624251707099     
 C  -5.7582718769978856       -1.1159239985413107        6.1307708784620347     
 H  -5.7273625915122066       0.30804421667620407        4.5113233581678296     
 C  -5.5019464360975441        3.5627563571668546        3.1435607094445941     
 H  -3.9003652109885492        2.9995640544906288        4.4830706841577701     
 C  -5.9298562707640974        2.0556654288435841        1.2949588648050123     
 H  -4.6752752294188866       0.30154647129602413        1.1998232704705445     
 C -0.37376358356627459       -1.2227191878587493        8.3937905367208110     
 H -0.58970831065692753       0.65234314739663868        7.3521732099079564     
 C  0.85145965879843089       -2.9547283558399435        7.2274087746252214     
 H   1.6176709459316676       -2.4293936520465680        5.2835927926795767     
 C   1.5659783039666724       -2.1175064662783454        1.7252536679147918     
 H -0.11706510749720139       -1.5361911200423510        2.9276940195453327     
 C   3.6954378748723640       -1.1159066918618332        2.2992817672930279     
 H   3.6645367535918902       0.30805767993373290        3.9187329511110329     
 C   3.4391234898968728        3.5627627288100103        5.2864913564398357     
 H   1.8375510165731568        2.9995559553093090        3.9469783794547855     
 C   3.8670205234777493        2.0556925000180066        7.1351107340106381     
 H   2.6124386896252729       0.30157534390047258        7.2302580647393437     
 C  -2.2006653573688033       -2.5238815459985027        8.2719026130714857E-002
 H  -1.1233867340123700      -0.89395560305271693      -0.83209801785212223     
 H  -3.2994808787784322       -3.9707034956945781        1.2622946636826615     
 C  -4.9996144967548330       -1.9700407690484172        6.9364297521794640     
 H  -3.0292940834756878       -2.7690994682025307        7.3371837161891333     
 H  -6.8267565663915741      -0.99812961802121714        6.3048478879756225     
 C  -6.2297033558997263        3.2278793523717000        1.9960302102805549     
 H  -5.7267587766389996        4.4811581397549798        3.6848198396553222     
 H  -6.5001646491914622        1.7999759058564511       0.40246739161004069     
 C  0.13784600933341440       -2.5239178157575437        8.3473148298488091     
 H -0.93940142447533515      -0.89399295737390017        9.2621706488235969     
 H   1.2366352447832194       -3.9707324611831960        7.1677061720976125     
 C   2.9367766980195182       -1.9700195908634219        1.4936219186242730     
 H  0.96645162169108267       -2.7690671960890807        1.0928670502077817     
 H   4.7639234248726900      -0.99811742672919979        2.1252061341165840     
 C   4.1668720549687031        3.2278986632818305        6.4340296546332176     
 H   3.6639389663910134        4.4811589353338448        4.7452247163788286     
 H   4.4373235183596726        1.8000128653741494        8.0276076142994004     
 H  -2.0212718727237537       -3.1961395707592657      -0.75353668229288640     
 H  -5.4698737646967706       -2.4952434906636927        7.7664148325290121     
 H  -7.0293740273497418        3.8782915700169025        1.6480970194269466     
 H  -4.1554203359856594E-002  -3.1961892567873171        9.1835578147208654     
 H   3.4070332782305224       -2.4952273903453306       0.66363833306660414     
 H   4.9665392728693210        3.8783154719008208        6.7819609647132548     
 Br   7.7774646794089044        5.1551232247154521        14.242538292229584     
 Co   8.3248184238728484        6.5109950632370106        12.392652698763161     
 P   10.194290377875159        7.6827631070176157        13.021192336407177     
 Br   8.8721461750027508        5.1550644790545102        10.542801774514938     
 P   6.4553333421864192        7.6827379485652143        11.764109926414525     
 C   9.9264550636163627        8.8755689057847729        14.372231362610510     
 C   11.080045375222232        8.6209086759073141        11.724596783811823     
 C   11.453746111647382        6.5238023522836315        13.671225512895310     
 C   6.7231854086409246        8.8755517258608503        10.413084414829841     
 C   5.5695868144034630        8.6208708684448307        13.060719376852022     
 C   5.1958669705465859        6.5238158088942351        11.114032988702752     
 C   9.1811341611588908        8.4564481599911137        15.490806555433700     
 C   10.424244815212301        10.187860264185236        14.324329885237315     
 C   10.347921666097594        9.5224634292925625        10.930932346973329     
 C   12.454613877363244        8.4497353267050368        11.483794934497988     
 C   11.759093780857654        5.3739337799015017        12.919614409215077     
 C   12.124907310642682        6.7565265714102107        14.884667373094121     
 C   7.4684790579816962        8.4564106620216375        9.2944990759414861     
 C   6.2254097709695912        10.187847298567654        10.460983572741304     
 C   6.3016994731541267        9.5224781325819485        13.854336851468227     
 C   4.1950368879330533        8.4496291837177235        13.301585237015480     
 C   4.8905491775051839        5.3738857620699871        11.865556179689353     
 C   4.5246603888664492        6.7566413707832522        9.9006409607569061     
 C   8.9550299334571459        9.3356228662497553        16.548897842960869     
 H   8.7748371065705566        7.4468499096393508        15.526540965239574     
 C   10.179644621893011        11.067692651041208        15.381823692503135     
 H   10.986619320425536        10.527585474392504        13.460118853790981     
 C   10.977644481296087        10.219733483855048        9.8978852376010487     
 H   9.2842357383479719        9.6774954981877261        11.105458789787154     
 C   13.083683033740961        9.1608572264893162        10.457851573082461     
 H   13.026221492796083        7.7456355224027345        12.083484575067837     
 C   12.740055202001328        4.4871102209630269        13.368383585205738     
 H   11.220752432800676        5.1706570612976472        11.993351230811164     
 C   13.096890881137382        5.8574262529542747        15.334333455788981     
 H   11.880892815849050        7.6359015676536881        15.478089268896564     
 C   7.6945630957182827        9.3355687852903841        8.2363915140790844     
 H   7.8747651792898496        7.4468077715584018        9.2587677308059444     
 C   6.4699881034584052        11.067662483305806        9.4034709393650306     
 H   5.6630597840713461        10.527586340421829        11.325204673820627     
 C   5.6719818333661811        10.219742205831215        14.887391790130673     
 H   7.3653722540348063        9.6775587106486540        13.679766790163185     
 C   3.5659733803971561        9.1607436159012234        14.327537371471573     
 H   3.6234406721076402        7.7454823184111925        12.701938733323693     
 C   3.9095707278126857        4.4871010008137686        11.416749070157348     
 H   5.4289234293010571        5.1705363464688334        12.791780709084765     
 C   3.5526617370256219        5.8575799245738365        9.4509365143669299     
 H   4.7686543399045931        7.6360639463922384        9.3072856155859025     
 C   9.4482324682418248        10.643593790051815        16.492601965628339     
 H   8.3808504819004384        9.0104824861916395        17.413300095797904     
 H   10.555494150352187        12.086603066506935        15.316092292729955     
 C   12.342213337145354        10.033127375633084        9.6555341843793432     
 H   10.391806733532174        10.887532366870300        9.2691687744597591     
 H   14.147010311472581        9.0123116288467244        10.274875829679825     
 C   13.409315259910898        4.7262246153797705        14.574185139554343     
 H   12.972908669177082        3.6015761068292647        12.778099203455804     
 H   13.622434196655325        6.0410643591648627        16.270975375313228     
 C   7.2013659523011997        10.643542192696685        8.2926798331751659     
 H   8.2687203356548107        9.0104133458630606        7.3719811800629405     
 H   6.0941457757183555        12.086575658164804        9.4691963396621102     
 C   4.3074300542820216        10.033075484702712        15.129800269311692     
 H   6.2578120439700617        10.887587318601062        15.516066944392454     
 H   2.5026609457721851        9.0121454323512875        14.510562320622041     
 C   3.2402683256675373        4.7263152136931614        10.210997548664198     
 H   3.6767340497498209        3.6015190641391621        12.006964234979060     
 H   3.0270833604104461        6.0412929133260391        8.5143335961034374     
 H   9.2413308092606012        11.324088762285301        17.315728414466609     
 H   12.819803383070012        10.540856469470533        8.8185973116108229     
 H   14.171889770334015        4.0320624640523643        14.921058861311652     
 H   7.4082457053230337        11.324023102812315        7.4695373839088157     
 H   3.8298459598208359        10.540805505024634        15.966740370984168     
 H   2.4776819513204820        4.0321832553877552        9.8640944036542937     
         142

 Br -0.48247239095913691        2.9800869187343668        2.3791019650580152     
 Co  -1.0314173153491586        1.6089377443834909        4.2150443301058287     
 P  -2.8934118531206043       0.42295564672673447        3.5771500738531019     
 Br  -1.5803696212179033        2.9800432195539961        6.0510144671688444     
 P  0.83058843444590935       0.42296290462673686        4.8529157983237381     
 C  -2.6222754070547367      -0.77800379982487722        2.2327660307701906     
 C  -3.7642107562838611      -0.52227979515107859        4.8783597856019272     
 C  -4.1829049148673061        1.5398002854257191        2.9096329368361524     
 C  0.55946116535479273      -0.77800760759678844        6.1972921801032088     
 C   1.7013831256310656      -0.52226093958832409        3.5516948180010131     
 C   2.1200808392350750        1.5398093397678716        5.5204294218796894     
 C  -1.8878910152521298      -0.35506758603727490        1.1090564426187375     
 C  -3.1301126032791395       -2.0866515924315738        2.2762270752951514     
 C  -3.0156657431736726       -1.4072460982433574        5.6744223648616270     
 C  -5.1430954273330762      -0.38183934652760443        5.1130212691246264     
 C  -4.4768569716479290        2.7271074510806050        3.6046402488573861     
 C  -4.9057118751474160        1.2206349814209516        1.7461441261783670     
 C -0.17490932334052653      -0.35507939703296748        7.3210141057283700     
 C   1.0672853325221605       -2.0866597082287073        6.1538093446611084     
 C  0.95283482636787331       -1.4072220887439513        2.7556300426642037     
 C   3.0802679126572321      -0.38182360964946394        3.3170319080236292     
 C   2.4140373042856917        2.7271095331987292        4.8254124934577129     
 C   2.8428821313745307        1.2206544835522555        6.6839236135239330     
 C  -1.6870798122582586       -1.2243653695067493        3.7878480384553742E-002
 H  -1.4736775013504559       0.65165939367200687        1.0781497629053669     
 C  -2.9122874157350322       -2.9563835593223735        1.2042736870048829     
 H  -3.6814157855505396       -2.4300149764479579        3.1465144074587275     
 C  -3.6327745015853417       -2.1184436362930454        6.7051532614843694     
 H  -1.9489870872512822       -1.5399232793484914        5.5023487245177511     
 C  -5.7605559983267591       -1.1127384040782664        6.1321351393674579     
 H  -5.7277504791818918       0.31060616877960351        4.5122467446009971     
 C  -5.4979965362978955        3.5655851242430181        3.1503926038525094     
 H  -3.9022909211330425        2.9937993515491104        4.4924399217780886     
 C  -5.9208316758406543        2.0682590923516435        1.2934127712757248     
 H  -4.6690066891876167       0.31240018091087784        1.1948073972176096     
 C -0.37572183275680682       -1.2243900723646421        8.3921812472178381     
 H -0.58911344720593795       0.65165052775426169        7.3519378176925345     
 C  0.84945766315579796       -2.9564046317913801        7.2257513488930476     
 H   1.6185793194842863       -2.4300167168684870        5.2835136028682088     
 C   1.5699399030428620       -2.1184195878957248        1.7248970506269645     
 H -0.11384346708331547       -1.5398975053363009        2.9277056363531422     
 C   3.6977251894191694       -1.1127235483672855        2.2979165105797383     
 H   3.6649262786787631       0.31061810210034246        3.9178077035951713     
 C   3.4351741400973195        3.5655914791228658        5.2796574648912875     
 H   1.8394757466341343        2.9937930920508360        3.9376079823755306     
 C   3.8579992675666421        2.0682830104297203        7.1366520026234044     
 H   2.6061740553788053       0.31242533134326217        7.2352675920051519     
 C  -2.1973921038875455       -2.5260421523558594        8.5029952626327010E-002
 H  -1.1208222029677457      -0.89588830701661448      -0.83020861687324765     
 H  -3.2968088432815135       -3.9725921202953529        1.2643880079137100     
 C  -5.0031265160612852       -1.9681538541700718        6.9375533701681116     
 H  -3.0342291750791612       -2.7711692686307408        7.3372758306621151     
 H  -6.8286717621070636      -0.99274576923247182        6.3068496731505341     
 C  -6.2215762688997653        3.2375453947185999        1.9987013230261899     
 H  -5.7233827714191428        4.4816406346899829        3.6951514601759907     
 H  -6.4879435322641106        1.8177139293912437       0.39776881853717777     
 C  0.13457339491435524       -2.5260723294636089        8.3450053990561219     
 H -0.94196946466457299      -0.89591916832048590        9.2602771121059408     
 H   1.2339672969999025       -3.9726163130855965        7.1656190744836685     
 C   2.9402926681310153       -1.9681359368400759        1.4924975173922339     
 H  0.97139146883521366       -2.7711421238334979        1.0927741730780987     
 H   4.7658417098337349      -0.99273523362502836        2.1232033031999293     
 C   4.1587471527588882        3.2375628444701405        6.4313551707570440     
 H   3.6605627070494400        4.4816423172004383        4.7348921873247107     
 H   4.4251068930082909        1.8177463060921282        8.0323003567566289     
 H  -2.0160342114632179       -3.1988886229222278      -0.75028795703675977     
 H  -5.4739089803115180       -2.4921085958831650        7.7680351860105814     
 H  -7.0185975067426360        3.8910817430716307        1.6508429059802401     
 H  -4.6790305237019950E-002  -3.1989301796177005        9.1803124895178847     
 H   3.4110730025833051       -2.4920951564388547       0.66201715604280353     
 H   4.9557654056879894        3.8911032607721321        6.7792117859256473     
 Br   7.7773404248933460        5.1516041424275301        14.241467889453929     
 Co   8.3248156617195850        6.5086511603460089        12.392654589539854     
 P   10.193713424392994        7.6815116026293850        13.021912722020437     
 Br   8.8722687831737872        5.1515532691181516        10.543871480255660     
 P   6.4559066485312169        7.6814898588273266        11.763393746783880     
 C   9.9256240766140245        8.8749453716869482        14.372439076123294     
 C   11.078317490404771        8.6202017042634118        11.724961314538705     
 C   11.455480151097756        6.5257918138288273        13.673292031310265     
 C   6.7240103994207931        8.8749303607235870        10.412878951197007     
 C   5.5713099607315399        8.6201691047669975        13.060357110973163     
 C   5.1941309036685022        6.5258030699950584        11.111976964530930     
 C   9.1811457819933349        8.4555308662638122        15.491410003928886     
 C   10.424185804039116        10.186956741087345        14.324878390031985     
 C   10.344930801455082        9.5204818840936234        10.931113833177140     
 C   12.453217424325638        8.4513904317043167        11.484629698441132     
 C   11.759950388592275        5.3730415860298582        12.926037593798638     
 C   12.130615558693728        6.7651683806087526        14.882889777937818     
 C   7.4684654882128827        8.4554984566899751        9.2938994210784180     
 C   6.2254605881310781        10.186945267429417        10.460437533092545     
 C   6.3046871860606801        9.5204945366845273        13.854164062801338     
 C   4.1964260240283311        8.4512990422580483        13.300743883970412     
 C   4.8896865474044438        5.3730000190457039        11.859155946562304     
 C   4.5189564950569565        6.7652665125427873        9.9024219917344904     
 C   8.9569876877204102        9.3339458364712176        16.550507997366463     
 H   8.7742404537604770        7.4461532332765863        15.526773622105349     
 C   10.181645777536868        11.066012176249608        15.383484581488402     
 H   10.985707596921888        10.526961956179290        13.460199326620842     
 C   10.973682952710933        10.218823090890041        9.8982445342437568     
 H   9.2810151067125464        9.6737958278894798        11.105453111146133     
 C   13.081393265920823        9.1640334709908426        10.459211337056395     
 H   13.025828500768071        7.7481858132737722        12.084401482929575     
 C   12.744003036486852        4.4899381559254516        13.375229196876347     
 H   11.218821493972008        5.1648846207836980        12.002734334366712     
 C   13.105917859903471        5.8700289911179491        15.332792648961984     
 H   11.887163926427759        7.6467647310603040        15.473072427854198     
 C   7.6926062444585277        9.3338991849346158        8.2347874475249299     
 H   7.8753615756198716        7.4461168959500590        9.2585385055479534     
 C   6.4679818435786336        11.065985924619262        9.4018151827700276     
 H   5.6639596843754401        10.526962299075853        11.325125157374824     
 C   5.6759395223281564        10.218830742512470        14.887040013012006     
 H   7.3685915732155483        9.6738501579702749        13.679787227739874     
 C   3.5682550771118482        9.1639358074439059        14.326169710604207     
 H   3.6238247434494064        7.7480538189667367        12.701009357406022     
 C   3.9056194451251591        4.4899297051260874        11.409931784449155     
 H   5.4308437649437638        5.1647807614875720        12.782426011458369     
 C   3.5436414324933900        5.8701602853918597        9.4524861835002270     
 H   4.7623903234467937        7.6469037593504900        9.3122964793307741     
 C   9.4515055565929931        10.641432867030126        16.494914810281433     
 H   8.3834185968289479        9.0085486061499758        17.415194249441061     
 H   10.558161701287590        12.084714959720230        15.318184739654248     
 C   12.338696150767447        10.035008893628358        9.6566571043394376     
 H   10.386867791284722        10.885463827003115        9.2692673752940795     
 H   14.145088458376499        9.0176828355400502        10.276869585811280     
 C   13.417442871795055        4.7358959337112321        14.576866865546579     
 H   12.976281605823212        3.6020548448965122        12.788448809733545     
 H   13.634659902375994        6.0588160459270251        16.266279638097053     
 C   7.1980928317724571        10.641388286111445        8.2903740523644274     
 H   8.2661563916755529        9.0084890905969086        7.3700943126253780     
 H   6.0914718942728756        12.084691002669832        9.4671097861532374     
 C   4.3109410145131619        10.034964469130895        15.128676890395736     
 H   6.2627482332743378        10.885511313629481        15.515981533407817     
 H   2.5045726719761587        9.0175399181011038        14.508553891104606     
 C   3.2321432287578888        4.7359730281369954        10.208337049969312     
 H   3.6733554447427039        3.6020053014192817        11.996652755139195     
 H   3.0148692496946685        6.0590114932651771        8.5190326702315193     
 H   9.2465691967519437        11.321339535673115        17.318979097257092     
 H   12.815762252417153        10.543986306317599        8.8202167138521332     
 H   14.182667541786300        4.0448597715305983        14.923817101852844     
 H   7.4030104118483147        11.321282884981985        7.4662960382789851     
 H   3.8338800765750021        10.543942840235403        15.965119982129286     
 H   2.4669085067461274        4.0449626296323613        9.8613615627893942     
         142

 Br -0.48259436721594745        2.9765680446953056        2.3780251871316791     
 Co  -1.0314158671576321        1.6065938167029092        4.2150401981381904     
 P  -2.8939865726838372       0.42170634445561206        3.5778669094775850     
 Br  -1.5802434760982527        2.9765318623616634        6.0520782679907041     
 P  0.83116458753825784       0.42171283178894742        4.8521947885864485     
 C  -2.6231039376956140      -0.77862680020406438        2.2329718874418258     
 C  -3.7659352490532174      -0.52298253377589887        4.8787229561682723     
 C  -4.1811694374227555        1.5417893487714327        2.9116932872967940     
 C  0.56028965904566053      -0.77862924081399043        6.1970837247693416     
 C   1.7031099726592214      -0.52296666434027006        3.5513296512175110     
 C   2.1183467998625627        1.5417975745732264        5.5183652354664074     
 C  -1.8878797333267749      -0.35598388051439578        1.1096563663656145     
 C  -3.1301672775992828       -2.0875551583596450        2.2767754764626260     
 C  -3.0186535435113937       -1.4092265702361311        5.6745993155013554     
 C  -5.1444871427775629      -0.38017545638967032        5.1138595636871891     
 C  -4.4759971852232745        2.7262185464338375        3.6110519689478218     
 C  -4.9000050085228466        1.2292701636507928        1.7443634903486394     
 C -0.17492274716710540      -0.35599272206080623        7.3204095682069745     
 C   1.0673419029018005       -2.0875612822739229        6.1532620972342569     
 C  0.95582578398989448       -1.4092066994199595        2.7554515445035030     
 C   3.0816619962476937      -0.38016211337455325        3.3161920571696908     
 C   2.4131776618214098        2.7262211310989408        4.8189985887647611     
 C   2.8371782067954423        1.2292870624435461        6.6856991822532779     
 C  -1.6851235409652157       -1.2260415300722911        3.9485081537128125E-002
 H  -1.4742758867087133       0.65096422052667247        1.0783776123544724     
 C  -2.9102831287125266       -2.9580641576686446        1.2059343045040691     
 H  -3.6823208956587830       -2.4306387521732984        3.1465961367489399     
 C  -3.6367320521211184       -2.1193523961108709        6.7055089854703080     
 H  -1.9522056572260686       -1.5436251853904095        5.5023350238647932     
 C  -5.7628401196556327       -1.1095528096152221        6.1334994002728820     
 H  -5.7281383668515771       0.31316812088300289        4.5131701310341645     
 C  -5.4940466364982461        3.5684138913191816        3.1572244982604247     
 H  -3.9042166312775359        2.9880346486075919        4.5018091593984071     
 C  -5.9118070809172121        2.0808527558597030        1.2918666777464374     
 H  -4.6627381489563478       0.32325389052573150        1.1897915239646748     
 C -0.37768008194733904       -1.2260609568705352        8.3905719577148652     
 H -0.58851858375494825       0.65095790811188470        7.3517024254771126     
 C  0.84745566751316503       -2.9580809077428167        7.2240939231608730     
 H   1.6194876930369053       -2.4306397816904060        5.2834344130568409     
 C   1.5739015021190517       -2.1193327095131038        1.7245404333391372     
 H -0.11062182666942955       -1.5436038906302507        2.9277172531609521     
 C   3.7000125039659748       -1.1095404048727380        2.2965512538664488     
 H   3.6653158037656359       0.31317852426695203        3.9168824560793096     
 C   3.4312247902977662        3.5684202294357217        5.2728235733427402     
 H   1.8414004766951120        2.9880302287923635        3.9282375852962756     
 C   3.8489780116555354        2.0808735208414335        7.1381932712361706     
 H   2.5999094211323377       0.32327531878605181        7.2402771192709601     
 C  -2.1941188504062881       -2.5282027587132156        8.7340879121939177E-002
 H  -1.1182576719231214      -0.89782101098051204      -0.82831921589437296     
 H  -3.2941368077845947       -3.9744807448961277        1.2664813521447582     
 C  -5.0066385353677374       -1.9662669392917265        6.9386769881567600     
 H  -3.0391642666826342       -2.7732390690589508        7.3373679451350959     
 H  -6.8305869578225531      -0.98736192044372662        6.3088514583254449     
 C  -6.2134491818998043        3.2472114370654999        2.0013724357718248     
 H  -5.7200067661992859        4.4821231296249859        3.7054830806966588     
 H  -6.4757224153367590        1.8354519529260365       0.39307024546431479     
 C  0.13130078049529609       -2.5282268431696742        8.3426959682634347     
 H -0.94453750485381083      -0.89784537926707164        9.2583835753882830     
 H   1.2312993492165853       -3.9745001649879974        7.1635319768697236     
 C   2.9438086382425128       -1.9662522828167299        1.4913731161601949     
 H  0.97633131597934475       -2.7732170515779151        1.0926812959484156     
 H   4.7677599947947789      -0.98735304052085704        2.1212004722832742     
 C   4.1506222505490733        3.2472270256584506        6.4286806868808704     
 H   3.6571864477078666        4.4821256990670326        4.7245596582705920     
 H   4.4128902676569091        1.8354797468101067        8.0369930992138574     
 H  -2.0107965502026817       -3.2016376750851898      -0.74703923178063314     
 H  -5.4779441959262645       -2.4889737011026378        7.7696555394921516     
 H  -7.0078209861355312        3.9038719161263589        1.6535887925335335     
 H  -5.2026407114183312E-002  -3.2016711024480839        9.1770671643149040     
 H   3.4151127269360879       -2.4889629225323788       0.66039597901900293     
 H   4.9449915385066578        3.9038910496434438        6.7764626071380398     
 Br   7.7772161703777885        5.1480850601396089        14.240397486678276     
 Co   8.3248128995663198        6.5063072574550072        12.392656480316544     
 P   10.193136470910829        7.6802600982411544        13.022633107633697     
 Br   8.8723913913448236        5.1480420591817930        10.544941185996384     
 P   6.4564799548760146        7.6802417690894389        11.762677567153233     
 C   9.9247930896116880        8.8743218375891235        14.372646789636077     
 C   11.076589605587309        8.6194947326195095        11.725325845265587     
 C   11.457214190548129        6.5277812753740223        13.675358549725221     
 C   6.7248353902006617        8.8743089955863219        10.412673487564172     
 C   5.5730331070596160        8.6194673410891660        13.059994845094302     
 C   5.1923948367904185        6.5277903310958818        11.109920940359107     
 C   9.1811574028277789        8.4546135725365108        15.492013452424072     
 C   10.424126792865930        10.186053217989455        14.325426894826654     
 C   10.341939936812567        9.5185003388946861        10.931295319380951     
 C   12.451820971288033        8.4530455367035984        11.485464462384279     
 C   11.760806996326895        5.3721493921582155        12.932460778382199     
 C   12.136323806744775        6.7738101898072935        14.881112182781514     
 C   7.4684519184440701        8.4545862513583128        9.2932997662153483     
 C   6.2255114052925657        10.186043236291180        10.459891493443788     
 C   6.3076748989672335        9.5185109407871060        13.853991274134449     
 C   4.1978151601236098        8.4529689007983730        13.299902530925344     
 C   4.8888239173037036        5.3721142760214198        11.852755713435252     
 C   4.5132526012474639        6.7738916543023224        9.9042030227120765     
 C   8.9589454419836745        9.3322688066926816        16.552118151772053     
 H   8.7736438009503974        7.4454565569138218        15.527006278971125     
 C   10.183646933180723        11.064331701458006        15.385145470473669     
 H   10.984795873418239        10.526338437966075        13.460279799450701     
 C   10.969721424125776        10.217912697925033        9.8986038308864650     
 H   9.2777944750771226        9.6700961575912316        11.105447432505111     
 C   13.079103498100686        9.1672097154923691        10.460571101030329     
 H   13.025435508740060        7.7507361041448100        12.085318390791313     
 C   12.747950870972376        4.4927660908878764        13.382074808546957     
 H   11.216890555143340        5.1591121802697488        12.012117437922260     
 C   13.114944838669560        5.8826317292816244        15.331251842134986     
 H   11.893435037006466        7.6576278944669198        15.468055586811833     
 C   7.6906493931987727        9.3322295845788457        8.2331833809707753     
 H   7.8759579719498936        7.4454260203417153        9.2583092802899607     
 C   6.4659755836988611        11.064309365932719        9.4001594261750228     
 H   5.6648595846795331        10.526338257729877        11.325045640929021     
 C   5.6798972112901307        10.217919279193724        14.886688235893338     
 H   7.3718108923962902        9.6701416052918958        13.679807665316561     
 C   3.5705367738265403        9.1671279989865884        14.324802049736839     
 H   3.6242088147911722        7.7506253195222810        12.700079981488352     
 C   3.9016681624376326        4.4927584094384061        11.403114498740962     
 H   5.4327641005864695        5.1590251765063098        12.773071313831975     
 C   3.5346211279611586        5.8827406462098821        9.4540358526335222     
 H   4.7561263069889952        7.6577435723087417        9.3173073430756457     
 C   9.4547786449441613        10.639271944008438        16.497227654934527     
 H   8.3859867117574556        9.0066147261083138        17.417088403084218     
 H   10.560829252222991        12.082826852933524        15.320277186578540     
 C   12.335178964389540        10.036890411623633        9.6577800242995320     
 H   10.381928849037267        10.883395287135928        9.2693659761284000     
 H   14.143166605280417        9.0230540422333743        10.278863341942733     
 C   13.425570483679213        4.7455672520426928        14.579548591538817     
 H   12.979654542469344        3.6025335829637601        12.798798416011287     
 H   13.646885608096662        6.0765677326891874        16.261583900880876     
 C   7.1948197112437153        10.639234379526204        8.2880682715536906     
 H   8.2635924476962952        9.0065648353307566        7.3682074451878146     
 H   6.0887980128273966        12.082806347174859        9.4650232326443664     
 C   4.3144519747443022        10.036853453559079        15.127553511479780     
 H   6.2676844225786148        10.883435308657901        15.515896122423182     
 H   2.5064843981801319        9.0229344038509200        14.506545461587173     
 C   3.2240181318482408        4.7456308425808293        10.205676551274427     
 H   3.6699768397355865        3.6024915386994012        11.986341275299329     
 H   3.0026551389788909        6.0767300732043141        8.5237317443595995     
 H   9.2518075842432861        11.318590309060930        17.322229780047575     
 H   12.811721121764293        10.547116143164667        8.8218361160934453     
 H   14.193445313238584        4.0576570790088322        14.926575342394038     
 H   7.3977751183735965        11.318542667151654        7.4630546926491546     
 H   3.8379141933291683        10.547080175446169        15.963499593274406     
 H   2.4561350621717728        4.0577420038769683        9.8586287219244966     
         142

 Br -0.48271634347275794        2.9730491706562447        2.3769484092053434     
 Co  -1.0314144189661059        1.6042498890223273        4.2150360661705530     
 P  -2.8945612922470700       0.42045704218448965        3.5785837451020681     
 Br  -1.5801173309786023        2.9730205051693308        6.0531420688125630     
 P  0.83174074063060632       0.42046275895115792        4.8514737788491589     
 C  -2.6239324683364913      -0.77924980058325144        2.2331777441134606     
 C  -3.7676597418225741      -0.52368527240071905        4.8790861267346184     
 C  -4.1794339599782049        1.5437784121171461        2.9137536377574351     
 C  0.56111815273652832      -0.77925087403119231        6.1968752694354734     
 C   1.7048368196873771      -0.52367238909221603        3.5509644844340089     
 C   2.1166127604900504        1.5437858093785810        5.5163010490531263     
 C  -1.8878684514014201      -0.35690017499151661        1.1102562901124917     
 C  -3.1302219519194261       -2.0884587242877157        2.2773238776301010     
 C  -3.0216413438491152       -1.4112070422289049        5.6747762661410848     
 C  -5.1458788582220505      -0.37851156625173626        5.1146978582497518     
 C  -4.4751373987986192        2.7253296417870696        3.6174636890382574     
 C  -4.8942981418982772        1.2379053458806342        1.7425828545189115     
 C -0.17493617099368430      -0.35690604708864498        7.3198050306855800     
 C   1.0673984732814406       -2.0884628563191381        6.1527148498074054     
 C  0.95881674161191566       -1.4111913100959674        2.7552730463428023     
 C   3.0830560798381548      -0.37850061709964256        3.3153522063157528     
 C   2.4123180193571283        2.7253327289991525        4.8125846840718083     
 C   2.8314742822163539        1.2379196413348370        6.6874747509826227     
 C  -1.6831672696721727       -1.2277176906378329        4.1091682689702501E-002
 H  -1.4748742720669707       0.65026904738133795        1.0786054618035781     
 C  -2.9082788416900214       -2.9597447560149157        1.2075949220032554     
 H  -3.6832260057670267       -2.4312625278986388        3.1466778660391519     
 C  -3.6406896026568947       -2.1202611559286968        6.7058647094562467     
 H  -1.9554242272008551       -1.5473270914323276        5.5023213232118344     
 C  -5.7651242409845072       -1.1063672151521777        6.1348636611783061     
 H  -5.7285262545212614       0.31573007298640227        4.5140935174673320     
 C  -5.4900967366985967        3.5712426583953452        3.1640563926683396     
 H  -3.9061423414220289        2.9822699456660735        4.5111783970187256     
 C  -5.9027824859937699        2.0934464193677624        1.2903205842171501     
 H  -4.6564696087250779       0.33410760014058521        1.1847756507117400     
 C -0.37963833113787127       -1.2277318413764282        8.3889626682118923     
 H -0.58792372030395867       0.65026528846950782        7.3514670332616907     
 C  0.84545367187053211       -2.9597571836942533        7.2224364974286983     
 H   1.6203960665895241       -2.4312628465123249        5.2833552232454730     
 C   1.5778631011952415       -2.1202458311304833        1.7241838160513099     
 H -0.10740018625554361       -1.5473102759242008        2.9277288699687616     
 C   3.7022998185127802       -1.1063572613781902        2.2951859971531592     
 H   3.6657053288525088       0.31573894643356165        3.9159572085634475     
 C   3.4272754404982133        3.5712489797485771        5.2659896817941929     
 H   1.8433252067560897        2.9822673655338909        3.9188671882170203     
 C   3.8399567557444283        2.0934640312531467        7.1397345398489369     
 H   2.5936447868858701       0.33412530622884146        7.2452866465367682     
 C  -2.1908455969250307       -2.5303633650705724        8.9651805617551344E-002
 H  -1.1156931408784971      -0.89975371494440970      -0.82642981491549838     
 H  -3.2914647722876760       -3.9763693694969025        1.2685746963758067     
 C  -5.0101505546741905       -1.9643800244133811        6.9398006061454085     
 H  -3.0440993582861076       -2.7753088694871604        7.3374600596080768     
 H  -6.8325021535380426      -0.98197807165498130        6.3108532435003566     
 C  -6.2053220948998442        3.2568774794123998        2.0040435485174597     
 H  -5.7166307609794291        4.4826056245599890        3.7158147012173273     
 H  -6.4635012984094073        1.8531899764608293       0.38837167239145187     
 C  0.12802816607623690       -2.5303813568757394        8.3403865374707475     
 H -0.94710554504304867      -0.89977159021365727        9.2564900386706270     
 H   1.2286314014332684       -3.9763840168903979        7.1614448792557788     
 C   2.9473246083540103       -1.9643686287933839        1.4902487149281560     
 H  0.98127116312347584       -2.7752919793223323        1.0925884188187323     
 H   4.7696782797558228      -0.98197084741668561        2.1191976413666196     
 C   4.1424973483392584        3.2568912068467601        6.4260062030046958     
 H   3.6538101883662937        4.4826090809336261        4.7142271292164732     
 H   4.4006736423055273        1.8532131875280853        8.0416858416710859     
 H  -2.0055588889421454       -3.2043867272481514      -0.74379050652450651     
 H  -5.4819794115410119       -2.4858388063221102        7.7712758929737218     
 H  -6.9970444655284254        3.9166620891810870        1.6563346790868267     
 H  -5.7262508991346675E-002  -3.2044120252784674        9.1738218391119233     
 H   3.4191524512888707       -2.4858306886259030       0.65877480199520233     
 H   4.9342176713253263        3.9166788385147551        6.7737134283504314     
 Br   7.7770919158622300        5.1445659778516868        14.239327083902621     
 Co   8.3248101374130563        6.5039633545640063        12.392658371093235     
 P   10.192559517428663        7.6790085938529238        13.023353493246958     
 Br   8.8725139995158582        5.1445308492454345        10.546010891737106     
 P   6.4570532612208122        7.6789936793515512        11.761961387522588     
 C   9.9239621026093516        8.8736983034912988        14.372854503148861     
 C   11.074861720769848        8.6187877609756072        11.725690375992469     
 C   11.458948229998503        6.5297707369192173        13.677425068140177     
 C   6.7256603809805293        8.8736876304490568        10.412468023931339     
 C   5.5747562533876929        8.6187655774113328        13.059632579215441     
 C   5.1906587699123348        6.5297775921967061        11.107864916187285     
 C   9.1811690236622230        8.4536962788092076        15.492616900919259     
 C   10.424067781692743        10.185149694891564        14.325975399621324     
 C   10.338949072170054        9.5165187936957487        10.931476805584760     
 C   12.450424518250427        8.4547006417028783        11.486299226327423     
 C   11.761663604061518        5.3712571982865720        12.938883962965759     
 C   12.142032054795822        6.7824519990058345        14.879334587625213     
 C   7.4684383486752566        8.4536740460266504        9.2927001113522785     
 C   6.2255622224540526        10.185141205152943        10.459345453795031     
 C   6.3106626118737870        9.5165273448896848        13.853818485467560     
 C   4.1992042962188876        8.4546387593386996        13.299061177880274     
 C   4.8879612872029634        5.3712285329971365        11.846355480308201     
 C   4.5075487074379712        6.7825167960618584        9.9059840536896608     
 C   8.9609031962469388        9.3305917769141455        16.553728306177643     
 H   8.7730471481403178        7.4447598805510573        15.527238935836900     
 C   10.185648088824580        11.062651226666405        15.386806359458935     
 H   10.983884149914592        10.525714919752861        13.460360272280560     
 C   10.965759895540621        10.217002304960028        9.8989631275291732     
 H   9.2745738434416971        9.6663964872929853        11.105441753864088     
 C   13.076813730280548        9.1703859599938955        10.461930865004263     
 H   13.025042516712048        7.7532863950158477        12.086235298653051     
 C   12.751898705457901        4.4955940258503011        13.388920420217566     
 H   11.214959616314673        5.1533397397557996        12.021500541477808     
 C   13.123971817435649        5.8952344674452997        15.329711035307989     
 H   11.899706147585174        7.6684910578735366        15.463038745769467     
 C   7.6886925419390186        9.3305599842230773        8.2315793144166207     
 H   7.8765543682799155        7.4447351447333725        9.2580800550319680     
 C   6.4639693238190894        11.062632807246175        9.3985036695800197     
 H   5.6657594849836270        10.525714216383903        11.324966124483216     
 C   5.6838549002521050        10.217007815874981        14.886336458774672     
 H   7.3750302115770330        9.6664330526135167        13.679828102893248     
 C   3.5728184705412329        9.1703201905292708        14.323434388869472     
 H   3.6245928861329384        7.7531968200778252        12.699150605570683     
 C   3.8977168797501061        4.4955871137507240        11.396297213032771     
 H   5.4346844362291762        5.1532695915250475        12.763716616205580     
 C   3.5256008234289267        5.8953210070279054        9.4555855217668192     
 H   4.7498622905311958        7.6685833852669933        9.3223182068205155     
 C   9.4580517332953296        10.637111020986751        16.499540499587621     
 H   8.3885548266859651        9.0046808460666501        17.418982556727375     
 H   10.563496803158394        12.080938746146819        15.322369633502833     
 C   12.331661778011634        10.038771929618905        9.6589029442596264     
 H   10.376989906789813        10.881326747268742        9.2694645769627204     
 H   14.141244752184335        9.0284252489267001        10.280857098074188     
 C   13.433698095563370        4.7552385703741544        14.582230317531053     
 H   12.983027479115474        3.6030123210310081        12.809148022289030     
 H   13.659111313817331        6.0943194194513497        16.256888163664701     
 C   7.1915465907149727        10.637080472940964        8.2857624907429521     
 H   8.2610285037170357        9.0046405800646063        7.3663205777502521     
 H   6.0861241313819168        12.080921691679888        9.4629366791354936     
 C   4.3179629349754425        10.038742437987262        15.126430132563824     
 H   6.2726206118828909        10.881359303686322        15.515810711438546     
 H   2.5083961243841051        9.0283288896007363        14.504537032069740     
 C   3.2158930349385924        4.7552886570246624        10.203016052579541     
 H   3.6665982347284696        3.6029777759795212        11.976029795459464     
 H   2.9904410282631129        6.0944486531434521        8.5284308184876796     
 H   9.2570459717346303        11.315841082448744        17.325480462838062     
 H   12.807679991111435        10.550245980011733        8.8234555183347556     
 H   14.204223084690868        4.0704543864870653        14.929333582935230     
 H   7.3925398248988774        11.315802449321321        7.4598133470193240     
 H   3.8419483100833349        10.550217510656935        15.961879204419525     
 H   2.4453616175974182        4.0705213781215743        9.8558958810595971     
         142

 Br -0.48283831972956848        2.9695302966171835        2.3758716312790074     
 Co  -1.0314129707745794        1.6019059613417457        4.2150319342029148     
 P  -2.8951360118103029       0.41920773991336724        3.5793005807265508     
 Br  -1.5799911858589517        2.9695091479769982        6.0542058696344228     
 P  0.83231689372295470       0.41921268611336843        4.8507527691118693     
 C  -2.6247609989773686      -0.77987280096243861        2.2333836007850953     
 C  -3.7693842345919304      -0.52438801102553934        4.8794492973009644     
 C  -4.1776984825336534        1.5457674754628596        2.9158139882180762     
 C  0.56194664642739611      -0.77987250724839430        6.1966668141016052     
 C   1.7065636667155328      -0.52437811384416211        3.5505993176505068     
 C   2.1148787211175377        1.5457740441839358        5.5142368626398444     
 C  -1.8878571694760651      -0.35781646946863743        1.1108562138593687     
 C  -3.1302766262395698       -2.0893622902157869        2.2778722787975756     
 C  -3.0246291441868363       -1.4131875142216788        5.6749532167808132     
 C  -5.1472705736665381      -0.37684767611380215        5.1155361528123144     
 C  -4.4742776123739647        2.7244407371403021        3.6238754091286931     
 C  -4.8885912752737077        1.2465405281104756        1.7408022186891836     
 C -0.17494959482026318      -0.35781937211648374        7.3192004931641845     
 C   1.0674550436610806       -2.0893644303643537        6.1521676023805547     
 C  0.96180769923393672       -1.4131759207719754        2.7550945481821016     
 C   3.0844501634286163      -0.37683912082473192        3.3145123554618143     
 C   2.4114583768928464        2.7244443268993646        4.8061707793788564     
 C   2.8257703576372655        1.2465522202261277        6.6892503197119675     
 C  -1.6812109983791297       -1.2293938512033746        4.2698283842276877E-002
 H  -1.4754726574252282       0.64957387423600355        1.0788333112526836     
 C  -2.9062745546675162       -2.9614253543611868        1.2092555395024416     
 H  -3.6841311158752701       -2.4318863036239797        3.1467595953293639     
 C  -3.6446471531926710       -2.1211699157465222        6.7062204334421844     
 H  -1.9586427971756413       -1.5510289974742455        5.5023076225588756     
 C  -5.7674083623133807       -1.1031816206891334        6.1362279220837301     
 H  -5.7289141421909466       0.31829202508980170        4.5150169039004995     
 C  -5.4861468368989481        3.5740714254715087        3.1708882870762549     
 H  -3.9080680515665223        2.9765052427245551        4.5205476346390441     
 C  -5.8937578910703268        2.1060400828758219        1.2887744906878627     
 H  -4.6502010684938089       0.34496130975543893        1.1797597774588049     
 C -0.38159658032840349       -1.2294027258823210        8.3873533787089194     
 H -0.58732885685296909       0.64957266882713083        7.3512316410462679     
 C  0.84345167622789918       -2.9614334596456899        7.2207790716965246     
 H   1.6213044401421430       -2.4318859113342439        5.2832760334341051     
 C   1.5818247002714312       -2.1211589527478623        1.7238271987634826     
 H -0.10417854584165769       -1.5510166612181506        2.9277404867765711     
 C   3.7045871330595856       -1.1031741178836427        2.2938207404398696     
 H   3.6660948539393812       0.31829936860017127        3.9150319610475859     
 C   3.4233260906986600        3.5740777300614330        5.2591557902456447     
 H   1.8452499368170674        2.9765045022754180        3.9094967911377654     
 C   3.8309354998333216        2.1060545416648599        7.1412758084617032     
 H   2.5873801526394029       0.34497529367163110        7.2502961738025755     
 C  -2.1875723434437728       -2.5325239714279291        9.1962732113163512E-002
 H  -1.1131286098338729      -0.90168641890830725      -0.82454041393662381     
 H  -3.2887927367907572       -3.9782579940976768        1.2706680406068551     
 C  -5.0136625739806426       -1.9624931095350360        6.9409242241340570     
 H  -3.0490344498895805       -2.7773786699153704        7.3375521740810585     
 H  -6.8344173492535321      -0.97659422286623609        6.3128550286752674     
 C  -6.1971950078998832        3.2665435217593002        2.0067146612630946     
 H  -5.7132547557595723        4.4830881194949912        3.7261463217379958     
 H  -6.4512801814820548        1.8709279999956219       0.38367309931858889     
 C  0.12475555165717776       -2.5325358705818042        8.3380771066780621     
 H -0.94967358523228640      -0.90169780116024301        9.2545965019529692     
 H   1.2259634536499513       -3.9782678687927984        7.1593577816418339     
 C   2.9508405784655078       -1.9624849747700379        1.4891243136961170     
 H  0.98621101026760682       -2.7773669070667495        1.0924955416890492     
 H   4.7715965647168677      -0.97658865431251418        2.1171948104499645     
 C   4.1343724461294435        3.2665553880350702        6.4233317191285222     
 H   3.6504339290247203        4.4830924628002204        4.7038946001623554     
 H   4.3884570169541455        1.8709466282460641        8.0463785841283144     
 H  -2.0003212276816091       -3.2071357794111135      -0.74054178126837988     
 H  -5.4860146271557584       -2.4827039115415825        7.7728962464552920     
 H  -6.9862679449213205        3.9294522622358152        1.6590805656401200     
 H  -6.2498610868510031E-002  -3.2071529481088508        9.1705765139089426     
 H   3.4231921756416535       -2.4826984547194275       0.65715362497140173     
 H   4.9234438041439947        3.9294666273860663        6.7709642495628239     
 Br   7.7769676613466716        5.1410468955637656        14.238256681126966     
 Co   8.3248073752597911        6.5016194516730046        12.392660261869926     
 P   10.191982563946498        7.6777570894646923        13.024073878860218     
 Br   8.8726366076868945        5.1410196393090759        10.547080597477830     
 P   6.4576265675656099        7.6777455896136635        11.761245207891941     
 C   9.9231311156070152        8.8730747693934742        14.373062216661646     
 C   11.073133835952387        8.6180807893317066        11.726054906719352     
 C   11.460682269448878        6.5317601984644122        13.679491586555132     
 C   6.7264853717603978        8.8730662653117935        10.412262560298505     
 C   5.5764793997157689        8.6180638137335013        13.059270313336581     
 C   5.1889227030342511        6.5317648532975294        11.105808892015464     
 C   9.1811806444966670        8.4527789850819062        15.493220349414445     
 C   10.424008770519558        10.184246171793673        14.326523904415994     
 C   10.335958207527542        9.5145372484968114        10.931658291788571     
 C   12.449028065212822        8.4563557467021582        11.487133990270568     
 C   11.762520211796138        5.3703650044149294        12.945307147549318     
 C   12.147740302846868        6.7910938082043764        14.877556992468909     
 C   7.4684247789064440        8.4527618406949898        9.2921004564892087     
 C   6.2256130396155402        10.184239174014706        10.458799414146274     
 C   6.3136503247803413        9.5145437489922635        13.853645696800669     
 C   4.2005934323141663        8.4563086178790243        13.298219824835206     
 C   4.8870986571022232        5.3703427899728524        11.839955247181152     
 C   4.5018448136284785        6.7911419378213935        9.9077650846672451     
 C   8.9628609505102030        9.3289147471356095        16.555338460583233     
 H   8.7724504953302382        7.4440632041882928        15.527471592702675     
 C   10.187649244468435        11.060970751874805        15.388467248444202     
 H   10.982972426410944        10.525091401539646        13.460440745110420     
 C   10.961798366955465        10.216091911995020        9.8993224241718796     
 H   9.2713532118062734        9.6626968169947389        11.105436075223068     
 C   13.074523962460411        9.1735622044954219        10.463290628978198     
 H   13.024649524684037        7.7558366858868855        12.087152206514789     
 C   12.755846539943427        4.4984219608127258        13.395766031888174     
 H   11.213028677486005        5.1475672992418504        12.030883645033356     
 C   13.132998796201738        5.9078372056089750        15.328170228480992     
 H   11.905977258163881        7.6793542212801524        15.458021904727101     
 C   7.6867356906792637        9.3288903838673072        8.2299752478624644     
 H   7.8771507646099375        7.4440442691250297        9.2578508297739770     
 C   6.4619630639393169        11.060956248559631        9.3968479129850149     
 H   5.6666593852877201        10.525090175037928        11.324886608037414     
 C   5.6878125892140794        10.216096352556235        14.885984681656003     
 H   7.3782495307577749        9.6627244999351376        13.679848540469937     
 C   3.5751001672559251        9.1735123820719533        14.322066728002104     
 H   3.6249769574747042        7.7557683206333694        12.698221229653011     
 C   3.8937655970625795        4.4984158180630427        11.389479927324578     
 H   5.4366047718718820        5.1475140065437861        12.754361918579185     
 C   3.5165805188966948        5.9079013678459287        9.4571351909001145     
 H   4.7435982740733973        7.6794231982252450        9.3273290705653871     
 C   9.4613248216464978        10.634950097965064        16.501853344240718     
 H   8.3911229416144746        9.0027469660249881        17.420876710370532     
 H   10.566164354093795        12.079050639360114        15.324462080427125     
 C   12.328144591633727        10.040653447614179        9.6600258642197208     
 H   10.372050964542360        10.879258207401557        9.2695631777970391     
 H   14.139322899088253        9.0337964556200241        10.282850854205641     
 C   13.441825707447528        4.7649098887056160        14.584912043523291     
 H   12.986400415761606        3.6034910590982556        12.819497628566772     
 H   13.671337019537999        6.1120711062135120        16.252192426448527     
 C   7.1882734701862310        10.634926566355723        8.2834567099322136     
 H   8.2584645597377779        9.0027163247984543        7.3644337103126887     
 H   6.0834502499364378        12.079037036184916        9.4608501256266209     
 C   4.3214738952065828        10.040631422415446        15.125306753647868     
 H   6.2775568011871679        10.879283298714743        15.515725300453909     
 H   2.5103078505880783        9.0337233753505508        14.502528602552305     
 C   3.2077679380289443        4.7649464714684964        10.200355553884656     
 H   3.6632196297213522        3.6034640132596407        11.965718315619599     
 H   2.9782269175473353        6.1121672330825891        8.5331298926157597     
 H   9.2622843592259727        11.313091855836557        17.328731145628545     
 H   12.803638860458575        10.553375816858800        8.8250749205760677     
 H   14.215000856143153        4.0832516939652992        14.932091823476425     
 H   7.3873045314241592        11.313062231490990        7.4565720013894934     
 H   3.8459824268375011        10.553354845867702        15.960258815564645     
 H   2.4345881730230636        4.0833007523661813        9.8531630401946977     
         142

 Br -0.48296029598637902        2.9660114225781222        2.3747948533526717     
 Co  -1.0314115225830529        1.5995620336611638        4.2150278022352774     
 P  -2.8957107313735353       0.41795843764224483        3.5800174163510339     
 Br  -1.5798650407393011        2.9659977907846651        6.0552696704562816     
 P  0.83289304681530318       0.41796261327557893        4.8500317593745796     
 C  -2.6255895296182459      -0.78049580134162577        2.2335894574567301     
 C  -3.7711087273612871      -0.52509074965035951        4.8798124678673105     
 C  -4.1759630050891028        1.5477565388085730        2.9178743386787174     
 C  0.56277514011826391      -0.78049414046559618        6.1964583587677371     
 C   1.7082905137436888      -0.52508383859610808        3.5502341508670043     
 C   2.1131446817450255        1.5477622789892906        5.5121726762265633     
 C  -1.8878458875507103      -0.35873276394575826        1.1114561376062457     
 C  -3.1303313005597131       -2.0902658561438581        2.2784206799650506     
 C  -3.0276169445245578       -1.4151679862144526        5.6751301674205425     
 C  -5.1486622891110256      -0.37518378597586804        5.1163744473748762     
 C  -4.4734178259493094        2.7235518324935346        3.6302871292191288     
 C  -4.8828844086491383        1.2551757103403169        1.7390215828594557     
 C -0.17496301864684205      -0.35873269714432249        7.3185959556427900     
 C   1.0675116140407208       -2.0902660044095693        6.1516203549537032     
 C  0.96479865685595789       -1.4151605314479834        2.7549160500214014     
 C   3.0858442470190779      -0.37517762454982123        3.3136725046078763     
 C   2.4105987344285644        2.7235559247995762        4.7997568746859045     
 C   2.8200664330581766        1.2551847991174185        6.6910258884413123     
 C  -1.6792547270860865       -1.2310700117689164        4.4304884994851260E-002
 H  -1.4760710427834858       0.64887870109066914        1.0790611607017893     
 C  -2.9042702676450110       -2.9631059527074579        1.2109161570016276     
 H  -3.6850362259835134       -2.4325100793493202        3.1468413246195759     
 C  -3.6486047037284473       -2.1220786755643477        6.7065761574281231     
 H  -1.9618613671504277       -1.5547309035161636        5.5022939219059168     
 C  -5.7696924836422543       -1.0999960262260891        6.1375921829891533     
 H  -5.7293020298606319       0.32085397719320108        4.5159402903336670     
 C  -5.4821969370992987        3.5769001925476722        3.1777201814841702     
 H  -3.9099937617110156        2.9707405397830366        4.5299168722593626     
 C  -5.8847332961468846        2.1186337463838809        1.2872283971585752     
 H  -4.6439325282625390       0.35581501937029258        1.1747439042058700     
 C -0.38355482951893571       -1.2310736103882141        8.3857440892059465     
 H -0.58673399340197951       0.64888004918475384        7.3509962488308460     
 C  0.84144968058526626       -2.9631097355971261        7.2191216459643499     
 H   1.6222128136947618       -2.4325089761561629        5.2831968436227372     
 C   1.5857862993476208       -2.1220720743652417        1.7234705814756550     
 H -0.10095690542777176       -1.5547230465121005        2.9277521035843805     
 C   3.7068744476063906       -1.0999909743890952        2.2924554837265800     
 H   3.6664843790262540       0.32085979076678084        3.9141067135317242     
 C   3.4193767408991067        3.5769064803742885        5.2523218986970974     
 H   1.8471746668780451        2.9707416390169454        3.9001263940585105     
 C   3.8219142439222149        2.1186450520765736        7.1428170770744694     
 H   2.5811155183929353       0.35582528111442069        7.2553057010683837     
 C  -2.1842990899625154       -2.5346845777852858        9.4273658608775665E-002
 H  -1.1105640787892488      -0.90361912287220481      -0.82265101295774923     
 H  -3.2861207012938380       -3.9801466186984515        1.2727613848379036     
 C  -5.0171745932870948       -1.9606061946566906        6.9420478421227045     
 H  -3.0539695414930539       -2.7794484703435804        7.3376442885540394     
 H  -6.8363325449690215      -0.97121037407749078        6.3148568138501791     
 C  -6.1890679208999222        3.2762095641062001        2.0093857740087300     
 H  -5.7098787505397155        4.4835706144299943        3.7364779422586643     
 H  -6.4390590645547032        1.8886660235304147       0.37897452624572592     
 C  0.12148293723811859       -2.5346903842878694        8.3357676758853749     
 H -0.95224162542152424      -0.90362401210682874        9.2527029652353132     
 H   1.2232955058666344       -3.9801517206951988        7.1572706840278899     
 C   2.9543565485770049       -1.9606013207466919        1.4879999124640779     
 H  0.99115085741173792       -2.7794418348111667        1.0924026645593661     
 H   4.7735148496779116      -0.97120646120834275        2.1151919795333098     
 C   4.1262475439196296        3.2762195692233802        6.4206572352523485     
 H   3.6470576696831469        4.4835758446668139        4.6935620711082366     
 H   4.3762403916027637        1.8886800689640426        8.0510713265855429     
 H  -1.9950835664210731       -3.2098848315740756      -0.73729305601225326     
 H  -5.4900498427705058       -2.4795690167610549        7.7745165999368613     
 H  -6.9754914243142148        3.9422424352905439        1.6618264521934134     
 H  -6.7734712745673387E-002  -3.2098938709392342        9.1673311887059619     
 H   3.4272318999944358       -2.4795662208129516       0.65553244794760124     
 H   4.9126699369626632        3.9422544162573776        6.7682150707752164     
 Br   7.7768434068311132        5.1375278132758435        14.237186278351311     
 Co   8.3248046131065276        6.4992755487820029        12.392662152646619     
 P   10.191405610464333        7.6765055850764616        13.024794264473478     
 Br   8.8727592158579309        5.1375084293727173        10.548150303218554     
 P   6.4581998739104076        7.6764974998757758        11.760529028261296     
 C   9.9223001286046770        8.8724512352956495        14.373269930174430     
 C   11.071405951134926        8.6173738176878043        11.726419437446236     
 C   11.462416308899252        6.5337496600096081        13.681558104970089     
 C   6.7273103625402664        8.8724449001745285        10.412057096665670     
 C   5.5782025460438458        8.6173620500556680        13.058908047457720     
 C   5.1871866361561674        6.5337521143983528        11.103752867843642     
 C   9.1811922653311129        8.4518616913546047        15.493823797909631     
 C   10.423949759346373        10.183342648695781        14.327072409210665     
 C   10.332967342885029        9.5125557032978740        10.931839777992382     
 C   12.447631612175217        8.4580108517014381        11.487968754213712     
 C   11.763376819530759        5.3694728105432858        12.951730332132879     
 C   12.153448550897915        6.7997356174029173        14.875779397312606     
 C   7.4684112091376305        8.4518496353633275        9.2915008016261389     
 C   6.2256638567770279        10.183337142876470        10.458253374497515     
 C   6.3166380376868947        9.5125601530948423        13.853472908133780     
 C   4.2019825684094441        8.4579784764193491        13.297378471790138     
 C   4.8862360270014831        5.3694570469485692        11.833555014054101     
 C   4.4961409198189850        6.7997670795809286        9.9095461156448295     
 C   8.9648187047734691        9.3272377173570717        16.556948614988826     
 H   8.7718538425201587        7.4433665278255292        15.527704249568449     
 C   10.189650400112292        11.059290277083205        15.390128137429469     
 H   10.982060702907296        10.524467883326432        13.460521217940281     
 C   10.957836838370310        10.215181519030013        9.8996817208145877     
 H   9.2681325801708478        9.6589971466964926        11.105430396582046     
 C   13.072234194640274        9.1767384489969466        10.464650392952132     
 H   13.024256532656024        7.7583869767579223        12.088069114376527     
 C   12.759794374428951        4.5012498957751506        13.402611643558783     
 H   11.211097738657337        5.1417948587279003        12.040266748588904     
 C   13.142025774967827        5.9204399437726494        15.326629421653996     
 H   11.912248368742590        7.6902173846867683        15.453005063684735     
 C   7.6847788394195087        9.3272207835115388        8.2283711813083098     
 H   7.8777471609399594        7.4433533935166869        9.2576216045159843     
 C   6.4599568040595452        11.059279689873089        9.3951921563900118     
 H   5.6675592855918140        10.524466133691952        11.324807091591611     
 C   5.6917702781760546        10.215184889237490        14.885632904537335     
 H   7.3814688499385168        9.6590159472567585        13.679868978046624     
 C   3.5773818639706172        9.1767045736146358        14.320699067134738     
 H   3.6253610288164704        7.7583398211889136        12.697291853735342     
 C   3.8898143143750534        4.5012445223753614        11.382662641616385     
 H   5.4385251075145886        5.1417584215625238        12.745007220952790     
 C   3.5075602143644629        5.9204817286639519        9.4586848600334115     
 H   4.7373342576155979        7.6902630111834966        9.3323399343102587     
 C   9.4645979099976643        10.632789174943374        16.504166188893812     
 H   8.3936910565429841        9.0008130859833262        17.422770864013685     
 H   10.568831905029198        12.077162532573409        15.326554527351419     
 C   12.324627405255820        10.042534965609454        9.6611487841798152     
 H   10.367112022294906        10.877189667534372        9.2696617786313595     
 H   14.137401045992169        9.0391676623133499        10.284844610337096     
 C   13.449953319331687        4.7745812070370777        14.587593769515527     
 H   12.989773352407738        3.6039697971655036        12.829847234844515     
 H   13.683562725258668        6.1298227929756752        16.247496689232353     
 C   7.1850003496574883        10.632772659770485        8.2811509291214751     
 H   8.2559006157585202        9.0007920695323023        7.3625468428751262     
 H   6.0807763684909579        12.077152380689943        9.4587635721177481     
 C   4.3249848554377230        10.042520406843629        15.124183374731912     
 H   6.2824929904914439        10.877207293743162        15.515639889469272     
 H   2.5122195767920519        9.0391178611003671        14.500520173034872     
 C   3.1996428411192963        4.7746042859123303        10.197695055189770     
 H   3.6598410247142352        3.6039502505397603        11.955406835779733     
 H   2.9660128068315577        6.1298858130217271        8.5378289667438398     
 H   9.2675227467173151        11.310342629224371        17.331981828419028     
 H   12.799597729805717        10.556505653705866        8.8266943228173780     
 H   14.225778627595435        4.0960490014435331        14.934850064017617     
 H   7.3820692379494401        11.310322013660659        7.4533306557596628     
 H   3.8500165435916673        10.556492181078470        15.958638426709765     
 H   2.4238147284487095        4.0960801266107874        9.8504301993297982     
         142

 Br -0.48308227224318950        2.9624925485390614        2.3737180754263356     
 Co  -1.0314100743915267        1.5972181059805821        4.2150236702676391     
 P  -2.8962854509367681       0.41670913537112242        3.5807342519755170     
 Br  -1.5797388956196505        2.9624864335923324        6.0563334712781414     
 P  0.83346919990765156       0.41671254043778949        4.8493107496372900     
 C  -2.6264180602591232      -0.78111880172081283        2.2337953141283653     
 C  -3.7728332201306434      -0.52579348827517980        4.8801756384336556     
 C  -4.1742275276445522        1.5497456021542866        2.9199346891393589     
 C  0.56360363380913170      -0.78111577368279816        6.1962499034338698     
 C   1.7100173607718445      -0.52578956334805405        3.5498689840835023     
 C   2.1114106423725127        1.5497505137946452        5.5101084898132813     
 C  -1.8878346056253554      -0.35964905842287909        1.1120560613531230     
 C  -3.1303859748798568       -2.0911694220719288        2.2789690811325252     
 C  -3.0306047448622788       -1.4171484582072262        5.6753071180602710     
 C  -5.1500540045555123      -0.37351989583793399        5.1172127419374389     
 C  -4.4725580395246549        2.7226629278467667        3.6366988493095644     
 C  -4.8771775420245689        1.2638108925701581        1.7372409470297279     
 C -0.17497644247342092      -0.35964602217216124        7.3179914181213945     
 C   1.0675681844203608       -2.0911675784547845        6.1510731075268517     
 C  0.96778961447797895       -1.4171451421239916        2.7547375518607007     
 C   3.0872383306095394      -0.37351612827491060        3.3128326537539379     
 C   2.4097390919642829        2.7226675226997883        4.7933429699929517     
 C   2.8143625084790882        1.2638173780087092        6.6928014571706571     
 C  -1.6772984557930435       -1.2327461723344582        4.5911486147425636E-002
 H  -1.4766694281417432       0.64818352794533463        1.0792890101508947     
 C  -2.9022659806225053       -2.9647865510537290        1.2125767745008138     
 H  -3.6859413360917568       -2.4331338550746606        3.1469230539097879     
 C  -3.6525622542642240       -2.1229874353821736        6.7069318814140617     
 H  -1.9650799371252139       -1.5584328095580815        5.5022802212529589     
 C  -5.7719766049711287       -1.0968104317630447        6.1389564438945774     
 H  -5.7296899175303162       0.32341592929660051        4.5168636767668344     
 C  -5.4782470372996501        3.5797289596238357        3.1845520758920851     
 H  -3.9119194718555086        2.9649758368415182        4.5392861098796811     
 C  -5.8757087012234415        2.1312274098919404        1.2856823036292879     
 H  -4.6376639880312700       0.36666872898514630        1.1697280309529352     
 C -0.38551307870946794       -1.2327444948941069        8.3841347997029736     
 H -0.58613912995098993       0.64818742954237696        7.3507608566154241     
 C  0.83944768494263333       -2.9647860115485627        7.2174642202321762     
 H   1.6231211872473807       -2.4331320409780819        5.2831176538113693     
 C   1.5897478984238107       -2.1229851959826207        1.7231139641878277     
 H  -9.7735265013885825E-002  -1.5584294318060505        2.9277637203921905     
 C   3.7091617621531960       -1.0968078308945475        2.2910902270132905     
 H   3.6668739041131269       0.32342021293339041        3.9131814660158626     
 C   3.4154273910995538        3.5797352306871444        5.2454880071485492     
 H   1.8490993969390228        2.9649787757584725        3.8907559969792551     
 C   3.8128929880111078        2.1312355624882868        7.1443583456872357     
 H   2.5748508841464677       0.36667526855721033        7.2603152283341919     
 C  -2.1810258364812576       -2.5368451841426425        9.6584585104387832E-002
 H  -1.1079995477446245      -0.90555182683610247      -0.82076161197887454     
 H  -3.2834486657969193       -3.9820352432992263        1.2748547290689520     
 C  -5.0206866125935479       -1.9587192797783453        6.9431714601113530     
 H  -3.0589046330965268       -2.7815182707717900        7.3377364030270211     
 H  -6.8382477406845110      -0.96582652528874557        6.3168585990250898     
 C  -6.1809408338999612        3.2858756064531001        2.0120568867543649     
 H  -5.7065027453198587        4.4840531093649973        3.7468095627793323     
 H  -6.4268379476273516        1.9064040470652073       0.37427595317286300     
 C  0.11821032281905944       -2.5368448979939346        8.3334582450926877     
 H -0.95480966561076208      -0.90555022305341448        9.2508094285176554     
 H   1.2206275580833172       -3.9820355725975993        7.1551835864139450     
 C   2.9578725186885024       -1.9587176667233459        1.4868755112320391     
 H  0.99609070455586890       -2.7815167625555839        1.0923097874296830     
 H   4.7754331346389565      -0.96582426810417144        2.1131891486166547     
 C   4.1181226417098147        3.2858837504116898        6.4179827513761740     
 H   3.6436814103415736        4.4840592265334083        4.6832295420541188     
 H   4.3640237662513819        1.9064135096820214        8.0557640690427714     
 H  -1.9898459051605371       -3.2126338837370372      -0.73404433075612663     
 H  -5.4940850583852523       -2.4764341219805277        7.7761369534184315     
 H  -6.9647149037071099        3.9550326083452720        1.6645723387467068     
 H  -7.2970814622836749E-002  -3.2126347937696176        9.1640858635029812     
 H   3.4312716243472186       -2.4764339869064758       0.65391127092380064     
 H   4.9018960697813316        3.9550422051286889        6.7654658919876089     
 Br   7.7767191523155557        5.1340087309879223        14.236115875575658     
 Co   8.3248018509532624        6.4969316458910020        12.392664043423309     
 P   10.190828656982168        7.6752540806882310        13.025514650086739     
 Br   8.8728818240289655        5.1339972194363588        10.549220008959276     
 P   6.4587731802552053        7.6752494101378881        11.759812848630649     
 C   9.9214691416023406        8.8718277011978248        14.373477643687215     
 C   11.069678066317463        8.6166668460439020        11.726783968173118     
 C   11.464150348349625        6.5357391215548031        13.683624623385043     
 C   6.7281353533201340        8.8718235350372652        10.411851633032837     
 C   5.5799256923719218        8.6166602863778365        13.058545781578861     
 C   5.1854505692780837        6.5357393754991771        11.101696843671821     
 C   9.1812038861655569        8.4509443976273015        15.494427246404818     
 C   10.423890748173186        10.182439125597892        14.327620914005333     
 C   10.329976478242514        9.5105741580989367        10.932021264196193     
 C   12.446235159137611        8.4596659567007197        11.488803518156859     
 C   11.764233427265379        5.3685806166716432        12.958153516716440     
 C   12.159156798948962        6.8083774266014592        14.874001802156304     
 C   7.4683976393688178        8.4509374300316651        9.2909011467630691     
 C   6.2257146739385147        10.182435111738233        10.457707334848758     
 C   6.3196257505934481        9.5105765571974210        13.853300119466891     
 C   4.2033717045047228        8.4596483349596756        13.296537118745068     
 C   4.8853733969007429        5.3685713039242851        11.827154780927051     
 C   4.4904370260094923        6.8083922213404646        9.9113271466224155     
 C   8.9667764590367334        9.3255606875785357        16.558558769394416     
 H   8.7712571897100791        7.4426698514627647        15.527936906434226     
 C   10.191651555756147        11.057609802291603        15.391789026414736     
 H   10.981148979403649        10.523844365113217        13.460601690770140     
 C   10.953875309785154        10.214271126065007        9.9000410174572959     
 H   9.2649119485354241        9.6552974763982462        11.105424717941025     
 C   13.069944426820136        9.1799146934984730        10.466010156926066     
 H   13.023863540628012        7.7609372676289601        12.088986022238265     
 C   12.763742208914476        4.5040778307375753        13.409457255229393     
 H   11.209166799828669        5.1360224182139511        12.049649852144452     
 C   13.151052753733916        5.9330426819363247        15.325088614826997     
 H   11.918519479321297        7.7010805480933842        15.447988222642369     
 C   7.6828219881597546        9.3255511831557687        8.2267671147541552     
 H   7.8783435572699814        7.4426625179083432        9.2573923792579933     
 C   6.4579505441797727        11.057603131186545        9.3935363997950070     
 H   5.6684591858959070        10.523842092345976        11.324727575145806     
 C   5.6957279671380290        10.214273425918746        14.885281127418668     
 H   7.3846881691192596        9.6553073945783794        13.679889415623313     
 C   3.5796635606853098        9.1798967651573182        14.319331406267370     
 H   3.6257451001582361        7.7609113217444579        12.696362477817670     
 C   3.8858630316875269        4.5040732266876793        11.375845355908194     
 H   5.4404454431572944        5.1360028365812624        12.735652523326396     
 C   3.4985399098322314        5.9330620894819752        9.4602345291667067     
 H   4.7310702411577994        7.7011028241417483        9.3373507980551285     
 C   9.4678709983488325        10.630628251921687        16.506479033546906     
 H   8.3962591714714936        8.9988792059416625        17.424665017656842     
 H   10.571499455964599        12.075274425786702        15.328646974275712     
 C   12.321110218877912        10.044416483604726        9.6622717041399095     
 H   10.362173080047453        10.875121127667185        9.2697603794656800     
 H   14.135479192896087        9.0445388690066739        10.286838366468549     
 C   13.458080931215845        4.7842525253685384        14.590275495507765     
 H   12.993146289053868        3.6044485352327511        12.840196841122257     
 H   13.695788430979336        6.1475744797378375        16.242800952016175     
 C   7.1817272291287466        10.630618753185244        8.2788451483107384     
 H   8.2533366717792607        8.9988678142661520        7.3606599754375628     
 H   6.0781024870454790        12.075267725194973        9.4566770186088771     
 C   4.3284958156688633        10.044409391271813        15.123059995815956     
 H   6.2874291797957209        10.875131288771582        15.515554478484637     
 H   2.5141313029960251        9.0445123468501833        14.498511743517437     
 C   3.1915177442096478        4.7842621003561643        10.195034556494885     
 H   3.6564624197071178        3.6044364878198802        11.945095355939868     
 H   2.9537986961157796        6.1476043929608641        8.5425280408719200     
 H   9.2727611342086576        11.307593402612186        17.335232511209515     
 H   12.795556599152857        10.559635490552933        8.8283137250586901     
 H   14.236556399047720        4.1088463089217662        14.937608304558811     
 H   7.3768339444747220        11.307581795830327        7.4500893101298322     
 H   3.8540506603458340        10.559629516289236        15.957018037854883     
 H   2.4130412838743549        4.1088595008553943        9.8476973584648988     
         142

 Br -0.48320424850000004        2.9589736745000002        2.3726412975000000     
 Co  -1.0314086262000002        1.5948741783000002        4.2150195383000018     
 P  -2.8968601705000010       0.41545983310000001        3.5814510876000001     
 Br  -1.5796127504999999        2.9589750763999998        6.0573972721000002     
 P  0.83404535300000004       0.41546246760000000        4.8485897399000004     
 C  -2.6272465909000005      -0.78174180209999999        2.2340011708000000     
 C  -3.7745577129000001      -0.52649622689999998        4.8805388090000017     
 C  -4.1724920502000016        1.5517346654999999        2.9219950396000001     
 C  0.56443212749999949      -0.78173740690000004        6.1960414481000017     
 C   1.7117442078000003      -0.52649528810000001        3.5495038173000002     
 C   2.1096766030000005        1.5517387486000001        5.5080443034000002     
 C  -1.8878233237000006      -0.36056535289999991        1.1126559851000000     
 C  -3.1304406492000001       -2.0920729880000000        2.2795174823000002     
 C  -3.0335925452000003       -1.4191289302000001        5.6754840687000003     
 C  -5.1514457199999999      -0.37185600569999988        5.1180510365000016     
 C  -4.4716982530999996        2.7217740231999992        3.6431105694000001     
 C  -4.8714706753999995        1.2724460747999995        1.7354603112000000     
 C -0.17498986629999980      -0.36055934719999999        7.3173868806000000     
 C   1.0676247548000009       -2.0920691525000001        6.1505258601000001     
 C  0.97078057210000013       -1.4191297527999995        2.7545590537000000     
 C   3.0886324142000010      -0.37185463199999991        3.3119928028999999     
 C   2.4088794495000010        2.7217791205999999        4.7869290652999998     
 C   2.8086585838999998        1.2724499569000001        6.6945770259000019     
 C  -1.6753421845000005       -1.2344223328999999        4.7518087300000011E-002
 H  -1.4772678135000006       0.64748835480000022        1.0795168596000004     
 C  -2.9002616936000001       -2.9664671494000001        1.2142373920000000     
 H  -3.6868464462000001       -2.4337576308000011        3.1470047831999999     
 C  -3.6565198048000003       -2.1238961951999991        6.7072876054000004     
 H  -1.9682985071000003       -1.5621347155999996        5.5022665206000001     
 C  -5.7742607263000023       -1.0936248373000004        6.1403207048000015     
 H  -5.7300778052000014       0.32597788139999989        4.5177870632000019     
 C  -5.4742971375000007        3.5825577266999993        3.1913839703000004     
 H  -3.9138451820000020        2.9592111338999998        4.5486553474999996     
 C  -5.8666841062999993        2.1438210733999998        1.2841362101000005     
 H  -4.6313954478000001       0.37752243860000001        1.1647121577000004     
 C -0.38747132790000016       -1.2344153793999999        8.3825255102000007     
 H -0.58554426650000035       0.64749480989999997        7.3505254644000022     
 C  0.83744568930000041       -2.9664622874999993        7.2158067945000015     
 H   1.6240295607999995       -2.4337551058000009        5.2830384640000014     
 C   1.5937094975000003       -2.1238983176000001        1.7227573469000004     
 H  -9.4513624599999901E-002  -1.5621358171000004        2.9277753371999999     
 C   3.7114490767000015       -1.0936246874000000        2.2897249703000009     
 H   3.6672634291999997       0.32598063510000003        3.9122562185000009     
 C   3.4114780413000005        3.5825639809999998        5.2386541156000019     
 H   1.8510241270000005        2.9592159124999999        3.8813855999000002     
 C   3.8038717321000011        2.1438260729000000        7.1458996143000020     
 H   2.5685862499000001       0.37752525599999998        7.2653247556000000     
 C  -2.1777525830000002       -2.5390057904999992        9.8895511600000000E-002
 H  -1.1054350167000002      -0.90748453080000002      -0.81887221099999996     
 H  -3.2807766303000006       -3.9839238679000011        1.2769480733000005     
 C  -5.0241986319000000       -1.9568323648999999        6.9442950781000015     
 H  -3.0638397247000002       -2.7835880712000001        7.3378285175000020     
 H  -6.8401629364000005      -0.96044267650000026        6.3188603842000015     
 C  -6.1728137469000002        3.2955416488000000        2.0147279994999998     
 H  -5.7031267401000019        4.4845356043000004        3.7571411833000008     
 H  -6.4146168307000000        1.9241420706000001       0.36957738010000002     
 C  0.11493770840000028       -2.5389994116999999        8.3311488143000005     
 H -0.95737770579999992      -0.90747643400000022        9.2489158917999994     
 H   1.2179596103000003       -3.9839194244999998        7.1530964888000002     
 C   2.9613884887999999       -1.9568340126999999        1.4857511100000000     
 H   1.0010305517000000       -2.7835916903000011        1.0922169102999999     
 H   4.7773514196000004      -0.96044207500000001        2.1111863177000001     
 C   4.1099977394999998        3.2955479315999998        6.4153082675000004     
 H   3.6403051510000002        4.4845426084000017        4.6728970130000000     
 H   4.3518071409000001        1.9241469503999999        8.0604568114999999     
 H  -1.9846082439000008       -3.2153829358999992      -0.73079560550000000     
 H  -5.4981202739999997       -2.4732992272000001        7.7777573069000017     
 H  -6.9539383831000041        3.9678227814000002        1.6673182253000001     
 H  -7.8206916500000112E-002  -3.2153757166000010        9.1608405383000004     
 H   3.4353113487000013       -2.4733017529999999       0.65229009390000003     
 H   4.8911222026000001        3.9678299940000001        6.7627167132000015     
 Br   7.7765948977999972        5.1304896487000002        14.235045472800003     
 Co   8.3247990887999990        6.4945877430000003        12.392665934200000     
 P   10.190251703500003        7.6740025763000004        13.026235035699999     
 Br   8.8730044322000019        5.1304860095000002        10.550289714700000     
 P   6.4593464866000030        7.6740013204000004        11.759096669000003     
 C   9.9206381546000042        8.8712041671000001        14.373685357199999     
 C   11.067950181500002        8.6159598743999997        11.727148498900000     
 C   11.465884387799999        6.5377285830999980        13.685691141800000     
 C   6.7289603441000025        8.8712021699000001        10.411646169400003     
 C   5.5816488386999987        8.6159585227000033        13.058183515700000     
 C   5.1837145024000000        6.5377266366000004        11.099640819499999     
 C   9.1812155070000010        8.4500271039000001        15.495030694900004     
 C   10.423831737000000        10.181535602500000        14.328169418800003     
 C   10.326985613600002        9.5085926128999994        10.932202750400004     
 C   12.444838706100006        8.4613210616999996        11.489638282100003     
 C   11.765090035000000        5.3676884227999997        12.964576701300000     
 C   12.164865047000008        6.8170192358000001        14.872224207000000     
 C   7.4683840696000043        8.4500252247000027        9.2903014918999993     
 C   6.2257654911000024        10.181533080599996        10.457161295200001     
 C   6.3226134635000015        9.5085929612999998        13.853127330800001     
 C   4.2047608406000005        8.4613181935000004        13.295695765700000     
 C   4.8845107668000027        5.3676855609000018        11.820754547800000     
 C   4.4847331321999997        6.8170173630999997        9.9131081775999998     
 C   8.9687342132999976        9.3238836577999997        16.560168923800006     
 H   8.7706605368999995        7.4419731751000002        15.528169563300001     
 C   10.193652711400004        11.055929327500003        15.393449915400003     
 H   10.980237255900001        10.523220846900003        13.460682163600000     
 C   10.949913781199999        10.213360733100000        9.9004003141000041     
 H   9.2616913168999986        9.6515978060999998        11.105419039300003     
 C   13.067654658999999        9.1830909379999994        10.467369920900000     
 H   13.023470548600001        7.7634875584999978        12.089902930100003     
 C   12.767690043400000        4.5069057657000000        13.416302866900002     
 H   11.207235861000001        5.1302499777000019        12.059032955699999     
 C   13.160079732500005        5.9456454201000000        15.323547808000001     
 H   11.924790589900006        7.7119437115000000        15.442971381600003     
 C   7.6808651368999996        9.3238815828000003        8.2251630482000007     
 H   7.8789399536000033        7.4419716423000004        9.2571631540000006     
 C   6.4559442843000010        11.055926572500001        9.3918806432000039     
 H   5.6693590862000010        10.523218051000001        11.324648058700003     
 C   5.6996856561000033        10.213361962600001        14.884929350300000     
 H   7.3879074883000015        9.6515988419000003        13.679909853200000     
 C   3.5819452574000019        9.1830889567000007        14.317963745400004     
 H   3.6261291715000024        7.7634828223000021        12.695433101900001     
 C   3.8819117490000004        4.5069019309999980        11.369028070200001     
 H   5.4423657788000011        5.1302472516000002        12.726297825700000     
 C   3.4895196052999995        5.9456424502999985        9.4617841983000037     
 H   4.7248062247000000        7.7119426370999999        9.3423616618000000     
 C   9.4711440867000007        10.628467328899999        16.508791878200000     
 H   8.3988272864000031        8.9969453259000005        17.426559171299999     
 H   10.574167006900002        12.073386318999997        15.330739421200004     
 C   12.317593032500005        10.046298001600000        9.6633946241000039     
 H   10.357234137799999        10.873052587800000        9.2698589803000004     
 H   14.133557339800005        9.0499100756999997        10.288832122600004     
 C   13.466208543100002        4.7939238437000000        14.592957221500001     
 H   12.996519225700000        3.6049272732999991        12.850546447399999     
 H   13.708014136700005        6.1653261664999999        16.238105214800001     
 C   7.1784541086000040        10.628464846600004        8.2765393674999999     
 H   8.2507727278000029        8.9969435590000000        7.3587731080000003     
 H   6.0754286055999991        12.073383069700000        9.4545904651000043     
 C   4.3320067759000036        10.046298375699996        15.121936616899999     
 H   6.2923653690999970        10.873055283800003        15.515469067500000     
 H   2.5160430291999982        9.0499068325999996        14.496503314000003     
 C   3.1833926472999998        4.7939199147999982        10.192374057800000     
 H   3.6530838147000009        3.6049227250999998        11.934783876100003     
 H   2.9415845854000020        6.1653229729000021        8.5472271150000001     
 H   9.2779995217000000        11.304844176000000        17.338483193999998     
 H   12.791515468499998        10.562765327399999        8.8299331273000004     
 H   14.247334170500004        4.1216436164000001        14.940366545100003     
 H   7.3715986510000029        11.304841577999996        7.4468479645000016     
 H   3.8580847771000002        10.562766851500003        15.955397649000004     
 H   2.4022678393000003        4.1216388751000004        9.8449645175999994     
         142

 Br -0.48332622475681059        2.9554548004609389        2.3715645195736643     
 Co  -1.0314071780084737        1.5925302506194183        4.2150154063323644     
 P  -2.8974348900632338       0.41421053082887760        3.5821679232244832     
 Br  -1.5794866053803494        2.9554637192076672        6.0584610729218591     
 P  0.83462150609234853       0.41421239476221050        4.8478687301627108     
 C  -2.6280751215408777      -0.78236480247918716        2.2342070274716348     
 C  -3.7762822056693568      -0.52719896552482015        4.8809019795663477     
 C  -4.1707565727554510        1.5537237288457133        2.9240553900606412     
 C  0.56526062119086729      -0.78235904011720192        6.1958329927661335     
 C   1.7134710548281560      -0.52720101285194598        3.5491386505164981     
 C   2.1079425636274882        1.5537269834053549        5.5059801169867191     
 C  -1.8878120417746458      -0.36148164737712074        1.1132559088468770     
 C  -3.1304953235201434       -2.0929765539280711        2.2800658834674752     
 C  -3.0365803455377218       -1.4211094021927739        5.6756610193397297     
 C  -5.1528374354444875      -0.37019211556206577        5.1188893310625643     
 C  -4.4708384666753442        2.7208851185532317        3.6495222894904358     
 C  -4.8657638087754300        1.2810812570298409        1.7336796753702721     
 C -0.17500329012657867      -0.36147267222783874        7.3167823430786054     
 C   1.0676813251796409       -2.0929707265452158        6.1499786126731486     
 C  0.97377152972202130       -1.4211143634760075        2.7543805555392993     
 C   3.0900264977904626      -0.37019313572508922        3.3111529520460619     
 C   2.4080198070357191        2.7208907185002116        4.7805151606070480     
 C   2.8029546593209114        1.2810825357912909        6.6963525946293467     
 C  -1.6733859132069575       -1.2360984934655417        4.9124688452574387E-002
 H  -1.4778661988582580       0.64679318165466582        1.0797447090491061     
 C  -2.8982574065774949       -2.9681477477462712        1.2158980094991862     
 H  -3.6877515563082435       -2.4343814065253415        3.1470865124902119     
 C  -3.6604773553357766       -2.1248049550178245        6.7076433293859390     
 H  -1.9715170770747867       -1.5658366216419177        5.5022528199470413     
 C  -5.7765448476288759       -1.0904392428369560        6.1416849657054255     
 H  -5.7304656928696867       0.32853983350339927        4.5187104496331694     
 C  -5.4703472377003513        3.5853864937761628        3.1982158647079157     
 H  -3.9157708921444954        2.9534464309584814        4.5580245851203181     
 C  -5.8576595113765570        2.1564147369080593        1.2825901165707130     
 H  -4.6251269075687302       0.38837614821485372        1.1596962844470655     
 C -0.38942957709053239       -1.2360862639058929        8.3809162206970278     
 H -0.58494940304901077       0.64680219025762298        7.3502900721845803     
 C  0.83544369365736748       -2.9681385634514359        7.2141493687678269     
 H   1.6249379343526182       -2.4343781706219199        5.2829592741886335     
 C   1.5976710965761900       -2.1248114392173796        1.7224007296121731     
 H  -9.1291984186113978E-002  -1.5658422023939502        2.9277869540078094     
 C   3.7137363912468069       -1.0904415439054524        2.2883597135867113     
 H   3.6676529542868725       0.32854105726660965        3.9113309709841393     
 C   3.4075286915004472        3.5853927313128553        5.2318202240514546     
 H   1.8529488570609782        2.9534530492415274        3.8720152028207453     
 C   3.7948504761888944        2.1564165833117133        7.1474408829127682     
 H   2.5623216156535324       0.38837524344278962        7.2703342828658082     
 C  -2.1744793295187428       -2.5411663968573559       0.10120643809561217     
 H  -1.1028704856553759      -0.90941723476389758      -0.81698281002112538     
 H  -3.2781045948030818       -3.9858124925007758        1.2790414175310489     
 C  -5.0277106512064522       -1.9549454500216545        6.9454186960886499     
 H  -3.0687748163034736       -2.7856578716282101        7.3379206319729828     
 H  -6.8420781321154900      -0.95505882771125494        6.3208621693749132     
 C  -6.1646866599000392        3.3052076911468999        2.0173991122456347     
 H  -5.6997507348801451        4.4850180992350035        3.7674728038206693     
 H  -6.4023957137726484        1.9418800941347929       0.36487880702713704     
 C  0.11166509398094113       -2.5411539254060651        8.3288393835073133     
 H -0.95994574598923776      -0.90940264494658596        9.2470223550823434     
 H   1.2152916625166834       -3.9858032764024003        7.1510093911860553     
 C   2.9649044589114975       -1.9549503586766539        1.4846267087679610     
 H   1.0059703988441311       -2.7856666180444183        1.0921240331703168     
 H   4.7792697045610444      -0.95505988189582858        2.1091834867833454     
 C   4.1018728372901849        3.3052121127883098        6.4126337836238267     
 H   3.6369288916584268        4.4850259902665952        4.6625644839458813     
 H   4.3395905155486183        1.9418803911179785        8.0651495539572284     
 H  -1.9793705826394645       -3.2181319880629613      -0.72754688024387337     
 H  -5.5021554896147471       -2.4701643324194724        7.7793776603815719     
 H  -6.9431618624928984        3.9806129544547284        1.6700641118532933     
 H  -8.3443018377163475E-002  -3.2181166394303844        9.1575952130970197     
 H   3.4393510730527841       -2.4701695190935240       0.65066891687619943     
 H   4.8803483354186685        3.9806177828713114        6.7599675344123940     
 Br   7.7764706432844388        5.1269705664120782        14.233975070024348     
 Co   8.3247963266467355        6.4922438401089986        12.392667824976691     
 P   10.189674750017838        7.6727510719117697        13.026955421313259     
 Br   8.8731270403710383        5.1269747995636417        10.551359420440724     
 P   6.4599197929448007        7.6727532306621127        11.758380489369358     
 C   9.9198071675976678        8.8705806330021755        14.373893070712784     
 C   11.066222296682541        8.6152529027560973        11.727513029626882     
 C   11.467618427250374        6.5397180446451930        13.687757660214956     
 C   6.7297853348798711        8.8705808047627350        10.411440705767168     
 C   5.5833719850280756        8.6152567590221700        13.057821249821139     
 C   5.1819784355219163        6.5397138977008238        11.097584795328178     
 C   9.1812271278344451        8.4491098101726987        15.495634143395190     
 C   10.423772725826815        10.180632079402109        14.328717923594674     
 C   10.323994748957489        9.5066110677010620        10.932384236603815     
 C   12.443442253062400        8.4629761666992795        11.490473046043148     
 C   11.765946642734621        5.3667962289283562        12.970999885883561     
 C   12.170573295051055        6.8256610449985411        14.870446611843697     
 C   7.4683704998311908        8.4491130193683404        9.2897018370369295     
 C   6.2258163082614901        10.180631049461759        10.456615255551243     
 C   6.3256011764065549        9.5066093654025785        13.852954542133112     
 C   4.2061499766952783        8.4629880520403251        13.294854412654932     
 C   4.8836481366992626        5.3667998178757186        11.814354314672949     
 C   4.4790292383905070        6.8256425048595348        9.9148892085775842     
 C   8.9706919675632619        9.3222066280214637        16.561779078205596     
 H   8.7700638840899199        7.4412764987372357        15.528402220165775     
 C   10.195653867043861        11.054248852708403        15.395110804385270     
 H   10.979325532396352        10.522597328686789        13.460762636429859     
 C   10.945952252614845        10.212450340134993        9.9007596107427123     
 H   9.2584706852645731        9.6478981358017535        11.105413360658980     
 C   13.065364891179861        9.1862671825015259        10.468729684873933     
 H   13.023077556571989        7.7660378493710356        12.090819837961741     
 C   12.771637877885524        4.5097337006624247        13.423148478570612     
 H   11.205304922171333        5.1244775371860527        12.068416059255547     
 C   13.169106711266094        5.9582481582636753        15.322007001173004     
 H   11.931061700478715        7.7228068749066159        15.437954540557637     
 C   7.6789082856402446        9.3222119824442320        8.2235589816458461     
 H   7.8795363499300253        7.4412807666916576        9.2569339287420078     
 C   6.4539380244202293        11.054250013813457        9.3902248866050009     
 H   5.6702589865040949        10.522594009654025        11.324568542254200     
 C   5.7036433450619777        10.212450499281255        14.884577573181332     
 H   7.3911268074807435        9.6478902892216212        13.679930290776687     
 C   3.5842269541146941        9.1862811482426832        14.316596084532637     
 H   3.6265132428417686        7.7660543228555463        12.694503725982331     
 C   3.8779604663124738        4.5097306353123168        11.362210784491808     
 H   5.4442861144427077        5.1244916666187379        12.716943128073604     
 C   3.4804993007677676        5.9582228111180218        9.4633338674333007     
 H   4.7185422082422006        7.7227824500582516        9.3473725255448716     
 C   9.4744171750511690        10.626306405878312        16.511104722853094     
 H   8.4013954013285126        8.9950114458583386        17.428453324943156     
 H   10.576834557835404        12.071498212213292        15.332831868124297     
 C   12.314075846122098        10.048179519595275        9.6645175440600983     
 H   10.352295195552545        10.870984047932815        9.2699575811343209     
 H   14.131635486703923        9.0552812823933255        10.290825878731459     
 C   13.474336154984160        4.8035951620314616        14.595638947492237     
 H   12.999892162346132        3.6054060113672470        12.860896053677742     
 H   13.720239842420673        6.1830778532621622        16.233409477583827     
 C   7.1751809880712614        10.626310940014763        8.2742335866892613     
 H   8.2482087838207452        8.9950193037338479        7.3568862405624378     
 H   6.0727547241545192        12.071498414205028        9.4525039115911316     
 C   4.3355177361311439        10.048187360128178        15.120813237984043     
 H   6.2973015584042731        10.870979278828424        15.515383656515363     
 H   2.5179547554039714        9.0553013183498159        14.494494884482570     
 C   3.1752675503903518        4.8035777292438322        10.189713559105115     
 H   3.6497052096928839        3.6054089623801193        11.924472396260137     
 H   2.9293704746842244        6.1830415528391400        8.5519261891280802     
 H   9.2832379091913424        11.302094949387813        17.341733876790482     
 H   12.787474337847140        10.565895164247065        8.8315525295413106     
 H   14.258111941952288        4.1344409238782340        14.943124785641196     
 H   7.3663633575252838        11.302101360169665        7.4436066188701711     
 H   3.8621188938541664        10.565904186710769        15.953777260145124     
 H   2.3914943947256457        4.1344182493446064        9.8422316767350999     
         142

 Br -0.48344820101362107        2.9519359264218781        2.3704877416473282     
 Co  -1.0314057298169474        1.5901863229388367        4.2150112743647261     
 P  -2.8980096096264667       0.41296122855775519        3.5828847588489663     
 Br  -1.5793604602606988        2.9519523620153345        6.0595248737437188     
 P  0.83519765918469691       0.41296232192442106        4.8471477204254212     
 C  -2.6289036521817550      -0.78298780285837422        2.2344128841432700     
 C  -3.7780066984387131      -0.52790170414964044        4.8812651501326929     
 C  -4.1690210953109004        1.5557127921914269        2.9261157405212828     
 C  0.56608911488173508      -0.78298067333440391        6.1956245374322663     
 C   1.7151979018563117      -0.52790673760389195        3.5487734837329961     
 C   2.1062085242549755        1.5557152182107095        5.5039159305734371     
 C  -1.8878007598492910      -0.36239794185424157        1.1138558325937542     
 C  -3.1305499978402871       -2.0938801198561419        2.2806142846349498     
 C  -3.0395681458754429       -1.4230898741855476        5.6758379699794581     
 C  -5.1542291508889742      -0.36852822542413172        5.1197276256251270     
 C  -4.4699786802506898        2.7199962139064637        3.6559340095808714     
 C  -4.8600569421508606        1.2897164392596820        1.7318990395405442     
 C -0.17501671395315754      -0.36238599725567749        7.3161778055572100     
 C   1.0677378955592809       -2.0938723005904309        6.1494313652462971     
 C  0.97676248734404236       -1.4230989741520157        2.7542020573785986     
 C   3.0914205813809241      -0.36853163945017858        3.3103131011921234     
 C   2.4071601645714376        2.7200023164004237        4.7741012559140952     
 C   2.7972507347418230        1.2897151146825816        6.6981281633586915     
 C  -1.6714296419139145       -1.2377746540310834        5.0731289605148763E-002
 H  -1.4784645842165154       0.64609800850933130        1.0799725584982116     
 C  -2.8962531195549892       -2.9698283460925423        1.2175586269983725     
 H  -3.6886566664164868       -2.4350051822506820        3.1471682417804239     
 C  -3.6644349058715533       -2.1257137148356504        6.7079990533718776     
 H  -1.9747356470495729       -1.5695385276838356        5.5022391192940834     
 C  -5.7788289689577503       -1.0872536483739117        6.1430492266108496     
 H  -5.7308535805393710       0.33110178560679870        4.5196338360663368     
 C  -5.4663973379007027        3.5882152608523263        3.2050477591158306     
 H  -3.9176966022889883        2.9476817280169629        4.5673938227406365     
 C  -5.8486349164531140        2.1690084004161188        1.2810440230414257     
 H  -4.6188583673374612       0.39922985782970744        1.1546804111941307     
 C -0.39138782628106461       -1.2377571484117857        8.3793069311940549     
 H -0.58435453959802119       0.64610957061524610        7.3500546799691584     
 C  0.83344169801473456       -2.9698148394028725        7.2124919430356531     
 H   1.6258463079052372       -2.4350012354438388        5.2828800843772656     
 C   1.6016326956523799       -2.1257245608347586        1.7220441123243457     
 H  -8.8070343772228041E-002  -1.5695485876879003        2.9277985708156193     
 C   3.7160237057936123       -1.0872584004109047        2.2869944568734217     
 H   3.6680424793737454       0.33110147943321921        3.9104057234682776     
 C   3.4035793417008944        3.5882214816257112        5.2249863325029064     
 H   1.8548735871219559        2.9476901859830544        3.8626448057414899     
 C   3.7858292202777872        2.1690070937234265        7.1489821515255345     
 H   2.5560569814070648       0.39922523088557926        7.2753438101316164     
 C  -2.1712060760374849       -2.5433270032147126       0.10351736459122433     
 H  -1.1003059546107516      -0.91134993872779524      -0.81509340904225069     
 H  -3.2754325593061631       -3.9877011171015506        1.2811347617620974     
 C  -5.0312226705129053       -1.9530585351433092        6.9465423140772984     
 H  -3.0737099079069465       -2.7877276720564197        7.3380127464459646     
 H  -6.8439933278309795      -0.94967497892250974        6.3228639545498240     
 C  -6.1565595729000782        3.3148737334937999        2.0200702249912696     
 H  -5.6963747296602882        4.4855005941700066        3.7778044243413373     
 H  -6.3901745968452968        1.9596181176695855       0.36018023395427412     
 C  0.10839247956188197       -2.5433084391121303        8.3265299527146261     
 H -0.96251378617847561      -0.91132885589317170        9.2451288183646856     
 H   1.2126237147333663       -3.9876871283048008        7.1489222935721104     
 C   2.9684204290229950       -1.9530667046533079        1.4835023075359222     
 H   1.0109102459882622       -2.7877415457888355        1.0920311560406337     
 H   4.7811879895220892      -0.94967768879165726        2.1071806558666903     
 C   4.0937479350803700        3.3148762939766194        6.4099592997476522     
 H   3.6335526323168534        4.4855093721331896        4.6522319548917634     
 H   4.3273738901972365        1.9596138318359573        8.0698422964144569     
 H  -1.9741329213789285       -3.2208810402259229      -0.72429815498774675     
 H  -5.5061907052294936       -2.4670294376389452        7.7809980138631420     
 H  -6.9323853418857935        3.9934031275094566        1.6728099984065867     
 H  -8.8679120254326838E-002  -3.2208575622607678        9.1543498878940390     
 H   3.4433907974055669       -2.4670372851870481       0.64904773985239883     
 H   4.8695744682373370        3.9934055717426227        6.7572183556247865     
 Br   7.7763463887688813        5.1234514841241570        14.232904667248695     
 Co   8.3247935644934703        6.4898999372179977        12.392669715753382     
 P   10.189097796535673        7.6714995675235391        13.027675806926521     
 Br   8.8732496485420729        5.1234635896272831        10.552429126181446     
 P   6.4604930992895984        7.6715051409242250        11.757664309738711     
 C   9.9189761805953314        8.8699570989043508        14.374100784225568     
 C   11.064494411865079        8.6145459311121950        11.727877560353765     
 C   11.469352466700746        6.5417075061903880        13.689824178629911     
 C   6.7306103256597387        8.8699594396254717        10.411235242134335     
 C   5.5850951313561517        8.6145549953443386        13.057458983942279     
 C   5.1802423686438326        6.5417011588016480        11.095528771156356     
 C   9.1812387486688891        8.4481925164453955        15.496237591890377     
 C   10.423713714653628        10.179728556304219        14.329266428389342     
 C   10.321003884314974        9.5046295225021247        10.932565722807626     
 C   12.442045800024795        8.4646312716985612        11.491307809986294     
 C   11.766803250469241        5.3659040350567135        12.977423070467122     
 C   12.176281543102101        6.8343028541970829        14.868669016687395     
 C   7.4683569300623782        8.4482008140366780        9.2891021821738597     
 C   6.2258671254229769        10.179729018323522        10.456069215902486     
 C   6.3285888893131084        9.5046257695051573        13.852781753466223     
 C   4.2075391127905570        8.4646579105806516        13.294013059609862     
 C   4.8827855065985224        5.3659140748514345        11.807954081545899     
 C   4.4733253445810144        6.8342676466190708        9.9166702395551702     
 C   8.9726497218265262        9.3205295982429277        16.563389232611186     
 H   8.7694672312798403        7.4405798223744712        15.528634877031552     
 C   10.197655022687716        11.052568377916801        15.396771693370537     
 H   10.978413808892705        10.521973810473574        13.460843109259718     
 C   10.941990724029688        10.211539947169987        9.9011189073854204     
 H   9.2552500536291493        9.6441984655035071        11.105407682017960     
 C   13.063075123359724        9.1894434270030523        10.470089448847867     
 H   13.022684564543978        7.7685881402420733        12.091736745823479     
 C   12.775585712371049        4.5125616356248495        13.429994090241221     
 H   11.203373983342665        5.1187050966721035        12.077799162811095     
 C   13.178133690032183        5.9708508964273506        15.320466194346006     
 H   11.937332811057422        7.7336700383132317        15.432937699515271     
 C   7.6769514343804905        9.3205423820884619        8.2219549150916915     
 H   7.8801327462600472        7.4405898910833139        9.2567047034840169     
 C   6.4519317645404568        11.052573455126913        9.3885691300099960     
 H   5.6711588868081879        10.521969968308049        11.324489025808395     
 C   5.7076010340239520        10.211539035962511        14.884225796062665     
 H   7.3943461266614863        9.6441817365432421        13.679950728353376     
 C   3.5865086508293866        9.1894733397853656        14.315228423665269     
 H   3.6268973141835343        7.7686258234110905        12.693574350064660     
 C   3.8740091836249473        4.5125593396246346        11.355393498783616     
 H   5.4462064500854135        5.1187360816374765        12.707588430447210     
 C   3.4714789962355361        5.9708031719360450        9.4648835365665960     
 H   4.7122781917844021        7.7336222630165032        9.3523833892897414     
 C   9.4776902634023372        10.624145482856624        16.513417567506188     
 H   8.4039635162570221        8.9930775658166748        17.430347478586313     
 H   10.579502108770805        12.069610105426586        15.334924315048589     
 C   12.310558659744190        10.050061037590547        9.6656404640201927     
 H   10.347356253305092        10.868915508065628        9.2700561819686413     
 H   14.129713633607841        9.0606524890866496        10.292819634862912     
 C   13.482463766868317        4.8132664803629224        14.598320673484475     
 H   13.003265098992262        3.6058847494344946        12.871245659955484     
 H   13.732465548141342        6.2008295400243245        16.228713740367649     
 C   7.1719078675425196        10.624157033429523        8.2719278058785246     
 H   8.2456448398414857        8.9930950484676977        7.3549993731248744     
 H   6.0700808427090402        12.069613758710057        9.4504173580822606     
 C   4.3390286963622842        10.050076344556363        15.119689859068087     
 H   6.3022377477085501        10.868903273856844        15.515298245530728     
 H   2.5198664816079446        9.0606958040996322        14.492486454965135     
 C   3.1671424534807033        4.8132355436876662        10.187053060410230     
 H   3.6463266046857665        3.6058951996602393        11.914160916420272     
 H   2.9171563639684464        6.2007601327782771        8.5566252632561604     
 H   9.2884762966826848        11.299345722775628        17.344984559580968     
 H   12.783433207194280        10.569025001094133        8.8331719317826227     
 H   14.268889713404572        4.1472382313564671        14.945883026182390     
 H   7.3611280640505656        11.299361142339333        7.4403652732403405     
 H   3.8661530106083331        10.569041521921536        15.952156871290242     
 H   2.3807209501512911        4.1471976235892134        9.8394988358702005     
         142

 Br -0.48357017727043161        2.9484170523828168        2.3694109637209926     
 Co  -1.0314042816254210        1.5878423952582548        4.2150071423970887     
 P  -2.8985843291896991       0.41171192628663278        3.5836015944734494     
 Br  -1.5792343151410482        2.9484410048230014        6.0605886745655777     
 P  0.83577381227704539       0.41171224908663157        4.8464267106881316     
 C  -2.6297321828226323      -0.78361080323756138        2.2346187408149047     
 C  -3.7797311912080698      -0.52860444277446061        4.8816283206990390     
 C  -4.1672856178663498        1.5577018555371402        2.9281760909819239     
 C  0.56691760857260287      -0.78360230655160579        6.1954160820983981     
 C   1.7169247488844677      -0.52861246235583792        3.5484083169494935     
 C   2.1044744848824632        1.5577034530160643        5.5018517441601560     
 C  -1.8877894779239361      -0.36331423633136239        1.1144557563406312     
 C  -3.1306046721604304       -2.0947836857842130        2.2811626858024248     
 C  -3.0425559462131644       -1.4250703461783214        5.6760149206191874     
 C  -5.1556208663334617      -0.36686433528619761        5.1205659201876887     
 C  -4.4691188938260344        2.7191073092596962        3.6623457296713071     
 C  -4.8543500755262912        1.2983516214895234        1.7301184037108164     
 C -0.17503013777973642      -0.36329932228351625        7.3155732680358154     
 C   1.0677944659389211       -2.0947738746356466        6.1488841178194455     
 C  0.97975344496606354       -1.4250835848280237        2.7540235592178983     
 C   3.0928146649713857      -0.36687014317526789        3.3094732503381854     
 C   2.4063005221071556        2.7191139143006353        4.7676873512211433     
 C   2.7915468101627341        1.2983476935738725        6.6999037320880364     
 C  -1.6694733706208713       -1.2394508145966252        5.2337890757723146E-002
 H  -1.4790629695747730       0.64540283536399690        1.0802004079473173     
 C  -2.8942488325324840       -2.9715089444388134        1.2192192444975585     
 H  -3.6895617765247302       -2.4356289579760224        3.1472499710706359     
 C  -3.6683924564073296       -2.1266224746534759        6.7083547773578163     
 H  -1.9779542170243594       -1.5732404337257537        5.5022254186411246     
 C  -5.7811130902866239       -1.0840680539108674        6.1444134875162728     
 H  -5.7312414682090562       0.33366373771019808        4.5205572224995043     
 C  -5.4624474381010533        3.5910440279284899        3.2118796535237459     
 H  -3.9196223124334817        2.9419170250754445        4.5767630603609550     
 C  -5.8396103215296717        2.1816020639241778        1.2794979295121383     
 H  -4.6125898271061914       0.41008356744456109        1.1496645379411958     
 C -0.39334607547159683       -1.2394280329176788        8.3776976416910820     
 H -0.58375967614703161       0.64541695097286911        7.3498192877537365     
 C  0.83143970237210163       -2.9714911153543087        7.2108345173034785     
 H   1.6267546814578560       -2.4356243002657578        5.2828008945658977     
 C   1.6055942947285695       -2.1266376824521380        1.7216874950365182     
 H  -8.4848703358342117E-002  -1.5732549729818501        2.9278101876234288     
 C   3.7183110203404173       -1.0840752569163572        2.2856292001601322     
 H   3.6684320044606182       0.33366190159982878        3.9094804759524160     
 C   3.3996299919013411        3.5910502319385667        5.2181524409543592     
 H   1.8567983171829336        2.9419273227245819        3.8532744086622350     
 C   3.7768079643666805        2.1815976041351401        7.1505234201383008     
 H   2.5497923471605972       0.41007521832836885        7.2803533373974245     
 C  -2.1679328225562275       -2.5454876095720693       0.10582829108683649     
 H  -1.0977414235661276      -0.91328264269169279      -0.81320400806337612     
 H  -3.2727605238092439       -3.9895897417023254        1.2832281059931459     
 C  -5.0347346898193575       -1.9511716202649638        6.9476659320659460     
 H  -3.0786449995104199       -2.7897974724846297        7.3381048609189454     
 H  -6.8459085235464689      -0.94429113013376442        6.3248657397247356     
 C  -6.1484324859001172        3.3245397758406998        2.0227413377369050     
 H  -5.6929987244404314        4.4859830891050096        3.7881360448620058     
 H  -6.3779534799179451        1.9773561412043783       0.35548166088141114     
 C  0.10511986514282280       -2.5454629528181956        8.3242205219219390     
 H -0.96508182636771345      -0.91325506683975743        9.2432352816470296     
 H   1.2099557669500494       -3.9895709802072012        7.1468351959581664     
 C   2.9719363991344920       -1.9511830506299619        1.4823779063038831     
 H   1.0158500931323931       -2.7898164735332527        1.0919382789109506     
 H   4.7831062744831332      -0.94429549568748583        2.1051778249500357     
 C   4.0856230328705561        3.3245404751649295        6.4072848158714786     
 H   3.6301763729752801        4.4859927539997830        4.6418994258376447     
 H   4.3151572648458547        1.9773472725539358        8.0745350388716854     
 H  -1.9688952601183922       -3.2236300923888850      -0.72104942973162012     
 H  -5.5102259208442410       -2.4638945428584176        7.7826183673447114     
 H  -6.9216088212786877        4.0061933005641848        1.6755558849598802     
 H  -9.3915222131490200E-002  -3.2235984850911512        9.1511045626910583     
 H   3.4474305217583492       -2.4639050512805722       0.64742656282859834     
 H   4.8588006010560054        4.0061933606139339        6.7544691768371790     
 Br   7.7762221342533229        5.1199324018362349        14.231834264473040     
 Co   8.3247908023402069        6.4875560343269960        12.392671606530074     
 P   10.188520843053508        7.6702480631353085        13.028396192539780     
 Br   8.8733722567131093        5.1199523796909245        10.553498831922170     
 P   6.4610664056343960        7.6702570511863373        11.756948130108066     
 C   9.9181451935929932        8.8693335648065261        14.374308497738353     
 C   11.062766527047618        8.6138389594682927        11.728242091080649     
 C   11.471086506151121        6.5436969677355838        13.691890697044867     
 C   6.7314353164396072        8.8693380744882067        10.411029778501501     
 C   5.5868182776842286        8.6138532316665053        13.057096718063418     
 C   5.1785063017657489        6.5436884199024714        11.093472746984535     
 C   9.1812503695033350        8.4472752227180941        15.496841040385563     
 C   10.423654703480443        10.178825033206328        14.329814933184013     
 C   10.318013019672462        9.5026479773031873        10.932747209011437     
 C   12.440649346987190        8.4662863766978411        11.492142573929438     
 C   11.767659858203862        5.3650118411850700        12.983846255050683     
 C   12.181989791153148        6.8429446633956239        14.866891421531092     
 C   7.4683433602935647        8.4472886087050156        9.2885025273107900     
 C   6.2259179425844646        10.178826987185285        10.455523176253728     
 C   6.3315766022196618        9.5026421736077360        13.852608964799334     
 C   4.2089282488858348        8.4663277691209764        13.293171706564793     
 C   4.8819228764977822        5.3650283318271512        11.801553848418848     
 C   4.4676214507715208        6.8428927883786059        9.9184512705327545     
 C   8.9746074760897923        9.3188525684643899        16.564999387016780     
 H   8.7688705784697607        7.4398831460117076        15.528867533897326     
 C   10.199656178331573        11.050887903125201        15.398432582355804     
 H   10.977502085389057        10.521350292260360        13.460923582089579     
 C   10.938029195444534        10.210629554204980        9.9014782040281286     
 H   9.2520294219937238        9.6404987952052608        11.105402003376938     
 C   13.060785355539586        9.1926196715045769        10.471449212821801     
 H   13.022291572515964        7.7711384311131102        12.092653653685216     
 C   12.779533546856573        4.5153895705872742        13.436839701911831     
 H   11.201443044513997        5.1129326561581534        12.087182266366643     
 C   13.187160668798272        5.9834536345910250        15.318925387519009     
 H   11.943603921636130        7.7445332017198476        15.427920858472906     
 C   7.6749945831207356        9.3188727817326935        8.2203508485375369     
 H   7.8807291425900692        7.4398990154749711        9.2564754782260241     
 C   6.4499255046606851        11.050896896440371        9.3869133734149930     
 H   5.6720587871122818        10.521345926962073        11.324409509362592     
 C   5.7115587229859273        10.210627572643766        14.883874018943997     
 H   7.3975654458422282        9.6404731838648630        13.679971165930063     
 C   3.5887903475440788        9.1926655313280481        14.313860762797903     
 H   3.6272813855253005        7.7711973239666348        12.692644974146990     
 C   3.8700579009374212        4.5153880439369534        11.348576213075424     
 H   5.4481267857281201        5.1129804966562142        12.698233732820814     
 C   3.4624586917033042        5.9833835327540683        9.4664332056998930     
 H   4.7060141753266027        7.7444620759747549        9.3573942530346130     
 C   9.4809633517535037        10.621984559834935        16.515730412159282     
 H   8.4065316311855316        8.9911436857750129        17.432241632229466     
 H   10.582169659706208        12.067721998639881        15.337016761972883     
 C   12.307041473366283        10.051942555585821        9.6667633839802871     
 H   10.342417311057638        10.866846968198443        9.2701547828029618     
 H   14.127791780511757        9.0660236957799754        10.294813390994367     
 C   13.490591378752477        4.8229377986943840        14.601002399476711     
 H   13.006638035638394        3.6063634875017425        12.881595266233226     
 H   13.744691253862010        6.2185812267864877        16.224018003151475     
 C   7.1686347470137770        10.622003126844284        8.2696220250677861     
 H   8.2430808958622279        8.9911707932015457        7.3531125056873119     
 H   6.0674069612635604        12.067729103215084        9.4483308045733878     
 C   4.3425396565934244        10.051965328984545        15.118566480152131     
 H   6.3071739370128261        10.866827268885263        15.515212834546091     
 H   2.5217782078119182        9.0660902898494484        14.490478025447702     
 C   3.1590173565710553        4.8228933581315001        10.184392561715345     
 H   3.6429479996786496        3.6063814369403588        11.903849436580407     
 H   2.9049422532526687        6.2184787127174150        8.5613243373842405     
 H   9.2937146841740272        11.296596496163442        17.348235242371452     
 H   12.779392076541422        10.572154837941198        8.8347913340239330     
 H   14.279667484856855        4.1600355388347010        14.948641266723582     
 H   7.3558927705758466        11.296620924509002        7.4371239276105099     
 H   3.8701871273624993        10.572178857132304        15.950536482435362     
 H   2.3699475055769370        4.1599769978338195        9.8367659950053010     
         142

 Br -0.48369215352724215        2.9448981783437556        2.3683341857946565     
 Co  -1.0314028334338945        1.5854984675776731        4.2150030104294505     
 P  -2.8991590487529320       0.41046262401551037        3.5843184300979321     
 Br  -1.5791081700213976        2.9449296476306688        6.0616524753874375     
 P  0.83634996536939377       0.41046217624884207        4.8457057009508420     
 C  -2.6305607134635096      -0.78423380361674855        2.2348245974865395     
 C  -3.7814556839774260      -0.52930718139928090        4.8819914912653850     
 C  -4.1655501404217983        1.5596909188828538        2.9302364414425650     
 C  0.56774610226347066      -0.78422393976880778        6.1952076267645300     
 C   1.7186515959126234      -0.52931818710778400        3.5480431501659915     
 C   2.1027404455099505        1.5596916878214191        5.4997875577468740     
 C  -1.8877781959985811      -0.36423053080848322        1.1150556800875082     
 C  -3.1306593464805741       -2.0956872517122842        2.2817110869698993     
 C  -3.0455437465508854       -1.4270508181710952        5.6761918712589159     
 C  -5.1570125817779493      -0.36520044514826350        5.1214042147502514     
 C  -4.4682591074013800        2.7182184046129287        3.6687574497617428     
 C  -4.8486432089017217        1.3069868037193648        1.7283377678810885     
 C -0.17504356160631529      -0.36421264731135500        7.3149687305144200     
 C   1.0678510363185612       -2.0956754486808622        6.1483368703925949     
 C  0.98274440258808460       -1.4270681955040316        2.7538450610571976     
 C   3.0942087485618472      -0.36520864690035726        3.3086333994842470     
 C   2.4054408796428737        2.7182255122008474        4.7612734465281914     
 C   2.7858428855836457        1.3069802724651631        6.7016793008173812     
 C  -1.6675170993278283       -1.2411269751621670        5.3944491910297522E-002
 H  -1.4796613549330304       0.64470766221866249        1.0804282573964228     
 C  -2.8922445455099788       -2.9731895427850845        1.2208798619967447     
 H  -3.6904668866329735       -2.4362527337013633        3.1473317003608479     
 C  -3.6723500069431059       -2.1275312344713013        6.7087105013437540     
 H  -1.9811727869991456       -1.5769423397676716        5.5022117179881658     
 C  -5.7833972116154975       -1.0808824594478230        6.1457777484216969     
 H  -5.7316293558787414       0.33622568981359752        4.5214806089326718     
 C  -5.4584975383014047        3.5938727950046534        3.2187115479316613     
 H  -3.9215480225779751        2.9361523221339261        4.5861322979812735     
 C  -5.8305857266062286        2.1941957274322372        1.2779518359828508     
 H  -4.6063212868749224       0.42093727705941480        1.1446486646882608     
 C -0.39530432466212906       -1.2410989174235716        8.3760883521881091     
 H -0.58316481269604203       0.64472433133049212        7.3495838955383137     
 C  0.82943770672946870       -2.9731673913057453        7.2091770915713047     
 H   1.6276630550104749       -2.4362473650876768        5.2827217047545298     
 C   1.6095558938047592       -2.1275508040695170        1.7213308777486909     
 H  -8.1627062944456194E-002  -1.5769613582758000        2.9278218044312383     
 C   3.7205983348872227       -1.0808921134218097        2.2842639434468426     
 H   3.6688215295474906       0.33622232376643840        3.9085552284365543     
 C   3.3956806421017878        3.5938789822514225        5.2113185494058110     
 H   1.8587230472439114        2.9361644594661089        3.8439040115829801     
 C   3.7677867084555738        2.1941881145468534        7.1520646887510670     
 H   2.5435277129141300       0.42092520577115849        7.2853628646632318     
 C  -2.1646595690749697       -2.5476482159294260       0.10813921758244865     
 H  -1.0951768925215033      -0.91521534665559034      -0.81131460708450154     
 H  -3.2700884883123251       -3.9914783663030997        1.2853214502241943     
 C  -5.0382467091258096       -1.9492847053866187        6.9487895500545944     
 H  -3.0835800911138929       -2.7918672729128398        7.3381969753919272     
 H  -6.8478237192619584      -0.93890728134501922        6.3268675248996464     
 C  -6.1403053989001561        3.3342058181876002        2.0254124504825399     
 H  -5.6896227192205746        4.4864655840400118        3.7984676653826743     
 H  -6.3657323629905926        1.9950941647391709       0.35078308780854817     
 C  0.10184725072376365       -2.5476174665242604        8.3219110911292535     
 H -0.96764986655695118      -0.91518127778634317        9.2413417449293718     
 H   1.2072878191667322       -3.9914548321096017        7.1447480983442215     
 C   2.9754523692459895       -1.9492993966066159        1.4812535050718441     
 H   1.0207899402765241       -2.7918914012776699        1.0918454017812675     
 H   4.7850245594441780      -0.93891330258331440        2.1031749940333806     
 C   4.0774981306607412        3.3342046563532395        6.4046103319953049     
 H   3.6268001136337067        4.4864761358663774        4.6315668967835268     
 H   4.3029406394944729        1.9950807132719146        8.0792277813289139     
 H  -1.9636575988578562       -3.2263791445518470      -0.71780070447549349     
 H  -5.5142611364589875       -2.4607596480778899        7.7842387208262815     
 H  -6.9108323006715828        4.0189834736189134        1.6783017715131734     
 H  -9.9151324008653549E-002  -3.2263394079215346        9.1478592374880776     
 H   3.4514702461111320       -2.4607728173740968       0.64580538580479774     
 H   4.8480267338746739        4.0189811494852457        6.7517199980495715     
 Br   7.7760978797377645        5.1164133195483137        14.230763861697385     
 Co   8.3247880401869416        6.4852121314359943        12.392673497306765     
 P   10.187943889571343        7.6689965587470770        13.029116578153040     
 Br   8.8734948648841456        5.1164411697545660        10.554568537662893     
 P   6.4616397119791937        7.6690089614484496        11.756231950477419     
 C   9.9173142065906568        8.8687100307087015        14.374516211251137     
 C   11.061038642230157        8.6131319878243922        11.728606621807531     
 C   11.472820545601495        6.5456864292807788        13.693957215459822     
 C   6.7322603072194758        8.8687167093509434        10.410824314868666     
 C   5.5885414240123046        8.6131514679886738        13.056734452184559     
 C   5.1767702348876652        6.5456756810032948        11.091416722812713     
 C   9.1812619903377790        8.4463579289907926        15.497444488880749     
 C   10.423595692307257        10.177921510108437        14.330363437978683     
 C   10.315022155029949        9.5006664321042500        10.932928695215248     
 C   12.439252893949584        8.4679414816971210        11.492977337872583     
 C   11.768516465938482        5.3641196473134274        12.990269439634242     
 C   12.187698039204195        6.8515864725941658        14.865113826374788     
 C   7.4683297905247521        8.4463764033733550        9.2879028724477202     
 C   6.2259687597459523        10.177924956047049        10.454977136604970     
 C   6.3345643151262161        9.5006585777103147        13.852436176132443     
 C   4.2103173849811135        8.4679976276613012        13.292330353519725     
 C   4.8810602463970421        5.3641425888028671        11.795153615291799     
 C   4.4619175569620282        6.8515179301381410        9.9202323015103389     
 C   8.9765652303530565        9.3171755386858539        16.566609541422370     
 H   8.7682739256596811        7.4391864696489431        15.529100190763101     
 C   10.201657333975428        11.049207428333601        15.400093471341071     
 H   10.976590361885409        10.520726774047144        13.461004054919439     
 C   10.934067666859377        10.209719161239972        9.9018375006708350     
 H   9.2488087903583001        9.6367991249070144        11.105396324735917     
 C   13.058495587719449        9.1957959160061034        10.472808976795736     
 H   13.021898580487953        7.7736887219841480        12.093570561546954     
 C   12.783481381342099        4.5182175055496989        13.443685313582439     
 H   11.199512105685329        5.1071602156442042        12.096565369922191     
 C   13.196187647564361        5.9960563727547003        15.317384580692012     
 H   11.949875032214837        7.7553963651264635        15.422904017430540     
 C   7.6730377318609806        9.3172031813769234        8.2187467819833806     
 H   7.8813255389200911        7.4392081398666283        9.2562462529680332     
 C   6.4479192447809126        11.049220337753827        9.3852576168199882     
 H   5.6729586874163749        10.520721885616098        11.324329992916789     
 C   5.7155164119479016        10.209716109325020        14.883522241825329     
 H   7.4007847650229701        9.6367646311864839        13.679991603506751     
 C   3.5910720442587709        9.1958577228707306        14.312493101930535     
 H   3.6276654568670663        7.7737688245221790        12.691715598229319     
 C   3.8661066182498947        4.5182167482492721        11.341758927367231     
 H   5.4500471213708259        5.1072249116749528        12.688879035194420     
 C   3.4534383871710723        5.9959638935720916        9.4679828748331882     
 H   4.6997501588688042        7.7553018889330065        9.3624051167794846     
 C   9.4842364401046719        10.619823636813248        16.518043256812380     
 H   8.4090997461140411        8.9892098057333509        17.434135785872623     
 H   10.584837210641609        12.065833891853176        15.339109208897176     
 C   12.303524286988376        10.053824073581096        9.6678863039403815     
 H   10.337478368810185        10.864778428331258        9.2702533836372805     
 H   14.125869927415675        9.0713949024732994        10.296807147125820     
 C   13.498718990636634        4.8326091170258456        14.603684125468948     
 H   13.010010972284526        3.6068422255689900        12.891944872510969     
 H   13.756916959582679        6.2363329135486500        16.219322265935300     
 C   7.1653616264850353        10.619849220259043        8.2673162442570476     
 H   8.2405169518829702        8.9892465379353936        7.3512256382497485     
 H   6.0647330798180814        12.065844447720112        9.4462442510645150     
 C   4.3460506168245647        10.053854313412730        15.117443101236175     
 H   6.3121101263171031        10.864751263913684        15.515127423561454     
 H   2.5236899340158914        9.0714847755992629        14.488469595930267     
 C   3.1508922596614073        4.8325511725753341        10.181732063020460     
 H   3.6395693946715322        3.6068676742204784        11.893537956740541     
 H   2.8927281425368911        6.2361972926565521        8.5660234115123206     
 H   9.2989530716653697        11.293847269551256        17.351485925161935     
 H   12.775350945888562        10.575284674788266        8.8364107362652451     
 H   14.290445256309139        4.1728328463129349        14.951399507264776     
 H   7.3506574771011284        11.293880706678671        7.4338825819806793     
 H   3.8742212441166655        10.575316192343070        15.948916093580483     
 H   2.3591740610025824        4.1727563720784264        9.8340331541404016     
         142

 Br -0.48381412978405264        2.9413793043046947        2.3672574078683208     
 Co  -1.0314013852423682        1.5831545398970912        4.2149988784618131     
 P  -2.8997337683161648       0.40921332174438796        3.5850352657224152     
 Br  -1.5789820249017472        2.9414182904383361        6.0627162762092963     
 P  0.83692611846174225       0.40921210341105257        4.8449846912135524     
 C  -2.6313892441043869      -0.78485680399593560        2.2350304541581743     
 C  -3.7831801767467828      -0.53000992002410108        4.8823546618317311     
 C  -4.1638146629772477        1.5616799822285672        2.9322967919032061     
 C  0.56857459595433846      -0.78484557298600965        6.1949991714306618     
 C   1.7203784429407791      -0.53002391185972997        3.5476779833824894     
 C   2.1010064061374383        1.5616799226267737        5.4977233713335929     
 C  -1.8877669140732263      -0.36514682528560405        1.1156556038343854     
 C  -3.1307140208007174       -2.0965908176403549        2.2822594881373743     
 C  -3.0485315468886069       -1.4290312901638691        5.6763688218986452     
 C  -5.1584042972224369      -0.36353655501032944        5.1222425093128141     
 C  -4.4673993209767247        2.7173294999661608        3.6751691698521785     
 C  -4.8429363422771523        1.3156219859492062        1.7265571320513606     
 C -0.17505698543289419      -0.36512597233919375        7.3143641929930254     
 C   1.0679076066982012       -2.0965770227260774        6.1477896229657434     
 C  0.98573536021010577       -1.4290528061800396        2.7536665628964969     
 C   3.0956028321523084      -0.36354715062544657        3.3077935486303089     
 C   2.4045812371785922        2.7173371101010591        4.7548595418352386     
 C   2.7801389610045573        1.3156128513564540        6.7034548695467260     
 C  -1.6655608280347853       -1.2428031357277087        5.5551093062871898E-002
 H  -1.4802597402912878       0.64401248907332798        1.0806561068455285     
 C  -2.8902402584874736       -2.9748701411313556        1.2225404794959309     
 H  -3.6913719967412173       -2.4368765094267038        3.1474134296510599     
 C  -3.6763075574788822       -2.1284399942891272        6.7090662253296927     
 H  -1.9843913569739320       -1.5806442458095897        5.5021980173352070     
 C  -5.7856813329443719       -1.0776968649847787        6.1471420093271210     
 H  -5.7320172435484258       0.33878764191699690        4.5224039953658393     
 C  -5.4545476385017553        3.5967015620808169        3.2255434423395761     
 H  -3.9234737327224680        2.9303876191924076        4.5955015356015920     
 C  -5.8215611316827864        2.2067893909402967        1.2764057424535635     
 H  -4.6000527466436525       0.43179098667426852        1.1396327914353259     
 C -0.39726257385266128       -1.2427698019294646        8.3744790626851362     
 H -0.58256994924505245       0.64403171168811524        7.3493485033228918     
 C  0.82743571108683578       -2.9748436672571819        7.2075196658391301     
 H   1.6285714285630937       -2.4368704299095958        5.2826425149431619     
 C   1.6135174928809490       -2.1284639256868965        1.7209742604608635     
 H  -7.8405422530570257E-002  -1.5806677435697500        2.9278334212390478     
 C   3.7228856494340281       -1.0777089699272620        2.2828986867335530     
 H   3.6692110546343635       0.33878274593304802        3.9076299809206922     
 C   3.3917312923022349        3.5967077325642780        5.2044846578572637     
 H   1.8606477773048891        2.9304015962076364        3.8345336145037248     
 C   3.7587654525444667        2.2067786249585666        7.1536059573638333     
 H   2.5372630786676624       0.43177519321394814        7.2903723919290400     
 C  -2.1613863155937123       -2.5498088222867827       0.11045014407806082     
 H  -1.0926123614768790      -0.91714805061948801      -0.80942520610562696     
 H  -3.2674164528154064       -3.9933669909038745        1.2874147944552428     
 C  -5.0417587284322627       -1.9473977905082733        6.9499131680432429     
 H  -3.0885151827173662       -2.7939370733410493        7.3382890898649080     
 H  -6.8497389149774479      -0.93352343255627390        6.3288693100745581     
 C  -6.1321783119001960        3.3438718605345001        2.0280835632281748     
 H  -5.6862467140007178        4.4869480789750149        3.8087992859033428     
 H  -6.3535112460632410        2.0128321882739639       0.34608451473568524     
 C   9.8574636304704491E-002  -2.5497719802303256        8.3196016603365663     
 H -0.97021790674618902      -0.91710748873292880        9.2394482082117158     
 H   1.2046198713834153       -3.9933386840120022        7.1426610007302767     
 C   2.9789683393574871       -1.9474157425832699        1.4801291038398052     
 H   1.0257297874206552       -2.7939663290220871        1.0917525246515842     
 H   4.7869428444052220      -0.93353110947914297        2.1011721631167259     
 C   4.0693732284509263        3.3438688375415491        6.4019358481191304     
 H   3.6234238542921338        4.4869595177329709        4.6212343677294081     
 H   4.2907240141430911        2.0128141539898929        8.0839205237861425     
 H  -1.9584199375973199       -3.2291281967148087      -0.71455197921936686     
 H  -5.5182963520737349       -2.4576247532973623        7.7858590743078517     
 H  -6.9000557800644771        4.0317736466736411        1.6810476580664666     
 H -0.10438742588581691       -3.2290803307519180        9.1446139122850969     
 H   3.4555099704639147       -2.4576405834676209       0.64418420878099714     
 H   4.8372528666933423        4.0317689383565565        6.7489708192619631     
 Br   7.7759736252222060        5.1128942372603916        14.229693458921730     
 Co   8.3247852780336782        6.4828682285449934        12.392675388083456     
 P   10.187366936089177        7.6677450543588463        13.029836963766302     
 Br   8.8736174730551802        5.1129299598182074        10.555638243403616     
 P   6.4622130183239914        7.6677608717105619        11.755515770846774     
 C   9.9164832195883204        8.8680864966108768        14.374723924763922     
 C   11.059310757412696        8.6124250161804898        11.728971152534413     
 C   11.474554585051870        6.5476758908259738        13.696023733874778     
 C   6.7330852979993434        8.8680953442136783        10.410618851235833     
 C   5.5902645703403815        8.6124497043108406        13.056372186305698     
 C   5.1750341680095815        6.5476629421041190        11.089360698640892     
 C   9.1812736111722231        8.4454406352634894        15.498047937375937     
 C   10.423536681134070        10.177017987010545        14.330911942773353     
 C   10.312031290387436        9.4986848869053127        10.933110181419057     
 C   12.437856440911979        8.4695965866964009        11.493812101815728     
 C   11.769373073673105        5.3632274534417839        12.996692624217802     
 C   12.193406287255241        6.8602282817927067        14.863336231218486     
 C   7.4683162207559386        8.4454641980416927        9.2873032175846504     
 C   6.2260195769074391        10.177022924908812        10.454431096956213     
 C   6.3375520280327695        9.4986749818128935        13.852263387465554     
 C   4.2117065210763913        8.4696674862016277        13.291489000474655     
 C   4.8801976162963019        5.3632568457785839        11.788753382164748     
 C   4.4562136631525355        6.8601430718976770        9.9220133324879232     
 C   8.9785229846163208        9.3154985089073179        16.568219695827960     
 H   8.7676772728496015        7.4384897932861787        15.529332847628876     
 C   10.203658489619285        11.047526953542000        15.401754360326338     
 H   10.975678638381762        10.520103255833931        13.461084527749298     
 C   10.930106138274223        10.208808768274967        9.9021967973135432     
 H   9.2455881587228745        9.6330994546087680        11.105390646094895     
 C   13.056205819899311        9.1989721605076298        10.474168740769670     
 H   13.021505588459942        7.7762390128551857        12.094487469408692     
 C   12.787429215827624        4.5210454405121236        13.450530925253048     
 H   11.197581166856661        5.1013877751302550        12.105948473477739     
 C   13.205214626330450        6.0086591109183756        15.315843773865016     
 H   11.956146142793546        7.7662595285330802        15.417887176388174     
 C   7.6710808806012265        9.3155335810211550        8.2171427154292260     
 H   7.8819219352501131        7.4385172642582855        9.2560170277100404     
 C   6.4459129849011410        11.047543779067283        9.3836018602249851     
 H   5.6738585877204688        10.520097844270124        11.324250476470985     
 C   5.7194741009098760        10.208804646006277        14.883170464706662     
 H   7.4040040842037129        9.6330560785081047        13.680012041083438     
 C   3.5933537409734635        9.1990499144134130        14.311125441063169     
 H   3.6280495282088325        7.7763403250777232        12.690786222311649     
 C   3.8621553355623681        4.5210454525615900        11.334941641659039     
 H   5.4519674570135326        5.1014693266936906        12.679524337568024     
 C   3.4444180826388404        6.0085442543901149        9.4695325439664852     
 H   4.6934861424110048        7.7661417018912582        9.3674159805243544     
 C   9.4875095284558402        10.617662713791560        16.520356101465474     
 H   8.4116678610425506        8.9872759256916872        17.436029939515780     
 H   10.587504761577012        12.063945785066471        15.341201655821468     
 C   12.300007100610470        10.055705591576368        9.6690092239004759     
 H   10.332539426562731        10.862709888464073        9.2703519844716009     
 H   14.123948074319593        9.0767661091666252        10.298800903257275     
 C   13.506846602520792        4.8422804353573072        14.606365851461184     
 H   13.013383908930656        3.6073209636362380        12.902294478788711     
 H   13.769142665303347        6.2540846003108124        16.214626528719126     
 C   7.1620885059562927        10.617695313673803        8.2650104634463091     
 H   8.2379530079037107        8.9873222826692434        7.3493387708121860     
 H   6.0620591983726015        12.063959792225141        9.4441576975556423     
 C   4.3495615770557050        10.055743297840912        15.116319722320219     
 H   6.3170463156213792        10.862675258942105        15.515042012576817     
 H   2.5256016602198645        9.0768792613490792        14.486461166412834     
 C   3.1427671627517588        4.8422089870191671        10.179071564325573     
 H   3.6361907896644152        3.6073539115005984        11.883226476900676     
 H   2.8805140318211131        6.2539158725956900        8.5707224856404007     
 H   9.3041914591567139        11.291098042939069        17.354736607952422     
 H   12.771309815235703        10.578414511635332        8.8380301385065554     
 H   14.301223027761424        4.1856301537911680        14.954157747805969     
 H   7.3454221836264093        11.291140488848338        7.4306412363508487     
 H   3.8782553608708321        10.578453527553837        15.947295704725601     
 H   2.3484006164282278        4.1855357463230325        9.8313003132755021     
         142

 Br -0.48393610604086318        2.9378604302656335        2.3661806299419847     
 Co  -1.0313999370508418        1.5808106122165095        4.2149947464941748     
 P  -2.9003084878793977       0.40796401947326555        3.5857521013468983     
 Br  -1.5788558797820966        2.9379069332460035        6.0637800770311561     
 P  0.83750227155409074       0.40796203057326313        4.8442636814762627     
 C  -2.6322177747452642      -0.78547980437512277        2.2352363108298094     
 C  -3.7849046695161390      -0.53071265864892136        4.8827178323980762     
 C  -4.1620791855326971        1.5636690455742808        2.9343571423638477     
 C  0.56940308964520625      -0.78546720620321164        6.1947907160967945     
 C   1.7221052899689349      -0.53072963661167594        3.5473128165989873     
 C   2.0992723667649260        1.5636681574321285        5.4956591849203109     
 C  -1.8877556321478715      -0.36606311976272493        1.1162555275812625     
 C  -3.1307686951208606       -2.0974943835684261        2.2828078893048489     
 C  -3.0515193472263280       -1.4310117621566427        5.6765457725383737     
 C  -5.1597960126669236      -0.36187266487239533        5.1230808038753768     
 C  -4.4665395345520702        2.7164405953193933        3.6815808899426141     
 C  -4.8372294756525829        1.3242571681790474        1.7247764962216330     
 C -0.17507040925947306      -0.36603929736703250        7.3137596554716300     
 C   1.0679641770778412       -2.0974785967712930        6.1472423755388919     
 C  0.98872631783212694       -1.4310374168560478        2.7534880647357962     
 C   3.0969969157427699      -0.36188565435053588        3.3069536977763705     
 C   2.4037215947143102        2.7164487080012707        4.7484456371422867     
 C   2.7744350364254688        1.3242454302477447        6.7052304382760708     
 C  -1.6636045567417423       -1.2444792962932505        5.7157694215446281E-002
 H  -1.4808581256495452       0.64331731592799357        1.0808839562946340     
 C  -2.8882359714649679       -2.9765507394776267        1.2242010969951171     
 H  -3.6922771068494606       -2.4375002851520442        3.1474951589412723     
 C  -3.6802651080146589       -2.1293487541069527        6.7094219493156313     
 H  -1.9876099269487184       -1.5843461518515078        5.5021843166822491     
 C  -5.7879654542732455       -1.0745112705217343        6.1485062702325450     
 H  -5.7324051312181110       0.34134959402039627        4.5233273817990067     
 C  -5.4505977387021058        3.5995303291569805        3.2323753367474914     
 H  -3.9253994428669614        2.9246229162508892        4.6048707732219105     
 C  -5.8125365367593442        2.2193830544483562        1.2748596489242761     
 H  -4.5937842064123835       0.44264469628912217        1.1346169181823911     
 C -0.39922082304319351       -1.2444406864353577        8.3728697731821633     
 H -0.58197508579406276       0.64333909204573825        7.3491131111074699     
 C  0.82543371544420285       -2.9765199432086185        7.2058622401069554     
 H   1.6294798021157126       -2.4374934947315148        5.2825633251317941     
 C   1.6174790919571387       -2.1293770473042755        1.7206176431730362     
 H  -7.5183782116684333E-002  -1.5843741288636999        2.9278450380468577     
 C   3.7251729639808335       -1.0745258264327144        2.2815334300202634     
 H   3.6696005797212363       0.34134316809965759        3.9067047334048306     
 C   3.3877819425026816        3.5995364828771339        5.1976507663087164     
 H   1.8625725073658668        2.9246387329491639        3.8251632174244699     
 C   3.7497441966333600        2.2193691353702798        7.1551472259765996     
 H   2.5309984444211948       0.44262518065673778        7.2953819191948481     
 C  -2.1581130621124549       -2.5519694286441390       0.11276107057367299     
 H  -1.0900478304322547      -0.91908075458338556      -0.80753580512675227     
 H  -3.2647444173184876       -3.9952556155046492        1.2895081386862910     
 C  -5.0452707477387149       -1.9455108756299280        6.9510367860318913     
 H  -3.0934502743208392       -2.7960068737692594        7.3383812043378889     
 H  -6.8516541106929374      -0.92813958376752870        6.3308710952494689     
 C  -6.1240512249002350        3.3535379028814001        2.0307546759738098     
 H  -5.6828707087808610        4.4874305739100180        3.8191309064240109     
 H  -6.3412901291358894        2.0305702118087563       0.34138594166282227     
 C   9.5302021885645335E-002  -2.5519264939363908        8.3172922295438791     
 H -0.97278594693542686      -0.91903369967951454        9.2375546714940580     
 H   1.2019519236000982       -3.9952225359144031        7.1405739031163318     
 C   2.9824843094689846       -1.9455320885599239        1.4790047026077662     
 H   1.0306696345647863       -2.7960412567665043        1.0916596475219011     
 H   4.7888611293662660      -0.92814891637497166        2.0991693322000708     
 C   4.0612483262411114        3.3535330187298591        6.3992613642429568     
 H   3.6200475949505604        4.4874428995995652        4.6109018386752894     
 H   4.2785073887917093        2.0305475947078717        8.0886132662433710     
 H  -1.9531822763367839       -3.2318772488777707      -0.71130325396324023     
 H  -5.5223315676884814       -2.4544898585168351        7.7874794277894219     
 H  -6.8892792594573722        4.0445638197283698        1.6837935446197601     
 H -0.10962352776298027       -3.2318212535823014        9.1413685870821162     
 H   3.4595496948166975       -2.4545083495611451       0.64256303175719653     
 H   4.8264789995120108        4.0445567272278682        6.7462216404743556     
 Br   7.7758493707066485        5.1093751549724704        14.228623056146077     
 Co   8.3247825158804130        6.4805243256539917        12.392677278860146     
 P   10.186789982607012        7.6664935499706157        13.030557349379562     
 Br   8.8737400812262166        5.1094187498818489        10.556707949144339     
 P   6.4627863246687891        7.6665127819726742        11.754799591216127     
 C   9.9156522325859839        8.8674629625130521        14.374931638276705     
 C   11.057582872595233        8.6117180445365875        11.729335683261295     
 C   11.476288624502242        6.5496653523711688        13.698090252289735     
 C   6.7339102887792119        8.8674739790764132        10.410413387602999     
 C   5.5919877166684575        8.6117479406330091        13.056009920426837     
 C   5.1732981011314978        6.5496502032049424        11.087304674469069     
 C   9.1812852320066671        8.4445233415361880        15.498651385871122     
 C   10.423477669960885        10.176114463912656        14.331460447568022     
 C   10.309040425744922        9.4967033417063753        10.933291667622868     
 C   12.436459987874374        8.4712516916956826        11.494646865758874     
 C   11.770229681407725        5.3623352595701412        13.003115808801363     
 C   12.199114535306288        6.8688700909912477        14.861558636062183     
 C   7.4683026509871260        8.4445519927100303        9.2867035627215806     
 C   6.2260703940689268        10.176120893770575        10.453885057307456     
 C   6.3405397409393229        9.4966913859154722        13.852090598798664     
 C   4.2130956571716700        8.4713373447419524        13.290647647429587     
 C   4.8793349861955617        5.3623711027542997        11.782353149037696     
 C   4.4505097693430429        6.8687682136572121        9.9237943634655092     
 C   8.9804807388795851        9.3138214791287819        16.569829850233550     
 H   8.7670806200395219        7.4377931169234142        15.529565504494652     
 C   10.205659645263140        11.045846478750398        15.403415249311605     
 H   10.974766914878114        10.519479737620715        13.461165000579157     
 C   10.926144609689066        10.207898375309959        9.9025560939562514     
 H   9.2423675270874508        9.6293997843105199        11.105384967453872     
 C   13.053916052079174        9.2021484050091562        10.475528504743604     
 H   13.021112596431930        7.7787893037262235        12.095404377270430     
 C   12.791377050313148        4.5238733754745484        13.457376536923658     
 H   11.195650228027993        5.0956153346163058        12.115331577033286     
 C   13.214241605096539        6.0212618490820509        15.314302967038017     
 H   11.962417253372253        7.7771226919396961        15.412870335345808     
 C   7.6691240293414715        9.3138639806653849        8.2155386488750715     
 H   7.8825183315801350        7.4378263886499418        9.2557878024520477     
 C   6.4439067250213684        11.045867220380739        9.3819461036299803     
 H   5.6747584880245618        10.519473802924148        11.324170960025182     
 C   5.7234317898718503        10.207893182687531        14.882818687587994     
 H   7.4072234033844548        9.6293475258297256        13.680032478660126     
 C   3.5956354376881556        9.2022421059560955        14.309757780195801     
 H   3.6284335995505983        7.7789118256332674        12.689856846393980     
 C   3.8582040528748416        4.5238741568739087        11.328124355950846     
 H   5.4538877926562384        5.0957137417124283        12.670169639941630     
 C   3.4353977781066090        6.0211246152081372        9.4710822130997805     
 H   4.6872221259532063        7.7769815148495098        9.3724268442692260     
 C   9.4907826168070084        10.615501790769873        16.522668946118568     
 H   8.4142359759710583        8.9853420456500253        17.437924093158937     
 H   10.590172312512413        12.062057678279764        15.343294102745761     
 C   12.296489914232563        10.057587109571642        9.6701321438605703     
 H   10.327600484315276        10.860641348596886        9.2704505853059214     
 H   14.122026221223511        9.0821373158599492        10.300794659388728     
 C   13.514974214404949        4.8519517536887680        14.609047577453422     
 H   13.016756845576788        3.6077997017034860        12.912644085066454     
 H   13.781368371024016        6.2718362870729747        16.209930791502948     
 C   7.1588153854275509        10.615541407088562        8.2627046826355723     
 H   8.2353890639244529        8.9853980274030913        7.3474519033746226     
 H   6.0593853169271226        12.062075136730169        9.4420711440467713     
 C   4.3530725372868453        10.057632282269097        15.115196343404262     
 H   6.3219825049256562        10.860599253970525        15.514956601592182     
 H   2.5275133864238377        9.0822737470988955        14.484452736895401     
 C   3.1346420658421108        4.8518668014630011        10.176411065630688     
 H   3.6328121846572978        3.6078401487807179        11.872914997060811     
 H   2.8682999211053355        6.2716344525348271        8.5754215597684809     
 H   9.3094298466480563        11.288348816326884        17.357987290742905     
 H   12.767268684582843        10.581544348482399        8.8396495407478675     
 H   14.312000799213708        4.1984274612694019        14.956915988347163     
 H   7.3401868901516911        11.288400271018007        7.4273998907210181     
 H   3.8822894776249983        10.581590862764603        15.945675315870721     
 H   2.3376271718538733        4.1983151205676394        9.8285674724106045     
         142

 Br -0.48405808229767366        2.9343415562265722        2.3651038520156491     
 Co  -1.0313984888593153        1.5784666845359276        4.2149906145265374     
 P  -2.9008832074426305       0.40671471720214314        3.5864689369713814     
 Br  -1.5787297346624460        2.9343955760536709        6.0648438778530149     
 P  0.83807842464643911       0.40671195773547364        4.8435426717389731     
 C  -2.6330463053861415      -0.78610280475430983        2.2354421675014442     
 C  -3.7866291622854957      -0.53141539727374154        4.8830810029644223     
 C  -4.1603437080881465        1.5656581089199941        2.9364174928244888     
 C  0.57023158333607404      -0.78608883942041352        6.1945822607629264     
 C   1.7238321369970908      -0.53143536136362191        3.5469476498154848     
 C   2.0975383273924133        1.5656563922374833        5.4935949985070298     
 C  -1.8877443502225166      -0.36697941423984576        1.1168554513281395     
 C  -3.1308233694410044       -2.0983979494964973        2.2833562904723239     
 C  -3.0545071475640495       -1.4329922341494166        5.6767227231781030     
 C  -5.1611877281114111      -0.36020877473446122        5.1239190984379386     
 C  -4.4656797481274149        2.7155516906726258        3.6879926100330498     
 C  -4.8315226090280134        1.3328923504088888        1.7229958603919051     
 C -0.17508383308605194      -0.36695262239487125        7.3131551179502354     
 C   1.0680207474574812       -2.0983801708165082        6.1466951281120403     
 C  0.99171727545414801       -1.4330220275320558        2.7533095665750955     
 C   3.0983909993332315      -0.36022415807562524        3.3061138469224325     
 C   2.4028619522500283        2.7155603059014828        4.7420317324493348     
 C   2.7687311118463804        1.3328780091390355        6.7070060070054156     
 C  -1.6616482854486994       -1.2461554568587923        5.8764295368020657E-002
 H  -1.4814565110078026       0.64262214278265917        1.0811118057437397     
 C  -2.8862316844424627       -2.9782313378238978        1.2258617144943034     
 H  -3.6931822169577040       -2.4381240608773846        3.1475768882314843     
 C  -3.6842226585504352       -2.1302575139247781        6.7097776733015699     
 H  -1.9908284969235046       -1.5880480578934257        5.5021706160292903     
 C  -5.7902495756021191       -1.0713256760586900        6.1498705311379682     
 H  -5.7327930188877962       0.34391154612379571        4.5242507682321742     
 C  -5.4466478389024573        3.6023590962331440        3.2392072311554068     
 H  -3.9273251530114548        2.9188582133093708        4.6142400108422290     
 C  -5.8035119418359011        2.2319767179564156        1.2733135553949886     
 H  -4.5875156661811136       0.45349840590397589        1.1296010449294562     
 C -0.40117907223372573       -1.2461115709412505        8.3712604836791904     
 H -0.58138022234307318       0.64264647240336126        7.3488777188920480     
 C  0.82343171980156993       -2.9781962191600551        7.2042048143747817     
 H   1.6303881756683314       -2.4381165595534338        5.2824841353204262     
 C   1.6214406910333283       -2.1302901689216549        1.7202610258852089     
 H  -7.1962141702798410E-002  -1.5880805141576497        2.9278566548546672     
 C   3.7274602785276389       -1.0713426829381667        2.2801681733069739     
 H   3.6699901048081092       0.34390359026626716        3.9057794858889689     
 C   3.3838325927031283        3.6023652331899894        5.1908168747601682     
 H   1.8644972374268443        2.9188758696906909        3.8157928203452149     
 C   3.7407229407222529        2.2319596457819935        7.1566884945893658     
 H   2.5247338101747272       0.45347516809952737        7.3003914464606563     
 C  -2.1548398086311971       -2.5541300350014957       0.11507199706928514     
 H  -1.0874832993876304      -0.92101345854728311      -0.80564640414787769     
 H  -3.2620723818215689       -3.9971442401054240        1.2916014829173394     
 C  -5.0487827670451670       -1.9436239607515826        6.9521604040205389     
 H  -3.0983853659243126       -2.7980766741974694        7.3384733188108706     
 H  -6.8535693064084269      -0.92275573497878338        6.3328728804243806     
 C  -6.1159241379002740        3.3632039452283000        2.0334257887194447     
 H  -5.6794947035610042        4.4879130688450211        3.8294625269446794     
 H  -6.3290690122085378        2.0483082353435491       0.33668736858995935     
 C   9.2029407466586166E-002  -2.5540810076424560        8.3149827987511920     
 H -0.97535398712466470      -0.92095991062610028        9.2356611347764019     
 H   1.1992839758167813       -3.9971063878168036        7.1384868055023878     
 C   2.9860002795804816       -1.9436484345365779        1.4778803013757271     
 H   1.0356094817089174       -2.7981161845109215        1.0915667703922181     
 H   4.7907794143273108      -0.92276672327080023        2.0971665012834162     
 C   4.0531234240312966        3.3631971999181691        6.3965868803667831     
 H   3.6166713356089870        4.4879262814661587        4.6005693096211715     
 H   4.2662907634403275        2.0482810354258505        8.0933060087005995     
 H  -1.9479446150762476       -3.2346263010407328      -0.70805452870711361     
 H  -5.5263667833032288       -2.4513549637363075        7.7890997812709912     
 H  -6.8785027388502664        4.0573539927830984        1.6865394311730535     
 H -0.11485962964014362       -3.2345621764126848        9.1381232618791355     
 H   3.4635894191694803       -2.4513761156546692       0.64094185473339593     
 H   4.8157051323306792        4.0573445160991790        6.7434724616867481     
 Br   7.7757251161910901        5.1058560726845483        14.227552653370422     
 Co   8.3247797537271495        6.4781804227629900        12.392679169636839     
 P   10.186213029124847        7.6652420455823851        13.031277734992821     
 Br   8.8738626893972530        5.1059075399454903        10.557777654885061     
 P   6.4633596310135868        7.6652646922347865        11.754083411585482     
 C   9.9148212455836457        8.8668394284152274        14.375139351789489     
 C   11.055854987777773        8.6110110728926852        11.729700213988178     
 C   11.478022663952617        6.5516548139163646        13.700156770704689     
 C   6.7347352795590805        8.8668526139391499        10.410207923970164     
 C   5.5937108629965344        8.6110461769551758        13.055647654547977     
 C   5.1715620342534141        6.5516374643057658        11.085248650297247     
 C   9.1812968528411112        8.4436060478088866        15.499254834366308     
 C   10.423418658787700        10.175210940814765        14.332008952362692     
 C   10.306049561102409        9.4947217965074362        10.933473153826679     
 C   12.435063534836768        8.4729067966949625        11.495481629702018     
 C   11.771086289142346        5.3614430656984977        13.009538993384924     
 C   12.204822783357335        6.8775119001897895        14.859781040905879     
 C   7.4682890812183125        8.4436397873783680        9.2861039078585126     
 C   6.2261212112304136        10.175218862632338        10.453339017658697     
 C   6.3435274538458764        9.4947077900180510        13.851917810131775     
 C   4.2144847932669478        8.4730072032822772        13.289806294384519     
 C   4.8784723560948215        5.3614853597300165        11.775952915910647     
 C   4.4448058755335502        6.8773933554167472        9.9255753944430936     
 C   8.9824384931428494        9.3121444493502441        16.571440004639143     
 H   8.7664839672294423        7.4370964405606497        15.529798161360427     
 C   10.207660800906996        11.044166003958798        15.405076138296872     
 H   10.973855191374465        10.518856219407501        13.461245473409019     
 C   10.922183081103912        10.206987982344952        9.9029153905989595     
 H   9.2391468954520253        9.6257001140122735        11.105379288812852     
 C   13.051626284259036        9.2053246495106826        10.476888268717538     
 H   13.020719604403919        7.7813395945972612        12.096321285132168     
 C   12.795324884798672        4.5267013104369731        13.464222148594267     
 H   11.193719289199326        5.0898428941023566        12.124714680588834     
 C   13.223268583862628        6.0338645872457253        15.312762160211021     
 H   11.968688363950962        7.7879858553463119        15.407853494303442     
 C   7.6671671780817165        9.3121943803096165        8.2139345823209169     
 H   7.8831147279101570        7.4371355130415990        9.2555585771940567     
 C   6.4419004651415968        11.044190661694195        9.3802903470349772     
 H   5.6756583883286558        10.518849761578172        11.324091443579379     
 C   5.7273894788338255        10.206981719368786        14.882466910469327     
 H   7.4104427225651968        9.6256389731513465        13.680052916236814     
 C   3.5979171344028478        9.2054342974987780        14.308390119328434     
 H   3.6288176708923645        7.7814833261888117        12.688927470476308     
 C   3.8542527701873150        4.5267028611862274        11.321307070242653     
 H   5.4558081282989450        5.0899581567311669        12.660814942315234     
 C   3.4263774735743771        6.0337049760261605        9.4726318822330775     
 H   4.6809581094954069        7.7878213278077615        9.3774377080140976     
 C   9.4940557051581767        10.613340867748184        16.524981790771662     
 H   8.4168040908995678        8.9834081656083615        17.439818246802094     
 H   10.592839863447816        12.060169571493059        15.345386549670053     
 C   12.292972727854655        10.059468627566917        9.6712550638206647     
 H   10.322661542067824        10.858572808729701        9.2705491861402418     
 H   14.120104368127429        9.0875085225532750        10.302788415520183     
 C   13.523101826289107        4.8616230720202296        14.611729303445658     
 H   13.020129782222918        3.6082784397707335        12.922993691344194     
 H   13.793594076744684        6.2895879738351370        16.205235054286774     
 C   7.1555422648988083        10.613387500503322        8.2603989018248338     
 H   8.2328251199451952        8.9834737721369393        7.3455650359370601     
 H   6.0567114354816427        12.060190481235196        9.4399845905378985     
 C   4.3565834975179856        10.059521266697280        15.114072964488306     
 H   6.3269186942299322        10.858523248998944        15.514871190607545     
 H   2.5294251126278113        9.0876682328487117        14.482444307377966     
 C   3.1265169689324623        4.8615246159068350        10.173750566935803     
 H   3.6294335796501809        3.6083263860608374        11.862603517220945     
 H   2.8560858103895579        6.2893530324739650        8.5801206338965628     
 H   9.3146682341393987        11.285599589714698        17.361237973533388     
 H   12.763227553929985        10.584674185329465        8.8412689429891778     
 H   14.322778570665992        4.2112247687476358        14.959674228888355     
 H   7.3349515966769721        11.285660053187677        7.4241585450911876     
 H   3.8863235943791645        10.584728197975371        15.944054927015840     
 H   2.3268537272795187        4.2110944948122455        9.8258346315457050     
         142

 Br -0.48418005855448421        2.9308226821875110        2.3640270740893130     
 Co  -1.0313970406677890        1.5761227568553460        4.2149864825588992     
 P  -2.9014579270058629       0.40546541493102073        3.5871857725958645     
 Br  -1.5786035895427954        2.9308842188613382        6.0659076786748738     
 P  0.83865457773878760       0.40546188489768414        4.8428216620016835     
 C  -2.6338748360270188      -0.78672580513349699        2.2356480241730790     
 C  -3.7883536550548520      -0.53211813589856183        4.8834441735307683     
 C  -4.1586082306435959        1.5676471722657075        2.9384778432851300     
 C  0.57106007702694184      -0.78671047263761551        6.1943738054290582     
 C   1.7255589840252465      -0.53214108611556787        3.5465824830319828     
 C   2.0958042880199010        1.5676446270428381        5.4915308120937478     
 C  -1.8877330682971618      -0.36789570871696659        1.1174553750750167     
 C  -3.1308780437611476       -2.0993015154245680        2.2839046916397985     
 C  -3.0574949479017706       -1.4349727061421904        5.6768996738178323     
 C  -5.1625794435558987      -0.35854488459652717        5.1247573930005013     
 C  -4.4648199617027604        2.7146627860258583        3.6944043301234855     
 C  -4.8258157424034440        1.3415275326387301        1.7212152245621772     
 C -0.17509725691263081      -0.36786594742271000        7.3125505804288409     
 C   1.0680773178371215       -2.0992817448617238        6.1461478806851888     
 C  0.99470823307616918       -1.4350066382080637        2.7531310684143948     
 C   3.0997850829236930      -0.35856266180071455        3.3052739960684940     
 C   2.4020023097857468        2.7146719038016944        4.7356178277563821     
 C   2.7630271872672916        1.3415105880303264        6.7087815757347604     
 C  -1.6596920141556561       -1.2478316174243340        6.0370896520595033E-002
 H  -1.4820548963660602       0.64192696963732465        1.0813396551928451     
 C  -2.8842273974199575       -2.9799119361701685        1.2275223319934896     
 H  -3.6940873270659473       -2.4387478366027251        3.1476586175216963     
 C  -3.6881802090862115       -2.1311662737426040        6.7101333972875086     
 H  -1.9940470668982910       -1.5917499639353438        5.5021569153763314     
 C  -5.7925336969309935       -1.0681400815956457        6.1512347920433923     
 H  -5.7331809065574806       0.34647349822719509        4.5251741546653417     
 C  -5.4426979391028079        3.6051878633093071        3.2460391255633216     
 H  -3.9292508631559482        2.9130935103678524        4.6236092484625475     
 C  -5.7944873469124589        2.2445703814644751        1.2717674618657013     
 H  -4.5812471259498446       0.46435211551882960        1.1245851716765214     
 C -0.40313732142425796       -1.2477824554471435        8.3696511941762175     
 H -0.58078535889208360       0.64195385276098438        7.3486423266766261     
 C  0.82142972415893700       -2.9798724951114912        7.2025473886426070     
 H   1.6312965492209504       -2.4387396243753527        5.2824049455090583     
 C   1.6254022901095182       -2.1312032905390343        1.7199044085973814     
 H  -6.8740501288912473E-002  -1.5917868994515996        2.9278682716624767     
 C   3.7297475930744444       -1.0681595394436192        2.2788029165936843     
 H   3.6703796298949820       0.34646401243287678        3.9048542383731073     
 C   3.3798832429035754        3.6051939835028453        5.1839829832116209     
 H   1.8664219674878220        2.9131130064322184        3.8064224232659596     
 C   3.7317016848111462        2.2445501561937067        7.1582297632021321     
 H   2.5184691759282596       0.46432515554231701        7.3054009737264645     
 C  -2.1515665551499397       -2.5562906413588524       0.11738292356489731     
 H  -1.0849187683430064      -0.92294616251118078      -0.80375700316900311     
 H  -3.2594003463246501       -3.9990328647061988        1.2936948271483879     
 C  -5.0522947863516201       -1.9417370458732373        6.9532840220091874     
 H  -3.1033204575277855       -2.8001464746256790        7.3385654332838515     
 H  -6.8554845021239164      -0.91737188619003818        6.3348746655992914     
 C  -6.1077970509003130        3.3728699875752000        2.0360969014650796     
 H  -5.6761186983411474        4.4883955637800241        3.8397941474653479     
 H  -6.3168478952811862        2.0660462588783419       0.33198879551709637     
 C   8.8756793047527011E-002  -2.5562355213485213        8.3126733679585048     
 H -0.97792202731390254      -0.92288612157268601        9.2337675980587459     
 H   1.1966160280334641       -3.9989902397192041        7.1363997078884429     
 C   2.9895162496919792       -1.9417647805132319        1.4767559001436881     
 H   1.0405493288530483       -2.8001911122553387        1.0914738932625350     
 H   4.7926976992883548      -0.91738453016662880        2.0951636703667611     
 C   4.0449985218214817        3.3728613811064787        6.3939123964906086     
 H   3.6132950762674136        4.4884096633327530        4.5902367805670528     
 H   4.2540741380889449        2.0660144761438293        8.0979987511578280     
 H  -1.9427069538157116       -3.2373753532036944      -0.70480580345098698     
 H  -5.5304019989179753       -2.4482200689557798        7.7907201347525614     
 H  -6.8677262182431607        4.0701441658378261        1.6892853177263467     
 H -0.12009573151730699       -3.2373030992430682        9.1348779366761548     
 H   3.4676291435222626       -2.4482438817481933       0.63932067770959544     
 H   4.8049312651493477        4.0701323049704907        6.7407232828991406     
 Br   7.7756008616755317        5.1023369903966271        14.226482250594767     
 Co   8.3247769915738861        6.4758365198719892        12.392681060413530     
 P   10.185636075642682        7.6639905411941545        13.031998120606083     
 Br   8.8739852975682876        5.1023963300091317        10.558847360625785     
 P   6.4639329373583845        7.6640166024968996        11.753367231954835     
 C   9.9139902585813093        8.8662158943174028        14.375347065302273     
 C   11.054127102960312        8.6103041012487829        11.730064744715062     
 C   11.479756703402991        6.5536442754615596        13.702223289119646     
 C   6.7355602703389481        8.8662312488018848        10.410002460337331     
 C   5.5954340093246104        8.6103444132773443        13.055285388669116     
 C   5.1698259673753304        6.5536247254065891        11.083192626125426     
 C   9.1813084736755570        8.4426887540815834        15.499858282861496     
 C   10.423359647614513        10.174307417716873        14.332557457157362     
 C   10.303058696459896        9.4927402513084989        10.933654640030490     
 C   12.433667081799163        8.4745619016942424        11.496316393645163     
 C   11.771942896876967        5.3605508718268542        13.015962177968484     
 C   12.210531031408381        6.8861537093883305        14.858003445749578     
 C   7.4682755114494999        8.4427275820467056        9.2855042529954428     
 C   6.2261720283919013        10.174316831494101        10.452792978009940     
 C   6.3465151667524298        9.4927241941206297        13.851745021464886     
 C   4.2158739293622256        8.4746770618226037        13.288964941339451     
 C   4.8776097259940814        5.3605996167057324        11.769552682783596     
 C   4.4391019817240567        6.8860184971762823        9.9273564254206779     
 C   8.9843962474061154        9.3104674195717081        16.573050159044733     
 H   8.7658873144193628        7.4363997641978852        15.530030818226201     
 C   10.209661956550852        11.042485529167198        15.406737027282139     
 H   10.972943467870818        10.518232701194288        13.461325946238878     
 C   10.918221552518755        10.206077589379946        9.9032746872416677     
 H   9.2359262638166015        9.6220004437140272        11.105373610171830     
 C   13.049336516438897        9.2085008940122091        10.478248032691472     
 H   13.020326612375905        7.7838898854682981        12.097238192993906     
 C   12.799272719284197        4.5295292453993978        13.471067760264877     
 H   11.191788350370658        5.0840704535884074        12.134097784144382     
 C   13.232295562628718        6.0464673254094006        15.311221353384024     
 H   11.974959474529669        7.7988490187529278        15.402836653261076     
 C   7.6652103268219625        9.3105247799538464        8.2123305157667623     
 H   7.8837111242401789        7.4364446374332562        9.2553293519360640     
 C   6.4398942052618251        11.042514103007653        9.3786345904399742     
 H   5.6765582886327488        10.518225720232197        11.324011927133574     
 C   5.7313471677957999        10.206070256050040        14.882115133350659     
 H   7.4136620417459387        9.6219304204729674        13.680073353813501     
 C   3.6001988311175404        9.2086264890414604        14.307022458461066     
 H   3.6292017422341303        7.7840548267443559        12.687998094558639     
 C   3.8503014874997885        4.5295315654985453        11.314489784534462     
 H   5.4577284639416517        5.0842025717499046        12.651460244688840     
 C   3.4173571690421451        6.0462853368441838        9.4741815513663727     
 H   4.6746940930376084        7.7986611407660131        9.3824485717589674     
 C   9.4973287935093431        10.611179944726496        16.527294635424756     
 H   8.4193722058280773        8.9814742855666996        17.441712400445251     
 H   10.595507414383217        12.058281464706354        15.347478996594347     
 C   12.289455541476748        10.061350145562189        9.6723779837807591     
 H   10.317722599820369        10.856504268862516        9.2706477869745623     
 H   14.118182515031345        9.0928797292465990        10.304782171651636     
 C   13.531229438173265        4.8712943903516912        14.614411029437896     
 H   13.023502718869050        3.6087571778379814        12.933343297621937     
 H   13.805819782465351        6.3073396605973002        16.200539317070600     
 C   7.1522691443700666        10.611233593918081        8.2580931210140953     
 H   8.2302611759659356        8.9815495168707891        7.3436781684994967     
 H   6.0540375540361637        12.058305825740225        9.4378980370290257     
 C   4.3600944577491259        10.061410251125464        15.112949585572348     
 H   6.3318548835342092        10.856447244027365        15.514785779622908     
 H   2.5313368388317845        9.0930627185985280        14.480435877860533     
 C   3.1183918720228143        4.8711824303506690        10.171090068240918     
 H   3.6260549746430639        3.6088126233409574        11.852292037381080     
 H   2.8438716996737798        6.3070716124131021        8.5848197080246429     
 H   9.3199066216307411        11.282850363102511        17.364488656323875     
 H   12.759186423277125        10.587804022176533        8.8428883452304898     
 H   14.333556342118275        4.2240220762258689        14.962432469429549     
 H   7.3297163032022539        11.282919835357344        7.4209171994613570     
 H   3.8903577111333312        10.587865533186138        15.942434538160960     
 H   2.3160802827051645        4.2238738690568516        9.8231017906808056     
         142

 Br -0.48430203481129475        2.9273038081484501        2.3629502961629774     
 Co  -1.0313955924762626        1.5737788291747641        4.2149823505912618     
 P  -2.9020326465690958       0.40421611265989832        3.5879026082203476     
 Br  -1.5784774444231449        2.9273728616690051        6.0669714794967335     
 P  0.83923073083113597       0.40421181205989470        4.8421006522643939     
 C  -2.6347033666678961      -0.78734880551268416        2.2358538808447137     
 C  -3.7900781478242087      -0.53282087452338200        4.8838073440971135     
 C  -4.1568727531990453        1.5696362356114211        2.9405381937457715     
 C  0.57188857071780974      -0.78733210585481739        6.1941653500951901     
 C   1.7272858310534023      -0.53284681086751384        3.5462173162484807     
 C   2.0940702486473883        1.5696328618481927        5.4894666256804667     
 C  -1.8877217863718070      -0.36881200319408741        1.1180552988218937     
 C  -3.1309327180812909       -2.1002050813526392        2.2844530928072735     
 C  -3.0604827482394921       -1.4369531781349640        5.6770766244575608     
 C  -5.1639711590003854      -0.35688099445859306        5.1255956875630639     
 C  -4.4639601752781051        2.7137738813790904        3.7008160502139211     
 C  -4.8201088757788746        1.3501627148685715        1.7194345887324494     
 C -0.17511068073920968      -0.36877927245054876        7.3119460429074454     
 C   1.0681338882167615       -2.1001833189069394        6.1456006332583373     
 C  0.99769919069819024       -1.4369912488840717        2.7529525702536946     
 C   3.1011791665141546      -0.35690116552580392        3.3044341452145560     
 C   2.4011426673214649        2.7137835017019061        4.7292039230634302     
 C   2.7573232626882032        1.3501431669216171        6.7105571444641052     
 C  -1.6577357428626132       -1.2495077779898758        6.1977497673169409E-002
 H  -1.4826532817243177       0.64123179649199025        1.0815675046419508     
 C  -2.8822231103974518       -2.9815925345164396        1.2291829494926756     
 H  -3.6949924371741907       -2.4393716123280655        3.1477403468119083     
 C  -3.6921377596219878       -2.1320750335604295        6.7104891212734472     
 H  -1.9972656368730772       -1.5954518699772620        5.5021432147233735     
 C  -5.7948178182598671       -1.0649544871326011        6.1525990529488164     
 H  -5.7335687942271658       0.34903545033059447        4.5260975410985091     
 C  -5.4387480393031593        3.6080166303854706        3.2528710199712370     
 H  -3.9311765733004411        2.9073288074263339        4.6329784860828660     
 C  -5.7854627519890167        2.2571640449725341        1.2702213683364139     
 H  -4.5749785857185747       0.47520582513368331        1.1195692984235865     
 C -0.40509557061479018       -1.2494533399530363        8.3680419046732446     
 H -0.58019049544109402       0.64126123311860739        7.3484069344612042     
 C  0.81942772851630408       -2.9815487710629278        7.2008899629104333     
 H   1.6322049227735691       -2.4393626891972717        5.2823257556976904     
 C   1.6293638891857078       -2.1321164121564133        1.7195477913095540     
 H  -6.5518860875026549E-002  -1.5954932847455496        2.9278798884702861     
 C   3.7320349076212493       -1.0649763959490717        2.2774376598803951     
 H   3.6707691549818549       0.34902443459948640        3.9039289908572457     
 C   3.3759338931040221        3.6080227338157007        5.1771490916630727     
 H   1.8683466975487997        2.9073501431737454        3.7970520261867047     
 C   3.7226804289000395        2.2571406666054199        7.1597710318148984     
 H   2.5122045416817920       0.47517514298510666        7.3104105009922726     
 C  -2.1482933016686823       -2.5584512477162091       0.11969385006050948     
 H  -1.0823542372983821      -0.92487886647507833      -0.80186760219012843     
 H  -3.2567283108277310       -4.0009214893069736        1.2957881713794364     
 C  -5.0558068056580723       -1.9398501309948919        6.9544076399978358     
 H  -3.1082555491312589       -2.8022162750538890        7.3386575477568323     
 H  -6.8573996978394058      -0.91198803740129286        6.3368764507742030     
 C  -6.0996699639003520        3.3825360299220999        2.0387680142107150     
 H  -5.6727426931212905        4.4888780587150272        3.8501257679860159     
 H  -6.3046267783538346        2.0837842824131347       0.32729022244423339     
 C   8.5484178628467855E-002  -2.5583900350545865        8.3103639371658176     
 H -0.98049006750314038      -0.92481233251927175        9.2318740613410881     
 H   1.1939480802501472       -4.0008740916216041        7.1343126102744980     
 C   2.9930322198034767       -1.9398811264898859        1.4756314989116492     
 H   1.0454891759971794       -2.8022660399997559        1.0913810161328519     
 H   4.7946159842493996      -0.91200233706245737        2.0931608394501064     
 C   4.0368736196116677        3.3825255622947887        6.3912379126144350     
 H   3.6099188169258403        4.4888930451993465        4.5799042515129340     
 H   4.2418575127375631        2.0837479168618076        8.1026914936150565     
 H  -1.9374692925551753       -3.2401244053666565      -0.70155707819486035     
 H  -5.5344372145327227       -2.4450851741752522        7.7923404882341316     
 H  -6.8569496976360558        4.0829343388925547        1.6920312042796399     
 H -0.12533183339447035       -3.2400440220734517        9.1316326114731741     
 H   3.4716688678750454       -2.4451116478417174       0.63769950068579484     
 H   4.7941573979680161        4.0829200938418015        6.7379741041115331     
 Br   7.7754766071599741        5.0988179081087051        14.225411847819114     
 Co   8.3247742294206208        6.4734926169809874        12.392682951190221     
 P   10.185059122160517        7.6627390368059238        13.032718506219343     
 Br   8.8741079057393240        5.0988851200727732        10.559917066366509     
 P   6.4645062437031822        7.6627685127590119        11.752651052324190     
 C   9.9131592715789729        8.8655923602195781        14.375554778815058     
 C   11.052399218142851        8.6095971296048805        11.730429275441944     
 C   11.481490742853365        6.5556337370067546        13.704289807534600     
 C   6.7363852611188166        8.8656098836646198        10.409796996704497     
 C   5.5971571556526873        8.6096426495995111        13.054923122790255     
 C   5.1680899004972467        6.5556119865074134        11.081136601953604     
 C   9.1813200945100011        8.4417714603542819        15.500461731356681     
 C   10.423300636441327        10.173403894618982        14.333105961952031     
 C   10.300067831817382        9.4907587061095615        10.933836126234301     
 C   12.432270628761557        8.4762170066935241        11.497151157588307     
 C   11.772799504611587        5.3596586779552116        13.022385362552045     
 C   12.216239279459428        6.8947955185868723        14.856225850593274     
 C   7.4682619416806864        8.4418153767150432        9.2849045981323730     
 C   6.2262228455533890        10.173414800355864        10.452246938361183     
 C   6.3495028796589832        9.4907405982232085        13.851572232797997     
 C   4.2172630654575043        8.4763469203629285        13.288123588294381     
 C   4.8767470958933403        5.3597138736814491        11.763152449656546     
 C   4.4333980879145640        6.8946436389358183        9.9291374563982640     
 C   8.9863540016693797        9.3087903897931721        16.574660313450323     
 H   8.7652906616092832        7.4357030878351216        15.530263475091976     
 C   10.211663112194708        11.040805054375596        15.408397916267406     
 H   10.972031744367170        10.517609182981072        13.461406419068737     
 C   10.914260023933601        10.205167196414939        9.9036339838843759     
 H   9.2327056321811760        9.6183007734157808        11.105367931530809     
 C   13.047046748618760        9.2116771385137337        10.479607796665405     
 H   13.019933620347894        7.7864401763393358        12.098155100855644     
 C   12.803220553769721        4.5323571803618226        13.477913371935486     
 H   11.189857411541990        5.0782980130744573        12.143480887699930     
 C   13.241322541394807        6.0590700635730759        15.309680546557027     
 H   11.981230585108378        7.8097121821595437        15.397819812218710     
 C   7.6632534755622075        9.3088551795980781        8.2107264492126077     
 H   7.8843075205702009        7.4357537618249134        9.2551001266780730     
 C   6.4378879453820526        11.040837544321109        9.3769788338449693     
 H   5.6774581889368427        10.517601678886221        11.323932410687771     
 C   5.7353048567577742        10.205158792731297        14.881763356231991     
 H   7.4168813609266815        9.6182218677945883        13.680093791390188     
 C   3.6024805278322325        9.2118186805841429        14.305654797593700     
 H   3.6295858135758965        7.7866263272999001        12.687068718640967     
 C   3.8463502048122624        4.5323602698108640        11.307672498826269     
 H   5.4596487995843574        5.0784469867686433        12.642105547062444     
 C   3.4083368645099132        6.0588656976622071        9.4757312204996698     
 H   4.6684300765798090        7.8095009537242648        9.3874594355038390     
 C   9.5006018818605114        10.609019021704809        16.529607480077850     
 H   8.4219403207565868        8.9795404055250376        17.443606554088404     
 H   10.598174965318620        12.056393357919649        15.349571443518640     
 C   12.285938355098841        10.063231663557463        9.6735009037408535     
 H   10.312783657572915        10.854435728995330        9.2707463878088827     
 H   14.116260661935263        9.0982509359399248        10.306775927783091     
 C   13.539357050057424        4.8809657086831528        14.617092755430132     
 H   13.026875655515182        3.6092359159052290        12.943692903899679     
 H   13.818045488186019        6.3250913473594625        16.195843579854426     
 C   7.1489960238413239        10.609079687332843        8.2557873402033586     
 H   8.2276972319866779        8.9796252616046370        7.3417913010619342     
 H   6.0513636725906839        12.056421170245253        9.4358114835201530     
 C   4.3636054179802661        10.063299235553647        15.111826206656392     
 H   6.3367910728384853        10.854371239055785        15.514700368638271     
 H   2.5332485650357577        9.0984572043483443        14.478427448343098     
 C   3.1102667751131663        4.8808402447945030        10.168429569546033     
 H   3.6226763696359465        3.6092988606210770        11.841980557541214     
 H   2.8316575889580022        6.3247901923522400        8.5895187821527230     
 H   9.3251450091220836        11.280101136490325        17.367739339114358     
 H   12.755145292624267        10.590933859023599        8.8445077474718001     
 H   14.344334113570559        4.2368193837041028        14.965190709970742     
 H   7.3244810097275348        11.280179617527013        7.4176758538315264     
 H   3.8943918278874974        10.591002868396904        15.940814149306080     
 H   2.3053068381308099        4.2366532433014585        9.8203689498159061     
         142

 Br -0.48442401106810523        2.9237849341093889        2.3618735182366413     
 Co  -1.0313941442847361        1.5714349014941824        4.2149782186236244     
 P  -2.9026073661323286       0.40296681038877596        3.5886194438448307     
 Br  -1.5783512993034943        2.9238615044766725        6.0680352803185924     
 P  0.83980688392348446       0.40296173922210521        4.8413796425271043     
 C  -2.6355318973087734      -0.78797180589187121        2.2360597375163489     
 C  -3.7918026405935650      -0.53352361314820229        4.8841705146634595     
 C  -4.1551372757544947        1.5716252989571344        2.9425985442064126     
 C  0.57271706440867753      -0.78795373907201938        6.1939568947613228     
 C   1.7290126780815580      -0.53355253561945992        3.5458521494649786     
 C   2.0923362092748761        1.5716210966535475        5.4874024392671856     
 C  -1.8877105044464522      -0.36972829767120824        1.1186552225687707     
 C  -3.1309873924014346       -2.1011086472807103        2.2850014939747481     
 C  -3.0634705485772136       -1.4389336501277379        5.6772535750972901     
 C  -5.1653628744448730      -0.35521710432065895        5.1264339821256266     
 C  -4.4631003888534506        2.7128849767323229        3.7072277703043568     
 C  -4.8144020091543052        1.3587978970984127        1.7176539529027215     
 C -0.17512410456578856      -0.36969259747838751        7.3113415053860509     
 C   1.0681904585964015       -2.1010848929521546        6.1450533858314857     
 C   1.0006901483202113       -1.4389758595600799        2.7527740720929939     
 C   3.1025732501046162      -0.35523966925089323        3.3035942943606176     
 C   2.4002830248571834        2.7128950996021182        4.7227900183704774     
 C   2.7516193381091147        1.3587757458129079        6.7123327131934500     
 C  -1.6557794715695702       -1.2511839385554175        6.3584098825743784E-002
 H  -1.4832516670825751       0.64053662334665584        1.0817953540910565     
 C  -2.8802188233749466       -2.9832731328627107        1.2308435669918618     
 H  -3.6958975472824340       -2.4399953880534064        3.1478220761021203     
 C  -3.6960953101577645       -2.1329837933782549        6.7108448452593858     
 H  -2.0004842068478639       -1.5991537760191799        5.5021295140704147     
 C  -5.7971019395887406       -1.0617688926695568        6.1539633138542404     
 H  -5.7339566818968510       0.35159740243399390        4.5270209275316766     
 C  -5.4347981395035099        3.6108453974616341        3.2597029143791518     
 H  -3.9331022834449345        2.9015641044848155        4.6423477237031845     
 C  -5.7764381570655736        2.2697577084805935        1.2686752748071264     
 H  -4.5687100454873057       0.48605953474853703        1.1145534251706515     
 C -0.40705381980532246       -1.2511242244589293        8.3664326151702717     
 H -0.57959563199010444       0.64056861347623040        7.3481715422457814     
 C  0.81742573287367115       -2.9832250470143644        7.1992325371782586     
 H   1.6331132963261878       -2.4399857540191907        5.2822465658863225     
 C   1.6333254882618975       -2.1330295337737928        1.7191911740217267     
 H  -6.2297220461140619E-002  -1.5991996700394995        2.9278915052780961     
 C   3.7343222221680548       -1.0617932524545239        2.2760724031671056     
 H   3.6711586800687277       0.35158485676609597        3.9030037433413840     
 C   3.3719845433044688        3.6108514841285566        5.1703152001145254     
 H   1.8702714276097774        2.9015872799152729        3.7876816291074493     
 C   3.7136591729889323        2.2697311770171331        7.1613123004276646     
 H   2.5059399074353248       0.48602513042789630        7.3154200282580799     
 C  -2.1450200481874244       -2.5606118540735658       0.12200477655612164     
 H  -1.0797897062537578      -0.92681157043897588      -0.79997820121125385     
 H  -3.2540562753308122       -4.0028101139077483        1.2978815156104848     
 C  -5.0593188249645245       -1.9379632161165465        6.9555312579864843     
 H  -3.1131906407347318       -2.8042860754820991        7.3387496622298141     
 H  -6.8593148935548953      -0.90660418861254755        6.3388782359491138     
 C  -6.0915428769003910        3.3922020722689998        2.0414391269563499     
 H  -5.6693666879014337        4.4893605536500303        3.8604573885066844     
 H  -6.2924056614264821        2.1015223059479275       0.32259164937137047     
 C   8.2211564209408700E-002  -2.5605445487606517        8.3080545063731321     
 H -0.98305810769237811      -0.92673854346585749        9.2299805246234321     
 H   1.1912801324668303       -4.0027579435240046        7.1322255126605532     
 C   2.9965481899149742       -1.9379974724665399        1.4745070976796102     
 H   1.0504290231413105       -2.8043409677441731        1.0912881390031688     
 H   4.7965342692104436      -0.90662014395828605        2.0911580085334514     
 C   4.0287487174018528        3.3921897434830983        6.3885634287382613     
 H   3.6065425575842669        4.4893764270659409        4.5695717224588162     
 H   4.2296408873861813        2.1014813575797864        8.1073842360722850     
 H  -1.9322316312946390       -3.2428734575296185      -0.69830835293873372     
 H  -5.5384724301474693       -2.4419502793947250        7.7939608417157018     
 H  -6.8461731770289500        4.0957245119472825        1.6947770908329334     
 H -0.13056793527163371       -3.2427849449038351        9.1283872862701934     
 H   3.4757085922278281       -2.4419794139352420       0.63607832366199424     
 H   4.7833835307866845        4.0957078827131133        6.7352249253239256     
 Br   7.7753523526444157        5.0952988258207839        14.224341445043459     
 Co   8.3247714672673574        6.4711487140899857        12.392684841966911     
 P   10.184482168678352        7.6614875324176932        13.033438891832603     
 Br   8.8742305139103603        5.0953739101364146        10.560986772107231     
 P   6.4650795500479799        7.6615204230211242        11.751934872693543     
 C   9.9123282845766365        8.8649688261217552        14.375762492327842     
 C   11.050671333325388        8.6088901579609800        11.730793806168826     
 C   11.483224782303738        6.5576231985519495        13.706356325949557     
 C   6.7372102518986852        8.8649885185273565        10.409591533071662     
 C   5.5988803019807634        8.6089408859216778        13.054560856911396     
 C   5.1663538336191630        6.5575992476082368        11.079080577781783     
 C   9.1813317153444451        8.4408541666269805        15.501065179851867     
 C   10.423241625268142        10.172500371521092        14.333654466746701     
 C   10.297076967174869        9.4887771609106242        10.934017612438112     
 C   12.430874175723952        8.4778721116928040        11.497985921531454     
 C   11.773656112346208        5.3587664840835680        13.028808547135604     
 C   12.221947527510475        6.9034373277854133        14.854448255436971     
 C   7.4682483719118737        8.4409031713833826        9.2843049432693032     
 C   6.2262736627148758        10.172512769217628        10.451700898712426     
 C   6.3524905925655366        9.4887570023257872        13.851399444131108     
 C   4.2186522015527821        8.4780167789032532        13.287282235249313     
 C   4.8758844657926002        5.3588281306571650        11.756752216529495     
 C   4.4276941941050714        6.9032687806953534        9.9309184873758483     
 C   8.9883117559326440        9.3071133600146361        16.576270467855913     
 H   8.7646940087992036        7.4350064114723571        15.530496131957753     
 C   10.213664267838563        11.039124579583996        15.410058805252673     
 H   10.971120020863522        10.516985664767859        13.461486891898597     
 C   10.910298495348444        10.204256803449931        9.9039932805270841     
 H   9.2294850005457523        9.6146011031175345        11.105362252889787     
 C   13.044756980798622        9.2148533830152601        10.480967560639339     
 H   13.019540628319882        7.7889904672103736        12.099072008717382     
 C   12.807168388255247        4.5351851153242473        13.484758983606094     
 H   11.187926472713322        5.0725255725605081        12.152863991255479     
 C   13.250349520160896        6.0716728017367512        15.308139739730029     
 H   11.987501695687087        7.8205753455661595        15.392802971176344     
 C   7.6612966243024525        9.3071855792423079        8.2091223826584532     
 H   7.8849039169002229        7.4350628862165697        9.2548709014200803     
 C   6.4358816855022809        11.039160985634565        9.3753230772499663     
 H   5.6783580892409358        10.516977637540245        11.323852894241968     
 C   5.7392625457197486        10.204247329412551        14.881411579113324     
 H   7.4201006801074234        9.6145133151162092        13.680114228966877     
 C   3.6047622245469246        9.2150108721268253        14.304287136726332     
 H   3.6299698849176623        7.7891978278554443        12.686139342723298     
 C   3.8423989221247359        4.5351889741231828        11.300855213118076     
 H   5.4615691352270641        5.0726914017873810        12.632750849436050     
 C   3.3993165599776818        6.0714460584802303        9.4772808896329668     
 H   4.6621660601220105        7.8203407666825164        9.3924702992487106     
 C   9.5038749702116796        10.606858098683121        16.531920324730947     
 H   8.4245084356850963        8.9776065254833739        17.445500707731561     
 H   10.600842516254021        12.054505251132943        15.351663890442932     
 C   12.282421168720933        10.065113181552736        9.6746238237009479     
 H   10.307844715325462        10.852367189128143        9.2708449886432032     
 H   14.114338808839181        9.1036221426332506        10.308769683914544     
 C   13.547484661941581        4.8906370270146136        14.619774481422370     
 H   13.030248592161312        3.6097146539724769        12.954042510177421     
 H   13.830271193906688        6.3428430341216249        16.191147842638248     
 C   7.1457229033125822        10.606925780747602        8.2534815593926201     
 H   8.2251332880074202        8.9777010063384850        7.3399044336243708     
 H   6.0486897911452049        12.054536514750282        9.4337249300112820     
 C   4.3671163782114064        10.065188219981831        15.110702827740436     
 H   6.3417272621427623        10.852295234084206        15.514614957653636     
 H   2.5351602912397309        9.1038516900981605        14.476419018825665     
 C   3.1021416782035178        4.8904980592383369        10.165769070851148     
 H   3.6192977646288296        3.6097850979011965        11.831669077701349     
 H   2.8194434782422246        6.3425087722913780        8.5942178562808031     
 H   9.3303833966134260        11.277351909878140        17.370990021904841     
 H   12.751104161971407        10.594063695870664        8.8461271497131122     
 H   14.355111885022843        4.2496166911823368        14.967948950511934     
 H   7.3192457162528166        11.277439399696682        7.4144345082016958     
 H   3.8984259446416636        10.594140203607671        15.939193760451198     
 H   2.2945333935564554        4.2494326175460646        9.8176361089510067     
         142

 Br -0.48454598732491577        2.9202660600703276        2.3607967403103056     
 Co  -1.0313926960932098        1.5690909738136005        4.2149740866559862     
 P  -2.9031820856955615       0.40171750811765355        3.5893362794693138     
 Br  -1.5782251541838437        2.9203501472843398        6.0690990811404522     
 P  0.84038303701583295       0.40171166638431571        4.8406586327898147     
 C  -2.6363604279496506      -0.78859480627105838        2.2362655941879837     
 C  -3.7935271333629217      -0.53422635177302247        4.8845336852298056     
 C  -4.1534017983099440        1.5736143623028480        2.9446588946670538     
 C  0.57354555809954533      -0.78857537228922125        6.1937484394274547     
 C   1.7307395251097140      -0.53425826037140589        3.5454869826814761     
 C   2.0906021699023634        1.5736093314589024        5.4853382528539036     
 C  -1.8876992225210973      -0.37064459214832907        1.1192551463156477     
 C  -3.1310420667215779       -2.1020122132087811        2.2855498951422231     
 C  -3.0664583489149346       -1.4409141221205117        5.6774305257370186     
 C  -5.1667545898893605      -0.35355321418272490        5.1272722766881884     
 C  -4.4622406024287953        2.7119960720855554        3.7136394903947920     
 C  -4.8086951425297357        1.3674330793282541        1.7158733170729936     
 C -0.17513752839236743      -0.37060592250622626        7.3107369678646554     
 C   1.0682470289760415       -2.1019864669973702        6.1445061384046351     
 C   1.0036811059422326       -1.4409604702360879        2.7525955739322931     
 C   3.1039673336950777      -0.35357817297598254        3.3027544435066796     
 C   2.3994233823929014        2.7120066975023298        4.7163761136775255     
 C   2.7459154135300263        1.3674083247041986        6.7141082819227949     
 C  -1.6538232002765272       -1.2528600991209595        6.5190699978318167E-002
 H  -1.4838500524408325       0.63984145020132133        1.0820232035401620     
 C  -2.8782145363524414       -2.9849537312089818        1.2325041844910480     
 H  -3.6968026573906774       -2.4406191637787469        3.1479038053923323     
 C  -3.7000528606935408       -2.1338925531960804        6.7112005692453245     
 H  -2.0037027768226499       -1.6028556820610980        5.5021158134174559     
 C  -5.7993860609176151       -1.0585832982065124        6.1553275747596645     
 H  -5.7343445695665354       0.35415935453739328        4.5279443139648441     
 C  -5.4308482397038604        3.6136741645377977        3.2665348087870671     
 H  -3.9350279935894279        2.8957994015432975        4.6517169613235030     
 C  -5.7674135621421314        2.2823513719886530        1.2671291812778391     
 H  -4.5624415052560359       0.49691324436339068        1.1095375519177166     
 C -0.40901206899585468       -1.2527951089648224        8.3648233256672988     
 H -0.57900076853911486       0.63987599383385352        7.3479361500303595     
 C  0.81542373723103823       -2.9849013229658010        7.1975751114460840     
 H   1.6340216698788068       -2.4406088188411097        5.2821673760749546     
 C   1.6372870873380874       -2.1339426553911718        1.7188345567338994     
 H  -5.9075580047254689E-002  -1.6029060553334493        2.9279031220859055     
 C   3.7366095367148602       -1.0586101089599764        2.2747071464538160     
 H   3.6715482051556001       0.35414527893270553        3.9020784958255224     
 C   3.3680351935049160        3.6136802344414121        5.1634813085659781     
 H   1.8721961576707551        2.8958244166567999        3.7783112320281944     
 C   3.7046379170778256        2.2823216874288463        7.1628535690404309     
 H   2.4996752731888572       0.49687511787068595        7.3204295555238881     
 C  -2.1417467947061670       -2.5627724604309225       0.12431570305173381     
 H  -1.0772251752091335      -0.92874427440287355      -0.79808880023237927     
 H  -3.2513842398338935       -4.0046987385085231        1.2999748598415333     
 C  -5.0628308442709775       -1.9360763012382012        6.9566548759751319     
 H  -3.1181257323382052       -2.8063558759103087        7.3388417767027949     
 H  -6.8612300892703848      -0.90122033982380234        6.3408800211240255     
 C  -6.0834157899004300        3.4018681146159002        2.0441102397019848     
 H  -5.6659906826815769        4.4898430485850334        3.8707890090273529     
 H  -6.2801845444991304        2.1192603294827199       0.31789307629850749     
 C   7.8938949790349544E-002  -2.5626990624667170        8.3057450755804449     
 H -0.98562614788161595      -0.92866475441244323        9.2280869879057743     
 H   1.1886121846835132       -4.0046417954264060        7.1301384150466083     
 C   3.0000641600264717       -1.9361138184431939        1.4733826964475711     
 H   1.0553688702854416       -2.8064158954885903        1.0911952618734857     
 H   4.7984525541714875      -0.90123795085411462        2.0891551776167967     
 C   4.0206238151920379        3.4018539246714083        6.3858889448620868     
 H   3.6031662982426935        4.4898598089325343        4.5592391934046974     
 H   4.2174242620347995        2.1192147982977652        8.1120769785295135     
 H  -1.9269939700341030       -3.2456225096925801      -0.69505962768260710     
 H  -5.5425076457622167       -2.4388153846141973        7.7955811951972711     
 H  -6.8353966564218451        4.1085146850020111        1.6975229773862268     
 H -0.13580403714879707       -3.2455258677342185        9.1251419610672126     
 H   3.4797483165806109       -2.4388471800287661       0.63445714663819364     
 H   4.7726096636053530        4.1084956715844250        6.7324757465363181     
 Br   7.7752280981288573        5.0917797435328618        14.223271042267804     
 Co   8.3247687051140922        6.4688048111989849        12.392686732743604     
 P   10.183905215196187        7.6602360280294626        13.034159277445864     
 Br   8.8743531220813949        5.0918627002000560        10.562056477847955     
 P   6.4656528563927775        7.6602723332832365        11.751218693062897     
 C   9.9114972975743001        8.8643452920239305        14.375970205840627     
 C   11.048943448507927        8.6081831863170777        11.731158336895708     
 C   11.484958821754113        6.5596126600971454        13.708422844364511     
 C   6.7380352426785528        8.8643671533900914        10.409386069438829     
 C   5.6006034483088403        8.6082391222438464        13.054198591032534     
 C   5.1646177667410793        6.5595865087090601        11.077024553609961     
 C   9.1813433361788892        8.4399368728996791        15.501668628347055     
 C   10.423182614094955        10.171596848423201        14.334202971541371     
 C   10.294086102532356        9.4867956157116868        10.934199098641923     
 C   12.429477722686347        8.4795272166920839        11.498820685474598     
 C   11.774512720080828        5.3578742902119254        13.035231731719165     
 C   12.227655775561521        6.9120791369839543        14.852670660280669     
 C   7.4682348021430602        8.4399909660517203        9.2837052884062334     
 C   6.2263244798763635        10.171610738079391        10.451154859063667     
 C   6.3554783054720909        9.4867734064283660        13.851226655464217     
 C   4.2200413376480608        8.4796866374435798        13.286440882204245     
 C   4.8750218356918600        5.3579423876328818        11.750351983402444     
 C   4.4219903002955787        6.9118939224548885        9.9326995183534326     
 C   8.9902695101959083        9.3054363302360983        16.577880622261503     
 H   8.7640973559891240        7.4343097351095926        15.530728788823527     
 C   10.215665423482420        11.037444104792396        15.411719694237940     
 H   10.970208297359875        10.516362146554643        13.461567364728458     
 C   10.906336966763289        10.203346410484926        9.9043525771697922     
 H   9.2262643689103268        9.6109014328192881        11.105356574248765     
 C   13.042467212978485        9.2180296275167866        10.482327324613273     
 H   13.019147636291871        7.7915407580814113        12.099988916579120     
 C   12.811116222740772        4.5380130502866720        13.491604595276703     
 H   11.185995533884656        5.0667531320465589        12.162247094811027     
 C   13.259376498926985        6.0842755399004256        15.306598932903032     
 H   11.993772806265794        7.8314385089727754        15.387786130133978     
 C   7.6593397730426984        9.3055159788865396        8.2075183161042968     
 H   7.8855003132302448        7.4343720106082269        9.2546416761620893     
 C   6.4338754256225084        11.037484426948021        9.3736673206549614     
 H   5.6792579895450297        10.516353596194270        11.323773377796165     
 C   5.7432202346817238        10.203335866093806        14.881059801994656     
 H   7.4233199992881653        9.6108047624378301        13.680134666543564     
 C   3.6070439212616172        9.2182030636695078        14.302919475858966     
 H   3.6303539562594285        7.7917693284109886        12.685209966805628     
 C   3.8384476394372093        4.5380176784355006        11.294037927409885     
 H   5.4634894708697699        5.0669358168061187        12.623396151809654     
 C   3.3902962554454499        6.0840264192982536        9.4788305587662620     
 H   4.6559020436642111        7.8311805796407681        9.3974811629935804     
 C   9.5071480585628478        10.604697175661432        16.534233169384041     
 H   8.4270765506136058        8.9756726454417119        17.447394861374718     
 H   10.603510067189424        12.052617144346238        15.353756337367225     
 C   12.278903982343026        10.066994699548010        9.6757467436610423     
 H   10.302905773078008        10.850298649260958        9.2709435894775236     
 H   14.112416955743099        9.1089933493265747        10.310763440045999     
 C   13.555612273825739        4.9003083453460752        14.622456207414606     
 H   13.033621528807444        3.6101933920397249        12.964392116455164     
 H   13.842496899627356        6.3605947208837872        16.186452105422074     
 C   7.1424497827838396        10.604771874162362        8.2511757785818816     
 H   8.2225693440281624        8.9757767510723347        7.3380175661868083     
 H   6.0460159096997250        12.052651859255310        9.4316383765024092     
 C   4.3706273384425467        10.067077204410014        15.109579448824480     
 H   6.3466634514470384        10.850219229112625        15.514529546668999     
 H   2.5370720174437040        9.1092461758479750        14.474410589308230     
 C   3.0940165812938698        4.9001558736821709        10.163108572156263     
 H   3.6159191596217122        3.6102713351813165        11.821357597861484     
 H   2.8072293675264466        6.3602273522305151        8.5989169304088833     
 H   9.3356217841047684        11.274602683265954        17.374240704695328     
 H   12.747063031318548        10.597193532717732        8.8477465519544225     
 H   14.365889656475128        4.2624139986605698        14.970707191053128     
 H   7.3140104227780975        11.274699181866350        7.4111931625718652     
 H   3.9024600613958302        10.597277538818439        15.937573371596319     
 H   2.2837599489821008        4.2622119917906716        9.8149032680861072     
         142

 Br -0.48466796358172631        2.9167471860312668        2.3597199623839695     
 Co  -1.0313912479016834        1.5667470461330189        4.2149699546883488     
 P  -2.9037568052587943       0.40046820584653114        3.5900531150937964     
 Br  -1.5780990090641931        2.9168387900920072        6.0701628819623110     
 P  0.84095919010818132       0.40046159354652627        4.8399376230525251     
 C  -2.6371889585905279      -0.78921780665024555        2.2364714508596184     
 C  -3.7952516261322780      -0.53492909039784275        4.8848968557961516     
 C  -4.1516663208653926        1.5756034256485614        2.9467192451276949     
 C  0.57437405179041312      -0.78919700550642313        6.1935399840935865     
 C   1.7324663721378697      -0.53496398512335186        3.5451218158979740     
 C   2.0888681305298511        1.5755975662642570        5.4832740664406225     
 C  -1.8876879405957423      -0.37156088662544989        1.1198550700625249     
 C  -3.1310967410417216       -2.1029157791368522        2.2860982963096976     
 C  -3.0694461492526561       -1.4428945941132856        5.6776074763767479     
 C  -5.1681463053338481      -0.35188932404479079        5.1281105712507511     
 C  -4.4613808160041408        2.7111071674387874        3.7200512104852277     
 C  -4.8029882759051663        1.3760682615580955        1.7140926812432657     
 C -0.17515095221894630      -0.37151924753406501        7.3101324303432609     
 C   1.0683035993556818       -2.1028880410425859        6.1439588909777836     
 C   1.0066720635642536       -1.4429450809120958        2.7524170757715924     
 C   3.1053614172855393      -0.35191667670107191        3.3019145926527411     
 C   2.3985637399286195        2.7111182954025419        4.7099622089845736     
 C   2.7402114889509379        1.3760409035954895        6.7158838506521397     
 C  -1.6518669289834842       -1.2545362596865013        6.6797301130892550E-002
 H  -1.4844484377990899       0.63914627705598692        1.0822510529892677     
 C  -2.8762102493299357       -2.9866343295552529        1.2341648019902343     
 H  -3.6977077674989207       -2.4412429395040873        3.1479855346825443     
 C  -3.7040104112293171       -2.1348013130139063        6.7115562932312622     
 H  -2.0069213467974363       -1.6065575881030159        5.5021021127644980     
 C  -5.8016701822464887       -1.0553977037434681        6.1566918356650877     
 H  -5.7347324572362206       0.35672130664079271        4.5288677003980116     
 C  -5.4268983399042119        3.6165029316139612        3.2733667031949825     
 H  -3.9369537037339208        2.8900346986017791        4.6610861989438215     
 C  -5.7583889672186892        2.2949450354967125        1.2655830877485517     
 H  -4.5561729650247669       0.50776695397824434        1.1045216786647818     
 C -0.41097031818638691       -1.2544659934707152        8.3632140361643259     
 H -0.57840590508812528       0.63918337419147653        7.3477007578149376     
 C  0.81342174158840530       -2.9865775989172376        7.1959176857139102     
 H   1.6349300434314256       -2.4412318836630287        5.2820881862635867     
 C   1.6412486864142770       -2.1348557770085512        1.7184779394460719     
 H  -5.5853939633368765E-002  -1.6066124406273994        2.9279147388937150     
 C   3.7388968512616656       -1.0554269654654287        2.2733418897405264     
 H   3.6719377302424729       0.35670570109931515        3.9011532483096607     
 C   3.3640858437053627        3.6165089847542680        5.1566474170174299     
 H   1.8741208877317328        2.8900615533983274        3.7689408349489395     
 C   3.6956166611667189        2.2949121978405600        7.1643948376531972     
 H   2.4934106389423896       0.50772510531347559        7.3254390827896962     
 C  -2.1384735412249092       -2.5649330667882793       0.12662662954734596     
 H  -1.0746606441645092      -0.93067697836677110      -0.79619939925350469     
 H  -3.2487122043369747       -4.0065873631092979        1.3020682040725817     
 C  -5.0663428635774297       -1.9341893863598560        6.9577784939637803     
 H  -3.1230608239416782       -2.8084256763385187        7.3389338911757767     
 H  -6.8631452849858743      -0.89583649103505714        6.3428818062989363     
 C  -6.0752887029004690        3.4115341569628002        2.0467813524476197     
 H  -5.6626146774617201        4.4903255435200355        3.8811206295480214     
 H  -6.2679634275717788        2.1369983530175127       0.31319450322564457     
 C   7.5666335371290389E-002  -2.5648535761727818        8.3034356447877578     
 H -0.98819418807085380      -0.93059096535902897        9.2261934511881183     
 H   1.1859442369001962       -4.0065256473288064        7.1280513174326643     
 C   3.0035801301379688       -1.9342301644198479        1.4722582952155323     
 H   1.0603087174295727       -2.8084908232330075        1.0911023847438026     
 H   4.8003708391325324      -0.89585575774994319        2.0871523467001416     
 C   4.0124989129822231        3.4115181058597184        6.3832144609859132     
 H   3.5997900389011201        4.4903431907991287        4.5489066643505787     
 H   4.2052076366834177        2.1369482390157435        8.1167697209867420     
 H  -1.9217563087735667       -3.2483715618555422      -0.69181090242648047     
 H  -5.5465428613769641       -2.4356804898336697        7.7972015486788413     
 H  -6.8246201358147394        4.1213048580567397        1.7002688639395200     
 H -0.14104013902596044       -3.2482667905646014        9.1218966358642319     
 H   3.4837880409333932       -2.4357149461222902       0.63283596961439315     
 H   4.7618357964240214        4.1212834604557358        6.7297265677487106     
 Br   7.7751038436132989        5.0882606612449406        14.222200639492149     
 Co   8.3247659429608287        6.4664609083079831        12.392688623520295     
 P   10.183328261714022        7.6589845236412311        13.034879663059124     
 Br   8.8744757302524313        5.0883514902636975        10.563126183588679     
 P   6.4662261627375752        7.6590242435453488        11.750502513432250     
 C   9.9106663105719619        8.8637217579261058        14.376177919353411     
 C   11.047215563690466        8.6074762146731754        11.731522867622591     
 C   11.486692861204487        6.5616021216423404        13.710489362779468     
 C   6.7388602334584213        8.8637457882528281        10.409180605805995     
 C   5.6023265946369163        8.6075373585660131        13.053836325153675     
 C   5.1628816998629956        6.5615737698098844        11.074968529438140     
 C   9.1813549570133350        8.4390195791723759        15.502272076842241     
 C   10.423123602921770        10.170693325325310        14.334751476336040     
 C   10.291095237889843        9.4848140705127495        10.934380584845734     
 C   12.428081269648741        8.4811823216913655        11.499655449417743     
 C   11.775369327815449        5.3569820963402819        13.041654916302726     
 C   12.233364023612568        6.9207209461824961        14.850893065124366     
 C   7.4682212323742467        8.4390787607200579        9.2831056335431636     
 C   6.2263752970378512        10.170708706941154        10.450608819414910     
 C   6.3584660183786443        9.4847898105309447        13.851053866797328     
 C   4.2214304737433386        8.4813564959839045        13.285599529159175     
 C   4.8741592055911198        5.3570566446085977        11.743951750275395     
 C   4.4162864064860852        6.9205190642144245        9.9344805493310187     
 C   8.9922272644591743        9.3037593004575623        16.579490776667097     
 H   8.7635007031790444        7.4336130587468281        15.530961445689302     
 C   10.217666579126275        11.035763630000796        15.413380583223207     
 H   10.969296573856226        10.515738628341429        13.461647837558317     
 C   10.902375438178133        10.202436017519918        9.9047118738124986     
 H   9.2230437372749030        9.6072017625210417        11.105350895607744     
 C   13.040177445158347        9.2212058720183130        10.483687088587208     
 H   13.018754644263858        7.7940910489524491        12.100905824440858     
 C   12.815064057226296        4.5408409852490967        13.498450206947313     
 H   11.184064595055988        5.0609806915326097        12.171630198366575     
 C   13.268403477693074        6.0968782780641009        15.305058126076036     
 H   12.000043916844502        7.8423016723793912        15.382769289091613     
 C   7.6573829217829434        9.3038463785307695        8.2059142495501423     
 H   7.8860967095602668        7.4336811349998841        9.2544124509040966     
 C   6.4318691657427367        11.035807868261477        9.3720115640599584     
 H   5.6801578898491236        10.515729554848294        11.323693861350360     
 C   5.7471779236436982        10.202424402775062        14.880708024875988     
 H   7.4265393184689081        9.6070962097594510        13.680155104120253     
 C   3.6093256179763094        9.2213952552121903        14.301551814991599     
 H   3.6307380276011942        7.7943408289665328        12.684280590887957     
 C   3.8344963567496828        4.5408463827478194        11.287220641701692     
 H   5.4654098065124765        5.0611802318248573        12.614041454183260     
 C   3.3812759509132180        6.0966067801162769        9.4803802278995590     
 H   4.6496380272064126        7.8420203925990197        9.4024920267384520     
 C   9.5104211469140161        10.602536252639744        16.536546014037135     
 H   8.4296446655421153        8.9737387654000500        17.449289015017875     
 H   10.606177618124825        12.050729037559533        15.355848784291517     
 C   12.275386795965119        10.068876217543284        9.6768696636211367     
 H   10.297966830830555        10.848230109393773        9.2710421903118423     
 H   14.110495102647016        9.1143645560199005        10.312757196177452     
 C   13.563739885709897        4.9099796636775368        14.625137933406844     
 H   13.036994465453576        3.6106721301069724        12.974741722732906     
 H   13.854722605348025        6.3783464076459504        16.181756368205900     
 C   7.1391766622550978        10.602617967577121        8.2488699977711430     
 H   8.2200054000489029        8.9738524958061827        7.3361306987492449     
 H   6.0433420282542460        12.050767203760337        9.4295518229935364     
 C   4.3741382986736870        10.068966188838198        15.108456069908524     
 H   6.3515996407513153        10.848143224141046        15.514444135684363     
 H   2.5389837436476776        9.1146406615977913        14.472402159790796     
 C   3.0858914843842218        4.9098136881260048        10.160448073461378     
 H   3.6125405546145952        3.6107575724614360        11.811046118021620     
 H   2.7950152568106690        6.3779459321696530        8.6036160045369634     
 H   9.3408601715961108        11.271853456653767        17.377491387485811     
 H   12.743021900665688        10.600323369564798        8.8493659541957346     
 H   14.376667427927412        4.2752113061388037        14.973465431594320     
 H   7.3087751293033794        11.271958964036019        7.4079518169420346     
 H   3.9064941781499964        10.600414874029205        15.935952982741439     
 H   2.2729865044077462        4.2749913660352776        9.8121704272212078     
         142

 Br -0.48478993983853680        2.9132283119922056        2.3586431844576339     
 Co  -1.0313897997101571        1.5644031184524370        4.2149658227207105     
 P  -2.9043315248220267       0.39921890357540873        3.5907699507182795     
 Br  -1.5779728639445425        2.9133274328996746        6.0712266827841708     
 P  0.84153534320052981       0.39921152070873678        4.8392166133152354     
 C  -2.6380174892314052      -0.78984080702943260        2.2366773075312536     
 C  -3.7969761189016347      -0.53563182902266293        4.8852600263624968     
 C  -4.1499308434208420        1.5775924889942750        2.9487795955883365     
 C  0.57520254548128091      -0.78981863872362512        6.1933315287597184     
 C   1.7341932191660254      -0.53566970987529783        3.5447566491144720     
 C   2.0871340911573388        1.5775858010696118        5.4812098800273406     
 C  -1.8876766586703875      -0.37247718110257072        1.1204549938094019     
 C  -3.1311514153618649       -2.1038193450649234        2.2866466974771726     
 C  -3.0724339495903772       -1.4448750661060592        5.6777844270164772     
 C  -5.1695380207783348      -0.35022543390685668        5.1289488658133138     
 C  -4.4605210295794855        2.7102182627920199        3.7264629305756634     
 C  -4.7972814092805969        1.3847034437879369        1.7123120454135379     
 C -0.17516437604552518      -0.37243257256190376        7.3095278928218663     
 C   1.0683601697353218       -2.1037896150878010        6.1434116435509321     
 C   1.0096630211862747       -1.4449296915881038        2.7522385776108917     
 C   3.1067555008760004      -0.35025518042616122        3.3010747417988031     
 C   2.3977040974643380        2.7102298933027535        4.7035483042916209     
 C   2.7345075643718495        1.3846734824867801        6.7176594193814845     
 C  -1.6499106576904412       -1.2562124202520430        6.8403902283466919E-002
 H  -1.4850468231573475       0.63845110391065252        1.0824789024383732     
 C  -2.8742059623074305       -2.9883149279015240        1.2358254194894205     
 H  -3.6986128776071641       -2.4418667152294278        3.1480672639727563     
 C  -3.7079679617650934       -2.1357100728317318        6.7119120172172009     
 H  -2.0101399167722227       -1.6102594941449340        5.5020884121115392     
 C  -5.8039543035753622       -1.0522121092804237        6.1580560965705118     
 H  -5.7351203449059049       0.35928325874419209        4.5297910868311790     
 C  -5.4229484401045625        3.6193316986901247        3.2801985976028973     
 H  -3.9388794138784142        2.8842699956602607        4.6704554365641400     
 C  -5.7493643722952461        2.3075386990047719        1.2640369942192642     
 H  -4.5499044247934970       0.51862066359309811        1.0995058054118469     
 C -0.41292856737691913       -1.2561368779766082        8.3616047466613530     
 H -0.57781104163713570       0.63849075454909954        7.3474653655995157     
 C  0.81141974594577237       -2.9882538748686738        7.1942602599817356     
 H   1.6358384169840445       -2.4418549484849477        5.2820089964522188     
 C   1.6452102854904667       -2.1357688986259307        1.7181213221582445     
 H  -5.2632299219482835E-002  -1.6103188259213492        2.9279263557015249     
 C   3.7411841658084710       -1.0522438219708812        2.2719766330272368     
 H   3.6723272553293458       0.35926612326592477        3.9002280007937991     
 C   3.3601364939058094        3.6193377350671234        5.1498135254688826     
 H   1.8760456177927105        2.8842986901398548        3.7595704378696841     
 C   3.6865954052556118        2.3075027082522732        7.1659361062659634     
 H   2.4871460046959220       0.51857509275626512        7.3304486100555044     
 C  -2.1352002877436518       -2.5670936731456360       0.12893755604295815     
 H  -1.0720961131198852      -0.93260968233066865      -0.79430999827463000     
 H  -3.2460401688400560       -4.0084759877100726        1.3041615483036302     
 C  -5.0698548828838819       -1.9323024714815107        6.9589021119524288     
 H  -3.1279959155451516       -2.8104954767667287        7.3390260056487575     
 H  -6.8650604807013638      -0.89045264224631182        6.3448835914738480     
 C  -6.0671616159005088        3.4212001993097001        2.0494524651932546     
 H  -5.6592386722418633        4.4908080384550386        3.8914522500686894     
 H  -6.2557423106444272        2.1547363765523055       0.30849593015278159     
 C   7.2393720952231219E-002  -2.5670080898788470        8.3011262139950706     
 H -0.99076222826009164      -0.93251717630561470        9.2242999144704623     
 H   1.1832762891168791       -4.0084094992312069        7.1259642198187194     
 C   3.0070961002494663       -1.9323465103965018        1.4711338939834933     
 H   1.0652485645737035       -2.8105657509774247        1.0910095076141193     
 H   4.8022891240935763      -0.89047356464577176        2.0851495157834870     
 C   4.0043740107724082        3.4211822870480280        6.3805399771097395     
 H   3.5964137795595472        4.4908265726657222        4.5385741352964608     
 H   4.1929910113320359        2.1546816797337223        8.1214624634439705     
 H  -1.9165186475130307       -3.2511206140185038      -0.68856217717035373     
 H  -5.5505780769917106       -2.4325455950531421        7.7988219021604115     
 H  -6.8138436152076345        4.1340950311114675        1.7030147504928133     
 H -0.14627624090312380       -3.2510077133949848        9.1186513106612530     
 H   3.4878277652861760       -2.4325827122158143       0.63121479259059254     
 H   4.7510619292426899        4.1340712493270475        6.7269773889611022     
 Br   7.7749795890977413        5.0847415789570185        14.221130236716496     
 Co   8.3247631808075635        6.4641170054169814        12.392690514296985     
 P   10.182751308231857        7.6577330192530004        13.035600048672384     
 Br   8.8745983384234677        5.0848402803273389        10.564195889329401     
 P   6.4667994690823729        7.6577761538074611        11.749786333801605     
 C   9.9098353235696255        8.8630982238282812        14.376385632866196     
 C   11.045487678873004        8.6067692430292730        11.731887398349475     
 C   11.488426900654861        6.5635915831875353        13.712555881194424     
 C   6.7396852242382899        8.8631244231155630        10.408975142173160     
 C   5.6040497409649932        8.6068355948881816        13.053474059274814     
 C   5.1611456329849119        6.5635610309107077        11.072912505266318     
 C   9.1813665778477791        8.4381022854450745        15.502875525337426     
 C   10.423064591748584        10.169789802227418        14.335299981130710     
 C   10.288104373247329        9.4828325253138122        10.934562071049545     
 C   12.426684816611136        8.4828374266906454        11.500490213360887     
 C   11.776225935550070        5.3560899024686393        13.048078100886286     
 C   12.239072271663614        6.9293627553810371        14.849115469968062     
 C   7.4682076626054341        8.4381665553883956        9.2825059786800939     
 C   6.2264261141993380        10.169806675802917        10.450062779766153     
 C   6.3614537312851978        9.4828062146335235        13.850881078130438     
 C   4.2228196098386173        8.4830263545242293        13.284758176114106     
 C   4.8732965754903796        5.3561709015843144        11.737551517148344     
 C   4.4105825126765925        6.9291442059739596        9.9362615803086030     
 C   8.9941850187224386        9.3020822706790263        16.581100931072687     
 H   8.7629040503689648        7.4329163823840636        15.531194102555078     
 C   10.219667734770132        11.034083155209194        15.415041472208474     
 H   10.968384850352578        10.515115110128216        13.461728310388176     
 C   10.898413909592978        10.201525624554911        9.9050711704552068     
 H   9.2198231056394775        9.6035020922227954        11.105345216966722     
 C   13.037887677338210        9.2243821165198394        10.485046852561142     
 H   13.018361652235846        7.7966413398234859        12.101822732302596     
 C   12.819011891711821        4.5436689202115215        13.505295818617922     
 H   11.182133656227320        5.0552082510186604        12.181013301922123     
 C   13.277430456459163        6.1094810162277762        15.303517319249039     
 H   12.006315027423209        7.8531648357860071        15.377752448049247     
 C   7.6554260705231885        9.3021767781750011        8.2043101829959877     
 H   7.8866931058902887        7.4329902593915413        9.2541832256461038     
 C   6.4298629058629642        11.034131309574933        9.3703558074649553     
 H   5.6810577901532167        10.515105513502318        11.323614344904557     
 C   5.7511356126056725        10.201512939456316        14.880356247757321     
 H   7.4297586376496501        9.6033876570810737        13.680175541696940     
 C   3.6116073146910015        9.2245874467548727        14.300184154124231     
 H   3.6311220989429605        7.7969123295220770        12.683351214970287     
 C   3.8305450740621563        4.5436750870601381        11.280403355993499     
 H   5.4673301421551823        5.0554246468435950        12.604686756556864     
 C   3.3722556463809861        6.1091871409343002        9.4819298970328543     
 H   4.6433740107486132        7.8528602055572714        9.4075028904833236     
 C   9.5136942352651825        10.600375329618057        16.538858858690229     
 H   8.4322127804706248        8.9718048853583863        17.451183168661032     
 H   10.608845169060228        12.048840930772826        15.357941231215809     
 C   12.271869609587212        10.070757735538557        9.6779925835812310     
 H   10.293027888583101        10.846161569526588        9.2711407911461627     
 H   14.108573249550934        9.1197357627132245        10.314750952308907     
 C   13.571867497594054        4.9196509820089975        14.627819659399080     
 H   13.040367402099706        3.6111508681742204        12.985091329010649     
 H   13.866948311068693        6.3960980944081127        16.177060630989725     
 C   7.1359035417263552        10.600464060991881        8.2465642169604063     
 H   8.2174414560696452        8.9719282405400307        7.3342438313116824     
 H   6.0406681468087662        12.048882548265366        9.4274652694846637     
 C   4.3776492589048273        10.070855173266381        15.107332690992568     
 H   6.3565358300555914        10.846067219169466        15.514358724699727     
 H   2.5408954698516508        9.1200351473476076        14.470393730273363     
 C   3.0777663874745733        4.9194715025698388        10.157787574766493     
 H   3.6091619496074778        3.6112438097415556        11.800734638181755     
 H   2.7828011460948914        6.3956645121087901        8.6083150786650435     
 H   9.3460985590874532        11.269104230041581        17.380742070276295     
 H   12.738980770012830        10.603453206411865        8.8509853564370449     
 H   14.387445199379695        4.2880086136170377        14.976223672135514     
 H   7.3035398358286603        11.269218746205688        7.4047104713122041     
 H   3.9105282949041631        10.603552209239972        15.934332593886557     
 H   2.2622130598333920        4.2877707402798846        9.8094375863563084     
         142

 Br -0.48491191609534734        2.9097094379531443        2.3575664065312982     
 Co  -1.0313883515186306        1.5620591907718553        4.2149616907530731     
 P  -2.9049062443852596       0.39796960130428632        3.5914867863427626     
 Br  -1.5778467188248921        2.9098160757073419        6.0722904836060296     
 P  0.84211149629287818       0.39796144787094728        4.8384956035779458     
 C  -2.6388460198722825      -0.79046380740861977        2.2368831642028884     
 C  -3.7987006116709909      -0.53633456764748311        4.8856231969288428     
 C  -4.1481953659762913        1.5795815523399883        2.9508399460489776     
 C  0.57603103917214871      -0.79044027194082700        6.1931230734258511     
 C   1.7359200661941812      -0.53637543462724380        3.5443914823309699     
 C   2.0854000517848261        1.5795740358749666        5.4791456936140595     
 C  -1.8876653767450327      -0.37339347557969155        1.1210549175562790     
 C  -3.1312060896820082       -2.1047229109929941        2.2871950986446477     
 C  -3.0754217499280987       -1.4468555380988330        5.6779613776562057     
 C  -5.1709297362228224      -0.34856154376892262        5.1297871603758765     
 C  -4.4596612431548310        2.7093293581452524        3.7328746506660990     
 C  -4.7915745426560274        1.3933386260177780        1.7105314095838100     
 C -0.17517779987210405      -0.37334589758974251        7.3089233553004709     
 C   1.0684167401149618       -2.1046911891330167        6.1428643961240805     
 C   1.0126539788082960       -1.4469143022641120        2.7520600794501915     
 C   3.1081495844664619      -0.34859368415125058        3.3002348909448647     
 C   2.3968444550000561        2.7093414912029652        4.6971343995986690     
 C   2.7288036397927606        1.3933060613780710        6.7194349881108293     
 C  -1.6479543863973980       -1.2578885808175848        7.0010503436041302E-002
 H  -1.4856452085156049       0.63775593076531800        1.0827067518874789     
 C  -2.8722016752849253       -2.9899955262477951        1.2374860369886065     
 H  -3.6995179877154074       -2.4424904909547682        3.1481489932629683     
 C  -3.7119255123008701       -2.1366188326495572        6.7122677412031395     
 H  -2.0133584867470091       -1.6139614001868521        5.5020747114585804     
 C  -5.8062384249042367       -1.0490265148173794        6.1594203574759359     
 H  -5.7355082325755902       0.36184521084759147        4.5307144732643465     
 C  -5.4189985403049139        3.6221604657662883        3.2870304920108127     
 H  -3.9408051240229076        2.8785052927187422        4.6798246741844585     
 C  -5.7403397773718039        2.3201323625128309        1.2624909006899769     
 H  -4.5436358845622271       0.52947437320795177        1.0944899321589121     
 C -0.41488681656745136       -1.2578077624825010        8.3599954571583801     
 H -0.57721617818614612       0.63779813490672266        7.3472299733840938     
 C  0.80941775030313945       -2.9899301508201104        7.1926028342495618     
 H   1.6367467905366633       -2.4424780133068666        5.2819298066408509     
 C   1.6491718845666565       -2.1366820202433097        1.7177647048704172     
 H  -4.9410658805596905E-002  -1.6140252112152991        2.9279379725093344     
 C   3.7434714803552760       -1.0490606784763337        2.2706113763139473     
 H   3.6727167804162186       0.36182654543253434        3.8993027532779374     
 C   3.3561871441062565        3.6221664853799793        5.1429796339203344     
 H   1.8779703478536882        2.8785358268813819        3.7502000407904292     
 C   3.6775741493445051        2.3200932186639864        7.1674773748787288     
 H   2.4808813704494543       0.52942508019905477        7.3354581373213126     
 C  -2.1319270342623944       -2.5692542795029927       0.13124848253857030     
 H  -1.0695315820752609      -0.93454238629456632      -0.79242059729575542     
 H  -3.2433681333431368       -4.0103646123108474        1.3062548925346786     
 C  -5.0733669021903349       -1.9304155566031653        6.9600257299410773     
 H  -3.1329310071486249       -2.8125652771949383        7.3391181201217384     
 H  -6.8669756764168532      -0.88506879345756651        6.3468853766487587     
 C  -6.0590345289005478        3.4308662416566000        2.0521235779388896     
 H  -5.6558626670220065        4.4912905333900417        3.9017838705893579     
 H  -6.2435211937170756        2.1724744000870984       0.30379735707991862     
 C   6.9121106533172064E-002  -2.5691626035849122        8.2988167832023834     
 H -0.99333026844932948      -0.93444338725220033        9.2224063777528045     
 H   1.1806083413335622       -4.0102933511336074        7.1238771222047745     
 C   3.0106120703609638       -1.9304628563731558        1.4700094927514542     
 H   1.0701884117178346       -2.8126406787218419        1.0909166304844362     
 H   4.8042074090546212      -0.88509137154160045        2.0831466848668319     
 C   3.9962491085625937        3.4308464682363380        6.3778654932335650     
 H   3.5930375202179738        4.4913099545323165        4.5282416062423421     
 H   4.1807743859806541        2.1724151204517010        8.1261552059011990     
 H  -1.9112809862524944       -3.2538696661814659      -0.68531345191422710     
 H  -5.5546132926064580       -2.4294107002726149        7.8004422556419817     
 H  -6.8030670946005287        4.1468852041661961        1.7057606370461067     
 H -0.15151234278028713       -3.2537486362253683        9.1154059854582723     
 H   3.4918674896389588       -2.4294504783093385       0.62959361556679194     
 H   4.7402880620613583        4.1468590381983583        6.7242282101734947     
 Br   7.7748553345821829        5.0812224966690973        14.220059833940841     
 Co   8.3247604186543001        6.4617731025259806        12.392692405073676     
 P   10.182174354749693        7.6564815148647698        13.036320434285646     
 Br   8.8747209465945023        5.0813290703909804        10.565265595070125     
 P   6.4673727754271706        7.6565280640695734        11.749070154170958     
 C   9.9090043365672891        8.8624746897304565        14.376593346378980     
 C   11.043759794055543        8.6060622713853707        11.732251929076357     
 C   11.490160940105234        6.5655810447327303        13.714622399609379     
 C   6.7405102150181575        8.8625030579782980        10.408769678540327     
 C   5.6057728872930692        8.6061338312103484        13.053111793395953     
 C   5.1594095661068273        6.5655482920115311        11.070856481094497     
 C   9.1813781986822232        8.4371849917177730        15.503478973832614     
 C   10.423005580575397        10.168886279129529        14.335848485925380     
 C   10.285113508604816        9.4808509801148748        10.934743557253356     
 C   12.425288363573531        8.4844925316899253        11.501324977304034     
 C   11.777082543284692        5.3551977085969957        13.054501285469847     
 C   12.244780519714661        6.9380045645795789        14.847337874811760     
 C   7.4681940928366206        8.4372543500567332        9.2819063238170241     
 C   6.2264769313608257        10.168904644664680        10.449516740117396     
 C   6.3644414441917512        9.4808226187361022        13.850708289463549     
 C   4.2242087459338951        8.4846962130645558        13.283916823069038     
 C   4.8724339453896395        5.3552851585600303        11.731151284021292     
 C   4.4048786188670999        6.9377693477334947        9.9380426112861873     
 C   8.9961427729857029        9.3004052409004903        16.582711085478277     
 H   8.7623073975588852        7.4322197060212991        15.531426759420853     
 C   10.221668890413987        11.032402680417594        15.416702361193741     
 H   10.967473126848930        10.514491591915000        13.461808783218036     
 C   10.894452381007822        10.200615231589905        9.9054304670979150     
 H   9.2166024740040537        9.5998024219245490        11.105339538325699     
 C   13.035597909518073        9.2275583610213641        10.486406616535076
[truncated: 533,334 more chars]
