# Supplementary material for: Unraveling the Contributions to Spin–Lattice Relaxation in Kramers Single-Molecule Magnets
Source: J Am Chem Soc. 2022 Dec 9;144(50):22965–75. doi: 10.1021/jacs.2c08876 (PMC9782788; doi:10.1021/jacs.2c08876)
Supplement: Supplementary file 2 — ja2c08876_si_002.zip [file ja2c08876_si_002.zip › phonon_Co/mol-5/mode-1-10/13/Cart_disp.xyz]

         142

 Br -0.35739013006992387        2.9402529040218846        2.3846789604380274     
 Co  -1.0314164586149002        1.6105870790939258        4.2150295392489090     
 P  -2.9312781900589195       0.43657348858080314        3.6355025076473182     
 Br  -1.7054556872480944        2.9403065015321781        6.0453324921055005     
 P  0.86849151595767382       0.43666261028682263        4.7945685626973633     
 C  -2.6675150493730917      -0.80667514853064959        2.3299382398822650     
 C  -3.8005289491849039      -0.46944629186270909        4.9676703400422966     
 C  -4.2214447151198371        1.5384709417092695        2.9355721610156689     
 C  0.60471450950289896      -0.80658606182693626        6.1001280396286823     
 C   1.7377734440234311      -0.46934415116213452        3.4624126904439656     
 C   2.1586413009256558        1.5385575203064226        5.4945336931126745     
 C  -1.9438111817096362      -0.40534617141223922        1.1915815681286102     
 C  -3.1495596912228789       -2.1237470096241164        2.4186103311876050     
 C  -3.0541000241207139       -1.3505763458544144        5.7699823989300674     
 C  -5.1787729662801105      -0.32400342636924095        5.2029314115763849     
 C  -4.5456525892901034        2.7281846871110016        3.6148039730693524     
 C  -4.9112758348792989        1.2090050436897930        1.7544134389378674     
 C -0.11895298402891125      -0.40522840873904692        7.2384976067413769     
 C   1.0866959198349877       -2.1236799177551426        6.0114415636279839     
 C  0.99138332128626527       -1.3505437912874410        2.6601404898266310     
 C   3.1160027477510392      -0.32382143665119067        3.2271179181036080     
 C   2.4827929640418005        2.7283346399110311        4.8153817356694120     
 C   2.8485381925889222        1.2090043621998232        6.6756339552832253     
 C  -1.7242709375665513       -1.3055701230665395       0.14990311972082870     
 H  -1.5462596050266491       0.60733813289551442        1.1292857927466047     
 C  -2.9100611283816371       -3.0257326837575231        1.3779203936288558     
 H  -3.6942381985246793       -2.4472970225565156        3.3009326996073134     
 C  -3.6734867264972419       -2.0592095993439008        6.8013215990372871     
 H  -1.9879673925873773       -1.4865057663271199        5.5975295774159628     
 C  -5.7983980611160595       -1.0522314382869185        6.2228112463716911     
 H  -5.7630850903091435       0.36671423342493303        4.5999812481110052     
 C  -5.5559259152145408        3.5594437454109573        3.1228245876051242     
 H  -4.0004902106859754        3.0035759106555324        4.5182032463640160     
 C  -5.9185582785824966        2.0479572249423170        1.2666276049618015     
 H  -4.6534527320071222       0.29926147142176318        1.2148690573285603     
 C -0.33851178634382240       -1.3054441804851196        8.2801778159005632     
 H -0.51646645040906680       0.60747071868753932        7.3007983815159623     
 C  0.84717717331913434       -3.0256583182762498        7.0521330452586630     
 H   1.6313414095909204       -2.4472519267942436        5.1291074180441960     
 C   1.6107953835482545       -2.0591791562124442        1.6288172782214265     
 H  -7.4739421800741487E-002  -1.4865280443170750        2.8326129362839700     
 C   3.7356531238230075       -1.0520501565098699        2.2072537352351573     
 H   3.7002826770187807       0.36695737436802855        3.8300291020010802     
 C   3.4930795469511300        3.5595696162695440        5.3073810743551606     
 H   1.9375829994109837        3.0037861142906008        3.9120267907907977     
 C   3.8558280933411782        2.0479343714972020        7.1634426554870698     
 H   2.5907589617057489       0.29920912113281367        7.2151155788779686     
 C  -2.2015381104338680       -2.6178145745499983       0.24599957043774989     
 H  -1.1661217490455118      -0.99548583141385494      -0.73064584141205036     
 H  -3.2698490592105740       -4.0488665798957282        1.4702021766564242     
 C  -5.0447850690073475       -1.9096479176636472        7.0296081029395880     
 H  -3.0758380987594562       -2.7108540718073604        7.4358600758390088     
 H  -6.8664746532578125      -0.93093550370270695        6.3950152160438352     
 C  -6.2439243252423040        3.2225252019413051        1.9525955525860967     
 H  -5.7974745811698432        4.4813689645885582        3.6509313957474623     
 H  -6.4593918214690662        1.7887321211632243       0.35691768676228308     
 C  0.13869861080339613       -2.6177103110843896        8.1840698917693686     
 H -0.89663382573125405      -0.99533741317262203        9.1607356693956721     
 H   1.2069177654104637       -4.0488089935938518        6.9598407166095058     
 C   2.9820811118079198       -1.9095460117066529        1.4005042666564946     
 H   1.0131745162878492       -2.7108849909834163       0.99431588261471815     
 H   4.8037178038582642      -0.93069503967749168        2.0350253594716707     
 C   4.1811393925855089        3.2225661145481541        6.4775524812480052     
 H   3.7345942530264815        4.4815415384943682        4.7793340205378518     
 H   4.3967097534532860        1.7886440501173517        8.0731077887025453     
 H  -1.9989551290506842       -3.3156358179545915      -0.56416499410170928     
 H  -5.5205543003028792       -2.4357424559537475        7.8562115186377177     
 H  -7.0297962934744707        3.8735359134501373        1.5747199972360895     
 H  -6.3894939572536169E-002  -3.3155246889127086        8.9942370466202171     
 H   3.4578713942577441       -2.4356477544692261       0.57391726730234727     
 H   4.9670206163017045        3.8735576390932982        6.8554430097992158     
 Br   7.6507908697183673        5.1491499751791752        14.222949816950880     
 Co   8.3248027125364104        6.4788730572742672        12.392638626558901     
 P   10.224653725693477        7.6528957053287749        12.972177410547124     
 Br   8.9988674548668683        5.1492065380476983        10.562304282657500     
 P   6.4248866265099114        7.6527998769240249        11.813117074628277     
 C   9.9608725869894119        8.8961354525699381        14.277745493961934     
 C   11.093932047249735        8.5589203072657281        11.640030741174494     
 C   11.514817969730554        6.5510118399997594        13.672141511301831     
 C   6.6886673657501010        8.8960646122527987        10.507571871050823     
 C   5.5556070741553416        8.5587968358590416        13.145280229756716     
 C   5.1347431097220824        6.5509013260111644        11.113151442187361     
 C   9.2371760625738180        8.4947838353830054        15.416098752959023     
 C   10.442915122729108        10.213208063509342        14.189094513342406     
 C   10.347529836777962        9.4400802803212507        10.837726810766467     
 C   12.472171900044071        8.4134411887587532        11.404769457239205     
 C   11.839017957632183        5.3612688747744457        12.992954412609617     
 C   12.204662249912838        6.8805255074681311        14.853281816647769     
 C   7.4123692856331802        8.4947390106868230        9.3692126898034154     
 C   6.2066601103580723        10.213149362856791        10.596267342083303     
 C   6.3020037169631893        9.4399827492831587        13.947560598135839     
 C   4.1773743169975575        8.4132922411405371        13.380564221945610     
 C   4.8105535725508792        5.3611560723862466        11.792339733225798     
 C   4.4448952941151747        6.8804134458967496        9.9320131177365862     
 C   9.0176460556983695        9.3949856100229194        16.457796666097103     
 H   8.8396275133645528        7.4820974756997733        15.478378282237180     
 C   10.203427054425291        11.115171824867410        15.229805024537235     
 H   10.987586677854404        10.536774585394493        13.306774299859713     
 C   10.966939052854009        10.148705918306216        9.8063955730563634     
 H   9.2814002781609535        9.5760375612461868        11.010177711142083     
 C   13.091819499541016        9.1416599356411545        10.384897014026455     
 H   13.056462965498982        7.7226999121093964        12.007712452283712     
 C   12.849295453076673        4.5300273902151371        13.484959787058248     
 H   11.293848539670392        5.0858435579954504        12.089568175046011     
 C   13.211948547329268        6.0415917105152390        15.341093679083020     
 H   11.946845768251793        7.7902924504475504        15.392792063320931     
 C   7.6319411947100013        9.3949777038144280        8.3275529410438267     
 H   7.8099012698913697        7.4820477691725884        9.3069037469649043     
 C   6.4461949250532431        11.115151249291854        9.5555991386106651     
 H   5.6619840444801106        10.536696687733187        11.478591769144805     
 C   5.6825951369157224        10.148621991577359        14.978882531607676     
 H   7.3681284494937547        9.5759555072062206        13.775093293815384     
 C   3.5577266442368840        9.1415267659359536        14.400426003244233     
 H   3.5930885657756302        7.7225253417626165        12.777645066973507     
 C   3.8002761734919290        4.5299123301099886        11.300337842745630     
 H   5.3557296780603254        5.0857341749841503        12.695723113056225     
 C   3.4376155840418070        6.0414733001267376        9.4442018084007486     
 H   4.7027038143729447        7.7901844004459191        9.3925058895017877     
 C   9.4949166558354090        10.707230156965585        16.361724369507158     
 H   8.4595042433770988        9.0848841174266362        17.338343516263759     
 H   10.563215613122594        12.138306491408041        15.137541108963461     
 C   12.338232442835325        9.9991052903600046        9.5781075233127098     
 H   10.369310261085998        10.800374573990295        9.1718635887308082     
 H   14.159891848451208        9.0203329938521435        10.212691196515705     
 C   13.537305065136444        4.8669928445586308        14.655170516035751     
 H   13.090839944078912        3.6080795520091500        12.956887152440300     
 H   13.752792822091847        6.3008534341073519        16.250788533504977     
 C   7.1547124660312100        10.707236170952280        8.4236741999200433     
 H   8.1900896732934196        9.0848949315800525        7.4470029685057577     
 H   6.0864379407833162        12.138295166397736        9.6479005644352682     
 C   4.3113052499426683        9.9990086835562995        15.207184287455718     
 H   6.2802215499643630        10.800315749733638        15.613391329717745     
 H   2.4896583348182388        9.0201875801358149        14.572644138581673     
 C   3.1122647948761371        4.8668749975878685        10.130127736495799     
 H   3.5587328417032142        3.6079645105943356        11.828411360018620     
 H   2.8967701271456190        6.3007315266758228        8.5345073097923887     
 H   9.2923459930872845        11.405032758412544        17.171906578633070     
 H   12.814017227850067        10.525190444112097        8.7515069177672160     
 H   14.323179459410946        4.2159959131749076        15.033067094330233     
 H   7.3573215168815880        11.405070970710529        7.6135271548290513     
 H   3.8355166207741687        10.525116252461965        16.033768698533809     
 H   2.3263913303539159        4.2158762792161388        9.7522348555942759     
         142

 Br -0.36368083599142770        2.9411889425457902        2.3840770772911259     
 Co  -1.0314160669941550        1.6098014340542297        4.2150290392014638     
 P  -2.9295572890809733       0.43551780580676303        3.6327999366449526     
 Br  -1.6991635404106895        2.9412399302755690        6.0459357311052253     
 P  0.86676920780979017       0.43560260315248150        4.7972696215574953     
 C  -2.6655016264494371      -0.80542848120911714        2.3251413864281516     
 C  -3.7992303873706588      -0.47229878861457364        4.9633137634901825     
 C  -4.2189970818738454        1.5391341278988060        2.9348933049448851     
 C  0.60270039040275392      -0.80534362908058943        6.1049237100522484     
 C   1.7364719822122596      -0.47220170800902783        3.4667672467867670     
 C   2.1561930660293731        1.5392165817211014        5.4952092236270405     
 C  -1.9410117888091545      -0.40310713048662727        1.1876352889771797     
 C  -3.1486037391217350       -2.1221633085429104        2.4116556887432248     
 C  -3.0530746501746782       -1.3540039750716937        5.7652574824185638     
 C  -5.1774066039661051      -0.32639605533577892        5.1986873928225661     
 C  -4.5419548724805985        2.7278641539154513        3.6162193028858849     
 C  -4.9092855769053338        1.2121770952453033        1.7534657825509741     
 C -0.12175482814246566      -0.40299495566209453        7.2424420704343078     
 C   1.0857423615832382       -2.1220993794923855        6.0183957784515849     
 C  0.99035318382695203       -1.3539730893630688        2.6648614180202994     
 C   3.1146342310734876      -0.32622309641863112        3.2313616623434278     
 C   2.4790972883147107        2.7280068639454793        4.8139591021509416     
 C   2.8465442121544760        1.2121766419348321        6.6765811088140641     
 C  -1.7218244999132237       -1.3020127335582126       0.14478386809978727     
 H  -1.5428100154503166       0.60934564399073865        1.1267973460892744     
 C  -2.9095711566425551       -3.0227694070396467        1.3697362435474130     
 H  -3.6938686109084453       -2.4466200529686901        3.2932363037869474     
 C  -3.6726383804123799       -2.0624439291367058        6.7966198993554228     
 H  -1.9869839483130085       -1.4902872137907639        5.5927664245751654     
 C  -5.7971911943752570       -1.0543011082375726        6.2186867192931068     
 H  -5.7614347260536869       0.36467741582368640        4.5958715388654552     
 C  -5.5518444763288137        3.5605994444754092        3.1262525567398680     
 H  -3.9961579592516765        3.0013576718177561        4.5197258514208150     
 C  -5.9159645699683718        2.0527504173652011        1.2675030352187113     
 H  -4.6523498677967661       0.30317451978067500        1.2123612123471323     
 C -0.34095976342163131       -1.3018927404308636        8.2852952006155363     
 H -0.51992034121361341       0.60947192324816235        7.3032847356601636     
 C  0.84669059911817768       -3.0226985167374374        7.0603167327207297     
 H   1.6309758171513744       -2.4465770857445315        5.1368039703419859     
 C   1.6099410892458419       -2.0624151142818219        1.6335142816553552     
 H  -7.5728131940704407E-002  -1.4903084329562213        2.8373710563297716     
 C   3.7344429214668571       -1.0541288830543765        2.2113772969883998     
 H   3.6986317146278416       0.36490853740462714        3.8341404578260265     
 C   3.4889994716685737        3.5607193345060670        5.3039447264174031     
 H   1.9332550557904344        3.0015576042010710        3.9104947312462577     
 C   3.8532302752791190        2.0527289565673419        7.1625655034277171     
 H   2.5896503261154611       0.30312492787617296        7.2176260377140702     
 C  -2.2003488340621749       -2.6138741353474986       0.23864436749586243     
 H  -1.1630874124282362      -0.99108576638316226      -0.73505715989144782     
 H  -3.2703954377650453       -4.0456194442959417        1.4605394714886031     
 C  -5.0437557471519803       -1.9120071400254648        7.0253424516976084     
 H  -3.0752381800564836       -2.7144907717769922        7.4309584979220578     
 H  -6.8651590674149219      -0.93241086234257164        6.3912074744516438     
 C  -6.2403687963251890        3.2261760242842397        1.9557021749317918     
 H  -5.7927571891163510        4.4815272965741304        3.6562418851250893     
 H  -6.4571530719306125        1.7955026186350631       0.35755067142916896     
 C  0.13751056568322634       -2.6137747661151702        8.1914238378958988     
 H -0.89967101973469144      -0.99094436421399090        9.1651446805158887     
 H   1.2074698576549405       -4.0455645151391595        6.9695035052190306     
 C   2.9810464806575236       -1.9119104117563201        1.4047666088236699     
 H   1.0125673180584567       -2.7145203259492456       0.99921093399898231     
 H   4.8023994846453508      -0.93218239144361714        2.0388334073830872     
 C   4.1775823099312337        3.2262152054007465        6.4744402705606054     
 H   3.7298797979251574        4.4816915919896498        4.7740121701609590     
 H   4.3944646228256214        1.7954191951314842        8.0724752398424187     
 H  -1.9982377847931498       -3.3106231738518619      -0.57249652467162382     
 H  -5.5194325989877351       -2.4376202945160599        7.8522888080508322     
 H  -7.0260033979557477        3.8782502568476303        1.5793499086392850     
 H  -6.4610538418909375E-002  -3.3105172402970733        9.0025672212042078     
 H   3.4567433919798569       -2.4375304543957648       0.57783590863222989     
 H   4.9632256956166199        3.8782712568386333        6.8508066949692550     
 Br   7.6570810711224491        5.1482169588552162        14.223554599743336     
 Co   8.3248025313495901        6.4796587915605537        12.392639991940957     
 P   10.222933624583803        7.6539510488773361        12.974880291804768     
 Br   8.9925743037335248        5.1482705116203133        10.561703554259624     
 P   6.4266096195144158        7.6538599490978241        11.810416054346865     
 C   9.9588608653699406        8.8948888882964408        14.282542487123838     
 C   11.092632953962248        8.5617722856224425        11.644386629060769     
 C   11.512371290634027        6.5503476771547708        13.672818992826739     
 C   6.6906820146675958        8.8948214901351577        10.502775585968282     
 C   5.5569091623825742        8.5616549202010894        13.140925394053880     
 C   5.1371916793559782        6.5502425915406066        11.112475911052993     
 C   9.2343780347951263        8.4925459988088559        15.420045350056073     
 C   10.441960953442653        10.211624440458875        14.196048258615285     
 C   10.346502625619063        9.4435058969501871        10.842450607748145     
 C   12.470805240346868        8.4158351824058162        11.409012898482244     
 C   11.835321561500574        5.3615898521757241        12.991535527044137     
 C   12.202672389767196        6.8773501938847250        14.854228936165381     
 C   7.4151700248315215        8.4925033213874812        9.3652671299082435     
 C   6.2076153793951683        10.211568548743951        10.589312039739138     
 C   6.3030342042900296        9.4434132598840019        13.942838934769046     
 C   4.1787436431776799        8.4156935387585108        13.376320799133330     
 C   4.8142514322633350        5.3614825468119349        11.793760473954508     
 C   4.4468871860194161        6.8772436417569116        9.9310678707297573     
 C   9.0152004635784504        9.3914305124117732        16.462915278982248     
 H   8.8361791645413259        7.4800912606697851        15.480867846290321     
 C   10.202938337274027        11.112209699999038        15.237987269080373     
 H   10.987219206756684        10.536096898469768        13.314469693046727     
 C   10.966087789271308        10.151938659045905        9.8110958101085455     
 H   9.2804148300979055        9.5798155734888777        11.014939777549978     
 C   13.090611257513965        9.1437314857590959        10.389020659370132     
 H   13.054813344654033        7.7247392944289262        12.011821976174527     
 C   12.845215182592838        4.5288713089893804        13.481526941050335     
 H   11.289517905736872        5.0880638789806776        12.088041414078711     
 C   13.209355106587804        6.0367943959944776        15.340216385528869     
 H   11.945743009334203        7.7863750135001730        15.395301029234885     
 C   7.6343873918195007        9.3914228977637073        8.3224334464016358     
 H   7.8133532040768010        7.4800439628289590        9.3044167173166592     
 C   6.4466823930155810        11.112190015452260        9.5474132138401320     
 H   5.6623527965661049        10.536022755896527        11.470894583622565     
 C   5.6834496628749367        10.151858990128490        14.974184872542292     
 H   7.3691174014340675        9.5797376739409099        13.770334121784614     
 C   3.5589375748950398        9.1436048754741552        14.396302890352020     
 H   3.5947405960618486        7.7245732157894862        12.773534468719832     
 C   3.8043579522673325        4.5287618101544886        11.303772354118347     
 H   5.3600614830973088        5.0879598288149426        12.697251848688413     
 C   3.4402107851047163        6.0366817576354004        9.4450809278957113     
 H   4.7038089348892971        7.7862723122786228        9.3899986781166973     
 C   9.4937280273786389        10.703292015562306        16.369077744941801     
 H   8.4564703955282443        9.0804871778503049        17.342754299015571     
 H   10.563763182811465        12.135060482787638        15.147201024575288     
 C   12.337200472318560        10.001464925922004        9.5823718783520739     
 H   10.368706454921696        10.804008474680781        9.1767633583092678     
 H   14.158575123018649        9.0218118479445373        10.216498242819918     
 C   13.533750239034621        4.8633393945156991        14.652059851308962     
 H   13.086123908159966        3.6079219380736927        12.951570117188286     
 H   13.750553887822255        6.2940770707269849        16.250154367569728     
 C   7.1558995481596499        10.703297604734665        8.4163174582990408     
 H   8.1931238260187484        9.0804973629510499        7.4425914754804694     
 H   6.0858874740241502        12.135049561562850        9.6382350594685047     
 C   4.3123403262405349        10.001373168163484        15.202921903927932     
 H   6.2808287409211445        10.803952726436956        15.608495216606858     
 H   2.4909775695373266        9.0216735427590251        14.568837097352590     
 C   3.1158211874973305        4.8632272434484749        10.133240052561009     
 H   3.5634503903530534        3.6078124213196192        11.833729985822689     
 H   2.8990108500583380        6.2939610989870314        8.5351433000527699     
 H   9.2916286695179195        11.400023329291917        17.180235409401416     
 H   12.812892139882564        10.527069188276492        8.7554282282438560     
 H   14.319387194965399        4.2112782983361621        15.028432066868721     
 H   7.3580353735875086        11.400059501075003        7.6051931953125989     
 H   3.8366450285904601        10.526998782413866        16.029850146057118     
 H   2.3301851558012201        4.2111644090103324        9.7568713386945607     
         142

 Br -0.36997154191293147        2.9421249810696959        2.3834751941442245     
 Co  -1.0314156753734101        1.6090157890145333        4.2150285391540185     
 P  -2.9278363881030276       0.43446212303272286        3.6300973656425866     
 Br  -1.6928713935732849        2.9421733590189603        6.0465389701049501     
 P  0.86504689966190651       0.43454259601814038        4.7999706804176272     
 C  -2.6634882035257825      -0.80418181388758458        2.3203445329740386     
 C  -3.7979318255564136      -0.47515128536643814        4.9589571869380675     
 C  -4.2165494486278536        1.5397973140883425        2.9342144488741018     
 C  0.60068627130260899      -0.80410119633424260        6.1097193804758145     
 C   1.7351705204010881      -0.47505926485592109        3.4711218031295688     
 C   2.1537448311330905        1.5398756431357803        5.4958847541414064     
 C  -1.9382123959086726      -0.40086808956101533        1.1836890098257491     
 C  -3.1476477870205910       -2.1205796074617047        2.4047010462988445     
 C  -3.0520492762286424       -1.3574316042889729        5.7605325659070612     
 C  -5.1760402416520996      -0.32878868430231689        5.1944433740687472     
 C  -4.5382571556710936        2.7275436207199015        3.6176346327024169     
 C  -4.9072953189313688        1.2153491468008135        1.7525181261640808     
 C -0.12455667225602010      -0.40076150258514220        7.2463865341272395     
 C   1.0847888033314890       -2.1205188412296283        6.0253499932751859     
 C  0.98932304636763868       -1.3574023874386967        2.6695823462139678     
 C   3.1132657143959355      -0.32862475618607156        3.2356054065832471     
 C   2.4754016125876208        2.7276790879799280        4.8125364686324703     
 C   2.8445502317200297        1.2153489216698410        6.6775282623449028     
 C  -1.7193780622598962       -1.2984553440498856       0.13966461647874584     
 H  -1.5393604258739841       0.61135315508596300        1.1243088994319441     
 C  -2.9090811849034734       -3.0198061303217707        1.3615520934659704     
 H  -3.6934990232922114       -2.4459430833808642        3.2855399079665819     
 C  -3.6717900343275178       -2.0656782589295108        6.7919181996735585     
 H  -1.9860005040386395       -1.4940686612544081        5.5880032717343671     
 C  -5.7959843276344536       -1.0563707781882268        6.2145621922145216     
 H  -5.7597843617982294       0.36264059822243971        4.5917618296199043     
 C  -5.5477630374430866        3.5617551435398616        3.1296805258746119     
 H  -3.9918257078173780        2.9991394329799794        4.5212484564776148     
 C  -5.9133708613542471        2.0575436097880853        1.2683784654756214     
 H  -4.6512470035864100       0.30708756813958682        1.2098533673657044     
 C -0.34340774049944017       -1.2983413003766076        8.2904125853305075     
 H -0.52337423201816013       0.61147312780878538        7.3057710898043657     
 C  0.84620402491722091       -3.0197387151986246        7.0685004201827963     
 H   1.6306102247118284       -2.4459022446948193        5.1445005226397758     
 C   1.6090867949434291       -2.0656510723511996        1.6382112850892838     
 H  -7.6716842080667327E-002  -1.4940888215953676        2.8421291763755732     
 C   3.7332327191107071       -1.0562076095988828        2.2155008587416418     
 H   3.6969807522369025       0.36285970044122573        3.8382518136509725     
 C   3.4849193963860170        3.5618690527425896        5.3005083784796447     
 H   1.9289271121698854        2.9993290941115407        3.9089626717017181     
 C   3.8506324572170603        2.0575235416374822        7.1616883513683636     
 H   2.5885416905251737       0.30704073461953230        7.2201364965501718     
 C  -2.1991595576904817       -2.6099336961449984       0.23128916455397491     
 H  -1.1600530758109606      -0.98668570135246947      -0.73946847837084528     
 H  -3.2709418163195165       -4.0423723086961552        1.4508767663207818     
 C  -5.0427264252966131       -1.9143663623872824        7.0210768004556297     
 H  -3.0746382613535106       -2.7181274717466244        7.4260569200051076     
 H  -6.8638434815720313      -0.93388622098243634        6.3873997328594516     
 C  -6.2368132674080741        3.2298268466271742        1.9588087972774870     
 H  -5.7880397970628588        4.4816856285597026        3.6615523745027163     
 H  -6.4549143223921597        1.8022731161069019       0.35818365609605479     
 C  0.13632252056305655       -2.6098392211459505        8.1987777840224307     
 H -0.90270821373812871      -0.98655131525535977        9.1695536916361053     
 H   1.2080219498994174       -4.0423200366844672        6.9791662938285555     
 C   2.9800118495071279       -1.9142748118059876        1.4090289509908451     
 H   1.0119601198290642       -2.7181556609150745        1.0041059853832464     
 H   4.8010811654324383      -0.93366974320974250        2.0426414552945036     
 C   4.1740252272769585        3.2298642962533388        6.4713280598732048     
 H   3.7251653428238334        4.4818416454849315        4.7686903197840662     
 H   4.3922194921979569        1.8021943401456166        8.0718426909822920     
 H  -1.9975204405356157       -3.3056105297491323      -0.58082805524153835     
 H  -5.5183108976725910       -2.4394981330783727        7.8483660974639458     
 H  -7.0222105024370238        3.8829646002451237        1.5839798200424806     
 H  -6.5326137265282566E-002  -3.3055097916814380        9.0108973957881968     
 H   3.4556153897019697       -2.4394131543223034       0.58175454996211251     
 H   4.9594307749315343        3.8829848745839683        6.8461703801392941     
 Br   7.6633712725265308        5.1472839425312573        14.224159382535793     
 Co   8.3248023501627699        6.4804445258468402        12.392641357323011     
 P   10.221213523474129        7.6550063924258973        12.977583173062412     
 Br   8.9862811526001813        5.1473344851929284        10.561102825861751     
 P   6.4283326125189202        7.6549200212716224        11.807715034065451     
 C   9.9568491437504711        8.8936423240229452        14.287339480285741     
 C   11.091333860674762        8.5646242639791552        11.648742516947044     
 C   11.509924611537498        6.5496835143097831        13.673496474351648     
 C   6.6926966635850915        8.8935783680175184        10.497979300885740     
 C   5.5582112506098076        8.5645130045431372        13.136570558351044     
 C   5.1396402489898740        6.5495838570700480        11.111800379918623     
 C   9.2315800070164364        8.4903081622347045        15.423991947153121     
 C   10.441006784156198        10.210040817408407        14.203002003888164     
 C   10.345475414460166        9.4469315135791252        10.847174404729820     
 C   12.469438580649664        8.4182291760528773        11.413256339725285     
 C   11.831625165368965        5.3619108295770017        12.990116641478656     
 C   12.200682529621554        6.8741748803013181        14.855176055682993     
 C   7.4179707640298629        8.4902676320881412        9.3613215700130734     
 C   6.2085706484322651        10.209987734631113        10.582356737394974     
 C   6.3040646916168708        9.4468437704848434        13.938117271402255     
 C   4.1801129693578014        8.4180948363764827        13.372077376321050     
 C   4.8179492919757916        5.3618090212376224        11.795181214683218     
 C   4.4488790779236567        6.8740738376170745        9.9301226237229265     
 C   9.0127548714585330        9.3878754148006269        16.468033891867393     
 H   8.8327308157180973        7.4780850456397960        15.483357410343462     
 C   10.202449620122762        11.109247575130668        15.246169513623512     
 H   10.986851735658965        10.535419211545044        13.322165086233742     
 C   10.965236525688608        10.155171399785594        9.8157960471607275     
 H   9.2794293820348575        9.5835935857315686        11.019701843957876     
 C   13.089403015486914        9.1458030358770390        10.393144304713809     
 H   13.053163723809083        7.7267786767484568        12.015931500065342     
 C   12.841134912109005        4.5277152277636237        13.478094095042422     
 H   11.285187271803354        5.0902841999659056        12.086514653111410     
 C   13.206761665846342        6.0319970814737154        15.339339091974718     
 H   11.944640250416613        7.7824575765527957        15.397809995148839     
 C   7.6368335889290009        9.3878680917129866        8.3173139517594450     
 H   7.8168051382622332        7.4780401564853296        9.3019296876684141     
 C   6.4471698609779189        11.109228781612668        9.5392272890695988     
 H   5.6627215486520992        10.535348824059868        11.463197398100325     
 C   5.6843041888341510        10.155095988679623        14.969487213476908     
 H   7.3701063533743794        9.5835198406755993        13.765574949753844     
 C   3.5601485055531961        9.1456829850123587        14.392179777459809     
 H   3.5963926263480674        7.7266210898163550        12.769423870466156     
 C   3.8084397310427365        4.5276112901989896        11.307206865491066     
 H   5.3643932881342931        5.0901854826457349        12.698780584320602     
 C   3.4428059861676261        6.0318902151440632        9.4459600473906740     
 H   4.7049140554056503        7.7823602241113274        9.3874914667316087     
 C   9.4925393989218669        10.699353874159026        16.376431120376441     
 H   8.4534365476793898        9.0760902382739737        17.347165081767383     
 H   10.564310752500335        12.131814474167237        15.156860940187116     
 C   12.336168501801794        10.003824561484004        9.5866362333914381     
 H   10.368102648757397        10.807642375371266        9.1816631278877274     
 H   14.157258397586089        9.0232907020369293        10.220305289124134     
 C   13.530195412932800        4.8596859444727674        14.648949186582175     
 H   13.081407872241019        3.6077643241382349        12.946253081936270     
 H   13.748314953552661        6.2873007073466169        16.249520201634478     
 C   7.1570866302880898        10.699359038517052        8.4089607166780382     
 H   8.1961579787440790        9.0760997943220474        7.4381799824551820     
 H   6.0853370072649842        12.131803956727962        9.6285695545017429     
 C   4.3133754025384015        10.003737652770669        15.198659520400145     
 H   6.2814359318779260        10.807589703140275        15.603599103495970     
 H   2.4922968042564144        9.0231595053822335        14.565030056123506     
 C   3.1193775801185235        4.8595794893090813        10.136352368626220     
 H   3.5681679390028926        3.6076603320449023        11.839048611626758     
 H   2.9012515729710575        6.2871906712982408        8.5357792903131493     
 H   9.2909113459485564        11.395013900171289        17.188564240169761     
 H   12.811767051915060        10.528947932440886        8.7593495387204943     
 H   14.315594930519852        4.2065606834974165        15.023797039407210     
 H   7.3587492302934292        11.395048031439476        7.5968592357961464     
 H   3.8377734364067519        10.528881312365769        16.025931593580427     
 H   2.3339789812485243        4.2064525388045251        9.7615078217948472     
         142

 Br -0.37626224783443529        2.9430610195936016        2.3828733109973230     
 Co  -1.0314152837526651        1.6082301439748370        4.2150280391065733     
 P  -2.9261154871250818       0.43340644025868269        3.6273947946402205     
 Br  -1.6865792467358802        2.9431067877623511        6.0471422091046749     
 P  0.86332459151402274       0.43348258888379920        4.8026717392777583     
 C  -2.6614747806021279      -0.80293514656605214        2.3155476795199252     
 C  -3.7966332637421685      -0.47800378211830269        4.9546006103859526     
 C  -4.2141018153818619        1.5404605002778791        2.9335355928033184     
 C  0.59867215220246395      -0.80285876358789576        6.1145150508993806     
 C   1.7338690585899166      -0.47791682170281435        3.4754763594723705     
 C   2.1512965962368078        1.5405347045504592        5.4965602846557733     
 C  -1.9354130030081909      -0.39862904863540333        1.1797427306743187     
 C  -3.1466918349194470       -2.1189959063804991        2.3977464038544642     
 C  -3.0510239022826071       -1.3608592335062524        5.7558076493955577     
 C  -5.1746738793380942      -0.33118131326885480        5.1901993553149275     
 C  -4.5345594388615877        2.7272230875243513        3.6190499625189494     
 C  -4.9053050609574038        1.2185211983563238        1.7515704697771874     
 C -0.12735851636957451      -0.39852804950818987        7.2503309978201704     
 C   1.0838352450797397       -2.1189383029668711        6.0323042080987861     
 C  0.98829290890832544       -1.3608316855143245        2.6743032744076363     
 C   3.1118971977183838      -0.33102641595351201        3.2398491508230669     
 C   2.4717059368605305        2.7273513120143762        4.8111138351139999     
 C   2.8425562512855835        1.2185212014048497        6.6784754158757416     
 C  -1.7169316246065687       -1.2948979545415586       0.13454536485770441     
 H  -1.5359108362976517       0.61336066618118723        1.1218204527746141     
 C  -2.9085912131643914       -3.0168428536038947        1.3533679433845276     
 H  -3.6931294356759774       -2.4452661137930387        3.2778435121462164     
 C  -3.6709416882426558       -2.0689125887223154        6.7872164999916942     
 H  -1.9850170597642707       -1.4978501087180520        5.5832401188935687     
 C  -5.7947774608936511       -1.0584404481388807        6.2104376651359372     
 H  -5.7581339975427719       0.36060378062119308        4.5876521203743543     
 C  -5.5436815985573595        3.5629108426043135        3.1331084950093557     
 H  -3.9874934563830791        2.9969211941422027        4.5227710615344137     
 C  -5.9107771527401214        2.0623368022109694        1.2692538957325312     
 H  -4.6501441393760539       0.31100061649849869        1.2073455223842762     
 C -0.34585571757724909       -1.2947898603223515        8.2955299700454788     
 H -0.52682812282270675       0.61347433236940840        7.3082574439485679     
 C  0.84571745071626425       -3.0167789136598122        7.0766841076448639     
 H   1.6302446322722823       -2.4452274036451072        5.1521970749375665     
 C   1.6082325006410165       -2.0688870304205778        1.6429082885232125     
 H  -7.7705552220630247E-002  -1.4978692102345137        2.8468872964213743     
 C   3.7320225167545567       -1.0582863361433894        2.2196244204948838     
 H   3.6953297898459634       0.36081086347782426        3.8423631694759184     
 C   3.4808393211034607        3.5630187709791126        5.2970720305418872     
 H   1.9245991685493362        2.9971005840220108        3.9074306121571780     
 C   3.8480346391550015        2.0623181267076220        7.1608111993090100     
 H   2.5874330549348863       0.31095654136289164        7.2226469553862733     
 C  -2.1979702813187880       -2.6059932569424986       0.22393396161208745     
 H  -1.1570187391936853      -0.98228563632177668      -0.74387979685024275     
 H  -3.2714881948739882       -4.0391251730963695        1.4412140611529607     
 C  -5.0416971034412459       -1.9167255847491000        7.0168111492136500     
 H  -3.0740383426505380       -2.7217641717162562        7.4211553420881575     
 H  -6.8625278957291407      -0.93536157962230093        6.3835919912672603     
 C  -6.2332577384909591        3.2334776689701092        1.9619154196231823     
 H  -5.7833224050093666        4.4818439605452749        3.6668628638803433     
 H  -6.4526755728537060        1.8090436135787407       0.35881664076294062     
 C  0.13513447544288676       -2.6059036761767311        8.2061317301489627     
 H -0.90574540774156598      -0.98215826629672875        9.1739627027563220     
 H   1.2085740421438942       -4.0390755582297739        6.9888290824380803     
 C   2.9789772183567318       -1.9166392118556550        1.4132912931580204     
 H   1.0113529215996717       -2.7217909958809039        1.0090010367675104     
 H   4.7997628462195250      -0.93515709497586796        2.0464495032059200     
 C   4.1704681446226823        3.2335133871059312        6.4682158491858042     
 H   3.7204508877225093        4.4819916989802131        4.7633684694071734     
 H   4.3899743615702933        1.8089694851597491        8.0712101421221636     
 H  -1.9968030962780816       -3.3005978856464027      -0.58915958581145289     
 H  -5.5171891963574469       -2.4413759716406855        7.8444433868770602     
 H  -7.0184176069183009        3.8876789436426167        1.5886097314456762     
 H  -6.6041736111655758E-002  -3.3005023430658027        9.0192275703721858     
 H   3.4544873874240829       -2.4412958542488421       0.58567319129199513     
 H   4.9556358542464487        3.8876984923293034        6.8415340653093333     
 Br   7.6696614739306117        5.1463509262072984        14.224764165328249     
 Co   8.3248021689759497        6.4812302601331266        12.392642722705066     
 P   10.219493422364456        7.6560617359744585        12.980286054320054     
 Br   8.9799880014668378        5.1463984587655434        10.560502097463875     
 P   6.4300556055234255        7.6559800934454216        11.805014013784037     
 C   9.9548374221309999        8.8923957597494478        14.292136473447645     
 C   11.090034767387275        8.5674762423358697        11.653098404833319     
 C   11.507477932440970        6.5490193514647954        13.674173955876556     
 C   6.6947113125025863        8.8923352458998774        10.493183015803199     
 C   5.5595133388370401        8.5673710888851851        13.132215722648208     
 C   5.1420888186237699        6.5489251225994902        11.111124848784256     
 C   9.2287819792377448        8.4880703256605550        15.427938544250170     
 C   10.440052614869742        10.208457194357941        14.209955749161045     
 C   10.344448203301267        9.4503571302080633        10.851898201711498     
 C   12.468071920952461        8.4206231696999403        11.417499780968324     
 C   11.827928769237356        5.3622318069782793        12.988697755913174     
 C   12.198692669475912        6.8709995667179111        14.856123175200604     
 C   7.4207715032282042        8.4880319427887994        9.3573760101179033     
 C   6.2095259174693611        10.208406920518273        10.575401435050809     
 C   6.3050951789437111        9.4502742810856848        13.933395608035463     
 C   4.1814822955379238        8.4204961339944564        13.367833953508768     
 C   4.8216471516882473        5.3621354956633098        11.796601955411928     
 C   4.4508709698278981        6.8709040334772364        9.9291773767160976     
 C   9.0103092793386139        9.3843203171894807        16.473152504752537     
 H   8.8292824668948704        7.4760788306098078        15.485846974396603     
 C   10.201960902971498        11.106285450262298        15.254351758166649     
 H   10.986484264561243        10.534741524620319        13.329860479420756     
 C   10.964385262105907        10.158404140525283        9.8204962842129095     
 H   9.2784439339718112        9.5873715979742595        11.024463910365771     
 C   13.088194773459863        9.1478745859949804        10.397267950057486     
 H   13.051514102964136        7.7288180590679865        12.020041023956157     
 C   12.837054641625171        4.5265591465378670        13.474661249034511     
 H   11.280856637869833        5.0925045209511328        12.084987892144110     
 C   13.204168225104878        6.0271997669529531        15.338461798420568     
 H   11.943537491499024        7.7785401396054183        15.400318961062792     
 C   7.6392797860385011        9.3843132856622642        8.3121944571172541     
 H   7.8202570724476645        7.4760363501417002        9.2994426580201690     
 C   6.4476573289402568        11.106267547773076        9.5310413642990657     
 H   5.6630903007380935        10.534674892223208        11.455500212578086     
 C   5.6851587147933653        10.158332987230756        14.964789554411524     
 H   7.3710953053146921        9.5873020074102886        13.760815777723076     
 C   3.5613594362113519        9.1477610945505603        14.388056664567598     
 H   3.5980446566342859        7.7286689638432247        12.765313272212481     
 C   3.8125215098181400        4.5264607702434896        11.310641376863785     
 H   5.3687250931712764        5.0924111364765272        12.700309319952790     
 C   3.4454011872305359        6.0270986726527260        9.4468391668856366     
 H   4.7060191759220027        7.7784481359440312        9.3849842553465184     
 C   9.4913507704650968        10.695415732755746        16.383784495811085     
 H   8.4504026998305353        9.0716932986976406        17.351575864519194     
 H   10.564858322189206        12.128568465546834        15.166520855798943     
 C   12.335136531285029        10.006184197046004        9.5909005884308041     
 H   10.367498842593097        10.811276276061751        9.1865628974661870     
 H   14.155941672153528        9.0247695561293231        10.224112335428348     
 C   13.526640586830977        4.8560324944298365        14.645838521855389     
 H   13.076691836322075        3.6076067102027776        12.940936046684255     
 H   13.746076019283070        6.2805243439662490        16.248886035699229     
 C   7.1582737124165297        10.695420472299439        8.4016039750570375     
 H   8.1991921314694078        9.0717022256930449        7.4337684894298945     
 H   6.0847865405058181        12.128558351893076        9.6189040495349794     
 C   4.3144104788362689        10.006102137377853        15.194397136872359     
 H   6.2820431228347084        10.811226679843593        15.598702990385084     
 H   2.4936160389755027        9.0246454680054438        14.561223014894423     
 C   3.1229339727397165        4.8559317351696878        10.139464684691429     
 H   3.5728854876527323        3.6075082427701854        11.844367237430827     
 H   2.9034922958837766        6.2804202436094494        8.5364152805735305     
 H   9.2901940223791915        11.390004471050663        17.196893070938110     
 H   12.810641963947557        10.530826676605281        8.7632708491971343     
 H   14.311802666074305        4.2018430686586719        15.019162011945699     
 H   7.3594630869993498        11.390036561803949        7.5885252762796940     
 H   3.8389018442230434        10.530763842317670        16.022013041103737     
 H   2.3377728066958285        4.2017406685987178        9.7661443048951337     
         142

 Br -0.38255295375593912        2.9439970581175077        2.3822714278504220     
 Co  -1.0314148921319202        1.6074444989351409        4.2150275390591281     
 P  -2.9243945861471357       0.43235075748464252        3.6246922236378545     
 Br  -1.6802870998984754        2.9440402165057424        6.0477454481044006     
 P  0.86160228336613909       0.43242258174945808        4.8053727981378902     
 C  -2.6594613576784734      -0.80168847924451969        2.3107508260658118     
 C  -3.7953347019279233      -0.48085627887016724        4.9502440338338376     
 C  -4.2116541821358702        1.5411236864674156        2.9328567367325351     
 C  0.59665803310231902      -0.80161633084154893        6.1193107213229467     
 C   1.7325675967787448      -0.48077437854970761        3.4798309158151723     
 C   2.1488483613405247        1.5411937659651380        5.4972358151701393     
 C  -1.9326136101077092      -0.39639000770979138        1.1757964515228880     
 C  -3.1457358828183031       -2.1174122052992930        2.3907917614100840     
 C  -3.0499985283365714       -1.3642868627235316        5.7510827328840541     
 C  -5.1733075170240879      -0.33357394223539277        5.1859553365611086     
 C  -4.5308617220520828        2.7269025543288010        3.6204652923354819     
 C  -4.9033148029834388        1.2216932499118343        1.7506228133902939     
 C -0.13016036048312896      -0.39629459643123754        7.2542754615131013     
 C   1.0828816868279902       -2.1173577647041140        6.0392584229223871     
 C  0.98726277144901220       -1.3642609835899526        2.6790242026013047     
 C   3.1105286810408317      -0.33342807572095251        3.2440928950628862     
 C   2.4680102611334407        2.7270235360488249        4.8096912015955295     
 C   2.8405622708511373        1.2216934811398585        6.6794225694065803     
 C  -1.7144851869532411       -1.2913405650332317       0.12942611323666298     
 H  -1.5324612467213192       0.61536817727641158        1.1193320061172838     
 C  -2.9081012414253098       -3.0138795768860183        1.3451837933030848     
 H  -3.6927598480597434       -2.4445891442052128        3.2701471163258504     
 C  -3.6700933421577937       -2.0721469185151205        6.7825148003098299     
 H  -1.9840336154899019       -1.5016315561816960        5.5784769660527704     
 C  -5.7935705941528486       -1.0605101180895349        6.2063131380573529     
 H  -5.7564836332873153       0.35856696301994639        4.5835424111288043     
 C  -5.5396001596716324        3.5640665416687658        3.1365364641440996     
 H  -3.9831612049487806        2.9947029553044260        4.5242936665912126     
 C  -5.9081834441259966        2.0671299946338535        1.2701293259894413     
 H  -4.6490412751656978       0.31491366485741051        1.2048376774028482     
 C -0.34830369465505795       -1.2912384202680958        8.3006473547604518     
 H -0.53028201362725347       0.61547553693003143        7.3107437980927701     
 C  0.84523087651530759       -3.0138191121209998        7.0848677951069305     
 H   1.6298790398327363       -2.4445525625953950        5.1598936272353564     
 C   1.6073782063386037       -2.0721229884899555        1.6476052919571411     
 H  -7.8694262360593167E-002  -1.5016495988736600        2.8516454164671758     
 C   3.7308123143984062       -1.0603650626878960        2.2237479822481263     
 H   3.6936788274550243       0.35876202651442285        3.8464745253008643     
 C   3.4767592458209040        3.5641684892156351        5.2936356826041289     
 H   1.9202712249287870        2.9948720739324806        3.9058985526126380     
 C   3.8454368210929428        2.0671127117777619        7.1599340472496564     
 H   2.5863244193445989       0.31487234810625092        7.2251574142223749     
 C  -2.1967810049470948       -2.6020528177399984       0.21657875867019993     
 H  -1.1539844025764097      -0.97788557129108400      -0.74829111532964021     
 H  -3.2720345734284595       -4.0358780374965830        1.4315513559851394     
 C  -5.0406677815858778       -1.9190848071109177        7.0125454979716704     
 H  -3.0734384239475649       -2.7254008716858880        7.4162537641712074     
 H  -6.8612123098862501      -0.93683693826216563        6.3797842496750690     
 C  -6.2297022095738432        3.2371284913130438        1.9650220419688773     
 H  -5.7786050129558753        4.4820022925308471        3.6721733532579703     
 H  -6.4504368233152531        1.8158141110505794       0.35944962542982650     
 C  0.13394643032271697       -2.6019681312075118        8.2134856762754946     
 H -0.90878260174500325      -0.97776521733809763        9.1783717138765368     
 H   1.2091261343883710       -4.0358310797750816        6.9984918710476052     
 C   2.9779425872063356       -1.9190036119053222        1.4175536353251956     
 H   1.0107457233702792       -2.7254263308467332        1.0138960881517745     
 H   4.7984445270066116      -0.93664444674199332        2.0502575511173364     
 C   4.1669110619684071        3.2371624779585231        6.4651036384984044     
 H   3.7157364326211852        4.4821417524754947        4.7580466190302815     
 H   4.3877292309426288        1.8157446301738815        8.0705775932620369     
 H  -1.9960857520205475       -3.2955852415436730      -0.59749111638136743     
 H  -5.5160674950423028       -2.4432538102029979        7.8405206762901747     
 H  -7.0146247113995770        3.8923932870401097        1.5932396428488715     
 H  -6.6757334958028963E-002  -3.2954948944501674        9.0275577449561748     
 H   3.4533593851461957       -2.4431785541753808       0.58959183262187786     
 H   4.9518409335613640        3.8924121100746385        6.8368977504793724     
 Br   7.6759516753346935        5.1454179098833395        14.225368948120705     
 Co   8.3248019877891277        6.4820159944194131        12.392644088087120     
 P   10.217773321254782        7.6571170795230197        12.982988935577698     
 Br   8.9736948503334943        5.1454624323381584        10.559901369065999     
 P   6.4317785985279299        7.6570401656192200        11.802312993502623     
 C   9.9528257005115304        8.8911491954759505        14.296933466609547     
 C   11.088735674099789        8.5703282206925824        11.657454292719594     
 C   11.505031253344443        6.5483551886198068        13.674851437401465     
 C   6.6967259614200811        8.8910921237822382        10.488386730720659     
 C   5.5608154270642727        8.5702291732272329        13.127860886945372     
 C   5.1445373882576657        6.5482663881289316        11.110449317649888     
 C   9.2259839514590549        8.4858324890864036        15.431885141347220     
 C   10.439098445583287        10.206873571307474        14.216909494433924     
 C   10.343420992142370        9.4537827468369997        10.856621998693175     
 C   12.466705261255258        8.4230171633470032        11.421743222211363     
 C   11.824232373105747        5.3625527843795568        12.987278870347694     
 C   12.196702809330272        6.8678242531345051        14.857070294718216     
 C   7.4235722424265456        8.4857962534894593        9.3534304502227315     
 C   6.2104811865064580        10.206826106405433        10.568446132706644     
 C   6.3061256662705514        9.4537047916865280        13.928673944668670     
 C   4.1828516217180463        8.4228974316124301        13.363590530696488     
 C   4.8253450114007039        5.3624619700889982        11.798022696140638     
 C   4.4528628617321395        6.8677342293373993        9.9282321297092686     
 C   9.0078636872186948        9.3807652195783344        16.478271117637682     
 H   8.8258341180716418        7.4740726155798187        15.488336538449744     
 C   10.201472185820233        11.103323325393928        15.262534002709788     
 H   10.986116793463523        10.534063837695594        13.337555872607771     
 C   10.963533998523207        10.161636881264974        9.8251965212650916     
 H   9.2774584859087632        9.5911496102169487        11.029225976773667     
 C   13.086986531432812        9.1499461361129235        10.401391595401165     
 H   13.049864482119187        7.7308574413875162        12.024150547846970     
 C   12.832974371141338        4.5254030653121102        13.471228403026599     
 H   11.276526003936315        5.0947248419363609        12.083461131176810     
 C   13.201574784363416        6.0224024524321917        15.337584504866417     
 H   11.942434732581436        7.7746227026580410        15.402827926976746     
 C   7.6417259831480004        9.3807584796115435        8.3070749624750615     
 H   7.8237090066330968        7.4740325437980708        9.2969556283719239     
 C   6.4481447969025947        11.103306313933482        9.5228554395285325     
 H   5.6634590528240887        10.534000960386550        11.447803027055844     
 C   5.6860132407525787        10.161569985781886        14.960091895346141     
 H   7.3720842572550040        9.5910841741449762        13.756056605692306     
 C   3.5625703668695077        9.1498392040887619        14.383933551675387     
 H   3.5996966869205047        7.7307168378700934        12.761202673958806     
 C   3.8166032885935435        4.5253102502879905        11.314075888236504     
 H   5.3730568982082607        5.0946367903073204        12.701838055584981     
 C   3.4479963882934452        6.0223071301613897        9.4477182863805993     
 H   4.7071242964383559        7.7745360477767349        9.3824770439614298     
 C   9.4901621420083266        10.691477591352468        16.391137871245725     
 H   8.4473688519816807        9.0672963591213094        17.355986647271006     
 H   10.565405891878076        12.125322456926433        15.176180771410770     
 C   12.334104560768262        10.008543832608003        9.5951649434701682     
 H   10.366895036428797        10.814910176752237        9.1914626670446467     
 H   14.154624946720968        9.0262484102217151        10.227919381732564     
 C   13.523085760729156        4.8523790443869048        14.642727857128600     
 H   13.071975800403129        3.6074490962673198        12.935619011432241     
 H   13.743837085013478        6.2737479805858820        16.248251869763983     
 C   7.1594607945449695        10.691481906081824        8.3942472334360350     
 H   8.2022262841947366        9.0673046570640423        7.4293569964046062     
 H   6.0842360737466530        12.125312747058189        9.6092385445682158     
 C   4.3154455551341355        10.008466621985038        15.190134753344575     
 H   6.2826503137914900        10.814863656546910        15.593806877274195     
 H   2.4949352736945904        9.0261314306286522        14.557415973665339     
 C   3.1264903653609100        4.8522839810302942        10.142577000756638     
 H   3.5776030363025715        3.6073561534954686        11.849685863234896     
 H   2.9057330187964956        6.2736498159206588        8.5370512708339117     
 H   9.2894766988098265        11.384995041930036        17.205221901706455     
 H   12.809516875980053        10.532705420769677        8.7671921596737725     
 H   14.308010401628758        4.1971254538199263        15.014526984484187     
 H   7.3601769437052713        11.385025092168423        7.5801913167632415     
 H   3.8400302520393348        10.532646372269573        16.018094488627046     
 H   2.3415666321431328        4.1970287983929113        9.7707807879954203     
         142

 Br -0.38884365967744294        2.9449330966414133        2.3816695447035205     
 Co  -1.0314145005111750        1.6066588538954445        4.2150270390116829     
 P  -2.9226736851691899       0.43129507471060236        3.6219896526354889     
 Br  -1.6739949530610707        2.9449736452491333        6.0483486871041254     
 P  0.85987997521825543       0.43136257461511696        4.8080738569980221     
 C  -2.6574479347548188      -0.80044181192298713        2.3059539726116989     
 C  -3.7940361401136782      -0.48370877562203179        4.9458874572817235     
 C  -4.2092065488898784        1.5417868726569521        2.9321778806617513     
 C  0.59464391400217409      -0.80037389809520221        6.1241063917465128     
 C   1.7312661349675733      -0.48363193539660088        3.4841854721579741     
 C   2.1464001264442421        1.5418528273798169        5.4979113456845061     
 C  -1.9298142172072272      -0.39415096678417938        1.1718501723714576     
 C  -3.1447799307171591       -2.1158285042180873        2.3838371189657037     
 C  -3.0489731543905356       -1.3677144919408109        5.7463578163725506     
 C  -5.1719411547100824      -0.33596657120193069        5.1817113178072898     
 C  -4.5271640052425779        2.7265820211332508        3.6218806221520143     
 C  -4.9013245450094738        1.2248653014673445        1.7496751570034006     
 C -0.13296220459668337      -0.39406114335428516        7.2582199252060331     
 C   1.0819281285762410       -2.1157772264413568        6.0462126377459882     
 C  0.98623263398969896       -1.3676902816655805        2.6837451307949736     
 C   3.1091601643632800      -0.33582973548839296        3.2483366393027060     
 C   2.4643145854063508        2.7266957600832731        4.8082685680770592     
 C   2.8385682904166916        1.2248657608748674        6.6803697229374190     
 C  -1.7120387492999136       -1.2877831755249047       0.12430686161562154     
 H  -1.5290116571449868       0.61737568837163581        1.1168435594599535     
 C  -2.9076112696862277       -3.0109163001681423        1.3369996432216420     
 H  -3.6923902604435095       -2.4439121746173873        3.2624507205054849     
 C  -3.6692449960729316       -2.0753812483079255        6.7778131006279656     
 H  -1.9830501712155331       -1.5054130036453399        5.5737138132119721     
 C  -5.7923637274120452       -1.0625797880401890        6.2021886109787685     
 H  -5.7548332690318578       0.35653014541869976        4.5794327018832544     
 C  -5.5355187207859053        3.5652222407332177        3.1399644332788434     
 H  -3.9788289535144821        2.9924847164666493        4.5258162716480115     
 C  -5.9055897355118718        2.0719231870567376        1.2710047562463511     
 H  -4.6479384109553417       0.31882671321632239        1.2023298324214202     
 C -0.35075167173286687       -1.2876869802138398        8.3057647394754230     
 H -0.53373590443180019       0.61747674149065446        7.3132301522369723     
 C  0.84474430231435083       -3.0108593105821870        7.0930514825689972     
 H   1.6295134473931903       -2.4438777215456828        5.1675901795331471     
 C   1.6065239120361909       -2.0753589465593332        1.6523022953910700     
 H  -7.9682972500556087E-002  -1.5054299875128063        2.8564035365129774     
 C   3.7296021120422562       -1.0624437892324023        2.2278715440013683     
 H   3.6920278650640852       0.35671318955102144        3.8505858811258107     
 C   3.4726791705383477        3.5653182074521581        5.2901993346663714     
 H   1.9159432813082380        2.9926435638429507        3.9043664930680984     
 C   3.8428390030308837        2.0719072968479018        7.1590568951903029     
 H   2.5852157837543115       0.31878815484961021        7.2276678730584765     
 C  -2.1955917285754012       -2.5981123785374987       0.20922355572831244     
 H  -1.1509500659591341      -0.97348550626039121      -0.75270243380903779     
 H  -3.2725809519829308       -4.0326309018967965        1.4218886508173183     
 C  -5.0396384597305106       -1.9214440294727353        7.0082798467296916     
 H  -3.0728385052445923       -2.7290375716555202        7.4113521862542573     
 H  -6.8598967240433595      -0.93831229690203033        6.3759765080828767     
 C  -6.2261466806567283        3.2407793136559788        1.9681286643145726     
 H  -5.7738876209023831        4.4821606245164194        3.6774838426355969     
 H  -6.4481980737767994        1.8225846085224182       0.36008261009671233     
 C  0.13275838520254715       -2.5980325862382920        8.2208396224020266     
 H -0.91181979574844052      -0.97337216837946661        9.1827807249967535     
 H   1.2096782266328479       -4.0325866013203893        7.0081546596571300     
 C   2.9769079560559399       -1.9213680119549896        1.4218159774923711     
 H   1.0101385251408868       -2.7290616658125626        1.0187911395360385     
 H   4.7971262077936982      -0.93813179850811879        2.0540655990287529     
 C   4.1633539793141319        3.2408115688111154        6.4619914278110038     
 H   3.7110219775198612        4.4822918059707764        4.7527247686533887     
 H   4.3854841003149643        1.8225197751880138        8.0699450444019085     
 H  -1.9953684077630132       -3.2905725974409434      -0.60582264695128196     
 H  -5.5149457937271595       -2.4451316487653108        7.8365979657032883     
 H  -7.0108318158808540        3.8971076304376031        1.5978695542520671     
 H  -6.7472933804402155E-002  -3.2904874458345317        9.0358879195401638     
 H   3.4522313828683084       -2.4450612541019194       0.59351047395176049     
 H   4.9480460128762784        3.8971257278199736        6.8322614356494125     
 Br   7.6822418767387752        5.1444848935593814        14.225973730913161     
 Co   8.3248018066023075        6.4828017287057005        12.392645453469177     
 P   10.216053220145108        7.6581724230715809        12.985691816835342     
 Br   8.9674016992001508        5.1445264059107743        10.559300640668125     
 P   6.4335015915324343        7.6581002377930192        11.799611973221209     
 C   9.9508139788920591        8.8899026312024532        14.301730459771450     
 C   11.087436580812302        8.5731801990492968        11.661810180605871     
 C   11.502584574247916        6.5476910257748191        13.675528918926373     
 C   6.6987406103375768        8.8898490016645990        10.483590445638118     
 C   5.5621175152915061        8.5730872575692825        13.123506051242536     
 C   5.1469859578915615        6.5476076536583738        11.109773786515520     
 C   9.2231859236803633        8.4835946525122541        15.435831738444268     
 C   10.438144276296832        10.205289948257006        14.223863239706805     
 C   10.342393780983471        9.4572083634659379        10.861345795674850     
 C   12.465338601558054        8.4254111569940644        11.425986663454404     
 C   11.820535976974138        5.3628737617808344        12.985859984782213     
 C   12.194712949184630        6.8646489395510981        14.858017414235826     
 C   7.4263729816248869        8.4835605641901175        9.3494848903275614     
 C   6.2114364555435548        10.205245292292593        10.561490830362478     
 C   6.3071561535973926        9.4571353022873694        13.923952281301879     
 C   4.1842209478981678        8.4252987292304038        13.359347107884208     
 C   4.8290428711131597        5.3627884445146856        11.799443436869350     
 C   4.4548547536363809        6.8645644251975622        9.9272868827024396     
 C   9.0054180950987774        9.3772101219671882        16.483389730522827     
 H   8.8223857692484149        7.4720664005498305        15.490826102502885     
 C   10.200983468668969        11.100361200525558        15.270716247252926     
 H   10.985749322365804        10.533386150770870        13.345251265794785     
 C   10.962682734940506        10.164869622004662        9.8298967583172736     
 H   9.2764730378457152        9.5949276224596396        11.033988043181562     
 C   13.085778289405761        9.1520176862308649        10.405515240744842     
 H   13.048214861274237        7.7328968237070468        12.028260071737785     
 C   12.828894100657504        4.5242469840863535        13.467795557018686     
 H   11.272195370002795        5.0969451629215881        12.081934370209508     
 C   13.198981343621952        6.0176051379114295        15.336707211312266     
 H   11.941331973663846        7.7707052657106628        15.405336892890700     
 C   7.6441721802575007        9.3772036735608211        8.3019554678328706     
 H   7.8271609408185281        7.4720287374544414        9.2944685987236788     
 C   6.4486322648649326        11.100345080093890        9.5146695147579994     
 H   5.6638278049100830        10.533327028549889        11.440105841533605     
 C   5.6868677667117931        10.164806984333019        14.955394236280757     
 H   7.3730732091953168        9.5948663408796655        13.751297433661538     
 C   3.5637812975276635        9.1519173136269654        14.379810438783174     
 H   3.6013487172067231        7.7327647118969631        12.757092075705131     
 C   3.8206850673689470        4.5241597303324905        11.317510399609223     
 H   5.3773887032452441        5.0968624441381127        12.703366791217169     
 C   3.4505915893563550        6.0175155876700526        9.4485974058755620     
 H   4.7082294169547083        7.7706239596094395        9.3799698325763412     
 C   9.4889735135515565        10.687539449949188        16.398491246680369     
 H   8.4443350041328245        9.0628994195449781        17.360397430022818     
 H   10.565953461566947        12.122076448306030        15.185840687022598     
 C   12.333072590251495        10.010903468170003        9.5994292985095324     
 H   10.366291230264498        10.818544077442722        9.1963624366231063     
 H   14.153308221288407        9.0277272643141071        10.231726428036779     
 C   13.519530934627333        4.8487255943439731        14.639617192401813     
 H   13.067259764484183        3.6072914823318625        12.930301976180225     
 H   13.741598150743886        6.2669716172055141        16.247617703828734     
 C   7.1606478766734085        10.687543339864211        8.3868904918150324     
 H   8.2052604369200655        9.0629070884350398        7.4249455033793179     
 H   6.0836856069874869        12.122067142223303        9.5995730396014523     
 C   4.3164806314320021        10.010831106592223        15.185872369816789     
 H   6.2832575047482715        10.818500633250229        15.588910764163309     
 H   2.4962545084136787        9.0276173932518624        14.553608932436257     
 C   3.1300467579821030        4.8486362268909007        10.145689316821850     
 H   3.5823205849524107        3.6072040642207517        11.855004489038967     
 H   2.9079737417092146        6.2668793882318674        8.5376872610942911     
 H   9.2887593752404634        11.379985612809408        17.213550732474800     
 H   12.808391788012550        10.534584164934072        8.7711134701504125     
 H   14.304218137183211        4.1924078389811807        15.009891957022676     
 H   7.3608908004111919        11.380013622532896        7.5718573572467891     
 H   3.8411586598556267        10.534528902221474        16.014175936150355     
 H   2.3453604575904370        4.1923169281871040        9.7754172710957068     
         142

 Br -0.39513436559894677        2.9458691351653190        2.3810676615566191     
 Co  -1.0314141088904301        1.6058732088557481        4.2150265389642367     
 P  -2.9209527841912437       0.43023939193656224        3.6192870816331228     
 Br  -1.6677028062236661        2.9459070739925246        6.0489519261038502     
 P  0.85815766707037167       0.43030256748077583        4.8107749158581541     
 C  -2.6554345118311642      -0.79919514460145469        2.3011571191575855     
 C  -3.7927375782994326      -0.48656127237389635        4.9415308807296086     
 C  -4.2067589156438867        1.5424500588464884        2.9314990245909680     
 C  0.59262979490202905      -0.79913146534885537        6.1289020621700780     
 C   1.7299646731564018      -0.48648949224349419        3.4885400285007759     
 C   2.1439518915479594        1.5425118887944957        5.4985868761988721     
 C  -1.9270148243067455      -0.39191192585856743        1.1679038932200272     
 C  -3.1438239786160151       -2.1142448031368812        2.3768824765213235     
 C  -3.0479477804444999       -1.3711421211580901        5.7416328998610471     
 C  -5.1705747923960770      -0.33835920016846865        5.1774672990534700     
 C  -4.5234662884330721        2.7262614879377010        3.6232959519685468     
 C  -4.8993342870355088        1.2280373530228548        1.7487275006165073     
 C -0.13576404871023781      -0.39182769027733283        7.2621643888989640     
 C   1.0809745703244915       -2.1141966881785996        6.0531668525695892     
 C  0.98520249653038572       -1.3711195797412083        2.6884660589886420     
 C   3.1077916476857279      -0.33823139525583346        3.2525803835425258     
 C   2.4606189096792606        2.7263679841177217        4.8068459345585879     
 C   2.8365743099822454        1.2280380406098763        6.6813168764682578     
 C  -1.7095923116465861       -1.2842257860165776       0.11918760999458011     
 H  -1.5255620675686545       0.61938319946686016        1.1143551128026234     
 C  -2.9071212979471461       -3.0079530234502663        1.3288154931401992     
 H  -3.6920206728272755       -2.4432352050295614        3.2547543246851194     
 C  -3.6683966499880696       -2.0786155781007305        6.7731114009461013     
 H  -1.9820667269411643       -1.5091944511089839        5.5689506603711738     
 C  -5.7911568606712427       -1.0646494579908430        6.1980640839001842     
 H  -5.7531829047764012       0.35449332781745307        4.5753229926377044     
 C  -5.5314372819001782        3.5663779397976700        3.1433924024135873     
 H  -3.9744967020801831        2.9902664776288730        4.5273388767048113     
 C  -5.9029960268977471        2.0767163794796217        1.2718801865032612     
 H  -4.6468355467449856       0.32273976157523421        1.1998219874399922     
 C -0.35319964881067573       -1.2841355401595838        8.3108821241903943     
 H -0.53718979523634680       0.61947794605127748        7.3157165063811735     
 C  0.84425772811339417       -3.0078995090433747        7.1012351700310647     
 H   1.6291478549536442       -2.4432028804959707        5.1752867318309370     
 C   1.6056696177337784       -2.0785949046287109        1.6569992988249986     
 H  -8.0671682640519007E-002  -1.5092103761519526        2.8611616565587790     
 C   3.7283919096861058       -1.0645225157769089        2.2319951057546104     
 H   3.6903769026731466       0.35466435258761997        3.8546972369507566     
 C   3.4685990952557910        3.5664679256886807        5.2867629867286130     
 H   1.9116153376876888        2.9904150537534204        3.9028344335235583     
 C   3.8402411849688249        2.0767018819180416        7.1581797431309493     
 H   2.5841071481640241       0.32270396159296955        7.2301783318945780     
 C  -2.1944024522037080       -2.5941719393349985       0.20186835278642495     
 H  -1.1479157293418585      -0.96908544122969853      -0.75711375228843525     
 H  -3.2731273305374020       -4.0293837662970100        1.4122259456494970     
 C  -5.0386091378751434       -1.9238032518345529        7.0040141954877120     
 H  -3.0722385865416193       -2.7326742716251520        7.4064506083373063     
 H  -6.8585811382004689      -0.93978765554189492        6.3721687664906854     
 C  -6.2225911517396133        3.2444301359989134        1.9712352866602676     
 H  -5.7691702288488909        4.4823189565019907        3.6827943320132239     
 H  -6.4459593242383466        1.8293551059942570       0.36071559476359816     
 C  0.13157034008237736       -2.5940970412690727        8.2281935685285585     
 H -0.91485698975187790      -0.96897911942083548        9.1871897361169701     
 H   1.2102303188773247       -4.0293421228656960        7.0178174482666540     
 C   2.9758733249055438       -1.9237324120046571        1.4260783196595463     
 H   1.0095313269114943       -2.7326970007783915        1.0236861909203028     
 H   4.7958078885807849      -0.93961915027424414        2.0578736469401693     
 C   4.1597968966598566        3.2444606596637078        6.4588792171236040     
 H   3.7063075224185371        4.4824418594660580        4.7474029182764959     
 H   4.3832389696872998        1.8292949202021462        8.0693124955417819     
 H  -1.9946510635054790       -3.2855599533382138      -0.61415417752119650     
 H  -5.5138240924120154       -2.4470094873276231        7.8326752551164027     
 H  -7.0070389203621311        3.9018219738350961        1.6024994656552627     
 H  -6.8188532650775346E-002  -3.2854799972188964        9.0442180941241528     
 H   3.4511033805904212       -2.4469439540284581       0.59742911528164311     
 H   4.9442510921911937        3.9018393455653086        6.8276251208194516     
 Br   7.6885320781428561        5.1435518772354225        14.226578513705617     
 Co   8.3248016254154873        6.4835874629919870        12.392646818851231     
 P   10.214333119035434        7.6592277666201420        12.988394698092986     
 Br   8.9611085480668073        5.1435903794833893        10.558699912270249     
 P   6.4352245845369387        7.6591603099668175        11.796910952939795     
 C   9.9488022572725896        8.8886560669289576        14.306527452933354     
 C   11.086137487524814        8.5760321774060095        11.666166068492146     
 C   11.500137895151388        6.5470268629298305        13.676206400451282     
 C   6.7007552592550716        8.8886058795469580        10.478794160555577     
 C   5.5634196035187387        8.5759453419113303        13.119151215539700     
 C   5.1494345275254583        6.5469489191878152        11.109098255381152     
 C   9.2203878959016734        8.4813568159381045        15.439778335541318     
 C   10.437190107010377        10.203706325206539        14.230816984979684     
 C   10.341366569824574        9.4606339800948742        10.866069592656528     
 C   12.463971941860851        8.4278051506411273        11.430230104697443     
 C   11.816839580842530        5.3631947391821120        12.984441099216733     
 C   12.192723089038989        6.8614736259676921        14.858964533753438     
 C   7.4291737208232274        8.4813248748907775        9.3455393304323895     
 C   6.2123917245806508        10.203664478179753        10.554535528018313     
 C   6.3081866409242329        9.4605658128882109        13.919230617935087     
 C   4.1855902740782902        8.4277000268483757        13.355103685071928     
 C   4.8327407308256163        5.3631149189403731        11.800864177598060     
 C   4.4568466455406224        6.8613946210577241        9.9263416356956107     
 C   9.0029725029788583        9.3736550243560437        16.488508343407975     
 H   8.8189374204251862        7.4700601855198414        15.493315666556027     
 C   10.200494751517704        11.097399075657187        15.278898491796065     
 H   10.985381851268084        10.532708463846145        13.352946658981798     
 C   10.961831471357806        10.168102362744351        9.8345969953694556     
 H   9.2754875897826672        9.5987056347023305        11.038750109589460     
 C   13.084570047378710        9.1540892363488080        10.409638886088519     
 H   13.046565240429288        7.7349362060265765        12.032369595628600     
 C   12.824813830173671        4.5230909028605959        13.464362711010773     
 H   11.267864736069274        5.0991654839068161        12.080407609242208     
 C   13.196387902880488        6.0128078233906672        15.335829917758115     
 H   11.940229214746257        7.7667878287632854        15.407845858804652     
 C   7.6466183773670009        9.3736488675101004        8.2968359731906798     
 H   7.8306128750039594        7.4700249311108120        9.2919815690754319     
 C   6.4491197328272705        11.097383846254298        9.5064835899874662     
 H   5.6641965569960773        10.532653096713231        11.432408656011365     
 C   5.6877222926710074        10.168043982884152        14.950696577215373     
 H   7.3740621611356287        9.5986485076143548        13.746538261630768     
 C   3.5649922281858193        9.1539954231651670        14.375687325890963     
 H   3.6030007474929415        7.7348125859238328        12.752981477451454     
 C   3.8247668461443505        4.5230092103769914        11.320944910981941     
 H   5.3817205082822284        5.0990880979689051        12.704895526849358     
 C   3.4531867904192648        6.0127240451787154        9.4494765253705246     
 H   4.7093345374710616        7.7667118714421433        9.3774626211912508     
 C   9.4877848850947863        10.683601308545908        16.405844622115012     
 H   8.4413011562839699        9.0585024799686451        17.364808212774630     
 H   10.566501031255816        12.118830439685627        15.195500602634425     
 C   12.332040619734730        10.013263103732003        9.6036936535488984     
 H   10.365687424100198        10.822177978133206        9.2012622062015659     
 H   14.151991495855848        9.0292061184065009        10.235533474340993     
 C   13.515976108525511        4.8450721443010414        14.636506527675026     
 H   13.062543728565238        3.6071338683964047        12.924984940928210     
 H   13.739359216474293        6.2601952538251462        16.246983537893485     
 C   7.1618349588018484        10.683604773646596        8.3795337501940299     
 H   8.2082945896453943        9.0585095198060372        7.4205340103540305     
 H   6.0831351402283209        12.118821537388415        9.5899075346346887     
 C   4.3175157077298687        10.013195591199407        15.181609986289002     
 H   6.2838646957050530        10.822137609953547        15.584014651052421     
 H   2.4975737431327665        9.0291033558750708        14.549801891207172     
 C   3.1336031506032960        4.8449884727515071        10.148801632887059     
 H   3.5870381336022503        3.6070519749460348        11.860323114843036     
 H   2.9102144646219341        6.2601089605430769        8.5383232513546723     
 H   9.2880420516710984        11.374976183688782        17.221879563243149     
 H   12.807266700045046        10.536462909098468        8.7750347806270508     
 H   14.300425872737662        4.1876902241424352        15.005256929561163     
 H   7.3616046571171125        11.375002152897370        7.5635233977303367     
 H   3.8422870676719181        10.536411432173376        16.010257383673668     
 H   2.3491542830377412        4.1876050579812976        9.7800537541959933     
         142

 Br -0.40142507152045054        2.9468051736892251        2.3804657784097176     
 Co  -1.0314137172696851        1.6050875638160520        4.2150260389167915     
 P  -2.9192318832132980       0.42918370916252208        3.6165845106307568     
 Br  -1.6614106593862612        2.9468405027359155        6.0495551651035750     
 P  0.85643535892248801       0.42924256034643471        4.8134759747182860     
 C  -2.6534210889075096      -0.79794847727992224        2.2963602657034721     
 C  -3.7914390164851874      -0.48941376912576090        4.9371743041774936     
 C  -4.2043112823978950        1.5431132450360250        2.9308201685201847     
 C  0.59061567580188412      -0.79788903260250854        6.1336977325936441     
 C   1.7286632113452303      -0.48934704909038745        3.4928945848435777     
 C   2.1415036566516767        1.5431709502091746        5.4992624067132381     
 C  -1.9242154314062638      -0.38967288493295549        1.1639576140685965     
 C  -3.1428680265148712       -2.1126611020556756        2.3699278340769432     
 C  -3.0469224064984641       -1.3745697503753693        5.7369079833495435     
 C  -5.1692084300820715      -0.34075182913500657        5.1732232802996512     
 C  -4.5197685716235672        2.7259409547421507        3.6247112817850788     
 C  -4.8973440290615438        1.2312094045783653        1.7477798442296140     
 C -0.13856589282379222      -0.38959423720038050        7.2661088525918949     
 C   1.0800210120727423       -2.1126161499158429        6.0601210673931893     
 C  0.98417235907107248       -1.3745488778168364        2.6931869871823104     
 C   3.1064231310081758      -0.34063305502327390        3.2568241277823451     
 C   2.4569232339521707        2.7260402081521700        4.8054233010401175     
 C   2.8345803295477991        1.2312103203448852        6.6822640299990965     
 C  -1.7071458739932586       -1.2806683965082506       0.11406835837353867     
 H  -1.5221124779923221       0.62139071056208439        1.1118666661452932     
 C  -2.9066313262080641       -3.0049897467323898        1.3206313430587564     
 H  -3.6916510852110416       -2.4425582354417354        3.2470579288647534     
 C  -3.6675483039032075       -2.0818499078935351        6.7684097012642370     
 H  -1.9810832826667952       -1.5129758985726278        5.5641875075303764     
 C  -5.7899499939304393       -1.0667191279414971        6.1939395568215998     
 H  -5.7515325405209436       0.35245651021620644        4.5712132833921535     
 C  -5.5273558430144512        3.5675336388621219        3.1468203715483307     
 H  -3.9701644506458846        2.9880482387910963        4.5288614817616102     
 C  -5.9004023182836223        2.0815095719025059        1.2727556167601710     
 H  -4.6457326825346295       0.32665280993414603        1.1973141424585643     
 C -0.35564762588848464       -1.2805841001053277        8.3159995089053673     
 H -0.54064368604089352       0.62147915061190051        7.3182028605253757     
 C  0.84377115391243740       -3.0049397075045619        7.1094188574931314     
 H   1.6287822625140982       -2.4425280394462585        5.1829832841287278     
 C   1.6048153234313656       -2.0818308626980886        1.6616963022589273     
 H  -8.1660392780481927E-002  -1.5129907647910990        2.8659197766045805     
 C   3.7271817073299554       -1.0666012423214153        2.2361186675078528     
 H   3.6887259402822075       0.35261551562421856        3.8588085927757025     
 C   3.4645190199732347        3.5676176439252036        5.2833266387908555     
 H   1.9072873940671395        2.9881865436638906        3.9013023739790187     
 C   3.8376433669067662        2.0814964669881815        7.1573025910715966     
 H   2.5829985125737367       0.32661976833632889        7.2326887907306796     
 C  -2.1932131758320144       -2.5902315001324987       0.19451314984453744     
 H  -1.1448813927245829      -0.96468537619900574      -0.76152507076783271     
 H  -3.2736737090918733       -4.0261366306972235        1.4025632404816759     
 C  -5.0375798160197762       -1.9261624741963705        6.9997485442457323     
 H  -3.0716386678386467       -2.7363109715947842        7.4015490304203562     
 H  -6.8572655523575783      -0.94126301418175962        6.3683610248984932     
 C  -6.2190356228224983        3.2480809583418484        1.9743419090059628     
 H  -5.7644528367953987        4.4824772884875630        3.6881048213908509     
 H  -6.4437205746998929        1.8361256034660958       0.36134857943048404     
 C  0.13038229496220757       -2.5901614962998534        8.2355475146550887     
 H -0.91789418375531517      -0.96458607046220435        9.1915987472371867     
 H   1.2107824111218015       -4.0260976444110037        7.0274802368761788     
 C   2.9748386937551476       -1.9260968120543243        1.4303406618267216     
 H   1.0089241286821020       -2.7363323357442209        1.0285812423045668     
 H   4.7944895693678724      -0.94110650204036961        2.0616816948515861     
 C   4.1562398140055805        3.2481097505163001        6.4557670064362034     
 H   3.7015930673172130        4.4825919129613396        4.7420810678996039     
 H   4.3809938390596361        1.8360700652162787        8.0686799466816552     
 H  -1.9939337192479449       -3.2805473092354842      -0.62248570809111103     
 H  -5.5127023910968713       -2.4488873258899360        7.8287525445295172     
 H  -7.0032460248434072        3.9065363172325891        1.6071293770584583     
 H  -6.8904131497148552E-002  -3.2804725486032611        9.0525482687081418     
 H   3.4499753783125340       -2.4488266539549968       0.60134775661152573     
 H   4.9404561715061082        3.9065529633106437        6.8229888059894908     
 Br   7.6948222795469379        5.1426188609114636        14.227183296498074     
 Co   8.3248014442286671        6.4843731972782734        12.392648184233286     
 P   10.212613017925761        7.6602831101687032        12.991097579350630     
 Br   8.9548153969334638        5.1426543530560043        10.558099183872375     
 P   6.4369475775414431        7.6602203821406167        11.794209932658381     
 C   9.9467905356531183        8.8874095026554603        14.311324446095258     
 C   11.084838394237329        8.5788841557627240        11.670521956378421     
 C   11.497691216054859        6.5463627000848428        13.676883881976190     
 C   6.7027699081725665        8.8873627574293188        10.473997875473035     
 C   5.5647216917459712        8.5788034262533781        13.114796379836864     
 C   5.1518830971593541        6.5462901847172574        11.108422724246784     
 C   9.2175898681229818        8.4791189793639532        15.443724932638366     
 C   10.436235937723920        10.202122702156073        14.237770730252565     
 C   10.340339358665675        9.4640595967238124        10.870793389638205     
 C   12.462605282163649        8.4301991442881885        11.434473545940484     
 C   11.813143184710919        5.3635157165833895        12.983022213651251     
 C   12.190733228893347        6.8582983123842851        14.859911653271050     
 C   7.4319744600215687        8.4790891855914357        9.3415937705372194     
 C   6.2133469936177477        10.202083664066913        10.547580225674148     
 C   6.3092171282510732        9.4639963234890541        13.914508954568296     
 C   4.1869596002584126        8.4301013244663494        13.350860262259646     
 C   4.8364385905380720        5.3634413933660614        11.802284918326770     
 C   4.4588385374448629        6.8582248169178870        9.9253963886887799     
 C   9.0005269108589392        9.3700999267448974        16.493626956293120     
 H   8.8154890716019594        7.4680539704898532        15.495805230609168     
 C   10.200006034366440        11.094436950788817        15.287080736339204     
 H   10.985014380170362        10.532030776921422        13.360642052168814     
 C   10.960980207775105        10.171335103484040        9.8392972324216377     
 H   9.2745021417196192        9.6024836469450214        11.043512175997355     
 C   13.083361805351659        9.1561607864667494        10.413762531432196     
 H   13.044915619584339        7.7369755883461071        12.036479119519415     
 C   12.820733559689836        4.5219348216348392        13.460929865002862     
 H   11.263534102135756        5.1013858048920433        12.078880848274908     
 C   13.193794462139026        6.0080105088699058        15.334952624203964     
 H   11.939126455828667        7.7628703918159081        15.410354824718606     
 C   7.6490645744765002        9.3700940614593797        8.2917164785484871     
 H   7.8340648091893916        7.4680211247671826        9.2894945394271868     
 C   6.4496072007896084        11.094422612414705        9.4982976652169331     
 H   5.6645653090820725        10.531979164876571        11.424711470489125     
 C   5.6885768186302208        10.171280981435283        14.945998918149989     
 H   7.3750511130759415        9.6024306743490442        13.741779089600000     
 C   3.5662031588439755        9.1560735327033704        14.371564212998752     
 H   3.6046527777791604        7.7368604599507016        12.748870879197780     
 C   3.8288486249197540        4.5218586904214915        11.324379422354660     
 H   5.3860523133192117        5.1013137517996974        12.706424262481546     
 C   3.4557819914821741        6.0079325026873782        9.4503556448654873     
 H   4.7104396579874139        7.7627997832748470        9.3749554098061623     
 C   9.4865962566380162        10.679663167142630        16.413197997549652     
 H   8.4382673084351154        9.0541055403923139        17.369218995526442     
 H   10.567048600944688        12.115584431065226        15.205160518246252     
 C   12.331008649217964        10.015622739294002        9.6079580085882625     
 H   10.365083617935898        10.825811878823693        9.2061619757800255     
 H   14.150674770423286        9.0306849724988929        10.239340520645209     
 C   13.512421282423690        4.8414186942581097        14.633395862948237     
 H   13.057827692646292        3.6069762544609474        12.919667905676196     
 H   13.737120282204701        6.2534188904447792        16.246349371958235     
 C   7.1630220409302883        10.679666207428983        8.3721770085730274     
 H   8.2113287423707249        9.0541119511770347        7.4161225173287431     
 H   6.0825846734691549        12.115575932553529        9.5802420296679269     
 C   4.3185507840277353        10.015560075806594        15.177347602761216     
 H   6.2844718866618345        10.825774586656866        15.579118537941534     
 H   2.4988929778518547        9.0305893184982793        14.545994849978088     
 C   3.1371595432244890        4.8413407186121136        10.151913948952270     
 H   3.5917556822520895        3.6068998856713184        11.865641740647105     
 H   2.9124551875346532        6.2533385328542854        8.5389592416150517     
 H   9.2873247281017353        11.369966754568154        17.230208394011495     
 H   12.806141612077544        10.538341653262862        8.7789560911036908     
 H   14.296633608292115        4.1829726093036896        15.000621902099653     
 H   7.3623185138230332        11.369990683261843        7.5551894382138842     
 H   3.8434154754882095        10.538293962125278        16.006338831196977     
 H   2.3529481084850454        4.1828931877754902        9.7846902372962781     
         142

 Br -0.40771577744195436        2.9477412122131308        2.3798638952628166     
 Co  -1.0314133256489402        1.6043019187763556        4.2150255388693463     
 P  -2.9175109822353522       0.42812802638848191        3.6138819396283912     
 Br  -1.6551185125488566        2.9477739314793068        6.0501584041032999     
 P  0.85471305077460435       0.42818255321209359        4.8161770335784180     
 C  -2.6514076659838550      -0.79670180995838979        2.2915634122493591     
 C  -3.7901404546709423      -0.49226626587762545        4.9328177276253786     
 C  -4.2018636491519032        1.5437764312255615        2.9301413124494013     
 C  0.58860155670173908      -0.79664659985616171        6.1384934030172102     
 C   1.7273617495340587      -0.49220460593728071        3.4972491411863795     
 C   2.1390554217553936        1.5438300116238535        5.4999379372276049     
 C  -1.9214160385057819      -0.38743384400734349        1.1600113349171661     
 C  -3.1419120744137272       -2.1110774009744699        2.3629731916325629     
 C  -3.0458970325524284       -1.3779973795926488        5.7321830668380409     
 C  -5.1678420677680661      -0.34314445810154454        5.1689792615458314     
 C  -4.5160708548140622        2.7256204215466004        3.6261266116016113     
 C  -4.8953537710875787        1.2343814561338755        1.7468321878427204     
 C -0.14136773693734667      -0.38736078412342811        7.2700533162848258     
 C   1.0790674538209930       -2.1110356116530857        6.0670752822167904     
 C  0.98314222161175924       -1.3779781758924643        2.6979079153759788     
 C   3.1050546143306241      -0.34303471479071435        3.2610678720221649     
 C   2.4532275582250809        2.7257124321866186        4.8040006675216471     
 C   2.8325863491133529        1.2343826000798939        6.6832111835299362     
 C  -1.7046994363399310       -1.2771110069999236       0.10894910675249724     
 H  -1.5186628884159896       0.62339822165730874        1.1093782194879629     
 C  -2.9061413544689825       -3.0020264700145138        1.3124471929773136     
 H  -3.6912814975948076       -2.4418812658539100        3.2393615330443879     
 C  -3.6666999578183455       -2.0850842376863401        6.7637080015823727     
 H  -1.9800998383924264       -1.5167573460362718        5.5594243546895781     
 C  -5.7887431271896368       -1.0687887978921513        6.1898150297430155     
 H  -5.7498821762654870       0.35041969261495975        4.5671035741466035     
 C  -5.5232744041287249        3.5686893379265743        3.1502483406830746     
 H  -3.9658321992115857        2.9858299999533195        4.5303840868184091     
 C  -5.8978086096694975        2.0863027643253900        1.2736310470170811     
 H  -4.6446298183242734       0.33056585829305790        1.1948062974771363     
 C -0.35809560296629350       -1.2770326600510717        8.3211168936203386     
 H -0.54409757684544013       0.62348035517252354        7.3206892146695779     
 C  0.84328457971148074       -3.0019799059657495        7.1176025449551981     
 H   1.6284166700745522       -2.4418531983965464        5.1906798364265176     
 C   1.6039610291289528       -2.0850668207674667        1.6663933056928559     
 H  -8.2649102920444847E-002  -1.5167711534302450        2.8706778966503821     
 C   3.7259715049738049       -1.0686799688659219        2.2402422292610948     
 H   3.6870749778912684       0.35056667866081714        3.8629199486006485     
 C   3.4604389446906780        3.5687673621617262        5.2798902908530971     
 H   1.9029594504465905        2.9859580335743603        3.8997703144344786     
 C   3.8350455488447071        2.0862910520583213        7.1564254390122430     
 H   2.5818898769834493       0.33053557507968817        7.2351992495667812     
 C  -2.1920238994603212       -2.5862910609299985       0.18715794690264995     
 H  -1.1418470561073073      -0.96028531116831295      -0.76593638924723018     
 H  -3.2742200876463445       -4.0228894950974370        1.3929005353138546     
 C  -5.0365504941644090       -1.9285216965581882        6.9954828930037536     
 H  -3.0710387491356737       -2.7399476715644160        7.3966474525034061     
 H  -6.8559499665146877      -0.94273837282162432        6.3645532833063019     
 C  -6.2154800939053825        3.2517317806847830        1.9774485313516579     
 H  -5.7597354447419065        4.4826356204731352        3.6934153107684780     
 H  -6.4414818251614401        1.8428961009379345       0.36198156409736987     
 C  0.12919424984203778       -2.5862259513306336        8.2429014607816207     
 H -0.92093137775875245      -0.96019302150357333        9.1960077583574034     
 H   1.2113345033662783       -4.0228531659563114        7.0371430254857037     
 C   2.9738040626047519       -1.9284612121039917        1.4346030039938968     
 H   1.0083169304527095       -2.7399676707100502        1.0334762936888309     
 H   4.7931712501549590      -0.94259385380649496        2.0654897427630026     
 C   4.1526827313513053        3.2517588413688925        6.4526547957488036     
 H   3.6968786122158890        4.4827419664566213        4.7367592175227111     
 H   4.3787487084319716        1.8428452102304111        8.0680473978215268     
 H  -1.9932163749904108       -3.2755346651327546      -0.63081723866102557     
 H  -5.5115806897817272       -2.4507651644522483        7.8248298339426317     
 H  -6.9994531293246842        3.9112506606300825        1.6117592884616538     
 H  -6.9619730343521743E-002  -3.2754650999876258        9.0608784432921308     
 H   3.4488473760346472       -2.4507093538815354       0.60526639794140835     
 H   4.9366612508210226        3.9112665810559788        6.8183524911595299     
 Br   7.7011124809510196        5.1416858445875047        14.227788079290530     
 Co   8.3248012630418451        6.4851589315645599        12.392649549615340     
 P   10.210892916816087        7.6613384537172653        12.993800460608274     
 Br   8.9485222458001221        5.1417183266286193        10.557498455474500     
 P   6.4386705705459484        7.6612804543144151        11.791508912376967     
 C   9.9447788140336488        8.8861629383819629        14.316121439257159     
 C   11.083539300949841        8.5817361341194367        11.674877844264696     
 C   11.495244536958332        6.5456985372398551        13.677561363501098     
 C   6.7047845570900613        8.8861196353116796        10.469201590390494     
 C   5.5660237799732046        8.5816615105954259        13.110441544134030     
 C   5.1543316667932499        6.5456314502466988        11.107747193112417     
 C   9.2147918403442901        8.4768811427898036        15.447671529735416     
 C   10.435281768437465        10.200539079105605        14.244724475525445     
 C   10.339312147506778        9.4674852133527505        10.875517186619883     
 C   12.461238622466444        8.4325931379352514        11.438716987183524     
 C   11.809446788579310        5.3638366939846671        12.981603328085770     
 C   12.188743368747707        6.8551229988008791        14.860858772788662     
 C   7.4347751992199100        8.4768534962920938        9.3376482106420493     
 C   6.2143022626548445        10.200502849954074        10.540624923329982     
 C   6.3102476155779144        9.4674268340898955        13.909787291201503     
 C   4.1883289264385350        8.4325026220843231        13.346616839447366     
 C   4.8401364502505286        5.3637678677917489        11.803705659055479     
 C   4.4608304293491043        6.8550550127780490        9.9244511416819510     
 C   8.9980813187390201        9.3665448291337512        16.498745569178265     
 H   8.8120407227787307        7.4660477554598641        15.498294794662309     
 C   10.199517317215175        11.091474825920447        15.295262980882342     
 H   10.984646909072643        10.531353089996697        13.368337445355827     
 C   10.960128944192405        10.174567844223729        9.8439974694738197     
 H   9.2735166936565712        9.6062616591877124        11.048274242405251     
 C   13.082153563324608        9.1582323365846925        10.417886176775873     
 H   13.043265998739390        7.7390149706656368        12.040588643410228     
 C   12.816653289206004        4.5207787404090825        13.457497018994950     
 H   11.259203468202235        5.1036061258772714        12.077354087307606     
 C   13.191201021397562        6.0032131943491436        15.334075330649812     
 H   11.938023696911078        7.7589529548685308        15.412863790632560     
 C   7.6515107715860005        9.3665392554086573        8.2865969839062963     
 H   7.8375167433748230        7.4660173184235532        9.2870075097789417     
 C   6.4500946687519463        11.091461378575111        9.4901117404463999     
 H   5.6649340611680667        10.531305233039912        11.417014284966884     
 C   5.6894313445894351        10.174517979986415        14.941301259084605     
 H   7.3760400650162534        9.6062128410837335        13.737019917569230     
 C   3.5674140895021313        9.1581516422415721        14.367441100106541     
 H   3.6063048080653788        7.7389083339775713        12.744760280944105     
 C   3.8329304036951575        4.5207081704659924        11.327813933727377     
 H   5.3903841183561960        5.1035394056304897        12.707952998113734     
 C   3.4583771925450839        6.0031409601960419        9.4512347643604500     
 H   4.7115447785037672        7.7588876951075516        9.3724481984210719     
 C   9.4854076281812461        10.675725025739350        16.420551372984296     
 H   8.4352334605862609        9.0497086008159826        17.373629778278254     
 H   10.567596170633557        12.112338422444823        15.214820433858078     
 C   12.329976678701197        10.017982374856002        9.6122223636276267     
 H   10.364479811771599        10.829445779514177        9.2110617453584851     
 H   14.149358044990727        9.0321638265912867        10.243147566949425     
 C   13.508866456321867        4.8377652442151788        14.630285198221451     
 H   13.053111656727346        3.6068186405254896        12.914350870424180     
 H   13.734881347935110        6.2466425270644113        16.245715206022986     
 C   7.1642091230587281        10.675727641211369        8.3648202669520266     
 H   8.2143628950960537        9.0497143825480322        7.4117110243034547     
 H   6.0820342067099888        12.112330327718642        9.5705765247011634     
 C   4.3195858603256028        10.017924560413778        15.173085219233430     
 H   6.2850790776186169        10.829411563360184        15.574222424830646     
 H   2.5002122125709425        9.0320752811214895        14.542187808749006     
 C   3.1407159358456824        4.8376929644727200        10.155026265017479     
 H   3.5964732309019287        3.6067477963966015        11.870960366451174     
 H   2.9146959104473722        6.2465681051654940        8.5395952318754329     
 H   9.2866074045323703        11.364957325447527        17.238537224779840     
 H   12.805016524110041        10.540220397427257        8.7828774015803290     
 H   14.292841343846568        4.1782549944649450        14.995986874638142     
 H   7.3630323705289538        11.364979213626317        7.5468554786974318     
 H   3.8445438833045014        10.540176492077180        16.002420278720287     
 H   2.3567419339323497        4.1781813175696838        9.7893267203965646     
         142

 Br -0.41400648336345813        2.9486772507370365        2.3792620121159151     
 Co  -1.0314129340281950        1.6035162737366593        4.2150250388219010     
 P  -2.9157900812574060       0.42707234361444174        3.6111793686260252     
 Br  -1.6488263657114519        2.9487073602226976        6.0507616431030256     
 P  0.85299074262672059       0.42712254607775246        4.8188780924385499     
 C  -2.6493942430602004      -0.79545514263685724        2.2867665587952457     
 C  -3.7888418928566971      -0.49511876262948995        4.9284611510732645     
 C  -4.1994160159059115        1.5444396174150981        2.9294624563786180     
 C  0.58658743760159415      -0.79540416710981499        6.1432890734407763     
 C   1.7260602877228872      -0.49506216278417398        3.5016036975291809     
 C   2.1366071868591110        1.5444890730385323        5.5006134677419709     
 C  -1.9186166456053002      -0.38519480308173154        1.1560650557657355     
 C  -3.1409561223125833       -2.1094936998932639        2.3560185491881827     
 C  -3.0448716586063926       -1.3814250088099280        5.7274581503265374     
 C  -5.1664757054540607      -0.34553708706808250        5.1647352427920126     
 C  -4.5123731380045564        2.7252998883510506        3.6275419414181438     
 C  -4.8933635131136146        1.2375535076893858        1.7458845314558271     
 C -0.14416958105090108      -0.38512733104647578        7.2739977799777575     
 C   1.0781138955692435       -2.1094550733903286        6.0740294970403914     
 C  0.98211208415244600       -1.3814074739680922        2.7026288435696473     
 C   3.1036860976530720      -0.34543637455815479        3.2653116162619842     
 C   2.4495318824979906        2.7253846562210668        4.8025780340031767     
 C   2.8305923686789072        1.2375548798149028        6.6841583370607749     
 C  -1.7022529986866035       -1.2735536174915967       0.10382985513145580     
 H  -1.5152132988396572       0.62540573275253297        1.1068897728306328     
 C  -2.9056513827299004       -2.9990631932966378        1.3042630428958708     
 H  -3.6909119099785737       -2.4412042962660840        3.2316651372240224     
 C  -3.6658516117334834       -2.0883185674791451        6.7590063019005076     
 H  -1.9791163941180576       -1.5205387934999157        5.5546612018487798     
 C  -5.7875362604488343       -1.0708584678428053        6.1856905026644311     
 H  -5.7482318120100295       0.34838287501371312        4.5629938649010535     
 C  -5.5191929652429979        3.5698450369910262        3.1536763098178184     
 H  -3.9614999477772872        2.9836117611155428        4.5319066918752089     
 C  -5.8952149010553727        2.0910959567482741        1.2745064772739909     
 H  -4.6435269541139172       0.33447890665196972        1.1922984524957083     
 C -0.36054358004410242       -1.2734812199968157        8.3262342783353098     
 H -0.54755146764998686       0.62548155973314656        7.3231755688137801     
 C  0.84279800551052408       -2.9990201044269371        7.1257862324172656     
 H   1.6280510776350059       -2.4411783573468342        5.1983763887243084     
 C   1.6031067348265402       -2.0883027788368445        1.6710903091267848     
 H  -8.3637813060407767E-002  -1.5205515420693914        2.8754360166961836     
 C   3.7247613026176549       -1.0707586954104285        2.2443657910143369     
 H   3.6854240155003293       0.34851784169741573        3.8670313044255948     
 C   3.4563588694081218        3.5699170803982492        5.2764539429153396     
 H   1.8986315068260413        2.9837295234848304        3.8982382548899390     
 C   3.8324477307826483        2.0910856371284612        7.1555482869528895     
 H   2.5807812413931619       0.33445138182304751        7.2377097084028827     
 C  -2.1908346230886275       -2.5823506217274987       0.17980274396076246     
 H  -1.1388127194900317      -0.95588524613762027      -0.77034770772662764     
 H  -3.2747664662008158       -4.0196423594976514        1.3832378301460335     
 C  -5.0355211723090409       -1.9308809189200060        6.9912172417617739     
 H  -3.0704388304327010       -2.7435843715340482        7.3917458745864559     
 H  -6.8546343806717971      -0.94421373146148890        6.3607455417141106     
 C  -6.2119245649882675        3.2553826030277175        1.9805551536973531     
 H  -5.7550180526884143        4.4827939524587075        3.6987258001461045     
 H  -6.4392430756229864        1.8496665984097733       0.36261454876425570     
 C  0.12800620472186799       -2.5822904063614143        8.2502554069081526     
 H -0.92396857176218972      -0.95579997254494220        9.2004167694776200     
 H   1.2118865956107552       -4.0196086875016181        7.0468058140952285     
 C   2.9727694314543558       -1.9308256121536591        1.4388653461610721     
 H   1.0077097322233171       -2.7436030056758796        1.0383713450730949     
 H   4.7918529309420457      -0.94408120557262043        2.0692977906744190     
 C   4.1491256486970300        3.2554079322214848        6.4495425850614030     
 H   3.6921641571145649        4.4828920199519029        4.7314373671458183     
 H   4.3765035778043071        1.8496203552445434        8.0674148489614002     
 H  -1.9924990307328767       -3.2705220210300250      -0.63914876923094011     
 H  -5.5104589884665831       -2.4526430030145612        7.8209071233557452     
 H  -6.9956602338059604        3.9159650040275755        1.6163891998648492     
 H  -7.0335329189894949E-002  -3.2704576513719901        9.0692086178761198     
 H   3.4477193737567600       -2.4525920538080741       0.60918503927129097     
 H   4.9328663301359379        3.9159801988013139        6.8137161763295691     
 Br   7.7074026823551005        5.1407528282635466        14.228392862082986     
 Co   8.3248010818550249        6.4859446658508473        12.392650914997397     
 P   10.209172815706413        7.6623937972658265        12.996503341865917     
 Br   8.9422290946667786        5.1407823002012343        10.556897727076624     
 P   6.4403935635504528        7.6623405264882143        11.788807892095555     
 C   9.9427670924141776        8.8849163741084656        14.320918432419063     
 C   11.082240207662355        8.5845881124761512        11.679233732150971     
 C   11.492797857861804        6.5450343743948665        13.678238845026007     
 C   6.7067992060075570        8.8848765131940386        10.464405305307954     
 C   5.5673258682004372        8.5845195949374737        13.106086708431194     
 C   5.1567802364271458        6.5449727157761410        11.107071661978047     
 C   9.2119938125656002        8.4746433062156523        15.451618126832464     
 C   10.434327599151009        10.198955456055138        14.251678220798324     
 C   10.338284936347879        9.4709108299816869        10.880240983601558     
 C   12.459871962769242        8.4349871315823144        11.442960428426565     
 C   11.805750392447701        5.3641576713859456        12.980184442520290     
 C   12.186753508602065        6.8519476852174721        14.861805892306274     
 C   7.4375759384182514        8.4746178069927538        9.3337026507468774     
 C   6.2152575316919405        10.198922035841234        10.533669620985817     
 C   6.3112781029047547        9.4708573446907369        13.905065627834713     
 C   4.1896982526186566        8.4349039197022950        13.342373416635086     
 C   4.8438343099629844        5.3640943422174363        11.805126399784189     
 C   4.4628223212533458        6.8518852086382118        9.9235058946751220     
 C   8.9956357266191027        9.3629897315226049        16.503864182063410     
 H   8.8085923739555039        7.4640415404298759        15.500784358715450     
 C   10.199028600063912        11.088512701052077        15.303445225425481     
 H   10.984279437974923        10.530675403071973        13.376032838542843     
 C   10.959277680609704        10.177800584963419        9.8486977065260017     
 H   9.2725312455935232        9.6100396714304033        11.053036308813146     
 C   13.080945321297557        9.1603038867026338        10.422009822119550     
 H   13.041616377894441        7.7410543529851665        12.044698167301043     
 C   12.812573018722169        4.5196226591833257        13.454064172987037     
 H   11.254872834268717        5.1058264468624985        12.075827326340306     
 C   13.188607580656100        5.9984158798283813        15.333198037095661     
 H   11.936920937993488        7.7550355179211525        15.415372756546514     
 C   7.6539569686955007        9.3629844493579366        8.2814774892641054     
 H   7.8409686775602552        7.4640135120799238        9.2845204801306966     
 C   6.4505821367142842        11.088500144735519        9.4819258156758668     
 H   5.6653028132540610        10.530631301203252        11.409317099444644     
 C   5.6902858705486494        10.177754978537548        14.936603600019222     
 H   7.3770290169565662        9.6099950078184211        13.732260745538461     
 C   3.5686250201602872        9.1602297517797737        14.363317987214328     
 H   3.6079568383515976        7.7409562080044401        12.740649682690430     
 C   3.8370121824705614        4.5195576505104924        11.331248445100096     
 H   5.3947159233931794        5.1057650594612829        12.709481733745923     
 C   3.4609723936079937        5.9983494177047048        9.4521138838554126     
 H   4.7126498990201195        7.7549756069402553        9.3699409870359833     
 C   9.4842189997244759        10.671786884336072        16.427904748418936     
 H   8.4321996127374064        9.0453116612396496        17.378040561030065     
 H   10.568143740322428        12.109092413824422        15.224480349469905     
 C   12.328944708184432        10.020342010418002        9.6164867186669927     
 H   10.363876005607297        10.833079680204662        9.2159615149369447     
 H   14.148041319558168        9.0336426806836787        10.246954613253639     
 C   13.505311630220046        4.8341117941722471        14.627174533494664     
 H   13.048395620808401        3.6066610265900323        12.909033835172165     
 H   13.732642413665518        6.2398661636840433        16.245081040087737     
 C   7.1653962051871671        10.671789074993756        8.3574635253310241     
 H   8.2173970478213825        9.0453168139190296        7.4072995312781664     
 H   6.0814837399508237        12.109084722883756        9.5609110197343998     
 C   4.3206209366234694        10.020289045020963        15.168822835705644     
 H   6.2856862685753985        10.833048540063501        15.569326311719760     
 H   2.5015314472900303        9.0335612437446979        14.538380767519921     
 C   3.1442723284668754        4.8340452103333265        10.158138581082691     
 H   3.6011907795517684        3.6065957071218846        11.876278992255243     
 H   2.9169366333600912        6.2397976774767034        8.5402312221358141     
 H   9.2858900809630072        11.359947896326899        17.246866055548189     
 H   12.803891436142537        10.542099141591653        8.7867987120569691     
 H   14.289049079401021        4.1735373796261994        14.991351847176629     
 H   7.3637462272348744        11.359967743990790        7.5385215191809793     
 H   3.8456722911207928        10.542059022029083        15.998501726243596     
 H   2.3605357593796539        4.1734694473638765        9.7939632034968511     
         142

 Br -0.42029718928496196        2.9496132892609421        2.3786601289690137     
 Co  -1.0314125424074501        1.6027306286969631        4.2150245387744558     
 P  -2.9140691802794603       0.42601666084040157        3.6084767976236591     
 Br  -1.6425342188740470        2.9496407889660889        6.0513648821027504     
 P  0.85126843447883693       0.42606253894341128        4.8215791512986819     
 C  -2.6473808201365459      -0.79420847531532479        2.2819697053411323     
 C  -3.7875433310424520      -0.49797125938135450        4.9241045745211496     
 C  -4.1969683826599198        1.5451028036046346        2.9287836003078342     
 C  0.58457331850144922      -0.79416173436346815        6.1480847438643424     
 C   1.7247588259117157      -0.49791971963106729        3.5059582538719827     
 C   2.1341589519628283        1.5451481344532112        5.5012889982563369     
 C  -1.9158172527048183      -0.38295576215611959        1.1521187766143051     
 C  -3.1400001702114393       -2.1079099988120582        2.3490639067438024     
 C  -3.0438462846603573       -1.3848526380272073        5.7227332338150338     
 C  -5.1651093431400552      -0.34792971603462042        5.1604912240381937     
 C  -4.5086754211950515        2.7249793551555004        3.6289572712346763     
 C  -4.8913732551396496        1.2407255592448962        1.7449368750689338     
 C -0.14697142516445552      -0.38289387796952346        7.2779422436706884     
 C   1.0771603373174943       -2.1078745351275714        6.0809837118639924     
 C  0.98108194669313264       -1.3848367720437202        2.7073497717633157     
 C   3.1023175809755204      -0.34783803432559529        3.2695553605018040     
 C   2.4458362067709007        2.7250568802555155        4.8011554004847055     
 C   2.8285983882444610        1.2407271595499116        6.6851054905916136     
 C  -1.6998065610332760       -1.2699962279832697        9.8710603510414358E-002
 H  -1.5117637092633247       0.62741324384775732        1.1044013261733026     
 C  -2.9051614109908184       -2.9960999165787614        1.2960788928144280     
 H  -3.6905423223623397       -2.4405273266782586        3.2239687414036564     
 C  -3.6650032656486209       -2.0915528972719502        6.7543046022186433     
 H  -1.9781329498436888       -1.5243202409635599        5.5498980490079814     
 C  -5.7863293937080309       -1.0729281377934594        6.1815659755858459     
 H  -5.7465814477545729       0.34634605741246649        4.5588841556555035     
 C  -5.5151115263572708        3.5710007360554781        3.1571042789525623     
 H  -3.9571676963429887        2.9813935222777661        4.5334292969320078     
 C  -5.8926211924412479        2.0958891491711586        1.2753819075309010     
 H  -4.6424240899035611       0.33839195501088160        1.1897906075142803     
 C -0.36299155712191128       -1.2699297799425597        8.3313516630502829     
 H -0.55100535845453358       0.62748276429376959        7.3256619229579822     
 C  0.84231143130956732       -2.9960603028881243        7.1339699198793323     
 H   1.6276854851954599       -2.4405035162971220        5.2060729410220983     
 C   1.6022524405241274       -2.0915387369062222        1.6757873125607134     
 H  -8.4626523200370687E-002  -1.5243319307085377        2.8801941367419848     
 C   3.7235511002615045       -1.0728374219549348        2.2484893527675793     
 H   3.6837730531093902       0.34646900473401432        3.8711426602505408     
 C   3.4522787941255650        3.5710667986347722        5.2730175949775813     
 H   1.8943035632054921        2.9815010133953006        3.8967061953453990     
 C   3.8298499127205896        2.0958802221986010        7.1546711348935359     
 H   2.5796726058028745       0.33836718856640680        7.2402201672389843     
 C  -2.1896453467169343       -2.5784101825249990       0.17244754101887494     
 H  -1.1357783828727561      -0.95148518110692748      -0.77475902620602510     
 H  -3.2753128447552875       -4.0163952238978649        1.3735751249782122     
 C  -5.0344918504536738       -1.9332401412818236        6.9869515905197943     
 H  -3.0698389117297280       -2.7472210715036800        7.3868442966695049     
 H  -6.8533187948289065      -0.94568909010135360        6.3569378001219183     
 C  -6.2083690360711525        3.2590334253706525        1.9836617760430482     
 H  -5.7503006606349221        4.4829522844442797        3.7040362895237315     
 H  -6.4370043260845327        1.8564370958816121       0.36324753343114158     
 C  0.12681815960169820       -2.5783548613921949        8.2576093530346846     
 H -0.92700576576562699      -0.95140692358631107        9.2048257805978366     
 H   1.2124386878552320       -4.0163642090469258        7.0564686027047534     
 C   2.9717348003039596       -1.9331900122033263        1.4431276883282473     
 H   1.0071025339939246       -2.7472383406417085        1.0432663964573590     
 H   4.7905346117291323      -0.94556855733874590        2.0731058385858354     
 C   4.1455685660427548        3.2590570230740772        6.4464303743740032     
 H   3.6874497020132408        4.4830420734471845        4.7261155167689255     
 H   4.3742584471766426        1.8563955002586758        8.0667823001012735     
 H  -1.9917816864753424       -3.2655093769272954      -0.64748029980085464     
 H  -5.5093372871514390       -2.4545208415768736        7.8169844127688597     
 H  -6.9918673382872374        3.9206793474250685        1.6210191112680448     
 H  -7.1050928036268141E-002  -3.2654502027563548        9.0775387924601088     
 H   3.4465913714788727       -2.4544747537346128       0.61310368060117360     
 H   4.9290714094508523        3.9206938165466489        6.8090798614996082     
 Br   7.7136928837591823        5.1398198119395877        14.228997644875442     
 Co   8.3248009006682047        6.4867304001371338        12.392652280379451     
 P   10.207452714596739        7.6634491408143877        12.999206223123561     
 Br   8.9359359435334351        5.1398462737738493        10.556296998678750     
 P   6.4421165565549572        7.6634005986620126        11.786106871814141     
 C   9.9407553707947081        8.8836698098349700        14.325715425580967     
 C   11.080941114374868        8.5874400908328639        11.683589620037246     
 C   11.490351178765277        6.5443702115498787        13.678916326550915     
 C   6.7088138549250518        8.8836333910763994        10.459609020225413     
 C   5.5686279564276706        8.5873776792795216        13.101731872728358     
 C   5.1592288060610416        6.5443139813055824        11.106396130843679     
 C   9.2091957847869086        8.4724054696415028        15.455564723929514     
 C   10.433373429864554        10.197371833004672        14.258631966071205     
 C   10.337257725188982        9.4743364466106250        10.884964780583235     
 C   12.458505303072039        8.4373811252293756        11.447203869669604     
 C   11.802053996316092        5.3644786487872231        12.978765556954809     
 C   12.184763648456423        6.8487723716340660        14.862753011823886     
 C   7.4403766776165927        8.4723821176934120        9.3297570908517073     
 C   6.2162128007290374        10.197341221728394        10.526714318641652     
 C   6.3123085902315959        9.4742878552915801        13.900343964467920     
 C   4.1910675787987790        8.4373052173202687        13.338129993822806     
 C   4.8475321696754410        5.3644208166431246        11.806547140512899     
 C   4.4648142131575872        6.8487154044983747        9.9225606476682930     
 C   8.9931901344991836        9.3594346339114587        16.508982794948555     
 H   8.8051440251322770        7.4620353253998868        15.503273922768591     
 C   10.198539882912648        11.085550576183707        15.311627469968618     
 H   10.983911966877203        10.529997716147248        13.383728231729856     
 C   10.958426417027004        10.181033325703108        9.8533979435781838     
 H   9.2715457975304769        9.6138176836730942        11.057798375221044     
 C   13.079737079270506        9.1623754368205770        10.426133467463227     
 H   13.039966757049491        7.7430937353046971        12.048807691191858     
 C   12.808492748238336        4.5184665779575690        13.450631326979124     
 H   11.250542200335197        5.1080467678477257        12.074300565373006     
 C   13.186014139914636        5.9936185653076199        15.332320743541510     
 H   11.935818179075898        7.7511180809737752        15.417881722460468     
 C   7.6564031658050000        9.3594296433072142        8.2763579946219146     
 H   7.8444206117456865        7.4620097057362944        9.2820334504824515     
 C   6.4510696046766220        11.085538910895927        9.4737398909053336     
 H   5.6656715653400553        10.529957369366594        11.401619913922405     
 C   5.6911403965078629        10.180991977088679        14.931905940953838     
 H   7.3780179688968781        9.6137771745531104        13.727501573507691     
 C   3.5698359508184430        9.1623078613179771        14.359194874322117     
 H   3.6096088686378160        7.7430040820313097        12.736539084436753     
 C   3.8410939612459649        4.5184071305549933        11.334682956472815     
 H   5.3990477284301628        5.1079907132920752        12.711010469378113     
 C   3.4635675946709030        5.9935578752133676        9.4529930033503753     
 H   4.7137550195364719        7.7510635187729591        9.3674337756508930     
 C   9.4830303712677040        10.667848742932792        16.435258123853579     
 H   8.4291657648885518        9.0409147216633183        17.382451343781877     
 H   10.568691310011298        12.105846405204019        15.234140265081733     
 C   12.327912737667665        10.022701645980003        9.6207510737063568     
 H   10.363272199442997        10.836713580895148        9.2208612845154043     
 H   14.146724594125606        9.0351215347760725        10.250761659557854     
 C   13.501756804118223        4.8304583441293154        14.624063868767875     
 H   13.043679584889455        3.6065034126545745        12.903716799920149     
 H   13.730403479395925        6.2330898003036763        16.244446874152487     
 C   7.1665832873156070        10.667850508776141        8.3501067837100216     
 H   8.2204312005467113        9.0409192452900271        7.4028880382528790     
 H   6.0809332731916577        12.105839118048868        9.5512455147676363     
 C   4.3216560129213359        10.022653529628148        15.164560452177858     
 H   6.2862934595321800        10.836685516766821        15.564430198608873     
 H   2.5028506820091185        9.0350472063679081        14.534573726290839     
 C   3.1478287210880684        4.8303974561939329        10.161250897147900     
 H   3.6059083282016076        3.6064436178471677        11.881597618059311     
 H   2.9191773562728107        6.2330272497879120        8.5408672123961935     
 H   9.2851727573936422        11.354938467206273        17.255194886316534     
 H   12.802766348175034        10.543977885756048        8.7907200225336091     
 H   14.285256814955474        4.1688197647874539        14.986716819715118     
 H   7.3644600839407950        11.354956274355263        7.5301875596645260     
 H   3.8468006989370842        10.543941551980984        15.994583173766905     
 H   2.3643295848269581        4.1687575771580700        9.7985996865971376     
         142

 Br -0.42658789520646578        2.9505493277848482        2.3780582458221122     
 Co  -1.0314121507867051        1.6019449836572668        4.2150240387270106     
 P  -2.9123482793015141       0.42496097806636141        3.6057742266212931     
 Br  -1.6362420720366424        2.9505742177094798        6.0519681211024752     
 P  0.84954612633095328       0.42500253180907016        4.8242802101588138     
 C  -2.6453673972128913      -0.79296180799379234        2.2771728518870193     
 C  -3.7862447692282069      -0.50082375613321906        4.9197479979690346     
 C  -4.1945207494139281        1.5457659897941711        2.9281047442370509     
 C  0.58255919940130418      -0.79291930161712132        6.1528804142879086     
 C   1.7234573641005442      -0.50077727647796055        3.5103128102147845     
 C   2.1317107170665452        1.5458071958678901        5.5019645287707037     
 C  -1.9130178598043366      -0.38071672123050759        1.1481724974628746     
 C  -3.1390442181102953       -2.1063262977308526        2.3421092642994221     
 C  -3.0428209107143216       -1.3882802672444865        5.7180083173035303     
 C  -5.1637429808260498      -0.35032234500115839        5.1562472052843740     
 C  -4.5049777043855466        2.7246588219599501        3.6303726010512087     
 C  -4.8893829971656846        1.2438976108004065        1.7439892186820403     
 C -0.14977326927800994      -0.38066042489257113        7.2818867073636193     
 C   1.0762067790657448       -2.1062939968648142        6.0879379266875926     
 C  0.98005180923381940       -1.3882660701193481        2.7120706999569841     
 C   3.1009490642979682      -0.35023969409303574        3.2737991047416237     
 C   2.4421405310438109        2.7247291042899637        4.7997327669662351     
 C   2.8266044078100148        1.2438994392849205        6.6860526441224524     
 C  -1.6973601233799485       -1.2664388384749428        9.3591351889372926E-002
 H  -1.5083141196869922       0.62942075494298155        1.1019128795159723     
 C  -2.9046714392517368       -2.9931366398608854        1.2878947427329852     
 H  -3.6901727347461057       -2.4398503570904326        3.2162723455832909     
 C  -3.6641549195637588       -2.0947872270647547        6.7496029025367790     
 H  -1.9771495055693200       -1.5281016884272038        5.5451348961671831     
 C  -5.7851225269672284       -1.0749978077441136        6.1774414485072615     
 H  -5.7449310834991154       0.34430923981121980        4.5547744464099535     
 C  -5.5110300874715437        3.5721564351199304        3.1605322480873062     
 H  -3.9528354449086898        2.9791752834399894        4.5349519019888067     
 C  -5.8900274838271232        2.1006823415940428        1.2762573377878108     
 H  -4.6413212256932050       0.34230500336979341        1.1872827625328524     
 C -0.36543953419972020       -1.2663783398883037        8.3364690477652541     
 H -0.55445924925908019       0.62948396885439262        7.3281482771021844     
 C  0.84182485710861066       -2.9931005013493119        7.1421536073413989     
 H   1.6273198927559138       -2.4398286752474099        5.2137694933198890     
 C   1.6013981462217148       -2.0947746949755999        1.6804843159946421     
 H  -8.5615233340333607E-002  -1.5281123193476840        2.8849522567877863     
 C   3.7223408979053541       -1.0749161484994414        2.2526129145208214     
 H   3.6821220907184511       0.34442016777061285        3.8752540160754867     
 C   3.4481987188430088        3.5722165168712947        5.2695812470398238     
 H   1.8899756195849429        2.9792725033057703        3.8951741358008589     
 C   3.8272520946585309        2.1006748072687409        7.1537939828341823     
 H   2.5785639702125871       0.34228299530976614        7.2427306260750859     
 C  -2.1884560703452407       -2.5744697433224988       0.16509233807698748     
 H  -1.1327440462554805      -0.94708511607623480      -0.77917034468542257     
 H  -3.2758592233097588       -4.0131480882980783        1.3639124198103911     
 C  -5.0334625285983066       -1.9355993636436413        6.9826859392778156     
 H  -3.0692389930267554       -2.7508577714733122        7.3819427187525548     
 H  -6.8520032089860159      -0.94716444874121830        6.3531300585297270     
 C  -6.2048135071540367        3.2626842477135871        1.9867683983887434     
 H  -5.7455832685814308        4.4831106164298520        3.7093467789013586     
 H  -6.4347655765460798        1.8632075933534511       0.36388051809802741     
 C  0.12563011448152842       -2.5744193164229752        8.2649632991612165     
 H -0.93004295976906426      -0.94701387462768005        9.2092347917180515     
 H   1.2129907800997088       -4.0131197305922335        7.0661313913142774     
 C   2.9707001691535639       -1.9355544122529937        1.4473900304954226     
 H   1.0064953357645321       -2.7508736756075378        1.0481614478416232     
 H   4.7892162925162189      -0.94705590910487125        2.0769138864972518     
 C   4.1420114833884787        3.2627061139266691        6.4433181636866026     
 H   3.6827352469119168        4.4831921269424662        4.7207936663920336     
 H   4.3720133165489790        1.8631706452728083        8.0661497512411451     
 H  -1.9910643422178083       -3.2604967328245658      -0.65581183037076918     
 H  -5.5082155858362958       -2.4563986801391864        7.8130617021819742     
 H  -6.9880744427685144        3.9253936908225620        1.6256490226712403     
 H  -7.1766526882641346E-002  -3.2604427541407195        9.0858689670440977     
 H   3.4454633692009855       -2.4563574536611514       0.61702232193105633     
 H   4.9252764887657676        3.9254074342919840        6.8044435466696482     
 Br   7.7199830851632640        5.1388867956156288        14.229602427667897     
 Co   8.3248007194813844        6.4875161344234202        12.392653645761506     
 P   10.205732613487067        7.6645044843629488        13.001909104381205     
 Br   8.9296427924000916        5.1389102473464643        10.555696270280874     
 P   6.4438395495594616        7.6644606708358118        11.783405851532727     
 C   9.9387436491752368        8.8824232455614727        14.330512418742870     
 C   11.079642021087382        8.5902920691895783        11.687945507923523     
 C   11.487904499668749        6.5437060487048910        13.679593808075824     
 C   6.7108285038425466        8.8823902689587584        10.454812735142871     
 C   5.5699300446549032        8.5902357636215712        13.097377037025522     
 C   5.1616773756949375        6.5436552468350246        11.105720599709311     
 C   9.2063977570082187        8.4701676330673532        15.459511321026563     
 C   10.432419260578099        10.195788209954204        14.265585711344084     
 C   10.336230514030083        9.4777620632395632        10.889688577564913     
 C   12.457138643374835        8.4397751188764385        11.451447310912643     
 C   11.798357600184483        5.3647996261885007        12.977346671389329     
 C   12.182773788310781        6.8455970580506591        14.863700131341496     
 C   7.4431774168149341        8.4701464283940719        9.3258115309565373     
 C   6.2171680697661333        10.195760407615554        10.519759016297487     
 C   6.3133390775584362        9.4777183658924216        13.895622301101128     
 C   4.1924369049789014        8.4397065149382424        13.333886571010524     
 C   4.8512300293878967        5.3647472910688121        11.807967881241609     
 C   4.4668061050618286        6.8455456003585367        9.9216154006614641     
 C   8.9907445423792645        9.3558795363003124        16.514101407833699     
 H   8.8016956763090484        7.4600291103698986        15.505763486821731     
 C   10.198051165761383        11.082588451315337        15.319809714511758     
 H   10.983544495779482        10.529320029222523        13.391423624916870     
 C   10.957575153444303        10.184266066442797        9.8580981806303658     
 H   9.2705603494674289        9.6175956959157833        11.062560441628939     
 C   13.078528837243455        9.1644469869385183        10.430257112806904     
 H   13.038317136204542        7.7451331176242268        12.052917215082672     
 C   12.804412477754502        4.5173104967318123        13.447198480971213     
 H   11.246211566401676        5.1102670888329538        12.072773804405704     
 C   13.183420699173173        5.9888212507868577        15.331443449987360     
 H   11.934715420158311        7.7472006440263979        15.420390688374422     
 C   7.6588493629145002        9.3558748372564935        8.2712384999797219     
 H   7.8478725459311178        7.4600058993926650        9.2795464208342064     
 C   6.4515570726389599        11.082577677056335        9.4655539661348023     
 H   5.6660403174260505        10.529283437529934        11.393922728400163     
 C   5.6919949224670772        10.184228975639812        14.927208281888454     
 H   7.3790069208371909        9.6175593412877998        13.722742401476923     
 C   3.5710468814765988        9.1643859708561788        14.355071761429906     
 H   3.6112608989240349        7.7450519560581785        12.732428486183078     
 C   3.8451757400213684        4.5172566105994933        11.338117467845533     
 H   5.4033795334671471        5.1102163671228675        12.712539205010302     
 C   3.4661627957338128        5.9887663327220313        9.4538721228453380     
 H   4.7148601400528252        7.7471514306056637        9.3649265642658044     
 C   9.4818417428109338        10.663910601529512        16.442611499288223     
 H   8.4261319170396956        9.0365177820869871        17.386862126533693     
 H   10.569238879700169        12.102600396583616        15.243800180693560     
 C   12.326880767150900        10.025061281542003        9.6250154287457210     
 H   10.362668393278698        10.840347481585633        9.2257610540938639     
 H   14.145407868693047        9.0366003888684645        10.254568705862068     
 C   13.498201978016400        4.8268048940863837        14.620953204041088     
 H   13.038963548970511        3.6063457987191172        12.898399764668135     
 H   13.728164545126333        6.2263134369233084        16.243812708217241     
 C   7.1677703694440469        10.663911942558528        8.3427500420890190     
 H   8.2234653532720401        9.0365216766610246        7.3984765452275916     
 H   6.0803828064324916        12.102593513213982        9.5415800098008727     
 C   4.3226910892192025        10.025018014235332        15.160298068650073     
 H   6.2869006504889615        10.840322493470138        15.559534085497985     
 H   2.5041699167282063        9.0365331689911166        14.530766685061755     
 C   3.1513851137092614        4.8267497020545402        10.164363213213109     
 H   3.6106258768514468        3.6062915285724508        11.886916243863380     
 H   2.9214180791855298        6.2262568220991215        8.5415032026565747     
 H   9.2844554338242773        11.349929038085644        17.263523717084880     
 H   12.801641260207530        10.545856629920443        8.7946413330102473     
 H   14.281464550509927        4.1641021499487083        14.982081792253606     
 H   7.3651739406467165        11.349944804719737        7.5218536001480736     
 H   3.8479291067533761        10.545824081932885        15.990664621290215     
 H   2.3681234102742623        4.1640457069522627        9.8032361696974242     
         142

 Br -0.43287860112796961        2.9514853663087539        2.3774563626752108     
 Co  -1.0314117591659602        1.6011593386175704        4.2150235386795645     
 P  -2.9106273783235683       0.42390529529232129        3.6030716556189275     
 Br  -1.6299499251992378        2.9515076464528711        6.0525713601022000     
 P  0.84782381818306951       0.42394252467472904        4.8269812690189458     
 C  -2.6433539742892367      -0.79171514067225979        2.2723759984329059     
 C  -3.7849462074139617      -0.50367625288508366        4.9153914214169196     
 C  -4.1920731161679363        1.5464291759837077        2.9274258881662676     
 C  0.58054508030115926      -0.79167686887077449        6.1576760847114738     
 C   1.7221559022893727      -0.50363483332485381        3.5146673665575863     
 C   2.1292624821702626        1.5464662572825689        5.5026400592850697     
 C  -1.9102184669038549      -0.37847768030489565        1.1442262183114440     
 C  -3.1380882660091514       -2.1047425966496465        2.3351546218550419     
 C  -3.0417955367682858       -1.3917078964617657        5.7132834007920268     
 C  -5.1623766185120443      -0.35271497396769630        5.1520031865305551     
 C  -4.5012799875760408        2.7243382887644003        3.6317879308677408     
 C  -4.8873927391917196        1.2470696623559168        1.7430415622951470     
 C -0.15257511339156438      -0.37842697181561874        7.2858311710565511     
 C   1.0752532208139955       -2.1047134586020571        6.0948921415111936     
 C  0.97902167177450616       -1.3916953681949760        2.7167916281506526     
 C   3.0995805476204166      -0.35264135386047618        3.2780428489814430     
 C   2.4384448553167206        2.7244013283244124        4.7983101334477647     
 C   2.8246104273755686        1.2470717190199294        6.6869997976532911     
 C  -1.6949136857266209       -1.2628814489666158        8.8472100268331494E-002
 H  -1.5048645301106600       0.63142826603820590        1.0994244328586420     
 C  -2.9041814675126547       -2.9901733631430094        1.2797105926515424     
 H  -3.6898031471298718       -2.4391733875026071        3.2085759497629254     
 C  -3.6633065734788968       -2.0980215568575598        6.7449012028549147     
 H  -1.9761660612949512       -1.5318831358908478        5.5403717433263857     
 C  -5.7839156602264250       -1.0770674776947675        6.1733169214286772     
 H  -5.7432807192436579       0.34227242220997317        4.5506647371644036     
 C  -5.5069486485858166        3.5733121341843823        3.1639602172220500     
 H  -3.9485031934743913        2.9769570446022131        4.5364745070456065     
 C  -5.8874337752129984        2.1054755340169269        1.2771327680447209     
 H  -4.6402183614828489       0.34621805172870529        1.1847749175514244     
 C -0.36788751127752906       -1.2628268998340477        8.3415864324802254     
 H -0.55791314006362691       0.63148517341501575        7.3306346312463857     
 C  0.84133828290765400       -2.9901406998104996        7.1503372948034656     
 H   1.6269543003163678       -2.4391538341976977        5.2214660456176789     
 C   1.6005438519193020       -2.0980106530449776        1.6851813194285707     
 H  -8.6603943480296541E-002  -1.5318927079868303        2.8897103768335879     
 C   3.7211306955492041       -1.0769948750439480        2.2567364762740634     
 H   3.6804711283275120       0.34237133080721144        3.8793653719004326     
 C   3.4441186435604525        3.5733662351078177        5.2661448991020654     
 H   1.8856476759643939        2.9770439932162405        3.8936420762563193     
 C   3.8246542765964717        2.1054693923388808        7.1529168307748296     
 H   2.5774553346222997       0.34619880205312548        7.2452410849111875     
 C  -2.1872667939735475       -2.5705293041199990       0.15773713513509996     
 H  -1.1297097096382049      -0.94268505104554201      -0.78358166316482014     
 H  -3.2764056018642300       -4.0099009526982918        1.3542497146425700     
 C  -5.0324332067429394       -1.9379585860054589        6.9784202880358359     
 H  -3.0686390743237828       -2.7544944714429440        7.3770411408356047     
 H  -6.8506876231431253      -0.94863980738108289        6.3493223169375348     
 C  -6.2012579782369217        3.2663350700565221        1.9898750207344387     
 H  -5.7408658765279386        4.4832689484154233        3.7146572682789856     
 H  -6.4325268270076261        1.8699780908252899       0.36451350276491323     
 C  0.12444206936135863       -2.5704837714537558        8.2723172452877467     
 H -0.93308015377250164      -0.94262082566904892        9.2136438028382681     
 H   1.2135428723441857       -4.0098752521375403        7.0757941799238022     
 C   2.9696655380031678       -1.9379188123026612        1.4516523726625978     
 H   1.0058881375351396       -2.7545090105733672        1.0530564992258873     
 H   4.7878979733033056      -0.94854326087099672        2.0807219344086683     
 C   4.1384544007342035        3.2663552047792614        6.4402059529992020     
 H   3.6780207918105927        4.4833421804377487        4.7154718160151408     
 H   4.3697681859213144        1.8699457902869407        8.0655172023810184     
 H  -1.9903469979602741       -3.2554840887218361      -0.66414336094068371     
 H  -5.5070938845211517       -2.4582765187014992        7.8091389915950877     
 H  -6.9842815472497906        3.9301080342200549        1.6302789340744359     
 H  -7.2482125729014538E-002  -3.2554353055250842        9.0941991416280867     
 H   3.4443353669230983       -2.4582401535876901       0.62094096326093895     
 H   4.9214815680806820        3.9301210520373191        6.7998072318396874     
 Br   7.7262732865673449        5.1379537792916699        14.230207210460355     
 Co   8.3248005382945642        6.4883018687097067        12.392655011143560     
 P   10.204012512377393        7.6655598279115100        13.004611985638849     
 Br   8.9233496412667481        5.1379742209190793        10.555095541883000     
 P   6.4455625425639660        7.6655207430096102        11.780704831251313     
 C   9.9367319275557673        8.8811766812879753        14.335309411904774     
 C   11.078342927799895        8.5931440475462910        11.692301395809798     
 C   11.485457820572222        6.5430418858599024        13.680271289600732     
 C   6.7128431527600423        8.8811471468411192        10.450016450060330     
 C   5.5712321328821357        8.5930938479636190        13.093022201322686     
 C   5.1641259453288333        6.5429965123644660        11.105045068574944     
 C   9.2035997292295271        8.4679297964932019        15.463457918123611     
 C   10.431465091291644        10.194204586903737        14.272539456616965     
 C   10.335203302871186        9.4811876798684995        10.894412374546588     
 C   12.455771983677632        8.4421691125235014        11.455690752155684     
 C   11.794661204052874        5.3651206035897783        12.975927785823847     
 C   12.180783928165139        6.8424217444672522        14.864647250859107     
 C   7.4459781560132745        8.4679107390947301        9.3218659710613654     
 C   6.2181233388032302        10.194179593502714        10.512803713953321     
 C   6.3143695648852765        9.4811488764932630        13.890900637734337     
 C   4.1938062311590230        8.4421078125562143        13.329643148198244     
 C   4.8549278891003533        5.3650737654944995        11.809388621970319     
 C   4.4687979969660692        6.8423757962186995        9.9206701536546351     
 C   8.9882989502593471        9.3523244386891680        16.519220020718844     
 H   8.7982473274858215        7.4580228953399095        15.508253050874872     
 C   10.197562448610119        11.079626326446965        15.327991959054895     
 H   10.983177024681762        10.528642342297799        13.399119018103885     
 C   10.956723889861603        10.187498807182486        9.8627984176825478     
 H   9.2695749014043809        9.6213737081584743        11.067322508036835     
 C   13.077320595216404        9.1665185370564615        10.434380758150581     
 H   13.036667515359593        7.7471724999437575        12.057026738973487     
 C   12.800332207270669        4.5161544155060547        13.443765634963301     
 H   11.241880932468158        5.1124874098181810        12.071247043438404     
 C   13.180827258431711        5.9840239362660954        15.330566156433209     
 H   11.933612661240721        7.7432832070790205        15.422899654288374     
 C   7.6612955600240005        9.3523200312057710        8.2661190053375311     
 H   7.8513244801165500        7.4580020930490356        9.2770593911859613     
 C   6.4520445406012978        11.079616443216741        9.4573680413642691     
 H   5.6664090695120448        10.528609505693275        11.386225542877924     
 C   5.6928494484262915        10.187465974190944        14.922510622823070     
 H   7.3799958727775028        9.6213415080224891        13.717983229446153     
 C   3.5722578121347546        9.1664640803943822        14.350948648537695     
 H   3.6129129292102533        7.7470998300850482        12.728317887929403     
 C   3.8492575187967719        4.5161060906439943        11.341551979218252     
 H   5.4077113385041304        5.1124420209536598        12.714067940642490     
 C   3.4687579967967226        5.9839747902306941        9.4547512423403024     
 H   4.7159652605691775        7.7432393424383674        9.3624193528807158     
 C   9.4806531143541637        10.659972460126234        16.449964874722863     
 H   8.4230980691908410        9.0321208425106558        17.391272909285505     
 H   10.569786449389039        12.099354387963215        15.253460096305387     
 C   12.325848796634133        10.027420917104003        9.6292797837850852     
 H   10.362064587114398        10.843981382276118        9.2306608236723235     
 H   14.144091143260486        9.0380792429608565        10.258375752166284     
 C   13.494647151914579        4.8231514440434520        14.617842539314301     
 H   13.034247513051564        3.6061881847836594        12.893082729416120     
 H   13.725925610856741        6.2195370735429405        16.243178542281992     
 C   7.1689574515724868        10.659973376340915        8.3353933004680165     
 H   8.2264995059973689        9.0321241080320203        7.3940650522023033     
 H   6.0798323396733256        12.099347908379094        9.5319145048341092     
 C   4.3237261655170691        10.027382498842517        15.156035685122287     
 H   6.2875078414457430        10.843959470173457        15.554637972387098     
 H   2.5054891514472946        9.0380191316143268        14.526959643832672     
 C   3.1549415063304549        4.8231019479151467        10.167475529278320     
 H   3.6153434255012860        3.6061394392977344        11.892234869667449     
 H   2.9236588020982488        6.2194863944103300        8.5421391929169559     
 H   9.2837381102549141        11.344919608965018        17.271852547853229     
 H   12.800516172240027        10.547735374084839        8.7985626434868873     
 H   14.277672286064380        4.1593845351099628        14.977446764792095     
 H   7.3658877973526371        11.344933335084210        7.5135196406316211     
 H   3.8490575145696675        10.547706611884788        15.986746068813526     
 H   2.3719172357215665        4.1593338367464554        9.8078726527977089     
         142

 Br -0.43916930704947338        2.9524214048326596        2.3768544795283097     
 Co  -1.0314113675452152        1.6003736935778743        4.2150230386321192     
 P  -2.9089064773456226       0.42284961251828113        3.6003690846165615     
 Br  -1.6236577783618329        2.9524410751962620        6.0531745991019257     
 P  0.84610151003518586       0.42288251754038791        4.8296823278790777     
 C  -2.6413405513655825      -0.79046847335072734        2.2675791449787930     
 C  -3.7836476455997166      -0.50652874963694816        4.9110348448648047     
 C  -4.1896254829219437        1.5470923621732442        2.9267470320954843     
 C  0.57853096120101433      -0.79043443612442765        6.1624717551350399     
 C   1.7208544404782011      -0.50649239017174708        3.5190219229003881     
 C   2.1268142472739799        1.5471253186972478        5.5033155897994357     
 C  -1.9074190740033730      -0.37623863937928370        1.1402799391600136     
 C  -3.1371323139080074       -2.1031588955684408        2.3281999794106620     
 C  -3.0407701628222501       -1.3951355256790452        5.7085584842805241     
 C  -5.1610102561980389      -0.35510760293423427        5.1477591677767363     
 C  -4.4975822707665358        2.7240177555688501        3.6332032606842732     
 C  -4.8854024812177546        1.2502417139114272        1.7420939059082536     
 C -0.15537695750511879      -0.37619351873866641        7.2897756347494820     
 C   1.0742996625622463       -2.1031329203392999        6.1018463563347947     
 C  0.97799153431519292       -1.3951246662706041        2.7215125563443210     
 C   3.0982120309428645      -0.35504301362791668        3.2822865932212628     
 C   2.4347491795896308        2.7240735523588606        4.7968874999292943     
 C   2.8226164469411223        1.2502439987549381        6.6879469511841299     
 C  -1.6924672480732932       -1.2593240594582888        8.3352848647290062E-002
 H  -1.5014149405343276       0.63343577713343013        1.0969359862013119     
 C  -2.9036914957735731       -2.9872100864251330        1.2715264425700996     
 H  -3.6894335595136378       -2.4384964179147812        3.2008795539425594     
 C  -3.6624582273940347       -2.1012558866503648        6.7401995031730504     
 H  -1.9751826170205822       -1.5356645833544917        5.5356085904855874     
 C  -5.7827087934856225       -1.0791371476454217        6.1691923943500928     
 H  -5.7416303549882013       0.34023560460872648        4.5465550279188527     
 C  -5.5028672097000895        3.5744678332488347        3.1673881863567939     
 H  -3.9441709420400928        2.9747388057644364        4.5379971121024054     
 C  -5.8848400665988736        2.1102687264398110        1.2780081983016307     
 H  -4.6391154972724928       0.35013110008761711        1.1822670725699964     
 C -0.37033548835533797       -1.2592754597797917        8.3467038171951984     
 H -0.56136703086817363       0.63348637797563878        7.3331209853905879     
 C  0.84085170870669723       -2.9871808982716868        7.1585209822655331     
 H   1.6265887078768217       -2.4384789931479856        5.2291625979154697     
 C   1.5996895576168892       -2.1012466111143557        1.6898783228624994     
 H  -8.7592653620259461E-002  -1.5356730966259764        2.8944684968793895     
 C   3.7199204931930536       -1.0790736015884543        2.2608600380273058     
 H   3.6788201659365729       0.34032249384381003        3.8834767277253786     
 C   3.4400385682778958        3.5745159533443402        5.2627085511643079     
 H   1.8813197323438446        2.9748154831267102        3.8921100167117793     
 C   3.8220564585344130        2.1102639774090206        7.1520396787154761     
 H   2.5763466990320123       0.35011460879648476        7.2477515437472890     
 C  -2.1860775176018539       -2.5665888649174988       0.15038193219321247     
 H  -1.1266753730209293      -0.93828498601484922      -0.78799298164421760     
 H  -3.2769519804187013       -4.0066538170985053        1.3445870094747487     
 C  -5.0314038848875722       -1.9403178083672765        6.9741546367938563     
 H  -3.0680391556208098       -2.7581311714125762        7.3721395629186546     
 H  -6.8493720373002347      -0.95011516602094759        6.3455145753453435     
 C  -6.1977024493198067        3.2699858923994567        1.9929816430801337     
 H  -5.7361484844744464        4.4834272804009956        3.7199677576566126     
 H  -6.4302880774691733        1.8767485882971287       0.36514648743179912     
 C  0.12325402424118882       -2.5665482264845361        8.2796711914142787     
 H -0.93611734777593891      -0.93822777671041790        9.2180528139584847     
 H   1.2140949645886625       -4.0066307736828479        7.0854569685333271     
 C   2.9686309068527721       -1.9402832123523284        1.4559147148297731     
 H   1.0052809393057471       -2.7581443455391965        1.0579515506101513     
 H   4.7865796540903931      -0.95003061263712207        2.0845299823200847     
 C   4.1348973180799282        3.2700042956318538        6.4370937423118022     
 H   3.6733063367092686        4.4834922339330303        4.7101499656382479     
 H   4.3675230552936499        1.8767209353010732        8.0648846535208918     
 H  -1.9896296537027400       -3.2504714446191065      -0.67247489151059825     
 H  -5.5059721832060076       -2.4601543572638116        7.8052162810082022     
 H  -6.9804886517310676        3.9348223776175484        1.6349088454776313     
 H  -7.3197724575387729E-002  -3.2504278569094489        9.1025293162120757     
 H   3.4432073646452115       -2.4601228535142288       0.62485960459082157     
 H   4.9176866473955965        3.9348346697826546        6.7951709170097265     
 Br   7.7325634879714267        5.1370207629677109        14.230811993252811     
 Co   8.3248003571077422        6.4890876029959932        12.392656376525615     
 P   10.202292411267718        7.6666151714600712        13.007314866896493     
 Br   8.9170564901334046        5.1370381944916943        10.554494813485125     
 P   6.4472855355684713        7.6665808151834094        11.778003810969899     
 C   9.9347202059362960        8.8799301170144780        14.340106405066676     
 C   11.077043834512409        8.5959960259030055        11.696657283696073     
 C   11.483011141475693        6.5423777230149147        13.680948771125641     
 C   6.7148578016775371        8.8799040247234799        10.445220164977790     
 C   5.5725342211093691        8.5959519323056668        13.088667365619850     
 C   5.1665745149627291        6.5423377778939082        11.104369537440576     
 C   9.2008017014508372        8.4656919599190523        15.467404515220661     
 C   10.430510922005189        10.192620963853271        14.279493201889844     
 C   10.334176091712287        9.4846132964974377        10.899136171528266     
 C   12.454405323980428        8.4445631061705626        11.459934193398723     
 C   11.790964807921265        5.3654415809910558        12.974508900258366     
 C   12.178794068019499        6.8392464308838461        14.865594370376719     
 C   7.4487788952116158        8.4656750497953901        9.3179204111661953     
 C   6.2190786078403271        10.192598779389874        10.505848411609156     
 C   6.3154000522121176        9.4845793870941062        13.886178974367544     
 C   4.1951755573391454        8.4445091101741880        13.325399725385964     
 C   4.8586257488128091        5.3654002399201879        11.810809362699029     
 C   4.4707898888703106        6.8392059920788624        9.9197249066478044     
 C   8.9858533581394280        9.3487693410780217        16.524338633603989     
 H   8.7947989786625929        7.4560166803099213        15.510742614928013     
 C   10.197073731458854        11.076664201578595        15.336174203598034     
 H   10.982809553584042        10.527964655373074        13.406814411290899     
 C   10.955872626278902        10.190731547922177        9.8674986547347299     
 H   9.2685894533413329        9.6251517204011652        11.072084574444730     
 C   13.076112353189355        9.1685900871744028        10.438504403494258     
 H   13.035017894514644        7.7492118822632872        12.061136262864300     
 C   12.796251936786835        4.5149983342802980        13.440332788955388     
 H   11.237550298534638        5.1147077308034090        12.069720282471105     
 C   13.178233817690247        5.9792266217453340        15.329688862879058     
 H   11.932509902323131        7.7393657701316432        15.425408620202328     
 C   7.6637417571334998        9.3487652251550504        8.2609995106953402     
 H   7.8547764143019814        7.4559982867054062        9.2745723615377162     
 C   6.4525320085636357        11.076655209377149        9.4491821165937360     
 H   5.6667778215980391        10.527935573856615        11.378528357355684     
 C   5.6937039743855049        10.190702972742075        14.917812963757687     
 H   7.3809848247178156        9.6251236747571784        13.713224057415385     
 C   3.5734687427929108        9.1685421899325839        14.346825535645484     
 H   3.6145649594964722        7.7491477041119170        12.724207289675729     
 C   3.8533392975721754        4.5149555706884943        11.344986490590971     
 H   5.4120431435411147        5.1146676747844522        12.715596676274679     
 C   3.4713531978596319        5.9791832477393569        9.4556303618352651     
 H   4.7170703810855308        7.7393272542710712        9.3599121414956254     
 C   9.4794644858973935        10.656034318722954        16.457318250157506     
 H   8.4200642213419865        9.0277239029343228        17.395683692037316     
 H   10.570334019077910        12.096108379342812        15.263120011917215     
 C   12.324816826117367        10.029780552666002        9.6335441388244512     
 H   10.361460780950098        10.847615282966604        9.2355605932507832     
 H   14.142774417827926        9.0395580970532503        10.262182798470500     
 C   13.491092325812756        4.8194979940005211        14.614731874587513     
 H   13.029531477132618        3.6060305708482021        12.887765694164104     
 H   13.723686676587150        6.2127607101625735        16.242544376346743     
 C   7.1701445337009266        10.656034810123300        8.3280365588470158     
 H   8.2295336587226995        9.0277265394030177        7.3896535591770149     
 H   6.0792818729141604        12.096102303544209        9.5222489998673474     
 C   4.3247612418149366        10.029746983449702        15.151773301594501     
 H   6.2881150324025255        10.847596446876775        15.549741859276210     
 H   2.5068083861663824        9.0395050942375352        14.523152602603588     
 C   3.1584978989516479        4.8194541937757531        10.170587845343530     
 H   3.6200609741511256        3.6059873500230175        11.897553495471518     
 H   2.9258995250109678        6.2127159667215395        8.5427751831773353     
 H   9.2830207866855492        11.339910179844390        17.280181378621574     
 H   12.799391084272523        10.549614118249233        8.8024839539635256     
 H   14.273880021618833        4.1546669202712181        14.972811737330584     
 H   7.3666016540585577        11.339921865448682        7.5051856811151687     
 H   3.8501859223859594        10.549589141836689        15.982827516336835     
 H   2.3757110611688708        4.1546219665406490        9.8125091358979954     
         142

 Br -0.44546001297097720        2.9533574433565652        2.3762525963814083     
 Co  -1.0314109759244701        1.5995880485381779        4.2150225385846740     
 P  -2.9071855763676764       0.42179392974424096        3.5976665136141954     
 Br  -1.6173656315244282        2.9533745039396533        6.0537778381016505     
 P  0.84437920188730220       0.42182251040604679        4.8323833867392096     
 C  -2.6393271284419280      -0.78922180602919489        2.2627822915246796     
 C  -3.7823490837854714      -0.50938124638881266        4.9066782683126906     
 C  -4.1871778496759520        1.5477555483627807        2.9260681760247005     
 C  0.57651684210086929      -0.78919200337808093        6.1672674255586060     
 C   1.7195529786670296      -0.50934994701864034        3.5233764792431899     
 C   2.1243660123776973        1.5477843801119269        5.5039911203138026     
 C  -1.9046196811028913      -0.37399959845367170        1.1363336600085829     
 C  -3.1361763618068639       -2.1015751944872347        2.3212453369662818     
 C  -3.0397447888762144       -1.3985631548963244        5.7038335677690206     
 C  -5.1596438938840334      -0.35750023190077224        5.1435151490229165     
 C  -4.4938845539570309        2.7236972223732998        3.6346185905008057     
 C  -4.8834122232437895        1.2534137654669375        1.7411462495213603     
 C -0.15817880161867323      -0.37396006566171408        7.2937200984424129     
 C   1.0733461043104968       -2.1015523820765427        6.1088005711583957     
 C  0.97696139685587968       -1.3985539643462319        2.7262334845379894     
 C   3.0968435142653123      -0.35744467339535713        3.2865303374610821     
 C   2.4310535038625409        2.7237457763933093        4.7954648664108230     
 C   2.8206224665066766        1.2534162784899470        6.6888941047149686     
 C  -1.6900208104199657       -1.2557666699499619        7.8233597026248630E-002
 H  -1.4979653509579951       0.63544328822865448        1.0944475395439817     
 C  -2.9032015240344911       -2.9842468097072570        1.2633422924886568     
 H  -3.6890639718974039       -2.4378194483269553        3.1931831581221939     
 C  -3.6616098813091726       -2.1044902164431698        6.7354978034911861     
 H  -1.9741991727462134       -1.5394460308181357        5.5308454376447891     
 C  -5.7815019267448191       -1.0812068175960758        6.1650678672715085     
 H  -5.7399799907327438       0.33819878700747985        4.5424453186733027     
 C  -5.4987857708143624        3.5756235323132866        3.1708161554915377     
 H  -3.9398386906057938        2.9725205669266597        4.5395197171592043     
 C  -5.8822463579847488        2.1150619188626951        1.2788836285585408     
 H  -4.6380126330621367       0.35404414844652898        1.1797592275885682     
 C -0.37278346543314683       -1.2557240197255357        8.3518212019101696     
 H -0.56482092167272024       0.63548758253626181        7.3356073395347901     
 C  0.84036513450574057       -2.9842210967328744        7.1667046697275998     
 H   1.6262231154372757       -2.4378041520982738        5.2368591502132595     
 C   1.5988352633144767       -2.1044825691837334        1.6945753262964283     
 H  -8.8581363760222381E-002  -1.5394534852651227        2.8992266169251910     
 C   3.7187102908369032       -1.0811523281329609        2.2649835997805479     
 H   3.6771692035456338       0.33827365688040856        3.8875880835503249     
 C   3.4359584929953395        3.5756656715808632        5.2592722032265495     
 H   1.8769917887232954        2.9725869730371803        3.8905779571672396     
 C   3.8194586404723543        2.1150585624791609        7.1511625266561225     
 H   2.5752380634417245       0.35403041553984410        7.2502620025833906     
 C  -2.1848882412301607       -2.5626484257149991       0.14302672925132498     
 H  -1.1236410364036538      -0.93388492098415654      -0.79240430012361507     
 H  -3.2774983589731725       -4.0034066814987188        1.3349243043069277     
 C  -5.0303745630322041       -1.9426770307290941        6.9698889855518775     
 H  -3.0674392369178372       -2.7617678713822080        7.3672379850017036     
 H  -6.8480564514573441      -0.95159052466081229        6.3417068337531513     
 C  -6.1941469204026918        3.2736367147423913        1.9960882654258290     
 H  -5.7314310924209542        4.4835856123865678        3.7252782470342392     
 H  -6.4280493279307196        1.8835190857689674       0.36577947209868494     
 C  0.12206597912101903       -2.5626126815153167        8.2870251375408106     
 H -0.93915454177937618      -0.93383472775178678        9.2224618250787014     
 H   1.2146470568331393       -4.0033862952281556        7.0951197571428519     
 C   2.9675962757023759       -1.9426476124019958        1.4601770569969483     
 H   1.0046737410763547       -2.7617796805050254        1.0628466019944154     
 H   4.7852613348774797      -0.95151796440324754        2.0883380302315011     
 C   4.1313402354256530        3.2736533864844461        6.4339815316244016     
 H   3.6685918816079446        4.4836422874283119        4.7048281152613551     
 H   4.3652779246659854        1.8834960803152054        8.0642521046607634     
 H  -1.9889123094452057       -3.2454588005163769      -0.68080642208051279     
 H  -5.5048504818908635       -2.4620321958261244        7.8012935704213167     
 H  -6.9766957562123437        3.9395367210150414        1.6395387568808268     
 H  -7.3913323421760935E-002  -3.2454204082938132        9.1108594907960665     
 H   3.4420793623673243       -2.4620055534407679       0.62877824592070419     
 H   4.9138917267105118        3.9395482875279897        6.7905346021797657     
 Br   7.7388536893755084        5.1360877466437529        14.231416776045267     
 Co   8.3248001759209220        6.4898733372822806        12.392657741907671     
 P   10.200572310158044        7.6676705150086324        13.010017748154137     
 Br   8.9107633390000611        5.1361021680643093        10.553894085087251     
 P   6.4490085285729757        7.6676408873572077        11.775302790688485     
 C   9.9327084843168265        8.8786835527409824        14.344903398228579     
 C   11.075744741224922        8.5988480042597182        11.701013171582348     
 C   11.480564462379165        6.5417135601699261        13.681626252650549     
 C   6.7168724505950319        8.8786609026058390        10.440423879895249     
 C   5.5738363093366017        8.5988100166477146        13.084312529917014     
 C   5.1690230845966250        6.5416790434233496        11.103694006306208     
 C   9.1980036736721456        8.4634541233449010        15.471351112317709     
 C   10.429556752718733        10.191037340802803        14.286446947162723     
 C   10.333148880553390        9.4880389131263740        10.903859968509943     
 C   12.453038664283225        8.4469570998176255        11.464177634641764     
 C   11.787268411789656        5.3657625583923334        12.973090014692886     
 C   12.176804207873857        6.8360711173004391        14.866541489894331     
 C   7.4515796344099572        8.4634393604960483        9.3139748512710234     
 C   6.2200338768774230        10.191017965277036        10.498893109264991     
 C   6.3164305395389579        9.4880098976949476        13.881457311000753     
 C   4.1965448835192678        8.4469104077921617        13.321156302573684     
 C   4.8623236085252657        5.3657267143458753        11.812230103427739     
 C   4.4727817807745520        6.8360361879390243        9.9187796596409754     
 C   8.9834077660195089        9.3452142434668755        16.529457246489134     
 H   8.7913506298393660        7.4540104652799322        15.513232178981154     
 C   10.196585014307590        11.073702076710225        15.344356448141173     
 H   10.982442082486322        10.527286968448349        13.414509804477914     
 C   10.955021362696202        10.193964288661865        9.8721988917869119     
 H   9.2676040052782849        9.6289297326438561        11.076846640852628     
 C   13.074904111162304        9.1706616372923460        10.442628048837935     
 H   13.033368273669694        7.7512512645828178        12.065245786755115     
 C   12.792171666303002        4.5138422530545412        13.436899942947475     
 H   11.233219664601119        5.1169280517886362        12.068193521503803     
 C   13.175640376948785        5.9744293072245718        15.328811569324907     
 H   11.931407143405542        7.7354483331842649        15.427917586116282     
 C   7.6661879542430000        9.3452104191043297        8.2558800160531494     
 H   7.8582283484874136        7.4539944803617768        9.2720853318894711     
 C   6.4530194765259736        11.073693975537557        9.4409961918232028     
 H   5.6671465736840334        10.527261642019957        11.370831171833444     
 C   5.6945585003447192        10.193939971293208        14.913115304692303     
 H   7.3819737766581275        9.6289058414918660        13.708464885384615     
 C   3.5746796734510666        9.1706202994707873        14.342702422753272     
 H   3.6162169897826906        7.7511955781387867        12.720096691422052     
 C   3.8574210763475789        4.5138050507329952        11.348421001963690     
 H   5.4163749485780981        5.1168933286152454        12.717125411906867     
 C   3.4739483989225417        5.9743917052480198        9.4565094813302277     
 H   4.7181755016018831        7.7354151661037758        9.3574049301105369     
 C   9.4782758574406234        10.652096177319676        16.464671625592146     
 H   8.4170303734931320        9.0233269633579916        17.400094474789128     
 H   10.570881588766779        12.092862370722411        15.272779927529042     
 C   12.323784855600602        10.032140188228002        9.6378084938638153     
 H   10.360856974785799        10.851249183657089        9.2404603628292428     
 H   14.141457692395367        9.0410369511456423        10.265989844774714     
 C   13.487537499710935        4.8158445439575894        14.611621209860726     
 H   13.024815441213674        3.6058729569127443        12.882448658912089     
 H   13.721447742317556        6.2059843467822056        16.241910210411493     
 C   7.1713316158293656        10.652096243905687        8.3206798172260132     
 H   8.2325678114480283        9.0233289707740152        7.3852420661517275     
 H   6.0787314061549944        12.092856698709321        9.5125834949005839     
 C   4.3257963181128032        10.032111468056886        15.147510918066715     
 H   6.2887222233593070        10.851233423580094        15.544845746165324     
 H   2.5081276208854701        9.0409910568607437        14.519345561374504     
 C   3.1620542915728409        4.8158064396363596        10.173700161408741     
 H   3.6247785228009648        3.6058352607483006        11.902872121275587     
 H   2.9281402479236873        6.2059455390327480        8.5434111734377165     
 H   9.2823034631161860        11.334900750723763        17.288510209389919     
 H   12.798265996305020        10.551492862413628        8.8064052644401656     
 H   14.270087757173286        4.1499493054324725        14.968176709869072     
 H   7.3673155107644783        11.334910395813155        7.4968517215987163     
 H   3.8513143302022508        10.551471671788592        15.978908963860144     
 H   2.3795048866161750        4.1499100963348416        9.8171456189982820     
         142

 Br -0.45175071889248097        2.9542934818804714        2.3756507132345068     
 Co  -1.0314105843037251        1.5988024034984816        4.2150220385372288     
 P  -2.9054646753897306       0.42073824697020079        3.5949639426118298     
 Br  -1.6110734846870236        2.9543079326830441        6.0543810771013753     
 P  0.84265689373941854       0.42076250327170567        4.8350844455993407     
 C  -2.6373137055182734      -0.78797513870766234        2.2579854380705662     
 C  -3.7810505219712263      -0.51223374314067727        4.9023216917605756     
 C  -4.1847302164299602        1.5484187345523173        2.9253893199539172     
 C  0.57450272300072436      -0.78794957063173410        6.1720630959821721     
 C   1.7182515168558579      -0.51220750386553360        3.5277310355859917     
 C   2.1219177774814142        1.5484434415266057        5.5046666508281685     
 C  -1.9018202882024096      -0.37176055752805975        1.1323873808571525     
 C  -3.1352204097057199       -2.0999914934060291        2.3142906945219015     
 C  -3.0387194149301786       -1.4019907841136037        5.6991086512575171     
 C  -5.1582775315700271      -0.35989286086731015        5.1392711302690977     
 C  -4.4901868371475260        2.7233766891777496        3.6360339203173382     
 C  -4.8814219652698245        1.2565858170224478        1.7401985931344668     
 C -0.16098064573222765      -0.37172661258476170        7.2976645621353446     
 C   1.0723925460587476       -2.0999718438137855        6.1157547859819958     
 C  0.97593125939656644       -1.4019832624218598        2.7309544127316578     
 C   3.0954749975877607      -0.35984633316279757        3.2907740817009019     
 C   2.4273578281354511        2.7234180004277575        4.7940422328923527     
 C   2.8186284860722304        1.2565885582249559        6.6898412582458073     
 C  -1.6875743727666381       -1.2522092804416349        7.3114345405207185E-002
 H  -1.4945157613816626       0.63745079932387871        1.0919590928866514     
 C  -2.9027115522954094       -2.9812835329893810        1.2551581424072140     
 H  -3.6886943842811699       -2.4371424787391298        3.1854867623018284     
 C  -3.6607615352243106       -2.1077245462359744        6.7307961038093218     
 H  -1.9732157284718446       -1.5432274782817796        5.5260822848039908     
 C  -5.7802950600040166       -1.0832764875467300        6.1609433401929241     
 H  -5.7383296264772872       0.33616196940623316        4.5383356094277527     
 C  -5.4947043319286353        3.5767792313777389        3.1742441246262816     
 H  -3.9355064391714953        2.9703023280888829        4.5410423222160032     
 C  -5.8796526493706232        2.1198551112855792        1.2797590588154506     
 H  -4.6369097688517806       0.35795719680544080        1.1772513826071402     
 C -0.37523144251095575       -1.2521725796712799        8.3569385866251409     
 H -0.56827481247726697       0.63748878709688483        7.3380936936789922     
 C  0.83987856030478392       -2.9812612951940620        7.1748883571896664     
 H   1.6258575229977297       -2.4371293110485617        5.2445557025110503     
 C   1.5979809690120639       -2.1077185272531112        1.6992723297303569     
 H  -8.9570073900185301E-002  -1.5432338739042690        2.9039847369709926     
 C   3.7175000884807532       -1.0832310546774675        2.2691071615337899     
 H   3.6755182411546947       0.33622481991700714        3.8916994393752709     
 C   3.4318784177127828        3.5768153898173858        5.2558358552887920     
 H   1.8726638451027464        2.9703584629476500        3.8890458976226996     
 C   3.8168608224102951        2.1198531475493008        7.1502853745967689     
 H   2.5741294278514371       0.35794622228320339        7.2527724614194922     
 C  -2.1836989648584670       -2.5587079865124989       0.13567152630943746     
 H  -1.1206066997863782      -0.92948485595346375      -0.79681561860301253     
 H  -3.2780447375276438       -4.0001595458989332        1.3252615991391063     
 C  -5.0293452411768369       -1.9450362530909118        6.9656233343098979     
 H  -3.0668393182148641       -2.7654045713518403        7.3623364070847535     
 H  -6.8467408656144535      -0.95306588330067699        6.3378990921609599     
 C  -6.1905913914855759        3.2772875370853263        1.9991948877715240     
 H  -5.7267137003674620        4.4837439443721401        3.7305887364118662     
 H  -6.4258105783922668        1.8902895832408062       0.36641245676557077     
 C  0.12087793400084924       -2.5586771365460974        8.2943790836673426     
 H -0.94219173578281346      -0.92944167879315565        9.2268708361989180     
 H   1.2151991490776162       -4.0001418167734633        7.1047825457523768     
 C   2.9665616445519798       -1.9450120124516632        1.4644393991641236     
 H   1.0040665428469622       -2.7654150154708548        1.0677416533786794     
 H   4.7839430156645664      -0.95300531616937290        2.0921460781429175     
 C   4.1277831527713769        3.2773024773370385        6.4308693209370018     
 H   3.6638774265066205        4.4837923409235936        4.6995062648844632     
 H   4.3630327940383218        1.8902712253293379        8.0636195558006367     
 H  -1.9881949651876716       -3.2404461564136473      -0.68913795265042732     
 H  -5.5037287805757193       -2.4639100343884368        7.7973708598344302     
 H  -6.9729028606936208        3.9442510644125344        1.6441686682840224     
 H  -7.4628922268134126E-002  -3.2404129596781779        9.1191896653800555     
 H   3.4409513600894370       -2.4638882533673065       0.63269688725058681     
 H   4.9100968060254262        3.9442619052733248        6.7858982873498048     
 Br   7.7451438907795902        5.1351547303197940        14.232021558837722     
 Co   8.3247999947341018        6.4906590715685670        12.392659107289726     
 P   10.198852209048372        7.6687258585571936        13.012720629411779     
 Br   8.9044701878667176        5.1351661416369252        10.553293356689375     
 P   6.4507315215774801        7.6687009595310069        11.772601770407071     
 C   9.9306967626973552        8.8774369884674851        14.349700391390483     
 C   11.074445647937436        8.6016999826164326        11.705369059468623     
 C   11.478117783282638        6.5410493973249384        13.682303734175457     
 C   6.7188870995125276        8.8774177804881997        10.435627594812708     
 C   5.5751383975638342        8.6016681009897624        13.079957694214178     
 C   5.1714716542305208        6.5410203089527919        11.103018475171840     
 C   9.1952056458934557        8.4612162867707514        15.475297709414759     
 C   10.428602583432278        10.189453717752336        14.293400692435604     
 C   10.332121669394491        9.4914645297553122        10.908583765491619     
 C   12.451672004586023        8.4493510934646885        11.468421075884804     
 C   11.783572015658047        5.3660835357936110        12.971671129127404     
 C   12.174814347728216        6.8328958037170331        14.867488609411943     
 C   7.4543803736082985        8.4612036711967082        9.3100292913758533     
 C   6.2209891459145199        10.189437151164196        10.491937806920827     
 C   6.3174610268657982        9.4914404082957891        13.876735647633961     
 C   4.1979142096993893        8.4493117054101354        13.316912879761402     
 C   4.8660214682377214        5.3660531887715628        11.813650844156451     
 C   4.4747736726787934        6.8328663837991872        9.9178344126341464     
 C   8.9809621738995915        9.3416591458557292        16.534575859374279     
 H   8.7879022810161374        7.4520042502499440        15.515721743034295     
 C   10.196096297156325        11.070739951841855        15.352538692684311     
 H   10.982074611388601        10.526609281523625        13.422205197664928     
 C   10.954170099113501        10.197197029401554        9.8768991288390939     
 H   9.2666185572152369        9.6327077448865470        11.081608707260523     
 C   13.073695869135253        9.1727331874102873        10.446751694181614     
 H   13.031718652824747        7.7532906469023475        12.069355310645930     
 C   12.788091395819167        4.5126861718287845        13.433467096939564     
 H   11.228889030667599        5.1191483727738643        12.066666760536503     
 C   13.173046936207321        5.9696319927038095        15.327934275770756     
 H   11.930304384487952        7.7315308962368876        15.430426552030235     
 C   7.6686341513525003        9.3416556130536073        8.2507605214109567     
 H   7.8616802826728449        7.4519906740181474        9.2695983022412261     
 C   6.4535069444883115        11.070732741697963        9.4328102670526697     
 H   5.6675153257700286        10.526587710183296        11.363133986311203     
 C   5.6954130263039335        10.197176969844341        14.908417645626919     
 H   7.3829627285984403        9.6326880082265554        13.703705713353846     
 C   3.5758906041092224        9.1726984090089889        14.338579309861061     
 H   3.6178690200689094        7.7532434521656555        12.715986093168377     
 C   3.8615028551229824        4.5126545307774952        11.351855513336409     
 H   5.4207067536150824        5.1191189824460377        12.718654147539056     
 C   3.4765435999854515        5.9696001627566835        9.4573886008251904     
 H   4.7192806221182364        7.7315030779364795        9.3548977187254465     
 C   9.4770872289838533        10.648158035916396        16.472025001026790     
 H   8.4139965256442775        9.0189300237816603        17.404505257540940     
 H   10.571429158455651        12.089616362102008        15.282439843140869     
 C   12.322752885083835        10.034499823790002        9.6420728489031795     
 H   10.360253168621499        10.854883084347573        9.2453601324077024     
 H   14.140140966962806        9.0425158052380361        10.269796891078929     
 C   13.483982673609113        4.8121910939146577        14.608510545133939     
 H   13.020099405294728        3.6057153429772870        12.877131623660075     
 H   13.719208808047965        6.1992079834018377        16.241276044476244     
 C   7.1725186979578055        10.648157677688072        8.3133230756050107     
 H   8.2356019641733571        9.0189314021450127        7.3808305731264401     
 H   6.0781809393958284        12.089611093874435        9.5029179899338203     
 C   4.3268313944106698        10.034475952664071        15.143248534538928     
 H   6.2893294143160885        10.854870400283412        15.539949633054436     
 H   2.5094468556045584        9.0424770194839539        14.515538520145421     
 C   3.1656106841940344        4.8121586854969660        10.176812477473950     
 H   3.6294960714508040        3.6056831714735837        11.908190747079658     
 H   2.9303809708364064        6.1991751113439575        8.5440471636980977     
 H   9.2815861395468211        11.329891321603135        17.296839040158265     
 H   12.797140908337516        10.553371606578024        8.8103265749168038     
 H   14.266295492727739        4.1452316905937270        14.963541682407561     
 H   7.3680293674703989        11.329898926177629        7.4885177620822638     
 H   3.8524427380185422        10.553354201740493        15.974990411383455     
 H   2.3832987120634792        4.1451982261290352        9.8217821020985685     
         142

 Br -0.45804142481398480        2.9552295204043770        2.3750488300876054     
 Co  -1.0314101926829802        1.5980167584587854        4.2150215384897836     
 P  -2.9037437744117849       0.41968256419616062        3.5922613716094638     
 Br  -1.6047813378496187        2.9552413614264355        6.0549843161011001     
 P  0.84093458559153478       0.41970249613736454        4.8377855044594726     
 C  -2.6353002825946188      -0.78672847138612989        2.2531885846164532     
 C  -3.7797519601569807      -0.51508623989254176        4.8979651152084607     
 C  -4.1822825831839685        1.5490819207418538        2.9247104638831338     
 C  0.57248860390057943      -0.78670713788538726        6.1768587664057382     
 C   1.7169500550446863      -0.51506506071242697        3.5320855919287935     
 C   2.1194695425851315        1.5491025029412846        5.5053421813425354     
 C  -1.8990208953019276      -0.36952151660244775        1.1284411017057221     
 C  -3.1342644576045759       -2.0984077923248234        2.3073360520775212     
 C  -3.0376940409841429       -1.4054184133308829        5.6943837347460136     
 C  -5.1569111692560217      -0.36228548983384812        5.1350271115152779     
 C  -4.4864891203380202        2.7230561559821997        3.6374492501338707     
 C  -4.8794317072958595        1.2597578685779582        1.7392509367475735     
 C -0.16378248984578209      -0.36949315950780937        7.3016090258282755     
 C   1.0714389878069983       -2.0983913055510288        6.1227090008055969     
 C  0.97490112193725320       -1.4054125604974879        2.7356753409253263     
 C   3.0941064809102086      -0.36224799293023807        3.2950178259407217     
 C   2.4236621524083608        2.7230902244622062        4.7926195993738823     
 C   2.8166345056377842        1.2597608379599647        6.6907884117766470     
 C  -1.6851279351133106       -1.2486518909333078        6.7995093784165753E-002
 H  -1.4910661718053302       0.63945831041910306        1.0894706462293213     
 C  -2.9022215805563274       -2.9783202562715045        1.2469739923257712     
 H  -3.6883247966649360       -2.4364655091513039        3.1777903664814624     
 C  -3.6599131891394485       -2.1109588760287794        6.7260944041274575     
 H  -1.9722322841974758       -1.5470089257454236        5.5213191319631925     
 C  -5.7790881932632141       -1.0853461574973839        6.1568188131143398     
 H  -5.7366792622218297       0.33412515180498653        4.5342259001822027     
 C  -5.4906228930429091        3.5779349304421908        3.1776720937610250     
 H  -3.9311741877371968        2.9680840892511062        4.5425649272728030     
 C  -5.8770589407564984        2.1246483037084634        1.2806344890723607     
 H  -4.6358069046414245       0.36187024516435262        1.1747435376257123     
 C -0.37767941958876461       -1.2486211396170239        8.3620559713401139     
 H -0.57172870328181369       0.63948999165750786        7.3405800478231944     
 C  0.83939198610382715       -2.9783014936552492        7.1830720446517340     
 H   1.6254919305581836       -2.4364544699988495        5.2522522548088402     
 C   1.5971266747096511       -2.1109544853224889        1.7039693331642856     
 H  -9.0558784040148221E-002  -1.5470142625434153        2.9087428570167941     
 C   3.7162898861246028       -1.0853097812219739        2.2732307232870324     
 H   3.6738672787637561       0.33417598295360573        3.8958107952002168     
 C   3.4277983424302265        3.5779651080539088        5.2523995073510337     
 H   1.8683359014821972        2.9681299528581202        3.8875138380781595     
 C   3.8142630043482364        2.1246477326194406        7.1494082225374154     
 H   2.5730207922611497       0.36186202902656273        7.2552829202555937     
 C  -2.1825096884867738       -2.5547675473099991       0.12831632336754997     
 H  -1.1175723631691026      -0.92508479092277096      -0.80122693708241000     
 H  -3.2785911160821151       -3.9969124102991467        1.3155988939712853     
 C  -5.0283159193214697       -1.9473954754527294        6.9613576830679191     
 H  -3.0662393995118915       -2.7690412713214720        7.3574348291678033     
 H  -6.8454252797715629      -0.95454124194054157        6.3340913505687686     
 C  -6.1870358625684609        3.2809383594282608        2.0023015101172192     
 H  -5.7219963083139698        4.4839022763577123        3.7358992257894932     
 H  -6.4235718288538131        1.8970600807126450       0.36704544143245665     
 C  0.11968988888067945       -2.5547415915768776        8.3017330297938745     
 H -0.94522892978625073      -0.92504862983452463        9.2312798473191346     
 H   1.2157512413220930       -3.9968973383187700        7.1144453343619016     
 C   2.9655270134015841       -1.9473764125013304        1.4687017413312990     
 H   1.0034593446175699       -2.7690503504366841        1.0726367047629435     
 H   4.7826246964516530      -0.95449266793549836        2.0959541260543344     
 C   4.1242260701171016        3.2809515681896309        6.4277571102496012     
 H   3.6591629714052964        4.4839423944188752        4.6941844145075704     
 H   4.3607876634106573        1.8970463703434703        8.0629870069405083     
 H  -1.9874776209301375       -3.2354335123109177      -0.69746948322034186     
 H  -5.5026070792605752       -2.4657878729507496        7.7934481492475447     
 H  -6.9691099651748978        3.9489654078100278        1.6487985796872180     
 H  -7.5344521114507318E-002  -3.2354055110625426        9.1275198399640445     
 H   3.4398233578115498       -2.4657709532938452       0.63661552858046944     
 H   4.9063018853403406        3.9489755230186598        6.7812619725198440     
 Br   7.7514340921836711        5.1342217139958350        14.232626341630178     
 Co   8.3247998135472816        6.4914448058548535        12.392660472671780     
 P   10.197132107938698        7.6697812021057556        13.015423510669423     
 Br   8.8981770367333759        5.1342301152095402        10.552692628291499     
 P   6.4524545145819845        7.6697610317048053        11.769900750125657     
 C   9.9286850410778857        8.8761904241939877        14.354497384552387     
 C   11.073146554649949        8.6045519609731453        11.709724947354898     
 C   11.475671104186111        6.5403852344799507        13.682981215700366     
 C   6.7209017484300224        8.8761746583705605        10.430831309730166     
 C   5.5764404857910677        8.6045261853318102        13.075602858511344     
 C   5.1739202238644166        6.5403615744822332        11.102342944037472     
 C   9.1924076181147640        8.4589784501966019        15.479244306511807     
 C   10.427648414145821        10.187870094701868        14.300354437708483     
 C   10.331094458235594        9.4948901463842503        10.913307562473296     
 C   12.450305344888818        8.4517450871117497        11.472664517127843     
 C   11.779875619526436        5.3664045131948885        12.970252243561923     
 C   12.172824487582574        6.8297204901336261        14.868435728929555     
 C   7.4571811128066399        8.4589679818973664        9.3060837314806832     
 C   6.2219444149516168        10.187856337051356        10.484982504576662     
 C   6.3184915141926394        9.4948709188966323        13.872013984267168     
 C   4.1992835358795118        8.4517130030281074        13.312669456949122     
 C   4.8697193279501780        5.3663796631972511        11.815071584885160     
 C   4.4767655645830349        6.8296965796593501        9.9168891656273175     
 C   8.9785165817796724        9.3381040482445830        16.539694472259427     
 H   8.7844539321929105        7.4499980352199549        15.518211307087437     
 C   10.195607580005062        11.067777826973485        15.360720937227450     
 H   10.981707140290881        10.525931594598902        13.429900590851942     
 C   10.953318835530801        10.200429770141243        9.8815993658912760     
 H   9.2656331091521889        9.6364857571292379        11.086370773668419     
 C   13.072487627108202        9.1748047375282304        10.450875339525291     
 H   13.030069031979798        7.7553300292218772        12.073464834536745     
 C   12.784011125335335        4.5115300906030278        13.430034250931651     
 H   11.224558396734079        5.1213686937590914        12.065139999569201     
 C   13.170453495465857        5.9648346781830481        15.327056982216604     
 H   11.929201625570363        7.7276134592895103        15.432935517944189     
 C   7.6710803484619996        9.3381008070028866        8.2456410267687659     
 H   7.8651322168582762        7.4499868676745180        9.2671112725929810     
 C   6.4539944124506494        11.067771507858371        9.4246243422821365     
 H   5.6678840778560229        10.525913778346638        11.355436800788963     
 C   5.6962675522631470        10.200413968395472        14.903719986561535     
 H   7.3839516805387522        9.6364701749612447        13.698946541323076     
 C   3.5771015347673782        9.1747765185471906        14.334456196968850     
 H   3.6195210503551278        7.7552913261925251        12.711875494914702     
 C   3.8655846338983859        4.5115040108219961        11.355290024709127     
 H   5.4250385586520657        5.1213446362768300        12.720182883171244     
 C   3.4791388010483608        5.9648086202653463        9.4582677203201531     
 H   4.7203857426345888        7.7275909897691841        9.3523905073403579     
 C   9.4758986005270831        10.644219894513116        16.479378376461433     
 H   8.4109626777954229        9.0145330842053273        17.408916040292752     
 H   10.571976728144520        12.086370353481605        15.292099758752695     
 C   12.321720914567068        10.036859459352002        9.6463372039425455     
 H   10.359649362457199        10.858516985038060        9.2502599019861620     
 H   14.138824241530246        9.0439946593304281        10.273603937383145     
 C   13.480427847507290        4.8085376438717260        14.605399880407150     
 H   13.015383369375783        3.6055577290418293        12.871814588408059     
 H   13.716969873778373        6.1924316200214706        16.240641878540995     
 C   7.1737057800862454        10.644219111470459        8.3059663339840082     
 H   8.2386361168986859        9.0145338335160101        7.3764190801011518     
 H   6.0776304726366623        12.086365489039547        9.4932524849670568     
 C   4.3278664707085364        10.036840437271257        15.138986151011142     
 H   6.2899366052728700        10.858507376986729        15.535053519943549     
 H   2.5107660903236462        9.0439629821071623        14.511731478916337     
 C   3.1691670768152274        4.8085109313575725        10.179924793539159     
 H   3.6342136201006436        3.6055310821988669        11.913509372883727     
 H   2.9326216937491254        6.1924046836551661        8.5446831539584771     
 H   9.2808688159774562        11.324881892482509        17.305167870926613     
 H   12.796015820370013        10.555250350742419        8.8142478853934438     
 H   14.262503228282192        4.1405140757549814        14.958906654946050     
 H   7.3687432241763196        11.324887456542102        7.4801838025658114     
 H   3.8535711458348341        10.555236731692395        15.971071858906765     
 H   2.3870925375107834        4.1404863559232279        9.8264185851988550     
         142

 Br -0.46433213073548862        2.9561655589282827        2.3744469469407039     
 Co  -1.0314098010622352        1.5972311134190891        4.2150210384423383     
 P  -2.9020228734338387       0.41862688142212046        3.5895588006070978     
 Br  -1.5984891910122141        2.9561747901698263        6.0555875551008249     
 P  0.83921227744365112       0.41864248900302337        4.8404865633196046     
 C  -2.6332868596709642      -0.78548180406459744        2.2483917311623398     
 C  -3.7784533983427355      -0.51793873664440637        4.8936085386563457     
 C  -4.1798349499379768        1.5497451069313903        2.9240316078123505     
 C  0.57047448480043439      -0.78546470513904043        6.1816544368293043     
 C   1.7156485932335148      -0.51792261755932023        3.5364401482715948     
 C   2.1170213076888489        1.5497615643559635        5.5060177118569014     
 C  -1.8962215024014459      -0.36728247567683581        1.1244948225542915     
 C  -3.1333085055034320       -2.0968240912436173        2.3003814096331410     
 C  -3.0366686670381076       -1.4088460425481621        5.6896588182345100     
 C  -5.1555448069420162      -0.36467811880038603        5.1307830927614591     
 C  -4.4827914035285152        2.7227356227866495        3.6388645799504031     
 C  -4.8774414493218945        1.2629299201334685        1.7383032803606802     
 C -0.16658433395933650      -0.36725970643085704        7.3055534895212064     
 C   1.0704854295552488       -2.0968107672882716        6.1296632156291979     
 C  0.97387098447793985       -1.4088418585731157        2.7403962691189947     
 C   3.0927379642326569      -0.36464965269767852        3.2992615701805410     
 C   2.4199664766812710        2.7227624484966544        4.7911969658554119     
 C   2.8146405252033380        1.2629331176949736        6.6917355653074857     
 C  -1.6826814974599831       -1.2450945014249808        6.2875842163124321E-002
 H  -1.4876165822289977       0.64146582151432729        1.0869821995719910     
 C  -2.9017316088172458       -2.9753569795536285        1.2387898422443284     
 H  -3.6879552090487020       -2.4357885395634784        3.1700939706610969     
 C  -3.6590648430545865       -2.1141932058215844        6.7213927044455932     
 H  -1.9712488399231070       -1.5507903732090678        5.5165559791223941     
 C  -5.7778813265224107       -1.0874158274480381        6.1526942860357545     
 H  -5.7350288979663731       0.33208833420373984        4.5301161909366527     
 C  -5.4865414541571820        3.5790906295066431        3.1811000628957689     
 H  -3.9268419363028979        2.9658658504133295        4.5440875323296019     
 C  -5.8744652321423736        2.1294414961313475        1.2815099193292705     
 H  -4.6347040404310684       0.36578329352326450        1.1722356926442843     
 C -0.38012739666657352       -1.2450696995627679        8.3671733560550852     
 H -0.57518259408636030       0.64149119621813089        7.3430664019673966     
 C  0.83890541190287049       -2.9753416921164368        7.1912557321138006     
 H   1.6251263381186376       -2.4357796289491374        5.2599488071066309     
 C   1.5962723804072385       -2.1141904433918666        1.7086663365982142     
 H  -9.1547494180111141E-002  -1.5507946511825617        2.9135009770625953     
 C   3.7150796837684523       -1.0873885077664804        2.2773542850402744     
 H   3.6722163163728170       0.33212714599020432        3.8999221510251627     
 C   3.4237182671476698        3.5791148262904313        5.2489631594132762     
 H   1.8640079578616480        2.9659014427685899        3.8859817785336199     
 C   3.8116651862861777        2.1294423176895805        7.1485310704780618     
 H   2.5719121566708623       0.36577783576992201        7.2577933790916953     
 C  -2.1813204121150802       -2.5508271081074989       0.12096112042566248     
 H  -1.1145380265518270      -0.92068472589207828      -0.80563825556180757     
 H  -3.2791374946365868       -3.9936652746993602        1.3059361888034640     
 C  -5.0272865974661025       -1.9497546978145470        6.9570920318259395     
 H  -3.0656394808089185       -2.7726779712911043        7.3525332512508532     
 H  -6.8441096939286723      -0.95601660058040627        6.3302836089765764     
 C  -6.1834803336513460        3.2845891817711959        2.0054081324629145     
 H  -5.7172789162604785        4.4840606083432846        3.7412097151671202     
 H  -6.4213330793153602        1.9038305781844838       0.36767842609934248     
 C  0.11850184376050966       -2.5508060466076583        8.3090869759204065     
 H -0.94826612378968800      -0.92065558087589350        9.2356888584393495     
 H   1.2163033335665698       -3.9936528598640777        7.1241081229714265     
 C   2.9644923822511879       -1.9497408125509978        1.4729640834984743     
 H   1.0028521463881774       -2.7726856854025135        1.0775317561472075     
 H   4.7813063772387396      -0.95598001970162372        2.0997621739657508     
 C   4.1206689874628264        3.2846006590422228        6.4246448995622014     
 H   3.6544485163039724        4.4840924479141568        4.6888625641306776     
 H   4.3585425327829928        1.9038215153576028        8.0623544580803816     
 H  -1.9867602766726034       -3.2304208682081881      -0.70580101379025639     
 H  -5.5014853779454320       -2.4676657115130620        7.7895254386606592     
 H  -6.9653170696561739        3.9536797512075208        1.6534284910904136     
 H  -7.6060119960880523E-002  -3.2303980624469073        9.1358500145480335     
 H   3.4386953555336626       -2.4676536532203839       0.64053416991035217     
 H   4.9025069646552559        3.9536891407639949        6.7766256576898840     
 Br   7.7577242935877528        5.1332886976718761        14.233231124422634     
 Co   8.3247996323604614        6.4922305401411400        12.392661838053835     
 P   10.195412006829024        7.6708365456543168        13.018126391927067     
 Br   8.8918838856000324        5.1332940887821552        10.552091899893625     
 P   6.4541775075864889        7.6708211038786045        11.767199729844245     
 C   9.9266733194584145        8.8749438599204904        14.359294377714290     
 C   11.071847461362463        8.6074039393298598        11.714080835241175     
 C   11.473224425089583        6.5397210716349621        13.683658697225274     
 C   6.7229163973475172        8.8749315362529195        10.426035024647625     
 C   5.5777425740183002        8.6073842696738598        13.071248022808508     
 C   5.1763687934983125        6.5397028400116755        11.101667412903103     
 C   9.1896095903360742        8.4567406136224506        15.483190903608858     
 C   10.426694244859366        10.186286471651401        14.307308182981364     
 C   10.330067247076695        9.4983157630131867        10.918031359454973     
 C   12.448938685191616        8.4541390807588126        11.476907958370884     
 C   11.776179223394827        5.3667254905961670        12.968833357996443     
 C   12.170834627436932        6.8265451765502201        14.869382848447165     
 C   7.4599818520049812        8.4567322925980264        9.3021381715855114     
 C   6.2228996839887127        10.186275522938516        10.478027202232497     
 C   6.3195220015194797        9.4983014294974737        13.867292320900377     
 C   4.2006528620596342        8.4541143006460810        13.308426034136842     
 C   4.8734171876626338        5.3667061376229386        11.816492325613870     
 C   4.4787574564872763        6.8265267755195120        9.9159439186204885     
 C   8.9760709896597533        9.3345489506334367        16.544813085144572     
 H   8.7810055833696818        7.4479918201899666        15.520700871140578     
 C   10.195118862853796        11.064815702105115        15.368903181770587     
 H   10.981339669193162        10.525253907674177        13.437595984038957     
 C   10.952467571948100        10.203662510880932        9.8862996029434580     
 H   9.2646476610891426        9.6402637693719271        11.091132840076314     
 C   13.071279385081152        9.1768762876461718        10.454998984868968     
 H   13.028419411134848        7.7573694115414078        12.077574358427560     
 C   12.779930854851500        4.5103740093772711        13.426601404923739     
 H   11.220227762800560        5.1235890147443195        12.063613238601901     
 C   13.167860054724395        5.9600373636622859        15.326179688662453     
 H   11.928098866652775        7.7236960223421329        15.435444483858143     
 C   7.6735265455714998        9.3345460009521641        8.2405215321265750     
 H   7.8685841510437085        7.4479830613308886        9.2646242429447359     
 C   6.4544818804129873        11.064810274018779        9.4164384175116034     
 H   5.6682528299420172        10.525239846509978        11.347739615266724     
 C   5.6971220782223613        10.203650966946604        14.899022327496152     
 H   7.3849406324790650        9.6402523416959340        13.694187369292308     
 C   3.5783124654255341        9.1768546280853940        14.330333084076639     
 H   3.6211730806413467        7.7573392002193939        12.707764896661027     
 C   3.8696664126737899        4.5103534908664962        11.358724536081844     
 H   5.4293703636890500        5.1235702901076223        12.721711618803434     
 C   3.4817340021112706        5.9600170777740091        9.4591468398151157     
 H   4.7214908631509420        7.7236789016018879        9.3498832959552676     
 C   9.4747099720703112        10.640281753109837        16.486731751896073     
 H   8.4079288299465667        9.0101361446289960        17.413326823044564     
 H   10.572524297833391        12.083124344861204        15.301759674364522     
 C   12.320688944050303        10.039219094914001        9.6506015589819096     
 H   10.359045556292898        10.862150885728544        9.2551596715646216     
 H   14.137507516097685        9.0454735134228219        10.277410983687359     
 C   13.476873021405469        4.8048841938287943        14.602289215680363     
 H   13.010667333456837        3.6054001151063719        12.866497553156044     
 H   13.714730939508781        6.1856552566411027        16.240007712605749     
 C   7.1748928622146853        10.640280545252844        8.2986095923630057     
 H   8.2416702696240147        9.0101362648870076        7.3720075870758635     
 H   6.0770800058774963        12.083119884204661        9.4835869800002932     
 C   4.3289015470064030        10.039204921878442        15.134723767483358     
 H   6.2905437962296515        10.862144353690049        15.530157406832661     
 H   2.5120853250427344        9.0454489447303725        14.507924437687254     
 C   3.1727234694364204        4.8048631772181789        10.183037109604371     
 H   3.6389311687504828        3.6053789929241500        11.918827998687796     
 H   2.9348624166618444        6.1856342559663755        8.5453191442188583     
 H   9.2801514924080930        11.319872463361881        17.313496701694959     
 H   12.794890732402509        10.557129094906815        8.8181691958700821     
 H   14.258710963836645        4.1357964609162359        14.954271627484538     
 H   7.3694570808822411        11.319875986906576        7.4718498430493590     
 H   3.8546995536511255        10.557119261644297        15.967153306430074     
 H   2.3908863629580877        4.1357744857174215        9.8310550682991416     
         142

 Br -0.47062283665699245        2.9571015974521884        2.3738450637938029     
 Co  -1.0314094094414901        1.5964454683793927        4.2150205383948922     
 P  -2.9003019724558929       0.41757119864808034        3.5868562296047317     
 Br  -1.5921970441748095        2.9571082189132176        6.0561907941005506     
 P  0.83748996929576747       0.41758248186868224        4.8431876221797365     
 C  -2.6312734367473096      -0.78423513674306500        2.2435948777082264     
 C  -3.7771548365284904      -0.52079123339627087        4.8892519621042316     
 C  -4.1773873166919850        1.5504082931209269        2.9233527517415667     
 C  0.56846036570028946      -0.78422227239269371        6.1864501072528695     
 C   1.7143471314223433      -0.52078017440621349        3.5407947046143966     
 C   2.1145730727925662        1.5504206257706423        5.5066932423712673     
 C  -1.8934221095009642      -0.36504343475122386        1.1205485434028610     
 C  -3.1323525534022880       -2.0952403901624117        2.2934267671887607     
 C  -3.0356432930920718       -1.4122736717654416        5.6849339017230074     
 C  -5.1541784446280108      -0.36707074776692400        5.1265390740076402     
 C  -4.4790936867190103        2.7224150895910992        3.6402799097669352     
 C  -4.8754511913479295        1.2661019716889788        1.7373556239737868     
 C -0.16938617807289094      -0.36502625335390471        7.3094979532141373     
 C   1.0695318713034996       -2.0952302290255145        6.1366174304527989     
 C  0.97284084701862661       -1.4122711566487436        2.7451171973126631     
 C   3.0913694475551048      -0.36705131246511896        3.3035053144203608     
 C   2.4162708009541811        2.7224346725311031        4.7897743323369406     
 C   2.8126465447688922        1.2661053974299823        6.6926827188383244     
 C  -1.6802350598066556       -1.2415371119166538        5.7756590542082882E-002
 H  -1.4841669926526655       0.64347333260955164        1.0844937529146608     
 C  -2.9012416370781637       -2.9723937028357525        1.2306056921628856     
 H  -3.6875856214324680       -2.4351115699756525        3.1623975748407314     
 C  -3.6582164969697244       -2.1174275356143895        6.7166910047637289     
 H  -1.9702653956487379       -1.5545718206727117        5.5117928262815967     
 C  -5.7766744597816082       -1.0894854973986923        6.1485697589571702     
 H  -5.7333785337109155       0.33005151660249321        4.5260064816911019     
 C  -5.4824600152714549        3.5802463285710950        3.1845280320305127     
 H  -3.9225096848685994        2.9636476115755532        4.5456101373864009     
 C  -5.8718715235282488        2.1342346885542316        1.2823853495861806     
 H  -4.6336011762207123       0.36969634188217632        1.1697278476628563     
 C -0.38257537374438239       -1.2415182595085119        8.3722907407700564     
 H -0.57863648489090702       0.64349240077875391        7.3455527561115979     
 C  0.83841883770191383       -2.9723818905776245        7.1994394195758673     
 H   1.6247607456790916       -2.4351047878994252        5.2676453594044208     
 C   1.5954180861048257       -2.1174264014612447        1.7133633400321431     
 H  -9.2536204320074061E-002  -1.5545750398217077        2.9182590971083968     
 C   3.7138694814123019       -1.0894672343109870        2.2814778467935164     
 H   3.6705653539818779       0.33007830902680291        3.9040335068501091     
 C   3.4196381918651135        3.5802645445269543        5.2455268114755178     
 H   1.8596800142410987        2.9636729326790601        3.8844497189890799     
 C   3.8090673682241190        2.1342369027597203        7.1476539184187091     
 H   2.5708035210805749       0.36969364251328135        7.2603038379277969     
 C  -2.1801311357433870       -2.5468866689049992       0.11360591748377499     
 H  -1.1115036899345514      -0.91628466086138549      -0.81004957404120503     
 H  -3.2796838731910580       -3.9904181390995737        1.2962734836356429     
 C  -5.0262572756107344       -1.9521139201763646        6.9528263805839599     
 H  -3.0650395621059459       -2.7763146712607361        7.3476316733339022     
 H  -6.8427941080857817      -0.95749195922027097        6.3264758673843851     
 C  -6.1799248047342310        3.2882400041141304        2.0085147548086093     
 H  -5.7125615242069863        4.4842189403288559        3.7465202045447468     
 H  -6.4190943297769065        1.9106010756563225       0.36831141076622831     
 C  0.11731379864033986       -2.5468705016384390        8.3164409220469366     
 H -0.95130331779312538      -0.91626253191726237        9.2400978695595661     
 H   1.2168554258110467       -3.9904083814093849        7.1337709115809504     
 C   2.9634577511007918       -1.9521052126006653        1.4772264256656495     
 H   1.0022449481587850       -2.7763210203683424        1.0824268075314718     
 H   4.7799880580258272      -0.95746737146774918        2.1035702218771672     
 C   4.1171119048085512        3.2882497498948151        6.4215326888748008     
 H   3.6497340612026483        4.4842425014094385        4.6835407137537848     
 H   4.3562974021553282        1.9105966603717350        8.0617219092202550     
 H  -1.9860429324150690       -3.2254082241054585      -0.71413254436017093     
 H  -5.5003636766302879       -2.4695435500753748        7.7856027280737736     
 H  -6.9615241741374509        3.9583940946050138        1.6580584024936089     
 H  -7.6775718807253715E-002  -3.2253906138312716        9.1441801891320225     
 H   3.4375673532557758       -2.4695363531469225       0.64445281124023479     
 H   4.8987120439701703        3.9584027585093300        6.7719893428599232     
 Br   7.7640144949918346        5.1323556813479181        14.233835907215092     
 Co   8.3247994511736394        6.4930162744274273        12.392663203435891     
 P   10.193691905719350        7.6718918892028780        13.020829273184711     
 Br   8.8855907344666889        5.1323580623547702        10.551491171495750     
 P   6.4559005005909942        7.6718811760524028        11.764498709562831     
 C   9.9246615978389450        8.8736972956469948        14.364091370876192     
 C   11.070548368074975        8.6102559176865725        11.718436723127450     
 C   11.470777745993054        6.5390569087899744        13.684336178750183     
 C   6.7249310462650120        8.8736884141352803        10.421238739565085     
 C   5.5790446622455327        8.6102423540159077        13.066893187105672     
 C   5.1788173631322083        6.5390441055411168        11.100991881768735     
 C   9.1868115625573825        8.4545027770483010        15.487137500705906     
 C   10.425740075572911        10.184702848600935        14.314261928254243     
 C   10.329040035917798        9.5017413796421248        10.922755156436651     
 C   12.447572025494413        8.4565330744058755        11.481151399613923     
 C   11.772482827263218        5.3670464679974446        12.967414472430962     
 C   12.168844767291292        6.8233698629668131        14.870329967964777     
 C   7.4627825912033217        8.4544966032986846        9.2981926116903413     
 C   6.2238549530258096        10.184694708825676        10.471071899888331     
 C   6.3205524888463200        9.5017319400983151        13.862570657533585     
 C   4.2020221882397566        8.4565155982640547        13.304182611324562     
 C   4.8771150473750904        5.3670326120486260        11.817913066342580     
 C   4.4807493483915168        6.8233569713796749        9.9149986716136578     
 C   8.9736253975398341        9.3309938530222922        16.549931698029717     
 H   8.7775572345464550        7.4459856051599775        15.523190435193719     
 C   10.194630145702533        11.061853577236743        15.377085426313727     
 H   10.980972198095442        10.524576220749452        13.445291377225971     
 C   10.951616308365400        10.206895251620622        9.8909998399956400     
 H   9.2636622130260946        9.6440417816146180        11.095894906484212     
 C   13.070071143054101        9.1789478377641149        10.459122630212645     
 H   13.026769790289899        7.7594087938609375        12.081683882318373     
 C   12.775850584367667        4.5092179281515135        13.423168558915826     
 H   11.215897128867040        5.1258093357295467        12.062086477634601     
 C   13.165266613982931        5.9552400491415236        15.325302395108302     
 H   11.926996107735185        7.7197785853947547        15.437953449772095     
 C   7.6759727426810000        9.3309911949014435        8.2354020374843842     
 H   7.8720360852291398        7.4459792549872592        9.2621372132964908     
 C   6.4549693483753252        11.061849040179187        9.4082524927410702     
 H   5.6686215820280115        10.524565914673319        11.340042429744484     
 C   5.6979766041815756        10.206887965497737        14.894324668430768     
 H   7.3859295844193769        9.6440345084306216        13.689428197261538     
 C   3.5795233960836903        9.1789327376235956        14.326209971184426     
 H   3.6228251109275651        7.7593870742462636        12.703654298407351     
 C   3.8737481914491934        4.5092029709109971        11.362159047454563     
 H   5.4337021687260334        5.1257959439384155        12.723240354435623     
 C   3.4843292031741804        5.9552255352826720        9.4600259593100784     
 H   4.7225959836672944        7.7197668134345916        9.3473760845701790     
 C   9.4735213436135410        10.636343611706558        16.494085127330717     
 H   8.4048949820977121        9.0057392050526648        17.417737605796376     
 H   10.573071867522261        12.079878336240801        15.311419589976349     
 C   12.319656973533537        10.041578730476001        9.6548659140212738     
 H   10.358441750128598        10.865784786419029        9.2600594411430812     
 H   14.136190790665125        9.0469523675152139        10.281218029991575     
 C   13.473318195303646        4.8012307437858635        14.599178550953576     
 H   13.005951297537891        3.6052425011709142        12.861180517904030     
 H   13.712492005239188        6.1788788932607348        16.239373546670500     
 C   7.1760799443431242        10.636341979035231        8.2912528507420049     
 H   8.2447044223493453        9.0057386962580050        7.3675960940505760     
 H   6.0765295391183312        12.079874279369774        9.4739214750335314     
 C   4.3299366233042704        10.041569406485626        15.130461383955572     
 H   6.2911509871864340        10.865781330393366        15.525261293721774     
 H   2.5134045597618222        9.0469349073535810        14.504117396458170     
 C   3.1762798620576134        4.8012154230787853        10.186149425669580     
 H   3.6436487174003220        3.6052269036494335        11.924146624491865     
 H   2.9371031395745639        6.1788638282775841        8.5459551344792395     
 H   9.2794341688387281        11.314863034241254        17.321825532463304     
 H   12.793765644435005        10.559007839071208        8.8220905063467221     
 H   14.254918699391098        4.1310788460774912        14.949636600023027     
 H   7.3701709375881617        11.314864517271049        7.4635158835329065     
 H   3.8558279614674169        10.559001791596199        15.963234753953383     
 H   2.3946801884053919        4.1310626155116141        9.8356915513994263     
         142

 Br -0.47691354257849622        2.9580376359760945        2.3732431806469014     
 Co  -1.0314090178207451        1.5956598233396966        4.2150200383474470     
 P  -2.8985810714779467       0.41651551587404018        3.5841536586023661     
 Br  -1.5859048973374046        2.9580416476566085        6.0567940331002754     
 P  0.83576766114788370       0.41652247473434112        4.8458886810398685     
 C  -2.6292600138236550      -0.78298846942153244        2.2387980242541135     
 C  -3.7758562747142452      -0.52364373014813548        4.8848953855521167     
 C  -4.1749396834459933        1.5510714793104634        2.9226738956707834     
 C  0.56644624660014442      -0.78297983964634688        6.1912457776764356     
 C   1.7130456696111718      -0.52363773125310675        3.5451492609571984     
 C   2.1121248378962831        1.5510796871853212        5.5073687728856342     
 C  -1.8906227166004823      -0.36280439382561186        1.1166022642514304     
 C  -3.1313966013011441       -2.0936566890812056        2.2864721247443804     
 C  -3.0346179191460361       -1.4157013009827208        5.6802089852115039     
 C  -5.1528120823140053      -0.36946337673346191        5.1222950552538205     
 C  -4.4753959699095045        2.7220945563955494        3.6416952395834676     
 C  -4.8734609333739645        1.2692740232444892        1.7364079675868933     
 C -0.17218802218644536      -0.36279280027695232        7.3134424169070691     
 C   1.0685783130517501       -2.0936496907627573        6.1435716452763991     
 C  0.97181070955931337       -1.4157004547243717        2.7498381255063316     
 C   3.0900009308775531      -0.36945297223255946        3.3077490586601801     
 C   2.4125751252270908        2.7221068965655513        4.7883516988184702     
 C   2.8106525643344460        1.2692776771649912        6.6936298723691632     
 C  -1.6777886221533280       -1.2379797224083269        5.2637338921041443E-002
 H  -1.4807174030763330       0.64548084370477588        1.0820053062573307     
 C  -2.9007516653390821       -2.9694304261178761        1.2224215420814428     
 H  -3.6872160338162341       -2.4344346003878270        3.1547011790203654     
 C  -3.6573681508848623       -2.1206618654071940        6.7119893050818646     
 H  -1.9692819513743691       -1.5583532681363557        5.5070296734407984     
 C  -5.7754675930408048       -1.0915551673493462        6.1444452318785858     
 H  -5.7317281694554589       0.32801469900124652        4.5218967724455519     
 C  -5.4783785763857278        3.5814020276355474        3.1879560011652566     
 H  -3.9181774334343005        2.9614293727377765        4.5471327424432006     
 C  -5.8692778149141240        2.1390278809771157        1.2832607798430904     
 H  -4.6324983120103562       0.37360939024108819        1.1672200026814283     
 C -0.38502335082219130       -1.2379668194542559        8.3774081254850294     
 H -0.58209037569545363       0.64549360533937694        7.3480391102558000     
 C  0.83793226350095706       -2.9694220890388117        7.2076231070379349     
 H   1.6243951532395455       -2.4344299468497130        5.2753419117022116     
 C   1.5945637918024131       -2.1206623595306224        1.7180603434660717     
 H  -9.3524914460036981E-002  -1.5583554284608541        2.9230172171541984     
 C   3.7126592790561519       -1.0915459608554934        2.2856014085467589     
 H   3.6689143915909388       0.32802947206340144        3.9081448626750550     
 C   3.4155581165825568        3.5814142627634769        5.2420904635377603     
 H   1.8553520706205497        2.9614444225895298        3.8829176594445403     
 C   3.8064695501620598        2.1390314878298602        7.1467767663593555     
 H   2.5696948854902875       0.37360944925664064        7.2628142967638984     
 C  -2.1789418593716934       -2.5429462297024990       0.10625071454188749     
 H  -1.1084693533172758      -0.91188459583069281      -0.81446089252060250     
 H  -3.2802302517455293       -3.9871710034997876        1.2866107784678216     
 C  -5.0252279537553672       -1.9544731425381823        6.9485607293419811     
 H  -3.0644396434029728       -2.7799513712303683        7.3427300954169521     
 H  -6.8414785222428911      -0.95896731786013556        6.3226681257921928     
 C  -6.1763692758171151        3.2918908264570654        2.0116213771543046     
 H  -5.7078441321534941        4.4843772723144282        3.7518306939223738     
 H  -6.4168555802384537        1.9173715731281613       0.36894439543311419     
 C  0.11612575352017007       -2.5429349566692192        8.3237948681734686     
 H -0.95434051179656265      -0.91186948295863135        9.2445068806797828     
 H   1.2174075180555235       -3.9871639029546926        7.1434337001904753     
 C   2.9624231199503961       -1.9544696126503325        1.4814887678328248     
 H   1.0016377499293925       -2.7799563553341717        1.0873218589157359     
 H   4.7786697388129138      -0.95895472323387454        2.1073782697885837     
 C   4.1135548221542750        3.2918988407474075        6.4184204781874010     
 H   3.6450196061013242        4.4843925549047201        4.6782188633768929     
 H   4.3540522715276646        1.9173718053858675        8.0610893603601266     
 H  -1.9853255881575349       -3.2203955800027289      -0.72246407493008546     
 H  -5.4992419753151438       -2.4714213886376872        7.7816800174868872     
 H  -6.9577312786187271        3.9631084380025072        1.6626883138968045     
 H  -7.7491317653626920E-002  -3.2203831652156363        9.1525103637160115     
 H   3.4364393509778886       -2.4714190530734612       0.64837145257011741     
 H   4.8949171232850857        3.9631163762546651        6.7673530280299623     
 Br   7.7703046963959155        5.1314226650239592        14.234440690007547     
 Co   8.3247992699868192        6.4938020087137138        12.392664568817946     
 P   10.191971804609677        7.6729472327514392        13.023532154442355     
 Br   8.8792975833333454        5.1314220359273852        10.550890443097876     
 P   6.4576234935954986        7.6729412482262020        11.761797689281417     
 C   9.9226498762194737        8.8724507313734975        14.368888364038096     
 C   11.069249274787490        8.6131078960432870        11.722792611013725     
 C   11.468331066896527        6.5383927459449858        13.685013660275091     
 C   6.7269456951825077        8.8724452920176393        10.416442454482544     
 C   5.5803467504727662        8.6131004383579555        13.062538351402836     
 C   5.1812659327661041        6.5383853710705591        11.100316350634367     
 C   9.1840135347786926        8.4522649404741497        15.491084097802956     
 C   10.424785906286456        10.183119225550467        14.321215673527124     
 C   10.328012824758899        9.5051669962710612        10.927478953418326     
 C   12.446205365797208        8.4589270680529367        11.485394840856964     
 C   11.768786431131609        5.3673674453987221        12.965995586865482     
 C   12.166854907145650        6.8201945493834071        14.871277087482389     
 C   7.4655833304016630        8.4522609139993445        9.2942470517951694     
 C   6.2248102220629056        10.183113894712836        10.464116597544166     
 C   6.3215829761731612        9.5051624506991583        13.857848994166794     
 C   4.2033915144198781        8.4589168958820267        13.299939188512280     
 C   4.8808129070875461        5.3673590864743144        11.819333807071290     
 C   4.4827412402957583        6.8201871672398369        9.9140534246068288     
 C   8.9711798054199168        9.3274387554111460        16.555050310914861     
 H   8.7741088857232263        7.4439793901299893        15.525679999246860     
 C   10.194141428551267        11.058891452368373        15.385267670856864     
 H   10.980604726997720        10.523898533824728        13.452986770412986     
 C   10.950765044782699        10.210127992360311        9.8957000770478221     
 H   9.2626767649630466        9.6478197938573089        11.100656972892107     
 C   13.068862901027050        9.1810193878820563        10.463246275556322     
 H   13.025120169444950        7.7614481761804681        12.085793406209188     
 C   12.771770313883833        4.5080618469257567        13.419735712907915     
 H   11.211566494933521        5.1280296567147747        12.060559716667299     
 C   13.162673173241469        5.9504427346207622        15.324425101554151     
 H   11.925893348817596        7.7158611484473774        15.440462415686049     
 C   7.6784189397904994        9.3274363888507210        8.2302825428421915     
 H   7.8754880194145720        7.4439754486436298        9.2596501836482457     
 C   6.4554568163376631        11.058887806339593        9.4000665679705371     
 H   5.6689903341140067        10.523891982836659        11.332345244222243     
 C   5.6988311301407890        10.210124964048868        14.889627009365384     
 H   7.3869185363596896        9.6478166751653109        13.684669025230770     
 C   3.5807343267418461        9.1810108471617990        14.322086858292215     
 H   3.6244771412137839        7.7614349482731324        12.699543700153676     
 C   3.8778299702245969        4.5080524509554971        11.365593558827282     
 H   5.4380339737630177        5.1280215977692079        12.724769090067811     
 C   3.4869244042370897        5.9504339927913357        9.4609050788050411     
 H   4.7237011041836476        7.7158547252672962        9.3448688731850886     
 C   9.4723327151567709        10.632405470303279        16.501438502765357     
 H   8.4018611342488576        9.0013422654763318        17.422148388548187     
 H   10.573619437211132        12.076632327620400        15.321079505588177     
 C   12.318625003016772        10.043938366038001        9.6591302690606398     
 H   10.357837943964299        10.869418687109516        9.2649592107215408     
 H   14.134874065232564        9.0484312216076077        10.285025076295788     
 C   13.469763369201825        4.7975772937429317        14.596067886226788     
 H   13.001235261618946        3.6050848872354568        12.855863482652014     
 H   13.710253070969596        6.1721025298803678        16.238739380735250     
 C   7.1772670264715641        10.632403412817617        8.2838961091210024     
 H   8.2477385750746741        9.0013411276290025        7.3631846010252886     
 H   6.0759790723591651        12.076628674534888        9.4642559700667679     
 C   4.3309716996021370        10.043933891092811        15.126199000427786     
 H   6.2917581781432155        10.869418307096685        15.520365180610886     
 H   2.5147237944809104        9.0484208699767912        14.500310355229088     
 C   3.1798362546788068        4.7975676689393918        10.189261741734791     
 H   3.6483662660501617        3.6050748143747167        11.929465250295934     
 H   2.9393438624872830        6.1720934005887935        8.5465911247396189     
 H   9.2787168452693649        11.309853605120626        17.330154363231653     
 H   12.792640556467502        10.560886583235604        8.8260118168233603     
 H   14.251126434945551        4.1263612312387457        14.945001572561514     
 H   7.3708847942940823        11.309853047635523        7.4551819240164541     
 H   3.8569563692837088        10.560884321548102        15.959316201476694     
 H   2.3984740138526961        4.1263507453058077        9.8403280344997128     
         142

 Br -0.48320424850000004        2.9589736745000002        2.3726412975000000     
 Co  -1.0314086262000002        1.5948741783000002        4.2150195383000018     
 P  -2.8968601705000010       0.41545983310000001        3.5814510876000001     
 Br  -1.5796127504999999        2.9589750763999998        6.0573972721000002     
 P  0.83404535300000004       0.41546246760000000        4.8485897399000004     
 C  -2.6272465909000005      -0.78174180209999999        2.2340011708000000     
 C  -3.7745577129000001      -0.52649622689999998        4.8805388090000017     
 C  -4.1724920502000016        1.5517346654999999        2.9219950396000001     
 C  0.56443212749999949      -0.78173740690000004        6.1960414481000017     
 C   1.7117442078000003      -0.52649528810000001        3.5495038173000002     
 C   2.1096766030000005        1.5517387486000001        5.5080443034000002     
 C  -1.8878233237000006      -0.36056535289999991        1.1126559851000000     
 C  -3.1304406492000001       -2.0920729880000000        2.2795174823000002     
 C  -3.0335925452000003       -1.4191289302000001        5.6754840687000003     
 C  -5.1514457199999999      -0.37185600569999988        5.1180510365000016     
 C  -4.4716982530999996        2.7217740231999992        3.6431105694000001     
 C  -4.8714706753999995        1.2724460747999995        1.7354603112000000     
 C -0.17498986629999980      -0.36055934719999999        7.3173868806000000     
 C   1.0676247548000009       -2.0920691525000001        6.1505258601000001     
 C  0.97078057210000013       -1.4191297527999995        2.7545590537000000     
 C   3.0886324142000010      -0.37185463199999991        3.3119928028999999     
 C   2.4088794495000010        2.7217791205999999        4.7869290652999998     
 C   2.8086585838999998        1.2724499569000001        6.6945770259000019     
 C  -1.6753421845000005       -1.2344223328999999        4.7518087300000011E-002
 H  -1.4772678135000006       0.64748835480000022        1.0795168596000004     
 C  -2.9002616936000001       -2.9664671494000001        1.2142373920000000     
 H  -3.6868464462000001       -2.4337576308000011        3.1470047831999999     
 C  -3.6565198048000003       -2.1238961951999991        6.7072876054000004     
 H  -1.9682985071000003       -1.5621347155999996        5.5022665206000001     
 C  -5.7742607263000023       -1.0936248373000004        6.1403207048000015     
 H  -5.7300778052000014       0.32597788139999989        4.5177870632000019     
 C  -5.4742971375000007        3.5825577266999993        3.1913839703000004     
 H  -3.9138451820000020        2.9592111338999998        4.5486553474999996     
 C  -5.8666841062999993        2.1438210733999998        1.2841362101000005     
 H  -4.6313954478000001       0.37752243860000001        1.1647121577000004     
 C -0.38747132790000016       -1.2344153793999999        8.3825255102000007     
 H -0.58554426650000035       0.64749480989999997        7.3505254644000022     
 C  0.83744568930000041       -2.9664622874999993        7.2158067945000015     
 H   1.6240295607999995       -2.4337551058000009        5.2830384640000014     
 C   1.5937094975000003       -2.1238983176000001        1.7227573469000004     
 H  -9.4513624599999901E-002  -1.5621358171000004        2.9277753371999999     
 C   3.7114490767000015       -1.0936246874000000        2.2897249703000009     
 H   3.6672634291999997       0.32598063510000003        3.9122562185000009     
 C   3.4114780413000005        3.5825639809999998        5.2386541156000019     
 H   1.8510241270000005        2.9592159124999999        3.8813855999000002     
 C   3.8038717321000011        2.1438260729000000        7.1458996143000020     
 H   2.5685862499000001       0.37752525599999998        7.2653247556000000     
 C  -2.1777525830000002       -2.5390057904999992        9.8895511600000000E-002
 H  -1.1054350167000002      -0.90748453080000002      -0.81887221099999996     
 H  -3.2807766303000006       -3.9839238679000011        1.2769480733000005     
 C  -5.0241986319000000       -1.9568323648999999        6.9442950781000015     
 H  -3.0638397247000002       -2.7835880712000001        7.3378285175000020     
 H  -6.8401629364000005      -0.96044267650000026        6.3188603842000015     
 C  -6.1728137469000002        3.2955416488000000        2.0147279994999998     
 H  -5.7031267401000019        4.4845356043000004        3.7571411833000008     
 H  -6.4146168307000000        1.9241420706000001       0.36957738010000002     
 C  0.11493770840000028       -2.5389994116999999        8.3311488143000005     
 H -0.95737770579999992      -0.90747643400000022        9.2489158917999994     
 H   1.2179596103000003       -3.9839194244999998        7.1530964888000002     
 C   2.9613884887999999       -1.9568340126999999        1.4857511100000000     
 H   1.0010305517000000       -2.7835916903000011        1.0922169102999999     
 H   4.7773514196000004      -0.96044207500000001        2.1111863177000001     
 C   4.1099977394999998        3.2955479315999998        6.4153082675000004     
 H   3.6403051510000002        4.4845426084000017        4.6728970130000000     
 H   4.3518071409000001        1.9241469503999999        8.0604568114999999     
 H  -1.9846082439000008       -3.2153829358999992      -0.73079560550000000     
 H  -5.4981202739999997       -2.4732992272000001        7.7777573069000017     
 H  -6.9539383831000041        3.9678227814000002        1.6673182253000001     
 H  -7.8206916500000112E-002  -3.2153757166000010        9.1608405383000004     
 H   3.4353113487000013       -2.4733017529999999       0.65229009390000003     
 H   4.8911222026000001        3.9678299940000001        6.7627167132000015     
 Br   7.7765948977999972        5.1304896487000002        14.235045472800003     
 Co   8.3247990887999990        6.4945877430000003        12.392665934200000     
 P   10.190251703500003        7.6740025763000004        13.026235035699999     
 Br   8.8730044322000019        5.1304860095000002        10.550289714700000     
 P   6.4593464866000030        7.6740013204000004        11.759096669000003     
 C   9.9206381546000042        8.8712041671000001        14.373685357199999     
 C   11.067950181500002        8.6159598743999997        11.727148498900000     
 C   11.465884387799999        6.5377285830999980        13.685691141800000     
 C   6.7289603441000025        8.8712021699000001        10.411646169400003     
 C   5.5816488386999987        8.6159585227000033        13.058183515700000     
 C   5.1837145024000000        6.5377266366000004        11.099640819499999     
 C   9.1812155070000010        8.4500271039000001        15.495030694900004     
 C   10.423831737000000        10.181535602500000        14.328169418800003     
 C   10.326985613600002        9.5085926128999994        10.932202750400004     
 C   12.444838706100006        8.4613210616999996        11.489638282100003     
 C   11.765090035000000        5.3676884227999997        12.964576701300000     
 C   12.164865047000008        6.8170192358000001        14.872224207000000     
 C   7.4683840696000043        8.4500252247000027        9.2903014918999993     
 C   6.2257654911000024        10.181533080599996        10.457161295200001     
 C   6.3226134635000015        9.5085929612999998        13.853127330800001     
 C   4.2047608406000005        8.4613181935000004        13.295695765700000     
 C   4.8845107668000027        5.3676855609000018        11.820754547800000     
 C   4.4847331321999997        6.8170173630999997        9.9131081775999998     
 C   8.9687342132999976        9.3238836577999997        16.560168923800006     
 H   8.7706605368999995        7.4419731751000002        15.528169563300001     
 C   10.193652711400004        11.055929327500003        15.393449915400003     
 H   10.980237255900001        10.523220846900003        13.460682163600000     
 C   10.949913781199999        10.213360733100000        9.9004003141000041     
 H   9.2616913168999986        9.6515978060999998        11.105419039300003     
 C   13.067654658999999        9.1830909379999994        10.467369920900000     
 H   13.023470548600001        7.7634875584999978        12.089902930100003     
 C   12.767690043400000        4.5069057657000000        13.416302866900002     
 H   11.207235861000001        5.1302499777000019        12.059032955699999     
 C   13.160079732500005        5.9456454201000000        15.323547808000001     
 H   11.924790589900006        7.7119437115000000        15.442971381600003     
 C   7.6808651368999996        9.3238815828000003        8.2251630482000007     
 H   7.8789399536000033        7.4419716423000004        9.2571631540000006     
 C   6.4559442843000010        11.055926572500001        9.3918806432000039     
 H   5.6693590862000010        10.523218051000001        11.324648058700003     
 C   5.6996856561000033        10.213361962600001        14.884929350300000     
 H   7.3879074883000015        9.6515988419000003        13.679909853200000     
 C   3.5819452574000019        9.1830889567000007        14.317963745400004     
 H   3.6261291715000024        7.7634828223000021        12.695433101900001     
 C   3.8819117490000004        4.5069019309999980        11.369028070200001     
 H   5.4423657788000011        5.1302472516000002        12.726297825700000     
 C   3.4895196052999995        5.9456424502999985        9.4617841983000037     
 H   4.7248062247000000        7.7119426370999999        9.3423616618000000     
 C   9.4711440867000007        10.628467328899999        16.508791878200000     
 H   8.3988272864000031        8.9969453259000005        17.426559171299999     
 H   10.574167006900002        12.073386318999997        15.330739421200004     
 C   12.317593032500005        10.046298001600000        9.6633946241000039     
 H   10.357234137799999        10.873052587800000        9.2698589803000004     
 H   14.133557339800005        9.0499100756999997        10.288832122600004     
 C   13.466208543100002        4.7939238437000000        14.592957221500001     
 H   12.996519225700000        3.6049272732999991        12.850546447399999     
 H   13.708014136700005        6.1653261664999999        16.238105214800001     
 C   7.1784541086000040        10.628464846600004        8.2765393674999999     
 H   8.2507727278000029        8.9969435590000000        7.3587731080000003     
 H   6.0754286055999991        12.073383069700000        9.4545904651000043     
 C   4.3320067759000036        10.046298375699996        15.121936616899999     
 H   6.2923653690999970        10.873055283800003        15.515469067500000     
 H   2.5160430291999982        9.0499068325999996        14.496503314000003     
 C   3.1833926472999998        4.7939199147999982        10.192374057800000     
 H   3.6530838147000009        3.6049227250999998        11.934783876100003     
 H   2.9415845854000020        6.1653229729000021        8.5472271150000001     
 H   9.2779995217000000        11.304844176000000        17.338483193999998     
 H   12.791515468499998        10.562765327399999        8.8299331273000004     
 H   14.247334170500004        4.1216436164000001        14.940366545100003     
 H   7.3715986510000029        11.304841577999996        7.4468479645000016     
 H   3.8580847771000002        10.562766851500003        15.955397649000004     
 H   2.4022678393000003        4.1216388751000004        9.8449645175999994     
         142

 Br -0.48949495442150387        2.9599097130239058        2.3720394143530985     
 Co  -1.0314082345792552        1.5940885332603039        4.2150190382525565     
 P  -2.8951392695220552       0.41440415032595984        3.5787485165976340     
 Br  -1.5733206036625953        2.9599085051433911        6.0580005110997250     
 P  0.83232304485211639       0.41440246046565887        4.8512907987601324     
 C  -2.6252331679763459      -0.78049513477846755        2.2292043173458866     
 C  -3.7732591510857549      -0.52934872365186447        4.8761822324478867     
 C  -4.1700444169540098        1.5523978516895365        2.9213161835292167     
 C  0.56241800839985456      -0.78049497415365321        6.2008371185235678     
 C   1.7104427459888287      -0.52935284494689328        3.5538583736428020     
 C   2.1072283681037178        1.5523978100146789        5.5087198339143661     
 C  -1.8850239307995189      -0.35832631197438797        1.1087097059485695     
 C  -3.1294846970988561       -2.0904892869187943        2.2725628398556199     
 C  -3.0325671712539646       -1.4225565594172793        5.6707591521884968     
 C  -5.1500793576859945      -0.37424863466653785        5.1138070177461827     
 C  -4.4680005362904947        2.7214534900044489        3.6445258992165326     
 C  -4.8694804174260344        1.2756181263555098        1.7345126548131067     
 C -0.17779171041355424      -0.35832589412304766        7.3213313442929309     
 C   1.0666711965482516       -2.0904886142372430        6.1574800749236012     
 C  0.96975043464068689       -1.4225590508756274        2.7592799818936684     
 C   3.0872638975224489      -0.37425629176744035        3.3162365471398196     
 C   2.4051837737729111        2.7214513446344486        4.7855064317815295     
 C   2.8066646034655536        1.2756222366350090        6.6955241794308407     
 C  -1.6728957468466730       -1.2308649433916730        4.2398835678958580E-002
 H  -1.4738182239236681       0.64949586589522457        1.0770284129426702     
 C  -2.8997717218609180       -2.9635038726821241        1.2060532419185572     
 H  -3.6864768585837662       -2.4330806612121751        3.1393083873796344     
 C  -3.6556714587151382       -2.1271305249928041        6.7025859057181361     
 H  -1.9673150628256315       -1.5659161630636436        5.4975033677592018     
 C  -5.7730538595591998       -1.0956945072506545        6.1361961777214171     
 H  -5.7284274409445439       0.32394106379875326        4.5136773539544519     
 C  -5.4702156986142736        3.5837134257644512        3.1948119394347443     
 H  -3.9095129305657035        2.9569928950622231        4.5501779525567985     
 C  -5.8640903976858745        2.1486142658228840        1.2850116403569105     
 H  -4.6302925835896440       0.38143548695891183        1.1622043127185724     
 C -0.38991930497780902       -1.2308639393457439        8.3876428949149719     
 H -0.58899815730454708       0.64949601446062299        7.3530118185442044     
 C  0.83695911509904375       -2.9635024859611869        7.2239904819620682     
 H   1.6236639683604535       -2.4330802647502887        5.2907350162977913     
 C   1.5928552031975876       -2.1271342756693778        1.7274543503339290     
 H  -9.5502334739962821E-002  -1.5659162057391467        2.9325334572458015     
 C   3.7102388743438510       -1.0957034139445065        2.2938485320532429     
 H   3.6656124668090606       0.32393179813659861        3.9163675743249469     
 C   3.4073979660174443        3.5837136992365228        5.2352177676622436     
 H   1.8466961833794513        2.9569874024104701        3.8798535403554602     
 C   3.8012739140379423        2.1486206579701399        7.1450224622406484     
 H   2.5674776143097127       0.38144106274335932        7.2678352144361016     
 C  -2.1765633066283070       -2.5350653512974994        9.1540308658112510E-002
 H  -1.1024006800827246      -0.90308446576930723      -0.82328352947939742     
 H  -3.2813230088544718       -3.9806767323002146        1.2672853681321794     
 C  -5.0231693100446329       -1.9591915872618175        6.9400294268580218     
 H  -3.0632398059970276       -2.7872247711696319        7.3329269395830519     
 H  -6.8388473505571099      -0.96191803513986496        6.3150526426078102     
 C  -6.1692582179828852        3.2991924711429346        2.0178346218456951     
 H  -5.6984093480465097        4.4846939362855727        3.7624516726776278     
 H  -6.4123780811615463        1.9309125680718389       0.37021036476688585     
 C  0.11374966327983049       -2.5350638667307805        8.3385027604265325     
 H -0.96041489980343719      -0.90308338504136909        9.2533249029202160     
 H   1.2185117025444772       -3.9806749460453070        7.1627592774095250     
 C   2.9603538576496038       -1.9591984127496673        1.4900134521671753     
 H   1.0004233534706075       -2.7872270252658304        1.0971119616842639     
 H   4.7760331003870871      -0.96192942676612547        2.1149943656114165     
 C   4.1064406568457246        3.2991970224525922        6.4121960568125997     
 H   3.6355906958986761        4.4846926618952834        4.6675751626231072     
 H   4.3495620102723356        1.9309220954141324        8.0598242626398733     
 H  -1.9838908996424667       -3.2103702917972696      -0.73912713606991454     
 H  -5.4969985726848556       -2.4751770657623129        7.7738345963131161     
 H  -6.9501454875812811        3.9725371247974932        1.6719481367031956     
 H  -7.8922515346373304E-002  -3.2103682679843657        9.1691707128839894     
 H   3.4341833464221141       -2.4751844529265385       0.65620873522988266     
 H   4.8873272819149145        3.9725436117453352        6.7580803983700406     
 Br   7.7828850992040790        5.1295566323760413        14.235650255592459     
 Co   8.3247989076131788        6.4953734772862868        12.392667299582055     
 P   10.188531602390329        7.6750579198485616        13.028937916957643     
 Br   8.8667112810666584        5.1295499830726152        10.549688986302124     
 P   6.4610694796045074        7.6750613925737987        11.756395648718589     
 C   9.9186264329805347        8.8699576028265028        14.378482350361903     
 C   11.066651088212515        8.6188118527567124        11.731504386786275     
 C   11.463437708703472        6.5370644202550103        13.686368623324908     
 C   6.7309749930174974        8.8699590477823609        10.406849884317461     
 C   5.5829509269272313        8.6188166070420511        13.053828679997164     
 C   5.1861630720338958        6.5370679021294418        11.098965288365632     
 C   9.1784174792213093        8.4477892673258506        15.498977291997052     
 C   10.422877567713545        10.179951979449534        14.335123164072883     
 C   10.325958402441104        9.5120182295289375        10.936926547381681     
 C   12.443472046402803        8.4637150553470626        11.493881723343042     
 C   11.761393638868391        5.3680094002012773        12.963157815734519     
 C   12.162875186854366        6.8138439222165932        14.873171326517612     
 C   7.4711848087983457        8.4477895354006609        9.2863559320048292     
 C   6.2267207601370993        10.179952266487156        10.450205992855835     
 C   6.3236439508268418        9.5120234719008412        13.848405667433209     
 C   4.2061301667801230        8.4637194911179741        13.291452342887720     
 C   4.8882086265124594        5.3680120353256893        11.822175288528710     
 C   4.4867250241042411        6.8138475589601626        9.9121629305931709     
 C   8.9662886211800785        9.3203285601888535        16.565287536685151     
 H   8.7672121880767726        7.4399669600700111        15.530659127353141     
 C   10.193163994248740        11.052967202631633        15.401632159943142     
 H   10.979869784802281        10.522543159975278        13.468377556787013     
 C   10.949062517617300        10.216593473839689        9.9051005511521861     
 H   9.2607058688369506        9.6553758183426908        11.110181105707898     
 C   13.066446416972948        9.1851624881179426        10.471493566243677     
 H   13.021820927755051        7.7655269408195275        12.094012453990818     
 C   12.763609772916167        4.5057496844742433        13.412870020892090     
 H   11.202905227066481        5.1324702986852291        12.057506194732699     
 C   13.157486291758541        5.9408481055792377        15.322670514445850     
 H   11.923687830982416        7.7080262745526227        15.445480347513957     
 C   7.6833113340094998        9.3203267767492797        8.2200435535578098     
 H   7.8823918877854346        7.4399678359563710        9.2546761243517555     
 C   6.4564317522623389        11.052965338660409        9.3836947184294708     
 H   5.6697278382859952        10.522544119163342        11.316950873177763     
 C   5.7005401820592176        10.216598961151133        14.880231691234616     
 H   7.3888964402403134        9.6553810086346896        13.675150681169230     
 C   3.5831561880581577        9.1851670662382023        14.313840632507793     
 H   3.6277812017862208        7.7655306963268718        12.691322503646326     
 C   3.8859935277754039        4.5057514110444989        11.372462581572719     
 H   5.4466975838369844        5.1324729054307925        12.727826561332188     
 C   3.4921148063629093        5.9408509078086613        9.4626633177949664     
 H   4.7259113452163524        7.7080305489327037        9.3398544504149115     
 C   9.4699554582432306        10.624529187496719        16.516145253634644     
 H   8.3957934385511486        8.9925483863236693        17.430969954051811     
 H   10.574714576588871        12.070140310379594        15.340399336811831     
 C   12.316561061983238        10.048657637162000        9.6676589791393681     
 H   10.356630331635699        10.876686488490485        9.2747587498784601     
 H   14.132240614367445        9.0513889297923917        10.292639168904220     
 C   13.462653716998179        4.7902703936570683        14.589846556773214     
 H   12.991803189781054        3.6047696593645413        12.845229412147985     
 H   13.705775202430413        6.1585498031196320        16.237471048864752     
 C   7.1796411907284439        10.624526280382391        8.2691826258789973     
 H   8.2538068805253317        8.9925459903709974        7.3543616149747120     
 H   6.0748781388408331        12.070137464865113        9.4449249601332408     
 C   4.3330418521978702        10.048662860307180        15.117674233372213     
 H   6.2929725600567785        10.876692260503320        15.510572954389113     
 H   2.5173622639190860        9.0513927952232081        14.492696272770919     
 C   3.1869490399211928        4.7902721606606047        10.195486373865210     
 H   3.6578013633498401        3.6047706358252829        11.940102501904072     
 H   2.9438253083127210        6.1585525452112106        8.5478631052603813     
 H   9.2772821981306350        11.299834746879373        17.346812024768344     
 H   12.790390380532495        10.564644071564395        8.8338544377766404     
 H   14.243541906054457        4.1169260015612545        14.935731517638493     
 H   7.3723125077059235        11.299830108364469        7.4385140049835492     
 H   3.8592131849162916        10.564649381451904        15.951479096523313     
 H   2.4060616647473045        4.1169270048941931        9.8496010007002859     
         142

 Br -0.49578566034300764        2.9608457515478119        2.3714375312061970     
 Co  -1.0314078429585103        1.5933028882206077        4.2150185382051113     
 P  -2.8934183685441091       0.41334846755191967        3.5760459455952684     
 Br  -1.5670284568251904        2.9608419338867820        6.0586037500994498     
 P  0.83060073670423262       0.41334245333131775        4.8539918576202643     
 C  -2.6232197450526913      -0.77924846745693499        2.2244074638917737     
 C  -3.7719605892715098      -0.53220122040372908        4.8718256558957718     
 C  -4.1675967837080181        1.5530610378790730        2.9206373274584334     
 C  0.56040388929970952      -0.77925254140730638        6.2056327889471339     
 C   1.7091412841776572      -0.53221040179378654        3.5582129299856038     
 C   2.1047801332074347        1.5530568714293578        5.5093953644287330     
 C  -1.8822245378990370      -0.35608727104877597        1.1047634267971389     
 C  -3.1285287449977122       -2.0889055858375882        2.2656081974112396     
 C  -3.0315417973079288       -1.4259841886345586        5.6660342356769933     
 C  -5.1487129953719890      -0.37664126363307576        5.1095629989923630     
 C  -4.4643028194809888        2.7211329568088991        3.6459412290330651     
 C  -4.8674901594520694        1.2787901779110202        1.7335649984262131     
 C -0.18059355452710865      -0.35609244104609528        7.3252758079858626     
 C   1.0657176382965021       -2.0889080759744858        6.1644342897472013     
 C  0.96872029718137365       -1.4259883489512555        2.7640009100873368     
 C   3.0858953808448972      -0.37665795153488085        3.3204802913796390     
 C   2.4014880980458209        2.7211235686688968        4.7840837982630591     
 C   2.8046706230311074        1.2787945163700178        6.6964713329616794     
 C  -1.6704493091933454       -1.2273075538833460        3.7279584057917141E-002
 H  -1.4703686343473357       0.65150337699044880        1.0745399662853401     
 C  -2.8992817501218364       -2.9605405959642477        1.1978690918371144     
 H  -3.6861072709675322       -2.4324036916243497        3.1316119915592684     
 C  -3.6548231126302761       -2.1303648547856087        6.6978842060362718     
 H  -1.9663316185512627       -1.5696976105272875        5.4927402149184035     
 C  -5.7718469928183964       -1.0977641772013085        6.1320716506428328     
 H  -5.7267770766890873       0.32190424619750657        4.5095676447089019     
 C  -5.4661342597285465        3.5848691248289035        3.1982399085694881     
 H  -3.9051806791314045        2.9547746562244463        4.5517005576135983     
 C  -5.8614966890717497        2.1534074582457681        1.2858870706138203     
 H  -4.6291897193792879       0.38534853531782370        1.1596964677371444     
 C -0.39236728205561794       -1.2273124992914879        8.3927602796299450     
 H -0.59245204810909369       0.65149721902124602        7.3554981726884066     
 C  0.83647254089808698       -2.9605426844223741        7.2321741694241357     
 H   1.6232983759209074       -2.4324054237005766        5.2984315685955821     
 C   1.5920009088951750       -2.1303702337387556        1.7321513537678577     
 H  -9.6491044879925741E-002  -1.5696965943782930        2.9372915772916031     
 C   3.7090286719877010       -1.0977821404890129        2.2979720938064854     
 H   3.6639615044181215       0.32188296117319715        3.9204789301498928     
 C   3.4033178907348876        3.5848634174730454        5.2317814197244861     
 H   1.8423682397589023        2.9547588923209398        3.8783214808109205     
 C   3.7986760959758832        2.1534152430402798        7.1441453101812948     
 H   2.5663689787194253       0.38535686948671860        7.2703456732722032     
 C  -2.1753740302566134       -2.5311249120949992        8.4185105716225006E-002
 H  -1.0993663434654490      -0.89868440073861455      -0.82769484795879489     
 H  -3.2818693874089431       -3.9774295967004285        1.2576226629643581     
 C  -5.0221399881892657       -1.9615508096236351        6.9357637756160431     
 H  -3.0626398872940546       -2.7908614711392641        7.3280253616661017     
 H  -6.8375317647142193      -0.96339339377972955        6.3112449010156180     
 C  -6.1657026890657693        3.3028432934858696        2.0209412441913903     
 H  -5.6936919559930175        4.4848522682711449        3.7677621620552548     
 H  -6.4101393316230935        1.9376830655436776       0.37084334943377173     
 C  0.11256161815966070       -2.5311283217615608        8.3458567065530644     
 H -0.96345209380687447      -0.89869033608273807        9.2577339140404327     
 H   1.2190637947889540       -3.9774304675906147        7.1724220660190499     
 C   2.9593192264992081       -1.9615628127993345        1.4942757943343505     
 H  0.99981615524121503       -2.7908623602316598        1.1020070130685280     
 H   4.7747147811741737      -0.96341677853225083        2.1188024135228329     
 C   4.1028835741914484        3.3028461133051845        6.4090838461252000     
 H   3.6308762407973521        4.4848427153905650        4.6622533122462153     
 H   4.3473168796446719        1.9376972404282649        8.0591917137797449     
 H  -1.9831735553849326       -3.2053576476945400      -0.74745866663982907     
 H  -5.4958768713697115       -2.4770549043246253        7.7699118857262297     
 H  -6.9463525920625573        3.9772514681949866        1.6765780481063912     
 H  -7.9638114192746509E-002  -3.2053608193687304        9.1775008874679784     
 H   3.4330553441442269       -2.4770671528530772       0.66012737655976528     
 H   4.8835323612298298        3.9772572294906703        6.7534440835400797     
 Br   7.7891753006081599        5.1286236160520824        14.236255038384915     
 Co   8.3247987264263585        6.4961592115725733        12.392668664964109     
 P   10.186811501280657        7.6761132633971227        13.031640798215287     
 Br   8.8604181299333149        5.1286139566452302        10.549088257904250     
 P   6.4627924726090118        7.6761214647475979        11.753694628437175     
 C   9.9166147113610634        8.8687110385530055        14.383279343523807     
 C   11.065351994925029        8.6216638311134268        11.735860274672550     
 C   11.460991029606944        6.5364002574100217        13.687046104849816     
 C   6.7329896419349931        8.8687159256647199        10.402053599234920     
 C   5.5842530151544647        8.6216746913840989        13.049473844294328     
 C   5.1886116416677917        6.5364091676588840        11.098289757231264     
 C   9.1756194514426195        8.4455514307516992        15.502923889094102     
 C   10.421923398427090        10.178368356399066        14.342076909345764     
 C   10.324931191282205        9.5154438461578739        10.941650344363357     
 C   12.442105386705599        8.4661090489941238        11.498125164586083     
 C   11.757697242736782        5.3683303776025548        12.961738930169039     
 C   12.160885326708724        6.8106686086331871        14.874118446035224     
 C   7.4739855479966870        8.4455538461013209        9.2824103721096574     
 C   6.2276760291741953        10.178371452374316        10.443250690511670     
 C   6.3246744381536830        9.5154539825016844        13.843684004066418     
 C   4.2074994929602445        8.4661207887359460        13.287208920075438     
 C   4.8919064862249151        5.3683385097513776        11.823596029257420     
 C   4.4887169160084825        6.8106777548203246        9.9112176835863419     
 C   8.9638430290601612        9.3167734625777072        16.570406149570296     
 H   8.7637638392535440        7.4379607450400229        15.533148691406282     
 C   10.192675277097475        11.050005077763263        15.409814404486280     
 H   10.979502313704559        10.521865473050553        13.476072949974029     
 C   10.948211254034598        10.219826214579378        9.9098007882043682     
 H   9.2597204207739026        9.6591538305853817        11.114943172115794     
 C   13.065238174945897        9.1872340382358839        10.475617211587354     
 H   13.020171306910102        7.7675663231390581        12.098121977881632     
 C   12.759529502432333        4.5045936032484866        13.409437174884179     
 H   11.198574593132962        5.1346906196704571        12.055979433765398     
 C   13.154892851017079        5.9360507910584763        15.321793220891699     
 H   11.922585072064827        7.7041088376052453        15.447989313427911     
 C   7.6857575311189992        9.3167719706985572        8.2149240589156172     
 H   7.8858438219708669        7.4379640296127416        9.2521890947035104     
 C   6.4569192202246768        11.050004104820815        9.3755087936589376     
 H   5.6700965903719904        10.521870187326682        11.309253687655522     
 C   5.7013947080184311        10.219835959702264        14.875534032169233     
 H   7.3898853921806262        9.6591631753693790        13.670391509138462     
 C   3.5843671187163135        9.1872451757764058        14.309717519615582     
 H   3.6294332320724396        7.7675785703537406        12.687211905392651     
 C   3.8900753065508074        4.5046008910889990        11.375897092945438     
 H   5.4510293888739687        5.1346985592615848        12.729355296964377     
 C   3.4947100074258186        5.9360593653173250        9.4635424372899291     
 H   4.7270164657327056        7.7041184607654083        9.3373472390298211     
 C   9.4687668297864604        10.620591046093441        16.523498629069284     
 H   8.3927595907022940        8.9881514467473362        17.435380736803623     
 H   10.575262146277742        12.066894301759193        15.350059252423659     
 C   12.315529091466473        10.051017272724000        9.6719233341787341     
 H   10.356026525471400        10.880320389180971        9.2796585194569197     
 H   14.130923888934884        9.0528677838847855        10.296446215208434     
 C   13.459098890896358        4.7866169436141366        14.586735892046425     
 H   12.987087153862110        3.6046120454290840        12.839912376895969     
 H   13.703536268160821        6.1517734397392649        16.236836882929502     
 C   7.1808282728568837        10.620587714164776        8.2618258842579948     
 H   8.2568410332506605        8.9881484217419949        7.3499501219494245     
 H   6.0743276720816670        12.066891860030227        9.4352594551664772     
 C   4.3340769284957368        10.051027344914365        15.113411849844427     
 H   6.2935797510135600        10.880329237206640        15.505676841278225     
 H   2.5186814986381743        9.0528787578464183        14.488889231541837     
 C   3.1905054325423863        4.7866244065212111        10.198598689930421     
 H   3.6625189119996797        3.6046185465505660        11.945421127708141     
 H   2.9460660312254401        6.1517821175224201        8.5484990955207607     
 H   9.2765648745612719        11.294825317758745        17.355140855536693     
 H   12.789265292564991        10.566522815728790        8.8377757482532786     
 H   14.239749641608910        4.1122083867225090        14.931096490176980     
 H   7.3730263644118441        11.294818638728943        7.4301800454670968     
 H   3.8603415927325835        10.566531911403807        15.947560544046624     
 H   2.4098554901946088        4.1122151346883866        9.8542374838005724     
         142

 Br -0.50207636626451146        2.9617817900717176        2.3708356480592960     
 Co  -1.0314074513377651        1.5925172431809114        4.2150180381576652     
 P  -2.8916974675661633       0.41229278477787956        3.5733433745929024     
 Br  -1.5607363099877858        2.9617753626301733        6.0592069890991755     
 P  0.82887842855634897       0.41228244619697663        4.8566929164803962     
 C  -2.6212063221290367      -0.77800180013540254        2.2196106104376603     
 C  -3.7706620274572646      -0.53505371715559358        4.8674690793436577     
 C  -4.1651491504620264        1.5537242240686095        2.9199584713876496     
 C  0.55838977019956459      -0.77801010866095965        6.2104284593706991     
 C   1.7078398223664857      -0.53506795864067980        3.5625674863284056     
 C   2.1023318983111521        1.5537159328440366        5.5100708949430990     
 C  -1.8794251449985553      -0.35384823012316402        1.1008171476457085     
 C  -3.1275727928965682       -2.0873218847563826        2.2586535549668594     
 C  -3.0305164233618931       -1.4294118178518380        5.6613093191654906     
 C  -5.1473466330579836      -0.37903389259961373        5.1053189802385441     
 C  -4.4606051026714839        2.7208124236133489        3.6473565588495971     
 C  -4.8654999014781044        1.2819622294665305        1.7326173420393198     
 C -0.18339539864066309      -0.35385898796914295        7.3292202716787935     
 C   1.0647640800447529       -2.0873275377117286        6.1713885045708023     
 C  0.96769015972206041       -1.4294176470268833        2.7687218382810053     
 C   3.0845268641673451      -0.37905961130232130        3.3247240356194587     
 C   2.3977924223187310        2.7207957927033455        4.7826611647445878     
 C   2.8026766425966616        1.2819667961050265        6.6974184864925181     
 C  -1.6680028715400179       -1.2237501643750190        3.2160332436875702E-002
 H  -1.4669190447710034       0.65351088808567315        1.0720515196280098     
 C  -2.8987917783827544       -2.9575773192463717        1.1896849417556716     
 H  -3.6857376833512983       -2.4317267220365237        3.1239155957389029     
 C  -3.6539747665454141       -2.1335991845784137        6.6931825063544075     
 H  -1.9653481742768937       -1.5734790579909315        5.4879770620776060     
 C  -5.7706401260775939       -1.0998338471519626        6.1279471235642484     
 H  -5.7251267124336298       0.31986742859625994        4.5054579354633510     
 C  -5.4620528208428194        3.5860248238933554        3.2016678777042320     
 H  -3.9008484276971060        2.9525564173866701        4.5532231626703972     
 C  -5.8589029804576249        2.1582006506686522        1.2867625008707304     
 H  -4.6280868551689318       0.38926158367673552        1.1571886227557164     
 C -0.39481525913342680       -1.2237610592372319        8.3978776643449162     
 H -0.59590593891364041       0.65349842358186905        7.3579845268326078     
 C  0.83598596669713032       -2.9575828828835617        7.2403578568862024     
 H   1.6229327834813614       -2.4317305826508644        5.3061281208933719     
 C   1.5911466145927622       -2.1336061918081337        1.7368483572017865     
 H  -9.7479755019888661E-002  -1.5734769830174391        2.9420496973374046     
 C   3.7078184696315506       -1.0998608670335195        2.3020956555597274     
 H   3.6623105420271824       0.31983412420979573        3.9245902859748392     
 C   3.3992378154523313        3.5860131357095684        5.2283450717867277     
 H   1.8380402961383531        2.9525303822314100        3.8767894212663805     
 C   3.7960782779138245        2.1582098281104196        7.1432681581219422     
 H   2.5652603431291379       0.38927267623007794        7.2728561321083047     
 C  -2.1741847538849202       -2.5271844728924995        7.6829902774337516E-002
 H  -1.0963320068481734      -0.89428433570792176      -0.83210616643819235     
 H  -3.2824157659634143       -3.9741824611006420        1.2479599577965370     
 C  -5.0211106663338976       -1.9639100319854528        6.9314981243740634     
 H  -3.0620399685910820       -2.7944981711088959        7.3231237837491507     
 H  -6.8362161788713287      -0.96486875241959424        6.3074371594234266     
 C  -6.1621471601486544        3.3064941158288041        2.0240478665370851     
 H  -5.6889745639395253        4.4850106002567163        3.7730726514328814     
 H  -6.4079005820846398        1.9444535630155164       0.37147633410065756     
 C  0.11137357303949090       -2.5271927767923414        8.3532106526795946     
 H -0.96648928781031185      -0.89429728712410694        9.2621429251606493     
 H   1.2196158870334308       -3.9741859891359219        7.1820848546285738     
 C   2.9582845953488119       -1.9639272128490020        1.4985381365015258     
 H  0.99920895701182266       -2.7944976951974887        1.1069020644527923     
 H   4.7733964619612612      -0.96490413029837629        2.1226104614342494     
 C   4.0993264915371732        3.3064952041577769        6.4059716354377993     
 H   3.6261617856960280        4.4849927688858466        4.6569314618693225     
 H   4.3450717490170074        1.9444723854423971        8.0585591649196182     
 H  -1.9824562111273982       -3.2003450035918104      -0.75579019720974361     
 H  -5.4947551700545674       -2.4789327428869381        7.7659891751393442     
 H  -6.9425596965438343        3.9819658115924796        1.6812079595095866     
 H  -8.0353713039119701E-002  -3.2003533707530947        9.1858310620519674     
 H   3.4319273418663401       -2.4789498527796159       0.66404601788964790     
 H   4.8797374405447442        3.9819708472360054        6.7488077687101189     
 Br   7.7954655020122416        5.1276905997281244        14.236859821177372     
 Co   8.3247985452395366        6.4969449458588606        12.392670030346165     
 P   10.185091400170982        7.6771686069456839        13.034343679472931     
 Br   8.8541249787999714        5.1276779302178452        10.548487529506374     
 P   6.4645154656135171        7.6771815369213963        11.750993608155762     
 C   9.9146029897415939        8.8674644742795099        14.388076336685709     
 C   11.064052901637542        8.6245158094701395        11.740216162558825     
 C   11.458544350510415        6.5357360945650340        13.687723586374725     
 C   6.7350042908524879        8.8674728035470807        10.397257314152380     
 C   5.5855551033816973        8.6245327757261467        13.045119008591492     
 C   5.1910602113016875        6.5357504331883254        11.097614226096896     
 C   9.1728214236639278        8.4433135941775497        15.506870486191151     
 C   10.420969229140635        10.176784733348599        14.349030654618643     
 C   10.323903980123308        9.5188694627868120        10.946374141345034     
 C   12.440738727008396        8.4685030426411867        11.502368605829123     
 C   11.754000846605173        5.3686513550038324        12.960320044603558     
 C   12.158895466563084        6.8074932950497802        14.875065565552836     
 C   7.4767862871950275        8.4433181568019791        9.2784648122144873     
 C   6.2286312982112921        10.176790638261476        10.436295388167505     
 C   6.3257049254805233        9.5188844931025258        13.838962340699625     
 C   4.2088688191403669        8.4685220863539197        13.282965497263158     
 C   4.8956043459373717        5.3686649841770651        11.825016769986130     
 C   4.4907088079127231        6.8075079506804874        9.9102724365795112     
 C   8.9613974369402420        9.3132183649665627        16.575524762455441     
 H   8.7603154904303171        7.4359545300100338        15.535638255459423     
 C   10.192186559946212        11.047042952894891        15.417996649029419     
 H   10.979134842606840        10.521187786125829        13.483768343161042     
 C   10.947359990451899        10.223058955319068        9.9145010252565502     
 H   9.2587349727108545        9.6629318428280726        11.119705238523691     
 C   13.064029932918846        9.1893055883538270        10.479740856931031     
 H   13.018521686065153        7.7696057054585879        12.102231501772446     
 C   12.755449231948500        4.5034375220227290        13.406004328876266     
 H   11.194243959199442        5.1369109406556843        12.054452672798098     
 C   13.152299410275615        5.9312534765377141        15.320915927337548     
 H   11.921482313147237        7.7001914006578671        15.450498279341863     
 C   7.6882037282284994        9.3132171646478366        8.2098045642734263     
 H   7.8892957561562982        7.4359602232691122        9.2497020650552653     
 C   6.4574066881870147        11.047042870981223        9.3673228688884045     
 H   5.6704653424579847        10.521196255490024        11.301556502133282     
 C   5.7022492339776454        10.223072958253397        14.870836373103849     
 H   7.3908743441209381        9.6629453421040665        13.665632337107692     
 C   3.5855780493744698        9.1893232853146074        14.305594406723369     
 H   3.6310852623586580        7.7696264443806102        12.683101307138974     
 C   3.8941570853262109        4.5034503711334999        11.379331604318157     
 H   5.4553611939109521        5.1369242130923780        12.730884032596565     
 C   3.4973052084887284        5.9312678228259879        9.4644215567848917     
 H   4.7281215862490580        7.7002063725981120        9.3348400276447325     
 C   9.4675782013296903        10.616652904690161        16.530852004503927     
 H   8.3897257428534395        8.9837545071710050        17.439791519555435     
 H   10.575809715966612        12.063648293138790        15.359719168035486     
 C   12.314497120949706        10.053376908285999        9.6761876892180982     
 H   10.355422719307100        10.883954289871456        9.2845582890353793     
 H   14.129607163502325        9.0543466379771775        10.300253261512649     
 C   13.455544064794536        4.7829634935712058        14.583625227319638     
 H   12.982371117943163        3.6044544314936262        12.834595341643954     
 H   13.701297333891228        6.1449970763588970        16.236202716994253     
 C   7.1820153549853227        10.616649147947163        8.2544691426369941     
 H   8.2598751859759911        8.9837508531129924        7.3455386289241371     
 H   6.0737772053225019        12.063646255195339        9.4255939501997155     
 C   4.3351120047936043        10.053391829521550        15.109149466316641     
 H   6.2941869419703425        10.883966213909957        15.500780728167339     
 H   2.5200007333572620        9.0543647204696267        14.485082190312752     
 C   3.1940618251635793        4.7829766523818176        10.201711005995630     
 H   3.6672364606495189        3.6044664572758496        11.950739753512210     
 H   2.9483067541381596        6.1450116898336287        8.5491350857811419     
 H   9.2758475509919069        11.289815888638119        17.363469686305038     
 H   12.788140204597488        10.568401559893184        8.8416970587299186     
 H   14.235957377163363        4.1074907718837643        14.926461462715469     
 H   7.3737402211177647        11.289807169093416        7.4218460859506443     
 H   3.8614700005488749        10.568414441355708        15.943641991569933     
 H   2.4136493156419130        4.1075032644825793        9.8588739669008572     
         142

 Br -0.50836707218601529        2.9627178285956233        2.3702337649123946     
 Co  -1.0314070597170202        1.5917315981412150        4.2150175381102200     
 P  -2.8899765665882171       0.41123710200383939        3.5706408035905364     
 Br  -1.5544441631503811        2.9627087913735641        6.0598102280989004     
 P  0.82715612040846531       0.41122243906263545        4.8593939753405282     
 C  -2.6191928992053821      -0.77675513281387010        2.2148137569835469     
 C  -3.7693634656430195      -0.53790621390745819        4.8631125027915427     
 C  -4.1627015172160347        1.5543874102581461        2.9192796153168663     
 C  0.55637565109941955      -0.77676767591461282        6.2152241297942652     
 C   1.7065383605553142      -0.53792551548757306        3.5669220426712069     
 C   2.0998836634148694        1.5543749942587155        5.5107464254574650     
 C  -1.8766257520980736      -0.35160918919755207        1.0968708684942778     
 C  -3.1266168407954242       -2.0857381836751765        2.2516989125224791     
 C  -3.0294910494158578       -1.4328394470691173        5.6565844026539871     
 C  -5.1459802707439781      -0.38142652156615164        5.1010749614847253     
 C  -4.4569073858619790        2.7204918904177986        3.6487718886661296     
 C  -4.8635096435041394        1.2851342810220407        1.7316696856524265     
 C -0.18619724275421751      -0.35162553489219062        7.3331647353717244     
 C   1.0638105217930034       -2.0857469994489715        6.1783427193944034     
 C  0.96666002226274705       -1.4328469451025112        2.7734427664746737     
 C   3.0831583474897934      -0.38146127106976174        3.3289677798592781     
 C   2.3940967465916412        2.7204680167377937        4.7812385312261174     
 C   2.8006826621622154        1.2851390758400354        6.6983656400233569     
 C  -1.6655564338866904       -1.2201927748666921        2.7041080815834270E-002
 H  -1.4634694551946710       0.65551839918089738        1.0695630729706795     
 C  -2.8983018066436728       -2.9546140425284957        1.1815007916742288     
 H  -3.6853680957350643       -2.4310497524486983        3.1162191999185374     
 C  -3.6531264204605520       -2.1368335143712187        6.6884808066725432     
 H  -1.9643647300025249       -1.5772605054545756        5.4832139092368077     
 C  -5.7694332593367905       -1.1019035171026168        6.1238225964856632     
 H  -5.7234763481781732       0.31783061099501325        4.5013482262178011     
 C  -5.4579713819570923        3.5871805229578078        3.2050958468389759     
 H  -3.8965161762628071        2.9503381785488934        4.5547457677271961     
 C  -5.8563092718435001        2.1629938430915363        1.2876379311276402     
 H  -4.6269839909585757       0.39317463203564740        1.1546807777742885     
 C -0.39726323621123572       -1.2202096191829759        8.4029950490598875     
 H -0.59935982971818702       0.65549962814249207        7.3604708809768100     
 C  0.83549939249617367       -2.9546230813447494        7.2485415443482690     
 H   1.6225671910418153       -2.4310557416011522        5.3138246731911627     
 C   1.5902923202903496       -2.1368421498775114        1.7415453606357152     
 H  -9.8468465159851581E-002  -1.5772573716565854        2.9468078173832057     
 C   3.7066082672754002       -1.1019395935780261        2.3062192173129694     
 H   3.6606595796362433       0.31778528724639432        3.9287016417997851     
 C   3.3951577401697746        3.5871628539460909        5.2249087238489702     
 H   1.8337123525178038        2.9503018721418797        3.8752573617218409     
 C   3.7934804598517657        2.1630044131805595        7.1423910060625886     
 H   2.5641517075388505       0.39318848297343723        7.2753665909444063     
 C  -2.1729954775132265       -2.5232440336899993        6.9474699832450013E-002
 H  -1.0932976702308979      -0.88988427067722908      -0.83651748491758993     
 H  -3.2829621445178860       -3.9709353255008555        1.2382972526287157     
 C  -5.0200813444785304       -1.9662692543472704        6.9272324731320838     
 H  -3.0614400498881089       -2.7981348710785281        7.3182222058322006     
 H  -6.8349005930284381      -0.96634411105945894        6.3036294178312344     
 C  -6.1585916312315394        3.3101449381717392        2.0271544888827804     
 H  -5.6842571718860340        4.4851689322422885        3.7783831408105084     
 H  -6.4056618325461869        1.9512240604873552       0.37210931876754338     
 C  0.11018552791932111       -2.5232572318231221        8.3605645988061266     
 H -0.96952648181374912      -0.88990423816547581        9.2665519362808642     
 H   1.2201679792779077       -3.9709415106812296        7.1917476432380987     
 C   2.9572499641984158       -1.9662916128986694        1.5028004786687010     
 H  0.99860175878243018       -2.7981330301633180        1.1117971158370563     
 H   4.7720781427483479      -0.96639148206450165        2.1264185093456658     
 C   4.0957694088828980        3.3101442950103688        6.4028594247503996     
 H   3.6214473305947039        4.4851428223811283        4.6516096114924297     
 H   4.3428266183893429        1.9512475304565295        8.0579266160594916     
 H  -1.9817388668698641       -3.1953323594890808      -0.76412172777965814     
 H  -5.4936334687394242       -2.4808105814492505        7.7620664645524586     
 H  -6.9387668010251105        3.9866801549899726        1.6858378709127821     
 H  -8.1069311885492906E-002  -3.1953459221374594        9.1941612366359564     
 H   3.4307993395884528       -2.4808325527061545       0.66796465921953063     
 H   4.8759425198596595        3.9866844649813404        6.7441714538801589     
 Br   7.8017557034163234        5.1267575834041654        14.237464603969828     
 Co   8.3247983640527163        6.4977306801451471        12.392671395728220     
 P   10.183371299061308        7.6782239504942451        13.037046560730575     
 Br   8.8478318276666279        5.1267419037904602        10.547886801108501     
 P   6.4662384586180215        7.6782416090951955        11.748292587874349     
 C   9.9125912681221227        8.8662179100060126        14.392873329847612     
 C   11.062753808350056        8.6273677878268540        11.744572050445102     
 C   11.456097671413888        6.5350719317200454        13.688401067899633     
 C   6.7370189397699827        8.8662296814294397        10.392461029069839     
 C   5.5868571916089298        8.6273908600681963        13.040764172888656     
 C   5.1935087809355833        6.5350916987177676        11.096938694962526     
 C   9.1700233958852380        8.4410757576033983        15.510817083288201     
 C   10.420015059854180        10.175201110298133        14.355984399891524     
 C   10.322876768964409        9.5222950794157484        10.951097938326711     
 C   12.439372067311194        8.4708970362882496        11.506612047072164     
 C   11.750304450473564        5.3689723324051108        12.958901159038078     
 C   12.156905606417443        6.8043179814663741        14.876012685070446     
 C   7.4795870263933688        8.4410824675026390        9.2745192523193154     
 C   6.2295865672483881        10.175209824148636        10.429340085823339     
 C   6.3267354128073636        9.5223150037033673        13.834240677332835     
 C   4.2102381453204893        8.4709233839718934        13.278722074450878     
 C   4.8993022056498274        5.3689914586027525        11.826437510714840     
 C   4.4927006998169645        6.8043381465406494        9.9093271895726822     
 C   8.9589518448203229        9.3096632673554165        16.580643375340586     
 H   8.7568671416070885        7.4339483149800456        15.538127819512564     
 C   10.191697842794946        11.044080828026521        15.426178893572557     
 H   10.978767371509120        10.520510099201104        13.491463736348058     
 C   10.946508726869197        10.226291696058757        9.9192012623087322     
 H   9.2577495246478083        9.6667098550707617        11.124467304931587     
 C   13.062821690891795        9.1913771384717684        10.483864502274708     
 H   13.016872065220204        7.7716450877781185        12.106341025663260     
 C   12.751368961464665        4.5022814407969722        13.402571482868353     
 H   11.189913325265923        5.1391312616409124        12.052925911830798     
 C   13.149705969534153        5.9264561620169518        15.320038633783398     
 H   11.920379554229649        7.6962739637104898        15.453007245255817     
 C   7.6906499253379996        9.3096623585971141        8.2046850696312355     
 H   7.8927476903417304        7.4339564169254828        9.2472150354070202     
 C   6.4578941561493526        11.044081637141630        9.3591369441178713     
 H   5.6708340945439790        10.520522323653363        11.293859316611043     
 C   5.7031037599368597        10.226309956804529        14.866138714038465     
 H   7.3918632960612509        9.6667275088387559        13.660873165076923     
 C   3.5867889800326256        9.1914013948528108        14.301471293831158     
 H   3.6327372926448769        7.7716743184074790        12.678990708885300     
 C   3.8982388641016148        4.5022998511779999        11.382766115690874     
 H   5.4596929989479364        5.1391498669231703        12.732412768228755     
 C   3.4999004095516382        5.9264762803346507        9.4653006762798544     
 H   4.7292267067654112        7.6962942844308158        9.3323328162596422     
 C   9.4663895728729184        10.612714763286883        16.538205379938567     
 H   8.3866918950045832        8.9793575675946737        17.444202302307247     
 H   10.576357285655483        12.060402284518389        15.369379083647313     
 C   12.313465150432942        10.055736543847999        9.6804520442574624     
 H   10.354818913142799        10.887588190561940        9.2894580586138389     
 H   14.128290438069763        9.0558254920695713        10.304060307816863     
 C   13.451989238692715        4.7793100435282740        14.580514562592851     
 H   12.977655082024217        3.6042968175581689        12.829278306391940     
 H   13.699058399621636        6.1382207129785291        16.235568551059007     
 C   7.1832024371137626        10.612710581729548        8.2471124010159915     
 H   8.2629093387013199        8.9793532844839898        7.3411271358988488     
 H   6.0732267385633358        12.060400650360453        9.4159284452329519     
 C   4.3361470810914708        10.055756314128734        15.104887082788856     
 H   6.2947941329271240        10.887603190613277        15.495884615056450     
 H   2.5213199680763503        9.0558506830928369        14.481275149083670     
 C   3.1976182177847723        4.7793288982424240        10.204823322060841     
 H   3.6719540092993581        3.6043143680011327        11.956058379316278     
 H   2.9505474770508786        6.1382412621448381        8.5497710760415231     
 H   9.2751302274225438        11.284806459517490        17.371798517073383     
 H   12.787015116629984        10.570280304057579        8.8456183692065569     
 H   14.232165112717816        4.1027731570450188        14.921826435253957     
 H   7.3744540778236862        11.284795699457890        7.4135121264341919     
 H   3.8625984083651663        10.570296971307611        15.939723439093243     
 H   2.4174431410892172        4.1027913942767729        9.8635104500011437     
         142

 Br -0.51465777810751911        2.9636538671195289        2.3696318817654931     
 Co  -1.0314066680962752        1.5909459531015189        4.2150170380627747     
 P  -2.8882556656102714       0.41018141922979923        3.5679382325881703     
 Br  -1.5481520163129763        2.9636422201169554        6.0604134670986252     
 P  0.82543381226058155       0.41016243192829432        4.8620950342006601     
 C  -2.6171794762817275      -0.77550846549233765        2.2100169035294339     
 C  -3.7680649038287739      -0.54075871065932268        4.8587559262394278     
 C  -4.1602538839700429        1.5550505964476826        2.9186007592460830     
 C  0.55436153199927463      -0.77552524316826599        6.2200198002178313     
 C   1.7052368987441426      -0.54078307233446643        3.5712765990140087     
 C   2.0974354285185868        1.5550340556733944        5.5114219559718318     
 C  -1.8738263591975917      -0.34937014827194007        1.0929245893428474     
 C  -3.1256608886942803       -2.0841544825939708        2.2447442700780988     
 C  -3.0284656754698220       -1.4362670762863965        5.6518594861424836     
 C  -5.1446139084299727      -0.38381915053268961        5.0968309427309055     
 C  -4.4532096690524732        2.7201713572222488        3.6501872184826620     
 C  -4.8615193855301744        1.2883063325775512        1.7307220292655332     
 C -0.18899908686777195      -0.34939208181523829        7.3371091990646553     
 C   1.0628569635412541       -2.0841664611862147        6.1852969342180044     
 C  0.96562988480343381       -1.4362762431781393        2.7781636946683421     
 C   3.0817898308122413      -0.38386293083720224        3.3332115240990978     
 C   2.3904010708645509        2.7201402407722424        4.7798158977076470     
 C   2.7986886817277692        1.2883113555750443        6.6993127935541965     
 C  -1.6631099962333629       -1.2166353853583649        2.1921829194792835E-002
 H  -1.4600198656183385       0.65752591027612173        1.0670746263133495     
 C  -2.8978118349045907       -2.9516507658106192        1.1733166415927860     
 H  -3.6849985081188303       -2.4303727828608723        3.1085228040981714     
 C  -3.6522780743756900       -2.1400678441640237        6.6837791069906789     
 H  -1.9633812857281561       -1.5810419529182196        5.4784507563960094     
 C  -5.7682263925959880       -1.1039731870532707        6.1196980694070788     
 H  -5.7218259839227157       0.31579379339376662        4.4972385169722511     
 C  -5.4538899430713661        3.5883362220222597        3.2085238159737193     
 H  -3.8921839248285086        2.9481199397111166        4.5562683727839959     
 C  -5.8537155632293754        2.1677870355144204        1.2885133613845503     
 H  -4.6258811267482196       0.39708768039455922        1.1521729327928605     
 C -0.39971121328904458       -1.2166581791287199        8.4081124337748605     
 H -0.60281372052273374       0.65750083270311510        7.3629572351210122     
 C  0.83501281829521690       -2.9516632798059366        7.2567252318103366     
 H   1.6222015986022693       -2.4303809005514401        5.3215212254889526     
 C   1.5894380259879368       -2.1400781079468891        1.7462423640696438     
 H  -9.9457175299814501E-002  -1.5810377602957317        2.9515659374290073     
 C   3.7053980649192497       -1.1040183201225324        2.3103427790662119     
 H   3.6590086172453047       0.31573645028299291        3.9328129976247310     
 C   3.3910776648872183        3.5883125721826139        5.2214723759112118     
 H   1.8293844088972546        2.9480733620523498        3.8737253021773008     
 C   3.7908826417897070        2.1677989982506993        7.1415138540032350     
 H   2.5630430719485631       0.39710428971679657        7.2778770497805079     
 C  -2.1718062011415333       -2.5193035944874995        6.2119496890562523E-002
 H  -1.0902633336136223      -0.88548420564653629      -0.84092880339698739     
 H  -3.2835085230723573       -3.9676881899010694        1.2286345474608946     
 C  -5.0190520226231632       -1.9686284767090880        6.9229668218901050     
 H  -3.0608401311851363       -2.8017715710481599        7.3133206279152505     
 H  -6.8335850071855475      -0.96781946969932353        6.2998216762390431     
 C  -6.1550361023144244        3.3137957605146737        2.0302611112284756     
 H  -5.6795397798325418        4.4853272642278608        3.7836936301881354     
 H  -6.4034230830077332        1.9579945579591940       0.37274230343442927     
 C  0.10899748279915132       -2.5193216868539023        8.3679185449326585     
 H -0.97256367581718639      -0.88551118920684480        9.2709609474010808     
 H   1.2207200715223845       -3.9676970322265368        7.2014104318476235     
 C   2.9562153330480201       -1.9686560129483366        1.5070628208358765     
 H  0.99799456055303770       -2.8017683651291474        1.1166921672213204     
 H   4.7707598235354345      -0.96787883383062712        2.1302265572570827     
 C   4.0922123262286227        3.3137933858629611        6.3997472140629990     
 H   3.6167328754933799        4.4852928758764099        4.6462877611155369     
 H   4.3405814877616784        1.9580226754706620        8.0572940671993631     
 H  -1.9810215226123300       -3.1903197153863512      -0.77245325834957268     
 H  -5.4925117674242800       -2.4826884200115633        7.7581437539655731     
 H  -6.9349739055063875        3.9913944983874661        1.6904677823159777     
 H  -8.1784910731866098E-002  -3.1903384735218241        9.2024914112199454     
 H   3.4296713373105656       -2.4827152526326932       0.67188330054941325     
 H   4.8721475991745740        3.9913980827266755        6.7395351390501981     
 Br   7.8080459048204043        5.1258245670802065        14.238069386762284     
 Co   8.3247981828658961        6.4985164144314336        12.392672761110274     
 P   10.181651197951634        7.6792792940428072        13.039749441988219     
 Br   8.8415386765332862        5.1258058773630752        10.547286072710625     
 P   6.4679614516225259        7.6793016812689938        11.745591567592935     
 C   9.9105795465026532        8.8649713457325152        14.397670323009516     
 C   11.061454715062569        8.6302197661835667        11.748927938331377     
 C   11.453650992317360        6.5344077688750577        13.689078549424542     
 C   6.7390335886874775        8.8649865593118005        10.387664743987298     
 C   5.5881592798361632        8.6302489444102441        13.036409337185821     
 C   5.1959573505694792        6.5344329642472090        11.096263163828159     
 C   9.1672253681065463        8.4388379210292488        15.514763680385249     
 C   10.419060890567723        10.173617487247665        14.362938145164403     
 C   10.321849557805512        9.5257206960446865        10.955821735308389     
 C   12.438005407613989        8.4732910299353108        11.510855488315203     
 C   11.746608054341953        5.3692933098063884        12.957482273472596     
 C   12.154915746271801        6.8011426678829672        14.876959804588058     
 C   7.4823877655917101        8.4388467782032972        9.2705736924241453     
 C   6.2305418362854850        10.173629010035796        10.422384783479174     
 C   6.3277659001342048        9.5257455143042105        13.829519013966042     
 C   4.2116074715006118        8.4733246815898653        13.274478651638598     
 C   4.9030000653622841        5.3693179330284408        11.827858251443550     
 C   4.4946925917212059        6.8011683424008123        9.9083819425658533     
 C   8.9565062527004038        9.3061081697442702        16.585761988225734     
 H   8.7534187927838616        7.4319420999500565        15.540617383565706     
 C   10.191209125643683        11.041118703158151        15.434361138115696     
 H   10.978399900411400        10.519832412276381        13.499159129535071     
 C   10.945657463286498        10.229524436798446        9.9239014993609143     
 H   9.2567640765847603        9.6704878673134527        11.129229371339482     
 C   13.061613448864744        9.1934486885897115        10.487988147618385     
 H   13.015222444375254        7.7736844700976482        12.110450549554075     
 C   12.747288690980833        4.5011253595712155        13.399138636860441     
 H   11.185582691332403        5.1413515826261396        12.051399150863496     
 C   13.147112528792690        5.9216588474961904        15.319161340229245     
 H   11.919276795312060        7.6923565267631124        15.455516211169771     
 C   7.6930961224474990        9.3061075525463934        8.1995655749890446     
 H   7.8961996245271617        7.4319526105818534        9.2447280057587751     
 C   6.4583816241116905        11.041120403302038        9.3509510193473382     
 H   5.6712028466299733        10.519848391816705        11.286162131088803     
 C   5.7039582858960731        10.229546955355660        14.861441054973081     
 H   7.3928522480015628        9.6705096755734452        13.656113993046153     
 C   3.5879999106907814        9.1934795043910125        14.297348180938947     
 H   3.6343893229310953        7.7737221924343487        12.674880110631625     
 C   3.9023206428770183        4.5011493312225008        11.386200627063593     
 H   5.4640248039849197        5.1413755207539626        12.733941503860944     
 C   3.5024956106145475        5.9216847378433135        9.4661797957748171     
 H   4.7303318272817636        7.6923821962635204        9.3298256048745536     
 C   9.4652009444161482        10.608776621883603        16.545558755373211     
 H   8.3836580471557287        8.9749606280183407        17.448613085059058     
 H   10.576904855344353        12.057156275897986        15.379038999259139     
 C   12.312433179916175        10.058096179409999        9.6847163992968284     
 H   10.354215106978499        10.891222091252427        9.2943578281922985     
 H   14.126973712637204        9.0573043461619633        10.307867354121079     
 C   13.448434412590892        4.7756565934853423        14.577403897866063     
 H   12.972939046105273        3.6041392036227111        12.823961271139924     
 H   13.696819465352045        6.1314443495981621        16.234934385123758     
 C   7.1843895192422025        10.608772015511935        8.2397556593949890     
 H   8.2659434914266487        8.9749557158549873        7.3367156428735605     
 H   6.0726762718041698        12.057155045525565        9.4062629402661884     
 C   4.3371821573893374        10.058120798735921        15.100624699261070     
 H   6.2954013238839055        10.891240167316594        15.490988501945564     
 H   2.5226392027954381        9.0573366457160454        14.477468107854586     
 C   3.2011746104059653        4.7756811441030305        10.207935638126051     
 H   3.6766715579491978        3.6041622787264158        11.961377005120347     
 H   2.9527881999635976        6.1314708344560467        8.5504070663019025     
 H   9.2744129038531788        11.279797030396864        17.380127347841732     
 H   12.785890028662481        10.572159048221975        8.8495396796831969     
 H   14.228372848272269        4.0980555422062732        14.917191407792446     
 H   7.3751679345296068        11.279784229822363        7.4051781669177394     
 H   3.8637268161814582        10.572179501259512        15.935804886616552     
 H   2.4212369665365214        4.0980795240709655        9.8681469331014302     
         142

 Br -0.52094848402902294        2.9645899056434351        2.3690299986185916     
 Co  -1.0314062764755303        1.5901603080618225        4.2150165380153295     
 P  -2.8865347646323256       0.40912573645575906        3.5652356615858047     
 Br  -1.5418598694755716        2.9645756488603463        6.0610167060983500     
 P  0.82371150411269789       0.40910242479395320        4.8647960930607912     
 C  -2.6151660533580730      -0.77426179817080509        2.2052200500753205     
 C  -3.7667663420145288      -0.54361120741118729        4.8543993496873128     
 C  -4.1578062507240512        1.5557137826372192        2.9179219031752996     
 C  0.55234741289912970      -0.77428281042191915        6.2248154706413974     
 C   1.7039354369329709      -0.54364062918135969        3.5756311553568105     
 C   2.0949871936223037        1.5556931170880732        5.5120974864861978     
 C  -1.8710269662971100      -0.34713110734632813        1.0889783101914170     
 C  -3.1247049365931363       -2.0825707815127652        2.2377896276337186     
 C  -3.0274403015237863       -1.4396947055036757        5.6471345696309800     
 C  -5.1432475461159664      -0.38621177949922753        5.0925869239770867     
 C  -4.4495119522429682        2.7198508240266985        3.6516025482991945     
 C  -4.8595291275562094        1.2914783841330615        1.7297743728786397     
 C -0.19180093098132636      -0.34715862873828590        7.3410536627575871     
 C   1.0619034052895049       -2.0825859229234576        6.1922511490416046     
 C  0.96459974734412057       -1.4397055412537672        2.7828846228620105     
 C   3.0804213141346897      -0.38626459060464269        3.3374552683389176     
 C   2.3867053951374610        2.7198124648066906        4.7783932641891766     
 C   2.7966947012933230        1.2914836353100532        6.7002599470850353     
 C  -1.6606635585800353       -1.2130779958500379        1.6802577573751400E-002
 H  -1.4565702760420061       0.65953342137134596        1.0645861796560192     
 C  -2.8973218631655091       -2.9486874890927433        1.1651324915113432     
 H  -3.6846289205025964       -2.4296958132730468        3.1008264082778059     
 C  -3.6514297282908279       -2.1433021739568283        6.6790774073088146     
 H  -1.9623978414537873       -1.5848234003818635        5.4736876035552111     
 C  -5.7670195258551855       -1.1060428570039249        6.1155735423284945     
 H  -5.7201756196672591       0.31375697579251993        4.4931288077267011     
 C  -5.4498085041856390        3.5894919210867120        3.2119517851084631     
 H  -3.8878516733942101        2.9459017008733399        4.5577909778407948     
 C  -5.8511218546152497        2.1725802279373045        1.2893887916414601     
 H  -4.6247782625378635       0.40100072875347104        1.1496650878114325     
 C -0.40215919036685349       -1.2131067390744641        8.4132298184898318     
 H -0.60626761132728046       0.65950203726373813        7.3654435892652144     
 C  0.83452624409426024       -2.9487034782671242        7.2649089192724032     
 H   1.6218360061627233       -2.4297060595017279        5.3292177777867433     
 C   1.5885837316855240       -2.1433140660162668        1.7509393675035725     
 H -0.10044588543977742       -1.5848181489348780        2.9563240574748089     
 C   3.7041878625630997       -1.1060970466670390        2.3144663408194539     
 H   3.6573576548543656       0.31368761331959150        3.9369243534496769     
 C   3.3869975896046616        3.5894622904191364        5.2180360279734543     
 H   1.8250564652767056        2.9458448519628195        3.8721932426327608     
 C   3.7882848237276479        2.1725935833208392        7.1406367019438814     
 H   2.5619344363582757       0.40102009646015585        7.2803875086166094     
 C  -2.1706169247698397       -2.5153631552849993        5.4764293948675026E-002
 H  -1.0872289969963467      -0.88108414061584350      -0.84534012187638485     
 H  -3.2840549016268286       -3.9644410543012829        1.2189718422930733     
 C  -5.0180227007677960       -1.9709876990709057        6.9187011706481254     
 H  -3.0602402124821633       -2.8054082710177921        7.3084190499983004     
 H  -6.8322694213426569      -0.96929482833918823        6.2960139346468518     
 C  -6.1514805733973086        3.3174465828576087        2.0333677335741709     
 H  -5.6748223877790496        4.4854855962134330        3.7890041195657624     
 H  -6.4011843334692804        1.9647650554310327       0.37337528810131509     
 C  0.10780943767898153       -2.5153861418846830        8.3752724910591905     
 H -0.97560086982062366      -0.88111814024821367        9.2753699585212974     
 H   1.2212721637668613       -3.9644525537718440        7.2110732204571484     
 C   2.9551807018976239       -1.9710204129980040        1.5113251630030518     
 H  0.99738736232364522       -2.8054037000949767        1.1215872186055844     
 H   4.7694415043225211      -0.96936618559675247        2.1340346051684991     
 C   4.0886552435743466        3.3174424767155535        6.3966350033755992     
 H   3.6120184203920558        4.4854429293716915        4.6409659107386450     
 H   4.3383363571340148        1.9647978204847945        8.0566615183392365     
 H  -1.9803041783547959       -3.1853070712836216      -0.78078478891948722     
 H  -5.4913900661091359       -2.4845662585738757        7.7542210433786867     
 H  -6.9311810099876645        3.9961088417849591        1.6950976937191733     
 H  -8.2500509578239289E-002  -3.1853310249061888        9.2108215858039344     
 H   3.4285433350326784       -2.4845979525592319       0.67580194187929588     
 H   4.8683526784894884        3.9961117004720106        6.7348988242202372     
 Br   7.8143361062244860        5.1248915507562476        14.238674169554740     
 Co   8.3247980016790759        6.4993021487177201        12.392674126492329     
 P   10.179931096841962        7.6803346375913684        13.042452323245861     
 Br   8.8352455253999427        5.1248698509356911        10.546685344312749     
 P   6.4696844446270303        7.6803617534427930        11.742890547311521     
 C   9.9085678248831819        8.8637247814590179        14.402467316171419     
 C   11.060155621775083        8.6330717445402811        11.753283826217652     
 C   11.451204313220833        6.5337436060300700        13.689756030949450     
 C   6.7410482376049732        8.8637434371941612        10.382868458904756     
 C   5.5894613680633958        8.6331070287522920        13.032054501482985     
 C   5.1984059202033750        6.5337742297766512        11.095587632693791     
 C   9.1644273403278564        8.4366000844550992        15.518710277482299     
 C   10.418106721281267        10.172033864197198        14.369891890437284     
 C   10.320822346646613        9.5291463126736247        10.960545532290064     
 C   12.436638747916787        8.4756850235823737        11.515098929558242     
 C   11.742911658210344        5.3696142872076660        12.956063387907115     
 C   12.152925886126159        6.7979673542995611        14.877906924105670     
 C   7.4851885047900515        8.4366110889039572        9.2666281325289752     
 C   6.2314971053225818        10.172048195922956        10.415429481135011     
 C   6.3287963874610451        9.5291760249050519        13.824797350599249     
 C   4.2129767976807333        8.4757259792078390        13.270235228826316     
 C   4.9066979250747398        5.3696444074541283        11.829278992172261     
 C   4.4966844836254474        6.7979985382609751        9.9074366955590243     
 C   8.9540606605804864        9.3025530721331240        16.590880601110879     
 H   8.7499704439606329        7.4299358849200683        15.543106947618847     
 C   10.190720408492417        11.038156578289781        15.442543382658833     
 H   10.978032429313679        10.519154725351656        13.506854522722085     
 C   10.944806199703796        10.232757177538135        9.9286017364130963     
 H   9.2557786285217123        9.6742658795561436        11.133991437747378     
 C   13.060405206837693        9.1955202387076529        10.492111792962064     
 H   13.013572823530307        7.7757238524171779        12.114560073444890     
 C   12.743208420496998        4.4999692783454588        13.395705790852530     
 H   11.181252057398883        5.1435719036113676        12.049872389896196     
 C   13.144519088051226        5.9168615329754282        15.318284046675094     
 H   11.918174036394470        7.6884390898157351        15.458025177083725     
 C   7.6955423195569992        9.3025527464956710        8.1944460803468520     
 H   7.8996515587125931        7.4299488042382240        9.2422409761105300     
 C   6.4588690920740284        11.038159169462444        9.3427650945768050     
 H   5.6715715987159685        10.519174459980045        11.278464945566562     
 C   5.7048128118552874        10.232783953906793        14.856743395907698     
 H   7.3938411999418756        9.6742918423081345        13.651354821015385     
 C   3.5892108413489372        9.1955576139292141        14.293225068046736     
 H   3.6360413532173141        7.7757700664612175        12.670769512377950     
 C   3.9064024216524218        4.4999988112670009        11.389635138436311     
 H   5.4683566090219040        5.1436011745847550        12.735470239493132     
 C   3.5050908116774573        5.9168931953519772        9.4670589152697797     
 H   4.7314369477981169        7.6884701080962241        9.3273183934894632     
 C   9.4640123159593781        10.604838480480323        16.552912130807854     
 H   8.3806241993068742        8.9705636884420095        17.453023867810870     
 H   10.577452425033224        12.053910267277583        15.388698914870966     
 C   12.311401209399408        10.060455814971998        9.6889807543361925     
 H   10.353611300814199        10.894855991942912        9.2992575977707581     
 H   14.125656987204643        9.0587832002543571        10.311674400425295     
 C   13.444879586489069        4.7720031434424106        14.574293233139276     
 H   12.968223010186327        3.6039815896872538        12.818644235887909     
 H   13.694580531082453        6.1246679862177942        16.234300219188508     
 C   7.1855766013706424        10.604833449294320        8.2323989177739865     
 H   8.2689776441519776        8.9705581472259848        7.3323041498482731     
 H   6.0721258050450038        12.053909440690679        9.3965974352994248     
 C   4.3382172336872040        10.060485283343105        15.096362315733284     
 H   6.2960085148406870        10.894877144019912        15.486092388834676     
 H   2.5239584375145263        9.0588226083392556        14.473661066625503     
 C   3.2047310030271587        4.7720333899636369        10.211047954191260     
 H   3.6813891065990370        3.6040101894516989        11.966695630924418     
 H   2.9550289228763167        6.1247004067672561        8.5510430565622837     
 H   9.2736955802838139        11.274787601276236        17.388456178610078     
 H   12.784764940694977        10.574037792386370        8.8534609901598351     
 H   14.224580583826722        4.0933379273675277        14.912556380330935     
 H   7.3758817912355275        11.274772760186837        7.3968442074012870     
 H   3.8648552239977496        10.574062031211414        15.931886334139863     
 H   2.4250307919838257        4.0933676538651591        9.8727834162017167     
         142

 Br -0.52723918995052665        2.9655259441673407        2.3684281154716902     
 Co  -1.0314058848547851        1.5893746630221262        4.2150160379678843     
 P  -2.8848138636543794       0.40807005368171889        3.5625330905834387     
 Br  -1.5355677226381670        2.9655090776037376        6.0616199450980748     
 P  0.82198919596481423       0.40804241765961208        4.8674971519209231     
 C  -2.6131526304344184      -0.77301513084927265        2.2004231966212071     
 C  -3.7654677802002836      -0.54646370416305179        4.8500427731351987     
 C  -4.1553586174780595        1.5563769688267557        2.9172430471045159     
 C  0.55033329379898466      -0.77304037767557243        6.2296111410649635     
 C   1.7026339751217994      -0.54649818602825295        3.5799857116996123     
 C   2.0925389587260210        1.5563521785027523        5.5127730170005647     
 C  -1.8682275733966283      -0.34489206642071613        1.0850320310399864     
 C  -3.1237489844919928       -2.0809870804315591        2.2308349851893383     
 C  -3.0264149275777505       -1.4431223347209550        5.6424096531194765     
 C  -5.1418811838019609      -0.38860440846576549        5.0883429052232669     
 C  -4.4458142354334633        2.7195302908311483        3.6530178781157270     
 C  -4.8575388695822443        1.2946504356885717        1.7288267164917464     
 C -0.19460277509488080      -0.34492517566133357        7.3449981264505180     
 C   1.0609498470377554       -2.0810053846607004        6.1992053638652056     
 C  0.96356960988480733       -1.4431348393293950        2.7876055510556790     
 C   3.0790527974571376      -0.38866625037208313        3.3416990125787369     
 C   2.3830097194103712        2.7194846888411393        4.7769706306707054     
 C   2.7947007208588772        1.2946559150450621        6.7012071006158740     
 C  -1.6582171209267078       -1.2095206063417110        1.1683325952709961E-002
 H  -1.4531206864656736       0.66154093246657031        1.0620977329986889     
 C  -2.8968318914264271       -2.9457242123748673        1.1569483414299004     
 H  -3.6842593328863624       -2.4290188436852209        3.0931300124574403     
 C  -3.6505813822059658       -2.1465365037496333        6.6743757076269503     
 H  -1.9614143971794185       -1.5886048478455075        5.4689244507144128     
 C  -5.7658126591143821       -1.1081125269545791        6.1114490152499101     
 H  -5.7185252554118016       0.31172015819127330        4.4890190984811511     
 C  -5.4457270652999119        3.5906476201511639        3.2153797542432070     
 H  -3.8835194219599112        2.9436834620355632        4.5593135828975937     
 C  -5.8485281460011249        2.1773734203601887        1.2902642218983702     
 H  -4.6236753983275074       0.40491377711238291        1.1471572428300043     
 C -0.40460716744466235       -1.2095552990202081        8.4183472032048030     
 H -0.60972150213182708       0.66150324182436115        7.3679299434094165     
 C  0.83403966989330358       -2.9457436767283118        7.2730926067344699     
 H   1.6214704137231772       -2.4290312184520162        5.3369143300845332     
 C   1.5877294373831115       -2.1465500240856445        1.7556363709375014     
 H -0.10143459557974034       -1.5885985375740244        2.9610821775206104     
 C   3.7029776602069493       -1.1081757732115456        2.3185899025726959     
 H   3.6557066924634265       0.31163877635619003        3.9410357092746233     
 C   3.3829175143221053        3.5906120086556594        5.2145996800356960     
 H   1.8207285216561564        2.9436163418732897        3.8706611830882212     
 C   3.7856870056655891        2.1773881683909795        7.1397595498845279     
 H   2.5608258007679878       0.40493590320351519        7.2828979674527110     
 C  -2.1694276483981465       -2.5114227160824996        4.7409091006787529E-002
 H  -1.0841946603790711      -0.87668407558515082      -0.84975144035578232     
 H  -3.2846012801812998       -3.9611939187014964        1.2093091371252522     
 C  -5.0169933789124279       -1.9733469214327233        6.9144355194061466     
 H  -3.0596402937791907       -2.8090449709874239        7.3035174720813494     
 H  -6.8309538354997663      -0.97077018697905293        6.2922061930546596     
 C  -6.1479250444801936        3.3210974052005433        2.0364743559198657     
 H  -5.6701049957255574        4.4856439281990053        3.7943146089433890     
 H  -6.3989455839308267        1.9715355529028715       0.37400827276820092     
 C  0.10662139255881174       -2.5114505969154637        8.3826264371857224     
 H -0.97863806382406093      -0.87672509128958254        9.2797789696415141     
 H   1.2218242560113382       -3.9612080753171517        7.2207360090666732     
 C   2.9541460707472278       -1.9733848130476714        1.5155875051702270     
 H  0.99678016409425285       -2.8090390350608057        1.1264822699898485     
 H   4.7681231851096078      -0.97085353736287794        2.1378426530799155     
 C   4.0850981609200714        3.3210915675681458        6.3935227926881986     
 H   3.6073039652907317        4.4855929828669732        4.6356440603617521     
 H   4.3360912265063503        1.9715729654989267        8.0560289694791081     
 H  -1.9795868340972615       -3.1802944271808919      -0.78911631948940175     
 H  -5.4902683647939918       -2.4864440971361885        7.7502983327918011     
 H  -6.9273881144689406        4.0008231851824521        1.6997276051223689     
 H  -8.3216108424612495E-002  -3.1803235762905531        9.2191517603879252     
 H   3.4274153327547912       -2.4864806524857710       0.67972058320917850     
 H   4.8645577578044037        4.0008253182173457        6.7302625093902764     
 Br   7.8206263076285678        5.1239585344322895        14.239278952347195     
 Co   8.3247978204922557        6.5000878830040074        12.392675491874385     
 P   10.178210995732288        7.6813899811399295        13.045155204503505     
 Br   8.8289523742665992        5.1239338245083061        10.546084615914875     
 P   6.4714074376315347        7.6814218256165914        11.740189527030108     
 C   9.9065561032637124        8.8624782171855223        14.407264309333323     
 C   11.058856528487595        8.6359237228969938        11.757639714103927     
 C   11.448757634124306        6.5330794431850814        13.690433512474359     
 C   6.7430628865224680        8.8625003150765203        10.378072173822215     
 C   5.5907634562906283        8.6359651130943398        13.027699665780149     
 C   5.2008544898372708        6.5331154953060926        11.094912101559423     
 C   9.1616293125491648        8.4343622478809479        15.522656874579347     
 C   10.417152551994812        10.170450241146730        14.376845635710163     
 C   10.319795135487716        9.5325719293025610        10.965269329271742     
 C   12.435272088219584        8.4780790172294367        11.519342370801283     
 C   11.739215262078735        5.3699352646089435        12.954644502341635     
 C   12.150936025980517        6.7947920407161542        14.878854043623281     
 C   7.4879892439883928        8.4343753996046154        9.2626825726338033     
 C   6.2324523743596778        10.170467381810118        10.408474178790845     
 C   6.3298268747878854        9.5326065355058933        13.820075687232459     
 C   4.2143461238608557        8.4781272768258127        13.265991806014036     
 C   4.9103957847871964        5.3699708818798157        11.830699732900971     
 C   4.4986763755296888        6.7948287341211371        9.9064914485521953     
 C   8.9516150684605673        9.2989979745219777        16.595999213996024     
 H   8.7465220951374061        7.4279296698900792        15.545596511671988     
 C   10.190231691341154        11.035194453421411        15.450725627201972     
 H   10.977664958215959        10.518477038426932        13.514549915909100     
 C   10.943954936121097        10.235989918277824        9.9333019734652783     
 H   9.2547931804586643        9.6780438917988345        11.138753504155275     
 C   13.059196964810642        9.1975917888255960        10.496235438305741     
 H   13.011923202685358        7.7777632347367085        12.118669597335705     
 C   12.739128150013165        4.4988131971197021        13.392272944844617     
 H   11.176921423465364        5.1457922245965948        12.048345628928894     
 C   13.141925647309764        5.9120642184546659        15.317406753120943     
 H   11.917071277476881        7.6845216528683569        15.460534142997679     
 C   7.6979885166664994        9.2989979404449503        8.1893265857046611     
 H   7.9031034928980253        7.4279449978945946        9.2397539464622849     
 C   6.4593565600363663        11.035197935622852        9.3345791698062719     
 H   5.6719403508019628        10.518500528143386        11.270767760044322     
 C   5.7056673378145017        10.236020952457926        14.852045736842314     
 H   7.3948301518821875        9.6780740090428221        13.646595648984615     
 C   3.5904217720070930        9.1976357234674175        14.289101955154523     
 H   3.6376933835035326        7.7778179404880872        12.666658914124273     
 C   3.9104842004278253        4.4988482913115018        11.393069649809030     
 H   5.4726884140588874        5.1458268284155482        12.736998975125321     
 C   3.5076860127403671        5.9121016528606400        9.4679380347647424     
 H   4.7325420683144692        7.6845580199289287        9.3248111821043747     
 C   9.4628236875026079        10.600900339077045        16.560265506242494     
 H   8.3775903514580197        8.9661667488656782        17.457434650562682     
 H   10.577999994722093        12.050664258657182        15.398358830482794     
 C   12.310369238882643        10.062815450533998        9.6932451093755567     
 H   10.353007494649900        10.898489892633396        9.3041573673492177     
 H   14.124340261772083        9.0602620543467491        10.315481446729509     
 C   13.441324760387248        4.7683496933994789        14.571182568412489     
 H   12.963506974267382        3.6038239757517960        12.813327200635895     
 H   13.692341596812859        6.1178916228374263        16.233666053253259     
 C   7.1867636834990813        10.600894883076707        8.2250421761529839     
 H   8.2720117968773064        8.9661605785969822        7.3278926568229856     
 H   6.0715753382858377        12.050663835855792        9.3869319303326613     
 C   4.3392523099850706        10.062849767950290        15.092099932205498     
 H   6.2966157057974685        10.898514120723231        15.481196275723789     
 H   2.5252776722336141        9.0603085709624640        14.469854025396419     
 C   3.2082873956483517        4.7683856358242434        10.214160270256471     
 H   3.6861066552488762        3.6038581001769820        11.972014256728487     
 H   2.9572696457890362        6.1179299790784647        8.5516790468226649     
 H   9.2729782567144508        11.269778172155609        17.396785009378423     
 H   12.783639852727473        10.575916536550766        8.8573823006364751     
 H   14.220788319381175        4.0886203125287821        14.907921352869423     
 H   7.3765956479414481        11.269761290551310        7.3885102478848346     
 H   3.8659836318140410        10.575944561163316        15.927967781663172     
 H   2.4288246174311299        4.0886557836593518        9.8774198993020033     
         142

 Br -0.53352989587203048        2.9664619826912464        2.3678262323247892     
 Co  -1.0314054932340402        1.5885890179824300        4.2150155379204390     
 P  -2.8830929626764337       0.40701437090767872        3.5598305195810727     
 Br  -1.5292755758007621        2.9664425063471285        6.0622231840978005     
 P  0.82026688781693058       0.40698241052527095        4.8701982107810551     
 C  -2.6111392075107642      -0.77176846352774020        2.1956263431670942     
 C  -3.7641692183860385      -0.54931620091491629        4.8456861965830837     
 C  -4.1529109842320668        1.5570401550162922        2.9165641910337325     
 C  0.54831917469883973      -0.77179794492922560        6.2344068114885296     
 C   1.7013325133106278      -0.54935574287514621        3.5843402680424141     
 C   2.0900907238297384        1.5570112399174312        5.5134485475149306     
 C  -1.8654281804961463      -0.34265302549510418        1.0810857518885559     
 C  -3.1227930323908488       -2.0794033793503535        2.2238803427449585     
 C  -3.0253895536317148       -1.4465499639382344        5.6376847366079739     
 C  -5.1405148214879555      -0.39099703743230346        5.0840988864694481     
 C  -4.4421165186239584        2.7192097576355980        3.6544332079322595     
 C  -4.8555486116082793        1.2978224872440822        1.7278790601048530     
 C -0.19740461920843522      -0.34269172258438124        7.3489425901434489     
 C   1.0599962887860062       -2.0794248463979432        6.2061595786888066     
 C  0.96253947242549409       -1.4465641374050231        2.7923264792493474     
 C   3.0776842807795854      -0.39106791013952363        3.3459427568185567     
 C   2.3793140436832814        2.7191569128755875        4.7755479971522350     
 C   2.7927067404244310        1.2978281947800707        6.7021542541467127     
 C  -1.6557706832733801       -1.2059632168333840        6.5640743316685290E-003
 H  -1.4496710968893411       0.66354844356179454        1.0596092863413589     
 C  -2.8963419196873454       -2.9427609356569908        1.1487641913484576     
 H  -3.6838897452701285       -2.4283418740973950        3.0854336166370744     
 C  -3.6497330361211038       -2.1497708335424384        6.6696740079450860     
 H  -1.9604309529050494       -1.5923862953091514        5.4641612978736145     
 C  -5.7646057923735796       -1.1101821969052332        6.1073244881713258     
 H  -5.7168748911563450       0.30968334059002661        4.4849093892356002     
 C  -5.4416456264141848        3.5918033192156162        3.2188077233779508     
 H  -3.8791871705256127        2.9414652231977865        4.5608361879543926     
 C  -5.8459344373870001        2.1821666127830728        1.2911396521552800     
 H  -4.6225725341171513       0.40882682547129473        1.1446493978485763     
 C -0.40705514452247127       -1.2060038589659521        8.4234645879197760     
 H -0.61317539293637380       0.66350444638498418        7.3704162975536187     
 C  0.83355309569234681       -2.9427838751894990        7.2812762941965374     
 H   1.6211048212836312       -2.4283563774023040        5.3446108823823240     
 C   1.5868751430806987       -2.1497859821550227        1.7603333743714300     
 H -0.10242330571970326       -1.5923789262131705        2.9658402975664120     
 C   3.7017674578507989       -1.1102544997560519        2.3227134643259384     
 H   3.6540557300724874       0.30958993939278862        3.9451470650995693     
 C   3.3788374390395486        3.5917617268921820        5.2111633320979385     
 H   1.8164005780356072        2.9413878317837594        3.8691291235436811     
 C   3.7830891876035304        2.1821827534611193        7.1388823978251743     
 H   2.5597171651777004       0.40885170994687448        7.2854084262888126     
 C  -2.1682383720264529       -2.5074822768799994        4.0053888064900033E-002
 H  -1.0811603237617955      -0.87228401055445803      -0.85416275883517978     
 H  -3.2851476587357711       -3.9579467831017103        1.1996464319574309     
 C  -5.0159640570570607       -1.9757061437945409        6.9101698681641670     
 H  -3.0590403750762176       -2.8126816709570561        7.2986158941643993     
 H  -6.8296382496568757      -0.97224554561891763        6.2883984514624682     
 C  -6.1443695155630786        3.3247482275434779        2.0395809782655610     
 H  -5.6653876036720652        4.4858022601845775        3.7996250983210160     
 H  -6.3967068343923739        1.9783060503747103       0.37464125743508681     
 C  0.10543334743864194       -2.5075150519462439        8.3899803833122544     
 H -0.98167525782749820      -0.87233204233095152        9.2841879807617307     
 H   1.2223763482558150       -3.9579635968624589        7.2303987976761981     
 C   2.9531114395968321       -1.9757492130973386        1.5198498473374022     
 H  0.99617296586486037       -2.8126743700266350        1.1313773213741125     
 H   4.7668048658966953      -0.97234088912900329        2.1416507009913319     
 C   4.0815410782657962        3.3247406584207382        6.3904105820007988     
 H   3.6025895101894077        4.4857430363622548        4.6303222099848593     
 H   4.3338460958786857        1.9783481105130591        8.0553964206189814     
 H  -1.9788694898397274       -3.1752817830781623      -0.79744785005931629     
 H  -5.4891466634788477       -2.4883219356985009        7.7463756222049156     
 H  -6.9235952189502177        4.0055375285799455        1.7043575165255642     
 H  -8.3931707270985687E-002  -3.1753161276749178        9.2274819349719142     
 H   3.4262873304769044       -2.4883633524123097       0.68363922453906112     
 H   4.8607628371193181        4.0055389359626812        6.7256261945603155     
 Br   7.8269165090326496        5.1230255181083306        14.239883735139651     
 Co   8.3247976393054337        6.5008736172902939        12.392676857256440     
 P   10.176490894622614        7.6824453246884907        13.047858085761149     
 Br   8.8226592231332557        5.1229977980809212        10.545483887516999     
 P   6.4731304306360400        7.6824818977903906        11.737488506748694     
 C   9.9045443816442411        8.8612316529120250        14.412061302495225     
 C   11.057557435200110        8.6387757012537083        11.761995601990202     
 C   11.446310955027776        6.5324152803400937        13.691110993999267     
 C   6.7450775354399628        8.8612571929588810        10.373275888739675     
 C   5.5920655445178618        8.6388231974363876        13.023344830077313     
 C   5.2033030594711667        6.5324567608355348        11.094236570425055     
 C   9.1588312847704749        8.4321244113067984        15.526603471676397     
 C   10.416198382708357        10.168866618096263        14.383799380983042     
 C   10.318767924328817        9.5359975459314992        10.969993126253419     
 C   12.433905428522380        8.4804730108764979        11.523585812044322     
 C   11.735518865947126        5.3702562420102211        12.953225616776153     
 C   12.148946165834877        6.7916167271327481        14.879801163140893     
 C   7.4907899831867342        8.4321397103052753        9.2587370127386333     
 C   6.2334076433967747        10.168886567697278        10.401518876446680     
 C   6.3308573621147266        9.5360370461067365        13.815354023865666     
 C   4.2157154500409781        8.4805285744437864        13.261748383201756     
 C   4.9140936444996521        5.3702973563055041        11.832120473629681     
 C   4.5006682674339302        6.7916589299812999        9.9055462015453646     
 C   8.9491694763406482        9.2954428769108315        16.601117826881168     
 H   8.7430737463141774        7.4259234548600910        15.548086075725129     
 C   10.189742974189889        11.032232328553041        15.458907871745112     
 H   10.977297487118239        10.517799351502207        13.522245309096114     
 C   10.943103672538395        10.239222659017514        9.9380022105174604     
 H   9.2538077323956163        9.6818219040415254        11.143515570563171     
 C   13.057988722783593        9.1996633389435374        10.500359083649418     
 H   13.010273581840408        7.7798026170562382        12.122779121226518     
 C   12.735047879529331        4.4976571158939453        13.388840098836704     
 H   11.172590789531844        5.1480125455818229        12.046818867961594     
 C   13.139332206568300        5.9072669039339045        15.316529459566793     
 H   11.915968518559291        7.6806042159209795        15.463043108911632     
 C   7.7004347137759988        9.2954431343942296        8.1842070910624702     
 H   7.9065554270834566        7.4259411915509652        9.2372669168140398     
 C   6.4598440279987042        11.032236701783260        9.3263932450357387     
 H   5.6723091028879571        10.517826596306726        11.263070574522082     
 C   5.7065218637737152        10.239257951009057        14.847348077776930     
 H   7.3958191038225003        9.6818561757775115        13.641836476953847     
 C   3.5916327026652493        9.1997138330056192        14.284978842262312     
 H   3.6393454137897514        7.7798658145149560        12.662548315870598     
 C   3.9145659792032288        4.4976977713560018        11.396504161181749     
 H   5.4770202190958717        5.1480524822463405        12.738527710757509     
 C   3.5102812138032764        5.9073101103693029        9.4688171542597050     
 H   4.7336471888308225        7.6806459317616325        9.3223039707192843     
 C   9.4616350590458378        10.596962197673765        16.567618881677138     
 H   8.3745565036091651        8.9617698092893452        17.461845433314494     
 H   10.578547564410965        12.047418250036779        15.408018746094621     
 C   12.309337268365876        10.065175086095998        9.6975094644149227     
 H   10.352403688485600        10.902123793323883        9.3090571369276773     
 H   14.123023536339524        9.0617409084391429        10.319288493033724     
 C   13.437769934285425        4.7646962433565481        14.568071903685700     
 H   12.958790938348436        3.6036663618163387        12.808010165383878     
 H   13.690102662543268        6.1111152594570592        16.233031887318010     
 C   7.1879507656275212        10.596956316859092        8.2176854345319832     
 H   8.2750459496026370        8.9617630099679797        7.3234811637976973     
 H   6.0710248715266726        12.047418231020906        9.3772664253658995     
 C   4.3402873862829381        10.065214252557475        15.087837548677712     
 H   6.2972228967542510        10.902151097426549        15.476300162612901     
 H   2.5265969069527019        9.0617945335856724        14.466046984167335     
 C   3.2118437882695448        4.7647378816848498        10.217272586321680     
 H   3.6908242038987158        3.6037060109022652        11.977332882532556     
 H   2.9595103687017552        6.1111595513896741        8.5523150370830443     
 H   9.2722609331450858        11.264768743034981        17.405113840146768     
 H   12.782514764759970        10.577795280715160        8.8613036111131134     
 H   14.216996054935628        4.0839026976900374        14.903286325407912     
 H   7.3773095046473687        11.264749820915782        7.3801762883683821     
 H   3.8671120396303329        10.577827091115218        15.924049229186481     
 H   2.4326184428784341        4.0839439134535453        9.8820563824022898     
         142

 Br -0.53982060179353430        2.9673980212151521        2.3672243491778877     
 Co  -1.0314051016132952        1.5878033729427337        4.2150150378729929     
 P  -2.8813720616984879       0.40595868813363861        3.5571279485787071     
 Br  -1.5229834289633575        2.9673759350905198        6.0628264230975253     
 P  0.81854457966904681       0.40592240339092983        4.8728992696411870     
 C  -2.6091257845871096      -0.77052179620620764        2.1908294897129807     
 C  -3.7628706565717933      -0.55216869766678089        4.8413296200309688     
 C  -4.1504633509860751        1.5577033412058288        2.9158853349629492     
 C  0.54630505559869480      -0.77055551218287877        6.2392024819120948     
 C   1.7000310514994563      -0.55221329972203947        3.5886948243852159     
 C   2.0876424889334557        1.5576703013321100        5.5141240780292966     
 C  -1.8626287875956646      -0.34041398456949223        1.0771394727371253     
 C  -3.1218370802897049       -2.0778196782691474        2.2169257003005782     
 C  -3.0243641796856791       -1.4499775931555137        5.6329598200964703     
 C  -5.1391484591739500      -0.39338966639884138        5.0798548677156292     
 C  -4.4384188018144526        2.7188892244400482        3.6558485377487915     
 C  -4.8535583536343143        1.3009945387995925        1.7269314037179597     
 C -0.20020646332198966      -0.34045826950742886        7.3528870538363806     
 C   1.0590427305342569       -2.0778443081351861        6.2131137935124077     
 C  0.96150933496618085       -1.4499934354806510        2.7970474074430158     
 C   3.0763157641020338      -0.39346956990696408        3.3501865010583760     
 C   2.3756183679561911        2.7188291369100361        4.7741253636337646     
 C   2.7907127599899848        1.3010004745150796        6.7031014076775515     
 C  -1.6533242456200525       -1.2024058273250571        1.4448227106270972E-003
 H  -1.4462215073130089       0.66555595465701889        1.0571208396840286     
 C  -2.8958519479482634       -2.9397976589391148        1.1405800412670148     
 H  -3.6835201576538945       -2.4276649045095695        3.0777372208167089     
 C  -3.6488846900362417       -2.1530051633352434        6.6649723082632217     
 H  -1.9594475086306806       -1.5961677427727954        5.4593981450328171     
 C  -5.7633989256327762       -1.1122518668558872        6.1031999610927414     
 H  -5.7152245269008874       0.30764652298877998        4.4807996799900502     
 C  -5.4375641875284577        3.5929590182800681        3.2222356925126947     
 H  -3.8748549190913142        2.9392469843600102        4.5623587930111924     
 C  -5.8433407287728754        2.1869598052059569        1.2920150824121901     
 H  -4.6214696699067952       0.41273987383020661        1.1421415528671484     
 C -0.40950312160028013       -1.2024524189116961        8.4285819726347473     
 H -0.61662928374092052       0.66550565094560732        7.3729026516978200     
 C  0.83306652149139016       -2.9398240736506867        7.2894599816586041     
 H   1.6207392288440852       -2.4276815363525919        5.3523074346801138     
 C   1.5860208487782859       -2.1530219402244004        1.7650303778053587     
 H -0.10341201585966620       -1.5961593148523168        2.9705984176122135     
 C   3.7005572554946489       -1.1123332263005585        2.3268370260791804     
 H   3.6524047676815483       0.30754110242938720        3.9492584209245152     
 C   3.3747573637569923        3.5929114451287050        5.2077269841601801     
 H   1.8120726344150582        2.9391593216942296        3.8675970639991415     
 C   3.7804913695414712        2.1869773385312592        7.1380052457658216     
 H   2.5586085295874130       0.41276751669023382        7.2879188851249141     
 C  -2.1670490956547597       -2.5035418376774996        3.2698685123012536E-002
 H  -1.0781259871445199      -0.86788394552376524      -0.85857407731457736     
 H  -3.2856940372902423       -3.9546996475019238        1.1899837267896098     
 C  -5.0149347352016935       -1.9780653661563585        6.9059042169221874     
 H  -3.0584404563732450       -2.8163183709266879        7.2937143162474491     
 H  -6.8283226638139851      -0.97372090425878222        6.2845907098702760     
 C  -6.1408139866459637        3.3283990498864129        2.0426876006112562     
 H  -5.6606702116185730        4.4859605921701489        3.8049355876986430     
 H  -6.3944680848539202        1.9850765478465491       0.37527424210197263     
 C  0.10424530231847215       -2.5035795069770246        8.3973343294387846     
 H -0.98471245183093559      -0.86793899337232039        9.2885969918819473     
 H   1.2229284405002918       -3.9547191184077661        7.2400615862857229     
 C   2.9520768084464359       -1.9781136131470061        1.5241121895045775     
 H  0.99556576763546789       -2.8163097049924644        1.1362723727583766     
 H   4.7654865466837819      -0.97382824089512876        2.1454587489027483     
 C   4.0779839956115209        3.3283897492733305        6.3872983713133982     
 H   3.5978750550880836        4.4858930898575373        4.6250003596079665     
 H   4.3316009652510212        1.9851232555271916        8.0547638717588548     
 H  -1.9781521455821933       -3.1702691389754327      -0.80577938062923082     
 H  -5.4880249621637036       -2.4901997742608137        7.7424529116180292     
 H  -6.9198023234314938        4.0102518719774389        1.7089874279287598     
 H  -8.4647306117358878E-002  -3.1703086790592825        9.2358121095559031     
 H   3.4251593281990171       -2.4902460523388483       0.68755786586894374     
 H   4.8569679164342325        4.0102525537080158        6.7209898797303547     
 Br   7.8332067104367304        5.1220925017843717        14.240488517932109     
 Co   8.3247974581186135        6.5016593515765804        12.392678222638494     
 P   10.174770793512939        7.6835006682370519        13.050560967018793     
 Br   8.8163660719999122        5.1220617716535362        10.544883159119125     
 P   6.4748534236405444        7.6835419699641889        11.734787486467280     
 C   9.9025326600247716        8.8599850886385276        14.416858295657129     
 C   11.056258341912622        8.6416276796104210        11.766351489876477     
 C   11.443864275931249        6.5317511174951051        13.691788475524175     
 C   6.7470921843574585        8.8600140708412418        10.368479603657134     
 C   5.5933676327450943        8.6416812817784354        13.018989994374477     
 C   5.2057516291050625        6.5317980263649762        11.093561039290687     
 C   9.1560332569917833        8.4298865747326470        15.530550068773445     
 C   10.415244213421902        10.167282995045797        14.390753126255923     
 C   10.317740713169920        9.5394231625604355        10.974716923235095     
 C   12.432538768825177        8.4828670045235608        11.527829253287363     
 C   11.731822469815517        5.3705772194114987        12.951806731210672     
 C   12.146956305689235        6.7884414135493412        14.880748282658505     
 C   7.4935907223850746        8.4299040210059335        9.2547914528434614     
 C   6.2343629124338715        10.167305753584438        10.394563574102515     
 C   6.3318878494415669        9.5394675567075780        13.810632360498875     
 C   4.2170847762210997        8.4829298720617583        13.257504960389475     
 C   4.9177915042121088        5.3706238307311915        11.833541214358391     
 C   4.5026601593381708        6.7884891258414628        9.9046009545385356     
 C   8.9467238842207308        9.2918877792996870        16.606236439766313     
 H   8.7396253974909506        7.4239172398301019        15.550575639778270     
 C   10.189254257038625        11.029270203684669        15.467090116288249     
 H   10.976930016020519        10.517121664577482        13.529940702283129     
 C   10.942252408955696        10.242455399757203        9.9427024475696424     
 H   9.2528222843325683        9.6855999162842163        11.148277636971066     
 C   13.056780480756542        9.2017348890614805        10.504482728993095     
 H   13.008623960995459        7.7818419993757688        12.126888645117333     
 C   12.730967609045498        4.4965010346681877        13.385407252828792     
 H   11.168260155598325        5.1502328665670500        12.045292106994294     
 C   13.136738765826838        5.9024695894131423        15.315652166012642     
 H   11.914865759641701        7.6766867789736022        15.465552074825585     
 C   7.7028809108854990        9.2918883283435072        8.1790875964202794     
 H   7.9100073612688888        7.4239373852073358        9.2347798871657947     
 C   6.4603314959610421        11.029275467943666        9.3182073202652056     
 H   5.6726778549739514        10.517152664470068        11.255373388999843     
 C   5.7073763897329295        10.242494949560189        14.842650418711546     
 H   7.3968080557628122        9.6856383425122008        13.637077304923077     
 C   3.5928436333234051        9.2017919425438226        14.280855729370101     
 H   3.6409974440759698        7.7819136885418256        12.658437717616923     
 C   3.9186477579786323        4.4965472514005027        11.399938672554468     
 H   5.4813520241328550        5.1502781360771328        12.740056446389698     
 C   3.5128764148661862        5.9025185678779657        9.4696962737546695     
 H   4.7347523093471748        7.6767338435943362        9.3197967593341957     
 C   9.4604464305890676        10.593024056270487        16.574972257111778     
 H   8.3715226557603106        8.9573728697130139        17.466256216066306     
 H   10.579095134099834        12.044172241416378        15.417678661706448     
 C   12.308305297849110        10.067534721657998        9.7017738194542869     
 H   10.351799882321300        10.905757694014367        9.3139569065061369     
 H   14.121706810906963        9.0632197625315349        10.323095539337940     
 C   13.434215108183604        4.7610427933136164        14.564961238958913     
 H   12.954074902429490        3.6035087478808809        12.802693130131864     
 H   13.687863728273676        6.1043388960766913        16.232397721382760     
 C   7.1891378477559611        10.593017750641479        8.2103286929109807     
 H   8.2780801023279658        8.9573654413389754        7.3190696707724090     
 H   6.0704744047675065        12.044172626186018        9.3676009203991359     
 C   4.3413224625808047        10.067578737164659        15.083575165149925     
 H   6.2978300877110325        10.905788074129868        15.471404049502015     
 H   2.5279161416717901        9.0632804962088827        14.462239942938252     
 C   3.2154001808907382        4.7610901275454562        10.220384902386892     
 H   3.6955417525485550        3.6035539216275487        11.982651508336625     
 H   2.9617510916144743        6.1043891237008827        8.5529510273434255     
 H   9.2715436095757227        11.259759313914355        17.413442670915117     
 H   12.781389676792466        10.579674024879555        8.8652249215897534     
 H   14.213203790490081        4.0791850828512919        14.898651297946401     
 H   7.3780233613532893        11.259738351280255        7.3718423288519297     
 H   3.8682404474466243        10.579709621067121        15.920130676709793     
 H   2.4364122683257383        4.0792320432477380        9.8866928655025745     
         142

 Br -0.54611130771503813        2.9683340597390582        2.3666224660309862     
 Co  -1.0314047099925503        1.5870177279030373        4.2150145378255477     
 P  -2.8796511607205417       0.40490300535959844        3.5544253775763410     
 Br  -1.5166912821259528        2.9683093638339106        6.0634296620972501     
 P  0.81682227152116316       0.40486239625658871        4.8756003285013190     
 C  -2.6071123616634551      -0.76927512888467520        2.1860326362588678     
 C  -3.7615720947575482      -0.55502119441864539        4.8369730434788538     
 C  -4.1480157177400834        1.5583665273953653        2.9152064788921659     
 C  0.54429093649854976      -0.76931307943653193        6.2439981523356609     
 C   1.6987295896882848      -0.55507085656893274        3.5930493807280177     
 C   2.0851942540371726        1.5583293627467889        5.5147996085436635     
 C  -1.8598293946951829      -0.33817494364388023        1.0731931935856949     
 C  -3.1208811281885609       -2.0762359771879417        2.2099710578561980     
 C  -3.0233388057396433       -1.4534052223727929        5.6282349035849668     
 C  -5.1377820968599446      -0.39578229536537934        5.0756108489618095     
 C  -4.4347210850049477        2.7185686912444980        3.6572638675653240     
 C  -4.8515680956603493        1.3041665903551027        1.7259837473310662     
 C -0.20300830743554407      -0.33822481643047653        7.3568315175293115     
 C   1.0580891722825074       -2.0762637698724289        6.2200680083360078     
 C  0.96047919750686761       -1.4534227335562788        2.8017683356366843     
 C   3.0749472474244817      -0.39587122967440452        3.3544302452981958     
 C   2.3719226922291012        2.7185013609444844        4.7727027301152942     
 C   2.7887187795555386        1.3041727542500885        6.7040485612083902     
 C  -1.6508778079667250       -1.1988484378167301       -3.6744289104143416E-003
 H  -1.4427719177366765       0.66756346575224312        1.0546323930266983     
 C  -2.8953619762091818       -2.9368343822212388        1.1323958911855720     
 H  -3.6831505700376606       -2.4269879349217436        3.0700408249963433     
 C  -3.6480363439513797       -2.1562394931280480        6.6602706085813574     
 H  -1.9584640643563118       -1.5999491902364393        5.4546349921920187     
 C  -5.7621920588919737       -1.1143215368065413        6.0990754340141571     
 H  -5.7135741626454299       0.30560970538753329        4.4766899707445003     
 C  -5.4334827486427306        3.5941147173445205        3.2256636616474386     
 H  -3.8705226676570152        2.9370287455222335        4.5638813980679913     
 C  -5.8407470201587506        2.1917529976288410        1.2928905126690999     
 H  -4.6203668056964391       0.41665292218911842        1.1396337078857204     
 C -0.41195109867808904       -1.1989009788574401        8.4336993573497185     
 H -0.62008317454546713       0.66750685550623035        7.3753890058420222     
 C  0.83257994729043350       -2.9368642721118743        7.2976436691206708     
 H   1.6203736364045391       -2.4270066953028797        5.3600039869779046     
 C   1.5851665544758733       -2.1562578982937781        1.7697273812392873     
 H -0.10440072599962912       -1.5999397034914631        2.9753565376580151     
 C   3.6993470531384984       -1.1144119528450651        2.3309605878324224     
 H   3.6507538052906092       0.30549226546598574        3.9533697767494611     
 C   3.3706772884744360        3.5940611633652275        5.2042906362224226     
 H   1.8077446907945089        2.9369308116046993        3.8660650044546014     
 C   3.7778935514794125        2.1917719236013991        7.1371280937064681     
 H   2.5574998939971256       0.41668332343359316        7.2904293439610157     
 C  -2.1658598192830660       -2.4996013984749994        2.5343482181125046E-002
 H  -1.0750916505272443      -0.86348388049307256      -0.86298539579397482     
 H  -3.2862404158447136       -3.9514525119021373        1.1803210216217888     
 C  -5.0139054133463263       -1.9804245885181762        6.9016385656802086     
 H  -3.0578405376702724       -2.8199550708963201        7.2888127383304990     
 H  -6.8270070779710945      -0.97519626289864692        6.2807829682780847     
 C  -6.1372584577288478        3.3320498722293475        2.0457942229569515     
 H  -5.6559528195650817        4.4861189241557211        3.8102460770762701     
 H  -6.3922293353154673        1.9918470453183881       0.37590722676885846     
 C  0.10305725719830236       -2.4996439620078048        8.4046882755653165     
 H -0.98774964583437286      -0.86354594441368937        9.2930060030021622     
 H   1.2234805327447686       -3.9514746399530738        7.2497243748952469     
 C   2.9510421772960402       -1.9804780131966735        1.5283745316717527     
 H  0.99495856940607541       -2.8199450399582937        1.1411674241426408     
 H   4.7641682274708685      -0.97531559266125412        2.1492667968141648     
 C   4.0744269129572448        3.3320388401259224        6.3841861606259975     
 H   3.5931605999867595        4.4860431433528190        4.6196785092310746     
 H   4.3293558346233576        1.9918984005413241        8.0541313228987264     
 H  -1.9774348013246592       -3.1652564948727031      -0.81411091119914536     
 H  -5.4869032608485604       -2.4920776128231266        7.7385302010311436     
 H  -6.9160094279127708        4.0149662153749315        1.7136173393319554     
 H  -8.5362904963732084E-002  -3.1653012304436472        9.2441422841398921     
 H   3.4240313259211299       -2.4921287522653870       0.69147650719882647     
 H   4.8531729957491478        4.0149661714533513        6.7163535649003947     
 Br   7.8394969118408122        5.1211594854604128        14.241093300724565     
 Co   8.3247972769317933        6.5024450858628668        12.392679588020549     
 P   10.173050692403267        7.6845560117856131        13.053263848276437     
 Br   8.8100729208665687        5.1211257452261512        10.544282430721250     
 P   6.4765764166450488        7.6846020421379881        11.732086466185866     
 C   9.9005209384053003        8.8587385243650303        14.421655288819032     
 C   11.054959248625137        8.6444796579671355        11.770707377762754     
 C   11.441417596834722        6.5310869546501173        13.692465957049084     
 C   6.7491068332749533        8.8587709487236008        10.363683318574592     
 C   5.5946697209723268        8.6445393661204850        13.014635158671641     
 C   5.2082001987389583        6.5311392918944184        11.092885508156320     
 C   9.1532352292130934        8.4276487381584975        15.534496665870494     
 C   10.414290044135447        10.165699371995329        14.397706871528802     
 C   10.316713502011021        9.5428487791893737        10.979440720216772     
 C   12.431172109127973        8.4852609981706237        11.532072694530402     
 C   11.728126073683908        5.3708981968127762        12.950387845645192     
 C   12.144966445543593        6.7852660999659342        14.881695402176115     
 C   7.4963914615834160        8.4276683317065935        9.2508458929482913     
 C   6.2353181814709675        10.165724939471598        10.387608271758349     
 C   6.3329183367684072        9.5428980673084194        13.805910697132083     
 C   4.2184541024012221        8.4853311696797320        13.253261537577194     
 C   4.9214893639245645        5.3709503051568790        11.834961955087101     
 C   4.5046520512424122        6.7853193217016248        9.9036557075317067     
 C   8.9442782921008117        9.2883326816885408        16.611355052651458     
 H   8.7361770486677219        7.4219110248001137        15.553065203831411     
 C   10.188765539887360        11.026308078816299        15.475272360831388     
 H   10.976562544922798        10.516443977652758        13.537636095470143     
 C   10.941401145372994        10.245688140496892        9.9474026846218244     
 H   9.2518368362695202        9.6893779285269055        11.153039703378962     
 C   13.055572238729491        9.2038064391794219        10.508606374336772     
 H   13.006974340150510        7.7838813816952985        12.130998169008148     
 C   12.726887338561664        4.4953449534424310        13.381974406820881     
 H   11.163929521664805        5.1524531875522781        12.043765346026992     
 C   13.134145325085374        5.8976722748923800        15.314774872458491     
 H   11.913763000724114        7.6727693420262248        15.468061040739538     
 C   7.7053271079949992        9.2883335222927865        8.1739681017780867     
 H   7.9134592954543201        7.4219335788637064        9.2322928575175496     
 C   6.4608189639233800        11.026314234104074        9.3100213954946742     
 H   5.6730466070599466        10.516478732633407        11.247676203477601     
 C   5.7082309156921438        10.245731948111322        14.837952759646162     
 H   7.3977970077031250        9.6894205092468901        13.632318132892308     
 C   3.5940545639815609        9.2038700520820242        14.276732616477890     
 H   3.6426494743621887        7.7839615625686944        12.654327119363248     
 C   3.9227295367540358        4.4953967314450027        11.403373183927187     
 H   5.4856838291698393        5.1525037899079251        12.741585182021886     
 C   3.5154716159290960        5.8977270253866294        9.4705753932496322     
 H   4.7358574298635281        7.6728217554270408        9.3172895479491071     
 C   9.4592578021322975        10.589085914867207        16.582325632546421     
 H   8.3684888079114543        8.9529759301366827        17.470666998818121     
 H   10.579642703788705        12.040926232795975        15.427338577318276     
 C   12.307273327332345        10.069894357219997        9.7060381744936510     
 H   10.351196076157001        10.909391594704852        9.3188566760845966     
 H   14.120390085474403        9.0646986166239270        10.326902585642154     
 C   13.430660282081782        4.7573893432706846        14.561850574232126     
 H   12.949358866510545        3.6033511339454236        12.797376094879850     
 H   13.685624794004084        6.0975625326963234        16.231763555447515     
 C   7.1903249298844010        10.589079184423866        8.2029719512899781     
 H   8.2811142550532946        8.9529678727099729        7.3146581777471216     
 H   6.0699239380083405        12.040927021351132        9.3579354154323724     
 C   4.3423575388786713        10.069943221771844        15.079312781622141     
 H   6.2984372786678140        10.909425050833185        15.466507936391126     
 H   2.5292353763908779        9.0647664588320911        14.458432901709168     
 C   3.2189565735119312        4.7574423734060636        10.223497218452101     
 H   3.7002593011983942        3.6034018323528318        11.987970134140694     
 H   2.9639918145271933        6.0976186960120922        8.5535870176038067     
 H   9.2708262860063577        11.254749884793727        17.421771501683462     
 H   12.780264588824963        10.581552769043951        8.8691462320663916     
 H   14.209411526044534        4.0744674680125463        14.894016270484888     
 H   7.3787372180592108        11.254726881644729        7.3635083693354773     
 H   3.8693688552629162        10.581592151019022        15.916212124233102     
 H   2.4402060937730425        4.0745201730419307        9.8913293486028611     
         142

 Br -0.55240201363654196        2.9692700982629638        2.3660205828840848     
 Co  -1.0314043183718054        1.5862320828633412        4.2150140377781025     
 P  -2.8779302597425960       0.40384732258555828        3.5517228065739750     
 Br  -1.5103991352885480        2.9692427925773019        6.0640329010969749     
 P  0.81509996337327950       0.40380238912224753        4.8783013873614509     
 C  -2.6050989387398005      -0.76802846156314275        2.1812357828047544     
 C  -3.7602735329433030      -0.55787369117051000        4.8326164669267389     
 C  -4.1455680844940916        1.5590297135849018        2.9145276228213821     
 C  0.54227681739840483      -0.76807064669018510        6.2487938227592270     
 C   1.6974281278771133      -0.55792841341582600        3.5974039370708195     
 C   2.0827460191408900        1.5589884241614678        5.5154751390580294     
 C  -1.8570300017947010      -0.33593590271826829        1.0692469144342645     
 C  -3.1199251760874169       -2.0746522761067361        2.2030164154118177     
 C  -3.0223134317936080       -1.4568328515900721        5.6235099870734633     
 C  -5.1364157345459391      -0.39817492433191726        5.0713668302079906     
 C  -4.4310233681954427        2.7182481580489477        3.6586791973818564     
 C  -4.8495778376863843        1.3073386419106132        1.7250360909441729     
 C -0.20581015154909851      -0.33599136335352420        7.3607759812222424     
 C   1.0571356140307582       -2.0746832316096717        6.2270222231596088     
 C  0.95944906004755426       -1.4568520316319069        2.8064892638303527     
 C   3.0735787307469300      -0.39827288944184502        3.3586739895380155     
 C   2.3682270165020114        2.7181735849789330        4.7712800965968230     
 C   2.7867247991210924        1.3073450339850974        6.7049957147392290     
 C  -1.6484313703133975       -1.1952910483084032       -8.7936805314557803E-003
 H  -1.4393223281603440       0.66957097684746747        1.0521439463693680     
 C  -2.8948720044700997       -2.9338711055033624        1.1242117411041292     
 H  -3.6827809824214266       -2.4263109653339181        3.0623444291759774     
 C  -3.6471879978665172       -2.1594738229208530        6.6555689088994932     
 H  -1.9574806200819430       -1.6037306377000835        5.4498718393512204     
 C  -5.7609851921511703       -1.1163912067571955        6.0949509069355718     
 H  -5.7119237983899733       0.30357288778628666        4.4725802614989503     
 C  -5.4294013097570035        3.5952704164089724        3.2290916307821824     
 H  -3.8661904162227168        2.9348105066844568        4.5654040031247902     
 C  -5.8381533115446258        2.1965461900517256        1.2937659429260100     
 H  -4.6192639414860830       0.42056597054803030        1.1371258629042924     
 C -0.41439907575589791       -1.1953495388031841        8.4388167420646916     
 H -0.62353706535001385       0.66950806006685337        7.3778753599862243     
 C  0.83209337308947673       -2.9339044705730615        7.3058273565827374     
 H   1.6200080439649931       -2.4263318542531676        5.3677005392756945     
 C   1.5843122601734605       -2.1594938563631558        1.7744243846732159     
 H -0.10538943613959204       -1.6037200921306094        2.9801146577038162     
 C   3.6981368507823480       -1.1164906793895715        2.3350841495856649     
 H   3.6491028428996701       0.30344342850258432        3.9574811325744070     
 C   3.3665972131918793        3.5952108816017505        5.2008542882846642     
 H   1.8034167471739597        2.9347023015151694        3.8645329449100614     
 C   3.7752957334173538        2.1965665086715389        7.1362509416471145     
 H   2.5563912584068382       0.42059913017695244        7.2929398027971173     
 C  -2.1646705429113728       -2.4956609592724996        1.7988279239237542E-002
 H  -1.0720573139099687      -0.85908381546237977      -0.86739671427337228     
 H  -3.2867867943991853       -3.9482053763023512        1.1706583164539675     
 C  -5.0128760914909591       -1.9827838108799938        6.8973729144382290     
 H  -3.0572406189672994       -2.8235917708659519        7.2839111604135480     
 H  -6.8256914921282039      -0.97667162153851161        6.2769752266858925     
 C  -6.1337029288117328        3.3357006945722825        2.0489008453026467     
 H  -5.6512354275115895        4.4862772561412934        3.8155565664538971     
 H  -6.3899905857770136        1.9986175427902269       0.37654021143574434     
 C  0.10186921207813257       -2.4957084170385855        8.4120422216918485     
 H -0.99078683983781013      -0.85915289545505824        9.2974150141223788     
 H   1.2240326249892455       -3.9482301614983810        7.2593871635047718     
 C   2.9500075461456441       -1.9828424132463407        1.5326368738389280     
 H  0.99435137117668293       -2.8235803749241226        1.1460624755269049     
 H   4.7628499082579552      -0.97680294442737958        2.1530748447255812     
 C   4.0708698303029696        3.3356879309785148        6.3810739499385978     
 H   3.5884461448854355        4.4861931968481006        4.6143566588541818     
 H   4.3271107039956931        1.9986735455554565        8.0534987740385997     
 H  -1.9767174570671249       -3.1602438507699735      -0.82244244176905990     
 H  -5.4857815595334163       -2.4939554513854389        7.7346074904442581     
 H  -6.9122165323940479        4.0196805587724249        1.7182472507351509     
 H  -8.6078503810105275E-002  -3.1602937818280119        9.2524724587238811     
 H   3.4229033236432427       -2.4940114521919257       0.69539514852870910     
 H   4.8493780750640623        4.0196797891986860        6.7117172500704338     
 Br   7.8457871132448940        5.1202264691364539        14.241698083517020     
 Co   8.3247970957449731        6.5032308201491533        12.392680953402603     
 P   10.171330591293593        7.6856113553341743        13.055966729534081     
 Br   8.8037797697332252        5.1201897187987662        10.543681702323376     
 P   6.4782994096495532        7.6856621143117865        11.729385445904452     
 C   9.8985092167858308        8.8574919600915347        14.426452281980936     
 C   11.053660155337649        8.6473316363238482        11.775063265649029     
 C   11.438970917738194        6.5304227918051296        13.693143438573992     
 C   6.7511214821924481        8.8575278266059616        10.358887033492051     
 C   5.5959718091995603        8.6473974504625328        13.010280322968805     
 C   5.2106487683728542        6.5304805574238598        11.092209977021952     
 C   9.1504372014344018        8.4254109015843479        15.538443262967544     
 C   10.413335874848991        10.164115748944862        14.404660616801683     
 C   10.315686290852124        9.5462743958183118        10.984164517198449     
 C   12.429805449430770        8.4876549918176849        11.536316135773442     
 C   11.724429677552299        5.3712191742140538        12.948968960079711     
 C   12.142976585397951        6.7820907863825282        14.882642521693727     
 C   7.4991922007817573        8.4254326424072516        9.2469003330531212     
 C   6.2362734505080644        10.164144125358758        10.380652969414184     
 C   6.3339488240952484        9.5463285779092626        13.801189033765290     
 C   4.2198234285813445        8.4877324672977057        13.249018114764914     
 C   4.9251872236370211        5.3712767795825673        11.836382695815811     
 C   4.5066439431466536        6.7821495175617876        9.9027104605248777     
 C   8.9418326999808926        9.2847775840773945        16.616473665536603     
 H   8.7327286998444951        7.4199048097701246        15.555554767884551     
 C   10.188276822736096        11.023345953947929        15.483454605374526     
 H   10.976195073825078        10.515766290728033        13.545331488657157     
 C   10.940549881790295        10.248920881236581        9.9521029216740065     
 H   9.2508513882064740        9.6931559407695964        11.157801769786859     
 C   13.054363996702440        9.2058779892973650        10.512730019680449     
 H   13.005324719305561        7.7859207640148291        12.135107692898963     
 C   12.722807068077831        4.4941888722166743        13.378541560812968     
 H   11.159598887731285        5.1546735085375053        12.042238585059692     
 C   13.131551884343910        5.8928749603716186        15.313897578904340     
 H   11.912660241806524        7.6688519050788475        15.470570006653492     
 C   7.7077733051044985        9.2847787162420641        8.1688486071358959     
 H   7.9169112296397515        7.4199297725200770        9.2298058278693045     
 C   6.4613064318857178        11.023353000264482        9.3018354707241411     
 H   5.6734153591459409        10.515804800796749        11.239979017955362     
 C   5.7090854416513572        10.248968946662453        14.833255100580779     
 H   7.3987859596434369        9.6932026759815795        13.627558960861538     
 C   3.5952654946397167        9.2059481616202277        14.272609503585679     
 H   3.6443015046484071        7.7860094365955641        12.650216521109572     
 C   3.9268113155294393        4.4942462114895037        11.406807695299905     
 H   5.4900156342068227        5.1547294437387174        12.743113917654076     
 C   3.5180668169920053        5.8929354828952922        9.4714545127445948     
 H   4.7369625503798805        7.6689096672597445        9.3147823365640168     
 C   9.4580691736755256        10.585147773463927        16.589679007981065     
 H   8.3654549600625998        8.9485789905603514        17.475077781569933     
 H   10.580190273477575        12.037680224175572        15.436998492930103     
 C   12.306241356815578        10.072253992781999        9.7103025295330152     
 H   10.350592269992701        10.913025495395338        9.3237564456630562     
 H   14.119073360041842        9.0661774707163207        10.330709631946370     
 C   13.427105455979959        4.7537358932277529        14.558739909505338     
 H   12.944642830591599        3.6031935200099658        12.792059059627833     
 H   13.683385859734491        6.0907861693159564        16.231129389512265     
 C   7.1915120120128408        10.585140618206252        8.1956152096689756     
 H   8.2841484077786234        8.9485703040809703        7.3102466847218341     
 H   6.0693734712491745        12.037681416516245        9.3482699104656088     
 C   4.3433926151765379        10.072307706379029        15.075050398094355     
 H   6.2990444696245955        10.913062027536505        15.461611823280240     
 H   2.5305546111099662        9.0662524214553013        14.454625860480085     
 C   3.2225129661331242        4.7537946192666700        10.226609534517310     
 H   3.7049768498482334        3.6032497430781150        11.993288759944763     
 H   2.9662325374399128        6.0908482683233007        8.5542230078641861     
 H   9.2701089624369928        11.249740455673100        17.430100332451808     
 H   12.779139500857459        10.583431513208346        8.8730675425430316     
 H   14.205619261598986        4.0697498531738008        14.889381243023378     
 H   7.3794510747651314        11.249715412009202        7.3551744098190239     
 H   3.8704972630792076        10.583474680970923        15.912293571756411     
 H   2.4439999192203468        4.0698083028361243        9.8959658317031476     
         142

 Br -0.55869271955804578        2.9702061367868695        2.3654186997371833     
 Co  -1.0314039267510602        1.5854464378236448        4.2150135377306572     
 P  -2.8762093587646498       0.40279163981151811        3.5490202355716089     
 Br  -1.5041069884511433        2.9701762213206928        6.0646361400967006     
 P  0.81337765522539573       0.40274238198790641        4.8810024462215829     
 C  -2.6030855158161459      -0.76678179424161019        2.1764389293506410     
 C  -3.7589749711290579      -0.56072618792237450        4.8282598903746248     
 C  -4.1431204512480999        1.5596928997744384        2.9138487667505988     
 C  0.54026269829825990      -0.76682821394383838        6.2535894931827931     
 C   1.6961266660659418      -0.56078597026271926        3.6017584934136209     
 C   2.0802977842446073        1.5596474855761466        5.5161506695723954     
 C  -1.8542306088942193      -0.33369686179265634        1.0653006352828338     
 C  -3.1189692239862730       -2.0730685750255300        2.1960617729674374     
 C  -3.0212880578475723       -1.4602604808073514        5.6187850705619597     
 C  -5.1350493722319337      -0.40056755329845523        5.0671228114541718     
 C  -4.4273256513859369        2.7179276248533979        3.6600945271983889     
 C  -4.8475875797124202        1.3105106934661235        1.7240884345572796     
 C -0.20861199566265293      -0.33375791027657187        7.3647204449151742     
 C   1.0561820557790087       -2.0731026933469145        6.2339764379832099     
 C  0.95841892258824102       -1.4602813297075348        2.8112101920240211     
 C   3.0722102140693779      -0.40067454920928547        3.3629177337778349     
 C   2.3645313407749211        2.7178458090133812        4.7698574630783526     
 C   2.7847308186866466        1.3105173137201063        6.7059428682700677     
 C  -1.6459849326600700       -1.1917336588000762       -1.3912932152497212E-002
 H  -1.4358727385840115       0.67157848794269170        1.0496554997120380     
 C  -2.8943820327310177       -2.9309078287854864        1.1160275910226864     
 H  -3.6824113948051926       -2.4256339957460922        3.0546480333556119     
 C  -3.6463396517816551       -2.1627081527136580        6.6508672092176280     
 H  -1.9564971758075742       -1.6075120851637275        5.4451086865104221     
 C  -5.7597783254103678       -1.1184608767078494        6.0908263798569875     
 H  -5.7102734341345158       0.30153607018504003        4.4684705522534003     
 C  -5.4253198708712764        3.5964261154734243        3.2325195999169263     
 H  -3.8618581647884183        2.9325922678466800        4.5669266081815900     
 C  -5.8355596029305010        2.2013393824746097        1.2946413731829198     
 H  -4.6181610772757269       0.42447901890694212        1.1346180179228644     
 C -0.41684705283370682       -1.1917980987489281        8.4439341267796628     
 H -0.62699095615456057       0.67150926462747640        7.3803617141304265     
 C  0.83160679888852007       -2.9309446690342491        7.3140110440448050     
 H   1.6196424515254468       -2.4256570132034554        5.3753970915734852     
 C   1.5834579658710479       -2.1627298144325335        1.7791213881071448     
 H -0.10637814627955496       -1.6075004807697557        2.9848727777496178     
 C   3.6969266484261980       -1.1185694059340781        2.3392077113389069     
 H   3.6474518805087310       0.30139459153918291        3.9615924883993534     
 C   3.3625171379093231        3.5963605998382735        5.1974179403469067     
 H   1.7990888035534105        2.9324737914256396        3.8630008853655218     
 C   3.7726979153552951        2.2013610937416788        7.1353737895877609     
 H   2.5552826228165508       0.42451493692031178        7.2954502616332189     
 C  -2.1634812665396792       -2.4917205200699999        1.0633076297350053E-002
 H  -1.0690229772926931      -0.85468375043168709      -0.87180803275276975     
 H  -3.2873331729536566       -3.9449582407025647        1.1609956112861464     
 C  -5.0118467696355911       -1.9851430332418116        6.8931072631962493     
 H  -3.0566407002643268       -2.8272284708355842        7.2790095824965979     
 H  -6.8243759062853133      -0.97814698017837620        6.2731674850937011     
 C  -6.1301473998946179        3.3393515169152170        2.0520074676483415     
 H  -5.6465180354580973        4.4864355881268656        3.8208670558315236     
 H  -6.3877518362385599        2.0053880402620656       0.37717319610263017     
 C  0.10068116695796278       -2.4917728720693662        8.4193961678183804     
 H -0.99382403384124740      -0.85475984649642711        9.3018240252425954     
 H   1.2245847172337223       -3.9449856830436887        7.2690499521142966     
 C   2.9489729149952479       -1.9852068132960081        1.5368992160061032     
 H  0.99374417294729056       -2.8272157098899520        1.1509575269111689     
 H   4.7615315890450418      -0.97829029619350505        2.1568828926369976     
 C   4.0673127476486943        3.3393370218311071        6.3779617392511971     
 H   3.5837316897841114        4.4863432503433822        4.6090348084772890     
 H   4.3248655733680286        2.0054486905695890        8.0528662251784731     
 H  -1.9760001128095908       -3.1552312066672439      -0.83077397233897443     
 H  -5.4846598582182722       -2.4958332899477518        7.7306847798573717     
 H  -6.9084236368753240        4.0243949021699184        1.7228771621383463     
 H  -8.6794102656478481E-002  -3.1552863332123762        9.2608026333078701     
 H   3.4217753213653554       -2.4958941521184643       0.69931378985859172     
 H   4.8455831543789776        4.0243934069440215        6.7070809352404730     
 Br   7.8520773146489748        5.1192934528124958        14.242302866309476     
 Co   8.3247969145581528        6.5040165544354407        12.392682318784660     
 P   10.169610490183919        7.6866666988827355        13.058669610791725     
 Br   8.7974866185998817        5.1192536923713812        10.543080973925500     
 P   6.4800224026540576        7.6867221864855857        11.726684425623040     
 C   9.8964974951663596        8.8562453958180374        14.431249275142839     
 C   11.052361062050164        8.6501836146805626        11.779419153535304     
 C   11.436524238641667        6.5297586289601410        13.693820920098901     
 C   6.7531361311099438        8.8562847044883206        10.354090748409511     
 C   5.5972738974267928        8.6502555348045806        13.005925487265969     
 C   5.2130973380067500        6.5298218229533020        11.091534445887582     
 C   9.1476391736557119        8.4231730650101966        15.542389860064592     
 C   10.412381705562536        10.162532125894396        14.411614362074562     
 C   10.314659079693225        9.5497000124472482        10.988888314180125     
 C   12.428438789733567        8.4900489854647478        11.540559577016483     
 C   11.720733281420690        5.3715401516153323        12.947550074514231     
 C   12.140986725252310        6.7789154727991212        14.883589641211339     
 C   7.5019929399800986        8.4231969531079116        9.2429547731579493     
 C   6.2372287195451603        10.162563311245918        10.373697667070019     
 C   6.3349793114220887        9.5497590885101040        13.796467370398499     
 C   4.2211927547614660        8.4901337649156776        13.244774691952633     
 C   4.9288850833494768        5.3716032540082548        11.837803436544521     
 C   4.5086358350508950        6.7789797134219505        9.9017652135180487     
 C   8.9393871078609752        9.2812224864662483        16.621592278421748     
 H   8.7292803510212682        7.4178985947401364        15.558044331937692     
 C   10.187788105584833        11.020383829079559        15.491636849917665     
 H   10.975827602727358        10.515088603803308        13.553026881844172     
 C   10.939698618207593        10.252153621976271        9.9568031587261885     
 H   9.2498659401434260        9.6969339530122873        11.162563836194755     
 C   13.053155754675389        9.2079495394153064        10.516853665024126     
 H   13.003675098460612        7.7879601463343588        12.139217216789778     
 C   12.718726797593996        4.4930327909909176        13.375108714805055     
 H   11.155268253797766        5.1568938295227325        12.040711824092392     
 C   13.128958443602448        5.8880776458508564        15.313020285350190     
 H   11.911557482888934        7.6649344681314693        15.473078972567446     
 C   7.7102195022139988        9.2812239101913434        8.1637291124937050     
 H   7.9203631638251837        7.4179259661764476        9.2273187982210594     
 C   6.4617938998480557        11.020391766424890        9.2936495459536079     
 H   5.6737841112319352        10.515130868960089        11.232281832433122     
 C   5.7099399676105715        10.252205945213586        14.828557441515395     
 H   7.3997749115837497        9.6969848427162670        13.622799788830770     
 C   3.5964764252978725        9.2080262711584293        14.268486390693466     
 H   3.6459535349346259        7.7880573106224329        12.646105922855897     
 C   3.9308930943048432        4.4930956915340037        11.410242206672624     
 H   5.4943474392438061        5.1569550975695106        12.744642653286265     
 C   3.5206620180549151        5.8881439404039551        9.4723336322395575     
 H   4.7380676708962328        7.6649975790924483        9.3122751251789282     
 C   9.4568805452187554        10.581209632060649        16.597032383415705     
 H   8.3624211122137453        8.9441820509840184        17.479488564321745     
 H   10.580737843166446        12.034434215555171        15.446658408541930     
 C   12.305209386298813        10.074613628343998        9.7145668845723812     
 H   10.349988463828399        10.916659396085823        9.3286562152415158     
 H   14.117756634609282        9.0676563248087128        10.334516678250584     
 C   13.423550629878138        4.7500824431848212        14.555629244778551     
 H   12.939926794672655        3.6030359060745085        12.786742024375819     
 H   13.681146925464899        6.0840098059355885        16.230495223577016     
 C   7.1926990941412798        10.581202051988639        8.1882584680479731     
 H   8.2871825605039522        8.9441727354519678        7.3058351916965458     
 H   6.0688230044900093        12.034435811681359        9.3386044054988453     
 C   4.3444276914744044        10.074672190986213        15.070788014566569     
 H   6.2996516605813770        10.916699004239822        15.456715710169354     
 H   2.5318738458290539        9.0677383840785097        14.450818819251001     
 C   3.2260693587543172        4.7501468651272765        10.229721850582521     
 H   3.7096943984980730        3.6030976538033981        11.998607385748832     
 H   2.9684732603526318        6.0840778406345102        8.5548589981245673     
 H   9.2693916388676296        11.244731026552472        17.438429163220157     
 H   12.778014412889956        10.585310257372742        8.8769888530196717     
 H   14.201826997153439        4.0650322383350552        14.884746215561865     
 H   7.3801649314710520        11.244703942373675        7.3468404503025715     
 H   3.8716256708954990        10.585357210922826        15.908375019279720     
 H   2.4477937446676510        4.0650964326303169        9.9006023148034341     
         142

 Br -0.56498342547954961        2.9711421753107752        2.3648168165902823     
 Co  -1.0314035351303152        1.5846607927839484        4.2150130376832120     
 P  -2.8744884577867040       0.40173595703747794        3.5463176645692434     
 Br  -1.4978148416137387        2.9711096500640841        6.0652393790964254     
 P  0.81165534707751208       0.40168237485356528        4.8837035050817148     
 C  -2.6010720928924913      -0.76553512692007775        2.1716420758965280     
 C  -3.7576764093148127      -0.56357868467423911        4.8239033138225098     
 C  -4.1406728180021082        1.5603560859639749        2.9131699106798155     
 C  0.53824857919811486      -0.76558578119749154        6.2583851636063592     
 C   1.6948252042547702      -0.56364352710961252        3.6061130497564227     
 C   2.0778495493483242        1.5603065469908255        5.5168262000867623     
 C  -1.8514312159937374      -0.33145782086704434        1.0613543561314034     
 C  -3.1180132718851290       -2.0714848739443243        2.1891071305230572     
 C  -3.0202626839015365       -1.4636881100246308        5.6140601540504571     
 C  -5.1336830099179283      -0.40296018226499319        5.0628787927003520     
 C  -4.4236279345764320        2.7176070916578476        3.6615098570149214     
 C  -4.8455973217384551        1.3136827450216337        1.7231407781703860     
 C -0.21141383977620737      -0.33152445719961948        7.3686649086081051     
 C   1.0552284975272594       -2.0715221550841574        6.2409306528068109     
 C  0.95738878512892778       -1.4637106277831626        2.8159311202176895     
 C   3.0708416973918262      -0.40307620897672591        3.3671614780176546     
 C   2.3608356650478313        2.7175180330478299        4.7684348295598822     
 C   2.7827368382522004        1.3136895934551149        6.7068900218009073     
 C  -1.6435384950067424       -1.1881762692917492       -1.9032183773538644E-002
 H  -1.4324231490076791       0.67358599903791605        1.0471670530547077     
 C  -2.8938920609919361       -2.9279445520676104        1.1078434409412437     
 H  -3.6820418071889587       -2.4249570261582667        3.0469516375352463     
 C  -3.6454913056967930       -2.1659424825064630        6.6461655095357637     
 H  -1.9555137315332054       -1.6112935326273714        5.4403455336696238     
 C  -5.7585714586695653       -1.1205305466585036        6.0867018527784031     
 H  -5.7086230698790592       0.29949925258379334        4.4643608430078503     
 C  -5.4212384319855502        3.5975818145378766        3.2359475690516701     
 H  -3.8575259133541193        2.9303740290089033        4.5684492132383889     
 C  -5.8329658943163762        2.2061325748974938        1.2955168034398299     
 H  -4.6170582130653708       0.42839206726585399        1.1321101729414365     
 C -0.41929502991151568       -1.1882466586946721        8.4490515114946341     
 H -0.63044484695910719       0.67351046918809943        7.3828480682746287     
 C  0.83112022468756341       -2.9279848674954367        7.3221947315068716     
 H   1.6192768590859008       -2.4249821721537432        5.3830936438712751     
 C   1.5826036715686351       -2.1659657725019117        1.7838183915410735     
 H -0.10736685641951788       -1.6112808694089018        2.9896308977954194     
 C   3.6957164460700476       -1.1206481324785846        2.3433312730921489     
 H   3.6458009181177919       0.29934575457578150        3.9657038442242993     
 C   3.3584370626267663        3.5975103180747960        5.1939815924091484     
 H   1.7947608599328615        2.9302452813361093        3.8614688258209817     
 C   3.7701000972932359        2.2061556788118186        7.1344966375284073     
 H   2.5541739872262634       0.42843074366367107        7.2979607204693204     
 C  -2.1622919901679860       -2.4877800808674997        3.2778733554625489E-003
 H  -1.0659886406754175      -0.85028368540099430      -0.87621935123216721     
 H  -3.2878795515081278       -3.9417111051027787        1.1513329061183251     
 C  -5.0108174477802239       -1.9875022556036293        6.8888416119542706     
 H  -3.0560407815613537       -2.8308651708052159        7.2741080045796478     
 H  -6.8230603204424227      -0.97962233881824090        6.2693597435015098     
 C  -6.1265918709775020        3.3430023392581516        2.0551140899940368     
 H  -5.6418006434046051        4.4865939201124378        3.8261775452091507     
 H  -6.3855130867001071        2.0121585377339044       0.37780618076951600     
 C   9.9493121837792992E-002  -2.4878373271001464        8.4267501139449124     
 H -0.99686122784468467      -0.85036679753779609        9.3062330363628121     
 H   1.2251368094781991       -3.9417412045889959        7.2787127407238215     
 C   2.9479382838448522       -1.9875712133456755        1.5411615581732785     
 H  0.99313697471789808       -2.8308510448557813        1.1558525782954330     
 H   4.7602132698321284      -0.97977764795963040        2.1606909405484140     
 C   4.0637556649944191        3.3429861126836995        6.3748495285637974     
 H   3.5790172346827873        4.4864933038386638        4.6037129581003962     
 H   4.3226204427403641        2.0122238355837214        8.0522336763183446     
 H  -1.9752827685520566       -3.1502185625645143      -0.83910550290888897     
 H  -5.4835381569031281       -2.4977111285100642        7.7267620692704861     
 H  -6.9046307413566010        4.0291092455674109        1.7275070735415419     
 H  -8.7509701502851672E-002  -3.1502788845967409        9.2691328078918591     
 H   3.4206473190874687       -2.4977768520450030       0.70323243118847434     
 H   4.8417882336938920        4.0291070246893561        6.7024446204105121     
 Br   7.8583675160530566        5.1183604364885369        14.242907649101932     
 Co   8.3247967333713309        6.5048022887217272        12.392683684166714     
 P   10.167890389074245        7.6877220424312975        13.061372492049369     
 Br   8.7911934674665400        5.1183176659439962        10.542480245527624     
 P   6.4817453956585629        7.6877822586593840        11.723983405341626     
 C   9.8944857735468901        8.8549988315445400        14.436046268304741     
 C   11.051061968762676        8.6530355930372753        11.783775041421579     
 C   11.434077559545139        6.5290944661151533        13.694498401623809     
 C   6.7551507800274386        8.8550415823706814        10.349294463326970     
 C   5.5985759856540263        8.6531136191466285        13.001570651563135     
 C   5.2155459076406459        6.5291630884827434        11.090858914753214     
 C   9.1448411458770202        8.4209352284360470        15.546336457161642     
 C   10.411427536276081        10.160948502843928        14.418568107347442     
 C   10.313631868534328        9.5531256290761863        10.993612111161802     
 C   12.427072130036363        8.4924429791118108        11.544803018259522     
 C   11.717036885289081        5.3718611290166098        12.946131188948749     
 C   12.138996865106670        6.7757401592157152        14.884536760728951     
 C   7.5047936791784400        8.4209612638085698        9.2390092132627792     
 C   6.2381839885822572        10.160982497133078        10.366742364725853     
 C   6.3360097987489299        9.5531895991109455        13.791745707031707     
 C   4.2225620809415885        8.4925350625336513        13.240531269140353     
 C   4.9325829430619335        5.3719297284339422        11.839224177273231     
 C   4.5106277269551365        6.7758099092821125        9.9008199665112198     
 C   8.9369415157410561        9.2776673888551020        16.626710891306892     
 H   8.7258320021980396        7.4158923797101473        15.560533895990833     
 C   10.187299388433567        11.017421704211189        15.499819094460802     
 H   10.975460131629639        10.514410916878584        13.560722275031186     
 C   10.938847354624894        10.255386362715960        9.9615033957783705     
 H   9.2488804920803780        9.7007119652549783        11.167325902602650     
 C   13.051947512648338        9.2100210895332495        10.520977310367803     
 H   13.002025477615662        7.7899995286538886        12.143326740680591     
 C   12.714646527110164        4.4918767097651608        13.371675868797142     
 H   11.150937619864246        5.1591141505079605        12.039185063125091     
 C   13.126365002860984        5.8832803313300941        15.312142991796037     
 H   11.910454723971345        7.6610170311840919        15.475587938481400     
 C   7.7126656993234990        9.2776691041406210        8.1586096178515142     
 H   7.9238150980106150        7.4159221598328182        9.2248317685728143     
 C   6.4622813678103936        11.017430532585296        9.2854636211830748     
 H   5.6741528633179295        10.514456937123430        11.224584646910881     
 C   5.7107944935697859        10.255442943764718        14.823859782450011     
 H   7.4007638635240616        9.7007670094509564        13.618040616800000     
 C   3.5976873559560283        9.2101043806966310        14.264363277801255     
 H   3.6476055652208443        7.7901051846493026        12.641995324602222     
 C   3.9349748730802467        4.4919451715785046        11.413676718045341     
 H   5.4986792442807904        5.1591807514003030        12.746171388918453     
 C   3.5232572191178249        5.8833523979126188        9.4732127517345202     
 H   4.7391727914125861        7.6610854909251529        9.3097679137938378     
 C   9.4556919167619853        10.577271490657369        16.604385758850349     
 H   8.3593872643648908        8.9397851114076872        17.483899347073557     
 H   10.581285412855316        12.031188206934768        15.456318324153756     
 C   12.304177415782046        10.076973263905998        9.7188312396117453     
 H   10.349384657664100        10.920293296776308        9.3335559848199754     
 H   14.116439909176723        9.0691351789011065        10.338323724554799     
 C   13.419995803776315        4.7464289931418904        14.552518580051764     
 H   12.935210758753708        3.6028782921390508        12.781424989123803     
 H   13.678907991195308        6.0772334425552206        16.229861057641767     
 C   7.1938861762697197        10.577263485771024        8.1809017264269723     
 H   8.2902167132292810        8.9397751668229652        7.3014236986712575     
 H   6.0682725377308433        12.031190206846471        9.3289389005320817     
 C   4.3454627677722719        10.077036675593398        15.066525631038783     
 H   6.3002588515381595        10.920335980943140        15.451819597058465     
 H   2.5331930805481417        9.0692243467017200        14.447011778021919     
 C   3.2296257513755107        4.7464991109878829        10.232834166647731     
 H   3.7144119471479122        3.6029455645286812        12.003926011552901     
 H   2.9707139832653509        6.0773074129457187        8.5554949883849485     
 H   9.2686743152982647        11.239721597431846        17.446757993988502     
 H   12.776889324922452        10.587189001537137        8.8809101634963099     
 H   14.198034732707892        4.0603146234963106        14.880111188100354     
 H   7.3808787881769726        11.239692472738149        7.3385064907861191     
 H   3.8727540787117909        10.587239740874727        15.904456466803031     
 H   2.4515875701149552        4.0603845624245105        9.9052387979037206     
         142

 Br -0.57127413140105332        2.9720782138346813        2.3642149334433809     
 Co  -1.0314031435095703        1.5838751477442523        4.2150125376357668     
 P  -2.8727675568087583       0.40068027426343777        3.5436150935668773     
 Br  -1.4915226947763338        2.9720430788074750        6.0658426180961502     
 P  0.80993303892962842       0.40062236771922416        4.8864045639418467     
 C  -2.5990586699688367      -0.76428845959854530        2.1668452224424146     
 C  -3.7563778475005676      -0.56643118142610360        4.8195467372703948     
 C  -4.1382251847561164        1.5610192721535114        2.9124910546090321     
 C  0.53623446009796993      -0.76434334845114471        6.2631808340299253     
 C   1.6935237424435987      -0.56650108395650589        3.6104676060992245     
 C   2.0754013144520416        1.5609656084055044        5.5175017306011283     
 C  -1.8486318230932557      -0.32921877994143239        1.0574080769799727     
 C  -3.1170573197839850       -2.0699011728631187        2.1821524880786769     
 C  -3.0192373099555008       -1.4671157392419101        5.6093352375389536     
 C  -5.1323166476039228      -0.40535281123153111        5.0586347739465332     
 C  -4.4199302177669271        2.7172865584622974        3.6629251868314534     
 C  -4.8436070637644901        1.3168547965771442        1.7221931217834927     
 C -0.21421568388976178      -0.32929100412266715        7.3726093723010360     
 C   1.0542749392755102       -2.0699416168214007        6.2478848676304111     
 C  0.95635864766961454       -1.4671399258587907        2.8206520484113580     
 C   3.0694731807142741      -0.40547786874416636        3.3714052222574740     
 C   2.3571399893207414        2.7171902570822781        4.7670121960414118     
 C   2.7807428578177542        1.3168618731901238        6.7078371753317461     
 C  -1.6410920573534149       -1.1846188797834223       -2.4151435394580090E-002
 H  -1.4289735594313466       0.67559351013314028        1.0446786063973774     
 C  -2.8934020892528540       -2.9249812753497340        1.0996592908598009     
 H  -3.6816722195727247       -2.4242800565704408        3.0392552417148804     
 C  -3.6446429596119310       -2.1691768122992676        6.6414638098538994     
 H  -1.9545302872588364       -1.6150749800910154        5.4355823808288264     
 C  -5.7573645919287619       -1.1226002166091578        6.0825773256998188     
 H  -5.7069727056236017       0.29746243498254671        4.4602511337622994     
 C  -5.4171569930998231        3.5987375136023285        3.2393755381864136     
 H  -3.8531936619198208        2.9281557901711266        4.5699718182951878     
 C  -5.8303721857022515        2.2109257673203779        1.2963922336967397     
 H  -4.6159553488550147       0.43230511562476581        1.1296023279600085     
 C -0.42174300698932460       -1.1846952186404160        8.4541688962096071     
 H -0.63389873776365391       0.67551167374872245        7.3853344224188309     
 C  0.83063365048660665       -2.9250250659566239        7.3303784189689383     
 H   1.6189112666463548       -2.4243073311040311        5.3907901961690659     
 C   1.5817493772662223       -2.1692017305712894        1.7885153949750021     
 H -0.10835556655948080       -1.6150612580480481        2.9943890178412209     
 C   3.6945062437138971       -1.1227268590230910        2.3474548348453914     
 H   3.6441499557268529       0.29729691761238008        3.9698152000492453     
 C   3.3543569873442101        3.5986600363113190        5.1905452444713909     
 H   1.7904329163123123        2.9280167712465794        3.8599367662764421     
 C   3.7675022792311772        2.2109502638819585        7.1336194854690547     
 H   2.5530653516359760       0.43234655040703041        7.3004711793054220     
 C  -2.1611027137962924       -2.4838396416649999       -4.0773295864249409E-003
 H  -1.0629543040581420      -0.84588362037030151      -0.88063066971156467     
 H  -3.2884259300625991       -3.9384639695029922        1.1416702009505040     
 C  -5.0097881259248567       -1.9898614779654469        6.8845759607122909     
 H  -3.0554408628583811       -2.8345018707748482        7.2692064266626977     
 H  -6.8217447345995321      -0.98109769745810560        6.2655520019093176     
 C  -6.1230363420603870        3.3466531616010866        2.0582207123397320     
 H  -5.6370832513511129        4.4867522520980101        3.8314880345867777     
 H  -6.3832743371616534        2.0189290352057432       0.37843916543640188     
 C   9.8305076717623202E-002  -2.4839017821309270        8.4341040600714425     
 H -0.99989842184812194      -0.84597374857916496        9.3106420474830287     
 H   1.2256889017226760       -3.9384967261343031        7.2883755293333463     
 C   2.9469036526944561       -1.9899356133953428        1.5454239003404537     
 H  0.99252977648850560       -2.8344863798216107        1.1607476296796970     
 H   4.7588949506192160      -0.98126499972575587        2.1644989884598309     
 C   4.0601985823401430        3.3466352035362918        6.3717373178763967     
 H   3.5743027795814633        4.4866433573339455        4.5983911077235042     
 H   4.3203753121127004        2.0189989805978534        8.0516011274582180     
 H  -1.9745654242945225       -3.1452059184617847      -0.84743703347880350     
 H  -5.4824164555879840       -2.4995889670723770        7.7228393586836006     
 H  -6.9008378458378772        4.0338235889649043        1.7321369849447374     
 H  -8.8225300349224878E-002  -3.1452714359811056        9.2774629824758481     
 H   3.4195193168095814       -2.4996595519715417       0.70715107251835696     
 H   4.8379933130088064        4.0338206424346916        6.6978083055805513     
 Br   7.8646577174571384        5.1174274201645780        14.243512431894390     
 Co   8.3247965521845106        6.5055880230080136        12.392685049548769     
 P   10.166170287964572        7.6887773859798587        13.064075373307013     
 Br   8.7849003163331965        5.1173816395166112        10.541879517129750     
 P   6.4834683886630673        7.6888423308331832        11.721282385060212     
 C   9.8924740519274188        8.8537522672710427        14.440843261466645     
 C   11.049762875475190        8.6558875713939898        11.788130929307854     
 C   11.431630880448610        6.5284303032701656        13.695175883148718     
 C   6.7571654289449334        8.8537984602530422        10.344498178244429     
 C   5.5998780738812588        8.6559717034886763        12.997215815860299     
 C   5.2179944772745417        6.5285043540121857        11.090183383618847     
 C   9.1420431180983286        8.4186973918618957        15.550283054258690     
 C   10.410473366989624        10.159364879793461        14.425521852620323     
 C   10.312604657375429        9.5565512457051245        10.998335908143480     
 C   12.425705470339160        8.4948369727588720        11.549046459502563     
 C   11.713340489157471        5.3721821064178874        12.944712303383268     
 C   12.137007004961028        6.7725648456323082        14.885483880246563     
 C   7.5075944183767813        8.4187255745092280        9.2350636533676091     
 C   6.2391392576193541        10.159401683020238        10.359787062381688     
 C   6.3370402860757702        9.5566201097117887        13.787024043664916     
 C   4.2239314071217109        8.4949363601516250        13.236287846328072     
 C   4.9362808027743892        5.3722562028596306        11.840644918001940     
 C   4.5126196188593770        6.7726401051422753        9.8998747195043890     
 C   8.9344959236211370        9.2741122912439558        16.631829504192037     
 H   8.7223836533748127        7.4138861646801590        15.563023460043974     
 C   10.186810671282304        11.014459579342819        15.508001339003942     
 H   10.975092660531917        10.513733229953861        13.568417668218201     
 C   10.937996091042193        10.258619103455649        9.9662036328305526     
 H   9.2478950440173300        9.7044899774976692        11.172087969010546     
 C   13.050739270621287        9.2120926396511909        10.525100955711480
[truncated: 533,334 more chars]
