# Supplementary material for: Unraveling the Contributions to Spin–Lattice Relaxation in Kramers Single-Molecule Magnets
Source: J Am Chem Soc. 2022 Dec 9;144(50):22965–75. doi: 10.1021/jacs.2c08876 (PMC9782788; doi:10.1021/jacs.2c08876)
Supplement: Supplementary file 2 — ja2c08876_si_002.zip [file ja2c08876_si_002.zip › phonon_Co/mol-5/mode-1-10/3/Cart_disp.xyz]

         142

 Br                  Infinity                  Infinity                  Infinity
 Co                  Infinity                  Infinity                  Infinity
 P                  Infinity                  Infinity                  Infinity
 Br                  Infinity                 -Infinity                  Infinity
 P                  Infinity                  Infinity                  Infinity
 C                  Infinity                  Infinity                  Infinity
 C                  Infinity                  Infinity                  Infinity
 C                  Infinity                  Infinity                  Infinity
 C                  Infinity                 -Infinity                  Infinity
 C                  Infinity                  Infinity                  Infinity
 C                  Infinity                 -Infinity                  Infinity
 C                  Infinity                  Infinity                  Infinity
 C                  Infinity                  Infinity                  Infinity
 C                  Infinity                 -Infinity                  Infinity
 C                  Infinity                 -Infinity                  Infinity
 C                  Infinity                  Infinity                  Infinity
 C                  Infinity                  Infinity                  Infinity
 C                  Infinity                 -Infinity                  Infinity
 C                  Infinity                 -Infinity                  Infinity
 C                  Infinity                  Infinity                  Infinity
 C                  Infinity                  Infinity                  Infinity
 C                  Infinity                 -Infinity                  Infinity
 C                  Infinity                 -Infinity                  Infinity
 C                  Infinity                  Infinity                  Infinity
 H                  Infinity                  Infinity                  Infinity
 C                  Infinity                  Infinity                  Infinity
 H                  Infinity                  Infinity                  Infinity
 C                  Infinity                 -Infinity                  Infinity
 H                  Infinity                  Infinity                  Infinity
 C                  Infinity                 -Infinity                  Infinity
 H                  Infinity                  Infinity                  Infinity
 C                  Infinity                  Infinity                  Infinity
 H                  Infinity                  Infinity                  Infinity
 C                  Infinity                  Infinity                  Infinity
 H                  Infinity                  Infinity                  Infinity
 C                  Infinity                 -Infinity                  Infinity
 H                  Infinity                 -Infinity                  Infinity
 C                  Infinity                 -Infinity                  Infinity
 H                  Infinity                 -Infinity                  Infinity
 C                  Infinity                  Infinity                  Infinity
 H                  Infinity                  Infinity                  Infinity
 C                  Infinity                  Infinity                  Infinity
 H                  Infinity                  Infinity                  Infinity
 C                  Infinity                 -Infinity                  Infinity
 H                  Infinity                  Infinity                  Infinity
 C                  Infinity                 -Infinity                  Infinity
 H                  Infinity                 -Infinity                  Infinity
 C                  Infinity                  Infinity                  Infinity
 H                  Infinity                  Infinity                  Infinity
 H                  Infinity                  Infinity                  Infinity
 C                  Infinity                 -Infinity                  Infinity
 H                  Infinity                 -Infinity                  Infinity
 H                  Infinity                 -Infinity                  Infinity
 C                  Infinity                  Infinity                  Infinity
 H                  Infinity                  Infinity                  Infinity
 H                  Infinity                  Infinity                  Infinity
 C                  Infinity                 -Infinity                  Infinity
 H                  Infinity                 -Infinity                  Infinity
 H                  Infinity                 -Infinity                  Infinity
 C                  Infinity                  Infinity                  Infinity
 H                  Infinity                  Infinity                  Infinity
 H                  Infinity                  Infinity                  Infinity
 C                  Infinity                 -Infinity                  Infinity
 H                  Infinity                  Infinity                  Infinity
 H                  Infinity                 -Infinity                  Infinity
 H                  Infinity                  Infinity                  Infinity
 H                  Infinity                 -Infinity                  Infinity
 H                  Infinity                  Infinity                  Infinity
 H                  Infinity                 -Infinity                  Infinity
 H                  Infinity                  Infinity                  Infinity
 H                  Infinity                 -Infinity                  Infinity
 Br                  Infinity                  Infinity                  Infinity
 Co                  Infinity                  Infinity                  Infinity
 P                  Infinity                  Infinity                  Infinity
 Br                  Infinity                 -Infinity                  Infinity
 P                  Infinity                  Infinity                  Infinity
 C                  Infinity                  Infinity                  Infinity
 C                  Infinity                  Infinity                  Infinity
 C                  Infinity                  Infinity                  Infinity
 C                  Infinity                 -Infinity                  Infinity
 C                  Infinity                  Infinity                  Infinity
 C                  Infinity                 -Infinity                  Infinity
 C                  Infinity                  Infinity                  Infinity
 C                  Infinity                  Infinity                  Infinity
 C                  Infinity                 -Infinity                  Infinity
 C                  Infinity                 -Infinity                  Infinity
 C                  Infinity                  Infinity                  Infinity
 C                  Infinity                  Infinity                  Infinity
 C                  Infinity                 -Infinity                  Infinity
 C                  Infinity                 -Infinity                  Infinity
 C                  Infinity                  Infinity                  Infinity
 C                  Infinity                  Infinity                  Infinity
 C                  Infinity                 -Infinity                  Infinity
 C                  Infinity                 -Infinity                  Infinity
 C                  Infinity                  Infinity                  Infinity
 H                  Infinity                  Infinity                  Infinity
 C                  Infinity                  Infinity                  Infinity
 H                  Infinity                  Infinity                  Infinity
 C                  Infinity                 -Infinity                  Infinity
 H                  Infinity                  Infinity                  Infinity
 C                  Infinity                 -Infinity                  Infinity
 H                  Infinity                  Infinity                  Infinity
 C                  Infinity                  Infinity                  Infinity
 H                  Infinity                  Infinity                  Infinity
 C                  Infinity                  Infinity                  Infinity
 H                  Infinity                  Infinity                  Infinity
 C                  Infinity                 -Infinity                  Infinity
 H                  Infinity                 -Infinity                  Infinity
 C                  Infinity                 -Infinity                  Infinity
 H                  Infinity                 -Infinity                  Infinity
 C                  Infinity                  Infinity                  Infinity
 H                  Infinity                  Infinity                  Infinity
 C                  Infinity                  Infinity                  Infinity
 H                  Infinity                  Infinity                  Infinity
 C                  Infinity                 -Infinity                  Infinity
 H                  Infinity                  Infinity                  Infinity
 C                  Infinity                 -Infinity                  Infinity
 H                  Infinity                 -Infinity                  Infinity
 C                  Infinity                  Infinity                  Infinity
 H                  Infinity                  Infinity                  Infinity
 H                  Infinity                  Infinity                  Infinity
 C                  Infinity                 -Infinity                  Infinity
 H                  Infinity                 -Infinity                  Infinity
 H                  Infinity                 -Infinity                  Infinity
 C                  Infinity                  Infinity                  Infinity
 H                  Infinity                  Infinity                  Infinity
 H                  Infinity                  Infinity                  Infinity
 C                  Infinity                 -Infinity                  Infinity
 H                  Infinity                 -Infinity                  Infinity
 H                  Infinity                 -Infinity                  Infinity
 C                  Infinity                  Infinity                  Infinity
 H                  Infinity                  Infinity                  Infinity
 H                  Infinity                  Infinity                  Infinity
 C                  Infinity                 -Infinity                  Infinity
 H                  Infinity                  Infinity                  Infinity
 H                  Infinity                 -Infinity                  Infinity
 H                  Infinity                  Infinity                  Infinity
 H                  Infinity                 -Infinity                  Infinity
 H                  Infinity                  Infinity                  Infinity
 H                  Infinity                 -Infinity                  Infinity
 H                  Infinity                  Infinity                  Infinity
 H                  Infinity                 -Infinity                  Infinity
         142

 Br                  Infinity                  Infinity                  Infinity
 Co                  Infinity                  Infinity                  Infinity
 P                  Infinity                  Infinity                  Infinity
 Br                  Infinity                 -Infinity                  Infinity
 P                  Infinity                  Infinity                  Infinity
 C                  Infinity                  Infinity                  Infinity
 C                  Infinity                  Infinity                  Infinity
 C                  Infinity                  Infinity                  Infinity
 C                  Infinity                 -Infinity                  Infinity
 C                  Infinity                  Infinity                  Infinity
 C                  Infinity                 -Infinity                  Infinity
 C                  Infinity                  Infinity                  Infinity
 C                  Infinity                  Infinity                  Infinity
 C                  Infinity                 -Infinity                  Infinity
 C                  Infinity                 -Infinity                  Infinity
 C                  Infinity                  Infinity                  Infinity
 C                  Infinity                  Infinity                  Infinity
 C                  Infinity                 -Infinity                  Infinity
 C                  Infinity                 -Infinity                  Infinity
 C                  Infinity                  Infinity                  Infinity
 C                  Infinity                  Infinity                  Infinity
 C                  Infinity                 -Infinity                  Infinity
 C                  Infinity                 -Infinity                  Infinity
 C                  Infinity                  Infinity                  Infinity
 H                  Infinity                  Infinity                  Infinity
 C                  Infinity                  Infinity                  Infinity
 H                  Infinity                  Infinity                  Infinity
 C                  Infinity                 -Infinity                  Infinity
 H                  Infinity                  Infinity                  Infinity
 C                  Infinity                 -Infinity                  Infinity
 H                  Infinity                  Infinity                  Infinity
 C                  Infinity                  Infinity                  Infinity
 H                  Infinity                  Infinity                  Infinity
 C                  Infinity                  Infinity                  Infinity
 H                  Infinity                  Infinity                  Infinity
 C                  Infinity                 -Infinity                  Infinity
 H                  Infinity                 -Infinity                  Infinity
 C                  Infinity                 -Infinity                  Infinity
 H                  Infinity                 -Infinity                  Infinity
 C                  Infinity                  Infinity                  Infinity
 H                  Infinity                  Infinity                  Infinity
 C                  Infinity                  Infinity                  Infinity
 H                  Infinity                  Infinity                  Infinity
 C                  Infinity                 -Infinity                  Infinity
 H                  Infinity                  Infinity                  Infinity
 C                  Infinity                 -Infinity                  Infinity
 H                  Infinity                 -Infinity                  Infinity
 C                  Infinity                  Infinity                  Infinity
 H                  Infinity                  Infinity                  Infinity
 H                  Infinity                  Infinity                  Infinity
 C                  Infinity                 -Infinity                  Infinity
 H                  Infinity                 -Infinity                  Infinity
 H                  Infinity                 -Infinity                  Infinity
 C                  Infinity                  Infinity                  Infinity
 H                  Infinity                  Infinity                  Infinity
 H                  Infinity                  Infinity                  Infinity
 C                  Infinity                 -Infinity                  Infinity
 H                  Infinity                 -Infinity                  Infinity
 H                  Infinity                 -Infinity                  Infinity
 C                  Infinity                  Infinity                  Infinity
 H                  Infinity                  Infinity                  Infinity
 H                  Infinity                  Infinity                  Infinity
 C                  Infinity                 -Infinity                  Infinity
 H                  Infinity                  Infinity                  Infinity
 H                  Infinity                 -Infinity                  Infinity
 H                  Infinity                  Infinity                  Infinity
 H                  Infinity                 -Infinity                  Infinity
 H                  Infinity                  Infinity                  Infinity
 H                  Infinity                 -Infinity                  Infinity
 H                  Infinity                  Infinity                  Infinity
 H                  Infinity                 -Infinity                  Infinity
 Br                  Infinity                  Infinity                  Infinity
 Co                  Infinity                  Infinity                  Infinity
 P                  Infinity                  Infinity                  Infinity
 Br                  Infinity                 -Infinity                  Infinity
 P                  Infinity                  Infinity                  Infinity
 C                  Infinity                  Infinity                  Infinity
 C                  Infinity                  Infinity                  Infinity
 C                  Infinity                  Infinity                  Infinity
 C                  Infinity                 -Infinity                  Infinity
 C                  Infinity                  Infinity                  Infinity
 C                  Infinity                 -Infinity                  Infinity
 C                  Infinity                  Infinity                  Infinity
 C                  Infinity                  Infinity                  Infinity
 C                  Infinity                 -Infinity                  Infinity
 C                  Infinity                 -Infinity                  Infinity
 C                  Infinity                  Infinity                  Infinity
 C                  Infinity                  Infinity                  Infinity
 C                  Infinity                 -Infinity                  Infinity
 C                  Infinity                 -Infinity                  Infinity
 C                  Infinity                  Infinity                  Infinity
 C                  Infinity                  Infinity                  Infinity
 C                  Infinity                 -Infinity                  Infinity
 C                  Infinity                 -Infinity                  Infinity
 C                  Infinity                  Infinity                  Infinity
 H                  Infinity                  Infinity                  Infinity
 C                  Infinity                  Infinity                  Infinity
 H                  Infinity                  Infinity                  Infinity
 C                  Infinity                 -Infinity                  Infinity
 H                  Infinity                  Infinity                  Infinity
 C                  Infinity                 -Infinity                  Infinity
 H                  Infinity                  Infinity                  Infinity
 C                  Infinity                  Infinity                  Infinity
 H                  Infinity                  Infinity                  Infinity
 C                  Infinity                  Infinity                  Infinity
 H                  Infinity                  Infinity                  Infinity
 C                  Infinity                 -Infinity                  Infinity
 H                  Infinity                 -Infinity                  Infinity
 C                  Infinity                 -Infinity                  Infinity
 H                  Infinity                 -Infinity                  Infinity
 C                  Infinity                  Infinity                  Infinity
 H                  Infinity                  Infinity                  Infinity
 C                  Infinity                  Infinity                  Infinity
 H                  Infinity                  Infinity                  Infinity
 C                  Infinity                 -Infinity                  Infinity
 H                  Infinity                  Infinity                  Infinity
 C                  Infinity                 -Infinity                  Infinity
 H                  Infinity                 -Infinity                  Infinity
 C                  Infinity                  Infinity                  Infinity
 H                  Infinity                  Infinity                  Infinity
 H                  Infinity                  Infinity                  Infinity
 C                  Infinity                 -Infinity                  Infinity
 H                  Infinity                 -Infinity                  Infinity
 H                  Infinity                 -Infinity                  Infinity
 C                  Infinity                  Infinity                  Infinity
 H                  Infinity                  Infinity                  Infinity
 H                  Infinity                  Infinity                  Infinity
 C                  Infinity                 -Infinity                  Infinity
 H                  Infinity                 -Infinity                  Infinity
 H                  Infinity                 -Infinity                  Infinity
 C                  Infinity                  Infinity                  Infinity
 H                  Infinity                  Infinity                  Infinity
 H                  Infinity                  Infinity                  Infinity
 C                  Infinity                 -Infinity                  Infinity
 H                  Infinity                  Infinity                  Infinity
 H                  Infinity                 -Infinity                  Infinity
 H                  Infinity                  Infinity                  Infinity
 H                  Infinity                 -Infinity                  Infinity
 H                  Infinity                  Infinity                  Infinity
 H                  Infinity                 -Infinity                  Infinity
 H                  Infinity                  Infinity                  Infinity
 H                  Infinity                 -Infinity                  Infinity
         142

 Br                  Infinity                  Infinity                  Infinity
 Co                  Infinity                  Infinity                  Infinity
 P                  Infinity                  Infinity                  Infinity
 Br                  Infinity                 -Infinity                  Infinity
 P                  Infinity                  Infinity                  Infinity
 C                  Infinity                  Infinity                  Infinity
 C                  Infinity                  Infinity                  Infinity
 C                  Infinity                  Infinity                  Infinity
 C                  Infinity                 -Infinity                  Infinity
 C                  Infinity                  Infinity                  Infinity
 C                  Infinity                 -Infinity                  Infinity
 C                  Infinity                  Infinity                  Infinity
 C                  Infinity                  Infinity                  Infinity
 C                  Infinity                 -Infinity                  Infinity
 C                  Infinity                 -Infinity                  Infinity
 C                  Infinity                  Infinity                  Infinity
 C                  Infinity                  Infinity                  Infinity
 C                  Infinity                 -Infinity                  Infinity
 C                  Infinity                 -Infinity                  Infinity
 C                  Infinity                  Infinity                  Infinity
 C                  Infinity                  Infinity                  Infinity
 C                  Infinity                 -Infinity                  Infinity
 C                  Infinity                 -Infinity                  Infinity
 C                  Infinity                  Infinity                  Infinity
 H                  Infinity                  Infinity                  Infinity
 C                  Infinity                  Infinity                  Infinity
 H                  Infinity                  Infinity                  Infinity
 C                  Infinity                 -Infinity                  Infinity
 H                  Infinity                  Infinity                  Infinity
 C                  Infinity                 -Infinity                  Infinity
 H                  Infinity                  Infinity                  Infinity
 C                  Infinity                  Infinity                  Infinity
 H                  Infinity                  Infinity                  Infinity
 C                  Infinity                  Infinity                  Infinity
 H                  Infinity                  Infinity                  Infinity
 C                  Infinity                 -Infinity                  Infinity
 H                  Infinity                 -Infinity                  Infinity
 C                  Infinity                 -Infinity                  Infinity
 H                  Infinity                 -Infinity                  Infinity
 C                  Infinity                  Infinity                  Infinity
 H                  Infinity                  Infinity                  Infinity
 C                  Infinity                  Infinity                  Infinity
 H                  Infinity                  Infinity                  Infinity
 C                  Infinity                 -Infinity                  Infinity
 H                  Infinity                  Infinity                  Infinity
 C                  Infinity                 -Infinity                  Infinity
 H                  Infinity                 -Infinity                  Infinity
 C                  Infinity                  Infinity                  Infinity
 H                  Infinity                  Infinity                  Infinity
 H                  Infinity                  Infinity                  Infinity
 C                  Infinity                 -Infinity                  Infinity
 H                  Infinity                 -Infinity                  Infinity
 H                  Infinity                 -Infinity                  Infinity
 C                  Infinity                  Infinity                  Infinity
 H                  Infinity                  Infinity                  Infinity
 H                  Infinity                  Infinity                  Infinity
 C                  Infinity                 -Infinity                  Infinity
 H                  Infinity                 -Infinity                  Infinity
 H                  Infinity                 -Infinity                  Infinity
 C                  Infinity                  Infinity                  Infinity
 H                  Infinity                  Infinity                  Infinity
 H                  Infinity                  Infinity                  Infinity
 C                  Infinity                 -Infinity                  Infinity
 H                  Infinity                  Infinity                  Infinity
 H                  Infinity                 -Infinity                  Infinity
 H                  Infinity                  Infinity                  Infinity
 H                  Infinity                 -Infinity                  Infinity
 H                  Infinity                  Infinity                  Infinity
 H                  Infinity                 -Infinity                  Infinity
 H                  Infinity                  Infinity                  Infinity
 H                  Infinity                 -Infinity                  Infinity
 Br                  Infinity                  Infinity                  Infinity
 Co                  Infinity                  Infinity                  Infinity
 P                  Infinity                  Infinity                  Infinity
 Br                  Infinity                 -Infinity                  Infinity
 P                  Infinity                  Infinity                  Infinity
 C                  Infinity                  Infinity                  Infinity
 C                  Infinity                  Infinity                  Infinity
 C                  Infinity                  Infinity                  Infinity
 C                  Infinity                 -Infinity                  Infinity
 C                  Infinity                  Infinity                  Infinity
 C                  Infinity                 -Infinity                  Infinity
 C                  Infinity                  Infinity                  Infinity
 C                  Infinity                  Infinity                  Infinity
 C                  Infinity                 -Infinity                  Infinity
 C                  Infinity                 -Infinity                  Infinity
 C                  Infinity                  Infinity                  Infinity
 C                  Infinity                  Infinity                  Infinity
 C                  Infinity                 -Infinity                  Infinity
 C                  Infinity                 -Infinity                  Infinity
 C                  Infinity                  Infinity                  Infinity
 C                  Infinity                  Infinity                  Infinity
 C                  Infinity                 -Infinity                  Infinity
 C                  Infinity                 -Infinity                  Infinity
 C                  Infinity                  Infinity                  Infinity
 H                  Infinity                  Infinity                  Infinity
 C                  Infinity                  Infinity                  Infinity
 H                  Infinity                  Infinity                  Infinity
 C                  Infinity                 -Infinity                  Infinity
 H                  Infinity                  Infinity                  Infinity
 C                  Infinity                 -Infinity                  Infinity
 H                  Infinity                  Infinity                  Infinity
 C                  Infinity                  Infinity                  Infinity
 H                  Infinity                  Infinity                  Infinity
 C                  Infinity                  Infinity                  Infinity
 H                  Infinity                  Infinity                  Infinity
 C                  Infinity                 -Infinity                  Infinity
 H                  Infinity                 -Infinity                  Infinity
 C                  Infinity                 -Infinity                  Infinity
 H                  Infinity                 -Infinity                  Infinity
 C                  Infinity                  Infinity                  Infinity
 H                  Infinity                  Infinity                  Infinity
 C                  Infinity                  Infinity                  Infinity
 H                  Infinity                  Infinity                  Infinity
 C                  Infinity                 -Infinity                  Infinity
 H                  Infinity                  Infinity                  Infinity
 C                  Infinity                 -Infinity                  Infinity
 H                  Infinity                 -Infinity                  Infinity
 C                  Infinity                  Infinity                  Infinity
 H                  Infinity                  Infinity                  Infinity
 H                  Infinity                  Infinity                  Infinity
 C                  Infinity                 -Infinity                  Infinity
 H                  Infinity                 -Infinity                  Infinity
 H                  Infinity                 -Infinity                  Infinity
 C                  Infinity                  Infinity                  Infinity
 H                  Infinity                  Infinity                  Infinity
 H                  Infinity                  Infinity                  Infinity
 C                  Infinity                 -Infinity                  Infinity
 H                  Infinity                 -Infinity                  Infinity
 H                  Infinity                 -Infinity                  Infinity
 C                  Infinity                  Infinity                  Infinity
 H                  Infinity                  Infinity                  Infinity
 H                  Infinity                  Infinity                  Infinity
 C                  Infinity                 -Infinity                  Infinity
 H                  Infinity                  Infinity                  Infinity
 H                  Infinity                 -Infinity                  Infinity
 H                  Infinity                  Infinity                  Infinity
 H                  Infinity                 -Infinity                  Infinity
 H                  Infinity                  Infinity                  Infinity
 H                  Infinity                 -Infinity                  Infinity
 H                  Infinity                  Infinity                  Infinity
 H                  Infinity                 -Infinity                  Infinity
         142

 Br                  Infinity                  Infinity                  Infinity
 Co                  Infinity                  Infinity                  Infinity
 P                  Infinity                  Infinity                  Infinity
 Br                  Infinity                 -Infinity                  Infinity
 P                  Infinity                  Infinity                  Infinity
 C                  Infinity                  Infinity                  Infinity
 C                  Infinity                  Infinity                  Infinity
 C                  Infinity                  Infinity                  Infinity
 C                  Infinity                 -Infinity                  Infinity
 C                  Infinity                  Infinity                  Infinity
 C                  Infinity                 -Infinity                  Infinity
 C                  Infinity                  Infinity                  Infinity
 C                  Infinity                  Infinity                  Infinity
 C                  Infinity                 -Infinity                  Infinity
 C                  Infinity                 -Infinity                  Infinity
 C                  Infinity                  Infinity                  Infinity
 C                  Infinity                  Infinity                  Infinity
 C                  Infinity                 -Infinity                  Infinity
 C                  Infinity                 -Infinity                  Infinity
 C                  Infinity                  Infinity                  Infinity
 C                  Infinity                  Infinity                  Infinity
 C                  Infinity                 -Infinity                  Infinity
 C                  Infinity                 -Infinity                  Infinity
 C                  Infinity                  Infinity                  Infinity
 H                  Infinity                  Infinity                  Infinity
 C                  Infinity                  Infinity                  Infinity
 H                  Infinity                  Infinity                  Infinity
 C                  Infinity                 -Infinity                  Infinity
 H                  Infinity                  Infinity                  Infinity
 C                  Infinity                 -Infinity                  Infinity
 H                  Infinity                  Infinity                  Infinity
 C                  Infinity                  Infinity                  Infinity
 H                  Infinity                  Infinity                  Infinity
 C                  Infinity                  Infinity                  Infinity
 H                  Infinity                  Infinity                  Infinity
 C                  Infinity                 -Infinity                  Infinity
 H                  Infinity                 -Infinity                  Infinity
 C                  Infinity                 -Infinity                  Infinity
 H                  Infinity                 -Infinity                  Infinity
 C                  Infinity                  Infinity                  Infinity
 H                  Infinity                  Infinity                  Infinity
 C                  Infinity                  Infinity                  Infinity
 H                  Infinity                  Infinity                  Infinity
 C                  Infinity                 -Infinity                  Infinity
 H                  Infinity                  Infinity                  Infinity
 C                  Infinity                 -Infinity                  Infinity
 H                  Infinity                 -Infinity                  Infinity
 C                  Infinity                  Infinity                  Infinity
 H                  Infinity                  Infinity                  Infinity
 H                  Infinity                  Infinity                  Infinity
 C                  Infinity                 -Infinity                  Infinity
 H                  Infinity                 -Infinity                  Infinity
 H                  Infinity                 -Infinity                  Infinity
 C                  Infinity                  Infinity                  Infinity
 H                  Infinity                  Infinity                  Infinity
 H                  Infinity                  Infinity                  Infinity
 C                  Infinity                 -Infinity                  Infinity
 H                  Infinity                 -Infinity                  Infinity
 H                  Infinity                 -Infinity                  Infinity
 C                  Infinity                  Infinity                  Infinity
 H                  Infinity                  Infinity                  Infinity
 H                  Infinity                  Infinity                  Infinity
 C                  Infinity                 -Infinity                  Infinity
 H                  Infinity                  Infinity                  Infinity
 H                  Infinity                 -Infinity                  Infinity
 H                  Infinity                  Infinity                  Infinity
 H                  Infinity                 -Infinity                  Infinity
 H                  Infinity                  Infinity                  Infinity
 H                  Infinity                 -Infinity                  Infinity
 H                  Infinity                  Infinity                  Infinity
 H                  Infinity                 -Infinity                  Infinity
 Br                  Infinity                  Infinity                  Infinity
 Co                  Infinity                  Infinity                  Infinity
 P                  Infinity                  Infinity                  Infinity
 Br                  Infinity                 -Infinity                  Infinity
 P                  Infinity                  Infinity                  Infinity
 C                  Infinity                  Infinity                  Infinity
 C                  Infinity                  Infinity                  Infinity
 C                  Infinity                  Infinity                  Infinity
 C                  Infinity                 -Infinity                  Infinity
 C                  Infinity                  Infinity                  Infinity
 C                  Infinity                 -Infinity                  Infinity
 C                  Infinity                  Infinity                  Infinity
 C                  Infinity                  Infinity                  Infinity
 C                  Infinity                 -Infinity                  Infinity
 C                  Infinity                 -Infinity                  Infinity
 C                  Infinity                  Infinity                  Infinity
 C                  Infinity                  Infinity                  Infinity
 C                  Infinity                 -Infinity                  Infinity
 C                  Infinity                 -Infinity                  Infinity
 C                  Infinity                  Infinity                  Infinity
 C                  Infinity                  Infinity                  Infinity
 C                  Infinity                 -Infinity                  Infinity
 C                  Infinity                 -Infinity                  Infinity
 C                  Infinity                  Infinity                  Infinity
 H                  Infinity                  Infinity                  Infinity
 C                  Infinity                  Infinity                  Infinity
 H                  Infinity                  Infinity                  Infinity
 C                  Infinity                 -Infinity                  Infinity
 H                  Infinity                  Infinity                  Infinity
 C                  Infinity                 -Infinity                  Infinity
 H                  Infinity                  Infinity                  Infinity
 C                  Infinity                  Infinity                  Infinity
 H                  Infinity                  Infinity                  Infinity
 C                  Infinity                  Infinity                  Infinity
 H                  Infinity                  Infinity                  Infinity
 C                  Infinity                 -Infinity                  Infinity
 H                  Infinity                 -Infinity                  Infinity
 C                  Infinity                 -Infinity                  Infinity
 H                  Infinity                 -Infinity                  Infinity
 C                  Infinity                  Infinity                  Infinity
 H                  Infinity                  Infinity                  Infinity
 C                  Infinity                  Infinity                  Infinity
 H                  Infinity                  Infinity                  Infinity
 C                  Infinity                 -Infinity                  Infinity
 H                  Infinity                  Infinity                  Infinity
 C                  Infinity                 -Infinity                  Infinity
 H                  Infinity                 -Infinity                  Infinity
 C                  Infinity                  Infinity                  Infinity
 H                  Infinity                  Infinity                  Infinity
 H                  Infinity                  Infinity                  Infinity
 C                  Infinity                 -Infinity                  Infinity
 H                  Infinity                 -Infinity                  Infinity
 H                  Infinity                 -Infinity                  Infinity
 C                  Infinity                  Infinity                  Infinity
 H                  Infinity                  Infinity                  Infinity
 H                  Infinity                  Infinity                  Infinity
 C                  Infinity                 -Infinity                  Infinity
 H                  Infinity                 -Infinity                  Infinity
 H                  Infinity                 -Infinity                  Infinity
 C                  Infinity                  Infinity                  Infinity
 H                  Infinity                  Infinity                  Infinity
 H                  Infinity                  Infinity                  Infinity
 C                  Infinity                 -Infinity                  Infinity
 H                  Infinity                  Infinity                  Infinity
 H                  Infinity                 -Infinity                  Infinity
 H                  Infinity                  Infinity                  Infinity
 H                  Infinity                 -Infinity                  Infinity
 H                  Infinity                  Infinity                  Infinity
 H                  Infinity                 -Infinity                  Infinity
 H                  Infinity                  Infinity                  Infinity
 H                  Infinity                 -Infinity                  Infinity
         142

 Br                  Infinity                  Infinity                  Infinity
 Co                  Infinity                  Infinity                  Infinity
 P                  Infinity                  Infinity                  Infinity
 Br                  Infinity                 -Infinity                  Infinity
 P                  Infinity                  Infinity                  Infinity
 C                  Infinity                  Infinity                  Infinity
 C                  Infinity                  Infinity                  Infinity
 C                  Infinity                  Infinity                  Infinity
 C                  Infinity                 -Infinity                  Infinity
 C                  Infinity                  Infinity                  Infinity
 C                  Infinity                 -Infinity                  Infinity
 C                  Infinity                  Infinity                  Infinity
 C                  Infinity                  Infinity                  Infinity
 C                  Infinity                 -Infinity                  Infinity
 C                  Infinity                 -Infinity                  Infinity
 C                  Infinity                  Infinity                  Infinity
 C                  Infinity                  Infinity                  Infinity
 C                  Infinity                 -Infinity                  Infinity
 C                  Infinity                 -Infinity                  Infinity
 C                  Infinity                  Infinity                  Infinity
 C                  Infinity                  Infinity                  Infinity
 C                  Infinity                 -Infinity                  Infinity
 C                  Infinity                 -Infinity                  Infinity
 C                  Infinity                  Infinity                  Infinity
 H                  Infinity                  Infinity                  Infinity
 C                  Infinity                  Infinity                  Infinity
 H                  Infinity                  Infinity                  Infinity
 C                  Infinity                 -Infinity                  Infinity
 H                  Infinity                  Infinity                  Infinity
 C                  Infinity                 -Infinity                  Infinity
 H                  Infinity                  Infinity                  Infinity
 C                  Infinity                  Infinity                  Infinity
 H                  Infinity                  Infinity                  Infinity
 C                  Infinity                  Infinity                  Infinity
 H                  Infinity                  Infinity                  Infinity
 C                  Infinity                 -Infinity                  Infinity
 H                  Infinity                 -Infinity                  Infinity
 C                  Infinity                 -Infinity                  Infinity
 H                  Infinity                 -Infinity                  Infinity
 C                  Infinity                  Infinity                  Infinity
 H                  Infinity                  Infinity                  Infinity
 C                  Infinity                  Infinity                  Infinity
 H                  Infinity                  Infinity                  Infinity
 C                  Infinity                 -Infinity                  Infinity
 H                  Infinity                  Infinity                  Infinity
 C                  Infinity                 -Infinity                  Infinity
 H                  Infinity                 -Infinity                  Infinity
 C                  Infinity                  Infinity                  Infinity
 H                  Infinity                  Infinity                  Infinity
 H                  Infinity                  Infinity                  Infinity
 C                  Infinity                 -Infinity                  Infinity
 H                  Infinity                 -Infinity                  Infinity
 H                  Infinity                 -Infinity                  Infinity
 C                  Infinity                  Infinity                  Infinity
 H                  Infinity                  Infinity                  Infinity
 H                  Infinity                  Infinity                  Infinity
 C                  Infinity                 -Infinity                  Infinity
 H                  Infinity                 -Infinity                  Infinity
 H                  Infinity                 -Infinity                  Infinity
 C                  Infinity                  Infinity                  Infinity
 H                  Infinity                  Infinity                  Infinity
 H                  Infinity                  Infinity                  Infinity
 C                  Infinity                 -Infinity                  Infinity
 H                  Infinity                  Infinity                  Infinity
 H                  Infinity                 -Infinity                  Infinity
 H                  Infinity                  Infinity                  Infinity
 H                  Infinity                 -Infinity                  Infinity
 H                  Infinity                  Infinity                  Infinity
 H                  Infinity                 -Infinity                  Infinity
 H                  Infinity                  Infinity                  Infinity
 H                  Infinity                 -Infinity                  Infinity
 Br                  Infinity                  Infinity                  Infinity
 Co                  Infinity                  Infinity                  Infinity
 P                  Infinity                  Infinity                  Infinity
 Br                  Infinity                 -Infinity                  Infinity
 P                  Infinity                  Infinity                  Infinity
 C                  Infinity                  Infinity                  Infinity
 C                  Infinity                  Infinity                  Infinity
 C                  Infinity                  Infinity                  Infinity
 C                  Infinity                 -Infinity                  Infinity
 C                  Infinity                  Infinity                  Infinity
 C                  Infinity                 -Infinity                  Infinity
 C                  Infinity                  Infinity                  Infinity
 C                  Infinity                  Infinity                  Infinity
 C                  Infinity                 -Infinity                  Infinity
 C                  Infinity                 -Infinity                  Infinity
 C                  Infinity                  Infinity                  Infinity
 C                  Infinity                  Infinity                  Infinity
 C                  Infinity                 -Infinity                  Infinity
 C                  Infinity                 -Infinity                  Infinity
 C                  Infinity                  Infinity                  Infinity
 C                  Infinity                  Infinity                  Infinity
 C                  Infinity                 -Infinity                  Infinity
 C                  Infinity                 -Infinity                  Infinity
 C                  Infinity                  Infinity                  Infinity
 H                  Infinity                  Infinity                  Infinity
 C                  Infinity                  Infinity                  Infinity
 H                  Infinity                  Infinity                  Infinity
 C                  Infinity                 -Infinity                  Infinity
 H                  Infinity                  Infinity                  Infinity
 C                  Infinity                 -Infinity                  Infinity
 H                  Infinity                  Infinity                  Infinity
 C                  Infinity                  Infinity                  Infinity
 H                  Infinity                  Infinity                  Infinity
 C                  Infinity                  Infinity                  Infinity
 H                  Infinity                  Infinity                  Infinity
 C                  Infinity                 -Infinity                  Infinity
 H                  Infinity                 -Infinity                  Infinity
 C                  Infinity                 -Infinity                  Infinity
 H                  Infinity                 -Infinity                  Infinity
 C                  Infinity                  Infinity                  Infinity
 H                  Infinity                  Infinity                  Infinity
 C                  Infinity                  Infinity                  Infinity
 H                  Infinity                  Infinity                  Infinity
 C                  Infinity                 -Infinity                  Infinity
 H                  Infinity                  Infinity                  Infinity
 C                  Infinity                 -Infinity                  Infinity
 H                  Infinity                 -Infinity                  Infinity
 C                  Infinity                  Infinity                  Infinity
 H                  Infinity                  Infinity                  Infinity
 H                  Infinity                  Infinity                  Infinity
 C                  Infinity                 -Infinity                  Infinity
 H                  Infinity                 -Infinity                  Infinity
 H                  Infinity                 -Infinity                  Infinity
 C                  Infinity                  Infinity                  Infinity
 H                  Infinity                  Infinity                  Infinity
 H                  Infinity                  Infinity                  Infinity
 C                  Infinity                 -Infinity                  Infinity
 H                  Infinity                 -Infinity                  Infinity
 H                  Infinity                 -Infinity                  Infinity
 C                  Infinity                  Infinity                  Infinity
 H                  Infinity                  Infinity                  Infinity
 H                  Infinity                  Infinity                  Infinity
 C                  Infinity                 -Infinity                  Infinity
 H                  Infinity                  Infinity                  Infinity
 H                  Infinity                 -Infinity                  Infinity
 H                  Infinity                  Infinity                  Infinity
 H                  Infinity                 -Infinity                  Infinity
 H                  Infinity                  Infinity                  Infinity
 H                  Infinity                 -Infinity                  Infinity
 H                  Infinity                  Infinity                  Infinity
 H                  Infinity                 -Infinity                  Infinity
         142

 Br                  Infinity                  Infinity                  Infinity
 Co                  Infinity                  Infinity                  Infinity
 P                  Infinity                  Infinity                  Infinity
 Br                  Infinity                 -Infinity                  Infinity
 P                  Infinity                  Infinity                  Infinity
 C                  Infinity                  Infinity                  Infinity
 C                  Infinity                  Infinity                  Infinity
 C                  Infinity                  Infinity                  Infinity
 C                  Infinity                 -Infinity                  Infinity
 C                  Infinity                  Infinity                  Infinity
 C                  Infinity                 -Infinity                  Infinity
 C                  Infinity                  Infinity                  Infinity
 C                  Infinity                  Infinity                  Infinity
 C                  Infinity                 -Infinity                  Infinity
 C                  Infinity                 -Infinity                  Infinity
 C                  Infinity                  Infinity                  Infinity
 C                  Infinity                  Infinity                  Infinity
 C                  Infinity                 -Infinity                  Infinity
 C                  Infinity                 -Infinity                  Infinity
 C                  Infinity                  Infinity                  Infinity
 C                  Infinity                  Infinity                  Infinity
 C                  Infinity                 -Infinity                  Infinity
 C                  Infinity                 -Infinity                  Infinity
 C                  Infinity                  Infinity                  Infinity
 H                  Infinity                  Infinity                  Infinity
 C                  Infinity                  Infinity                  Infinity
 H                  Infinity                  Infinity                  Infinity
 C                  Infinity                 -Infinity                  Infinity
 H                  Infinity                  Infinity                  Infinity
 C                  Infinity                 -Infinity                  Infinity
 H                  Infinity                  Infinity                  Infinity
 C                  Infinity                  Infinity                  Infinity
 H                  Infinity                  Infinity                  Infinity
 C                  Infinity                  Infinity                  Infinity
 H                  Infinity                  Infinity                  Infinity
 C                  Infinity                 -Infinity                  Infinity
 H                  Infinity                 -Infinity                  Infinity
 C                  Infinity                 -Infinity                  Infinity
 H                  Infinity                 -Infinity                  Infinity
 C                  Infinity                  Infinity                  Infinity
 H                  Infinity                  Infinity                  Infinity
 C                  Infinity                  Infinity                  Infinity
 H                  Infinity                  Infinity                  Infinity
 C                  Infinity                 -Infinity                  Infinity
 H                  Infinity                  Infinity                  Infinity
 C                  Infinity                 -Infinity                  Infinity
 H                  Infinity                 -Infinity                  Infinity
 C                  Infinity                  Infinity                  Infinity
 H                  Infinity                  Infinity                  Infinity
 H                  Infinity                  Infinity                  Infinity
 C                  Infinity                 -Infinity                  Infinity
 H                  Infinity                 -Infinity                  Infinity
 H                  Infinity                 -Infinity                  Infinity
 C                  Infinity                  Infinity                  Infinity
 H                  Infinity                  Infinity                  Infinity
 H                  Infinity                  Infinity                  Infinity
 C                  Infinity                 -Infinity                  Infinity
 H                  Infinity                 -Infinity                  Infinity
 H                  Infinity                 -Infinity                  Infinity
 C                  Infinity                  Infinity                  Infinity
 H                  Infinity                  Infinity                  Infinity
 H                  Infinity                  Infinity                  Infinity
 C                  Infinity                 -Infinity                  Infinity
 H                  Infinity                  Infinity                  Infinity
 H                  Infinity                 -Infinity                  Infinity
 H                  Infinity                  Infinity                  Infinity
 H                  Infinity                 -Infinity                  Infinity
 H                  Infinity                  Infinity                  Infinity
 H                  Infinity                 -Infinity                  Infinity
 H                  Infinity                  Infinity                  Infinity
 H                  Infinity                 -Infinity                  Infinity
 Br                  Infinity                  Infinity                  Infinity
 Co                  Infinity                  Infinity                  Infinity
 P                  Infinity                  Infinity                  Infinity
 Br                  Infinity                 -Infinity                  Infinity
 P                  Infinity                  Infinity                  Infinity
 C                  Infinity                  Infinity                  Infinity
 C                  Infinity                  Infinity                  Infinity
 C                  Infinity                  Infinity                  Infinity
 C                  Infinity                 -Infinity                  Infinity
 C                  Infinity                  Infinity                  Infinity
 C                  Infinity                 -Infinity                  Infinity
 C                  Infinity                  Infinity                  Infinity
 C                  Infinity                  Infinity                  Infinity
 C                  Infinity                 -Infinity                  Infinity
 C                  Infinity                 -Infinity                  Infinity
 C                  Infinity                  Infinity                  Infinity
 C                  Infinity                  Infinity                  Infinity
 C                  Infinity                 -Infinity                  Infinity
 C                  Infinity                 -Infinity                  Infinity
 C                  Infinity                  Infinity                  Infinity
 C                  Infinity                  Infinity                  Infinity
 C                  Infinity                 -Infinity                  Infinity
 C                  Infinity                 -Infinity                  Infinity
 C                  Infinity                  Infinity                  Infinity
 H                  Infinity                  Infinity                  Infinity
 C                  Infinity                  Infinity                  Infinity
 H                  Infinity                  Infinity                  Infinity
 C                  Infinity                 -Infinity                  Infinity
 H                  Infinity                  Infinity                  Infinity
 C                  Infinity                 -Infinity                  Infinity
 H                  Infinity                  Infinity                  Infinity
 C                  Infinity                  Infinity                  Infinity
 H                  Infinity                  Infinity                  Infinity
 C                  Infinity                  Infinity                  Infinity
 H                  Infinity                  Infinity                  Infinity
 C                  Infinity                 -Infinity                  Infinity
 H                  Infinity                 -Infinity                  Infinity
 C                  Infinity                 -Infinity                  Infinity
 H                  Infinity                 -Infinity                  Infinity
 C                  Infinity                  Infinity                  Infinity
 H                  Infinity                  Infinity                  Infinity
 C                  Infinity                  Infinity                  Infinity
 H                  Infinity                  Infinity                  Infinity
 C                  Infinity                 -Infinity                  Infinity
 H                  Infinity                  Infinity                  Infinity
 C                  Infinity                 -Infinity                  Infinity
 H                  Infinity                 -Infinity                  Infinity
 C                  Infinity                  Infinity                  Infinity
 H                  Infinity                  Infinity                  Infinity
 H                  Infinity                  Infinity                  Infinity
 C                  Infinity                 -Infinity                  Infinity
 H                  Infinity                 -Infinity                  Infinity
 H                  Infinity                 -Infinity                  Infinity
 C                  Infinity                  Infinity                  Infinity
 H                  Infinity                  Infinity                  Infinity
 H                  Infinity                  Infinity                  Infinity
 C                  Infinity                 -Infinity                  Infinity
 H                  Infinity                 -Infinity                  Infinity
 H                  Infinity                 -Infinity                  Infinity
 C                  Infinity                  Infinity                  Infinity
 H                  Infinity                  Infinity                  Infinity
 H                  Infinity                  Infinity                  Infinity
 C                  Infinity                 -Infinity                  Infinity
 H                  Infinity                  Infinity                  Infinity
 H                  Infinity                 -Infinity                  Infinity
 H                  Infinity                  Infinity                  Infinity
 H                  Infinity                 -Infinity                  Infinity
 H                  Infinity                  Infinity                  Infinity
 H                  Infinity                 -Infinity                  Infinity
 H                  Infinity                  Infinity                  Infinity
 H                  Infinity                 -Infinity                  Infinity
         142

 Br                  Infinity                  Infinity                  Infinity
 Co                  Infinity                  Infinity                  Infinity
 P                  Infinity                  Infinity                  Infinity
 Br                  Infinity                 -Infinity                  Infinity
 P                  Infinity                  Infinity                  Infinity
 C                  Infinity                  Infinity                  Infinity
 C                  Infinity                  Infinity                  Infinity
 C                  Infinity                  Infinity                  Infinity
 C                  Infinity                 -Infinity                  Infinity
 C                  Infinity                  Infinity                  Infinity
 C                  Infinity                 -Infinity                  Infinity
 C                  Infinity                  Infinity                  Infinity
 C                  Infinity                  Infinity                  Infinity
 C                  Infinity                 -Infinity                  Infinity
 C                  Infinity                 -Infinity                  Infinity
 C                  Infinity                  Infinity                  Infinity
 C                  Infinity                  Infinity                  Infinity
 C                  Infinity                 -Infinity                  Infinity
 C                  Infinity                 -Infinity                  Infinity
 C                  Infinity                  Infinity                  Infinity
 C                  Infinity                  Infinity                  Infinity
 C                  Infinity                 -Infinity                  Infinity
 C                  Infinity                 -Infinity                  Infinity
 C                  Infinity                  Infinity                  Infinity
 H                  Infinity                  Infinity                  Infinity
 C                  Infinity                  Infinity                  Infinity
 H                  Infinity                  Infinity                  Infinity
 C                  Infinity                 -Infinity                  Infinity
 H                  Infinity                  Infinity                  Infinity
 C                  Infinity                 -Infinity                  Infinity
 H                  Infinity                  Infinity                  Infinity
 C                  Infinity                  Infinity                  Infinity
 H                  Infinity                  Infinity                  Infinity
 C                  Infinity                  Infinity                  Infinity
 H                  Infinity                  Infinity                  Infinity
 C                  Infinity                 -Infinity                  Infinity
 H                  Infinity                 -Infinity                  Infinity
 C                  Infinity                 -Infinity                  Infinity
 H                  Infinity                 -Infinity                  Infinity
 C                  Infinity                  Infinity                  Infinity
 H                  Infinity                  Infinity                  Infinity
 C                  Infinity                  Infinity                  Infinity
 H                  Infinity                  Infinity                  Infinity
 C                  Infinity                 -Infinity                  Infinity
 H                  Infinity                  Infinity                  Infinity
 C                  Infinity                 -Infinity                  Infinity
 H                  Infinity                 -Infinity                  Infinity
 C                  Infinity                  Infinity                  Infinity
 H                  Infinity                  Infinity                  Infinity
 H                  Infinity                  Infinity                  Infinity
 C                  Infinity                 -Infinity                  Infinity
 H                  Infinity                 -Infinity                  Infinity
 H                  Infinity                 -Infinity                  Infinity
 C                  Infinity                  Infinity                  Infinity
 H                  Infinity                  Infinity                  Infinity
 H                  Infinity                  Infinity                  Infinity
 C                  Infinity                 -Infinity                  Infinity
 H                  Infinity                 -Infinity                  Infinity
 H                  Infinity                 -Infinity                  Infinity
 C                  Infinity                  Infinity                  Infinity
 H                  Infinity                  Infinity                  Infinity
 H                  Infinity                  Infinity                  Infinity
 C                  Infinity                 -Infinity                  Infinity
 H                  Infinity                  Infinity                  Infinity
 H                  Infinity                 -Infinity                  Infinity
 H                  Infinity                  Infinity                  Infinity
 H                  Infinity                 -Infinity                  Infinity
 H                  Infinity                  Infinity                  Infinity
 H                  Infinity                 -Infinity                  Infinity
 H                  Infinity                  Infinity                  Infinity
 H                  Infinity                 -Infinity                  Infinity
 Br                  Infinity                  Infinity                  Infinity
 Co                  Infinity                  Infinity                  Infinity
 P                  Infinity                  Infinity                  Infinity
 Br                  Infinity                 -Infinity                  Infinity
 P                  Infinity                  Infinity                  Infinity
 C                  Infinity                  Infinity                  Infinity
 C                  Infinity                  Infinity                  Infinity
 C                  Infinity                  Infinity                  Infinity
 C                  Infinity                 -Infinity                  Infinity
 C                  Infinity                  Infinity                  Infinity
 C                  Infinity                 -Infinity                  Infinity
 C                  Infinity                  Infinity                  Infinity
 C                  Infinity                  Infinity                  Infinity
 C                  Infinity                 -Infinity                  Infinity
 C                  Infinity                 -Infinity                  Infinity
 C                  Infinity                  Infinity                  Infinity
 C                  Infinity                  Infinity                  Infinity
 C                  Infinity                 -Infinity                  Infinity
 C                  Infinity                 -Infinity                  Infinity
 C                  Infinity                  Infinity                  Infinity
 C                  Infinity                  Infinity                  Infinity
 C                  Infinity                 -Infinity                  Infinity
 C                  Infinity                 -Infinity                  Infinity
 C                  Infinity                  Infinity                  Infinity
 H                  Infinity                  Infinity                  Infinity
 C                  Infinity                  Infinity                  Infinity
 H                  Infinity                  Infinity                  Infinity
 C                  Infinity                 -Infinity                  Infinity
 H                  Infinity                  Infinity                  Infinity
 C                  Infinity                 -Infinity                  Infinity
 H                  Infinity                  Infinity                  Infinity
 C                  Infinity                  Infinity                  Infinity
 H                  Infinity                  Infinity                  Infinity
 C                  Infinity                  Infinity                  Infinity
 H                  Infinity                  Infinity                  Infinity
 C                  Infinity                 -Infinity                  Infinity
 H                  Infinity                 -Infinity                  Infinity
 C                  Infinity                 -Infinity                  Infinity
 H                  Infinity                 -Infinity                  Infinity
 C                  Infinity                  Infinity                  Infinity
 H                  Infinity                  Infinity                  Infinity
 C                  Infinity                  Infinity                  Infinity
 H                  Infinity                  Infinity                  Infinity
 C                  Infinity                 -Infinity                  Infinity
 H                  Infinity                  Infinity                  Infinity
 C                  Infinity                 -Infinity                  Infinity
 H                  Infinity                 -Infinity                  Infinity
 C                  Infinity                  Infinity                  Infinity
 H                  Infinity                  Infinity                  Infinity
 H                  Infinity                  Infinity                  Infinity
 C                  Infinity                 -Infinity                  Infinity
 H                  Infinity                 -Infinity                  Infinity
 H                  Infinity                 -Infinity                  Infinity
 C                  Infinity                  Infinity                  Infinity
 H                  Infinity                  Infinity                  Infinity
 H                  Infinity                  Infinity                  Infinity
 C                  Infinity                 -Infinity                  Infinity
 H                  Infinity                 -Infinity                  Infinity
 H                  Infinity                 -Infinity                  Infinity
 C                  Infinity                  Infinity                  Infinity
 H                  Infinity                  Infinity                  Infinity
 H                  Infinity                  Infinity                  Infinity
 C                  Infinity                 -Infinity                  Infinity
 H                  Infinity                  Infinity                  Infinity
 H                  Infinity                 -Infinity                  Infinity
 H                  Infinity                  Infinity                  Infinity
 H                  Infinity                 -Infinity                  Infinity
 H                  Infinity                  Infinity                  Infinity
 H                  Infinity                 -Infinity                  Infinity
 H                  Infinity                  Infinity                  Infinity
 H                  Infinity                 -Infinity                  Infinity
         142

 Br                  Infinity                  Infinity                  Infinity
 Co                  Infinity                  Infinity                  Infinity
 P                  Infinity                  Infinity                  Infinity
 Br                  Infinity                 -Infinity                  Infinity
 P                  Infinity                  Infinity                  Infinity
 C                  Infinity                  Infinity                  Infinity
 C                  Infinity                  Infinity                  Infinity
 C                  Infinity                  Infinity                  Infinity
 C                  Infinity                 -Infinity                  Infinity
 C                  Infinity                  Infinity                  Infinity
 C                  Infinity                 -Infinity                  Infinity
 C                  Infinity                  Infinity                  Infinity
 C                  Infinity                  Infinity                  Infinity
 C                  Infinity                 -Infinity                  Infinity
 C                  Infinity                 -Infinity                  Infinity
 C                  Infinity                  Infinity                  Infinity
 C                  Infinity                  Infinity                  Infinity
 C                  Infinity                 -Infinity                  Infinity
 C                  Infinity                 -Infinity                  Infinity
 C                  Infinity                  Infinity                  Infinity
 C                  Infinity                  Infinity                  Infinity
 C                  Infinity                 -Infinity                  Infinity
 C                  Infinity                 -Infinity                  Infinity
 C                  Infinity                  Infinity                  Infinity
 H                  Infinity                  Infinity                  Infinity
 C                  Infinity                  Infinity                  Infinity
 H                  Infinity                  Infinity                  Infinity
 C                  Infinity                 -Infinity                  Infinity
 H                  Infinity                  Infinity                  Infinity
 C                  Infinity                 -Infinity                  Infinity
 H                  Infinity                  Infinity                  Infinity
 C                  Infinity                  Infinity                  Infinity
 H                  Infinity                  Infinity                  Infinity
 C                  Infinity                  Infinity                  Infinity
 H                  Infinity                  Infinity                  Infinity
 C                  Infinity                 -Infinity                  Infinity
 H                  Infinity                 -Infinity                  Infinity
 C                  Infinity                 -Infinity                  Infinity
 H                  Infinity                 -Infinity                  Infinity
 C                  Infinity                  Infinity                  Infinity
 H                  Infinity                  Infinity                  Infinity
 C                  Infinity                  Infinity                  Infinity
 H                  Infinity                  Infinity                  Infinity
 C                  Infinity                 -Infinity                  Infinity
 H                  Infinity                  Infinity                  Infinity
 C                  Infinity                 -Infinity                  Infinity
 H                  Infinity                 -Infinity                  Infinity
 C                  Infinity                  Infinity                  Infinity
 H                  Infinity                  Infinity                  Infinity
 H                  Infinity                  Infinity                  Infinity
 C                  Infinity                 -Infinity                  Infinity
 H                  Infinity                 -Infinity                  Infinity
 H                  Infinity                 -Infinity                  Infinity
 C                  Infinity                  Infinity                  Infinity
 H                  Infinity                  Infinity                  Infinity
 H                  Infinity                  Infinity                  Infinity
 C                  Infinity                 -Infinity                  Infinity
 H                  Infinity                 -Infinity                  Infinity
 H                  Infinity                 -Infinity                  Infinity
 C                  Infinity                  Infinity                  Infinity
 H                  Infinity                  Infinity                  Infinity
 H                  Infinity                  Infinity                  Infinity
 C                  Infinity                 -Infinity                  Infinity
 H                  Infinity                  Infinity                  Infinity
 H                  Infinity                 -Infinity                  Infinity
 H                  Infinity                  Infinity                  Infinity
 H                  Infinity                 -Infinity                  Infinity
 H                  Infinity                  Infinity                  Infinity
 H                  Infinity                 -Infinity                  Infinity
 H                  Infinity                  Infinity                  Infinity
 H                  Infinity                 -Infinity                  Infinity
 Br                  Infinity                  Infinity                  Infinity
 Co                  Infinity                  Infinity                  Infinity
 P                  Infinity                  Infinity                  Infinity
 Br                  Infinity                 -Infinity                  Infinity
 P                  Infinity                  Infinity                  Infinity
 C                  Infinity                  Infinity                  Infinity
 C                  Infinity                  Infinity                  Infinity
 C                  Infinity                  Infinity                  Infinity
 C                  Infinity                 -Infinity                  Infinity
 C                  Infinity                  Infinity                  Infinity
 C                  Infinity                 -Infinity                  Infinity
 C                  Infinity                  Infinity                  Infinity
 C                  Infinity                  Infinity                  Infinity
 C                  Infinity                 -Infinity                  Infinity
 C                  Infinity                 -Infinity                  Infinity
 C                  Infinity                  Infinity                  Infinity
 C                  Infinity                  Infinity                  Infinity
 C                  Infinity                 -Infinity                  Infinity
 C                  Infinity                 -Infinity                  Infinity
 C                  Infinity                  Infinity                  Infinity
 C                  Infinity                  Infinity                  Infinity
 C                  Infinity                 -Infinity                  Infinity
 C                  Infinity                 -Infinity                  Infinity
 C                  Infinity                  Infinity                  Infinity
 H                  Infinity                  Infinity                  Infinity
 C                  Infinity                  Infinity                  Infinity
 H                  Infinity                  Infinity                  Infinity
 C                  Infinity                 -Infinity                  Infinity
 H                  Infinity                  Infinity                  Infinity
 C                  Infinity                 -Infinity                  Infinity
 H                  Infinity                  Infinity                  Infinity
 C                  Infinity                  Infinity                  Infinity
 H                  Infinity                  Infinity                  Infinity
 C                  Infinity                  Infinity                  Infinity
 H                  Infinity                  Infinity                  Infinity
 C                  Infinity                 -Infinity                  Infinity
 H                  Infinity                 -Infinity                  Infinity
 C                  Infinity                 -Infinity                  Infinity
 H                  Infinity                 -Infinity                  Infinity
 C                  Infinity                  Infinity                  Infinity
 H                  Infinity                  Infinity                  Infinity
 C                  Infinity                  Infinity                  Infinity
 H                  Infinity                  Infinity                  Infinity
 C                  Infinity                 -Infinity                  Infinity
 H                  Infinity                  Infinity                  Infinity
 C                  Infinity                 -Infinity                  Infinity
 H                  Infinity                 -Infinity                  Infinity
 C                  Infinity                  Infinity                  Infinity
 H                  Infinity                  Infinity                  Infinity
 H                  Infinity                  Infinity                  Infinity
 C                  Infinity                 -Infinity                  Infinity
 H                  Infinity                 -Infinity                  Infinity
 H                  Infinity                 -Infinity                  Infinity
 C                  Infinity                  Infinity                  Infinity
 H                  Infinity                  Infinity                  Infinity
 H                  Infinity                  Infinity                  Infinity
 C                  Infinity                 -Infinity                  Infinity
 H                  Infinity                 -Infinity                  Infinity
 H                  Infinity                 -Infinity                  Infinity
 C                  Infinity                  Infinity                  Infinity
 H                  Infinity                  Infinity                  Infinity
 H                  Infinity                  Infinity                  Infinity
 C                  Infinity                 -Infinity                  Infinity
 H                  Infinity                  Infinity                  Infinity
 H                  Infinity                 -Infinity                  Infinity
 H                  Infinity                  Infinity                  Infinity
 H                  Infinity                 -Infinity                  Infinity
 H                  Infinity                  Infinity                  Infinity
 H                  Infinity                 -Infinity                  Infinity
 H                  Infinity                  Infinity                  Infinity
 H                  Infinity                 -Infinity                  Infinity
         142

 Br                  Infinity                  Infinity                  Infinity
 Co                  Infinity                  Infinity                  Infinity
 P                  Infinity                  Infinity                  Infinity
 Br                  Infinity                 -Infinity                  Infinity
 P                  Infinity                  Infinity                  Infinity
 C                  Infinity                  Infinity                  Infinity
 C                  Infinity                  Infinity                  Infinity
 C                  Infinity                  Infinity                  Infinity
 C                  Infinity                 -Infinity                  Infinity
 C                  Infinity                  Infinity                  Infinity
 C                  Infinity                 -Infinity                  Infinity
 C                  Infinity                  Infinity                  Infinity
 C                  Infinity                  Infinity                  Infinity
 C                  Infinity                 -Infinity                  Infinity
 C                  Infinity                 -Infinity                  Infinity
 C                  Infinity                  Infinity                  Infinity
 C                  Infinity                  Infinity                  Infinity
 C                  Infinity                 -Infinity                  Infinity
 C                  Infinity                 -Infinity                  Infinity
 C                  Infinity                  Infinity                  Infinity
 C                  Infinity                  Infinity                  Infinity
 C                  Infinity                 -Infinity                  Infinity
 C                  Infinity                 -Infinity                  Infinity
 C                  Infinity                  Infinity                  Infinity
 H                  Infinity                  Infinity                  Infinity
 C                  Infinity                  Infinity                  Infinity
 H                  Infinity                  Infinity                  Infinity
 C                  Infinity                 -Infinity                  Infinity
 H                  Infinity                  Infinity                  Infinity
 C                  Infinity                 -Infinity                  Infinity
 H                  Infinity                  Infinity                  Infinity
 C                  Infinity                  Infinity                  Infinity
 H                  Infinity                  Infinity                  Infinity
 C                  Infinity                  Infinity                  Infinity
 H                  Infinity                  Infinity                  Infinity
 C                  Infinity                 -Infinity                  Infinity
 H                  Infinity                 -Infinity                  Infinity
 C                  Infinity                 -Infinity                  Infinity
 H                  Infinity                 -Infinity                  Infinity
 C                  Infinity                  Infinity                  Infinity
 H                  Infinity                  Infinity                  Infinity
 C                  Infinity                  Infinity                  Infinity
 H                  Infinity                  Infinity                  Infinity
 C                  Infinity                 -Infinity                  Infinity
 H                  Infinity                  Infinity                  Infinity
 C                  Infinity                 -Infinity                  Infinity
 H                  Infinity                 -Infinity                  Infinity
 C                  Infinity                  Infinity                  Infinity
 H                  Infinity                  Infinity                  Infinity
 H                  Infinity                  Infinity                  Infinity
 C                  Infinity                 -Infinity                  Infinity
 H                  Infinity                 -Infinity                  Infinity
 H                  Infinity                 -Infinity                  Infinity
 C                  Infinity                  Infinity                  Infinity
 H                  Infinity                  Infinity                  Infinity
 H                  Infinity                  Infinity                  Infinity
 C                  Infinity                 -Infinity                  Infinity
 H                  Infinity                 -Infinity                  Infinity
 H                  Infinity                 -Infinity                  Infinity
 C                  Infinity                  Infinity                  Infinity
 H                  Infinity                  Infinity                  Infinity
 H                  Infinity                  Infinity                  Infinity
 C                  Infinity                 -Infinity                  Infinity
 H                  Infinity                  Infinity                  Infinity
 H                  Infinity                 -Infinity                  Infinity
 H                  Infinity                  Infinity                  Infinity
 H                  Infinity                 -Infinity                  Infinity
 H                  Infinity                  Infinity                  Infinity
 H                  Infinity                 -Infinity                  Infinity
 H                  Infinity                  Infinity                  Infinity
 H                  Infinity                 -Infinity                  Infinity
 Br                  Infinity                  Infinity                  Infinity
 Co                  Infinity                  Infinity                  Infinity
 P                  Infinity                  Infinity                  Infinity
 Br                  Infinity                 -Infinity                  Infinity
 P                  Infinity                  Infinity                  Infinity
 C                  Infinity                  Infinity                  Infinity
 C                  Infinity                  Infinity                  Infinity
 C                  Infinity                  Infinity                  Infinity
 C                  Infinity                 -Infinity                  Infinity
 C                  Infinity                  Infinity                  Infinity
 C                  Infinity                 -Infinity                  Infinity
 C                  Infinity                  Infinity                  Infinity
 C                  Infinity                  Infinity                  Infinity
 C                  Infinity                 -Infinity                  Infinity
 C                  Infinity                 -Infinity                  Infinity
 C                  Infinity                  Infinity                  Infinity
 C                  Infinity                  Infinity                  Infinity
 C                  Infinity                 -Infinity                  Infinity
 C                  Infinity                 -Infinity                  Infinity
 C                  Infinity                  Infinity                  Infinity
 C                  Infinity                  Infinity                  Infinity
 C                  Infinity                 -Infinity                  Infinity
 C                  Infinity                 -Infinity                  Infinity
 C                  Infinity                  Infinity                  Infinity
 H                  Infinity                  Infinity                  Infinity
 C                  Infinity                  Infinity                  Infinity
 H                  Infinity                  Infinity                  Infinity
 C                  Infinity                 -Infinity                  Infinity
 H                  Infinity                  Infinity                  Infinity
 C                  Infinity                 -Infinity                  Infinity
 H                  Infinity                  Infinity                  Infinity
 C                  Infinity                  Infinity                  Infinity
 H                  Infinity                  Infinity                  Infinity
 C                  Infinity                  Infinity                  Infinity
 H                  Infinity                  Infinity                  Infinity
 C                  Infinity                 -Infinity                  Infinity
 H                  Infinity                 -Infinity                  Infinity
 C                  Infinity                 -Infinity                  Infinity
 H                  Infinity                 -Infinity                  Infinity
 C                  Infinity                  Infinity                  Infinity
 H                  Infinity                  Infinity                  Infinity
 C                  Infinity                  Infinity                  Infinity
 H                  Infinity                  Infinity                  Infinity
 C                  Infinity                 -Infinity                  Infinity
 H                  Infinity                  Infinity                  Infinity
 C                  Infinity                 -Infinity                  Infinity
 H                  Infinity                 -Infinity                  Infinity
 C                  Infinity                  Infinity                  Infinity
 H                  Infinity                  Infinity                  Infinity
 H                  Infinity                  Infinity                  Infinity
 C                  Infinity                 -Infinity                  Infinity
 H                  Infinity                 -Infinity                  Infinity
 H                  Infinity                 -Infinity                  Infinity
 C                  Infinity                  Infinity                  Infinity
 H                  Infinity                  Infinity                  Infinity
 H                  Infinity                  Infinity                  Infinity
 C                  Infinity                 -Infinity                  Infinity
 H                  Infinity                 -Infinity                  Infinity
 H                  Infinity                 -Infinity                  Infinity
 C                  Infinity                  Infinity                  Infinity
 H                  Infinity                  Infinity                  Infinity
 H                  Infinity                  Infinity                  Infinity
 C                  Infinity                 -Infinity                  Infinity
 H                  Infinity                  Infinity                  Infinity
 H                  Infinity                 -Infinity                  Infinity
 H                  Infinity                  Infinity                  Infinity
 H                  Infinity                 -Infinity                  Infinity
 H                  Infinity                  Infinity                  Infinity
 H                  Infinity                 -Infinity                  Infinity
 H                  Infinity                  Infinity                  Infinity
 H                  Infinity                 -Infinity                  Infinity
         142

 Br                  Infinity                  Infinity                  Infinity
 Co                  Infinity                  Infinity                  Infinity
 P                  Infinity                  Infinity                  Infinity
 Br                  Infinity                 -Infinity                  Infinity
 P                  Infinity                  Infinity                  Infinity
 C                  Infinity                  Infinity                  Infinity
 C                  Infinity                  Infinity                  Infinity
 C                  Infinity                  Infinity                  Infinity
 C                  Infinity                 -Infinity                  Infinity
 C                  Infinity                  Infinity                  Infinity
 C                  Infinity                 -Infinity                  Infinity
 C                  Infinity                  Infinity                  Infinity
 C                  Infinity                  Infinity                  Infinity
 C                  Infinity                 -Infinity                  Infinity
 C                  Infinity                 -Infinity                  Infinity
 C                  Infinity                  Infinity                  Infinity
 C                  Infinity                  Infinity                  Infinity
 C                  Infinity                 -Infinity                  Infinity
 C                  Infinity                 -Infinity                  Infinity
 C                  Infinity                  Infinity                  Infinity
 C                  Infinity                  Infinity                  Infinity
 C                  Infinity                 -Infinity                  Infinity
 C                  Infinity                 -Infinity                  Infinity
 C                  Infinity                  Infinity                  Infinity
 H                  Infinity                  Infinity                  Infinity
 C                  Infinity                  Infinity                  Infinity
 H                  Infinity                  Infinity                  Infinity
 C                  Infinity                 -Infinity                  Infinity
 H                  Infinity                  Infinity                  Infinity
 C                  Infinity                 -Infinity                  Infinity
 H                  Infinity                  Infinity                  Infinity
 C                  Infinity                  Infinity                  Infinity
 H                  Infinity                  Infinity                  Infinity
 C                  Infinity                  Infinity                  Infinity
 H                  Infinity                  Infinity                  Infinity
 C                  Infinity                 -Infinity                  Infinity
 H                  Infinity                 -Infinity                  Infinity
 C                  Infinity                 -Infinity                  Infinity
 H                  Infinity                 -Infinity                  Infinity
 C                  Infinity                  Infinity                  Infinity
 H                  Infinity                  Infinity                  Infinity
 C                  Infinity                  Infinity                  Infinity
 H                  Infinity                  Infinity                  Infinity
 C                  Infinity                 -Infinity                  Infinity
 H                  Infinity                  Infinity                  Infinity
 C                  Infinity                 -Infinity                  Infinity
 H                  Infinity                 -Infinity                  Infinity
 C                  Infinity                  Infinity                  Infinity
 H                  Infinity                  Infinity                  Infinity
 H                  Infinity                  Infinity                  Infinity
 C                  Infinity                 -Infinity                  Infinity
 H                  Infinity                 -Infinity                  Infinity
 H                  Infinity                 -Infinity                  Infinity
 C                  Infinity                  Infinity                  Infinity
 H                  Infinity                  Infinity                  Infinity
 H                  Infinity                  Infinity                  Infinity
 C                  Infinity                 -Infinity                  Infinity
 H                  Infinity                 -Infinity                  Infinity
 H                  Infinity                 -Infinity                  Infinity
 C                  Infinity                  Infinity                  Infinity
 H                  Infinity                  Infinity                  Infinity
 H                  Infinity                  Infinity                  Infinity
 C                  Infinity                 -Infinity                  Infinity
 H                  Infinity                  Infinity                  Infinity
 H                  Infinity                 -Infinity                  Infinity
 H                  Infinity                  Infinity                  Infinity
 H                  Infinity                 -Infinity                  Infinity
 H                  Infinity                  Infinity                  Infinity
 H                  Infinity                 -Infinity                  Infinity
 H                  Infinity                  Infinity                  Infinity
 H                  Infinity                 -Infinity                  Infinity
 Br                  Infinity                  Infinity                  Infinity
 Co                  Infinity                  Infinity                  Infinity
 P                  Infinity                  Infinity                  Infinity
 Br                  Infinity                 -Infinity                  Infinity
 P                  Infinity                  Infinity                  Infinity
 C                  Infinity                  Infinity                  Infinity
 C                  Infinity                  Infinity                  Infinity
 C                  Infinity                  Infinity                  Infinity
 C                  Infinity                 -Infinity                  Infinity
 C                  Infinity                  Infinity                  Infinity
 C                  Infinity                 -Infinity                  Infinity
 C                  Infinity                  Infinity                  Infinity
 C                  Infinity                  Infinity                  Infinity
 C                  Infinity                 -Infinity                  Infinity
 C                  Infinity                 -Infinity                  Infinity
 C                  Infinity                  Infinity                  Infinity
 C                  Infinity                  Infinity                  Infinity
 C                  Infinity                 -Infinity                  Infinity
 C                  Infinity                 -Infinity                  Infinity
 C                  Infinity                  Infinity                  Infinity
 C                  Infinity                  Infinity                  Infinity
 C                  Infinity                 -Infinity                  Infinity
 C                  Infinity                 -Infinity                  Infinity
 C                  Infinity                  Infinity                  Infinity
 H                  Infinity                  Infinity                  Infinity
 C                  Infinity                  Infinity                  Infinity
 H                  Infinity                  Infinity                  Infinity
 C                  Infinity                 -Infinity                  Infinity
 H                  Infinity                  Infinity                  Infinity
 C                  Infinity                 -Infinity                  Infinity
 H                  Infinity                  Infinity                  Infinity
 C                  Infinity                  Infinity                  Infinity
 H                  Infinity                  Infinity                  Infinity
 C                  Infinity                  Infinity                  Infinity
 H                  Infinity                  Infinity                  Infinity
 C                  Infinity                 -Infinity                  Infinity
 H                  Infinity                 -Infinity                  Infinity
 C                  Infinity                 -Infinity                  Infinity
 H                  Infinity                 -Infinity                  Infinity
 C                  Infinity                  Infinity                  Infinity
 H                  Infinity                  Infinity                  Infinity
 C                  Infinity                  Infinity                  Infinity
 H                  Infinity                  Infinity                  Infinity
 C                  Infinity                 -Infinity                  Infinity
 H                  Infinity                  Infinity                  Infinity
 C                  Infinity                 -Infinity                  Infinity
 H                  Infinity                 -Infinity                  Infinity
 C                  Infinity                  Infinity                  Infinity
 H                  Infinity                  Infinity                  Infinity
 H                  Infinity                  Infinity                  Infinity
 C                  Infinity                 -Infinity                  Infinity
 H                  Infinity                 -Infinity                  Infinity
 H                  Infinity                 -Infinity                  Infinity
 C                  Infinity                  Infinity                  Infinity
 H                  Infinity                  Infinity                  Infinity
 H                  Infinity                  Infinity                  Infinity
 C                  Infinity                 -Infinity                  Infinity
 H                  Infinity                 -Infinity                  Infinity
 H                  Infinity                 -Infinity                  Infinity
 C                  Infinity                  Infinity                  Infinity
 H                  Infinity                  Infinity                  Infinity
 H                  Infinity                  Infinity                  Infinity
 C                  Infinity                 -Infinity                  Infinity
 H                  Infinity                  Infinity                  Infinity
 H                  Infinity                 -Infinity                  Infinity
 H                  Infinity                  Infinity                  Infinity
 H                  Infinity                 -Infinity                  Infinity
 H                  Infinity                  Infinity                  Infinity
 H                  Infinity                 -Infinity                  Infinity
 H                  Infinity                  Infinity                  Infinity
 H                  Infinity                 -Infinity                  Infinity
         142

 Br                  Infinity                  Infinity                  Infinity
 Co                  Infinity                  Infinity                  Infinity
 P                  Infinity                  Infinity                  Infinity
 Br                  Infinity                 -Infinity                  Infinity
 P                  Infinity                  Infinity                  Infinity
 C                  Infinity                  Infinity                  Infinity
 C                  Infinity                  Infinity                  Infinity
 C                  Infinity                  Infinity                  Infinity
 C                  Infinity                 -Infinity                  Infinity
 C                  Infinity                  Infinity                  Infinity
 C                  Infinity                 -Infinity                  Infinity
 C                  Infinity                  Infinity                  Infinity
 C                  Infinity                  Infinity                  Infinity
 C                  Infinity                 -Infinity                  Infinity
 C                  Infinity                 -Infinity                  Infinity
 C                  Infinity                  Infinity                  Infinity
 C                  Infinity                  Infinity                  Infinity
 C                  Infinity                 -Infinity                  Infinity
 C                  Infinity                 -Infinity                  Infinity
 C                  Infinity                  Infinity                  Infinity
 C                  Infinity                  Infinity                  Infinity
 C                  Infinity                 -Infinity                  Infinity
 C                  Infinity                 -Infinity                  Infinity
 C                  Infinity                  Infinity                  Infinity
 H                  Infinity                  Infinity                  Infinity
 C                  Infinity                  Infinity                  Infinity
 H                  Infinity                  Infinity                  Infinity
 C                  Infinity                 -Infinity                  Infinity
 H                  Infinity                  Infinity                  Infinity
 C                  Infinity                 -Infinity                  Infinity
 H                  Infinity                  Infinity                  Infinity
 C                  Infinity                  Infinity                  Infinity
 H                  Infinity                  Infinity                  Infinity
 C                  Infinity                  Infinity                  Infinity
 H                  Infinity                  Infinity                  Infinity
 C                  Infinity                 -Infinity                  Infinity
 H                  Infinity                 -Infinity                  Infinity
 C                  Infinity                 -Infinity                  Infinity
 H                  Infinity                 -Infinity                  Infinity
 C                  Infinity                  Infinity                  Infinity
 H                  Infinity                  Infinity                  Infinity
 C                  Infinity                  Infinity                  Infinity
 H                  Infinity                  Infinity                  Infinity
 C                  Infinity                 -Infinity                  Infinity
 H                  Infinity                  Infinity                  Infinity
 C                  Infinity                 -Infinity                  Infinity
 H                  Infinity                 -Infinity                  Infinity
 C                  Infinity                  Infinity                  Infinity
 H                  Infinity                  Infinity                  Infinity
 H                  Infinity                  Infinity                  Infinity
 C                  Infinity                 -Infinity                  Infinity
 H                  Infinity                 -Infinity                  Infinity
 H                  Infinity                 -Infinity                  Infinity
 C                  Infinity                  Infinity                  Infinity
 H                  Infinity                  Infinity                  Infinity
 H                  Infinity                  Infinity                  Infinity
 C                  Infinity                 -Infinity                  Infinity
 H                  Infinity                 -Infinity                  Infinity
 H                  Infinity                 -Infinity                  Infinity
 C                  Infinity                  Infinity                  Infinity
 H                  Infinity                  Infinity                  Infinity
 H                  Infinity                  Infinity                  Infinity
 C                  Infinity                 -Infinity                  Infinity
 H                  Infinity                  Infinity                  Infinity
 H                  Infinity                 -Infinity                  Infinity
 H                  Infinity                  Infinity                  Infinity
 H                  Infinity                 -Infinity                  Infinity
 H                  Infinity                  Infinity                  Infinity
 H                  Infinity                 -Infinity                  Infinity
 H                  Infinity                  Infinity                  Infinity
 H                  Infinity                 -Infinity                  Infinity
 Br                  Infinity                  Infinity                  Infinity
 Co                  Infinity                  Infinity                  Infinity
 P                  Infinity                  Infinity                  Infinity
 Br                  Infinity                 -Infinity                  Infinity
 P                  Infinity                  Infinity                  Infinity
 C                  Infinity                  Infinity                  Infinity
 C                  Infinity                  Infinity                  Infinity
 C                  Infinity                  Infinity                  Infinity
 C                  Infinity                 -Infinity                  Infinity
 C                  Infinity                  Infinity                  Infinity
 C                  Infinity                 -Infinity                  Infinity
 C                  Infinity                  Infinity                  Infinity
 C                  Infinity                  Infinity                  Infinity
 C                  Infinity                 -Infinity                  Infinity
 C                  Infinity                 -Infinity                  Infinity
 C                  Infinity                  Infinity                  Infinity
 C                  Infinity                  Infinity                  Infinity
 C                  Infinity                 -Infinity                  Infinity
 C                  Infinity                 -Infinity                  Infinity
 C                  Infinity                  Infinity                  Infinity
 C                  Infinity                  Infinity                  Infinity
 C                  Infinity                 -Infinity                  Infinity
 C                  Infinity                 -Infinity                  Infinity
 C                  Infinity                  Infinity                  Infinity
 H                  Infinity                  Infinity                  Infinity
 C                  Infinity                  Infinity                  Infinity
 H                  Infinity                  Infinity                  Infinity
 C                  Infinity                 -Infinity                  Infinity
 H                  Infinity                  Infinity                  Infinity
 C                  Infinity                 -Infinity                  Infinity
 H                  Infinity                  Infinity                  Infinity
 C                  Infinity                  Infinity                  Infinity
 H                  Infinity                  Infinity                  Infinity
 C                  Infinity                  Infinity                  Infinity
 H                  Infinity                  Infinity                  Infinity
 C                  Infinity                 -Infinity                  Infinity
 H                  Infinity                 -Infinity                  Infinity
 C                  Infinity                 -Infinity                  Infinity
 H                  Infinity                 -Infinity                  Infinity
 C                  Infinity                  Infinity                  Infinity
 H                  Infinity                  Infinity                  Infinity
 C                  Infinity                  Infinity                  Infinity
 H                  Infinity                  Infinity                  Infinity
 C                  Infinity                 -Infinity                  Infinity
 H                  Infinity                  Infinity                  Infinity
 C                  Infinity                 -Infinity                  Infinity
 H                  Infinity                 -Infinity                  Infinity
 C                  Infinity                  Infinity                  Infinity
 H                  Infinity                  Infinity                  Infinity
 H                  Infinity                  Infinity                  Infinity
 C                  Infinity                 -Infinity                  Infinity
 H                  Infinity                 -Infinity                  Infinity
 H                  Infinity                 -Infinity                  Infinity
 C                  Infinity                  Infinity                  Infinity
 H                  Infinity                  Infinity                  Infinity
 H                  Infinity                  Infinity                  Infinity
 C                  Infinity                 -Infinity                  Infinity
 H                  Infinity                 -Infinity                  Infinity
 H                  Infinity                 -Infinity                  Infinity
 C                  Infinity                  Infinity                  Infinity
 H                  Infinity                  Infinity                  Infinity
 H                  Infinity                  Infinity                  Infinity
 C                  Infinity                 -Infinity                  Infinity
 H                  Infinity                  Infinity                  Infinity
 H                  Infinity                 -Infinity                  Infinity
 H                  Infinity                  Infinity                  Infinity
 H                  Infinity                 -Infinity                  Infinity
 H                  Infinity                  Infinity                  Infinity
 H                  Infinity                 -Infinity                  Infinity
 H                  Infinity                  Infinity                  Infinity
 H                  Infinity                 -Infinity                  Infinity
         142

 Br                  Infinity                  Infinity                  Infinity
 Co                  Infinity                  Infinity                  Infinity
 P                  Infinity                  Infinity                  Infinity
 Br                  Infinity                 -Infinity                  Infinity
 P                  Infinity                  Infinity                  Infinity
 C                  Infinity                  Infinity                  Infinity
 C                  Infinity                  Infinity                  Infinity
 C                  Infinity                  Infinity                  Infinity
 C                  Infinity                 -Infinity                  Infinity
 C                  Infinity                  Infinity                  Infinity
 C                  Infinity                 -Infinity                  Infinity
 C                  Infinity                  Infinity                  Infinity
 C                  Infinity                  Infinity                  Infinity
 C                  Infinity                 -Infinity                  Infinity
 C                  Infinity                 -Infinity                  Infinity
 C                  Infinity                  Infinity                  Infinity
 C                  Infinity                  Infinity                  Infinity
 C                  Infinity                 -Infinity                  Infinity
 C                  Infinity                 -Infinity                  Infinity
 C                  Infinity                  Infinity                  Infinity
 C                  Infinity                  Infinity                  Infinity
 C                  Infinity                 -Infinity                  Infinity
 C                  Infinity                 -Infinity                  Infinity
 C                  Infinity                  Infinity                  Infinity
 H                  Infinity                  Infinity                  Infinity
 C                  Infinity                  Infinity                  Infinity
 H                  Infinity                  Infinity                  Infinity
 C                  Infinity                 -Infinity                  Infinity
 H                  Infinity                  Infinity                  Infinity
 C                  Infinity                 -Infinity                  Infinity
 H                  Infinity                  Infinity                  Infinity
 C                  Infinity                  Infinity                  Infinity
 H                  Infinity                  Infinity                  Infinity
 C                  Infinity                  Infinity                  Infinity
 H                  Infinity                  Infinity                  Infinity
 C                  Infinity                 -Infinity                  Infinity
 H                  Infinity                 -Infinity                  Infinity
 C                  Infinity                 -Infinity                  Infinity
 H                  Infinity                 -Infinity                  Infinity
 C                  Infinity                  Infinity                  Infinity
 H                  Infinity                  Infinity                  Infinity
 C                  Infinity                  Infinity                  Infinity
 H                  Infinity                  Infinity                  Infinity
 C                  Infinity                 -Infinity                  Infinity
 H                  Infinity                  Infinity                  Infinity
 C                  Infinity                 -Infinity                  Infinity
 H                  Infinity                 -Infinity                  Infinity
 C                  Infinity                  Infinity                  Infinity
 H                  Infinity                  Infinity                  Infinity
 H                  Infinity                  Infinity                  Infinity
 C                  Infinity                 -Infinity                  Infinity
 H                  Infinity                 -Infinity                  Infinity
 H                  Infinity                 -Infinity                  Infinity
 C                  Infinity                  Infinity                  Infinity
 H                  Infinity                  Infinity                  Infinity
 H                  Infinity                  Infinity                  Infinity
 C                  Infinity                 -Infinity                  Infinity
 H                  Infinity                 -Infinity                  Infinity
 H                  Infinity                 -Infinity                  Infinity
 C                  Infinity                  Infinity                  Infinity
 H                  Infinity                  Infinity                  Infinity
 H                  Infinity                  Infinity                  Infinity
 C                  Infinity                 -Infinity                  Infinity
 H                  Infinity                  Infinity                  Infinity
 H                  Infinity                 -Infinity                  Infinity
 H                  Infinity                  Infinity                  Infinity
 H                  Infinity                 -Infinity                  Infinity
 H                  Infinity                  Infinity                  Infinity
 H                  Infinity                 -Infinity                  Infinity
 H                  Infinity                  Infinity                  Infinity
 H                  Infinity                 -Infinity                  Infinity
 Br                  Infinity                  Infinity                  Infinity
 Co                  Infinity                  Infinity                  Infinity
 P                  Infinity                  Infinity                  Infinity
 Br                  Infinity                 -Infinity                  Infinity
 P                  Infinity                  Infinity                  Infinity
 C                  Infinity                  Infinity                  Infinity
 C                  Infinity                  Infinity                  Infinity
 C                  Infinity                  Infinity                  Infinity
 C                  Infinity                 -Infinity                  Infinity
 C                  Infinity                  Infinity                  Infinity
 C                  Infinity                 -Infinity                  Infinity
 C                  Infinity                  Infinity                  Infinity
 C                  Infinity                  Infinity                  Infinity
 C                  Infinity                 -Infinity                  Infinity
 C                  Infinity                 -Infinity                  Infinity
 C                  Infinity                  Infinity                  Infinity
 C                  Infinity                  Infinity                  Infinity
 C                  Infinity                 -Infinity                  Infinity
 C                  Infinity                 -Infinity                  Infinity
 C                  Infinity                  Infinity                  Infinity
 C                  Infinity                  Infinity                  Infinity
 C                  Infinity                 -Infinity                  Infinity
 C                  Infinity                 -Infinity                  Infinity
 C                  Infinity                  Infinity                  Infinity
 H                  Infinity                  Infinity                  Infinity
 C                  Infinity                  Infinity                  Infinity
 H                  Infinity                  Infinity                  Infinity
 C                  Infinity                 -Infinity                  Infinity
 H                  Infinity                  Infinity                  Infinity
 C                  Infinity                 -Infinity                  Infinity
 H                  Infinity                  Infinity                  Infinity
 C                  Infinity                  Infinity                  Infinity
 H                  Infinity                  Infinity                  Infinity
 C                  Infinity                  Infinity                  Infinity
 H                  Infinity                  Infinity                  Infinity
 C                  Infinity                 -Infinity                  Infinity
 H                  Infinity                 -Infinity                  Infinity
 C                  Infinity                 -Infinity                  Infinity
 H                  Infinity                 -Infinity                  Infinity
 C                  Infinity                  Infinity                  Infinity
 H                  Infinity                  Infinity                  Infinity
 C                  Infinity                  Infinity                  Infinity
 H                  Infinity                  Infinity                  Infinity
 C                  Infinity                 -Infinity                  Infinity
 H                  Infinity                  Infinity                  Infinity
 C                  Infinity                 -Infinity                  Infinity
 H                  Infinity                 -Infinity                  Infinity
 C                  Infinity                  Infinity                  Infinity
 H                  Infinity                  Infinity                  Infinity
 H                  Infinity                  Infinity                  Infinity
 C                  Infinity                 -Infinity                  Infinity
 H                  Infinity                 -Infinity                  Infinity
 H                  Infinity                 -Infinity                  Infinity
 C                  Infinity                  Infinity                  Infinity
 H                  Infinity                  Infinity                  Infinity
 H                  Infinity                  Infinity                  Infinity
 C                  Infinity                 -Infinity                  Infinity
 H                  Infinity                 -Infinity                  Infinity
 H                  Infinity                 -Infinity                  Infinity
 C                  Infinity                  Infinity                  Infinity
 H                  Infinity                  Infinity                  Infinity
 H                  Infinity                  Infinity                  Infinity
 C                  Infinity                 -Infinity                  Infinity
 H                  Infinity                  Infinity                  Infinity
 H                  Infinity                 -Infinity                  Infinity
 H                  Infinity                  Infinity                  Infinity
 H                  Infinity                 -Infinity                  Infinity
 H                  Infinity                  Infinity                  Infinity
 H                  Infinity                 -Infinity                  Infinity
 H                  Infinity                  Infinity                  Infinity
 H                  Infinity                 -Infinity                  Infinity
         142

 Br                  Infinity                  Infinity                  Infinity
 Co                  Infinity                  Infinity                  Infinity
 P                  Infinity                  Infinity                  Infinity
 Br                  Infinity                 -Infinity                  Infinity
 P                  Infinity                  Infinity                  Infinity
 C                  Infinity                  Infinity                  Infinity
 C                  Infinity                  Infinity                  Infinity
 C                  Infinity                  Infinity                  Infinity
 C                  Infinity                 -Infinity                  Infinity
 C                  Infinity                  Infinity                  Infinity
 C                  Infinity                 -Infinity                  Infinity
 C                  Infinity                  Infinity                  Infinity
 C                  Infinity                  Infinity                  Infinity
 C                  Infinity                 -Infinity                  Infinity
 C                  Infinity                 -Infinity                  Infinity
 C                  Infinity                  Infinity                  Infinity
 C                  Infinity                  Infinity                  Infinity
 C                  Infinity                 -Infinity                  Infinity
 C                  Infinity                 -Infinity                  Infinity
 C                  Infinity                  Infinity                  Infinity
 C                  Infinity                  Infinity                  Infinity
 C                  Infinity                 -Infinity                  Infinity
 C                  Infinity                 -Infinity                  Infinity
 C                  Infinity                  Infinity                  Infinity
 H                  Infinity                  Infinity                  Infinity
 C                  Infinity                  Infinity                  Infinity
 H                  Infinity                  Infinity                  Infinity
 C                  Infinity                 -Infinity                  Infinity
 H                  Infinity                  Infinity                  Infinity
 C                  Infinity                 -Infinity                  Infinity
 H                  Infinity                  Infinity                  Infinity
 C                  Infinity                  Infinity                  Infinity
 H                  Infinity                  Infinity                  Infinity
 C                  Infinity                  Infinity                  Infinity
 H                  Infinity                  Infinity                  Infinity
 C                  Infinity                 -Infinity                  Infinity
 H                  Infinity                 -Infinity                  Infinity
 C                  Infinity                 -Infinity                  Infinity
 H                  Infinity                 -Infinity                  Infinity
 C                  Infinity                  Infinity                  Infinity
 H                  Infinity                  Infinity                  Infinity
 C                  Infinity                  Infinity                  Infinity
 H                  Infinity                  Infinity                  Infinity
 C                  Infinity                 -Infinity                  Infinity
 H                  Infinity                  Infinity                  Infinity
 C                  Infinity                 -Infinity                  Infinity
 H                  Infinity                 -Infinity                  Infinity
 C                  Infinity                  Infinity                  Infinity
 H                  Infinity                  Infinity                  Infinity
 H                  Infinity                  Infinity                  Infinity
 C                  Infinity                 -Infinity                  Infinity
 H                  Infinity                 -Infinity                  Infinity
 H                  Infinity                 -Infinity                  Infinity
 C                  Infinity                  Infinity                  Infinity
 H                  Infinity                  Infinity                  Infinity
 H                  Infinity                  Infinity                  Infinity
 C                  Infinity                 -Infinity                  Infinity
 H                  Infinity                 -Infinity                  Infinity
 H                  Infinity                 -Infinity                  Infinity
 C                  Infinity                  Infinity                  Infinity
 H                  Infinity                  Infinity                  Infinity
 H                  Infinity                  Infinity                  Infinity
 C                  Infinity                 -Infinity                  Infinity
 H                  Infinity                  Infinity                  Infinity
 H                  Infinity                 -Infinity                  Infinity
 H                  Infinity                  Infinity                  Infinity
 H                  Infinity                 -Infinity                  Infinity
 H                  Infinity                  Infinity                  Infinity
 H                  Infinity                 -Infinity                  Infinity
 H                  Infinity                  Infinity                  Infinity
 H                  Infinity                 -Infinity                  Infinity
 Br                  Infinity                  Infinity                  Infinity
 Co                  Infinity                  Infinity                  Infinity
 P                  Infinity                  Infinity                  Infinity
 Br                  Infinity                 -Infinity                  Infinity
 P                  Infinity                  Infinity                  Infinity
 C                  Infinity                  Infinity                  Infinity
 C                  Infinity                  Infinity                  Infinity
 C                  Infinity                  Infinity                  Infinity
 C                  Infinity                 -Infinity                  Infinity
 C                  Infinity                  Infinity                  Infinity
 C                  Infinity                 -Infinity                  Infinity
 C                  Infinity                  Infinity                  Infinity
 C                  Infinity                  Infinity                  Infinity
 C                  Infinity                 -Infinity                  Infinity
 C                  Infinity                 -Infinity                  Infinity
 C                  Infinity                  Infinity                  Infinity
 C                  Infinity                  Infinity                  Infinity
 C                  Infinity                 -Infinity                  Infinity
 C                  Infinity                 -Infinity                  Infinity
 C                  Infinity                  Infinity                  Infinity
 C                  Infinity                  Infinity                  Infinity
 C                  Infinity                 -Infinity                  Infinity
 C                  Infinity                 -Infinity                  Infinity
 C                  Infinity                  Infinity                  Infinity
 H                  Infinity                  Infinity                  Infinity
 C                  Infinity                  Infinity                  Infinity
 H                  Infinity                  Infinity                  Infinity
 C                  Infinity                 -Infinity                  Infinity
 H                  Infinity                  Infinity                  Infinity
 C                  Infinity                 -Infinity                  Infinity
 H                  Infinity                  Infinity                  Infinity
 C                  Infinity                  Infinity                  Infinity
 H                  Infinity                  Infinity                  Infinity
 C                  Infinity                  Infinity                  Infinity
 H                  Infinity                  Infinity                  Infinity
 C                  Infinity                 -Infinity                  Infinity
 H                  Infinity                 -Infinity                  Infinity
 C                  Infinity                 -Infinity                  Infinity
 H                  Infinity                 -Infinity                  Infinity
 C                  Infinity                  Infinity                  Infinity
 H                  Infinity                  Infinity                  Infinity
 C                  Infinity                  Infinity                  Infinity
 H                  Infinity                  Infinity                  Infinity
 C                  Infinity                 -Infinity                  Infinity
 H                  Infinity                  Infinity                  Infinity
 C                  Infinity                 -Infinity                  Infinity
 H                  Infinity                 -Infinity                  Infinity
 C                  Infinity                  Infinity                  Infinity
 H                  Infinity                  Infinity                  Infinity
 H                  Infinity                  Infinity                  Infinity
 C                  Infinity                 -Infinity                  Infinity
 H                  Infinity                 -Infinity                  Infinity
 H                  Infinity                 -Infinity                  Infinity
 C                  Infinity                  Infinity                  Infinity
 H                  Infinity                  Infinity                  Infinity
 H                  Infinity                  Infinity                  Infinity
 C                  Infinity                 -Infinity                  Infinity
 H                  Infinity                 -Infinity                  Infinity
 H                  Infinity                 -Infinity                  Infinity
 C                  Infinity                  Infinity                  Infinity
 H                  Infinity                  Infinity                  Infinity
 H                  Infinity                  Infinity                  Infinity
 C                  Infinity                 -Infinity                  Infinity
 H                  Infinity                  Infinity                  Infinity
 H                  Infinity                 -Infinity                  Infinity
 H                  Infinity                  Infinity                  Infinity
 H                  Infinity                 -Infinity                  Infinity
 H                  Infinity                  Infinity                  Infinity
 H                  Infinity                 -Infinity                  Infinity
 H                  Infinity                  Infinity                  Infinity
 H                  Infinity                 -Infinity                  Infinity
         142

 Br                  Infinity                  Infinity                  Infinity
 Co                  Infinity                  Infinity                  Infinity
 P                  Infinity                  Infinity                  Infinity
 Br                  Infinity                 -Infinity                  Infinity
 P                  Infinity                  Infinity                  Infinity
 C                  Infinity                  Infinity                  Infinity
 C                  Infinity                  Infinity                  Infinity
 C                  Infinity                  Infinity                  Infinity
 C                  Infinity                 -Infinity                  Infinity
 C                  Infinity                  Infinity                  Infinity
 C                  Infinity                 -Infinity                  Infinity
 C                  Infinity                  Infinity                  Infinity
 C                  Infinity                  Infinity                  Infinity
 C                  Infinity                 -Infinity                  Infinity
 C                  Infinity                 -Infinity                  Infinity
 C                  Infinity                  Infinity                  Infinity
 C                  Infinity                  Infinity                  Infinity
 C                  Infinity                 -Infinity                  Infinity
 C                  Infinity                 -Infinity                  Infinity
 C                  Infinity                  Infinity                  Infinity
 C                  Infinity                  Infinity                  Infinity
 C                  Infinity                 -Infinity                  Infinity
 C                  Infinity                 -Infinity                  Infinity
 C                  Infinity                  Infinity                  Infinity
 H                  Infinity                  Infinity                  Infinity
 C                  Infinity                  Infinity                  Infinity
 H                  Infinity                  Infinity                  Infinity
 C                  Infinity                 -Infinity                  Infinity
 H                  Infinity                  Infinity                  Infinity
 C                  Infinity                 -Infinity                  Infinity
 H                  Infinity                  Infinity                  Infinity
 C                  Infinity                  Infinity                  Infinity
 H                  Infinity                  Infinity                  Infinity
 C                  Infinity                  Infinity                  Infinity
 H                  Infinity                  Infinity                  Infinity
 C                  Infinity                 -Infinity                  Infinity
 H                  Infinity                 -Infinity                  Infinity
 C                  Infinity                 -Infinity                  Infinity
 H                  Infinity                 -Infinity                  Infinity
 C                  Infinity                  Infinity                  Infinity
 H                  Infinity                  Infinity                  Infinity
 C                  Infinity                  Infinity                  Infinity
 H                  Infinity                  Infinity                  Infinity
 C                  Infinity                 -Infinity                  Infinity
 H                  Infinity                  Infinity                  Infinity
 C                  Infinity                 -Infinity                  Infinity
 H                  Infinity                 -Infinity                  Infinity
 C                  Infinity                  Infinity                  Infinity
 H                  Infinity                  Infinity                  Infinity
 H                  Infinity                  Infinity                  Infinity
 C                  Infinity                 -Infinity                  Infinity
 H                  Infinity                 -Infinity                  Infinity
 H                  Infinity                 -Infinity                  Infinity
 C                  Infinity                  Infinity                  Infinity
 H                  Infinity                  Infinity                  Infinity
 H                  Infinity                  Infinity                  Infinity
 C                  Infinity                 -Infinity                  Infinity
 H                  Infinity                 -Infinity                  Infinity
 H                  Infinity                 -Infinity                  Infinity
 C                  Infinity                  Infinity                  Infinity
 H                  Infinity                  Infinity                  Infinity
 H                  Infinity                  Infinity                  Infinity
 C                  Infinity                 -Infinity                  Infinity
 H                  Infinity                  Infinity                  Infinity
 H                  Infinity                 -Infinity                  Infinity
 H                  Infinity                  Infinity                  Infinity
 H                  Infinity                 -Infinity                  Infinity
 H                  Infinity                  Infinity                  Infinity
 H                  Infinity                 -Infinity                  Infinity
 H                  Infinity                  Infinity                  Infinity
 H                  Infinity                 -Infinity                  Infinity
 Br                  Infinity                  Infinity                  Infinity
 Co                  Infinity                  Infinity                  Infinity
 P                  Infinity                  Infinity                  Infinity
 Br                  Infinity                 -Infinity                  Infinity
 P                  Infinity                  Infinity                  Infinity
 C                  Infinity                  Infinity                  Infinity
 C                  Infinity                  Infinity                  Infinity
 C                  Infinity                  Infinity                  Infinity
 C                  Infinity                 -Infinity                  Infinity
 C                  Infinity                  Infinity                  Infinity
 C                  Infinity                 -Infinity                  Infinity
 C                  Infinity                  Infinity                  Infinity
 C                  Infinity                  Infinity                  Infinity
 C                  Infinity                 -Infinity                  Infinity
 C                  Infinity                 -Infinity                  Infinity
 C                  Infinity                  Infinity                  Infinity
 C                  Infinity                  Infinity                  Infinity
 C                  Infinity                 -Infinity                  Infinity
 C                  Infinity                 -Infinity                  Infinity
 C                  Infinity                  Infinity                  Infinity
 C                  Infinity                  Infinity                  Infinity
 C                  Infinity                 -Infinity                  Infinity
 C                  Infinity                 -Infinity                  Infinity
 C                  Infinity                  Infinity                  Infinity
 H                  Infinity                  Infinity                  Infinity
 C                  Infinity                  Infinity                  Infinity
 H                  Infinity                  Infinity                  Infinity
 C                  Infinity                 -Infinity                  Infinity
 H                  Infinity                  Infinity                  Infinity
 C                  Infinity                 -Infinity                  Infinity
 H                  Infinity                  Infinity                  Infinity
 C                  Infinity                  Infinity                  Infinity
 H                  Infinity                  Infinity                  Infinity
 C                  Infinity                  Infinity                  Infinity
 H                  Infinity                  Infinity                  Infinity
 C                  Infinity                 -Infinity                  Infinity
 H                  Infinity                 -Infinity                  Infinity
 C                  Infinity                 -Infinity                  Infinity
 H                  Infinity                 -Infinity                  Infinity
 C                  Infinity                  Infinity                  Infinity
 H                  Infinity                  Infinity                  Infinity
 C                  Infinity                  Infinity                  Infinity
 H                  Infinity                  Infinity                  Infinity
 C                  Infinity                 -Infinity                  Infinity
 H                  Infinity                  Infinity                  Infinity
 C                  Infinity                 -Infinity                  Infinity
 H                  Infinity                 -Infinity                  Infinity
 C                  Infinity                  Infinity                  Infinity
 H                  Infinity                  Infinity                  Infinity
 H                  Infinity                  Infinity                  Infinity
 C                  Infinity                 -Infinity                  Infinity
 H                  Infinity                 -Infinity                  Infinity
 H                  Infinity                 -Infinity                  Infinity
 C                  Infinity                  Infinity                  Infinity
 H                  Infinity                  Infinity                  Infinity
 H                  Infinity                  Infinity                  Infinity
 C                  Infinity                 -Infinity                  Infinity
 H                  Infinity                 -Infinity                  Infinity
 H                  Infinity                 -Infinity                  Infinity
 C                  Infinity                  Infinity                  Infinity
 H                  Infinity                  Infinity                  Infinity
 H                  Infinity                  Infinity                  Infinity
 C                  Infinity                 -Infinity                  Infinity
 H                  Infinity                  Infinity                  Infinity
 H                  Infinity                 -Infinity                  Infinity
 H                  Infinity                  Infinity                  Infinity
 H                  Infinity                 -Infinity                  Infinity
 H                  Infinity                  Infinity                  Infinity
 H                  Infinity                 -Infinity                  Infinity
 H                  Infinity                  Infinity                  Infinity
 H                  Infinity                 -Infinity                  Infinity
         142

 Br                  Infinity                  Infinity                  Infinity
 Co                  Infinity                  Infinity                  Infinity
 P                  Infinity                  Infinity                  Infinity
 Br                  Infinity                 -Infinity                  Infinity
 P                  Infinity                  Infinity                  Infinity
 C                  Infinity                  Infinity                  Infinity
 C                  Infinity                  Infinity                  Infinity
 C                  Infinity                  Infinity                  Infinity
 C                  Infinity                 -Infinity                  Infinity
 C                  Infinity                  Infinity                  Infinity
 C                  Infinity                 -Infinity                  Infinity
 C                  Infinity                  Infinity                  Infinity
 C                  Infinity                  Infinity                  Infinity
 C                  Infinity                 -Infinity                  Infinity
 C                  Infinity                 -Infinity                  Infinity
 C                  Infinity                  Infinity                  Infinity
 C                  Infinity                  Infinity                  Infinity
 C                  Infinity                 -Infinity                  Infinity
 C                  Infinity                 -Infinity                  Infinity
 C                  Infinity                  Infinity                  Infinity
 C                  Infinity                  Infinity                  Infinity
 C                  Infinity                 -Infinity                  Infinity
 C                  Infinity                 -Infinity                  Infinity
 C                  Infinity                  Infinity                  Infinity
 H                  Infinity                  Infinity                  Infinity
 C                  Infinity                  Infinity                  Infinity
 H                  Infinity                  Infinity                  Infinity
 C                  Infinity                 -Infinity                  Infinity
 H                  Infinity                  Infinity                  Infinity
 C                  Infinity                 -Infinity                  Infinity
 H                  Infinity                  Infinity                  Infinity
 C                  Infinity                  Infinity                  Infinity
 H                  Infinity                  Infinity                  Infinity
 C                  Infinity                  Infinity                  Infinity
 H                  Infinity                  Infinity                  Infinity
 C                  Infinity                 -Infinity                  Infinity
 H                  Infinity                 -Infinity                  Infinity
 C                  Infinity                 -Infinity                  Infinity
 H                  Infinity                 -Infinity                  Infinity
 C                  Infinity                  Infinity                  Infinity
 H                  Infinity                  Infinity                  Infinity
 C                  Infinity                  Infinity                  Infinity
 H                  Infinity                  Infinity                  Infinity
 C                  Infinity                 -Infinity                  Infinity
 H                  Infinity                  Infinity                  Infinity
 C                  Infinity                 -Infinity                  Infinity
 H                  Infinity                 -Infinity                  Infinity
 C                  Infinity                  Infinity                  Infinity
 H                  Infinity                  Infinity                  Infinity
 H                  Infinity                  Infinity                  Infinity
 C                  Infinity                 -Infinity                  Infinity
 H                  Infinity                 -Infinity                  Infinity
 H                  Infinity                 -Infinity                  Infinity
 C                  Infinity                  Infinity                  Infinity
 H                  Infinity                  Infinity                  Infinity
 H                  Infinity                  Infinity                  Infinity
 C                  Infinity                 -Infinity                  Infinity
 H                  Infinity                 -Infinity                  Infinity
 H                  Infinity                 -Infinity                  Infinity
 C                  Infinity                  Infinity                  Infinity
 H                  Infinity                  Infinity                  Infinity
 H                  Infinity                  Infinity                  Infinity
 C                  Infinity                 -Infinity                  Infinity
 H                  Infinity                  Infinity                  Infinity
 H                  Infinity                 -Infinity                  Infinity
 H                  Infinity                  Infinity                  Infinity
 H                  Infinity                 -Infinity                  Infinity
 H                  Infinity                  Infinity                  Infinity
 H                  Infinity                 -Infinity                  Infinity
 H                  Infinity                  Infinity                  Infinity
 H                  Infinity                 -Infinity                  Infinity
 Br                  Infinity                  Infinity                  Infinity
 Co                  Infinity                  Infinity                  Infinity
 P                  Infinity                  Infinity                  Infinity
 Br                  Infinity                 -Infinity                  Infinity
 P                  Infinity                  Infinity                  Infinity
 C                  Infinity                  Infinity                  Infinity
 C                  Infinity                  Infinity                  Infinity
 C                  Infinity                  Infinity                  Infinity
 C                  Infinity                 -Infinity                  Infinity
 C                  Infinity                  Infinity                  Infinity
 C                  Infinity                 -Infinity                  Infinity
 C                  Infinity                  Infinity                  Infinity
 C                  Infinity                  Infinity                  Infinity
 C                  Infinity                 -Infinity                  Infinity
 C                  Infinity                 -Infinity                  Infinity
 C                  Infinity                  Infinity                  Infinity
 C                  Infinity                  Infinity                  Infinity
 C                  Infinity                 -Infinity                  Infinity
 C                  Infinity                 -Infinity                  Infinity
 C                  Infinity                  Infinity                  Infinity
 C                  Infinity                  Infinity                  Infinity
 C                  Infinity                 -Infinity                  Infinity
 C                  Infinity                 -Infinity                  Infinity
 C                  Infinity                  Infinity                  Infinity
 H                  Infinity                  Infinity                  Infinity
 C                  Infinity                  Infinity                  Infinity
 H                  Infinity                  Infinity                  Infinity
 C                  Infinity                 -Infinity                  Infinity
 H                  Infinity                  Infinity                  Infinity
 C                  Infinity                 -Infinity                  Infinity
 H                  Infinity                  Infinity                  Infinity
 C                  Infinity                  Infinity                  Infinity
 H                  Infinity                  Infinity                  Infinity
 C                  Infinity                  Infinity                  Infinity
 H                  Infinity                  Infinity                  Infinity
 C                  Infinity                 -Infinity                  Infinity
 H                  Infinity                 -Infinity                  Infinity
 C                  Infinity                 -Infinity                  Infinity
 H                  Infinity                 -Infinity                  Infinity
 C                  Infinity                  Infinity                  Infinity
 H                  Infinity                  Infinity                  Infinity
 C                  Infinity                  Infinity                  Infinity
 H                  Infinity                  Infinity                  Infinity
 C                  Infinity                 -Infinity                  Infinity
 H                  Infinity                  Infinity                  Infinity
 C                  Infinity                 -Infinity                  Infinity
 H                  Infinity                 -Infinity                  Infinity
 C                  Infinity                  Infinity                  Infinity
 H                  Infinity                  Infinity                  Infinity
 H                  Infinity                  Infinity                  Infinity
 C                  Infinity                 -Infinity                  Infinity
 H                  Infinity                 -Infinity                  Infinity
 H                  Infinity                 -Infinity                  Infinity
 C                  Infinity                  Infinity                  Infinity
 H                  Infinity                  Infinity                  Infinity
 H                  Infinity                  Infinity                  Infinity
 C                  Infinity                 -Infinity                  Infinity
 H                  Infinity                 -Infinity                  Infinity
 H                  Infinity                 -Infinity                  Infinity
 C                  Infinity                  Infinity                  Infinity
 H                  Infinity                  Infinity                  Infinity
 H                  Infinity                  Infinity                  Infinity
 C                  Infinity                 -Infinity                  Infinity
 H                  Infinity                  Infinity                  Infinity
 H                  Infinity                 -Infinity                  Infinity
 H                  Infinity                  Infinity                  Infinity
 H                  Infinity                 -Infinity                  Infinity
 H                  Infinity                  Infinity                  Infinity
 H                  Infinity                 -Infinity                  Infinity
 H                  Infinity                  Infinity                  Infinity
 H                  Infinity                 -Infinity                  Infinity
         142

 Br                  Infinity                  Infinity                  Infinity
 Co                  Infinity                  Infinity                  Infinity
 P                  Infinity                  Infinity                  Infinity
 Br                  Infinity                 -Infinity                  Infinity
 P                  Infinity                  Infinity                  Infinity
 C                  Infinity                  Infinity                  Infinity
 C                  Infinity                  Infinity                  Infinity
 C                  Infinity                  Infinity                  Infinity
 C                  Infinity                 -Infinity                  Infinity
 C                  Infinity                  Infinity                  Infinity
 C                  Infinity                 -Infinity                  Infinity
 C                  Infinity                  Infinity                  Infinity
 C                  Infinity                  Infinity                  Infinity
 C                  Infinity                 -Infinity                  Infinity
 C                  Infinity                 -Infinity                  Infinity
 C                  Infinity                  Infinity                  Infinity
 C                  Infinity                  Infinity                  Infinity
 C                  Infinity                 -Infinity                  Infinity
 C                  Infinity                 -Infinity                  Infinity
 C                  Infinity                  Infinity                  Infinity
 C                  Infinity                  Infinity                  Infinity
 C                  Infinity                 -Infinity                  Infinity
 C                  Infinity                 -Infinity                  Infinity
 C                  Infinity                  Infinity                  Infinity
 H                  Infinity                  Infinity                  Infinity
 C                  Infinity                  Infinity                  Infinity
 H                  Infinity                  Infinity                  Infinity
 C                  Infinity                 -Infinity                  Infinity
 H                  Infinity                  Infinity                  Infinity
 C                  Infinity                 -Infinity                  Infinity
 H                  Infinity                  Infinity                  Infinity
 C                  Infinity                  Infinity                  Infinity
 H                  Infinity                  Infinity                  Infinity
 C                  Infinity                  Infinity                  Infinity
 H                  Infinity                  Infinity                  Infinity
 C                  Infinity                 -Infinity                  Infinity
 H                  Infinity                 -Infinity                  Infinity
 C                  Infinity                 -Infinity                  Infinity
 H                  Infinity                 -Infinity                  Infinity
 C                  Infinity                  Infinity                  Infinity
 H                  Infinity                  Infinity                  Infinity
 C                  Infinity                  Infinity                  Infinity
 H                  Infinity                  Infinity                  Infinity
 C                  Infinity                 -Infinity                  Infinity
 H                  Infinity                  Infinity                  Infinity
 C                  Infinity                 -Infinity                  Infinity
 H                  Infinity                 -Infinity                  Infinity
 C                  Infinity                  Infinity                  Infinity
 H                  Infinity                  Infinity                  Infinity
 H                  Infinity                  Infinity                  Infinity
 C                  Infinity                 -Infinity                  Infinity
 H                  Infinity                 -Infinity                  Infinity
 H                  Infinity                 -Infinity                  Infinity
 C                  Infinity                  Infinity                  Infinity
 H                  Infinity                  Infinity                  Infinity
 H                  Infinity                  Infinity                  Infinity
 C                  Infinity                 -Infinity                  Infinity
 H                  Infinity                 -Infinity                  Infinity
 H                  Infinity                 -Infinity                  Infinity
 C                  Infinity                  Infinity                  Infinity
 H                  Infinity                  Infinity                  Infinity
 H                  Infinity                  Infinity                  Infinity
 C                  Infinity                 -Infinity                  Infinity
 H                  Infinity                  Infinity                  Infinity
 H                  Infinity                 -Infinity                  Infinity
 H                  Infinity                  Infinity                  Infinity
 H                  Infinity                 -Infinity                  Infinity
 H                  Infinity                  Infinity                  Infinity
 H                  Infinity                 -Infinity                  Infinity
 H                  Infinity                  Infinity                  Infinity
 H                  Infinity                 -Infinity                  Infinity
 Br                  Infinity                  Infinity                  Infinity
 Co                  Infinity                  Infinity                  Infinity
 P                  Infinity                  Infinity                  Infinity
 Br                  Infinity                 -Infinity                  Infinity
 P                  Infinity                  Infinity                  Infinity
 C                  Infinity                  Infinity                  Infinity
 C                  Infinity                  Infinity                  Infinity
 C                  Infinity                  Infinity                  Infinity
 C                  Infinity                 -Infinity                  Infinity
 C                  Infinity                  Infinity                  Infinity
 C                  Infinity                 -Infinity                  Infinity
 C                  Infinity                  Infinity                  Infinity
 C                  Infinity                  Infinity                  Infinity
 C                  Infinity                 -Infinity                  Infinity
 C                  Infinity                 -Infinity                  Infinity
 C                  Infinity                  Infinity                  Infinity
 C                  Infinity                  Infinity                  Infinity
 C                  Infinity                 -Infinity                  Infinity
 C                  Infinity                 -Infinity                  Infinity
 C                  Infinity                  Infinity                  Infinity
 C                  Infinity                  Infinity                  Infinity
 C                  Infinity                 -Infinity                  Infinity
 C                  Infinity                 -Infinity                  Infinity
 C                  Infinity                  Infinity                  Infinity
 H                  Infinity                  Infinity                  Infinity
 C                  Infinity                  Infinity                  Infinity
 H                  Infinity                  Infinity                  Infinity
 C                  Infinity                 -Infinity                  Infinity
 H                  Infinity                  Infinity                  Infinity
 C                  Infinity                 -Infinity                  Infinity
 H                  Infinity                  Infinity                  Infinity
 C                  Infinity                  Infinity                  Infinity
 H                  Infinity                  Infinity                  Infinity
 C                  Infinity                  Infinity                  Infinity
 H                  Infinity                  Infinity                  Infinity
 C                  Infinity                 -Infinity                  Infinity
 H                  Infinity                 -Infinity                  Infinity
 C                  Infinity                 -Infinity                  Infinity
 H                  Infinity                 -Infinity                  Infinity
 C                  Infinity                  Infinity                  Infinity
 H                  Infinity                  Infinity                  Infinity
 C                  Infinity                  Infinity                  Infinity
 H                  Infinity                  Infinity                  Infinity
 C                  Infinity                 -Infinity                  Infinity
 H                  Infinity                  Infinity                  Infinity
 C                  Infinity                 -Infinity                  Infinity
 H                  Infinity                 -Infinity                  Infinity
 C                  Infinity                  Infinity                  Infinity
 H                  Infinity                  Infinity                  Infinity
 H                  Infinity                  Infinity                  Infinity
 C                  Infinity                 -Infinity                  Infinity
 H                  Infinity                 -Infinity                  Infinity
 H                  Infinity                 -Infinity                  Infinity
 C                  Infinity                  Infinity                  Infinity
 H                  Infinity                  Infinity                  Infinity
 H                  Infinity                  Infinity                  Infinity
 C                  Infinity                 -Infinity                  Infinity
 H                  Infinity                 -Infinity                  Infinity
 H                  Infinity                 -Infinity                  Infinity
 C                  Infinity                  Infinity                  Infinity
 H                  Infinity                  Infinity                  Infinity
 H                  Infinity                  Infinity                  Infinity
 C                  Infinity                 -Infinity                  Infinity
 H                  Infinity                  Infinity                  Infinity
 H                  Infinity                 -Infinity                  Infinity
 H                  Infinity                  Infinity                  Infinity
 H                  Infinity                 -Infinity                  Infinity
 H                  Infinity                  Infinity                  Infinity
 H                  Infinity                 -Infinity                  Infinity
 H                  Infinity                  Infinity                  Infinity
 H                  Infinity                 -Infinity                  Infinity
         142

 Br                  Infinity                  Infinity                  Infinity
 Co                  Infinity                  Infinity                  Infinity
 P                  Infinity                  Infinity                  Infinity
 Br                  Infinity                 -Infinity                  Infinity
 P                  Infinity                  Infinity                  Infinity
 C                  Infinity                  Infinity                  Infinity
 C                  Infinity                  Infinity                  Infinity
 C                  Infinity                  Infinity                  Infinity
 C                  Infinity                 -Infinity                  Infinity
 C                  Infinity                  Infinity                  Infinity
 C                  Infinity                 -Infinity                  Infinity
 C                  Infinity                  Infinity                  Infinity
 C                  Infinity                  Infinity                  Infinity
 C                  Infinity                 -Infinity                  Infinity
 C                  Infinity                 -Infinity                  Infinity
 C                  Infinity                  Infinity                  Infinity
 C                  Infinity                  Infinity                  Infinity
 C                  Infinity                 -Infinity                  Infinity
 C                  Infinity                 -Infinity                  Infinity
 C                  Infinity                  Infinity                  Infinity
 C                  Infinity                  Infinity                  Infinity
 C                  Infinity                 -Infinity                  Infinity
 C                  Infinity                 -Infinity                  Infinity
 C                  Infinity                  Infinity                  Infinity
 H                  Infinity                  Infinity                  Infinity
 C                  Infinity                  Infinity                  Infinity
 H                  Infinity                  Infinity                  Infinity
 C                  Infinity                 -Infinity                  Infinity
 H                  Infinity                  Infinity                  Infinity
 C                  Infinity                 -Infinity                  Infinity
 H                  Infinity                  Infinity                  Infinity
 C                  Infinity                  Infinity                  Infinity
 H                  Infinity                  Infinity                  Infinity
 C                  Infinity                  Infinity                  Infinity
 H                  Infinity                  Infinity                  Infinity
 C                  Infinity                 -Infinity                  Infinity
 H                  Infinity                 -Infinity                  Infinity
 C                  Infinity                 -Infinity                  Infinity
 H                  Infinity                 -Infinity                  Infinity
 C                  Infinity                  Infinity                  Infinity
 H                  Infinity                  Infinity                  Infinity
 C                  Infinity                  Infinity                  Infinity
 H                  Infinity                  Infinity                  Infinity
 C                  Infinity                 -Infinity                  Infinity
 H                  Infinity                  Infinity                  Infinity
 C                  Infinity                 -Infinity                  Infinity
 H                  Infinity                 -Infinity                  Infinity
 C                  Infinity                  Infinity                  Infinity
 H                  Infinity                  Infinity                  Infinity
 H                  Infinity                  Infinity                  Infinity
 C                  Infinity                 -Infinity                  Infinity
 H                  Infinity                 -Infinity                  Infinity
 H                  Infinity                 -Infinity                  Infinity
 C                  Infinity                  Infinity                  Infinity
 H                  Infinity                  Infinity                  Infinity
 H                  Infinity                  Infinity                  Infinity
 C                  Infinity                 -Infinity                  Infinity
 H                  Infinity                 -Infinity                  Infinity
 H                  Infinity                 -Infinity                  Infinity
 C                  Infinity                  Infinity                  Infinity
 H                  Infinity                  Infinity                  Infinity
 H                  Infinity                  Infinity                  Infinity
 C                  Infinity                 -Infinity                  Infinity
 H                  Infinity                  Infinity                  Infinity
 H                  Infinity                 -Infinity                  Infinity
 H                  Infinity                  Infinity                  Infinity
 H                  Infinity                 -Infinity                  Infinity
 H                  Infinity                  Infinity                  Infinity
 H                  Infinity                 -Infinity                  Infinity
 H                  Infinity                  Infinity                  Infinity
 H                  Infinity                 -Infinity                  Infinity
 Br                  Infinity                  Infinity                  Infinity
 Co                  Infinity                  Infinity                  Infinity
 P                  Infinity                  Infinity                  Infinity
 Br                  Infinity                 -Infinity                  Infinity
 P                  Infinity                  Infinity                  Infinity
 C                  Infinity                  Infinity                  Infinity
 C                  Infinity                  Infinity                  Infinity
 C                  Infinity                  Infinity                  Infinity
 C                  Infinity                 -Infinity                  Infinity
 C                  Infinity                  Infinity                  Infinity
 C                  Infinity                 -Infinity                  Infinity
 C                  Infinity                  Infinity                  Infinity
 C                  Infinity                  Infinity                  Infinity
 C                  Infinity                 -Infinity                  Infinity
 C                  Infinity                 -Infinity                  Infinity
 C                  Infinity                  Infinity                  Infinity
 C                  Infinity                  Infinity                  Infinity
 C                  Infinity                 -Infinity                  Infinity
 C                  Infinity                 -Infinity                  Infinity
 C                  Infinity                  Infinity                  Infinity
 C                  Infinity                  Infinity                  Infinity
 C                  Infinity                 -Infinity                  Infinity
 C                  Infinity                 -Infinity                  Infinity
 C                  Infinity                  Infinity                  Infinity
 H                  Infinity                  Infinity                  Infinity
 C                  Infinity                  Infinity                  Infinity
 H                  Infinity                  Infinity                  Infinity
 C                  Infinity                 -Infinity                  Infinity
 H                  Infinity                  Infinity                  Infinity
 C                  Infinity                 -Infinity                  Infinity
 H                  Infinity                  Infinity                  Infinity
 C                  Infinity                  Infinity                  Infinity
 H                  Infinity                  Infinity                  Infinity
 C                  Infinity                  Infinity                  Infinity
 H                  Infinity                  Infinity                  Infinity
 C                  Infinity                 -Infinity                  Infinity
 H                  Infinity                 -Infinity                  Infinity
 C                  Infinity                 -Infinity                  Infinity
 H                  Infinity                 -Infinity                  Infinity
 C                  Infinity                  Infinity                  Infinity
 H                  Infinity                  Infinity                  Infinity
 C                  Infinity                  Infinity                  Infinity
 H                  Infinity                  Infinity                  Infinity
 C                  Infinity                 -Infinity                  Infinity
 H                  Infinity                  Infinity                  Infinity
 C                  Infinity                 -Infinity                  Infinity
 H                  Infinity                 -Infinity                  Infinity
 C                  Infinity                  Infinity                  Infinity
 H                  Infinity                  Infinity                  Infinity
 H                  Infinity                  Infinity                  Infinity
 C                  Infinity                 -Infinity                  Infinity
 H                  Infinity                 -Infinity                  Infinity
 H                  Infinity                 -Infinity                  Infinity
 C                  Infinity                  Infinity                  Infinity
 H                  Infinity                  Infinity                  Infinity
 H                  Infinity                  Infinity                  Infinity
 C                  Infinity                 -Infinity                  Infinity
 H                  Infinity                 -Infinity                  Infinity
 H                  Infinity                 -Infinity                  Infinity
 C                  Infinity                  Infinity                  Infinity
 H                  Infinity                  Infinity                  Infinity
 H                  Infinity                  Infinity                  Infinity
 C                  Infinity                 -Infinity                  Infinity
 H                  Infinity                  Infinity                  Infinity
 H                  Infinity                 -Infinity                  Infinity
 H                  Infinity                  Infinity                  Infinity
 H                  Infinity                 -Infinity                  Infinity
 H                  Infinity                  Infinity                  Infinity
 H                  Infinity                 -Infinity                  Infinity
 H                  Infinity                  Infinity                  Infinity
 H                  Infinity                 -Infinity                  Infinity
         142

 Br                  Infinity                  Infinity                  Infinity
 Co                  Infinity                  Infinity                  Infinity
 P                  Infinity                  Infinity                  Infinity
 Br                  Infinity                 -Infinity                  Infinity
 P                  Infinity                  Infinity                  Infinity
 C                  Infinity                  Infinity                  Infinity
 C                  Infinity                  Infinity                  Infinity
 C                  Infinity                  Infinity                  Infinity
 C                  Infinity                 -Infinity                  Infinity
 C                  Infinity                  Infinity                  Infinity
 C                  Infinity                 -Infinity                  Infinity
 C                  Infinity                  Infinity                  Infinity
 C                  Infinity                  Infinity                  Infinity
 C                  Infinity                 -Infinity                  Infinity
 C                  Infinity                 -Infinity                  Infinity
 C                  Infinity                  Infinity                  Infinity
 C                  Infinity                  Infinity                  Infinity
 C                  Infinity                 -Infinity                  Infinity
 C                  Infinity                 -Infinity                  Infinity
 C                  Infinity                  Infinity                  Infinity
 C                  Infinity                  Infinity                  Infinity
 C                  Infinity                 -Infinity                  Infinity
 C                  Infinity                 -Infinity                  Infinity
 C                  Infinity                  Infinity                  Infinity
 H                  Infinity                  Infinity                  Infinity
 C                  Infinity                  Infinity                  Infinity
 H                  Infinity                  Infinity                  Infinity
 C                  Infinity                 -Infinity                  Infinity
 H                  Infinity                  Infinity                  Infinity
 C                  Infinity                 -Infinity                  Infinity
 H                  Infinity                  Infinity                  Infinity
 C                  Infinity                  Infinity                  Infinity
 H                  Infinity                  Infinity                  Infinity
 C                  Infinity                  Infinity                  Infinity
 H                  Infinity                  Infinity                  Infinity
 C                  Infinity                 -Infinity                  Infinity
 H                  Infinity                 -Infinity                  Infinity
 C                  Infinity                 -Infinity                  Infinity
 H                  Infinity                 -Infinity                  Infinity
 C                  Infinity                  Infinity                  Infinity
 H                  Infinity                  Infinity                  Infinity
 C                  Infinity                  Infinity                  Infinity
 H                  Infinity                  Infinity                  Infinity
 C                  Infinity                 -Infinity                  Infinity
 H                  Infinity                  Infinity                  Infinity
 C                  Infinity                 -Infinity                  Infinity
 H                  Infinity                 -Infinity                  Infinity
 C                  Infinity                  Infinity                  Infinity
 H                  Infinity                  Infinity                  Infinity
 H                  Infinity                  Infinity                  Infinity
 C                  Infinity                 -Infinity                  Infinity
 H                  Infinity                 -Infinity                  Infinity
 H                  Infinity                 -Infinity                  Infinity
 C                  Infinity                  Infinity                  Infinity
 H                  Infinity                  Infinity                  Infinity
 H                  Infinity                  Infinity                  Infinity
 C                  Infinity                 -Infinity                  Infinity
 H                  Infinity                 -Infinity                  Infinity
 H                  Infinity                 -Infinity                  Infinity
 C                  Infinity                  Infinity                  Infinity
 H                  Infinity                  Infinity                  Infinity
 H                  Infinity                  Infinity                  Infinity
 C                  Infinity                 -Infinity                  Infinity
 H                  Infinity                  Infinity                  Infinity
 H                  Infinity                 -Infinity                  Infinity
 H                  Infinity                  Infinity                  Infinity
 H                  Infinity                 -Infinity                  Infinity
 H                  Infinity                  Infinity                  Infinity
 H                  Infinity                 -Infinity                  Infinity
 H                  Infinity                  Infinity                  Infinity
 H                  Infinity                 -Infinity                  Infinity
 Br                  Infinity                  Infinity                  Infinity
 Co                  Infinity                  Infinity                  Infinity
 P                  Infinity                  Infinity                  Infinity
 Br                  Infinity                 -Infinity                  Infinity
 P                  Infinity                  Infinity                  Infinity
 C                  Infinity                  Infinity                  Infinity
 C                  Infinity                  Infinity                  Infinity
 C                  Infinity                  Infinity                  Infinity
 C                  Infinity                 -Infinity                  Infinity
 C                  Infinity                  Infinity                  Infinity
 C                  Infinity                 -Infinity                  Infinity
 C                  Infinity                  Infinity                  Infinity
 C                  Infinity                  Infinity                  Infinity
 C                  Infinity                 -Infinity                  Infinity
 C                  Infinity                 -Infinity                  Infinity
 C                  Infinity                  Infinity                  Infinity
 C                  Infinity                  Infinity                  Infinity
 C                  Infinity                 -Infinity                  Infinity
 C                  Infinity                 -Infinity                  Infinity
 C                  Infinity                  Infinity                  Infinity
 C                  Infinity                  Infinity                  Infinity
 C                  Infinity                 -Infinity                  Infinity
 C                  Infinity                 -Infinity                  Infinity
 C                  Infinity                  Infinity                  Infinity
 H                  Infinity                  Infinity                  Infinity
 C                  Infinity                  Infinity                  Infinity
 H                  Infinity                  Infinity                  Infinity
 C                  Infinity                 -Infinity                  Infinity
 H                  Infinity                  Infinity                  Infinity
 C                  Infinity                 -Infinity                  Infinity
 H                  Infinity                  Infinity                  Infinity
 C                  Infinity                  Infinity                  Infinity
 H                  Infinity                  Infinity                  Infinity
 C                  Infinity                  Infinity                  Infinity
 H                  Infinity                  Infinity                  Infinity
 C                  Infinity                 -Infinity                  Infinity
 H                  Infinity                 -Infinity                  Infinity
 C                  Infinity                 -Infinity                  Infinity
 H                  Infinity                 -Infinity                  Infinity
 C                  Infinity                  Infinity                  Infinity
 H                  Infinity                  Infinity                  Infinity
 C                  Infinity                  Infinity                  Infinity
 H                  Infinity                  Infinity                  Infinity
 C                  Infinity                 -Infinity                  Infinity
 H                  Infinity                  Infinity                  Infinity
 C                  Infinity                 -Infinity                  Infinity
 H                  Infinity                 -Infinity                  Infinity
 C                  Infinity                  Infinity                  Infinity
 H                  Infinity                  Infinity                  Infinity
 H                  Infinity                  Infinity                  Infinity
 C                  Infinity                 -Infinity                  Infinity
 H                  Infinity                 -Infinity                  Infinity
 H                  Infinity                 -Infinity                  Infinity
 C                  Infinity                  Infinity                  Infinity
 H                  Infinity                  Infinity                  Infinity
 H                  Infinity                  Infinity                  Infinity
 C                  Infinity                 -Infinity                  Infinity
 H                  Infinity                 -Infinity                  Infinity
 H                  Infinity                 -Infinity                  Infinity
 C                  Infinity                  Infinity                  Infinity
 H                  Infinity                  Infinity                  Infinity
 H                  Infinity                  Infinity                  Infinity
 C                  Infinity                 -Infinity                  Infinity
 H                  Infinity                  Infinity                  Infinity
 H                  Infinity                 -Infinity                  Infinity
 H                  Infinity                  Infinity                  Infinity
 H                  Infinity                 -Infinity                  Infinity
 H                  Infinity                  Infinity                  Infinity
 H                  Infinity                 -Infinity                  Infinity
 H                  Infinity                  Infinity                  Infinity
 H                  Infinity                 -Infinity                  Infinity
         142

 Br                  Infinity                  Infinity                  Infinity
 Co                  Infinity                  Infinity                  Infinity
 P                  Infinity                  Infinity                  Infinity
 Br                  Infinity                 -Infinity                  Infinity
 P                  Infinity                  Infinity                  Infinity
 C                  Infinity                  Infinity                  Infinity
 C                  Infinity                  Infinity                  Infinity
 C                  Infinity                  Infinity                  Infinity
 C                  Infinity                 -Infinity                  Infinity
 C                  Infinity                  Infinity                  Infinity
 C                  Infinity                 -Infinity                  Infinity
 C                  Infinity                  Infinity                  Infinity
 C                  Infinity                  Infinity                  Infinity
 C                  Infinity                 -Infinity                  Infinity
 C                  Infinity                 -Infinity                  Infinity
 C                  Infinity                  Infinity                  Infinity
 C                  Infinity                  Infinity                  Infinity
 C                  Infinity                 -Infinity                  Infinity
 C                  Infinity                 -Infinity                  Infinity
 C                  Infinity                  Infinity                  Infinity
 C                  Infinity                  Infinity                  Infinity
 C                  Infinity                 -Infinity                  Infinity
 C                  Infinity                 -Infinity                  Infinity
 C                  Infinity                  Infinity                  Infinity
 H                  Infinity                  Infinity                  Infinity
 C                  Infinity                  Infinity                  Infinity
 H                  Infinity                  Infinity                  Infinity
 C                  Infinity                 -Infinity                  Infinity
 H                  Infinity                  Infinity                  Infinity
 C                  Infinity                 -Infinity                  Infinity
 H                  Infinity                  Infinity                  Infinity
 C                  Infinity                  Infinity                  Infinity
 H                  Infinity                  Infinity                  Infinity
 C                  Infinity                  Infinity                  Infinity
 H                  Infinity                  Infinity                  Infinity
 C                  Infinity                 -Infinity                  Infinity
 H                  Infinity                 -Infinity                  Infinity
 C                  Infinity                 -Infinity                  Infinity
 H                  Infinity                 -Infinity                  Infinity
 C                  Infinity                  Infinity                  Infinity
 H                  Infinity                  Infinity                  Infinity
 C                  Infinity                  Infinity                  Infinity
 H                  Infinity                  Infinity                  Infinity
 C                  Infinity                 -Infinity                  Infinity
 H                  Infinity                  Infinity                  Infinity
 C                  Infinity                 -Infinity                  Infinity
 H                  Infinity                 -Infinity                  Infinity
 C                  Infinity                  Infinity                  Infinity
 H                  Infinity                  Infinity                  Infinity
 H                  Infinity                  Infinity                  Infinity
 C                  Infinity                 -Infinity                  Infinity
 H                  Infinity                 -Infinity                  Infinity
 H                  Infinity                 -Infinity                  Infinity
 C                  Infinity                  Infinity                  Infinity
 H                  Infinity                  Infinity                  Infinity
 H                  Infinity                  Infinity                  Infinity
 C                  Infinity                 -Infinity                  Infinity
 H                  Infinity                 -Infinity                  Infinity
 H                  Infinity                 -Infinity                  Infinity
 C                  Infinity                  Infinity                  Infinity
 H                  Infinity                  Infinity                  Infinity
 H                  Infinity                  Infinity                  Infinity
 C                  Infinity                 -Infinity                  Infinity
 H                  Infinity                  Infinity                  Infinity
 H                  Infinity                 -Infinity                  Infinity
 H                  Infinity                  Infinity                  Infinity
 H                  Infinity                 -Infinity                  Infinity
 H                  Infinity                  Infinity                  Infinity
 H                  Infinity                 -Infinity                  Infinity
 H                  Infinity                  Infinity                  Infinity
 H                  Infinity                 -Infinity                  Infinity
 Br                  Infinity                  Infinity                  Infinity
 Co                  Infinity                  Infinity                  Infinity
 P                  Infinity                  Infinity                  Infinity
 Br                  Infinity                 -Infinity                  Infinity
 P                  Infinity                  Infinity                  Infinity
 C                  Infinity                  Infinity                  Infinity
 C                  Infinity                  Infinity                  Infinity
 C                  Infinity                  Infinity                  Infinity
 C                  Infinity                 -Infinity                  Infinity
 C                  Infinity                  Infinity                  Infinity
 C                  Infinity                 -Infinity                  Infinity
 C                  Infinity                  Infinity                  Infinity
 C                  Infinity                  Infinity                  Infinity
 C                  Infinity                 -Infinity                  Infinity
 C                  Infinity                 -Infinity                  Infinity
 C                  Infinity                  Infinity                  Infinity
 C                  Infinity                  Infinity                  Infinity
 C                  Infinity                 -Infinity                  Infinity
 C                  Infinity                 -Infinity                  Infinity
 C                  Infinity                  Infinity                  Infinity
 C                  Infinity                  Infinity                  Infinity
 C                  Infinity                 -Infinity                  Infinity
 C                  Infinity                 -Infinity                  Infinity
 C                  Infinity                  Infinity                  Infinity
 H                  Infinity                  Infinity                  Infinity
 C                  Infinity                  Infinity                  Infinity
 H                  Infinity                  Infinity                  Infinity
 C                  Infinity                 -Infinity                  Infinity
 H                  Infinity                  Infinity                  Infinity
 C                  Infinity                 -Infinity                  Infinity
 H                  Infinity                  Infinity                  Infinity
 C                  Infinity                  Infinity                  Infinity
 H                  Infinity                  Infinity                  Infinity
 C                  Infinity                  Infinity                  Infinity
 H                  Infinity                  Infinity                  Infinity
 C                  Infinity                 -Infinity                  Infinity
 H                  Infinity                 -Infinity                  Infinity
 C                  Infinity                 -Infinity                  Infinity
 H                  Infinity                 -Infinity                  Infinity
 C                  Infinity                  Infinity                  Infinity
 H                  Infinity                  Infinity                  Infinity
 C                  Infinity                  Infinity                  Infinity
 H                  Infinity                  Infinity                  Infinity
 C                  Infinity                 -Infinity                  Infinity
 H                  Infinity                  Infinity                  Infinity
 C                  Infinity                 -Infinity                  Infinity
 H                  Infinity                 -Infinity                  Infinity
 C                  Infinity                  Infinity                  Infinity
 H                  Infinity                  Infinity                  Infinity
 H                  Infinity                  Infinity                  Infinity
 C                  Infinity                 -Infinity                  Infinity
 H                  Infinity                 -Infinity                  Infinity
 H                  Infinity                 -Infinity                  Infinity
 C                  Infinity                  Infinity                  Infinity
 H                  Infinity                  Infinity                  Infinity
 H                  Infinity                  Infinity                  Infinity
 C                  Infinity                 -Infinity                  Infinity
 H                  Infinity                 -Infinity                  Infinity
 H                  Infinity                 -Infinity                  Infinity
 C                  Infinity                  Infinity                  Infinity
 H                  Infinity                  Infinity                  Infinity
 H                  Infinity                  Infinity                  Infinity
 C                  Infinity                 -Infinity                  Infinity
 H                  Infinity                  Infinity                  Infinity
 H                  Infinity                 -Infinity                  Infinity
 H                  Infinity                  Infinity                  Infinity
 H                  Infinity                 -Infinity                  Infinity
 H                  Infinity                  Infinity                  Infinity
 H                  Infinity                 -Infinity                  Infinity
 H                  Infinity                  Infinity                  Infinity
 H                  Infinity                 -Infinity                  Infinity
         142

 Br                  Infinity                  Infinity                  Infinity
 Co                  Infinity                  Infinity                  Infinity
 P                  Infinity                  Infinity                  Infinity
 Br                  Infinity                 -Infinity                  Infinity
 P                  Infinity                  Infinity                  Infinity
 C                  Infinity                  Infinity                  Infinity
 C                  Infinity                  Infinity                  Infinity
 C                  Infinity                  Infinity                  Infinity
 C                  Infinity                 -Infinity                  Infinity
 C                  Infinity                  Infinity                  Infinity
 C                  Infinity                 -Infinity                  Infinity
 C                  Infinity                  Infinity                  Infinity
 C                  Infinity                  Infinity                  Infinity
 C                  Infinity                 -Infinity                  Infinity
 C                  Infinity                 -Infinity                  Infinity
 C                  Infinity                  Infinity                  Infinity
 C                  Infinity                  Infinity                  Infinity
 C                  Infinity                 -Infinity                  Infinity
 C                  Infinity                 -Infinity                  Infinity
 C                  Infinity                  Infinity                  Infinity
 C                  Infinity                  Infinity                  Infinity
 C                  Infinity                 -Infinity                  Infinity
 C                  Infinity                 -Infinity                  Infinity
 C                  Infinity                  Infinity                  Infinity
 H                  Infinity                  Infinity                  Infinity
 C                  Infinity                  Infinity                  Infinity
 H                  Infinity                  Infinity                  Infinity
 C                  Infinity                 -Infinity                  Infinity
 H                  Infinity                  Infinity                  Infinity
 C                  Infinity                 -Infinity                  Infinity
 H                  Infinity                  Infinity                  Infinity
 C                  Infinity                  Infinity                  Infinity
 H                  Infinity                  Infinity                  Infinity
 C                  Infinity                  Infinity                  Infinity
 H                  Infinity                  Infinity                  Infinity
 C                  Infinity                 -Infinity                  Infinity
 H                  Infinity                 -Infinity                  Infinity
 C                  Infinity                 -Infinity                  Infinity
 H                  Infinity                 -Infinity                  Infinity
 C                  Infinity                  Infinity                  Infinity
 H                  Infinity                  Infinity                  Infinity
 C                  Infinity                  Infinity                  Infinity
 H                  Infinity                  Infinity                  Infinity
 C                  Infinity                 -Infinity                  Infinity
 H                  Infinity                  Infinity                  Infinity
 C                  Infinity                 -Infinity                  Infinity
 H                  Infinity                 -Infinity                  Infinity
 C                  Infinity                  Infinity                  Infinity
 H                  Infinity                  Infinity                  Infinity
 H                  Infinity                  Infinity                  Infinity
 C                  Infinity                 -Infinity                  Infinity
 H                  Infinity                 -Infinity                  Infinity
 H                  Infinity                 -Infinity                  Infinity
 C                  Infinity                  Infinity                  Infinity
 H                  Infinity                  Infinity                  Infinity
 H                  Infinity                  Infinity                  Infinity
 C                  Infinity                 -Infinity                  Infinity
 H                  Infinity                 -Infinity                  Infinity
 H                  Infinity                 -Infinity                  Infinity
 C                  Infinity                  Infinity                  Infinity
 H                  Infinity                  Infinity                  Infinity
 H                  Infinity                  Infinity                  Infinity
 C                  Infinity                 -Infinity                  Infinity
 H                  Infinity                  Infinity                  Infinity
 H                  Infinity                 -Infinity                  Infinity
 H                  Infinity                  Infinity                  Infinity
 H                  Infinity                 -Infinity                  Infinity
 H                  Infinity                  Infinity                  Infinity
 H                  Infinity                 -Infinity                  Infinity
 H                  Infinity                  Infinity                  Infinity
 H                  Infinity                 -Infinity                  Infinity
 Br                  Infinity                  Infinity                  Infinity
 Co                  Infinity                  Infinity                  Infinity
 P                  Infinity                  Infinity                  Infinity
 Br                  Infinity                 -Infinity                  Infinity
 P                  Infinity                  Infinity                  Infinity
 C                  Infinity                  Infinity                  Infinity
 C                  Infinity                  Infinity                  Infinity
 C                  Infinity                  Infinity                  Infinity
 C                  Infinity                 -Infinity                  Infinity
 C                  Infinity                  Infinity                  Infinity
 C                  Infinity                 -Infinity                  Infinity
 C                  Infinity                  Infinity                  Infinity
 C                  Infinity                  Infinity                  Infinity
 C                  Infinity                 -Infinity                  Infinity
 C                  Infinity                 -Infinity                  Infinity
 C                  Infinity                  Infinity                  Infinity
 C                  Infinity                  Infinity                  Infinity
 C                  Infinity                 -Infinity                  Infinity
 C                  Infinity                 -Infinity                  Infinity
 C                  Infinity                  Infinity                  Infinity
 C                  Infinity                  Infinity                  Infinity
 C                  Infinity                 -Infinity                  Infinity
 C                  Infinity                 -Infinity                  Infinity
 C                  Infinity                  Infinity                  Infinity
 H                  Infinity                  Infinity                  Infinity
 C                  Infinity                  Infinity                  Infinity
 H                  Infinity                  Infinity                  Infinity
 C                  Infinity                 -Infinity                  Infinity
 H                  Infinity                  Infinity                  Infinity
 C                  Infinity                 -Infinity                  Infinity
 H                  Infinity                  Infinity                  Infinity
 C                  Infinity                  Infinity                  Infinity
 H                  Infinity                  Infinity                  Infinity
 C                  Infinity                  Infinity                  Infinity
 H                  Infinity                  Infinity                  Infinity
 C                  Infinity                 -Infinity                  Infinity
 H                  Infinity                 -Infinity                  Infinity
 C                  Infinity                 -Infinity                  Infinity
 H                  Infinity                 -Infinity                  Infinity
 C                  Infinity                  Infinity                  Infinity
 H                  Infinity                  Infinity                  Infinity
 C                  Infinity                  Infinity                  Infinity
 H                  Infinity                  Infinity                  Infinity
 C                  Infinity                 -Infinity                  Infinity
 H                  Infinity                  Infinity                  Infinity
 C                  Infinity                 -Infinity                  Infinity
 H                  Infinity                 -Infinity                  Infinity
 C                  Infinity                  Infinity                  Infinity
 H                  Infinity                  Infinity                  Infinity
 H                  Infinity                  Infinity                  Infinity
 C                  Infinity                 -Infinity                  Infinity
 H                  Infinity                 -Infinity                  Infinity
 H                  Infinity                 -Infinity                  Infinity
 C                  Infinity                  Infinity                  Infinity
 H                  Infinity                  Infinity                  Infinity
 H                  Infinity                  Infinity                  Infinity
 C                  Infinity                 -Infinity                  Infinity
 H                  Infinity                 -Infinity                  Infinity
 H                  Infinity                 -Infinity                  Infinity
 C                  Infinity                  Infinity                  Infinity
 H                  Infinity                  Infinity                  Infinity
 H                  Infinity                  Infinity                  Infinity
 C                  Infinity                 -Infinity                  Infinity
 H                  Infinity                  Infinity                  Infinity
 H                  Infinity                 -Infinity                  Infinity
 H                  Infinity                  Infinity                  Infinity
 H                  Infinity                 -Infinity                  Infinity
 H                  Infinity                  Infinity                  Infinity
 H                  Infinity                 -Infinity                  Infinity
 H                  Infinity                  Infinity                  Infinity
 H                  Infinity                 -Infinity                  Infinity
         142

 Br                       NaN                       NaN                       NaN
 Co                       NaN                       NaN                       NaN
 P                       NaN                       NaN                       NaN
 Br                       NaN                       NaN                       NaN
 P                       NaN                       NaN                       NaN
 C                       NaN                       NaN                       NaN
 C                       NaN                       NaN                       NaN
 C                       NaN                       NaN                       NaN
 C                       NaN                       NaN                       NaN
 C                       NaN                       NaN                       NaN
 C                       NaN                       NaN                       NaN
 C                       NaN                       NaN                       NaN
 C                       NaN                       NaN                       NaN
 C                       NaN                       NaN                       NaN
 C                       NaN                       NaN                       NaN
 C                       NaN                       NaN                       NaN
 C                       NaN                       NaN                       NaN
 C                       NaN                       NaN                       NaN
 C                       NaN                       NaN                       NaN
 C                       NaN                       NaN                       NaN
 C                       NaN                       NaN                       NaN
 C                       NaN                       NaN                       NaN
 C                       NaN                       NaN                       NaN
 C                       NaN                       NaN                       NaN
 H                       NaN                       NaN                       NaN
 C                       NaN                       NaN                       NaN
 H                       NaN                       NaN                       NaN
 C                       NaN                       NaN                       NaN
 H                       NaN                       NaN                       NaN
 C                       NaN                       NaN                       NaN
 H                       NaN                       NaN                       NaN
 C                       NaN                       NaN                       NaN
 H                       NaN                       NaN                       NaN
 C                       NaN                       NaN                       NaN
 H                       NaN                       NaN                       NaN
 C                       NaN                       NaN                       NaN
 H                       NaN                       NaN                       NaN
 C                       NaN                       NaN                       NaN
 H                       NaN                       NaN                       NaN
 C                       NaN                       NaN                       NaN
 H                       NaN                       NaN                       NaN
 C                       NaN                       NaN                       NaN
 H                       NaN                       NaN                       NaN
 C                       NaN                       NaN                       NaN
 H                       NaN                       NaN                       NaN
 C                       NaN                       NaN                       NaN
 H                       NaN                       NaN                       NaN
 C                       NaN                       NaN                       NaN
 H                       NaN                       NaN                       NaN
 H                       NaN                       NaN                       NaN
 C                       NaN                       NaN                       NaN
 H                       NaN                       NaN                       NaN
 H                       NaN                       NaN                       NaN
 C                       NaN                       NaN                       NaN
 H                       NaN                       NaN                       NaN
 H                       NaN                       NaN                       NaN
 C                       NaN                       NaN                       NaN
 H                       NaN                       NaN                       NaN
 H                       NaN                       NaN                       NaN
 C                       NaN                       NaN                       NaN
 H                       NaN                       NaN                       NaN
 H                       NaN                       NaN                       NaN
 C                       NaN                       NaN                       NaN
 H                       NaN                       NaN                       NaN
 H                       NaN                       NaN                       NaN
 H                       NaN                       NaN                       NaN
 H                       NaN                       NaN                       NaN
 H                       NaN                       NaN                       NaN
 H                       NaN                       NaN                       NaN
 H                       NaN                       NaN                       NaN
 H                       NaN                       NaN                       NaN
 Br                       NaN                       NaN                       NaN
 Co                       NaN                       NaN                       NaN
 P                       NaN                       NaN                       NaN
 Br                       NaN                       NaN                       NaN
 P                       NaN                       NaN                       NaN
 C                       NaN                       NaN                       NaN
 C                       NaN                       NaN                       NaN
 C                       NaN                       NaN                       NaN
 C                       NaN                       NaN                       NaN
 C                       NaN                       NaN                       NaN
 C                       NaN                       NaN                       NaN
 C                       NaN                       NaN                       NaN
 C                       NaN                       NaN                       NaN
 C                       NaN                       NaN                       NaN
 C                       NaN                       NaN                       NaN
 C                       NaN                       NaN                       NaN
 C                       NaN                       NaN                       NaN
 C                       NaN                       NaN                       NaN
 C                       NaN                       NaN                       NaN
 C                       NaN                       NaN                       NaN
 C                       NaN                       NaN                       NaN
 C                       NaN                       NaN                       NaN
 C                       NaN                       NaN                       NaN
 C                       NaN                       NaN                       NaN
 H                       NaN                       NaN                       NaN
 C                       NaN                       NaN                       NaN
 H                       NaN                       NaN                       NaN
 C                       NaN                       NaN                       NaN
 H                       NaN                       NaN                       NaN
 C                       NaN                       NaN                       NaN
 H                       NaN                       NaN                       NaN
 C                       NaN                       NaN                       NaN
 H                       NaN                       NaN                       NaN
 C                       NaN                       NaN                       NaN
 H                       NaN                       NaN                       NaN
 C                       NaN                       NaN                       NaN
 H                       NaN                       NaN                       NaN
 C                       NaN                       NaN                       NaN
 H                       NaN                       NaN                       NaN
 C                       NaN                       NaN                       NaN
 H                       NaN                       NaN                       NaN
 C                       NaN                       NaN                       NaN
 H                       NaN                       NaN                       NaN
 C                       NaN                       NaN                       NaN
 H                       NaN                       NaN                       NaN
 C                       NaN                       NaN                       NaN
 H                       NaN                       NaN                       NaN
 C                       NaN                       NaN                       NaN
 H                       NaN                       NaN                       NaN
 H                       NaN                       NaN                       NaN
 C                       NaN                       NaN                       NaN
 H                       NaN                       NaN                       NaN
 H                       NaN                       NaN                       NaN
 C                       NaN                       NaN                       NaN
 H                       NaN                       NaN                       NaN
 H                       NaN                       NaN                       NaN
 C                       NaN                       NaN                       NaN
 H                       NaN                       NaN                       NaN
 H                       NaN                       NaN                       NaN
 C                       NaN                       NaN                       NaN
 H                       NaN                       NaN                       NaN
 H                       NaN                       NaN                       NaN
 C                       NaN                       NaN                       NaN
 H                       NaN                       NaN                       NaN
 H                       NaN                       NaN                       NaN
 H                       NaN                       NaN                       NaN
 H                       NaN                       NaN                       NaN
 H                       NaN                       NaN                       NaN
 H                       NaN                       NaN                       NaN
 H                       NaN                       NaN                       NaN
 H                       NaN                       NaN                       NaN
         142

 Br                 -Infinity                 -Infinity                 -Infinity
 Co                 -Infinity                 -Infinity                 -Infinity
 P                 -Infinity                 -Infinity                 -Infinity
 Br                 -Infinity                  Infinity                 -Infinity
 P                 -Infinity                 -Infinity                 -Infinity
 C                 -Infinity                 -Infinity                 -Infinity
 C                 -Infinity                 -Infinity                 -Infinity
 C                 -Infinity                 -Infinity                 -Infinity
 C                 -Infinity                  Infinity                 -Infinity
 C                 -Infinity                 -Infinity                 -Infinity
 C                 -Infinity                  Infinity                 -Infinity
 C                 -Infinity                 -Infinity                 -Infinity
 C                 -Infinity                 -Infinity                 -Infinity
 C                 -Infinity                  Infinity                 -Infinity
 C                 -Infinity                  Infinity                 -Infinity
 C                 -Infinity                 -Infinity                 -Infinity
 C                 -Infinity                 -Infinity                 -Infinity
 C                 -Infinity                  Infinity                 -Infinity
 C                 -Infinity                  Infinity                 -Infinity
 C                 -Infinity                 -Infinity                 -Infinity
 C                 -Infinity                 -Infinity                 -Infinity
 C                 -Infinity                  Infinity                 -Infinity
 C                 -Infinity                  Infinity                 -Infinity
 C                 -Infinity                 -Infinity                 -Infinity
 H                 -Infinity                 -Infinity                 -Infinity
 C                 -Infinity                 -Infinity                 -Infinity
 H                 -Infinity                 -Infinity                 -Infinity
 C                 -Infinity                  Infinity                 -Infinity
 H                 -Infinity                 -Infinity                 -Infinity
 C                 -Infinity                  Infinity                 -Infinity
 H                 -Infinity                 -Infinity                 -Infinity
 C                 -Infinity                 -Infinity                 -Infinity
 H                 -Infinity                 -Infinity                 -Infinity
 C                 -Infinity                 -Infinity                 -Infinity
 H                 -Infinity                 -Infinity                 -Infinity
 C                 -Infinity                  Infinity                 -Infinity
 H                 -Infinity                  Infinity                 -Infinity
 C                 -Infinity                  Infinity                 -Infinity
 H                 -Infinity                  Infinity                 -Infinity
 C                 -Infinity                 -Infinity                 -Infinity
 H                 -Infinity                 -Infinity                 -Infinity
 C                 -Infinity                 -Infinity                 -Infinity
 H                 -Infinity                 -Infinity                 -Infinity
 C                 -Infinity                  Infinity                 -Infinity
 H                 -Infinity                 -Infinity                 -Infinity
 C                 -Infinity                  Infinity                 -Infinity
 H                 -Infinity                  Infinity                 -Infinity
 C                 -Infinity                 -Infinity                 -Infinity
 H                 -Infinity                 -Infinity                 -Infinity
 H                 -Infinity                 -Infinity                 -Infinity
 C                 -Infinity                  Infinity                 -Infinity
 H                 -Infinity                  Infinity                 -Infinity
 H                 -Infinity                  Infinity                 -Infinity
 C                 -Infinity                 -Infinity                 -Infinity
 H                 -Infinity                 -Infinity                 -Infinity
 H                 -Infinity                 -Infinity                 -Infinity
 C                 -Infinity                  Infinity                 -Infinity
 H                 -Infinity                  Infinity                 -Infinity
 H                 -Infinity                  Infinity                 -Infinity
 C                 -Infinity                 -Infinity                 -Infinity
 H                 -Infinity                 -Infinity                 -Infinity
 H                 -Infinity                 -Infinity                 -Infinity
 C                 -Infinity                  Infinity                 -Infinity
 H                 -Infinity                 -Infinity                 -Infinity
 H                 -Infinity                  Infinity                 -Infinity
 H                 -Infinity                 -Infinity                 -Infinity
 H                 -Infinity                  Infinity                 -Infinity
 H                 -Infinity                 -Infinity                 -Infinity
 H                 -Infinity                  Infinity                 -Infinity
 H                 -Infinity                 -Infinity                 -Infinity
 H                 -Infinity                  Infinity                 -Infinity
 Br                 -Infinity                 -Infinity                 -Infinity
 Co                 -Infinity                 -Infinity                 -Infinity
 P                 -Infinity                 -Infinity                 -Infinity
 Br                 -Infinity                  Infinity                 -Infinity
 P                 -Infinity                 -Infinity                 -Infinity
 C                 -Infinity                 -Infinity                 -Infinity
 C                 -Infinity                 -Infinity                 -Infinity
 C                 -Infinity                 -Infinity                 -Infinity
 C                 -Infinity                  Infinity                 -Infinity
 C                 -Infinity                 -Infinity                 -Infinity
 C                 -Infinity                  Infinity                 -Infinity
 C                 -Infinity                 -Infinity                 -Infinity
 C                 -Infinity                 -Infinity                 -Infinity
 C                 -Infinity                  Infinity                 -Infinity
 C                 -Infinity                  Infinity                 -Infinity
 C                 -Infinity                 -Infinity                 -Infinity
 C                 -Infinity                 -Infinity                 -Infinity
 C                 -Infinity                  Infinity                 -Infinity
 C                 -Infinity                  Infinity                 -Infinity
 C                 -Infinity                 -Infinity                 -Infinity
 C                 -Infinity                 -Infinity                 -Infinity
 C                 -Infinity                  Infinity                 -Infinity
 C                 -Infinity                  Infinity                 -Infinity
 C                 -Infinity                 -Infinity                 -Infinity
 H                 -Infinity                 -Infinity                 -Infinity
 C                 -Infinity                 -Infinity                 -Infinity
 H                 -Infinity                 -Infinity                 -Infinity
 C                 -Infinity                  Infinity                 -Infinity
 H                 -Infinity                 -Infinity                 -Infinity
 C                 -Infinity                  Infinity                 -Infinity
 H                 -Infinity                 -Infinity                 -Infinity
 C                 -Infinity                 -Infinity                 -Infinity
 H                 -Infinity                 -Infinity                 -Infinity
 C                 -Infinity                 -Infinity                 -Infinity
 H                 -Infinity                 -Infinity                 -Infinity
 C                 -Infinity                  Infinity                 -Infinity
 H                 -Infinity                  Infinity                 -Infinity
 C                 -Infinity                  Infinity                 -Infinity
 H                 -Infinity                  Infinity                 -Infinity
 C                 -Infinity                 -Infinity                 -Infinity
 H                 -Infinity                 -Infinity                 -Infinity
 C                 -Infinity                 -Infinity                 -Infinity
 H                 -Infinity                 -Infinity                 -Infinity
 C                 -Infinity                  Infinity                 -Infinity
 H                 -Infinity                 -Infinity                 -Infinity
 C                 -Infinity                  Infinity                 -Infinity
 H                 -Infinity                  Infinity                 -Infinity
 C                 -Infinity                 -Infinity                 -Infinity
 H                 -Infinity                 -Infinity                 -Infinity
 H                 -Infinity                 -Infinity                 -Infinity
 C                 -Infinity                  Infinity                 -Infinity
 H                 -Infinity                  Infinity                 -Infinity
 H                 -Infinity                  Infinity                 -Infinity
 C                 -Infinity                 -Infinity                 -Infinity
 H                 -Infinity                 -Infinity                 -Infinity
 H                 -Infinity                 -Infinity                 -Infinity
 C                 -Infinity                  Infinity                 -Infinity
 H                 -Infinity                  Infinity                 -Infinity
 H                 -Infinity                  Infinity                 -Infinity
 C                 -Infinity                 -Infinity                 -Infinity
 H                 -Infinity                 -Infinity                 -Infinity
 H                 -Infinity                 -Infinity                 -Infinity
 C                 -Infinity                  Infinity                 -Infinity
 H                 -Infinity                 -Infinity                 -Infinity
 H                 -Infinity                  Infinity                 -Infinity
 H                 -Infinity                 -Infinity                 -Infinity
 H                 -Infinity                  Infinity                 -Infinity
 H                 -Infinity                 -Infinity                 -Infinity
 H                 -Infinity                  Infinity                 -Infinity
 H                 -Infinity                 -Infinity                 -Infinity
 H                 -Infinity                  Infinity                 -Infinity
         142

 Br                 -Infinity                 -Infinity                 -Infinity
 Co                 -Infinity                 -Infinity                 -Infinity
 P                 -Infinity                 -Infinity                 -Infinity
 Br                 -Infinity                  Infinity                 -Infinity
 P                 -Infinity                 -Infinity                 -Infinity
 C                 -Infinity                 -Infinity                 -Infinity
 C                 -Infinity                 -Infinity                 -Infinity
 C                 -Infinity                 -Infinity                 -Infinity
 C                 -Infinity                  Infinity                 -Infinity
 C                 -Infinity                 -Infinity                 -Infinity
 C                 -Infinity                  Infinity                 -Infinity
 C                 -Infinity                 -Infinity                 -Infinity
 C                 -Infinity                 -Infinity                 -Infinity
 C                 -Infinity                  Infinity                 -Infinity
 C                 -Infinity                  Infinity                 -Infinity
 C                 -Infinity                 -Infinity                 -Infinity
 C                 -Infinity                 -Infinity                 -Infinity
 C                 -Infinity                  Infinity                 -Infinity
 C                 -Infinity                  Infinity                 -Infinity
 C                 -Infinity                 -Infinity                 -Infinity
 C                 -Infinity                 -Infinity                 -Infinity
 C                 -Infinity                  Infinity                 -Infinity
 C                 -Infinity                  Infinity                 -Infinity
 C                 -Infinity                 -Infinity                 -Infinity
 H                 -Infinity                 -Infinity                 -Infinity
 C                 -Infinity                 -Infinity                 -Infinity
 H                 -Infinity                 -Infinity                 -Infinity
 C                 -Infinity                  Infinity                 -Infinity
 H                 -Infinity                 -Infinity                 -Infinity
 C                 -Infinity                  Infinity                 -Infinity
 H                 -Infinity                 -Infinity                 -Infinity
 C                 -Infinity                 -Infinity                 -Infinity
 H                 -Infinity                 -Infinity                 -Infinity
 C                 -Infinity                 -Infinity                 -Infinity
 H                 -Infinity                 -Infinity                 -Infinity
 C                 -Infinity                  Infinity                 -Infinity
 H                 -Infinity                  Infinity                 -Infinity
 C                 -Infinity                  Infinity                 -Infinity
 H                 -Infinity                  Infinity                 -Infinity
 C                 -Infinity                 -Infinity                 -Infinity
 H                 -Infinity                 -Infinity                 -Infinity
 C                 -Infinity                 -Infinity                 -Infinity
 H                 -Infinity                 -Infinity                 -Infinity
 C                 -Infinity                  Infinity                 -Infinity
 H                 -Infinity                 -Infinity                 -Infinity
 C                 -Infinity                  Infinity                 -Infinity
 H                 -Infinity                  Infinity                 -Infinity
 C                 -Infinity                 -Infinity                 -Infinity
 H                 -Infinity                 -Infinity                 -Infinity
 H                 -Infinity                 -Infinity                 -Infinity
 C                 -Infinity                  Infinity                 -Infinity
 H                 -Infinity                  Infinity                 -Infinity
 H                 -Infinity                  Infinity                 -Infinity
 C                 -Infinity                 -Infinity                 -Infinity
 H                 -Infinity                 -Infinity                 -Infinity
 H                 -Infinity                 -Infinity                 -Infinity
 C                 -Infinity                  Infinity                 -Infinity
 H                 -Infinity                  Infinity                 -Infinity
 H                 -Infinity                  Infinity                 -Infinity
 C                 -Infinity                 -Infinity                 -Infinity
 H                 -Infinity                 -Infinity                 -Infinity
 H                 -Infinity                 -Infinity                 -Infinity
 C                 -Infinity                  Infinity                 -Infinity
 H                 -Infinity                 -Infinity                 -Infinity
 H                 -Infinity                  Infinity                 -Infinity
 H                 -Infinity                 -Infinity                 -Infinity
 H                 -Infinity                  Infinity                 -Infinity
 H                 -Infinity                 -Infinity                 -Infinity
 H                 -Infinity                  Infinity                 -Infinity
 H                 -Infinity                 -Infinity                 -Infinity
 H                 -Infinity                  Infinity                 -Infinity
 Br                 -Infinity                 -Infinity                 -Infinity
 Co                 -Infinity                 -Infinity                 -Infinity
 P                 -Infinity                 -Infinity                 -Infinity
 Br                 -Infinity                  Infinity                 -Infinity
 P                 -Infinity                 -Infinity                 -Infinity
 C                 -Infinity                 -Infinity                 -Infinity
 C                 -Infinity                 -Infinity                 -Infinity
 C                 -Infinity                 -Infinity                 -Infinity
 C                 -Infinity                  Infinity                 -Infinity
 C                 -Infinity                 -Infinity                 -Infinity
 C                 -Infinity                  Infinity                 -Infinity
 C                 -Infinity                 -Infinity                 -Infinity
 C                 -Infinity                 -Infinity                 -Infinity
 C                 -Infinity                  Infinity                 -Infinity
 C                 -Infinity                  Infinity                 -Infinity
 C                 -Infinity                 -Infinity                 -Infinity
 C                 -Infinity                 -Infinity                 -Infinity
 C                 -Infinity                  Infinity                 -Infinity
 C                 -Infinity                  Infinity                 -Infinity
 C                 -Infinity                 -Infinity                 -Infinity
 C                 -Infinity                 -Infinity                 -Infinity
 C                 -Infinity                  Infinity                 -Infinity
 C                 -Infinity                  Infinity                 -Infinity
 C                 -Infinity                 -Infinity                 -Infinity
 H                 -Infinity                 -Infinity                 -Infinity
 C                 -Infinity                 -Infinity                 -Infinity
 H                 -Infinity                 -Infinity                 -Infinity
 C                 -Infinity                  Infinity                 -Infinity
 H                 -Infinity                 -Infinity                 -Infinity
 C                 -Infinity                  Infinity                 -Infinity
 H                 -Infinity                 -Infinity                 -Infinity
 C                 -Infinity                 -Infinity                 -Infinity
 H                 -Infinity                 -Infinity                 -Infinity
 C                 -Infinity                 -Infinity                 -Infinity
 H                 -Infinity                 -Infinity                 -Infinity
 C                 -Infinity                  Infinity                 -Infinity
 H                 -Infinity                  Infinity                 -Infinity
 C                 -Infinity                  Infinity                 -Infinity
 H                 -Infinity                  Infinity                 -Infinity
 C                 -Infinity                 -Infinity                 -Infinity
 H                 -Infinity                 -Infinity                 -Infinity
 C                 -Infinity                 -Infinity                 -Infinity
 H                 -Infinity                 -Infinity                 -Infinity
 C                 -Infinity                  Infinity                 -Infinity
 H                 -Infinity                 -Infinity                 -Infinity
 C                 -Infinity                  Infinity                 -Infinity
 H                 -Infinity                  Infinity                 -Infinity
 C                 -Infinity                 -Infinity                 -Infinity
 H                 -Infinity                 -Infinity                 -Infinity
 H                 -Infinity                 -Infinity                 -Infinity
 C                 -Infinity                  Infinity                 -Infinity
 H                 -Infinity                  Infinity                 -Infinity
 H                 -Infinity                  Infinity                 -Infinity
 C                 -Infinity                 -Infinity                 -Infinity
 H                 -Infinity                 -Infinity                 -Infinity
 H                 -Infinity                 -Infinity                 -Infinity
 C                 -Infinity                  Infinity                 -Infinity
 H                 -Infinity                  Infinity                 -Infinity
 H                 -Infinity                  Infinity                 -Infinity
 C                 -Infinity                 -Infinity                 -Infinity
 H                 -Infinity                 -Infinity                 -Infinity
 H                 -Infinity                 -Infinity                 -Infinity
 C                 -Infinity                  Infinity                 -Infinity
 H                 -Infinity                 -Infinity                 -Infinity
 H                 -Infinity                  Infinity                 -Infinity
 H                 -Infinity                 -Infinity                 -Infinity
 H                 -Infinity                  Infinity                 -Infinity
 H                 -Infinity                 -Infinity                 -Infinity
 H                 -Infinity                  Infinity                 -Infinity
 H                 -Infinity                 -Infinity                 -Infinity
 H                 -Infinity                  Infinity                 -Infinity
         142

 Br                 -Infinity                 -Infinity                 -Infinity
 Co                 -Infinity                 -Infinity                 -Infinity
 P                 -Infinity                 -Infinity                 -Infinity
 Br                 -Infinity                  Infinity                 -Infinity
 P                 -Infinity                 -Infinity                 -Infinity
 C                 -Infinity                 -Infinity                 -Infinity
 C                 -Infinity                 -Infinity                 -Infinity
 C                 -Infinity                 -Infinity                 -Infinity
 C                 -Infinity                  Infinity                 -Infinity
 C                 -Infinity                 -Infinity                 -Infinity
 C                 -Infinity                  Infinity                 -Infinity
 C                 -Infinity                 -Infinity                 -Infinity
 C                 -Infinity                 -Infinity                 -Infinity
 C                 -Infinity                  Infinity                 -Infinity
 C                 -Infinity                  Infinity                 -Infinity
 C                 -Infinity                 -Infinity                 -Infinity
 C                 -Infinity                 -Infinity                 -Infinity
 C                 -Infinity                  Infinity                 -Infinity
 C                 -Infinity                  Infinity                 -Infinity
 C                 -Infinity                 -Infinity                 -Infinity
 C                 -Infinity                 -Infinity                 -Infinity
 C                 -Infinity                  Infinity                 -Infinity
 C                 -Infinity                  Infinity                 -Infinity
 C                 -Infinity                 -Infinity                 -Infinity
 H                 -Infinity                 -Infinity                 -Infinity
 C                 -Infinity                 -Infinity                 -Infinity
 H                 -Infinity                 -Infinity                 -Infinity
 C                 -Infinity                  Infinity                 -Infinity
 H                 -Infinity                 -Infinity                 -Infinity
 C                 -Infinity                  Infinity                 -Infinity
 H                 -Infinity                 -Infinity                 -Infinity
 C                 -Infinity                 -Infinity                 -Infinity
 H                 -Infinity                 -Infinity                 -Infinity
 C                 -Infinity                 -Infinity                 -Infinity
 H                 -Infinity                 -Infinity                 -Infinity
 C                 -Infinity                  Infinity                 -Infinity
 H                 -Infinity                  Infinity                 -Infinity
 C                 -Infinity                  Infinity                 -Infinity
 H                 -Infinity                  Infinity                 -Infinity
 C                 -Infinity                 -Infinity                 -Infinity
 H                 -Infinity                 -Infinity                 -Infinity
 C                 -Infinity                 -Infinity                 -Infinity
 H                 -Infinity                 -Infinity                 -Infinity
 C                 -Infinity                  Infinity                 -Infinity
 H                 -Infinity                 -Infinity                 -Infinity
 C                 -Infinity                  Infinity                 -Infinity
 H                 -Infinity                  Infinity                 -Infinity
 C                 -Infinity                 -Infinity                 -Infinity
 H                 -Infinity                 -Infinity                 -Infinity
 H                 -Infinity                 -Infinity                 -Infinity
 C                 -Infinity                  Infinity                 -Infinity
 H                 -Infinity                  Infinity                 -Infinity
 H                 -Infinity                  Infinity                 -Infinity
 C                 -Infinity                 -Infinity                 -Infinity
 H                 -Infinity                 -Infinity                 -Infinity
 H                 -Infinity                 -Infinity                 -Infinity
 C                 -Infinity                  Infinity                 -Infinity
 H                 -Infinity                  Infinity                 -Infinity
 H                 -Infinity                  Infinity                 -Infinity
 C                 -Infinity                 -Infinity                 -Infinity
 H                 -Infinity                 -Infinity                 -Infinity
 H                 -Infinity                 -Infinity                 -Infinity
 C                 -Infinity                  Infinity                 -Infinity
 H                 -Infinity                 -Infinity                 -Infinity
 H                 -Infinity                  Infinity                 -Infinity
 H                 -Infinity                 -Infinity                 -Infinity
 H                 -Infinity                  Infinity                 -Infinity
 H                 -Infinity                 -Infinity                 -Infinity
 H                 -Infinity                  Infinity                 -Infinity
 H                 -Infinity                 -Infinity                 -Infinity
 H                 -Infinity                  Infinity                 -Infinity
 Br                 -Infinity                 -Infinity                 -Infinity
 Co                 -Infinity                 -Infinity                 -Infinity
 P                 -Infinity                 -Infinity                 -Infinity
 Br                 -Infinity                  Infinity                 -Infinity
 P                 -Infinity                 -Infinity                 -Infinity
 C                 -Infinity                 -Infinity                 -Infinity
 C                 -Infinity                 -Infinity                 -Infinity
 C                 -Infinity                 -Infinity                 -Infinity
 C                 -Infinity                  Infinity                 -Infinity
 C                 -Infinity                 -Infinity                 -Infinity
 C                 -Infinity                  Infinity                 -Infinity
 C                 -Infinity                 -Infinity                 -Infinity
 C                 -Infinity                 -Infinity                 -Infinity
 C                 -Infinity                  Infinity                 -Infinity
 C                 -Infinity                  Infinity                 -Infinity
 C                 -Infinity                 -Infinity                 -Infinity
 C                 -Infinity                 -Infinity                 -Infinity
 C                 -Infinity                  Infinity                 -Infinity
 C                 -Infinity                  Infinity                 -Infinity
 C                 -Infinity                 -Infinity                 -Infinity
 C                 -Infinity                 -Infinity                 -Infinity
 C                 -Infinity                  Infinity                 -Infinity
 C                 -Infinity                  Infinity                 -Infinity
 C                 -Infinity                 -Infinity                 -Infinity
 H                 -Infinity                 -Infinity                 -Infinity
 C                 -Infinity                 -Infinity                 -Infinity
 H                 -Infinity                 -Infinity                 -Infinity
 C                 -Infinity                  Infinity                 -Infinity
 H                 -Infinity                 -Infinity                 -Infinity
 C                 -Infinity                  Infinity                 -Infinity
 H                 -Infinity                 -Infinity                 -Infinity
 C                 -Infinity                 -Infinity                 -Infinity
 H                 -Infinity                 -Infinity                 -Infinity
 C                 -Infinity                 -Infinity                 -Infinity
 H                 -Infinity                 -Infinity                 -Infinity
 C                 -Infinity                  Infinity                 -Infinity
 H                 -Infinity                  Infinity                 -Infinity
 C                 -Infinity                  Infinity                 -Infinity
 H                 -Infinity                  Infinity                 -Infinity
 C                 -Infinity                 -Infinity                 -Infinity
 H                 -Infinity                 -Infinity                 -Infinity
 C                 -Infinity                 -Infinity                 -Infinity
 H                 -Infinity                 -Infinity                 -Infinity
 C                 -Infinity                  Infinity                 -Infinity
 H                 -Infinity                 -Infinity                 -Infinity
 C                 -Infinity                  Infinity                 -Infinity
 H                 -Infinity                  Infinity                 -Infinity
 C                 -Infinity                 -Infinity                 -Infinity
 H                 -Infinity                 -Infinity                 -Infinity
 H                 -Infinity                 -Infinity                 -Infinity
 C                 -Infinity                  Infinity                 -Infinity
 H                 -Infinity                  Infinity                 -Infinity
 H                 -Infinity                  Infinity                 -Infinity
 C                 -Infinity                 -Infinity                 -Infinity
 H                 -Infinity                 -Infinity                 -Infinity
 H                 -Infinity                 -Infinity                 -Infinity
 C                 -Infinity                  Infinity                 -Infinity
 H                 -Infinity                  Infinity                 -Infinity
 H                 -Infinity                  Infinity                 -Infinity
 C                 -Infinity                 -Infinity                 -Infinity
 H                 -Infinity                 -Infinity                 -Infinity
 H                 -Infinity                 -Infinity                 -Infinity
 C                 -Infinity                  Infinity                 -Infinity
 H                 -Infinity                 -Infinity                 -Infinity
 H                 -Infinity                  Infinity                 -Infinity
 H                 -Infinity                 -Infinity                 -Infinity
 H                 -Infinity                  Infinity                 -Infinity
 H                 -Infinity                 -Infinity                 -Infinity
 H                 -Infinity                  Infinity                 -Infinity
 H                 -Infinity                 -Infinity                 -Infinity
 H                 -Infinity                  Infinity                 -Infinity
         142

 Br                 -Infinity                 -Infinity                 -Infinity
 Co                 -Infinity                 -Infinity                 -Infinity
 P                 -Infinity                 -Infinity                 -Infinity
 Br                 -Infinity                  Infinity                 -Infinity
 P                 -Infinity                 -Infinity                 -Infinity
 C                 -Infinity                 -Infinity                 -Infinity
 C                 -Infinity                 -Infinity                 -Infinity
 C                 -Infinity                 -Infinity                 -Infinity
 C                 -Infinity                  Infinity                 -Infinity
 C                 -Infinity                 -Infinity                 -Infinity
 C                 -Infinity                  Infinity                 -Infinity
 C                 -Infinity                 -Infinity                 -Infinity
 C                 -Infinity                 -Infinity                 -Infinity
 C                 -Infinity                  Infinity                 -Infinity
 C                 -Infinity                  Infinity                 -Infinity
 C                 -Infinity                 -Infinity                 -Infinity
 C                 -Infinity                 -Infinity                 -Infinity
 C                 -Infinity                  Infinity                 -Infinity
 C                 -Infinity                  Infinity                 -Infinity
 C                 -Infinity                 -Infinity                 -Infinity
 C                 -Infinity                 -Infinity                 -Infinity
 C                 -Infinity                  Infinity                 -Infinity
 C                 -Infinity                  Infinity                 -Infinity
 C                 -Infinity                 -Infinity                 -Infinity
 H                 -Infinity                 -Infinity                 -Infinity
 C                 -Infinity                 -Infinity                 -Infinity
 H                 -Infinity                 -Infinity                 -Infinity
 C                 -Infinity                  Infinity                 -Infinity
 H                 -Infinity                 -Infinity                 -Infinity
 C                 -Infinity                  Infinity                 -Infinity
 H                 -Infinity                 -Infinity                 -Infinity
 C                 -Infinity                 -Infinity                 -Infinity
 H                 -Infinity                 -Infinity                 -Infinity
 C                 -Infinity                 -Infinity                 -Infinity
 H                 -Infinity                 -Infinity                 -Infinity
 C                 -Infinity                  Infinity                 -Infinity
 H                 -Infinity                  Infinity                 -Infinity
 C                 -Infinity                  Infinity                 -Infinity
 H                 -Infinity                  Infinity                 -Infinity
 C                 -Infinity                 -Infinity                 -Infinity
 H                 -Infinity                 -Infinity                 -Infinity
 C                 -Infinity                 -Infinity                 -Infinity
 H                 -Infinity                 -Infinity                 -Infinity
 C                 -Infinity                  Infinity                 -Infinity
 H                 -Infinity                 -Infinity                 -Infinity
 C                 -Infinity                  Infinity                 -Infinity
 H                 -Infinity                  Infinity                 -Infinity
 C                 -Infinity                 -Infinity                 -Infinity
 H                 -Infinity                 -Infinity                 -Infinity
 H                 -Infinity                 -Infinity                 -Infinity
 C                 -Infinity                  Infinity                 -Infinity
 H                 -Infinity                  Infinity                 -Infinity
 H                 -Infinity                  Infinity                 -Infinity
 C                 -Infinity                 -Infinity                 -Infinity
 H                 -Infinity                 -Infinity                 -Infinity
 H                 -Infinity                 -Infinity                 -Infinity
 C                 -Infinity                  Infinity                 -Infinity
 H                 -Infinity                  Infinity                 -Infinity
 H                 -Infinity                  Infinity                 -Infinity
 C                 -Infinity                 -Infinity                 -Infinity
 H                 -Infinity                 -Infinity                 -Infinity
 H                 -Infinity                 -Infinity                 -Infinity
 C                 -Infinity                  Infinity                 -Infinity
 H                 -Infinity                 -Infinity                 -Infinity
 H                 -Infinity                  Infinity                 -Infinity
 H                 -Infinity                 -Infinity                 -Infinity
 H                 -Infinity                  Infinity                 -Infinity
 H                 -Infinity                 -Infinity                 -Infinity
 H                 -Infinity                  Infinity                 -Infinity
 H                 -Infinity                 -Infinity                 -Infinity
 H                 -Infinity                  Infinity                 -Infinity
 Br                 -Infinity                 -Infinity                 -Infinity
 Co                 -Infinity                 -Infinity                 -Infinity
 P                 -Infinity                 -Infinity                 -Infinity
 Br                 -Infinity                  Infinity                 -Infinity
 P                 -Infinity                 -Infinity                 -Infinity
 C                 -Infinity                 -Infinity                 -Infinity
 C                 -Infinity                 -Infinity                 -Infinity
 C                 -Infinity                 -Infinity                 -Infinity
 C                 -Infinity                  Infinity                 -Infinity
 C                 -Infinity                 -Infinity                 -Infinity
 C                 -Infinity                  Infinity                 -Infinity
 C                 -Infinity                 -Infinity                 -Infinity
 C                 -Infinity                 -Infinity                 -Infinity
 C                 -Infinity                  Infinity                 -Infinity
 C                 -Infinity                  Infinity                 -Infinity
 C                 -Infinity                 -Infinity                 -Infinity
 C                 -Infinity                 -Infinity                 -Infinity
 C                 -Infinity                  Infinity                 -Infinity
 C                 -Infinity                  Infinity                 -Infinity
 C                 -Infinity                 -Infinity                 -Infinity
 C                 -Infinity                 -Infinity                 -Infinity
 C                 -Infinity                  Infinity                 -Infinity
 C                 -Infinity                  Infinity                 -Infinity
 C                 -Infinity                 -Infinity                 -Infinity
 H                 -Infinity                 -Infinity                 -Infinity
 C                 -Infinity                 -Infinity                 -Infinity
 H                 -Infinity                 -Infinity                 -Infinity
 C                 -Infinity                  Infinity                 -Infinity
 H                 -Infinity                 -Infinity                 -Infinity
 C                 -Infinity                  Infinity                 -Infinity
 H                 -Infinity                 -Infinity                 -Infinity
 C                 -Infinity                 -Infinity                 -Infinity
 H                 -Infinity                 -Infinity                 -Infinity
 C                 -Infinity                 -Infinity                 -Infinity
 H                 -Infinity                 -Infinity                 -Infinity
 C                 -Infinity                  Infinity                 -Infinity
 H                 -Infinity                  Infinity                 -Infinity
 C                 -Infinity                  Infinity                 -Infinity
 H                 -Infinity                  Infinity                 -Infinity
 C                 -Infinity                 -Infinity                 -Infinity
 H                 -Infinity                 -Infinity                 -Infinity
 C                 -Infinity                 -Infinity                 -Infinity
 H                 -Infinity                 -Infinity                 -Infinity
 C                 -Infinity                  Infinity                 -Infinity
 H                 -Infinity                 -Infinity                 -Infinity
 C                 -Infinity                  Infinity                 -Infinity
 H                 -Infinity                  Infinity                 -Infinity
 C                 -Infinity                 -Infinity                 -Infinity
 H                 -Infinity                 -Infinity                 -Infinity
 H                 -Infinity                 -Infinity                 -Infinity
 C                 -Infinity                  Infinity                 -Infinity
 H                 -Infinity                  Infinity                 -Infinity
 H                 -Infinity                  Infinity                 -Infinity
 C                 -Infinity                 -Infinity                 -Infinity
 H                 -Infinity                 -Infinity                 -Infinity
 H                 -Infinity                 -Infinity                 -Infinity
 C                 -Infinity                  Infinity                 -Infinity
 H                 -Infinity                  Infinity                 -Infinity
 H                 -Infinity                  Infinity                 -Infinity
 C                 -Infinity                 -Infinity                 -Infinity
 H                 -Infinity                 -Infinity                 -Infinity
 H                 -Infinity                 -Infinity                 -Infinity
 C                 -Infinity                  Infinity                 -Infinity
 H                 -Infinity                 -Infinity                 -Infinity
 H                 -Infinity                  Infinity                 -Infinity
 H                 -Infinity                 -Infinity                 -Infinity
 H                 -Infinity                  Infinity                 -Infinity
 H                 -Infinity                 -Infinity                 -Infinity
 H                 -Infinity                  Infinity                 -Infinity
 H                 -Infinity                 -Infinity                 -Infinity
 H                 -Infinity                  Infinity                 -Infinity
         142

 Br                 -Infinity                 -Infinity                 -Infinity
 Co                 -Infinity                 -Infinity                 -Infinity
 P                 -Infinity                 -Infinity                 -Infinity
 Br                 -Infinity                  Infinity                 -Infinity
 P                 -Infinity                 -Infinity                 -Infinity
 C                 -Infinity                 -Infinity                 -Infinity
 C                 -Infinity                 -Infinity                 -Infinity
 C                 -Infinity                 -Infinity                 -Infinity
 C                 -Infinity                  Infinity                 -Infinity
 C                 -Infinity                 -Infinity                 -Infinity
 C                 -Infinity                  Infinity                 -Infinity
 C                 -Infinity                 -Infinity                 -Infinity
 C                 -Infinity                 -Infinity                 -Infinity
 C                 -Infinity                  Infinity                 -Infinity
 C                 -Infinity                  Infinity                 -Infinity
 C                 -Infinity                 -Infinity                 -Infinity
 C                 -Infinity                 -Infinity                 -Infinity
 C                 -Infinity                  Infinity                 -Infinity
 C                 -Infinity                  Infinity                 -Infinity
 C                 -Infinity                 -Infinity                 -Infinity
 C                 -Infinity                 -Infinity                 -Infinity
 C                 -Infinity                  Infinity                 -Infinity
 C                 -Infinity                  Infinity                 -Infinity
 C                 -Infinity                 -Infinity                 -Infinity
 H                 -Infinity                 -Infinity                 -Infinity
 C                 -Infinity                 -Infinity                 -Infinity
 H                 -Infinity                 -Infinity                 -Infinity
 C                 -Infinity                  Infinity                 -Infinity
 H                 -Infinity                 -Infinity                 -Infinity
 C                 -Infinity                  Infinity                 -Infinity
 H                 -Infinity                 -Infinity                 -Infinity
 C                 -Infinity                 -Infinity                 -Infinity
 H                 -Infinity                 -Infinity                 -Infinity
 C                 -Infinity                 -Infinity                 -Infinity
 H                 -Infinity                 -Infinity                 -Infinity
 C                 -Infinity                  Infinity                 -Infinity
 H                 -Infinity                  Infinity                 -Infinity
 C                 -Infinity                  Infinity                 -Infinity
 H                 -Infinity                  Infinity                 -Infinity
 C                 -Infinity                 -Infinity                 -Infinity
 H                 -Infinity                 -Infinity                 -Infinity
 C                 -Infinity                 -Infinity                 -Infinity
 H                 -Infinity                 -Infinity                 -Infinity
 C                 -Infinity                  Infinity                 -Infinity
 H                 -Infinity                 -Infinity                 -Infinity
 C                 -Infinity                  Infinity                 -Infinity
 H                 -Infinity                  Infinity                 -Infinity
 C                 -Infinity                 -Infinity                 -Infinity
 H                 -Infinity                 -Infinity                 -Infinity
 H                 -Infinity                 -Infinity                 -Infinity
 C                 -Infinity                  Infinity                 -Infinity
 H                 -Infinity                  Infinity                 -Infinity
 H                 -Infinity                  Infinity                 -Infinity
 C                 -Infinity                 -Infinity                 -Infinity
 H                 -Infinity                 -Infinity                 -Infinity
 H                 -Infinity                 -Infinity                 -Infinity
 C                 -Infinity                  Infinity                 -Infinity
 H                 -Infinity                  Infinity                 -Infinity
 H                 -Infinity                  Infinity                 -Infinity
 C                 -Infinity                 -Infinity                 -Infinity
 H                 -Infinity                 -Infinity                 -Infinity
 H                 -Infinity                 -Infinity                 -Infinity
 C                 -Infinity                  Infinity                 -Infinity
 H                 -Infinity                 -Infinity                 -Infinity
 H                 -Infinity                  Infinity                 -Infinity
 H                 -Infinity                 -Infinity                 -Infinity
 H                 -Infinity                  Infinity                 -Infinity
 H                 -Infinity                 -Infinity                 -Infinity
 H                 -Infinity                  Infinity                 -Infinity
 H                 -Infinity                 -Infinity                 -Infinity
 H                 -Infinity                  Infinity                 -Infinity
 Br                 -Infinity                 -Infinity                 -Infinity
 Co                 -Infinity                 -Infinity                 -Infinity
 P                 -Infinity                 -Infinity                 -Infinity
 Br                 -Infinity                  Infinity                 -Infinity
 P                 -Infinity                 -Infinity                 -Infinity
 C                 -Infinity                 -Infinity                 -Infinity
 C                 -Infinity                 -Infinity                 -Infinity
 C                 -Infinity                 -Infinity                 -Infinity
 C                 -Infinity                  Infinity                 -Infinity
 C                 -Infinity                 -Infinity                 -Infinity
 C                 -Infinity                  Infinity                 -Infinity
 C                 -Infinity                 -Infinity                 -Infinity
 C                 -Infinity                 -Infinity                 -Infinity
 C                 -Infinity                  Infinity                 -Infinity
 C                 -Infinity                  Infinity                 -Infinity
 C                 -Infinity                 -Infinity                 -Infinity
 C                 -Infinity                 -Infinity                 -Infinity
 C                 -Infinity                  Infinity                 -Infinity
 C                 -Infinity                  Infinity                 -Infinity
 C                 -Infinity                 -Infinity                 -Infinity
 C                 -Infinity                 -Infinity                 -Infinity
 C                 -Infinity                  Infinity                 -Infinity
 C                 -Infinity                  Infinity                 -Infinity
 C                 -Infinity                 -Infinity                 -Infinity
 H                 -Infinity                 -Infinity                 -Infinity
 C                 -Infinity                 -Infinity                 -Infinity
 H                 -Infinity                 -Infinity                 -Infinity
 C                 -Infinity                  Infinity                 -Infinity
 H                 -Infinity                 -Infinity                 -Infinity
 C                 -Infinity                  Infinity                 -Infinity
 H                 -Infinity                 -Infinity                 -Infinity
 C                 -Infinity                 -Infinity                 -Infinity
 H                 -Infinity                 -Infinity                 -Infinity
 C                 -Infinity                 -Infinity                 -Infinity
 H                 -Infinity                 -Infinity                 -Infinity
 C                 -Infinity                  Infinity                 -Infinity
 H                 -Infinity                  Infinity                 -Infinity
 C                 -Infinity                  Infinity                 -Infinity
 H                 -Infinity                  Infinity                 -Infinity
 C                 -Infinity                 -Infinity                 -Infinity
 H                 -Infinity                 -Infinity                 -Infinity
 C                 -Infinity                 -Infinity                 -Infinity
 H                 -Infinity                 -Infinity                 -Infinity
 C                 -Infinity                  Infinity                 -Infinity
 H                 -Infinity                 -Infinity                 -Infinity
 C                 -Infinity                  Infinity                 -Infinity
 H                 -Infinity                  Infinity                 -Infinity
 C                 -Infinity                 -Infinity                 -Infinity
 H                 -Infinity                 -Infinity                 -Infinity
 H                 -Infinity                 -Infinity                 -Infinity
 C                 -Infinity                  Infinity                 -Infinity
 H                 -Infinity                  Infinity                 -Infinity
 H                 -Infinity                  Infinity                 -Infinity
 C                 -Infinity                 -Infinity                 -Infinity
 H                 -Infinity                 -Infinity                 -Infinity
 H                 -Infinity                 -Infinity                 -Infinity
 C                 -Infinity                  Infinity                 -Infinity
 H                 -Infinity                  Infinity                 -Infinity
 H                 -Infinity                  Infinity                 -Infinity
 C                 -Infinity                 -Infinity                 -Infinity
 H                 -Infinity                 -Infinity                 -Infinity
 H                 -Infinity                 -Infinity                 -Infinity
 C                 -Infinity                  Infinity                 -Infinity
 H                 -Infinity                 -Infinity                 -Infinity
 H                 -Infinity                  Infinity                 -Infinity
 H                 -Infinity                 -Infinity                 -Infinity
 H                 -Infinity                  Infinity                 -Infinity
 H                 -Infinity                 -Infinity                 -Infinity
 H                 -Infinity                  Infinity                 -Infinity
 H                 -Infinity                 -Infinity                 -Infinity
 H                 -Infinity                  Infinity                 -Infinity
         142

 Br                 -Infinity                 -Infinity                 -Infinity
 Co                 -Infinity                 -Infinity                 -Infinity
 P                 -Infinity                 -Infinity                 -Infinity
 Br                 -Infinity                  Infinity                 -Infinity
 P                 -Infinity                 -Infinity                 -Infinity
 C                 -Infinity                 -Infinity                 -Infinity
 C                 -Infinity                 -Infinity                 -Infinity
 C                 -Infinity                 -Infinity                 -Infinity
 C                 -Infinity                  Infinity                 -Infinity
 C                 -Infinity                 -Infinity                 -Infinity
 C                 -Infinity                  Infinity                 -Infinity
 C                 -Infinity                 -Infinity                 -Infinity
 C                 -Infinity                 -Infinity                 -Infinity
 C                 -Infinity                  Infinity                 -Infinity
 C                 -Infinity                  Infinity                 -Infinity
 C                 -Infinity                 -Infinity                 -Infinity
 C                 -Infinity                 -Infinity                 -Infinity
 C                 -Infinity                  Infinity                 -Infinity
 C                 -Infinity                  Infinity                 -Infinity
 C                 -Infinity                 -Infinity                 -Infinity
 C                 -Infinity                 -Infinity                 -Infinity
 C                 -Infinity                  Infinity                 -Infinity
 C                 -Infinity                  Infinity                 -Infinity
 C                 -Infinity                 -Infinity                 -Infinity
 H                 -Infinity                 -Infinity                 -Infinity
 C                 -Infinity                 -Infinity                 -Infinity
 H                 -Infinity                 -Infinity                 -Infinity
 C                 -Infinity                  Infinity                 -Infinity
 H                 -Infinity                 -Infinity                 -Infinity
 C                 -Infinity                  Infinity                 -Infinity
 H                 -Infinity                 -Infinity                 -Infinity
 C                 -Infinity                 -Infinity                 -Infinity
 H                 -Infinity                 -Infinity                 -Infinity
 C                 -Infinity                 -Infinity                 -Infinity
 H                 -Infinity                 -Infinity                 -Infinity
 C                 -Infinity                  Infinity                 -Infinity
 H                 -Infinity                  Infinity                 -Infinity
 C                 -Infinity                  Infinity                 -Infinity
 H                 -Infinity                  Infinity                 -Infinity
 C                 -Infinity                 -Infinity                 -Infinity
 H                 -Infinity                 -Infinity                 -Infinity
 C                 -Infinity                 -Infinity                 -Infinity
 H                 -Infinity                 -Infinity                 -Infinity
 C                 -Infinity                  Infinity                 -Infinity
 H                 -Infinity                 -Infinity                 -Infinity
 C                 -Infinity                  Infinity                 -Infinity
 H                 -Infinity                  Infinity                 -Infinity
 C                 -Infinity                 -Infinity                 -Infinity
 H                 -Infinity                 -Infinity                 -Infinity
 H                 -Infinity                 -Infinity                 -Infinity
 C                 -Infinity                  Infinity                 -Infinity
 H                 -Infinity                  Infinity                 -Infinity
 H                 -Infinity                  Infinity                 -Infinity
 C                 -Infinity                 -Infinity                 -Infinity
 H                 -Infinity                 -Infinity                 -Infinity
 H                 -Infinity                 -Infinity                 -Infinity
 C                 -Infinity                  Infinity                 -Infinity
 H                 -Infinity                  Infinity                 -Infinity
 H                 -Infinity                  Infinity                 -Infinity
 C                 -Infinity                 -Infinity                 -Infinity
 H                 -Infinity                 -Infinity                 -Infinity
 H                 -Infinity                 -Infinity                 -Infinity
 C                 -Infinity                  Infinity                 -Infinity
 H                 -Infinity                 -Infinity                 -Infinity
 H                 -Infinity                  Infinity                 -Infinity
 H                 -Infinity                 -Infinity                 -Infinity
 H                 -Infinity                  Infinity                 -Infinity
 H                 -Infinity                 -Infinity                 -Infinity
 H                 -Infinity                  Infinity                 -Infinity
 H                 -Infinity                 -Infinity                 -Infinity
 H                 -Infinity                  Infinity                 -Infinity
 Br                 -Infinity                 -Infinity                 -Infinity
 Co                 -Infinity                 -Infinity                 -Infinity
 P                 -Infinity                 -Infinity                 -Infinity
 Br                 -Infinity                  Infinity                 -Infinity
 P                 -Infinity                 -Infinity                 -Infinity
 C                 -Infinity                 -Infinity                 -Infinity
 C                 -Infinity                 -Infinity                 -Infinity
 C                 -Infinity                 -Infinity                 -Infinity
 C                 -Infinity                  Infinity                 -Infinity
 C                 -Infinity                 -Infinity                 -Infinity
 C                 -Infinity                  Infinity                 -Infinity
 C                 -Infinity                 -Infinity                 -Infinity
 C                 -Infinity                 -Infinity                 -Infinity
 C                 -Infinity                  Infinity                 -Infinity
 C                 -Infinity                  Infinity                 -Infinity
 C                 -Infinity                 -Infinity                 -Infinity
 C                 -Infinity                 -Infinity                 -Infinity
 C                 -Infinity                  Infinity                 -Infinity
 C                 -Infinity                  Infinity                 -Infinity
 C                 -Infinity                 -Infinity                 -Infinity
 C                 -Infinity                 -Infinity                 -Infinity
 C                 -Infinity                  Infinity                 -Infinity
 C                 -Infinity                  Infinity                 -Infinity
 C                 -Infinity                 -Infinity                 -Infinity
 H                 -Infinity                 -Infinity                 -Infinity
 C                 -Infinity                 -Infinity                 -Infinity
 H                 -Infinity                 -Infinity                 -Infinity
 C                 -Infinity                  Infinity                 -Infinity
 H                 -Infinity                 -Infinity                 -Infinity
 C                 -Infinity                  Infinity                 -Infinity
 H                 -Infinity                 -Infinity                 -Infinity
 C                 -Infinity                 -Infinity                 -Infinity
 H                 -Infinity                 -Infinity                 -Infinity
 C                 -Infinity                 -Infinity                 -Infinity
 H                 -Infinity                 -Infinity                 -Infinity
 C                 -Infinity                  Infinity                 -Infinity
 H                 -Infinity                  Infinity                 -Infinity
 C                 -Infinity                  Infinity                 -Infinity
 H                 -Infinity                  Infinity                 -Infinity
 C                 -Infinity                 -Infinity                 -Infinity
 H                 -Infinity                 -Infinity                 -Infinity
 C                 -Infinity                 -Infinity                 -Infinity
 H                 -Infinity                 -Infinity                 -Infinity
 C                 -Infinity                  Infinity                 -Infinity
 H                 -Infinity                 -Infinity                 -Infinity
 C                 -Infinity                  Infinity                 -Infinity
 H                 -Infinity                  Infinity                 -Infinity
 C                 -Infinity                 -Infinity                 -Infinity
 H                 -Infinity                 -Infinity                 -Infinity
 H                 -Infinity                 -Infinity                 -Infinity
 C                 -Infinity                  Infinity                 -Infinity
 H                 -Infinity                  Infinity                 -Infinity
 H                 -Infinity                  Infinity                 -Infinity
 C                 -Infinity                 -Infinity                 -Infinity
 H                 -Infinity                 -Infinity                 -Infinity
 H                 -Infinity                 -Infinity                 -Infinity
 C                 -Infinity                  Infinity                 -Infinity
 H                 -Infinity                  Infinity                 -Infinity
 H                 -Infinity                  Infinity                 -Infinity
 C                 -Infinity                 -Infinity                 -Infinity
 H                 -Infinity                 -Infinity                 -Infinity
 H                 -Infinity                 -Infinity                 -Infinity
 C                 -Infinity                  Infinity                 -Infinity
 H                 -Infinity                 -Infinity                 -Infinity
 H                 -Infinity                  Infinity                 -Infinity
 H                 -Infinity                 -Infinity                 -Infinity
 H                 -Infinity                  Infinity                 -Infinity
 H                 -Infinity                 -Infinity                 -Infinity
 H                 -Infinity                  Infinity                 -Infinity
 H                 -Infinity                 -Infinity                 -Infinity
 H                 -Infinity                  Infinity                 -Infinity
         142

 Br                 -Infinity                 -Infinity                 -Infinity
 Co                 -Infinity                 -Infinity                 -Infinity
 P                 -Infinity                 -Infinity                 -Infinity
 Br                 -Infinity                  Infinity                 -Infinity
 P                 -Infinity                 -Infinity                 -Infinity
 C                 -Infinity                 -Infinity                 -Infinity
 C                 -Infinity                 -Infinity                 -Infinity
 C                 -Infinity                 -Infinity                 -Infinity
 C                 -Infinity                  Infinity                 -Infinity
 C                 -Infinity                 -Infinity                 -Infinity
 C                 -Infinity                  Infinity                 -Infinity
 C                 -Infinity                 -Infinity                 -Infinity
 C                 -Infinity                 -Infinity                 -Infinity
 C                 -Infinity                  Infinity                 -Infinity
 C                 -Infinity                  Infinity                 -Infinity
 C                 -Infinity                 -Infinity                 -Infinity
 C                 -Infinity                 -Infinity                 -Infinity
 C                 -Infinity                  Infinity                 -Infinity
 C                 -Infinity                  Infinity                 -Infinity
 C                 -Infinity                 -Infinity                 -Infinity
 C                 -Infinity                 -Infinity                 -Infinity
 C                 -Infinity                  Infinity                 -Infinity
 C                 -Infinity                  Infinity                 -Infinity
 C                 -Infinity                 -Infinity                 -Infinity
 H                 -Infinity                 -Infinity                 -Infinity
 C                 -Infinity                 -Infinity                 -Infinity
 H                 -Infinity                 -Infinity                 -Infinity
 C                 -Infinity                  Infinity                 -Infinity
 H                 -Infinity                 -Infinity                 -Infinity
 C                 -Infinity                  Infinity                 -Infinity
 H                 -Infinity                 -Infinity                 -Infinity
 C                 -Infinity                 -Infinity                 -Infinity
 H                 -Infinity                 -Infinity                 -Infinity
 C                 -Infinity                 -Infinity                 -Infinity
 H                 -Infinity                 -Infinity                 -Infinity
 C                 -Infinity                  Infinity                 -Infinity
 H                 -Infinity                  Infinity                 -Infinity
 C                 -Infinity                  Infinity                 -Infinity
 H                 -Infinity                  Infinity                 -Infinity
 C                 -Infinity                 -Infinity                 -Infinity
 H                 -Infinity                 -Infinity                 -Infinity
 C                 -Infinity                 -Infinity                 -Infinity
 H                 -Infinity                 -Infinity                 -Infinity
 C                 -Infinity                  Infinity                 -Infinity
 H                 -Infinity                 -Infinity                 -Infinity
 C                 -Infinity                  Infinity                 -Infinity
 H                 -Infinity                  Infinity                 -Infinity
 C                 -Infinity                 -Infinity                 -Infinity
 H                 -Infinity                 -Infinity                 -Infinity
 H                 -Infinity                 -Infinity                 -Infinity
 C                 -Infinity                  Infinity                 -Infinity
 H                 -Infinity                  Infinity                 -Infinity
 H                 -Infinity                  Infinity                 -Infinity
 C                 -Infinity                 -Infinity                 -Infinity
 H                 -Infinity                 -Infinity                 -Infinity
 H                 -Infinity                 -Infinity                 -Infinity
 C                 -Infinity                  Infinity                 -Infinity
 H                 -Infinity                  Infinity                 -Infinity
 H                 -Infinity                  Infinity                 -Infinity
 C                 -Infinity                 -Infinity                 -Infinity
 H                 -Infinity                 -Infinity                 -Infinity
 H                 -Infinity                 -Infinity                 -Infinity
 C                 -Infinity                  Infinity                 -Infinity
 H                 -Infinity                 -Infinity                 -Infinity
 H                 -Infinity                  Infinity                 -Infinity
 H                 -Infinity                 -Infinity                 -Infinity
 H                 -Infinity                  Infinity                 -Infinity
 H                 -Infinity                 -Infinity                 -Infinity
 H                 -Infinity                  Infinity                 -Infinity
 H                 -Infinity                 -Infinity                 -Infinity
 H                 -Infinity                  Infinity                 -Infinity
 Br                 -Infinity                 -Infinity                 -Infinity
 Co                 -Infinity                 -Infinity                 -Infinity
 P                 -Infinity                 -Infinity                 -Infinity
 Br                 -Infinity                  Infinity                 -Infinity
 P                 -Infinity                 -Infinity                 -Infinity
 C                 -Infinity                 -Infinity                 -Infinity
 C                 -Infinity                 -Infinity                 -Infinity
 C                 -Infinity                 -Infinity                 -Infinity
 C                 -Infinity                  Infinity                 -Infinity
 C                 -Infinity                 -Infinity                 -Infinity
 C                 -Infinity                  Infinity                 -Infinity
 C                 -Infinity                 -Infinity                 -Infinity
 C                 -Infinity                 -Infinity                 -Infinity
 C                 -Infinity                  Infinity                 -Infinity
 C                 -Infinity                  Infinity                 -Infinity
 C                 -Infinity                 -Infinity                 -Infinity
 C                 -Infinity                 -Infinity                 -Infinity
 C                 -Infinity                  Infinity                 -Infinity
 C                 -Infinity                  Infinity                 -Infinity
 C                 -Infinity                 -Infinity                 -Infinity
 C                 -Infinity                 -Infinity                 -Infinity
 C                 -Infinity                  Infinity                 -Infinity
 C                 -Infinity                  Infinity                 -Infinity
 C                 -Infinity                 -Infinity                 -Infinity
 H                 -Infinity                 -Infinity                 -Infinity
 C                 -Infinity                 -Infinity                 -Infinity
 H                 -Infinity                 -Infinity                 -Infinity
 C                 -Infinity                  Infinity                 -Infinity
 H                 -Infinity                 -Infinity                 -Infinity
 C                 -Infinity                  Infinity                 -Infinity
 H                 -Infinity                 -Infinity                 -Infinity
 C                 -Infinity                 -Infinity                 -Infinity
 H                 -Infinity                 -Infinity                 -Infinity
 C                 -Infinity                 -Infinity                 -Infinity
 H                 -Infinity                 -Infinity                 -Infinity
 C                 -Infinity                  Infinity                 -Infinity
 H                 -Infinity                  Infinity                 -Infinity
 C                 -Infinity                  Infinity                 -Infinity
 H                 -Infinity                  Infinity                 -Infinity
 C                 -Infinity                 -Infinity                 -Infinity
 H                 -Infinity                 -Infinity                 -Infinity
 C                 -Infinity                 -Infinity                 -Infinity
 H                 -Infinity                 -Infinity                 -Infinity
 C                 -Infinity                  Infinity                 -Infinity
 H                 -Infinity                 -Infinity                 -Infinity
 C                 -Infinity                  Infinity                 -Infinity
 H                 -Infinity                  Infinity                 -Infinity
 C                 -Infinity                 -Infinity                 -Infinity
 H                 -Infinity                 -Infinity                 -Infinity
 H                 -Infinity                 -Infinity                 -Infinity
 C                 -Infinity                  Infinity                 -Infinity
 H                 -Infinity                  Infinity                 -Infinity
 H                 -Infinity                  Infinity                 -Infinity
 C                 -Infinity                 -Infinity                 -Infinity
 H                 -Infinity                 -Infinity                 -Infinity
 H                 -Infinity                 -Infinity                 -Infinity
 C                 -Infinity                  Infinity                 -Infinity
 H                 -Infinity                  Infinity                 -Infinity
 H                 -Infinity                  Infinity                 -Infinity
 C                 -Infinity                 -Infinity                 -Infinity
 H                 -Infinity                 -Infinity                 -Infinity
 H                 -Infinity                 -Infinity                 -Infinity
 C                 -Infinity                  Infinity                 -Infinity
 H                 -Infinity                 -Infinity                 -Infinity
 H                 -Infinity                  Infinity                 -Infinity
 H                 -Infinity                 -Infinity                 -Infinity
 H                 -Infinity                  Infinity                 -Infinity
 H                 -Infinity                 -Infinity                 -Infinity
 H                 -Infinity                  Infinity                 -Infinity
 H                 -Infinity                 -Infinity                 -Infinity
 H                 -Infinity                  Infinity                 -Infinity
         142

 Br                 -Infinity                 -Infinity                 -Infinity
 Co                 -Infinity                 -Infinity                 -Infinity
 P                 -Infinity                 -Infinity                 -Infinity
 Br                 -Infinity                  Infinity                 -Infinity
 P                 -Infinity                 -Infinity                 -Infinity
 C                 -Infinity                 -Infinity                 -Infinity
 C                 -Infinity                 -Infinity                 -Infinity
 C                 -Infinity                 -Infinity                 -Infinity
 C                 -Infinity                  Infinity                 -Infinity
 C                 -Infinity                 -Infinity                 -Infinity
 C                 -Infinity                  Infinity                 -Infinity
 C                 -Infinity                 -Infinity                 -Infinity
 C                 -Infinity                 -Infinity                 -Infinity
 C                 -Infinity                  Infinity                 -Infinity
 C                 -Infinity                  Infinity                 -Infinity
 C                 -Infinity                 -Infinity                 -Infinity
 C                 -Infinity                 -Infinity                 -Infinity
 C                 -Infinity                  Infinity                 -Infinity
 C                 -Infinity                  Infinity                 -Infinity
 C                 -Infinity                 -Infinity                 -Infinity
 C                 -Infinity                 -Infinity                 -Infinity
 C                 -Infinity                  Infinity                 -Infinity
 C                 -Infinity                  Infinity                 -Infinity
 C                 -Infinity                 -Infinity                 -Infinity
 H                 -Infinity                 -Infinity                 -Infinity
 C                 -Infinity                 -Infinity                 -Infinity
 H                 -Infinity                 -Infinity                 -Infinity
 C                 -Infinity                  Infinity                 -Infinity
 H                 -Infinity                 -Infinity                 -Infinity
 C                 -Infinity                  Infinity                 -Infinity
 H                 -Infinity                 -Infinity                 -Infinity
 C                 -Infinity                 -Infinity                 -Infinity
 H                 -Infinity                 -Infinity                 -Infinity
 C                 -Infinity                 -Infinity                 -Infinity
 H                 -Infinity                 -Infinity                 -Infinity
 C                 -Infinity                  Infinity                 -Infinity
 H                 -Infinity                  Infinity                 -Infinity
 C                 -Infinity                  Infinity                 -Infinity
 H                 -Infinity                  Infinity                 -Infinity
 C                 -Infinity                 -Infinity                 -Infinity
 H                 -Infinity                 -Infinity                 -Infinity
 C                 -Infinity                 -Infinity                 -Infinity
 H                 -Infinity                 -Infinity                 -Infinity
 C                 -Infinity                  Infinity                 -Infinity
 H                 -Infinity                 -Infinity                 -Infinity
 C                 -Infinity                  Infinity                 -Infinity
 H                 -Infinity                  Infinity                 -Infinity
 C                 -Infinity                 -Infinity                 -Infinity
 H                 -Infinity                 -Infinity                 -Infinity
 H                 -Infinity                 -Infinity                 -Infinity
 C                 -Infinity                  Infinity                 -Infinity
 H                 -Infinity                  Infinity                 -Infinity
 H                 -Infinity                  Infinity                 -Infinity
 C                 -Infinity                 -Infinity                 -Infinity
 H                 -Infinity                 -Infinity                 -Infinity
 H                 -Infinity                 -Infinity                 -Infinity
 C                 -Infinity                  Infinity                 -Infinity
 H                 -Infinity                  Infinity                 -Infinity
 H                 -Infinity                  Infinity                 -Infinity
 C                 -Infinity                 -Infinity                 -Infinity
 H                 -Infinity                 -Infinity                 -Infinity
 H                 -Infinity                 -Infinity                 -Infinity
 C                 -Infinity                  Infinity                 -Infinity
 H                 -Infinity                 -Infinity                 -Infinity
 H                 -Infinity                  Infinity                 -Infinity
 H                 -Infinity                 -Infinity                 -Infinity
 H                 -Infinity                  Infinity                 -Infinity
 H                 -Infinity                 -Infinity                 -Infinity
 H                 -Infinity                  Infinity                 -Infinity
 H                 -Infinity                 -Infinity                 -Infinity
 H                 -Infinity                  Infinity                 -Infinity
 Br                 -Infinity                 -Infinity                 -Infinity
 Co                 -Infinity                 -Infinity                 -Infinity
 P                 -Infinity                 -Infinity                 -Infinity
 Br                 -Infinity                  Infinity                 -Infinity
 P                 -Infinity                 -Infinity                 -Infinity
 C                 -Infinity                 -Infinity                 -Infinity
 C                 -Infinity                 -Infinity                 -Infinity
 C                 -Infinity                 -Infinity                 -Infinity
 C                 -Infinity                  Infinity                 -Infinity
 C                 -Infinity                 -Infinity                 -Infinity
 C                 -Infinity                  Infinity                 -Infinity
 C                 -Infinity                 -Infinity                 -Infinity
 C                 -Infinity                 -Infinity                 -Infinity
 C                 -Infinity                  Infinity                 -Infinity
 C                 -Infinity                  Infinity                 -Infinity
 C                 -Infinity                 -Infinity                 -Infinity
 C                 -Infinity                 -Infinity                 -Infinity
 C                 -Infinity                  Infinity                 -Infinity
 C                 -Infinity                  Infinity                 -Infinity
 C                 -Infinity                 -Infinity                 -Infinity
 C                 -Infinity                 -Infinity                 -Infinity
 C                 -Infinity                  Infinity                 -Infinity
 C                 -Infinity                  Infinity                 -Infinity
 C                 -Infinity                 -Infinity                 -Infinity
 H                 -Infinity                 -Infinity                 -Infinity
 C                 -Infinity                 -Infinity                 -Infinity
 H                 -Infinity                 -Infinity                 -Infinity
 C                 -Infinity                  Infinity                 -Infinity
 H                 -Infinity                 -Infinity                 -Infinity
 C                 -Infinity                  Infinity                 -Infinity
 H                 -Infinity                 -Infinity                 -Infinity
 C                 -Infinity                 -Infinity                 -Infinity
 H                 -Infinity                 -Infinity                 -Infinity
 C                 -Infinity                 -Infinity                 -Infinity
 H                 -Infinity                 -Infinity                 -Infinity
 C                 -Infinity                  Infinity                 -Infinity
 H                 -Infinity                  Infinity                 -Infinity
 C                 -Infinity                  Infinity                 -Infinity
 H                 -Infinity                  Infinity                 -Infinity
 C                 -Infinity                 -Infinity                 -Infinity
 H                 -Infinity                 -Infinity                 -Infinity
 C                 -Infinity                 -Infinity                 -Infinity
 H                 -Infinity                 -Infinity                 -Infinity
 C                 -Infinity                  Infinity                 -Infinity
 H                 -Infinity                 -Infinity                 -Infinity
 C                 -Infinity                  Infinity                 -Infinity
 H                 -Infinity                  Infinity                 -Infinity
 C                 -Infinity                 -Infinity                 -Infinity
 H                 -Infinity                 -Infinity                 -Infinity
 H                 -Infinity                 -Infinity                 -Infinity
 C                 -Infinity                  Infinity                 -Infinity
 H                 -Infinity                  Infinity                 -Infinity
 H                 -Infinity                  Infinity                 -Infinity
 C                 -Infinity                 -Infinity                 -Infinity
 H                 -Infinity                 -Infinity                 -Infinity
 H                 -Infinity                 -Infinity                 -Infinity
 C                 -Infinity                  Infinity                 -Infinity
 H                 -Infinity                  Infinity                 -Infinity
 H                 -Infinity                  Infinity                 -Infinity
 C                 -Infinity                 -Infinity                 -Infinity
 H                 -Infinity                 -Infinity                 -Infinity
 H                 -Infinity                 -Infinity                 -Infinity
 C                 -Infinity                  Infinity                 -Infinity
 H                 -Infinity                 -Infinity                 -Infinity
 H                 -Infinity                  Infinity                 -Infinity
 H                 -Infinity                 -Infinity                 -Infinity
 H                 -Infinity                  Infinity                 -Infinity
 H                 -Infinity                 -Infinity                 -Infinity
 H                 -Infinity                  Infinity                 -Infinity
 H                 -Infinity                 -Infinity                 -Infinity
 H                 -Infinity                  Infinity                 -Infinity
         142

 Br                 -Infinity                 -Infinity                 -Infinity
 Co                 -Infinity                 -Infinity                 -Infinity
 P                 -Infinity                 -Infinity                 -Infinity
 Br                 -Infinity                  Infinity                 -Infinity
 P                 -Infinity                 -Infinity                 -Infinity
 C                 -Infinity                 -Infinity                 -Infinity
 C                 -Infinity                 -Infinity                 -Infinity
 C                 -Infinity                 -Infinity                 -Infinity
 C                 -Infinity                  Infinity                 -Infinity
 C                 -Infinity                 -Infinity                 -Infinity
 C                 -Infinity                  Infinity                 -Infinity
 C                 -Infinity                 -Infinity                 -Infinity
 C                 -Infinity                 -Infinity                 -Infinity
 C                 -Infinity                  Infinity                 -Infinity
 C                 -Infinity                  Infinity                 -Infinity
 C                 -Infinity                 -Infinity                 -Infinity
 C                 -Infinity                 -Infinity                 -Infinity
 C                 -Infinity                  Infinity                 -Infinity
 C                 -Infinity                  Infinity                 -Infinity
 C                 -Infinity                 -Infinity                 -Infinity
 C                 -Infinity                 -Infinity                 -Infinity
 C                 -Infinity                  Infinity                 -Infinity
 C                 -Infinity                  Infinity                 -Infinity
 C                 -Infinity                 -Infinity                 -Infinity
 H                 -Infinity                 -Infinity                 -Infinity
 C                 -Infinity                 -Infinity                 -Infinity
 H                 -Infinity                 -Infinity                 -Infinity
 C                 -Infinity                  Infinity                 -Infinity
 H                 -Infinity                 -Infinity                 -Infinity
 C                 -Infinity                  Infinity                 -Infinity
 H                 -Infinity                 -Infinity                 -Infinity
 C                 -Infinity                 -Infinity                 -Infinity
 H                 -Infinity                 -Infinity                 -Infinity
 C                 -Infinity                 -Infinity                 -Infinity
 H                 -Infinity                 -Infinity                 -Infinity
 C                 -Infinity                  Infinity                 -Infinity
 H                 -Infinity                  Infinity                 -Infinity
 C                 -Infinity                  Infinity                 -Infinity
 H                 -Infinity                  Infinity                 -Infinity
 C                 -Infinity                 -Infinity                 -Infinity
 H                 -Infinity                 -Infinity                 -Infinity
 C                 -Infinity                 -Infinity                 -Infinity
 H                 -Infinity                 -Infinity                 -Infinity
 C                 -Infinity                  Infinity                 -Infinity
 H                 -Infinity                 -Infinity                 -Infinity
 C                 -Infinity                  Infinity                 -Infinity
 H                 -Infinity                  Infinity                 -Infinity
 C                 -Infinity                 -Infinity                 -Infinity
 H                 -Infinity                 -Infinity                 -Infinity
 H                 -Infinity                 -Infinity                 -Infinity
 C                 -Infinity                  Infinity                 -Infinity
 H                 -Infinity                  Infinity                 -Infinity
 H                 -Infinity                  Infinity                 -Infinity
 C                 -Infinity                 -Infinity                 -Infinity
 H                 -Infinity                 -Infinity                 -Infinity
 H                 -Infinity                 -Infinity                 -Infinity
 C                 -Infinity                  Infinity                 -Infinity
 H                 -Infinity                  Infinity                 -Infinity
 H                 -Infinity                  Infinity                 -Infinity
 C                 -Infinity                 -Infinity                 -Infinity
 H                 -Infinity                 -Infinity                 -Infinity
 H                 -Infinity                 -Infinity                 -Infinity
 C                 -Infinity                  Infinity                 -Infinity
 H                 -Infinity                 -Infinity                 -Infinity
 H                 -Infinity                  Infinity                 -Infinity
 H                 -Infinity                 -Infinity                 -Infinity
 H                 -Infinity                  Infinity                 -Infinity
 H                 -Infinity                 -Infinity                 -Infinity
 H                 -Infinity                  Infinity                 -Infinity
 H                 -Infinity                 -Infinity                 -Infinity
 H                 -Infinity                  Infinity                 -Infinity
 Br                 -Infinity                 -Infinity                 -Infinity
 Co                 -Infinity                 -Infinity                 -Infinity
 P                 -Infinity                 -Infinity                 -Infinity
 Br                 -Infinity                  Infinity                 -Infinity
 P                 -Infinity                 -Infinity                 -Infinity
 C                 -Infinity                 -Infinity                 -Infinity
 C                 -Infinity                 -Infinity                 -Infinity
 C                 -Infinity                 -Infinity                 -Infinity
 C                 -Infinity                  Infinity                 -Infinity
 C                 -Infinity                 -Infinity                 -Infinity
 C                 -Infinity                  Infinity                 -Infinity
 C                 -Infinity                 -Infinity                 -Infinity
 C                 -Infinity                 -Infinity                 -Infinity
 C                 -Infinity                  Infinity                 -Infinity
 C                 -Infinity                  Infinity                 -Infinity
 C                 -Infinity                 -Infinity                 -Infinity
 C                 -Infinity                 -Infinity                 -Infinity
 C                 -Infinity                  Infinity                 -Infinity
 C                 -Infinity                  Infinity                 -Infinity
 C                 -Infinity                 -Infinity                 -Infinity
 C                 -Infinity                 -Infinity                 -Infinity
 C                 -Infinity                  Infinity                 -Infinity
 C                 -Infinity                  Infinity                 -Infinity
 C                 -Infinity                 -Infinity                 -Infinity
 H                 -Infinity                 -Infinity                 -Infinity
 C                 -Infinity                 -Infinity                 -Infinity
 H                 -Infinity                 -Infinity                 -Infinity
 C                 -Infinity                  Infinity                 -Infinity
 H                 -Infinity                 -Infinity                 -Infinity
 C                 -Infinity                  Infinity                 -Infinity
 H                 -Infinity                 -Infinity                 -Infinity
 C                 -Infinity                 -Infinity                 -Infinity
 H                 -Infinity                 -Infinity                 -Infinity
 C                 -Infinity                 -Infinity                 -Infinity
 H                 -Infinity                 -Infinity                 -Infinity
 C                 -Infinity                  Infinity                 -Infinity
 H                 -Infinity                  Infinity                 -Infinity
 C                 -Infinity                  Infinity                 -Infinity
 H                 -Infinity                  Infinity                 -Infinity
 C                 -Infinity                 -Infinity                 -Infinity
 H                 -Infinity                 -Infinity                 -Infinity
 C                 -Infinity                 -Infinity                 -Infinity
 H                 -Infinity                 -Infinity                 -Infinity
 C                 -Infinity                  Infinity                 -Infinity
 H                 -Infinity                 -Infinity                 -Infinity
 C                 -Infinity                  Infinity                 -Infinity
 H                 -Infinity                  Infinity                 -Infinity
 C                 -Infinity                 -Infinity                 -Infinity
 H                 -Infinity                 -Infinity                 -Infinity
 H                 -Infinity                 -Infinity                 -Infinity
 C                 -Infinity                  Infinity                 -Infinity
 H                 -Infinity                  Infinity                 -Infinity
 H                 -Infinity                  Infinity                 -Infinity
 C                 -Infinity                 -Infinity                 -Infinity
 H                 -Infinity                 -Infinity                 -Infinity
 H                 -Infinity                 -Infinity                 -Infinity
 C                 -Infinity                  Infinity                 -Infinity
 H                 -Infinity                  Infinity                 -Infinity
 H                 -Infinity                  Infinity                 -Infinity
 C                 -Infinity                 -Infinity                 -Infinity
 H                 -Infinity                 -Infinity                 -Infinity
 H                 -Infinity                 -Infinity                 -Infinity
 C                 -Infinity                  Infinity                 -Infinity
 H                 -Infinity                 -Infinity                 -Infinity
 H                 -Infinity                  Infinity                 -Infinity
 H                 -Infinity                 -Infinity                 -Infinity
 H                 -Infinity                  Infinity                 -Infinity
 H                 -Infinity                 -Infinity                 -Infinity
 H                 -Infinity                  Infinity                 -Infinity
 H                 -Infinity                 -Infinity                 -Infinity
 H                 -Infinity                  Infinity                 -Infinity
         142

 Br                 -Infinity                 -Infinity                 -Infinity
 Co                 -Infinity                 -Infinity                 -Infinity
 P                 -Infinity                 -Infinity                 -Infinity
 Br                 -Infinity                  Infinity                 -Infinity
 P                 -Infinity                 -Infinity                 -Infinity
 C                 -Infinity                 -Infinity                 -Infinity
 C                 -Infinity                 -Infinity                 -Infinity
 C                 -Infinity                 -Infinity                 -Infinity
 C                 -Infinity                  Infinity                 -Infinity
 C                 -Infinity                 -Infinity                 -Infinity
 C                 -Infinity                  Infinity                 -Infinity
 C                 -Infinity                 -Infinity                 -Infinity
 C                 -Infinity                 -Infinity                 -Infinity
 C                 -Infinity                  Infinity                 -Infinity
 C                 -Infinity                  Infinity                 -Infinity
 C                 -Infinity                 -Infinity                 -Infinity
 C                 -Infinity                 -Infinity                 -Infinity
 C                 -Infinity                  Infinity                 -Infinity
 C                 -Infinity                  Infinity                 -Infinity
 C                 -Infinity                 -Infinity                 -Infinity
 C                 -Infinity                 -Infinity                 -Infinity
 C                 -Infinity                  Infinity                 -Infinity
 C                 -Infinity                  Infinity                 -Infinity
 C                 -Infinity                 -Infinity                 -Infinity
 H                 -Infinity                 -Infinity                 -Infinity
 C                 -Infinity                 -Infinity                 -Infinity
 H                 -Infinity                 -Infinity                 -Infinity
 C                 -Infinity                  Infinity                 -Infinity
 H                 -Infinity                 -Infinity                 -Infinity
 C                 -Infinity                  Infinity                 -Infinity
 H                 -Infinity                 -Infinity                 -Infinity
 C                 -Infinity                 -Infinity                 -Infinity
 H                 -Infinity                 -Infinity                 -Infinity
 C                 -Infinity                 -Infinity                 -Infinity
 H                 -Infinity                 -Infinity                 -Infinity
 C                 -Infinity                  Infinity                 -Infinity
 H                 -Infinity                  Infinity                 -Infinity
 C                 -Infinity                  Infinity                 -Infinity
 H                 -Infinity                  Infinity                 -Infinity
 C                 -Infinity                 -Infinity                 -Infinity
 H                 -Infinity                 -Infinity                 -Infinity
 C                 -Infinity                 -Infinity                 -Infinity
 H                 -Infinity                 -Infinity                 -Infinity
 C                 -Infinity                  Infinity                 -Infinity
 H                 -Infinity                 -Infinity                 -Infinity
 C                 -Infinity                  Infinity                 -Infinity
 H                 -Infinity                  Infinity                 -Infinity
 C                 -Infinity                 -Infinity                 -Infinity
 H                 -Infinity                 -Infinity                 -Infinity
 H                 -Infinity                 -Infinity                 -Infinity
 C                 -Infinity                  Infinity                 -Infinity
 H                 -Infinity                  Infinity                 -Infinity
 H                 -Infinity                  Infinity                 -Infinity
 C                 -Infinity                 -Infinity                 -Infinity
 H                 -Infinity                 -Infinity                 -Infinity
 H                 -Infinity                 -Infinity                 -Infinity
 C                 -Infinity                  Infinity                 -Infinity
 H                 -Infinity                  Infinity                 -Infinity
 H                 -Infinity                  Infinity                 -Infinity
 C                 -Infinity                 -Infinity                 -Infinity
 H                 -Infinity                 -Infinity                 -Infinity
 H                 -Infinity                 -Infinity                 -Infinity
 C                 -Infinity                  Infinity                 -Infinity
 H                 -Infinity                 -Infinity                 -Infinity
 H                 -Infinity                  Infinity                 -Infinity
 H                 -Infinity                 -Infinity                 -Infinity
 H                 -Infinity                  Infinity                 -Infinity
 H                 -Infinity                 -Infinity                 -Infinity
 H                 -Infinity                  Infinity                 -Infinity
 H                 -Infinity                 -Infinity                 -Infinity
 H                 -Infinity                  Infinity                 -Infinity
 Br                 -Infinity                 -Infinity                 -Infinity
 Co                 -Infinity                 -Infinity                 -Infinity
 P                 -Infinity                 -Infinity                 -Infinity
 Br                 -Infinity                  Infinity                 -Infinity
 P                 -Infinity                 -Infinity                 -Infinity
 C                 -Infinity                 -Infinity                 -Infinity
 C                 -Infinity                 -Infinity                 -Infinity
 C                 -Infinity                 -Infinity                 -Infinity
 C                 -Infinity                  Infinity                 -Infinity
 C                 -Infinity                 -Infinity                 -Infinity
 C                 -Infinity                  Infinity                 -Infinity
 C                 -Infinity                 -Infinity                 -Infinity
 C                 -Infinity                 -Infinity                 -Infinity
 C                 -Infinity                  Infinity                 -Infinity
 C                 -Infinity                  Infinity                 -Infinity
 C                 -Infinity                 -Infinity                 -Infinity
 C                 -Infinity                 -Infinity                 -Infinity
 C                 -Infinity                  Infinity                 -Infinity
 C                 -Infinity                  Infinity                 -Infinity
 C                 -Infinity                 -Infinity                 -Infinity
 C                 -Infinity                 -Infinity                 -Infinity
 C                 -Infinity                  Infinity                 -Infinity
 C                 -Infinity                  Infinity                 -Infinity
 C                 -Infinity                 -Infinity                 -Infinity
 H                 -Infinity                 -Infinity                 -Infinity
 C                 -Infinity                 -Infinity                 -Infinity
 H                 -Infinity                 -Infinity                 -Infinity
 C                 -Infinity                  Infinity                 -Infinity
 H                 -Infinity                 -Infinity                 -Infinity
 C                 -Infinity                  Infinity                 -Infinity
 H                 -Infinity                 -Infinity                 -Infinity
 C                 -Infinity                 -Infinity                 -Infinity
 H                 -Infinity                 -Infinity                 -Infinity
 C                 -Infinity                 -Infinity                 -Infinity
 H                 -Infinity                 -Infinity                 -Infinity
 C                 -Infinity                  Infinity                 -Infinity
 H                 -Infinity                  Infinity                 -Infinity
 C                 -Infinity                  Infinity                 -Infinity
 H                 -Infinity                  Infinity                 -Infinity
 C                 -Infinity                 -Infinity                 -Infinity
 H                 -Infinity                 -Infinity                 -Infinity
 C                 -Infinity                 -Infinity                 -Infinity
 H                 -Infinity                 -Infinity                 -Infinity
 C                 -Infinity                  Infinity                 -Infinity
 H                 -Infinity                 -Infinity                 -Infinity
 C                 -Infinity                  Infinity                 -Infinity
 H                 -Infinity                  Infinity                 -Infinity
 C                 -Infinity                 -Infinity                 -Infinity
 H                 -Infinity                 -Infinity                 -Infinity
 H                 -Infinity                 -Infinity                 -Infinity
 C                 -Infinity                  Infinity                 -Infinity
 H                 -Infinity                  Infinity                 -Infinity
 H                 -Infinity                  Infinity                 -Infinity
 C                 -Infinity                 -Infinity                 -Infinity
 H                 -Infinity                 -Infinity                 -Infinity
 H                 -Infinity                 -Infinity                 -Infinity
 C                 -Infinity                  Infinity                 -Infinity
 H                 -Infinity                  Infinity                 -Infinity
 H                 -Infinity                  Infinity                 -Infinity
 C                 -Infinity                 -Infinity                 -Infinity
 H                 -Infinity                 -Infinity                 -Infinity
 H                 -Infinity                 -Infinity                 -Infinity
 C                 -Infinity                  Infinity                 -Infinity
 H                 -Infinity                 -Infinity                 -Infinity
 H                 -Infinity                  Infinity                 -Infinity
 H                 -Infinity                 -Infinity                 -Infinity
 H                 -Infinity                  Infinity                 -Infinity
 H                 -Infinity                 -Infinity                 -Infinity
 H                 -Infinity                  Infinity                 -Infinity
 H                 -Infinity                 -Infinity                 -Infinity
 H                 -Infinity                  Infinity                 -Infinity
         142

 Br                 -Infinity                 -Infinity                 -Infinity
 Co                 -Infinity                 -Infinity                 -Infinity
 P                 -Infinity                 -Infinity                 -Infinity
 Br                 -Infinity                  Infinity                 -Infinity
 P                 -Infinity                 -Infinity                 -Infinity
 C                 -Infinity                 -Infinity                 -Infinity
 C                 -Infinity                 -Infinity                 -Infinity
 C                 -Infinity                 -Infinity                 -Infinity
 C                 -Infinity                  Infinity                 -Infinity
 C                 -Infinity                 -Infinity                 -Infinity
 C                 -Infinity                  Infinity                 -Infinity
 C                 -Infinity                 -Infinity                 -Infinity
 C                 -Infinity                 -Infinity                 -Infinity
 C                 -Infinity                  Infinity                 -Infinity
 C                 -Infinity                  Infinity                 -Infinity
 C                 -Infinity                 -Infinity                 -Infinity
 C                 -Infinity                 -Infinity                 -Infinity
 C                 -Infinity                  Infinity                 -Infinity
 C                 -Infinity                  Infinity                 -Infinity
 C                 -Infinity                 -Infinity                 -Infinity
 C                 -Infinity                 -Infinity                 -Infinity
 C                 -Infinity                  Infinity                 -Infinity
 C                 -Infinity                  Infinity                 -Infinity
 C                 -Infinity                 -Infinity                 -Infinity
 H                 -Infinity                 -Infinity                 -Infinity
 C                 -Infinity                 -Infinity                 -Infinity
 H                 -Infinity                 -Infinity                 -Infinity
 C                 -Infinity                  Infinity                 -Infinity
 H                 -Infinity                 -Infinity                 -Infinity
 C                 -Infinity                  Infinity                 -Infinity
 H                 -Infinity                 -Infinity                 -Infinity
 C                 -Infinity                 -Infinity                 -Infinity
 H                 -Infinity                 -Infinity                 -Infinity
 C                 -Infinity                 -Infinity                 -Infinity
 H                 -Infinity                 -Infinity                 -Infinity
 C                 -Infinity                  Infinity                 -Infinity
 H                 -Infinity                  Infinity                 -Infinity
 C                 -Infinity                  Infinity                 -Infinity
 H                 -Infinity                  Infinity                 -Infinity
 C                 -Infinity                 -Infinity                 -Infinity
 H                 -Infinity                 -Infinity                 -Infinity
 C                 -Infinity                 -Infinity                 -Infinity
 H                 -Infinity                 -Infinity                 -Infinity
 C                 -Infinity                  Infinity                 -Infinity
 H                 -Infinity                 -Infinity                 -Infinity
 C                 -Infinity                  Infinity                 -Infinity
 H                 -Infinity                  Infinity                 -Infinity
 C                 -Infinity                 -Infinity                 -Infinity
 H                 -Infinity                 -Infinity                 -Infinity
 H                 -Infinity                 -Infinity                 -Infinity
 C                 -Infinity                  Infinity                 -Infinity
 H                 -Infinity                  Infinity                 -Infinity
 H                 -Infinity                  Infinity                 -Infinity
 C                 -Infinity                 -Infinity                 -Infinity
 H                 -Infinity                 -Infinity                 -Infinity
 H                 -Infinity                 -Infinity                 -Infinity
 C                 -Infinity                  Infinity                 -Infinity
 H                 -Infinity                  Infinity                 -Infinity
 H                 -Infinity                  Infinity                 -Infinity
 C                 -Infinity                 -Infinity                 -Infinity
 H                 -Infinity                 -Infinity                 -Infinity
 H                 -Infinity                 -Infinity                 -Infinity
 C                 -Infinity                  Infinity                 -Infinity
 H                 -Infinity                 -Infinity                 -Infinity
 H                 -Infinity                  Infinity                 -Infinity
 H                 -Infinity                 -Infinity                 -Infinity
 H                 -Infinity                  Infinity                 -Infinity
 H                 -Infinity                 -Infinity                 -Infinity
 H                 -Infinity                  Infinity                 -Infinity
 H                 -Infinity                 -Infinity                 -Infinity
 H                 -Infinity                  Infinity                 -Infinity
 Br                 -Infinity                 -Infinity                 -Infinity
 Co                 -Infinity                 -Infinity                 -Infinity
 P                 -Infinity                 -Infinity                 -Infinity
 Br                 -Infinity                  Infinity                 -Infinity
 P                 -Infinity                 -Infinity                 -Infinity
 C                 -Infinity                 -Infinity                 -Infinity
 C                 -Infinity                 -Infinity                 -Infinity
 C                 -Infinity                 -Infinity                 -Infinity
 C                 -Infinity                  Infinity                 -Infinity
 C                 -Infinity                 -Infinity                 -Infinity
 C                 -Infinity                  Infinity                 -Infinity
 C                 -Infinity                 -Infinity                 -Infinity
 C                 -Infinity                 -Infinity                 -Infinity
 C                 -Infinity                  Infinity                 -Infinity
 C                 -Infinity                  Infinity                 -Infinity
 C                 -Infinity                 -Infinity                 -Infinity
 C                 -Infinity                 -Infinity                 -Infinity
 C                 -Infinity                  Infinity                 -Infinity
 C                 -Infinity                  Infinity                 -Infinity
 C                 -Infinity                 -Infinity                 -Infinity
 C                 -Infinity                 -Infinity                 -Infinity
 C                 -Infinity                  Infinity                 -Infinity
 C                 -Infinity                  Infinity                 -Infinity
 C                 -Infinity                 -Infinity                 -Infinity
 H                 -Infinity                 -Infinity                 -Infinity
 C                 -Infinity                 -Infinity                 -Infinity
 H                 -Infinity                 -Infinity                 -Infinity
 C                 -Infinity                  Infinity                 -Infinity
 H                 -Infinity                 -Infinity                 -Infinity
 C                 -Infinity                  Infinity                 -Infinity
 H                 -Infinity                 -Infinity                 -Infinity
 C                 -Infinity                 -Infinity                 -Infinity
 H                 -Infinity                 -Infinity                 -Infinity
 C                 -Infinity                 -Infinity                 -Infinity
 H                 -Infinity                 -Infinity                 -Infinity
 C                 -Infinity                  Infinity                 -Infinity
 H                 -Infinity                  Infinity                 -Infinity
 C                 -Infinity                  Infinity                 -Infinity
 H                 -Infinity                  Infinity                 -Infinity
 C                 -Infinity                 -Infinity                 -Infinity
 H                 -Infinity                 -Infinity                 -Infinity
 C                 -Infinity                 -Infinity                 -Infinity
 H                 -Infinity                 -Infinity                 -Infinity
 C                 -Infinity                  Infinity                 -Infinity
 H                 -Infinity                 -Infinity                 -Infinity
 C                 -Infinity                  Infinity                 -Infinity
 H                 -Infinity                  Infinity                 -Infinity
 C                 -Infinity                 -Infinity                 -Infinity
 H                 -Infinity                 -Infinity                 -Infinity
 H                 -Infinity                 -Infinity                 -Infinity
 C                 -Infinity                  Infinity                 -Infinity
 H                 -Infinity                  Infinity                 -Infinity
 H                 -Infinity                  Infinity                 -Infinity
 C                 -Infinity                 -Infinity                 -Infinity
 H                 -Infinity                 -Infinity                 -Infinity
 H                 -Infinity                 -Infinity                 -Infinity
 C                 -Infinity                  Infinity                 -Infinity
 H                 -Infinity                  Infinity                 -Infinity
 H                 -Infinity                  Infinity                 -Infinity
 C                 -Infinity                 -Infinity                 -Infinity
 H                 -Infinity                 -Infinity                 -Infinity
 H                 -Infinity                 -Infinity                 -Infinity
 C                 -Infinity                  Infinity                 -Infinity
 H                 -Infinity                 -Infinity                 -Infinity
 H                 -Infinity                  Infinity                 -Infinity
 H                 -Infinity                 -Infinity                 -Infinity
 H                 -Infinity                  Infinity                 -Infinity
 H                 -Infinity                 -Infinity                 -Infinity
 H                 -Infinity                  Infinity                 -Infinity
 H                 -Infinity                 -Infinity                 -Infinity
 H                 -Infinity                  Infinity                 -Infinity
         142

 Br                 -Infinity                 -Infinity                 -Infinity
 Co                 -Infinity                 -Infinity                 -Infinity
 P                 -Infinity                 -Infinity                 -Infinity
 Br                 -Infinity                  Infinity                 -Infinity
 P                 -Infinity                 -Infinity                 -Infinity
 C                 -Infinity                 -Infinity                 -Infinity
 C                 -Infinity                 -Infinity                 -Infinity
 C                 -Infinity                 -Infinity                 -Infinity
 C                 -Infinity                  Infinity                 -Infinity
 C                 -Infinity                 -Infinity                 -Infinity
 C                 -Infinity                  Infinity                 -Infinity
 C                 -Infinity                 -Infinity                 -Infinity
 C                 -Infinity                 -Infinity                 -Infinity
 C                 -Infinity                  Infinity                 -Infinity
 C                 -Infinity                  Infinity                 -Infinity
 C                 -Infinity                 -Infinity                 -Infinity
 C                 -Infinity                 -Infinity                 -Infinity
 C                 -Infinity                  Infinity                 -Infinity
 C                 -Infinity                  Infinity                 -Infinity
 C                 -Infinity                 -Infinity                 -Infinity
 C                 -Infinity                 -Infinity                 -Infinity
 C                 -Infinity                  Infinity                 -Infinity
 C                 -Infinity                  Infinity                 -Infinity
 C                 -Infinity                 -Infinity                 -Infinity
 H                 -Infinity                 -Infinity                 -Infinity
 C                 -Infinity                 -Infinity                 -Infinity
 H                 -Infinity                 -Infinity                 -Infinity
 C                 -Infinity                  Infinity                 -Infinity
 H                 -Infinity                 -Infinity                 -Infinity
 C                 -Infinity                  Infinity                 -Infinity
 H                 -Infinity                 -Infinity                 -Infinity
 C                 -Infinity                 -Infinity                 -Infinity
 H                 -Infinity                 -Infinity                 -Infinity
 C                 -Infinity                 -Infinity                 -Infinity
 H                 -Infinity                 -Infinity                 -Infinity
 C                 -Infinity                  Infinity                 -Infinity
 H                 -Infinity                  Infinity                 -Infinity
 C                 -Infinity                  Infinity                 -Infinity
 H                 -Infinity                  Infinity                 -Infinity
 C                 -Infinity                 -Infinity                 -Infinity
 H                 -Infinity                 -Infinity                 -Infinity
 C                 -Infinity                 -Infinity                 -Infinity
 H                 -Infinity                 -Infinity                 -Infinity
 C                 -Infinity                  Infinity                 -Infinity
 H                 -Infinity                 -Infinity                 -Infinity
 C                 -Infinity                  Infinity                 -Infinity
 H                 -Infinity                  Infinity                 -Infinity
 C                 -Infinity                 -Infinity                 -Infinity
 H                 -Infinity                 -Infinity                 -Infinity
 H                 -Infinity                 -Infinity                 -Infinity
 C                 -Infinity                  Infinity                 -Infinity
 H                 -Infinity                  Infinity                 -Infinity
 H                 -Infinity                  Infinity                 -Infinity
 C                 -Infinity                 -Infinity                 -Infinity
 H                 -Infinity                 -Infinity                 -Infinity
 H                 -Infinity                 -Infinity                 -Infinity
 C                 -Infinity                  Infinity                 -Infinity
 H                 -Infinity                  Infinity                 -Infinity
 H                 -Infinity                  Infinity                 -Infinity
 C                 -Infinity                 -Infinity                 -Infinity
 H                 -Infinity                 -Infinity                 -Infinity
 H                 -Infinity                 -Infinity                 -Infinity
 C                 -Infinity                  Infinity                 -Infinity
 H                 -Infinity                 -Infinity                 -Infinity
 H                 -Infinity                  Infinity                 -Infinity
 H                 -Infinity                 -Infinity                 -Infinity
 H                 -Infinity                  Infinity                 -Infinity
 H                 -Infinity                 -Infinity                 -Infinity
 H                 -Infinity                  Infinity                 -Infinity
 H                 -Infinity                 -Infinity                 -Infinity
 H                 -Infinity                  Infinity                 -Infinity
 Br                 -Infinity                 -Infinity                 -Infinity
 Co                 -Infinity                 -Infinity                 -Infinity
 P                 -Infinity                 -Infinity                 -Infinity
 Br                 -Infinity                  Infinity                 -Infinity
 P                 -Infinity                 -Infinity                 -Infinity
 C                 -Infinity                 -Infinity                 -Infinity
 C                 -Infinity                 -Infinity                 -Infinity
 C                 -Infinity                 -Infinity                 -Infinity
 C                 -Infinity                  Infinity                 -Infinity
 C                 -Infinity                 -Infinity                 -Infinity
 C                 -Infinity                  Infinity                 -Infinity
 C                 -Infinity                 -Infinity                 -Infinity
 C                 -Infinity                 -Infinity                 -Infinity
 C                 -Infinity                  Infinity                 -Infinity
 C                 -Infinity                  Infinity                 -Infinity
 C                 -Infinity                 -Infinity                 -Infinity
 C                 -Infinity                 -Infinity                 -Infinity
 C                 -Infinity                  Infinity                 -Infinity
 C                 -Infinity                  Infinity                 -Infinity
 C                 -Infinity                 -Infinity                 -Infinity
 C                 -Infinity                 -Infinity                 -Infinity
 C                 -Infinity                  Infinity                 -Infinity
 C                 -Infinity                  Infinity                 -Infinity
 C                 -Infinity                 -Infinity                 -Infinity
 H                 -Infinity                 -Infinity                 -Infinity
 C                 -Infinity                 -Infinity                 -Infinity
 H                 -Infinity                 -Infinity                 -Infinity
 C                 -Infinity                  Infinity                 -Infinity
 H                 -Infinity                 -Infinity                 -Infinity
 C                 -Infinity                  Infinity                 -Infinity
 H                 -Infinity                 -Infinity                 -Infinity
 C                 -Infinity                 -Infinity                 -Infinity
 H                 -Infinity                 -Infinity                 -Infinity
 C                 -Infinity                 -Infinity                 -Infinity
 H                 -Infinity                 -Infinity                 -Infinity
 C                 -Infinity                  Infinity                 -Infinity
 H                 -Infinity                  Infinity                 -Infinity
 C                 -Infinity                  Infinity                 -Infinity
 H                 -Infinity                  Infinity                 -Infinity
 C                 -Infinity                 -Infinity                 -Infinity
 H                 -Infinity                 -Infinity                 -Infinity
 C                 -Infinity                 -Infinity                 -Infinity
 H                 -Infinity                 -Infinity                 -Infinity
 C                 -Infinity                  Infinity                 -Infinity
 H                 -Infinity                 -Infinity                 -Infinity
 C                 -Infinity                  Infinity                 -Infinity
 H                 -Infinity                  Infinity                 -Infinity
 C                 -Infinity                 -Infinity                 -Infinity
 H                 -Infinity                 -Infinity                 -Infinity
 H                 -Infinity                 -Infinity                 -Infinity
 C                 -Infinity                  Infinity                 -Infinity
 H                 -Infinity                  Infinity                 -Infinity
 H                 -Infinity                  Infinity                 -Infinity
 C                 -Infinity                 -Infinity                 -Infinity
 H                 -Infinity                 -Infinity                 -Infinity
 H                 -Infinity                 -Infinity                 -Infinity
 C                 -Infinity                  Infinity                 -Infinity
 H                 -Infinity                  Infinity                 -Infinity
 H                 -Infinity                  Infinity                 -Infinity
 C                 -Infinity                 -Infinity                 -Infinity
 H                 -Infinity                 -Infinity                 -Infinity
 H                 -Infinity                 -Infinity                 -Infinity
 C                 -Infinity                  Infinity                 -Infinity
 H                 -Infinity                 -Infinity                 -Infinity
 H                 -Infinity                  Infinity                 -Infinity
 H                 -Infinity                 -Infinity                 -Infinity
 H                 -Infinity                  Infinity                 -Infinity
 H                 -Infinity                 -Infinity                 -Infinity
 H                 -Infinity                  Infinity                 -Infinity
 H                 -Infinity                 -Infinity                 -Infinity
 H                 -Infinity                  Infinity                 -Infinity
         142

 Br                 -Infinity                 -Infinity                 -Infinity
 Co                 -Infinity                 -Infinity                 -Infinity
 P                 -Infinity                 -Infinity                 -Infinity
 Br                 -Infinity                  Infinity                 -Infinity
 P                 -Infinity                 -Infinity                 -Infinity
 C                 -Infinity                 -Infinity                 -Infinity
 C                 -Infinity                 -Infinity                 -Infinity
 C                 -Infinity                 -Infinity                 -Infinity
 C                 -Infinity                  Infinity                 -Infinity
 C                 -Infinity                 -Infinity                 -Infinity
 C                 -Infinity                  Infinity                 -Infinity
 C                 -Infinity                 -Infinity                 -Infinity
 C                 -Infinity                 -Infinity                 -Infinity
 C                 -Infinity                  Infinity                 -Infinity
 C                 -Infinity                  Infinity                 -Infinity
 C                 -Infinity                 -Infinity                 -Infinity
 C                 -Infinity                 -Infinity                 -Infinity
 C                 -Infinity                  Infinity                 -Infinity
 C                 -Infinity                  Infinity                 -Infinity
 C                 -Infinity                 -Infinity                 -Infinity
 C                 -Infinity                 -Infinity                 -Infinity
 C                 -Infinity                  Infinity                 -Infinity
 C                 -Infinity                  Infinity                 -Infinity
 C                 -Infinity                 -Infinity                 -Infinity
 H                 -Infinity                 -Infinity                 -Infinity
 C                 -Infinity                 -Infinity                 -Infinity
 H                 -Infinity                 -Infinity                 -Infinity
 C                 -Infinity                  Infinity                 -Infinity
 H                 -Infinity                 -Infinity                 -Infinity
 C                 -Infinity                  Infinity                 -Infinity
 H                 -Infinity                 -Infinity                 -Infinity
 C                 -Infinity                 -Infinity                 -Infinity
 H                 -Infinity                 -Infinity                 -Infinity
 C                 -Infinity                 -Infinity                 -Infinity
 H                 -Infinity                 -Infinity                 -Infinity
 C                 -Infinity                  Infinity                 -Infinity
 H                 -Infinity                  Infinity                 -Infinity
 C                 -Infinity                  Infinity                 -Infinity
 H                 -Infinity                  Infinity                 -Infinity
 C                 -Infinity                 -Infinity                 -Infinity
 H                 -Infinity                 -Infinity                 -Infinity
 C                 -Infinity                 -Infinity                 -Infinity
 H                 -Infinity                 -Infinity                 -Infinity
 C                 -Infinity                  Infinity                 -Infinity
 H                 -Infinity                 -Infinity                 -Infinity
 C                 -Infinity                  Infinity                 -Infinity
 H                 -Infinity                  Infinity                 -Infinity
 C                 -Infinity                 -Infinity                 -Infinity
 H                 -Infinity                 -Infinity                 -Infinity
 H                 -Infinity                 -Infinity                 -Infinity
 C                 -Infinity                  Infinity                 -Infinity
 H                 -Infinity                  Infinity                 -Infinity
 H                 -Infinity                  Infinity                 -Infinity
 C                 -Infinity                 -Infinity                 -Infinity
 H                 -Infinity                 -Infinity                 -Infinity
 H                 -Infinity                 -Infinity                 -Infinity
 C                 -Infinity                  Infinity                 -Infinity
 H                 -Infinity                  Infinity                 -Infinity
 H                 -Infinity                  Infinity                 -Infinity
 C                 -Infinity                 -Infinity                 -Infinity
 H                 -Infinity                 -Infinity                 -Infinity
 H                 -Infinity                 -Infinity                 -Infinity
 C                 -Infinity                  Infinity                 -Infinity
 H                 -Infinity                 -Infinity                 -Infinity
 H                 -Infinity                  Infinity                 -Infinity
 H                 -Infinity                 -Infinity                 -Infinity
 H                 -Infinity                  Infinity                 -Infinity
 H                 -Infinity                 -Infinity                 -Infinity
 H                 -Infinity                  Infinity                 -Infinity
 H                 -Infinity                 -Infinity                 -Infinity
 H                 -Infinity                  Infinity                 -Infinity
 Br                 -Infinity                 -Infinity                 -Infinity
 Co                 -Infinity                 -Infinity                 -Infinity
 P                 -Infinity                 -Infinity                 -Infinity
 Br                 -Infinity                  Infinity                 -Infinity
 P                 -Infinity                 -Infinity                 -Infinity
 C                 -Infinity                 -Infinity                 -Infinity
 C                 -Infinity                 -Infinity                 -Infinity
 C                 -Infinity                 -Infinity                 -Infinity
 C                 -Infinity                  Infinity                 -Infinity
 C                 -Infinity                 -Infinity                 -Infinity
 C                 -Infinity                  Infinity                 -Infinity
 C                 -Infinity                 -Infinity                 -Infinity
 C                 -Infinity                 -Infinity                 -Infinity
 C                 -Infinity                  Infinity                 -Infinity
 C                 -Infinity                  Infinity                 -Infinity
 C                 -Infinity                 -Infinity                 -Infinity
 C                 -Infinity                 -Infinity                 -Infinity
 C                 -Infinity                  Infinity                 -Infinity
 C                 -Infinity                  Infinity                 -Infinity
 C                 -Infinity                 -Infinity                 -Infinity
 C                 -Infinity                 -Infinity                 -Infinity
 C                 -Infinity                  Infinity                 -Infinity
 C                 -Infinity                  Infinity                 -Infinity
 C                 -Infinity                 -Infinity                 -Infinity
 H                 -Infinity                 -Infinity                 -Infinity
 C                 -Infinity                 -Infinity                 -Infinity
 H                 -Infinity                 -Infinity                 -Infinity
 C                 -Infinity                  Infinity                 -Infinity
 H                 -Infinity                 -Infinity                 -Infinity
 C                 -Infinity                  Infinity                 -Infinity
 H                 -Infinity                 -Infinity                 -Infinity
 C                 -Infinity                 -Infinity                 -Infinity
 H                 -Infinity                 -Infinity                 -Infinity
 C                 -Infinity                 -Infinity                 -Infinity
 H                 -Infinity                 -Infinity                 -Infinity
 C                 -Infinity                  Infinity                 -Infinity
 H                 -Infinity                  Infinity                 -Infinity
 C                 -Infinity                  Infinity                 -Infinity
 H                 -Infinity                  Infinity                 -Infinity
 C                 -Infinity                 -Infinity                 -Infinity
 H                 -Infinity                 -Infinity                 -Infinity
 C                 -Infinity                 -Infinity                 -Infinity
 H                 -Infinity                 -Infinity                 -Infinity
 C                 -Infinity                  Infinity                 -Infinity
 H                 -Infinity                 -Infinity                 -Infinity
 C                 -Infinity                  Infinity                 -Infinity
 H                 -Infinity                  Infinity                 -Infinity
 C                 -Infinity                 -Infinity                 -Infinity
 H                 -Infinity                 -Infinity                 -Infinity
 H                 -Infinity                 -Infinity                 -Infinity
 C                 -Infinity                  Infinity                 -Infinity
 H                 -Infinity                  Infinity                 -Infinity
 H                 -Infinity                  Infinity                 -Infinity
 C                 -Infinity                 -Infinity                 -Infinity
 H                 -Infinity                 -Infinity                 -Infinity
 H                 -Infinity                 -Infinity                 -Infinity
 C                 -Infinity                  Infinity                 -Infinity
 H                 -Infinity                  Infinity                 -Infinity
 H                 -Infinity                  Infinity                 -Infinity
 C                 -Infinity                 -Infinity                 -Infinity
 H                 -Infinity                 -Infinity                 -Infinity
 H                 -Infinity                 -Infinity                 -Infinity
 C                 -Infinity                  Infinity                 -Infinity
 H                 -Infinity                 -Infinity                 -Infinity
 H                 -Infinity                  Infinity                 -Infinity
 H                 -Infinity                 -Infinity                 -Infinity
 H                 -Infinity                  Infinity                 -Infinity
 H                 -Infinity                 -Infinity                 -Infinity
 H                 -Infinity                  Infinity                 -Infinity
 H                 -Infinity                 -Infinity                 -Infinity
 H                 -Infinity                  Infinity                 -Infinity
         142

 Br                 -Infinity                 -Infinity                 -Infinity
 Co                 -Infinity                 -Infinity                 -Infinity
 P                 -Infinity                 -Infinity                 -Infinity
 Br                 -Infinity                  Infinity                 -Infinity
 P                 -Infinity                 -Infinity                 -Infinity
 C                 -Infinity                 -Infinity                 -Infinity
 C                 -Infinity                 -Infinity                 -Infinity
 C                 -Infinity                 -Infinity                 -Infinity
 C                 -Infinity                  Infinity                 -Infinity
 C                 -Infinity                 -Infinity                 -Infinity
 C                 -Infinity                  Infinity                 -Infinity
 C                 -Infinity                 -Infinity                 -Infinity
 C                 -Infinity                 -Infinity                 -Infinity
 C                 -Infinity                  Infinity                 -Infinity
 C                 -Infinity                  Infinity                 -Infinity
 C                 -Infinity                 -Infinity                 -Infinity
 C                 -Infinity                 -Infinity                 -Infinity
 C                 -Infinity                  Infinity                 -Infinity
 C                 -Infinity                  Infinity                 -Infinity
 C                 -Infinity                 -Infinity                 -Infinity
 C                 -Infinity                 -Infinity                 -Infinity
 C                 -Infinity                  Infinity                 -Infinity
 C                 -Infinity                  Infinity                 -Infinity
 C                 -Infinity                 -Infinity                 -Infinity
 H                 -Infinity                 -Infinity                 -Infinity
 C                 -Infinity                 -Infinity                 -Infinity
 H                 -Infinity                 -Infinity                 -Infinity
 C                 -Infinity                  Infinity                 -Infinity
 H                 -Infinity                 -Infinity                 -Infinity
 C                 -Infinity                  Infinity                 -Infinity
 H                 -Infinity                 -Infinity                 -Infinity
 C                 -Infinity                 -Infinity                 -Infinity
 H                 -Infinity                 -Infinity                 -Infinity
 C                 -Infinity                 -Infinity                 -Infinity
 H                 -Infinity                 -Infinity                 -Infinity
 C                 -Infinity                  Infinity                 -Infinity
 H                 -Infinity                  Infinity                 -Infinity
 C                 -Infinity                  Infinity                 -Infinity
 H                 -Infinity                  Infinity                 -Infinity
 C                 -Infinity                 -Infinity                 -Infinity
 H                 -Infinity                 -Infinity                 -Infinity
 C                 -Infinity                 -Infinity                 -Infinity
 H                 -Infinity                 -Infinity                 -Infinity
 C                 -Infinity                  Infinity                 -Infinity
 H                 -Infinity                 -Infinity                 -Infinity
 C                 -Infinity                  Infinity                 -Infinity
 H                 -Infinity                  Infinity                 -Infinity
 C                 -Infinity                 -Infinity                 -Infinity
 H                 -Infinity                 -Infinity                 -Infinity
 H                 -Infinity                 -Infinity                 -Infinity
 C                 -Infinity                  Infinity                 -Infinity
 H                 -Infinity                  Infinity                 -Infinity
 H                 -Infinity                  Infinity                 -Infinity
 C                 -Infinity                 -Infinity                 -Infinity
 H                 -Infinity                 -Infinity                 -Infinity
 H                 -Infinity                 -Infinity                 -Infinity
 C                 -Infinity                  Infinity                 -Infinity
 H                 -Infinity                  Infinity                 -Infinity
 H                 -Infinity                  Infinity                 -Infinity
 C                 -Infinity                 -Infinity                 -Infinity
 H                 -Infinity                 -Infinity                 -Infinity
 H                 -Infinity                 -Infinity                 -Infinity
 C                 -Infinity                  Infinity                 -Infinity
 H                 -Infinity                 -Infinity                 -Infinity
 H                 -Infinity                  Infinity                 -Infinity
 H                 -Infinity                 -Infinity                 -Infinity
 H                 -Infinity                  Infinity                 -Infinity
 H                 -Infinity                 -Infinity                 -Infinity
 H                 -Infinity                  Infinity                 -Infinity
 H                 -Infinity                 -Infinity                 -Infinity
 H                 -Infinity                  Infinity                 -Infinity
 Br                 -Infinity                 -Infinity                 -Infinity
 Co                 -Infinity                 -Infinity                 -Infinity
 P                 -Infinity                 -Infinity                 -Infinity
 Br                 -Infinity                  Infinity                 -Infinity
 P                 -Infinity                 -Infinity                 -Infinity
 C                 -Infinity                 -Infinity                 -Infinity
 C                 -Infinity                 -Infinity                 -Infinity
 C                 -Infinity                 -Infinity                 -Infinity
 C                 -Infinity                  Infinity                 -Infinity
 C                 -Infinity                 -Infinity                 -Infinity
 C                 -Infinity                  Infinity                 -Infinity
 C                 -Infinity                 -Infinity                 -Infinity
 C                 -Infinity                 -Infinity                 -Infinity
 C                 -Infinity                  Infinity                 -Infinity
 C                 -Infinity                  Infinity                 -Infinity
 C                 -Infinity                 -Infinity                 -Infinity
 C                 -Infinity                 -Infinity                 -Infinity
 C                 -Infinity                  Infinity                 -Infinity
 C                 -Infinity                  Infinity                 -Infinity
 C                 -Infinity                 -Infinity                 -Infinity
 C                 -Infinity                 -Infinity                 -Infinity
 C                 -Infinity                  Infinity                 -Infinity
 C                 -Infinity                  Infinity                 -Infinity
 C                 -Infinity                 -Infinity                 -Infinity
 H                 -Infinity                 -Infinity                 -Infinity
 C                 -Infinity                 -Infinity                 -Infinity
 H                 -Infinity                 -Infinity                 -Infinity
 C                 -Infinity                  Infinity                 -Infinity
 H                 -Infinity                 -Infinity                 -Infinity
 C                 -Infinity                  Infinity                 -Infinity
[truncated: 533,334 more chars]
