# Supplementary material for: Unraveling the Contributions to Spin–Lattice Relaxation in Kramers Single-Molecule Magnets
Source: J Am Chem Soc. 2022 Dec 9;144(50):22965–75. doi: 10.1021/jacs.2c08876 (PMC9782788; doi:10.1021/jacs.2c08876)
Supplement: Supplementary file 2 — ja2c08876_si_002.zip [file ja2c08876_si_002.zip › phonon_Co/mol-5/mode-1-10/4/Cart_disp.xyz]

         142

 Br -0.44500717870536666        3.0280884113336737        2.4620295489521853     
 Co  -1.0308104461548357        1.5948780058254590        4.2435286932252154     
 P  -2.9266506330560245       0.48652512524871139        3.5666410899924879     
 Br  -1.5414506836420523        2.8898833891809677        6.1467685029738037     
 P  0.80426476221706233       0.34441975695909283        4.8337728834811333     
 C  -2.6657334638839050      -0.66837924612343047        2.1791575339853337     
 C  -3.8273349370941023      -0.50451716454385087        4.8160706622768634     
 C  -4.1708841648289763        1.6854702700152211        2.9558804624227211     
 C  0.52595358118542967      -0.89507599447358999        6.1411906042927829     
 C   1.6589763883726081      -0.54844402553209259        3.4850222605558421     
 C   2.1112962552948984        1.4180227114005433        5.5419266397161211     
 C  -1.9563786111131287      -0.21238250991014476        1.0503193327898028     
 C  -3.1043035167923985       -2.0030927038236999        2.2292899471688945     
 C  -3.1008318113256559       -1.4293620237322018        5.5888794616433817     
 C  -5.2104924274386013      -0.36842714271672700        5.0270947601171594     
 C  -4.4302471772648255        2.8379205728290438        3.7224184686669046     
 C  -4.8787266734034240        1.4782945667425953        1.7577280598907783     
 C -0.24352257027996699      -0.50870556980087556        7.2550479028015484     
 C   1.0937511777583184       -2.1810320413865076        6.1002874566319871     
 C  0.90354947143325048       -1.4088484067419027        2.6679221880113837     
 C   3.0295978168461160      -0.37526028114019805        3.2210341102863116     
 C   2.4503382176610726        2.6056595216346947        4.8662440474961421     
 C   2.8014239154519287        1.0666070683935409        6.7168330252109536     
 C  -1.7091496800555492       -1.0806514974012005       -1.2010893183531365E-002
 H  -1.5879395277209425       0.81292114517099967        1.0142496273379411     
 C  -2.8392145987551651       -2.8715547787984290        1.1665943125516844     
 H  -3.6372186231568002       -2.3718467391439262        3.1001206932913563     
 C  -3.7431290767663423       -2.1823509833757311        6.5766867849194277     
 H  -2.0307562275301145       -1.5586770577972955        5.4342382963871358     
 C  -5.8536560259154760       -1.1408187082334564        6.0017548188876573     
 H  -5.7785861339006690       0.35357938179765663        4.4441920682867035     
 C  -5.4017910593716740        3.7527404201519228        3.3041277480295301     
 H  -3.8644613524518512        3.0213520779595795        4.6369633220057569     
 C  -5.8396255758972853        2.4052493073893979        1.3377256601211509     
 H  -4.6710047349264014       0.59684078674434060        1.1521186728222312     
 C -0.42125914743701676       -1.3881436773866305        8.3229981262263930     
 H -0.69618048136458144       0.48210390213688104        7.2852559161236670     
 C  0.89848000982884502       -3.0613512149347484        7.1681575848435584     
 H   1.6736338165660081       -2.4956575350464663        5.2361385017673774     
 C   1.5071096871308383       -2.0653848495026881        1.5921173227136669     
 H -0.15696555636901083       -1.5655381476952783        2.8597056801599670     
 C   3.6320674915876983       -1.0463981806638747        2.1511508312389163     
 H   3.6187675538791089       0.29839000599460119        3.8386727884616736     
 C   3.4839951702166498        3.4124031494171962        5.3514076020720402     
 H   1.9004104467323677        2.8971107692472291        3.9697062602494531     
 C   3.8309581594800313        1.8823961057719294        7.1994774110145334     
 H   2.5290013953415720       0.15820635550394319        7.2527116087612091     
 C  -2.1448208034530798       -2.4112747755655635        4.6929198782328270E-002
 H  -1.1588231245248946      -0.73031989008755338      -0.88196491565441237     
 H  -3.1690218953687666       -3.9079306253666739        1.2372039766383025     
 C  -5.1177541406772429       -2.0337276542818081        6.7873809592893792     
 H  -3.1586078777153528       -2.8657855011174806        7.1907024857389912     
 H  -6.9245183063584559       -1.0224196793161517        6.1601302503486037     
 C  -6.1067744056321285        3.5398874220469820        2.1127409929528844     
 H  -5.5988571230118422        4.6395071628476430        3.9081070078098010     
 H  -6.3905106250084609        2.2399197680463785       0.41216528943381492     
 C  0.14787320663724146       -2.6666944167643796        8.2791824634931377     
 H  -1.0107348388894459       -1.0845880825089147        9.1858284302182973     
 H   1.3296871744850831       -4.0598945128550072        7.1133442989652602     
 C   2.8678458396676314       -1.8798884023958586        1.3288102196345690     
 H  0.90627079278544165       -2.7013199927130054       0.94503584111404582     
 H   4.6930121535697902      -0.89843887419590962        1.9524576840009074     
 C   4.1760591443798560        3.0512090343778531        6.5133207039717274     
 H   3.7445813788461613        4.3295998942106158        4.8238817655620032     
 H   4.3759522973093867        1.6083557245642579        8.1030236212061713     
 H  -1.9189927519828458       -3.0799074051911153      -0.78109925732479657     
 H  -5.6099935592625094       -2.5870316616403617        7.5877056765732496     
 H  -6.8609687478971688        4.2572569136729390        1.7893635076798506     
 H  -1.2586646692817671E-002  -3.3508106735100593        9.1105406849113617     
 H   3.3234544698134778       -2.3595121838043842       0.46220912039518042     
 H   4.9841187790059047        3.6783974215436279        6.8847615960284578     
 Br   7.8147474003617710        5.1995763610348966        14.324390067894035     
 Co   8.3253141491767710        6.4946238239702252        12.421166194519300     
 P   10.160375290710460        7.7451048918655854        13.011411710936420     
 Br   8.9111214695085508        5.0614891735965992        10.639614961711025     
 P   6.4294595476295662        7.6029812052984402        11.744306310639349     
 C   9.8820970735799243        8.9845916223355857        14.318845424837809     
 C   11.015084962745188        8.6379747226959189        11.662663635055443     
 C   11.467415779291215        6.6714932214592091        13.719536815493715     
 C   6.6903999873597062        8.7578937358722531        10.356833265813417     
 C   5.5287783243104665        8.5940290720769994        12.993732247513906     
 C   5.1852339268168883        6.4040419492351548        11.133527313916332     
 C   9.1126354640465177        8.5982200038430872        15.432712498034210     
 C   10.449918426864937        10.270538952058930        14.277950520068973     
 C   10.259658713743566        9.4983881689570691        10.845574358321830     
 C   12.385703540704343        8.4647829801035108        11.398664377274278     
 C   11.806437430403930        5.4838593147332890        13.043841456452903     
 C   12.157580695939279        7.0229061995045710        14.894421631541261     
 C   7.3997703051735559        8.3019068844633335        9.2280022518033640     
 C   6.2518387342120789        10.092611022251354        10.406972046593962     
 C   6.2552872393175729        9.5188708786856804        13.766540162961007     
 C   4.1456173142441681        8.4579555683839676        13.204747041114580     
 C   4.9258573844395483        5.2515930884007238        11.900062017067944     
 C   4.4774291775818078        6.6112054676772178        9.9353498081859684     
 C   8.9349380493133825        9.4776492130157965        16.500678000888396     
 H   8.6599638246708253        7.6074158183382536        15.462918296635122     
 C   10.254685906127341        11.150849651507581        15.345836290056214     
 H   11.029790938479350        10.585164355031838        13.413795198143541     
 C   10.863215339613573        10.154922582464035        9.7697664435325944     
 H   9.1991465753042974        9.6550858470480652        11.037367694016856     
 C   12.988170511477652        9.1359196420406814        10.328778908458442     
 H   12.974872858832869        7.7911253989834721        12.016294681881028     
 C   12.840111654412397        4.6771174643944828        13.528968357507912     
 H   11.256483110359325        5.1924098688738383        12.147319796226213     
 C   13.187133641241848        6.2071191255926319        15.377029832498891     
 H   11.885174029443689        7.9313033534343695        15.430312216819756     
 C   7.6470316748395115        9.1701892708206714        8.1656893362508445     
 H   7.7682035081435350        7.2766014071786698        9.1919267057945149     
 C   6.5169576729262184        10.961085680961586        9.3442935811122734     
 H   5.7189090329123751        10.461359216949589        11.277795551911574     
 C   5.6129900635401428        10.271876005596930        14.754336280477796     
 H   7.3253662280286544        9.6481713610262272        13.611906307822208     
 C   3.5024552204227088        9.2303617440962711        14.179397635942463     
 H   3.5775191295508488        7.7359525567361356        12.621844366051794     
 C   3.9543369876361569        4.3367617464451929        11.481740874318739     
 H   5.4916189395776911        5.0681691635407606        12.814624166655289     
 C   3.5165574226425291        5.6842370794214601        9.5153152914608867     
 H   4.6851619718672080        7.4926590829802837        9.3297450025214843     
 C   9.5040937266169312        10.756191563070274        16.456869880539816     
 H   8.3454797313389708        9.1740922706001111        17.363518555044525     
 H   10.685911875723221        12.149386304282176        15.291028767493906     
 C   12.223947909568091        9.9694168160474934        9.5064471966449080     
 H   10.262375948516757        10.790860715811114        9.1226896014973597     
 H   14.049112423341304        8.9879516190631588        10.130075787045749     
 C   13.532215019968465        5.0383103148195625        14.690858466054067     
 H   13.100680958540396        3.7599240129044431        13.001430546807534     
 H   13.732156575282785        6.4811595910037694        16.280558764995202     
 C   7.2113748415496541        10.500817073162795        8.2246391515747845     
 H   8.1973791747550315        8.8198668762456656        7.2957450029989834     
 H   6.1871566221201304        11.997463457097391        9.4149085431516397     
 C   4.2383612198855714        10.123268963294944        14.965021816249983     
 H   6.1975137526625739        10.955313193222562        15.368347222490881     
 H   2.4315896451491956        9.1119786675114653        14.337765547435348     
 C   3.2493950334811803        4.5495996837752424        10.290325938400326     
 H   3.7572586767047467        3.4499958373672128        12.085716312365005     
 H   2.9657050631450836        5.8495537299867557        8.5897321672432891     
 H   9.3436624567474862        11.440298413844815        17.288242458585401     
 H   12.679551156134794        10.449037786693161        8.6398411386722049     
 H   14.340290091011756        4.4111244911164302        15.062269220323863     
 H   7.4372310136840287        11.169462938646891        7.3966278457902970     
 H   3.7461199879118241        10.676585412980048        15.765337092206043     
 H   2.4952227943145462        3.8322186790826285        9.9669217621144917     
         142

 Br -0.44691703219509837        3.0246326744919898        2.4575601363795760     
 Co  -1.0308403551570939        1.5948778144491862        4.2421032354789547     
 P  -2.9251611099282235       0.48297186064127584        3.5673815898728636     
 Br  -1.5433587869849497        2.8933379735419194        6.1422999414301138     
 P  0.80575379175620920       0.34797189249113819        4.8345137263020765     
 C  -2.6638091202347094      -0.67404737392225889        2.1818997158260669     
 C  -3.8246960758843969      -0.50561611766165837        4.8192940696130204     
 C  -4.1709645590975279        1.6787834897894600        2.9541861912815848     
 C  0.52787750850115822      -0.88940906509491058        6.1439331464831435     
 C   1.6616147793439777      -0.54734658866048802        3.4882463383930502     
 C   2.1112152726801532        1.4247085132605162        5.5402325229003155     
 C  -1.9529508467424723      -0.21979165205963752        1.0534361654053126     
 C  -3.1056103734127789       -2.0075417180325150        2.2318013239254499     
 C  -3.0974698480193732       -1.4288503690555916        5.5932096919962131     
 C  -5.2075400920666715      -0.36859858586589062        5.0316425739363018     
 C  -4.4323197310565838        2.8321132453475912        3.7184530737035595     
 C  -4.8783638735032531        1.4680021421454654        1.7566146724562393     
 C -0.24009593508096863      -0.50129825867083178        7.2581648516914710     
 C   1.0924448566104026       -2.1765838969421822        6.1027993768053879     
 C  0.90691102646658794       -1.4093624740448076        2.6722540312958145     
 C   3.0325495467138102      -0.37508999868318815        3.2255820449169956     
 C   2.4482652792530191        2.6114655015829600        4.8622782983863351     
 C   2.8017856488743322        1.0768992128188637        6.7157202252454065     
 C  -1.7074593052777718       -1.0883400391761404       -9.0344441593547958E-003
 H  -1.5824059420098953       0.80464950565244964        1.0175129889510439     
 C  -2.8422669534974068       -2.8763003973285075        1.1689764665241003     
 H  -3.6397000143089602       -2.3749422837267300        3.1024648977867888     
 C  -3.7387986131680253       -2.1794282439669446        6.5832168259434560     
 H  -2.0276333415086087       -1.5588499406874308        5.4376397075977794     
 C  -5.8496862609347025       -1.1384590146867837        6.0086831131832739     
 H  -5.7761607174656353       0.35219930677777378        4.4478718180323682     
 C  -5.4054163632780909        3.7442312854793265        3.2984905591430538     
 H  -3.8669305439292589        3.0182450307566007        4.6325479232804687     
 C  -5.8409785024174212        2.3921778956899282        1.3350461876200934     
 H  -4.6690242705700813       0.58587486933712363        1.1527483470661195     
 C -0.41956975646016592       -1.3804572624872988        8.3259744954250721     
 H -0.69064867062135238       0.49037344752503698        7.2885193935374843     
 C  0.89542829380240274       -3.0566067685630109        7.1705400453263799     
 H   1.6711536037777075       -2.4925624135841433        5.2384834998790089     
 C   1.5114396776492962       -2.0683105229075536        1.5986493239229835     
 H -0.15384295978056028       -1.5653680311655145        2.8631091630119685     
 C   3.6360365708433133       -1.0487595060006809        2.1580795381919704     
 H   3.6211923476451533       0.29976953744987117        3.8423519599635898     
 C   3.4803693137708174        3.4209111909963368        5.3457699277484387     
 H   1.8979411307457494        2.9002160264098675        3.9652902272319803     
 C   3.8296038381110296        1.8954676041283329        7.1967985211788070     
 H   2.5309806380694932       0.16917230052874602        7.2533422661031492     
 C  -2.1464673924304258       -2.4176613263122850        4.9527514423211856E-002
 H  -1.1561537191336499      -0.73917812212317568      -0.87881028042169174     
 H  -3.1746096321153279       -3.9117302874933402        1.2391911814713874     
 C  -5.1130763652383804       -2.0298828898127179        6.7952266652299107     
 H  -3.1538694700645853       -2.8616756296216064        7.1980587873270423     
 H  -6.9203005378605331       -1.0193208291753442        6.1680667570411734     
 C  -6.1100763726955227        3.5276701333846328        2.1078403432802402     
 H  -5.6040706038662504        4.6317585849202612        3.9005587165843107     
 H  -6.3917159352930373        2.2241308831740598       0.41003589396712420     
 C  0.14622643172537941       -2.6603096665111603        8.2817807810334809     
 H  -1.0080669822349737       -1.0757325000834690        9.1889828032973817     
 H   1.3241007962758291       -4.0560957584372570        7.1153319084569970     
 C   2.8725229721242500       -1.8837356829110656        1.3366572641528407     
 H  0.91100878073116953       -2.7054335775923550       0.95239489457334348     
 H   4.6972291168713003      -0.90153903423611415        1.9603941156858620     
 C   4.1727560741358634        3.0634259792389607        6.5084200821481408     
 H   3.7393675674538529        4.3373470299200845        4.8163325279339029     
 H   4.3747450394889178        1.6241452858560450        8.1008952807208630     
 H  -1.9222735265787034       -3.0866811817265596      -0.77858407473355684     
 H  -5.6043998949993838       -2.5813450399183440        7.5972082580895872     
 H  -6.8656172296573112        4.2427852070592920        1.7832612435608581     
 H  -1.5867660183176792E-002  -3.3440389256645568        9.1130556775807943     
 H   3.3290473137578038       -2.3652016622641652       0.47171316907042138     
 H   4.9794689501856100        3.6928690501664465        6.8786593518870349     
 Br   7.8128397752336820        5.1961220254181519        14.319922838139334     
 Co   8.3252883961579336        6.4946220199217137        12.419741181503335     
 P   10.161869111349937        7.7415497760873064        13.012152877174598     
 Br   8.9092156176431239        5.0649390153917686        10.635148699360474     
 P   6.4309538945780877        7.6065322110535183        11.745045828557382     
 C   9.8840241276309282        8.9789222495738077        14.321587421455918     
 C   11.017728223682930        8.6368739802811216        11.665887878247670     
 C   11.467339209716656        6.6648049895412482        13.717844531809028     
 C   6.6923280051967211        8.7635591575736402        10.359573910992745     
 C   5.5314218500299432        8.5951255446081500        12.996954810923210     
 C   5.1851579555960434        6.4107261836033969        11.131832989195514     
 C   9.1160644661941923        8.5908103588459319        15.435828407877500     
 C   10.448614092371690        10.266088784580983        14.280461465005525     
 C   10.263025058736387        9.4988983911542153        10.849905777925740     
 C   12.388660298974125        8.4646098841833357        11.403213072515564     
 C   11.804370060633735        5.4780507701366252        13.039878218695257     
 C   12.157944913492315        7.0126118513193418        14.893311760314200     
 C   7.4032009933948784        8.3093128014751674        9.2311172138081954     
 C   6.2505350720564747        10.097057125168785        10.409481509024264     
 C   6.2586535505266943        9.5183569828163961        13.770869521352957     
 C   4.1485744905619599        8.4581236996397688        13.209294477343851     
 C   4.9237900535575712        5.2573977120256874        11.896096643604546     
 C   4.4777943753127172        6.6214960624483572        9.9342377266566704     
 C   8.9366278575127129        9.4699609352550080        16.503652547033976     
 H   8.6654986602822834        7.5991436861763413        15.466180859968365     
 C   10.251634246390973        11.146103635307202        15.348216971323403     
 H   11.027313254350382        10.582067179625245        13.416139546416364     
 C   10.867550261692895        10.157844489995833        9.7762981370609641     
 H   9.2022738123840817        9.6549114450006623        11.040770261281013     
 C   12.992144718853769        9.1382782068386472        10.335708459080520     
 H   12.977302743321227        7.7897435069592982        12.019975094291977     
 C   12.836490573861777        4.6686068794597588        13.523335082977516     
 H   11.254020747891358        5.1893018743151469        12.142905454199902     
 C   13.185780945804757        6.1940454403179999        15.374355731273948     
 H   11.887154857466506        7.9203353713376510        15.430945175058769     
 C   7.6487233479425356        9.1778738864196381        8.1686630218483014     
 H   7.7737403304163584        7.2848699189347368        9.1951885282047883     
 C   6.5139070034949071        10.965827725538507        9.3466729342166595     
 H   5.7164315355767563        10.464452158652110        11.280138177250995     
 C   5.6173248431681362        10.268950303447083        14.760865933968905     
 H   7.3284932910422222        9.6483427350699156        13.615306485091098     
 C   3.5064297222715735        9.2279981047264581        14.186325941415340     
 H   3.5799496316483066        7.7373290700143293        12.625523802844205     
 C   3.9507157257043493        4.3452687556729330        11.476105234112802     
 H   5.4891562815388069        5.0712730679437232        12.810207849607526     
 C   3.5152055317754027        5.6973073479653875        9.5126387368028436     
 H   4.6871441845088473        7.5036232606862701        9.3303758354854107     
 C   9.5024462446210851        10.749805351361761        16.459465980422827     
 H   8.3481471090920216        9.1652349233651051        17.366670585857300     
 H   10.680324632282058        12.145586305018067        15.293014300179211     
 C   12.228630165714687        9.9732608753251188        9.5142945680176627     
 H   10.267118857980920        10.794970309410557        9.1300480704374909     
 H   14.053334669164240        8.9910495418950003        10.138013603823461     
 C   13.528914696125042        5.0260909912635841        14.685963403826364     
 H   13.095472871898377        3.7521741759242206        12.993886341837158     
 H   13.730949453353647        6.4653679197785809        16.278436087485442     
 C   7.2097288049021717        10.507199461834656        8.2272341623710457     
 H   8.2000488524072797        8.8287207103833811        7.2988964082490337     
 H   6.1815702212941233        12.001259437727521        9.4168926392490580     
 C   4.2430434976862932        10.119420433915197        14.972867556282484     
 H   6.2022563334844447        10.951200297751434        15.375703314741337     
 H   2.4358123143517356        9.1088750757658925        14.345702435763579     
 C   3.2460949141721214        4.5618156953264801        10.285428344370310     
 H   3.7520499336045092        3.4577421817538521        12.078169690551755     
 H   2.9644990392578299        5.8653421921324185        8.5876069146311238     
 H   9.3403793099951127        11.433525701952574        17.290754495356129     
 H   12.685149371753054        10.454724163728503        8.6493457381035945     
 H   14.335642294986169        4.3966504473806083        15.056174086562669     
 H   7.4339493955498277        11.176231870614547        7.3991388517257821     
 H   3.7517182273712328        10.670894484906045        15.774840120045742     
 H   2.4905750465638192        3.8466896888834969        9.9608238998887675     
         142

 Br -0.44882688568483003        3.0211769376503064        2.4530907238069668     
 Co  -1.0308702641593521        1.5948776230729131        4.2406777777326941     
 P  -2.9236715868004222       0.47941859603384029        3.5681220897532393     
 Br  -1.5452668903278470        2.8967925579028710        6.1378313798864239     
 P  0.80724282129535607       0.35152402802318355        4.8352545691230198     
 C  -2.6618847765855143      -0.67971550172108741        2.1846418976668005     
 C  -3.8220572146746918      -0.50671507077946576        4.8225174769491774     
 C  -4.1710449533660787        1.6720967095636989        2.9524919201404489     
 C  0.52980143581688666      -0.88374213571623106        6.1466756886735050     
 C   1.6642531703153474      -0.54624915178888334        3.4914704162302579     
 C   2.1111342900654084        1.4313943151204891        5.5385384060845091     
 C  -1.9495230823718159      -0.22720079420913028        1.0565529980208224     
 C  -3.1069172300331589       -2.0119907322413297        2.2343127006820054     
 C  -3.0941078847130905       -1.4283387143789816        5.5975399223490436     
 C  -5.2045877566947416      -0.36877002901505423        5.0361903877554433     
 C  -4.4343922848483421        2.8263059178661392        3.7144876787402143     
 C  -4.8780010736030812        1.4577097175483356        1.7555012850217004     
 C -0.23666929988197027      -0.49389094754078799        7.2612818005813935     
 C   1.0911385354624867       -2.1721357524978568        6.1053112969787886     
 C  0.91027258149992540       -1.4098765413477123        2.6765858745802453     
 C   3.0355012765815044      -0.37491971622617826        3.2301299795476801     
 C   2.4461923408449655        2.6172714815312252        4.8583125492765280     
 C   2.8021473822967358        1.0871913572441867        6.7146074252798584     
 C  -1.7057689304999943       -1.0960285809510804       -6.0579951351782263E-003
 H  -1.5768723562988483       0.79637786613389971        1.0207763505641470     
 C  -2.8453193082396484       -2.8810460158585860        1.1713586204965161     
 H  -3.6421814054611201       -2.3780378283095334        3.1048091022822208     
 C  -3.7344681495697083       -2.1765055045581581        6.5897468669674844     
 H  -2.0245104554871034       -1.5590228235775661        5.4410411188084220     
 C  -5.8457164959539289       -1.1360993211401109        6.0156114074788913     
 H  -5.7737353010306025       0.35081923175789093        4.4515515677780328     
 C  -5.4090416671845070        3.7357221508067306        3.2928533702565770     
 H  -3.8693997354066663        3.0151379835536214        4.6281325245551805     
 C  -5.8423314289375572        2.3791064839904581        1.3323667151190359     
 H  -4.6670438062137611       0.57490895192990665        1.1533780213100080     
 C -0.41788036548331509       -1.3727708475879674        8.3289508646237529     
 H -0.68511685987812332       0.49864299291319292        7.2917828709513008     
 C  0.89237657777596058       -3.0518623221912735        7.1729225058092023     
 H   1.6686733909894071       -2.4894672921218199        5.2408284979906403     
 C   1.5157696681677544       -2.0712361963124195        1.6051813251323002     
 H -0.15072036319210974       -1.5651979146357504        2.8665126458639705     
 C   3.6400056500989284       -1.0511208313374873        2.1650082451450245     
 H   3.6236171414111982       0.30114906890514109        3.8460311314655065     
 C   3.4767434573249849        3.4294192325754769        5.3401322534248372     
 H   1.8954718147591310        2.9033212835725060        3.9608741942145076     
 C   3.8282495167420283        1.9085391024847365        7.1941196313430797     
 H   2.5329598807974150       0.18013824555354885        7.2539729234450885     
 C  -2.1481139814077719       -2.4240478770590070        5.2125830064095442E-002
 H  -1.1534843137424051      -0.74803635415879810      -0.87565564518897110     
 H  -3.1801973688618896       -3.9155299496200064        1.2411783863044723     
 C  -5.1083985897995188       -2.0260381253436273        6.8030723711704413     
 H  -3.1491310624138178       -2.8575657581257325        7.2054150889150925     
 H  -6.9160827693626103       -1.0162219790345366        6.1760032637337430     
 C  -6.1133783397589161        3.5154528447222839        2.1029396936075964     
 H  -5.6092840847206586        4.6240100069928793        3.8930104253588209     
 H  -6.3929212455776145        2.2083419983017407       0.40790649850043342     
 C  0.14457965681351734       -2.6539249162579415        8.2843790985738242     
 H  -1.0053991255805013       -1.0668769176580233        9.1921371763764661     
 H   1.3185144180665749       -4.0522970040195068        7.1173195179487339     
 C   2.8772001045808682       -1.8875829634262726        1.3445043086711121     
 H  0.91574676867689753       -2.7095471624717047       0.95975394803264125     
 H   4.7014460801728113      -0.90463919427631867        1.9683305473708166     
 C   4.1694530038918707        3.0756429241000678        6.5035194603245543     
 H   3.7341537560615450        4.3450941656295541        4.8087832903058034     
 H   4.3735377816684480        1.6399348471478321        8.0987669402355529     
 H  -1.9255543011745613       -3.0934549582620035      -0.77606889214231700     
 H  -5.5988062307362583       -2.5756584181963258        7.6067108396059249     
 H  -6.8702657114174528        4.2283135004456449        1.7771589794418656     
 H  -1.9148673673535919E-002  -3.3372671778190539        9.1155706702502268     
 H   3.3346401577021298       -2.3708911407239457       0.48121721774566240     
 H   4.9748191213653143        3.7073406787892651        6.8725571077456120     
 Br   7.8109321501055931        5.1926676898014072        14.315455608384632     
 Co   8.3252626431390944        6.4946202158732023        12.418316168487371     
 P   10.163362931989415        7.7379946603090275        13.012894043412777     
 Br   8.9073097657776952        5.0683888571869389        10.630682437009924     
 P   6.4324482415266093        7.6100832168085963        11.745785346475415     
 C   9.8859511816819321        8.9732528768120279        14.324329418074027     
 C   11.020371484620670        8.6357732378663261        11.669112121439898     
 C   11.467262640142094        6.6581167576232874        13.716152248124343     
 C   6.6942560230337360        8.7692245792750274        10.362314556172075     
 C   5.5340653757494200        8.5962220171393007        13.000177374332514     
 C   5.1850819843751994        6.4174104179716389        11.130138664474698     
 C   9.1194934683418669        8.5834007138487785        15.438944317720789     
 C   10.447309757878443        10.261638617103037        14.282972409942076     
 C   10.266391403729209        9.4994086133513633        10.854237197529647     
 C   12.391617057243909        8.4644367882631588        11.407761767756851     
 C   11.802302690863538        5.4722422255399605        13.035914980937612     
 C   12.158309131045351        7.0023175031341136        14.892201889087136     
 C   7.4066316816162008        8.3167187184870013        9.2342321758130268     
 C   6.2492314099008714        10.101503228086218        10.411990971454566     
 C   6.2620198617358156        9.5178430869471118        13.775198879744908     
 C   4.1515316668797508        8.4582918308955701        13.213841913573122     
 C   4.9217227226755940        5.2632023356506519        11.892131270141149     
 C   4.4781595730436274        6.6317866572194957        9.9331256451273724     
 C   8.9383176657120433        9.4622726574942178        16.506627093179556     
 H   8.6710334958937416        7.5908715540144280        15.469443423301609     
 C   10.248582586654607        11.141357619106824        15.350597652590594     
 H   11.024835570221414        10.578970004218654        13.418483894689187     
 C   10.871885183772216        10.160766397527631        9.7828298305893355     
 H   9.2054010494638661        9.6547370429532577        11.044172828545172     
 C   12.996118926229887        9.1406367716366130        10.342638009702599     
 H   12.979732627809582        7.7883616149351251        12.023655506702926     
 C   12.832869493311158        4.6600962945250348        13.517701808447120     
 H   11.251558385423392        5.1861938797564546        12.138491112173591     
 C   13.184428250367663        6.1809717550433687        15.371681630049004     
 H   11.889135685489322        7.9093673892409324        15.431578133297782     
 C   7.6504150210455597        9.1855585020186048        8.1716367074457601     
 H   7.7792771526891817        7.2931384306908029        9.1984503506150634     
 C   6.5108563340635968        10.970569770115427        9.3490522873210455     
 H   5.7139540382411376        10.467545100354629        11.282480802590417     
 C   5.6216596227961286        10.266024601297238        14.767395587460015     
 H   7.3316203540557892        9.6485141091136040        13.618706662359987     
 C   3.5104042241204381        9.2256344653566451        14.193254246888218     
 H   3.5823801337457644        7.7387055832925222        12.629203239636615     
 C   3.9470944637725411        4.3537757649006732        11.470469593906865     
 H   5.4866936234999226        5.0743769723466849        12.805791532559761     
 C   3.5138536409082763        5.7103776165093141        9.5099621821447986     
 H   4.6891263971504866        7.5145874383922555        9.3310066684493371     
 C   9.5007987626252390        10.743419139653247        16.462062080305834     
 H   8.3508144868450742        9.1563775761301009        17.369822616670074     
 H   10.674737388840898        12.141786305753959        15.294999832864516     
 C   12.233312421861282        9.9771049346027443        9.5221419393904174     
 H   10.271861767445081        10.799079903010002        9.1374065393776238     
 H   14.057556914987174        8.9941474647268436        10.145951420601174     
 C   13.525614372281618        5.0138716677076056        14.681068341598660     
 H   13.090264785256355        3.7444243389439986        12.986342136866780     
 H   13.729742331424507        6.4495762485533925        16.276313409975682     
 C   7.2080827682546884        10.513581850506515        8.2298291731673068     
 H   8.2027185300595278        8.8375745445210985        7.3020478134990849     
 H   6.1759838204681170        12.005055418357651        9.4188767353464762     
 C   4.2477257754870150        10.115571904535448        14.980713296314985     
 H   6.2069989143063165        10.947087402280307        15.383059406991793     
 H   2.4400349835542761        9.1057714840203197        14.353639324091812     
 C   3.2427947948630624        4.5740317068777179        10.280530750340294     
 H   3.7468411905042718        3.4654885261404917        12.070623068738504     
 H   2.9632930153705757        5.8811306542780803        8.5854816620189602     
 H   9.3370961632427374        11.426752990060333        17.293266532126861     
 H   12.690747587371314        10.460410540763846        8.6588503375349841     
 H   14.330994498960580        4.3821764036447872        15.050078952801476     
 H   7.4306677774156258        11.183000802582201        7.4016498576612673     
 H   3.7573164668306416        10.665203556832044        15.784343147885439     
 H   2.4859272988130918        3.8611606986843654        9.9547260376630433     
         142

 Br -0.45073673917456170        3.0177212008086225        2.4486213112343576     
 Co  -1.0309001731616103        1.5948774316966403        4.2392523199864334     
 P  -2.9221820636726208       0.47586533142640469        3.5688625896336146     
 Br  -1.5471749936707444        2.9002471422638227        6.1333628183427331     
 P  0.80873185083450294       0.35507616355522892        4.8359954119439630     
 C  -2.6599604329363191      -0.68538362951991583        2.1873840795075337     
 C  -3.8194183534649868      -0.50781402389727326        4.8257408842853344     
 C  -4.1711253476346304        1.6654099293379379        2.9507976489993126     
 C  0.53172536313261520      -0.87807520633755154        6.1494182308638656     
 C   1.6668915612867170      -0.54515171491727865        3.4946944940674660     
 C   2.1110533074506637        1.4380801169804618        5.5368442892687035     
 C  -1.9460953180011595      -0.23460993635862304        1.0596698306363324     
 C  -3.1082240866535389       -2.0164397464501449        2.2368240774385604     
 C  -3.0907459214068074       -1.4278270597023714        5.6018701527018742     
 C  -5.2016354213228109      -0.36894147216421791        5.0407382015745856     
 C  -4.4364648386401013        2.8204985903846871        3.7105222837768692     
 C  -4.8776382737029103        1.4474172929512059        1.7543878975871614     
 C -0.23324266468297189      -0.48648363641074421        7.2643987494713160     
 C   1.0898322143145707       -2.1676876080535314        6.1078232171521893     
 C  0.91363413653326286       -1.4103906086506173        2.6809177178646761     
 C   3.0384530064491986      -0.37474943376916836        3.2346779141783646     
 C   2.4441194024369119        2.6230774614794905        4.8543468001667209     
 C   2.8025091157191393        1.0974835016695097        6.7134946253143113     
 C  -1.7040785557222169       -1.1037171227260203       -3.0815461110016568E-003
 H  -1.5713387705878010       0.78810622661534979        1.0240397121772500     
 C  -2.8483716629818905       -2.8857916343886649        1.1737407744689319     
 H  -3.6446627966132805       -2.3811333728923372        3.1071533067776529     
 C  -3.7301376859713913       -2.1735827651493715        6.5962769079915136     
 H  -2.0213875694655976       -1.5591957064677011        5.4444425300190655     
 C  -5.8417467309731554       -1.1337396275934382        6.0225397017745088     
 H  -5.7713098845955688       0.34943915673800813        4.4552313175236984     
 C  -5.4126669710909230        3.7272130161341344        3.2872161813701006     
 H  -3.8718689268840740        3.0120309363506426        4.6237171258298932     
 C  -5.8436843554576932        2.3660350722909884        1.3296872426179784     
 H  -4.6650633418574410       0.56394303452268957        1.1540076955538965     
 C -0.41619097450646425       -1.3650844326886358        8.3319272338224337     
 H -0.67958504913489426       0.50691253830134886        7.2950463483651173     
 C  0.88932486174951830       -3.0471178758195361        7.1753049662920247     
 H   1.6661931782011068       -2.4863721706594966        5.2431734961022709     
 C   1.5200996586862126       -2.0741618697172850        1.6117133263416170     
 H -0.14759776660365920       -1.5650277981059866        2.8699161287159720     
 C   3.6439747293545435       -1.0534821566742936        2.1719369520980787     
 H   3.6260419351772426       0.30252860036041102        3.8497103029674227     
 C   3.4731176008791524        3.4379272741546170        5.3344945791012348     
 H   1.8930024987725127        2.9064265407351448        3.9564581611970353     
 C   3.8268951953730266        1.9216106008411400        7.1914407415073534     
 H   2.5349391235253362       0.19110419057835171        7.2546035807870277     
 C  -2.1497605703851179       -2.4304344278057286        5.4724145704979028E-002
 H  -1.1508149083511605      -0.75689458619442040      -0.87250100995625046     
 H  -3.1857851056084514       -3.9193296117466732        1.2431655911375572     
 C  -5.1037208143606563       -2.0221933608745370        6.8109180771109727     
 H  -3.1443926547630499       -2.8534558866298587        7.2127713905031428     
 H  -6.9118650008646876       -1.0131231288937290        6.1839397704263135     
 C  -6.1166803068223095        3.5032355560599346        2.0980390439349521     
 H  -5.6144975655750669        4.6162614290654966        3.8854621341333306     
 H  -6.3941265558621918        2.1925531134294221       0.40577710303374270     
 C  0.14293288190165529       -2.6475401660047226        8.2869774161141674     
 H  -1.0027312689260290       -1.0580213352325776        9.1952915494555523     
 H   1.3129280398573209       -4.0484982496017556        7.1193071274404716     
 C   2.8818772370374868       -1.8914302439414796        1.3523513531893838     
 H  0.92048475662262541       -2.7136607473510548       0.96711300149193891     
 H   4.7056630434743214      -0.90773935431652319        1.9762669790557714     
 C   4.1661499336478780        3.0878598689611749        6.4986188385009678     
 H   3.7289399446692371        4.3528413013390237        4.8012340526777031     
 H   4.3723305238479790        1.6557244084396192        8.0966385997502446     
 H  -1.9288350757704189       -3.1002287347974478      -0.77355370955107716     
 H  -5.5932125664731327       -2.5699717964743076        7.6162134211222625     
 H  -6.8749141931775943        4.2138417938319979        1.7710567153228731     
 H  -2.2429687163895040E-002  -3.3304954299735510        9.1180856629196576     
 H   3.3402330016464563       -2.3765806191837267       0.49072126642090336     
 H   4.9701692925450196        3.7218123074120837        6.8664548636041891     
 Br   7.8090245249775041        5.1892133541846617        14.310988378629929     
 Co   8.3252368901202551        6.4946184118246917        12.416891155471406     
 P   10.164856752628891        7.7344395445307477        13.013635209650957     
 Br   8.9054039139122683        5.0718386989821092        10.626216174659373     
 P   6.4339425884751318        7.6136342225636744        11.746524864393448     
 C   9.8878782357329360        8.9675835040502481        14.327071414692137     
 C   11.023014745558411        8.6346724954515306        11.672336364632127     
 C   11.467186070567534        6.6514285257053274        13.714459964439657     
 C   6.6961840408707509        8.7748900009764164        10.365055201351405     
 C   5.5367089014688959        8.5973184896704513        13.003399937741820     
 C   5.1850060131543545        6.4240946523398810        11.128444339753882     
 C   9.1229224704895397        8.5759910688516232        15.442060227564079     
 C   10.446005423385197        10.257188449625090        14.285483354878627     
 C   10.269757748722030        9.4999188355485096        10.858568617133557     
 C   12.394573815513692        8.4642636923429837        11.412310462998137     
 C   11.800235321093341        5.4664336809432958        13.031951743179967     
 C   12.158673348598388        6.9920231549488854        14.891092017860073     
 C   7.4100623698375232        8.3241246354988334        9.2373471378178600     
 C   6.2479277477452673        10.105949331003650        10.414500433884868     
 C   6.2653861729449369        9.5173291910778275        13.779528238136857     
 C   4.1544888431975426        8.4584599621513714        13.218389349802393     
 C   4.9196553917936159        5.2690069592756155        11.888165896677751     
 C   4.4785247707745368        6.6420772519906350        9.9320135635980744     
 C   8.9400074739113755        9.4545843797334275        16.509601639325137     
 H   8.6765683315051998        7.5825994218525157        15.472705986634853     
 C   10.245530926918240        11.136611602906445        15.352978333857783     
 H   11.022357886092447        10.575872828812061        13.420828242962010     
 C   10.876220105851537        10.163688305059429        9.7893615241177052     
 H   9.2085282865436522        9.6545626409058549        11.047575395809329     
 C   13.000093133606004        9.1429953364345788        10.349567560324676     
 H   12.982162512297940        7.7869797229109512        12.027335919113874     
 C   12.829248412760537        4.6515857095903099        13.512068533916725     
 H   11.249096022955426        5.1830858851977633        12.134076770147281     
 C   13.183075554930571        6.1678980697687367        15.369007528824058     
 H   11.891116513512138        7.8983994071442147        15.432211091536793     
 C   7.6521066941485847        9.1932431176175697        8.1746103930432170     
 H   7.7848139749620051        7.3014069424468699        9.2017121730253368     
 C   6.5078056646322855        10.975311814692349        9.3514316404254334     
 H   5.7114765409055188        10.470638042057150        11.284823427929839     
 C   5.6259944024241220        10.263098899147391        14.773925240951126     
 H   7.3347474170693570        9.6486854831572924        13.622106839628877     
 C   3.5143787259693027        9.2232708259868303        14.200182552361094     
 H   3.5848106358432221        7.7400820965707160        12.632882676429025     
 C   3.9434732018407335        4.3622827741284134        11.464833953700929     
 H   5.4842309654610375        5.0774808767496467        12.801375215511996     
 C   3.5125017500411500        5.7234478850532406        9.5072856274867554     
 H   4.6911086097921268        7.5255516160982419        9.3316375014132618     
 C   9.4991512806293930        10.737032927944734        16.464658180188845     
 H   8.3534818645981250        9.1475202288950950        17.372974647482849     
 H   10.669150145399737        12.137986306489848        15.296985365549821     
 C   12.237994678007878        9.9809489938803697        9.5299893107631721     
 H   10.276604676909244        10.803189496609447        9.1447650083177550     
 H   14.061779160810110        8.9972453875586851        10.153889237378888     
 C   13.522314048438195        5.0016523441516281        14.676173279370957     
 H   13.085056698614336        3.7366745019637762        12.978797931896404     
 H   13.728535209495368        6.4337845773282041        16.274190732465922     
 C   7.2064367316072060        10.519964239178377        8.2324241839635661     
 H   8.2053882077117759        8.8464283786588158        7.3051992187491361     
 H   6.1703974196421107        12.008851398987781        9.4208608314438944     
 C   4.2524080532877360        10.111723375155702        14.988559036347485     
 H   6.2117414951281873        10.942974506809177        15.390415499242248     
 H   2.4442576527568161        9.1026678922747450        14.361576212420045     
 C   3.2394946755540035        4.5862477184289556        10.275633156310276     
 H   3.7416324474040348        3.4732348705271310        12.063076446925255     
 H   2.9620869914833214        5.8969191164237431        8.5833564094067949     
 H   9.3338130164903639        11.419980278168092        17.295778568897589     
 H   12.696345802989574        10.466096917799186        8.6683549369663755     
 H   14.326346702934993        4.3677023599089653        15.043983819040283     
 H   7.4273861592814248        11.189769734549857        7.4041608635967524     
 H   3.7629147062900503        10.659512628758041        15.793846175725138     
 H   2.4812795510623644        3.8756317084852343        9.9486281754373191     
         142

 Br -0.45264659266429336        3.0142654639669391        2.4441518986617483     
 Co  -1.0309300821638687        1.5948772403203673        4.2378268622401727     
 P  -2.9206925405448199       0.47231206681896915        3.5696030895139903     
 Br  -1.5490830970136418        2.9037017266247740        6.1288942567990432     
 P  0.81022088037364992       0.35862829908727428        4.8367362547649062     
 C  -2.6580360892871240      -0.69105175731874435        2.1901262613482673     
 C  -3.8167794922552818      -0.50891297701508065        4.8289642916214914     
 C  -4.1712057419031812        1.6587231491121768        2.9491033778581768     
 C  0.53364929044834364      -0.87240827695887202        6.1521607730542263     
 C   1.6695299522580866      -0.54405427804567408        3.4979185719046737     
 C   2.1109723248359185        1.4447659188404347        5.5351501724528971     
 C  -1.9426675536305031      -0.24201907850811580        1.0627866632518421     
 C  -3.1095309432739189       -2.0208887606589601        2.2393354541951158     
 C  -3.0873839581005247       -1.4273154050257615        5.6062003830547056     
 C  -5.1986830859508810      -0.36911291531338153        5.0452860153937280     
 C  -4.4385373924318596        2.8146912629032346        3.7065568888135236     
 C  -4.8772754738027393        1.4371248683540760        1.7532745101526226     
 C -0.22981602948397356      -0.47907632528070043        7.2675156983612386     
 C   1.0885258931666548       -2.1632394636092060        6.1103351373255901     
 C  0.91699569156660043       -1.4109046759535222        2.6852495611491070     
 C   3.0414047363168928      -0.37457915131215841        3.2392258488090491     
 C   2.4420464640288584        2.6288834414277558        4.8503810510569139     
 C   2.8028708491415428        1.1077756460948327        6.7123818253487633     
 C  -1.7023881809444394       -1.1114056645009605       -1.0509708682508723E-004
 H  -1.5658051848767540       0.77983458709679976        1.0273030737903528     
 C  -2.8514240177241321       -2.8905372529187434        1.1761229284413477     
 H  -3.6471441877654405       -2.3842289174751410        3.1094975112730854     
 C  -3.7258072223730738       -2.1706600257405850        6.6028069490155419     
 H  -2.0182646834440918       -1.5593685893578364        5.4478439412297091     
 C  -5.8377769659923819       -1.1313799340467654        6.0294679960701263     
 H  -5.7688844681605351       0.34805908171812527        4.4589110672693630     
 C  -5.4162922749973399        3.7187038814615381        3.2815789924836243     
 H  -3.8743381183614813        3.0089238891476637        4.6193017271046051     
 C  -5.8450372819778282        2.3529636605915183        1.3270077701169209     
 H  -4.6630828775011217       0.55297711711547248        1.1546373697977850     
 C -0.41450158352961342       -1.3573980177893044        8.3349036030211145     
 H -0.67405323839166520       0.51518208368950480        7.2983098257789347     
 C  0.88627314572307603       -3.0423734294477986        7.1776874267748472     
 H   1.6637129654128062       -2.4832770491971732        5.2455184942139024     
 C   1.5244296492046705       -2.0770875431221505        1.6182453275509336     
 H -0.14447517001520865       -1.5648576815762227        2.8733196115679736     
 C   3.6479438086101590       -1.0558434820110998        2.1788656590511328     
 H   3.6284667289432870       0.30390813181568099        3.8533894744693389     
 C   3.4694917444333200        3.4464353157337571        5.3288569047776333     
 H   1.8905331827858942        2.9095317978977833        3.9520421281795626     
 C   3.8255408740040253        1.9346820991975435        7.1887618516716270     
 H   2.5369183662532575       0.20207013560315454        7.2552342381289678     
 C  -2.1514071593624640       -2.4368209785524506        5.7322461345862614E-002
 H  -1.1481455029599157      -0.76575281823004271      -0.86934637472352982     
 H  -3.1913728423550132       -3.9231292738733394        1.2451527959706421     
 C  -5.0990430389217938       -2.0183485964054464        6.8187637830515042     
 H  -3.1396542471122824       -2.8493460151339844        7.2201276920911939     
 H  -6.9076472323667648       -1.0100242787529214        6.1918762771188831     
 C  -6.1199822738857028        3.4910182673975858        2.0931383942623079     
 H  -5.6197110464294742        4.6085128511381148        3.8779138429078408     
 H  -6.3953318661467682        2.1767642285571029       0.40364770756705193     
 C  0.14128610698979321       -2.6411554157515034        8.2895757336545106     
 H  -1.0000634122715568       -1.0491657528071319        9.1984459225346367     
 H   1.3073416616480666       -4.0446994951840054        7.1212947369322084     
 C   2.8865543694941049       -1.8952775244566868        1.3601983977076553     
 H  0.92522274456835329       -2.7177743322304044       0.97447205495123668     
 H   4.7098800067758324      -0.91083951435672772        1.9842034107407260     
 C   4.1628468634038853        3.1000768138222825        6.4937182166773812     
 H   3.7237261332769287        4.3605884370484924        4.7936848150496028     
 H   4.3711232660275092        1.6715139697314063        8.0945102592649363     
 H  -1.9321158503662768       -3.1070025113328921      -0.77103852695983732     
 H  -5.5876189022100071       -2.5642851747522895        7.6257160026386002     
 H  -6.8795626749377359        4.1993700872183508        1.7649544512038806     
 H  -2.5710700654254161E-002  -3.3237236821280480        9.1206006555890902     
 H   3.3458258455907823       -2.3822700976435076       0.50022531509614432     
 H   4.9655194637247240        3.7362839360349023        6.8603526194627662     
 Br   7.8071168998494160        5.1857590185679170        14.306521148875229     
 Co   8.3252111371014177        6.4946166077761802        12.415466142455440     
 P   10.166350573268369        7.7308844287524687        13.014376375889135     
 Br   8.9034980620468414        5.0752885407772794        10.621749912308820     
 P   6.4354369354236534        7.6171852283187524        11.747264382311480     
 C   9.8898052897839399        8.9619141312884700        14.329813411310246     
 C   11.025658006496151        8.6335717530367351        11.675560607824353     
 C   11.467109500992972        6.6447402937873665        13.712767680754972     
 C   6.6981120587077658        8.7805554226778035        10.367795846530734     
 C   5.5393524271883727        8.5984149622016002        13.006622501151124     
 C   5.1849300419335105        6.4307788867081239        11.126750015033066     
 C   9.1263514726372144        8.5685814238544697        15.445176137407369     
 C   10.444701088891950        10.252738282147144        14.287994299815178     
 C   10.273124093714852        9.5004290577456558        10.862900036737464     
 C   12.397530573783476        8.4640905964228086        11.416859158239424     
 C   11.798167951323144        5.4606251363466312        13.027988505422321     
 C   12.159037566151424        6.9817288067636563        14.889982146633010     
 C   7.4134930580588456        8.3315305525106673        9.2404620998226914     
 C   6.2466240855896640        10.110395433921083        10.417009896315170     
 C   6.2687524841540583        9.5168152952085432        13.783857596528806     
 C   4.1574460195153344        8.4586280934071727        13.222936786031664     
 C   4.9175880609116387        5.2748115829005791        11.884200523214353     
 C   4.4788899685054462        6.6523678467617744        9.9309014820687747     
 C   8.9416972821107059        9.4468961019726372        16.512576185470717     
 H   8.6821031671166597        7.5743272896906033        15.475968549968098     
 C   10.242479267181873        11.131865586706066        15.355359015124971     
 H   11.019880201963479        10.572775653405470        13.423172591234833     
 C   10.880555027930859        10.166610212591229        9.7958932176460767     
 H   9.2116555236234365        9.6543882388584521        11.050977963073485     
 C   13.004067340982122        9.1453539012325447        10.356497110946753     
 H   12.984592396786296        7.7855978308867773        12.031016331524823     
 C   12.825627332209917        4.6430751246555859        13.506435259386329     
 H   11.246633660487459        5.1799778906390710        12.129662428120970     
 C   13.181722859493480        6.1548243844941055        15.366333427599114     
 H   11.893097341534954        7.8874314250474962        15.432844049775806     
 C   7.6537983672516088        9.2009277332165365        8.1775840786406757     
 H   7.7903507972348285        7.3096754542029361        9.2049739954356120     
 C   6.5047549952009751        10.980053859269269        9.3538109935298195     
 H   5.7089990435699001        10.473730983759671        11.287166053269260     
 C   5.6303291820521144        10.260173196997544        14.780454894442236     
 H   7.3378744800829239        9.6488568572009807        13.625507016897767     
 C   3.5183532278181673        9.2209071866170174        14.207110857833971     
 H   3.5872411379406799        7.7414586098489089        12.636562113221435     
 C   3.9398519399089258        4.3707897833561544        11.459198313494991     
 H   5.4817683074221533        5.0805847811526084        12.796958898464231     
 C   3.5111498591740231        5.7365181535971681        9.5046090728287105     
 H   4.6930908224337662        7.5365157938042273        9.3322683343771882     
 C   9.4975037986335451        10.730646716236219        16.467254280071852     
 H   8.3561492423511776        9.1386628816600890        17.376126678295620     
 H   10.663562901958576        12.134186307225740        15.298970898235126     
 C   12.242676934154474        9.9847930531579951        9.5378366821359268     
 H   10.281347586373405        10.807299090208890        9.1521234772578879     
 H   14.066001406633044        9.0003433103905266        10.161827054156600     
 C   13.519013724594773        4.9894330205956496        14.671278217143254     
 H   13.079848611972317        3.7289246649835541        12.971253726926028     
 H   13.727328087566230        6.4179929061030156        16.272068054956161     
 C   7.2047906949597236        10.526346627850236        8.2350191947598272     
 H   8.2080578853640258        8.8552822127965314        7.3083506239991864     
 H   6.1648110188161036        12.012647379617912        9.4228449275413126     
 C   4.2570903310884578        10.107874845775955        14.996404776379986     
 H   6.2164840759500581        10.938861611338050        15.397771591492704     
 H   2.4484803219593561        9.0995643005291722        14.369513100748279     
 C   3.2361945562449441        4.5984637299801934        10.270735562280260     
 H   3.7364237043037973        3.4809812149137702        12.055529825112005     
 H   2.9608809675960672        5.9127075785694050        8.5812311567946313     
 H   9.3305298697379886        11.413207566275853        17.298290605668321     
 H   12.701944018607835        10.471783294834529        8.6778595363977651     
 H   14.321698906909406        4.3532283161731442        15.037888685279091     
 H   7.4241045411472237        11.196538666517512        7.4066718695322376     
 H   3.7685129457494591        10.653821700684039        15.803349203564835     
 H   2.4766318033116370        3.8901027182861028        9.9425303132115932     
         142

 Br -0.45455644615402502        3.0108097271252552        2.4396824860891391     
 Co  -1.0309599911661269        1.5948770489440944        4.2364014044939120     
 P  -2.9192030174170185       0.46875880221153354        3.5703435893943660     
 Br  -1.5509912003565391        2.9071563109857257        6.1244256952553533     
 P  0.81170990991279679       0.36218043461931965        4.8374770975858503     
 C  -2.6561117456379288      -0.69671988511757288        2.1928684431890004     
 C  -3.8141406310455768      -0.51001193013288815        4.8321876989576484     
 C  -4.1712861361717328        1.6520363688864159        2.9474091067170405     
 C  0.53557321776407218      -0.86674134758019250        6.1549033152445878     
 C   1.6721683432294561      -0.54295684117406950        3.5011426497418818     
 C   2.1108913422211737        1.4514517207004074        5.5334560556370915     
 C  -1.9392397892598467      -0.24942822065760856        1.0659034958673521     
 C  -3.1108377998942989       -2.0253377748677748        2.2418468309516713     
 C  -3.0840219947942420       -1.4268037503491513        5.6105306134075361     
 C  -5.1957307505789512      -0.36928435846254520        5.0498338292128695     
 C  -4.4406099462236188        2.8088839354217825        3.7025914938501785     
 C  -4.8769126739025674        1.4268324437569464        1.7521611227180838     
 C -0.22638939428497518      -0.47166901415065665        7.2706326472511611     
 C   1.0872195720187390       -2.1587913191648807        6.1128470574989908     
 C  0.92035724659993789       -1.4114187432564269        2.6895814044335378     
 C   3.0443564661845870      -0.37440886885514851        3.2437737834397335     
 C   2.4399735256208048        2.6346894213760210        4.8464153019471068     
 C   2.8032325825639464        1.1180677905201557        6.7112690253832161     
 C  -1.7006978061666622       -1.1190942062759004        2.8713519373514823E-003
 H  -1.5602715991657070       0.77156294757824972        1.0305664354034558     
 C  -2.8544763724663738       -2.8952828714488219        1.1785050824137633     
 H  -3.6496255789176004       -2.3873244620579448        3.1118417157685174     
 C  -3.7214767587747568       -2.1677372863317981        6.6093369900395711     
 H  -2.0151417974225860       -1.5595414722479715        5.4512453524403517     
 C  -5.8338072010116075       -1.1290202405000924        6.0363962903657429     
 H  -5.7664590517255023       0.34667900669824242        4.4625908170150277     
 C  -5.4199175789037559        3.7101947467889418        3.2759418035971475     
 H  -3.8768073098388891        3.0058168419446845        4.6148863283793169     
 C  -5.8463902084979642        2.3398922488920486        1.3243282976158635     
 H  -4.6611024131448016       0.54201119970825551        1.1552670440416735     
 C -0.41281219255276258       -1.3497116028899727        8.3378799722197936     
 H -0.66852142764843614       0.52345162907766074        7.3015733031927512     
 C  0.88322142969663386       -3.0376289830760608        7.1800698872576687     
 H   1.6612327526245059       -2.4801819277348502        5.2478634923255338     
 C   1.5287596397231287       -2.0800132165270160        1.6247773287602503     
 H -0.14135257342675811       -1.5646875650464589        2.8767230944199751     
 C   3.6519128878657741       -1.0582048073479060        2.1857943660041874     
 H   3.6308915227093315       0.30528766327095092        3.8570686459712555     
 C   3.4658658879874875        3.4549433573128971        5.3232192304540309     
 H   1.8880638667992760        2.9126370550604217        3.9476260951620898     
 C   3.8241865526350236        1.9477535975539471        7.1860829618359006     
 H   2.5388976089811792       0.21303608062795737        7.2558648954709071     
 C  -2.1530537483398100       -2.4432075292991722        5.9920776986746201E-002
 H  -1.1454760975686711      -0.77461105026566512      -0.86619173949080930     
 H  -3.1969605791015749       -3.9269289360000057        1.2471400008037270     
 C  -5.0943652634829322       -2.0145038319363562        6.8266094889920348     
 H  -3.1349158394615149       -2.8452361436381106        7.2274839936792441     
 H  -6.9034294638688420       -1.0069254286121139        6.1998127838114527     
 C  -6.1232842409490971        3.4788009787352365        2.0882377445896636     
 H  -5.6249245272838824        4.6007642732107330        3.8703655516823510     
 H  -6.3965371764313455        2.1609753436847838       0.40151831210036121     
 C  0.13963933207793117       -2.6347706654982845        8.2921740511948538     
 H -0.99739555561708448       -1.0403101703816862        9.2016002956137228     
 H   1.3017552834388124       -4.0409007407662552        7.1232823464239452     
 C   2.8912315019507235       -1.8991248049718938        1.3680454422259269     
 H  0.92996073251408129       -2.7218879171097541       0.98183110841053434     
 H   4.7140969700773425      -0.91393967439693224        1.9921398424256807     
 C   4.1595437931598926        3.1122937586833896        6.4888175948537956     
 H   3.7185123218846208        4.3683355727579620        4.7861355774215024     
 H   4.3699160082070403        1.6873035310231934        8.0923819187796280     
 H  -1.9353966249621344       -3.1137762878683364      -0.76852334436859748     
 H  -5.5820252379468815       -2.5585985530302713        7.6352185841549378     
 H  -6.8842111566978774        4.1848983806047038        1.7588521870848881     
 H  -2.8991714144613281E-002  -3.3169519342825451        9.1231156482585227     
 H   3.3514186895351088       -2.3879595761032881       0.50972936377138534     
 H   4.9608696349044292        3.7507555646577209        6.8542503753213433     
 Br   7.8052092747213271        5.1823046829511723        14.302053919120526     
 Co   8.3251853840825785        6.4946148037276688        12.414041129439475     
 P   10.167844393907846        7.7273293129741889        13.015117542127314     
 Br   8.9015922101814127        5.0787383825724488        10.617283649958269     
 P   6.4369312823721749        7.6207362340738296        11.748003900229513     
 C   9.8917323438349438        8.9562447585266902        14.332555407928355     
 C   11.028301267433893        8.6324710106219378        11.678784851016582     
 C   11.467032931418412        6.6380520618694057        13.711075397070285     
 C   6.7000400765447807        8.7862208443791907        10.370536491710062     
 C   5.5419959529078495        8.5995114347327508        13.009845064560428     
 C   5.1848540707126665        6.4374631210763660        11.125055690312248     
 C   9.1297804747848890        8.5611717788573145        15.448292047250659     
 C   10.443396754398703        10.248288114669197        14.290505244751731     
 C   10.276490438707674        9.5009392799428021        10.867231456341374     
 C   12.400487332053258        8.4639175005026335        11.421407853480709     
 C   11.796100581552949        5.4548165917499665        13.024025267664676     
 C   12.159401783704460        6.9714344585784280        14.888872275405946     
 C   7.4169237462801680        8.3389364695225012        9.2435770618275228     
 C   6.2453204234340598        10.114841536838515        10.419519358745472     
 C   6.2721187953631805        9.5163013993392589        13.788186954920755     
 C   4.1604031958331262        8.4587962246629758        13.227484222260935     
 C   4.9155207300296615        5.2806162065255435        11.880235149750957     
 C   4.4792551662363556        6.6626584415329129        9.9297894005394767     
 C   8.9433870903100363        9.4392078242118469        16.515550731616297     
 H   8.6876380027281179        7.5660551575286901        15.479231113301340     
 C   10.239427607445506        11.127119570505688        15.357739696392160     
 H   11.017402517834512        10.569678477998879        13.425516939507656     
 C   10.884889950010180        10.169532120123026        9.8024249111744464     
 H   9.2147827607032227        9.6542138368110493        11.054380530337642     
 C   13.008041548358237        9.1477124660305105        10.363426661568832     
 H   12.987022281274653        7.7842159388626033        12.034696743935772     
 C   12.822006251659298        4.6345645397208619        13.500801984855935     
 H   11.244171298019493        5.1768698960803796        12.125248086094659     
 C   13.180370164056388        6.1417506992194735        15.363659326374169     
 H   11.895078169557769        7.8764634429507776        15.433477008014819     
 C   7.6554900403546329        9.2086123488155032        8.1805577642381326     
 H   7.7958876195076519        7.3179439659590031        9.2082358178458854     
 C   6.5017043257696638        10.984795903846189        9.3561903466342056     
 H   5.7065215462342813        10.476823925462192        11.289508678608682     
 C   5.6346639616801077        10.257247494847698        14.786984547933347     
 H   7.3410015430964917        9.6490282312446709        13.628907194166656     
 C   3.5223277296670323        9.2185435472472044        14.214039163306849     
 H   3.5896716400381372        7.7428351231271026        12.640241550013846     
 C   3.9362306779771177        4.3792967925838946        11.453562673289055     
 H   5.4793056493832690        5.0836886855555710        12.792542581416468     
 C   3.5097979683068967        5.7495884221410947        9.5019325181706673     
 H   4.6950730350754055        7.5474799715102128        9.3328991673411146     
 C   9.4958563166376990        10.724260504527706        16.469850379954863     
 H   8.3588166201042284        9.1298055344250830        17.379278709108394     
 H   10.657975658517415        12.130386307961631        15.300956430920431     
 C   12.247359190301070        9.9886371124356206        9.5456840535086815     
 H   10.286090495837568        10.811408683808335        9.1594819461980190     
 H   14.070223652455979        9.0034412332223699        10.169764870934312     
 C   13.515713400751348        4.9772136970396721        14.666383154915550     
 H   13.074640525330297        3.7211748280033321        12.963709521955650     
 H   13.726120965637090        6.4022012348778272        16.269945377446401     
 C   7.2031446583122412        10.532729016522097        8.2376142055560884     
 H   8.2107275630162739        8.8641360469342487        7.3115020292492376     
 H   6.1592246179900974        12.016443360248042        9.4248290236387309     
 C   4.2617726088891796        10.104026316396206        15.004250516412487     
 H   6.2212266567719299        10.934748715866922        15.405127683743160     
 H   2.4527029911618961        9.0964607087835994        14.377449989076512     
 C   3.2328944369358852        4.6106797415314311        10.265837968250244     
 H   3.7312149612035603        3.4887275593004095        12.047983203298754     
 H   2.9596749437088135        5.9284960407150677        8.5791059041824660     
 H   9.3272467229856151        11.406434854383612        17.300802642439049     
 H   12.707542234226095        10.477469671869871        8.6873641358291547     
 H   14.317051110883817        4.3387542724373223        15.031793551517897     
 H   7.4208229230130227        11.203307598485168        7.4091828754677227     
 H   3.7741111852088678        10.648130772610036        15.812852231404532     
 H   2.4719840555609096        3.9045737280869712        9.9364324509858690     
         142

 Br -0.45646629964375668        3.0073539902835718        2.4352130735165298     
 Co  -1.0309899001683851        1.5948768575678214        4.2349759467476513     
 P  -2.9177134942892176       0.46520553760409800        3.5710840892747417     
 Br  -1.5528993036994365        2.9106108953466774        6.1199571337116625     
 P  0.81319893945194366       0.36573257015136496        4.8382179404067935     
 C  -2.6541874019887337      -0.70238801291640129        2.1956106250297336     
 C  -3.8115017698358717      -0.51111088325069565        4.8354111062938054     
 C  -4.1713665304402836        1.6453495886606548        2.9457148355759046     
 C  0.53749714507980062      -0.86107441820151309        6.1576458574349484     
 C   1.6748067342008257      -0.54185940430246482        3.5043667275790895     
 C   2.1108103596064289        1.4581375225603803        5.5317619388212851     
 C  -1.9358120248891901      -0.25683736280710134        1.0690203284828619     
 C  -3.1121446565146789       -2.0297867890765899        2.2443582077082262     
 C  -3.0806600314879593       -1.4262920956725413        5.6148608437603675     
 C  -5.1927784152070213      -0.36945580161170882        5.0543816430320119     
 C  -4.4426825000153771        2.8030766079403304        3.6986260988868334     
 C  -4.8765498740023965        1.4165400191598165        1.7510477352835447     
 C -0.22296275908597682      -0.46426170302061287        7.2737495961410836     
 C   1.0859132508708231       -2.1543431747205553        6.1153589776723916     
 C  0.92371880163327535       -1.4119328105593318        2.6939132477179686     
 C   3.0473081960522816      -0.37423858639813862        3.2483217180704180     
 C   2.4379005872127513        2.6404954013242863        4.8424495528372988     
 C   2.8035943159863499        1.1283599349454785        6.7101562254176681     
 C  -1.6990074313888848       -1.1267827480508403        5.8478009615280518E-003
 H  -1.5547380134546598       0.76329130805969980        1.0338297970165589     
 C  -2.8575287272086154       -2.9000284899789004        1.1808872363861791     
 H  -3.6521069700697604       -2.3904200066407486        3.1141859202639495     
 C  -3.7171462951764398       -2.1648145469230116        6.6158670310635994     
 H  -2.0120189114010802       -1.5597143551381067        5.4546467636509952     
 C  -5.8298374360308340       -1.1266605469534197        6.0433245846613604     
 H  -5.7640336352904686       0.34529893167835957        4.4662705667606932     
 C  -5.4235428828101719        3.7016856121163459        3.2703046147106711     
 H  -3.8792765013162964        3.0027097947417056        4.6104709296540296     
 C  -5.8477431350181002        2.3268208371925785        1.3216488251148057     
 H  -4.6591219487884814       0.53104528230103853        1.1558967182855620     
 C -0.41112280157591174       -1.3420251879906413        8.3408563414184744     
 H -0.66298961690520708       0.53172117446581668        7.3048367806065677     
 C  0.88016971367019159       -3.0328845367043233        7.1824523477404911     
 H   1.6587525398362055       -2.4770868062725269        5.2502084904371653     
 C   1.5330896302415868       -2.0829388899318819        1.6313093299695669     
 H -0.13822997683830757       -1.5645174485166948        2.8801265772719771     
 C   3.6558819671213891       -1.0605661326847122        2.1927230729572416     
 H   3.6333163164753763       0.30666719472622084        3.8607478174731718     
 C   3.4622400315416550        3.4634513988920377        5.3175815561304294     
 H   1.8855945508126575        2.9157423122230601        3.9432100621446171     
 C   3.8228322312660219        1.9608250959103506        7.1834040720001742     
 H   2.5408768517091005       0.22400202565276023        7.2564955528128463     
 C  -2.1547003373171560       -2.4495940800458942        6.2519092627629780E-002
 H  -1.1428066921774263      -0.78346928230128743      -0.86303710425808866     
 H  -3.2025483158481367       -3.9307285981266720        1.2491272056368119     
 C  -5.0896874880440697       -2.0106590674672655        6.8344551949325663     
 H  -3.1301774318107469       -2.8411262721422363        7.2348402952672943     
 H  -6.8992116953709193       -1.0038265784713063        6.2077492905040232     
 C  -6.1265862080124904        3.4665836900728872        2.0833370949170193     
 H  -5.6301380081382906        4.5930156952833503        3.8628172604568607     
 H  -6.3977424867159227        2.1451864588124652       0.39938891663367043     
 C  0.13799255716606912       -2.6283859152450657        8.2947723687351971     
 H -0.99472769896261215       -1.0314545879562405        9.2047546686928072     
 H   1.2961689052295584       -4.0371019863485049        7.1252699559156820     
 C   2.8959086344073421       -1.9029720854871008        1.3758924867441984     
 H  0.93469872045980917       -2.7260015019891042       0.98919016186983200     
 H   4.7183139333788535      -0.91703983443713677        2.0000762741106350     
 C   4.1562407229158991        3.1245107035444972        6.4839169730302091     
 H   3.7132985104923129        4.3760827084674316        4.7785863397934021     
 H   4.3687087503865714        1.7030930923149805        8.0902535782943197     
 H  -1.9386773995579922       -3.1205500644037802      -0.76600816177735764     
 H  -5.5764315736837569       -2.5529119313082536        7.6447211656712755     
 H  -6.8888596384580199        4.1704266739910576        1.7527499229658956     
 H  -3.2272727634972402E-002  -3.3101801864370421        9.1256306409279535     
 H   3.3570115334794348       -2.3936490545630691       0.51923341244662624     
 H   4.9562198060841336        3.7652271932805395        6.8481481311799204     
 Br   7.8033016495932381        5.1788503473344276        14.297586689365826     
 Co   8.3251596310637392        6.4946129996791573        12.412616116423511     
 P   10.169338214547324        7.7237741971959100        13.015858708365494     
 Br   8.8996863583159858        5.0821882243676191        10.612817387607718     
 P   6.4384256293206974        7.6242872398289077        11.748743418147546     
 C   9.8936593978859477        8.9505753857649104        14.335297404546466     
 C   11.030944528371633        8.6313702682071423        11.682009094208810     
 C   11.466956361843851        6.6313638299514457        13.709383113385600     
 C   6.7019680943817956        8.7918862660805779        10.373277136889392     
 C   5.5446394786273263        8.6006079072639015        13.013067627969734     
 C   5.1847780994918216        6.4441473554446080        11.123361365591432     
 C   9.1332094769325636        8.5537621338601610        15.451407957093949     
 C   10.442092419905457        10.243837947191251        14.293016189688283     
 C   10.279856783700497        9.5014495021399483        10.871562875945283     
 C   12.403444090323042        8.4637444045824566        11.425956548721995     
 C   11.794033211782752        5.4490080471533027        13.020062029907031     
 C   12.159766001257497        6.9611401103931998        14.887762404178885     
 C   7.4203544345014905        8.3463423865343351        9.2466920238323542     
 C   6.2440167612784556        10.119287639755946        10.422028821175774     
 C   6.2754851065723019        9.5157875034699764        13.792516313312706     
 C   4.1633603721509180        8.4589643559187770        13.232031658490206     
 C   4.9134533991476843        5.2864208301505071        11.876269776287559     
 C   4.4796203639672658        6.6729490363040522        9.9286773190101787     
 C   8.9450768985093667        9.4315195464510584        16.518525277761878     
 H   8.6931728383395761        7.5577830253667777        15.482493676634585     
 C   10.236375947709139        11.122373554305309        15.360120377659351     
 H   11.014924833705544        10.566581302592287        13.427861287780479     
 C   10.889224872089502        10.172454027654824        9.8089566047028178     
 H   9.2179099977830070        9.6540394347636447        11.057783097601801     
 C   13.012015755734355        9.1500710308284763        10.370356212190909     
 H   12.989452165763009        7.7828340468384303        12.038377156346721     
 C   12.818385171108678        4.6260539547861379        13.495168710325538     
 H   11.241708935551527        5.1737619015216874        12.120833744068349     
 C   13.179017468619294        6.1286770139448423        15.360985225149225     
 H   11.897058997580585        7.8654954608540590        15.434109966253830     
 C   7.6571817134576579        9.2162969644144699        8.1835314498355913     
 H   7.8014244417804752        7.3262124777150692        9.2114976402561606     
 C   6.4986536563383535        10.989537948423111        9.3585696997385917     
 H   5.7040440488986626        10.479916867164713        11.291851303948103     
 C   5.6389987413081011        10.254321792697851        14.793514201424456     
 H   7.3441286061100586        9.6491996052883593        13.632307371435546     
 C   3.5263022315158969        9.2161799078773896        14.220967468779726     
 H   3.5921021421355950        7.7442116364052955        12.643920986806256     
 C   3.9326094160453100        4.3878038018116348        11.447927033083117     
 H   5.4768429913443839        5.0867925899585327        12.788126264368703     
 C   3.5084460774397703        5.7626586906850221        9.4992559635126224     
 H   4.6970552477170457        7.5584441492161991        9.3335300003050392     
 C   9.4942088346418529        10.717874292819193        16.472446479837870     
 H   8.3614839978572810        9.1209481871900788        17.382430739921169     
 H   10.652388415076254        12.126586308697522        15.302941963605736     
 C   12.252041446447665        9.9924811717132460        9.5535314248814363     
 H   10.290833405301729        10.815518277407779        9.1668404151381520     
 H   14.074445898278915        9.0065391560542114        10.177702687712026     
 C   13.512413076907926        4.9649943734836937        14.661488092687847     
 H   13.069432438688278        3.7134249910231096        12.956165316985274     
 H   13.724913843707951        6.3864095636526388        16.267822699936641     
 C   7.2014986216647587        10.539111405193957        8.2402092163523495     
 H   8.2133972406685221        8.8729898810719661        7.3146534344992880     
 H   6.1536382171640911        12.020239340878174        9.4268131197361491     
 C   4.2664548866899015        10.100177787016460        15.012096256444988     
 H   6.2259692375938007        10.930635820395795        15.412483775993616     
 H   2.4569256603644365        9.0933571170380265        14.385386877404745     
 C   3.2295943176268262        4.6228957530826698        10.260940374220228     
 H   3.7260062181033229        3.4964739036870487        12.040436581485505     
 H   2.9584689198215592        5.9442845028607296        8.5769806515703024     
 H   9.3239635762332416        11.399662142491371        17.303314679209780     
 H   12.713140449844355        10.483156048905213        8.6968687352605443     
 H   14.312403314858230        4.3242802287015012        15.025698417756704     
 H   7.4175413048788208        11.210076530452822        7.4116938814032078     
 H   3.7797094246682770        10.642439844536034        15.822355259244231     
 H   2.4673363078101826        3.9190447378878401        9.9303345887601449     
         142

 Br -0.45837615313348834        3.0038982534418879        2.4307436609439206     
 Co  -1.0310198091706433        1.5948766661915486        4.2335504890013906     
 P  -2.9162239711614162       0.46165227299666245        3.5718245891551170     
 Br  -1.5548074070423339        2.9140654797076291        6.1154885721679726     
 P  0.81468796899109053       0.36928470568341032        4.8389587832277368     
 C  -2.6522630583395381      -0.70805614071522982        2.1983528068704672     
 C  -3.8088629086261663      -0.51220983636850304        4.8386345136299616     
 C  -4.1714469247088353        1.6386628084348938        2.9440205644347688     
 C  0.53942107239552917      -0.85540748882283357        6.1603883996253099     
 C   1.6774451251721954      -0.54076196743086014        3.5075908054162976     
 C   2.1107293769916842        1.4648233244203532        5.5300678220054786     
 C  -1.9323842605185337      -0.26424650495659407        1.0721371610983719     
 C  -3.1134515131350593       -2.0342358032854051        2.2468695844647817     
 C  -3.0772980681816766       -1.4257804409959312        5.6191910741131981     
 C  -5.1898260798350906      -0.36962724476087250        5.0589294568511542     
 C  -4.4447550538071363        2.7972692804588779        3.6946607039234882     
 C  -4.8761870741022255        1.4062475945626867        1.7499343478490059     
 C -0.21953612388697846      -0.45685439189056909        7.2768665450310062     
 C   1.0846069297229073       -2.1498950302762303        6.1178708978457914     
 C  0.92708035666661281       -1.4124468778622365        2.6982450910023994     
 C   3.0502599259199759      -0.37406830394112872        3.2528696527011025     
 C   2.4358276488046977        2.6463013812725515        4.8384838037274918     
 C   2.8039560494087539        1.1386520793708015        6.7090434254521210     
 C  -1.6973170566111073       -1.1344712898257803        8.8242499857046214E-003
 H  -1.5492044277436128       0.75501966854114988        1.0370931586296619     
 C  -2.8605810819508575       -2.9047741085089789        1.1832693903585949     
 H  -3.6545883612219203       -2.3935155512235524        3.1165301247593815     
 C  -3.7128158315781228       -2.1618918075142251        6.6223970720876277     
 H  -2.0088960253795745       -1.5598872380282420        5.4580481748616387     
 C  -5.8258676710500605       -1.1243008534067469        6.0502528789569778     
 H  -5.7616082188554349       0.34391885665847677        4.4699503165063579     
 C  -5.4271681867165888        3.6931764774437497        3.2646674258241948     
 H  -3.8817456927937042        2.9996027475387268        4.6060555309287414     
 C  -5.8490960615382352        2.3137494254931088        1.3189693526137483     
 H  -4.6571414844321612       0.52007936489382145        1.1565263925294504     
 C -0.40943341059906097       -1.3343387730913097        8.3438327106171553     
 H -0.65745780616197802       0.53999071985397262        7.3081002580203842     
 C  0.87711799764374943       -3.0281400903325859        7.1848348082233136     
 H   1.6562723270479049       -2.4739916848102035        5.2525534885487959     
 C   1.5374196207600450       -2.0858645633367474        1.6378413311788835     
 H -0.13510738024985702       -1.5643473319869310        2.8835300601239786     
 C   3.6598510463770042       -1.0629274580215187        2.1996517799102957     
 H   3.6357411102414208       0.30804672618149082        3.8644269889750880     
 C   3.4586141750958226        3.4719594404711778        5.3119438818068270     
 H   1.8831252348260392        2.9188475693856990        3.9387940291271444     
 C   3.8214779098970206        1.9738965942667541        7.1807251821644469     
 H   2.5428560944370218       0.23496797067756306        7.2571262101547864     
 C  -2.1563469262945021       -2.4559806307926157        6.5117408268513366E-002
 H  -1.1401372867861816      -0.79232751433690973      -0.85988246902536802     
 H  -3.2081360525946985       -3.9345282602533382        1.2511144104698968     
 C  -5.0850097126052081       -2.0068143029981753        6.8423009008730968     
 H  -3.1254390241599794       -2.8370164006463625        7.2421965968553454     
 H  -6.8949939268729965       -1.0007277283304987        6.2156857971965929     
 C  -6.1298881750758838        3.4543664014105384        2.0784364452443751     
 H  -5.6353514889926979        4.5852671173559685        3.8552689692313709     
 H  -6.3989477970004991        2.1293975739401461       0.39725952116697971     
 C  0.13634578225420704       -2.6220011649918464        8.2973706862755385     
 H -0.99205984230813982       -1.0225990055307945        9.2079090417718934     
 H   1.2905825270203042       -4.0333032319307547        7.1272575654074188     
 C   2.9005857668639603       -1.9068193660023081        1.3837395312624698     
 H  0.93943670840553706       -2.7301150868684538       0.99654921532912977     
 H   4.7225308966803636      -0.92013999447734129        2.0080127057955899     
 C   4.1529376526719064        3.1367276484056044        6.4790163512066226     
 H   3.7080846991000049        4.3838298441769004        4.7710371021653026     
 H   4.3675014925661015        1.7188826536067676        8.0881252378090114     
 H  -1.9419581741538501       -3.1273238409392246      -0.76349297918611780     
 H  -5.5708379094206313       -2.5472253095862354        7.6542237471876131     
 H  -6.8935081202181614        4.1559549673774105        1.7466476588469031     
 H  -3.5553741125331530E-002  -3.3034084385915392        9.1281456335973861     
 H   3.3626043774237608       -2.3993385330228496       0.52873746112186726     
 H   4.9515699772638380        3.7796988219033585        6.8420458870384984     
 Br   7.8013940244651501        5.1753960117176829        14.293119459611123     
 Co   8.3251338780449018        6.4946111956306467        12.411191103407546     
 P   10.170832035186800        7.7202190814176310        13.016599874603672     
 Br   8.8977805064505588        5.0856380661627894        10.608351125257167     
 P   6.4399199762692190        7.6278382455839857        11.749482936065579     
 C   9.8955864519369516        8.9449060130031306        14.338039401164576     
 C   11.033587789309374        8.6302695257923467        11.685233337401037     
 C   11.466879792269291        6.6246755980334848        13.707690829700914     
 C   6.7038961122188105        8.7975516877819651        10.376017782068722     
 C   5.5472830043468031        8.6017043797950521        13.016290191379039     
 C   5.1847021282709775        6.4508315898128510        11.121667040870616     
 C   9.1366384790802364        8.5463524888630058        15.454523866937238     
 C   10.440788085412210        10.239387779713304        14.295527134624834     
 C   10.283223128693319        9.5019597243370946        10.875894295549191     
 C   12.406400848592824        8.4635713086622815        11.430505243963282     
 C   11.791965842012555        5.4431995025566380        13.016098792149386     
 C   12.160130218810533        6.9508457622079707        14.886652532951821     
 C   7.4237851227228129        8.3537483035461673        9.2498069858371856     
 C   6.2427130991228523        10.123733742673378        10.424538283606076     
 C   6.2788514177814232        9.5152736076006921        13.796845671704656     
 C   4.1663175484687089        8.4591324871745783        13.236579094719477     
 C   4.9113860682657071        5.2922254537754707        11.872304402824163     
 C   4.4799855616981752        6.6832396310751916        9.9275652374808807     
 C   8.9467667067086971        9.4238312686902681        16.521499823907462     
 H   8.6987076739510361        7.5495108932048653        15.485756239967829     
 C   10.233324287972772        11.117627538104928        15.362501058926540     
 H   11.012447149576577        10.563484127185696        13.430205636053302     
 C   10.893559794168823        10.175375935186622        9.8154882982311875     
 H   9.2210372348627931        9.6538650327162419        11.061185664865958     
 C   13.015989963110473        9.1524295956264421        10.377285762812987     
 H   12.991882050251366        7.7814521548142563        12.042057568757670     
 C   12.814764090558057        4.6175433698514139        13.489535435795144     
 H   11.239246573083561        5.1706539069629960        12.116419402042037     
 C   13.177664773182203        6.1156033286702103        15.358311123924279     
 H   11.899039825603401        7.8545274787573405        15.434742924492843     
 C   7.6588733865606820        9.2239815800134366        8.1865051354330483     
 H   7.8069612640532986        7.3344809894711354        9.2147594626664340     
 C   6.4956029869070422        10.994279993000031        9.3609490528429795     
 H   5.7015665515630438        10.483009808867232        11.294193929287523     
 C   5.6433335209360935        10.251396090548004        14.800043854915566     
 H   7.3472556691236264        9.6493709793320477        13.635707548704435     
 C   3.5302767333647616        9.2138162685075766        14.227895774252602     
 H   3.5945326442330527        7.7455881496834893        12.647600423598666     
 C   3.9289881541135023        4.3963108110393749        11.442291392877181     
 H   5.4743803333054997        5.0898964943614944        12.783709947320938     
 C   3.5070941865726439        5.7757289592289487        9.4965794088545774     
 H   4.6990374603586851        7.5694083269221846        9.3341608332689656     
 C   9.4925613526460069        10.711488081110678        16.475042579720881     
 H   8.3641513756103318        9.1120908399550729        17.385582770733940     
 H   10.646801171635094        12.122786309433414        15.304927496291041     
 C   12.256723702594261        9.9963252309908714        9.5613787962541927     
 H   10.295576314765892        10.819627871007224        9.1741988840782831     
 H   14.078668144101849        9.0096370788860529        10.185640504489738     
 C   13.509112753064503        4.9527750499277152        14.656593030460144     
 H   13.064224352046256        3.7056751540428876        12.948621112014896     
 H   13.723706721778813        6.3706178924274504        16.265700022426881     
 C   7.1998525850172763        10.545493793865818        8.2428042271486106     
 H   8.2160669183207702        8.8818437152096816        7.3178048397493392     
 H   6.1480518163380840        12.024035321508304        9.4287972158335673     
 C   4.2711371644906224        10.096329257636713        15.019941996477488     
 H   6.2307118184156716        10.926522924924667        15.419839868244072     
 H   2.4611483295669765        9.0902535252924519        14.393323765732976     
 C   3.2262941983177673        4.6351117646339075        10.256042780190212     
 H   3.7207974750030854        3.5042202480736884        12.032889959672254     
 H   2.9572628959343050        5.9600729650063924        8.5748553989581371     
 H   9.3206804294808663        11.392889430599130        17.305826715980508     
 H   12.718738665462615        10.488842425940554        8.7063733346919339     
 H   14.307755518832643        4.3098061849656792        15.019603283995512     
 H   7.4142596867446198        11.216845462420478        7.4142048873386939     
 H   3.7853076641276857        10.636748916462032        15.831858287083929     
 H   2.4626885600594552        3.9335157476887086        9.9242367265344207     
         142

 Br -0.46028600662322000        3.0004425166002044        2.4262742483713109     
 Co  -1.0310497181729015        1.5948764748152755        4.2321250312551300     
 P  -2.9147344480336153       0.45809900838922685        3.5725650890354927     
 Br  -1.5567155103852313        2.9175200640685803        6.1110200106242827     
 P  0.81617699853023740       0.37283684121545568        4.8396996260486800     
 C  -2.6503387146903430      -0.71372426851405824        2.2010949887112004     
 C  -3.8062240474164613      -0.51330878948631053        4.8418579209661186     
 C  -4.1715273189773860        1.6319760282091327        2.9423262932936325     
 C  0.54134499971125760      -0.84974055944415405        6.1631309418156706     
 C   1.6800835161435650      -0.53966453055925556        3.5108148832535053     
 C   2.1106483943769390        1.4715091262803259        5.5283737051896731     
 C  -1.9289564961478773      -0.27165564710608681        1.0752539937138816     
 C  -3.1147583697554393       -2.0386848174942198        2.2493809612213367     
 C  -3.0739361048753935       -1.4252687863193212        5.6235213044660295     
 C  -5.1868737444631607      -0.36979868791003612        5.0634772706702966     
 C  -4.4468276075988946        2.7914619529774258        3.6906953089601431     
 C  -4.8758242742020546        1.3959551699655570        1.7488209604144669     
 C -0.21610948868798011      -0.44944708076052531        7.2799834939209287     
 C   1.0833006085749914       -2.1454468858319049        6.1203828180191922     
 C  0.93044191169995027       -1.4129609451651415        2.7025769342868302     
 C   3.0532116557876701      -0.37389802148411883        3.2574175873317870     
 C   2.4337547103966441        2.6521073612208168        4.8345180546176847     
 C   2.8043177828311574        1.1489442237961245        6.7079306254865729     
 C  -1.6956266818333299       -1.1421598316007202        1.1800699009881191E-002
 H  -1.5436708420325655       0.74674802902259985        1.0403565202427647     
 C  -2.8636334366930991       -2.9095197270390574        1.1856515443310107     
 H  -3.6570697523740803       -2.3966110958063562        3.1188743292548140     
 C  -3.7084853679798058       -2.1589690681054385        6.6289271131116569     
 H  -2.0057731393580691       -1.5600601209183771        5.4614495860722814     
 C  -5.8218979060692870       -1.1219411598600741        6.0571811732525944     
 H  -5.7591828024204021       0.34253878163859391        4.4736300662520225     
 C  -5.4307934906230049        3.6846673427711534        3.2590302369377184     
 H  -3.8842148842711115        2.9964957003357475        4.6016401322034541     
 C  -5.8504489880583712        2.3006780137936387        1.3162898801126908     
 H  -4.6551610200758411       0.50911344748660436        1.1571560667733389     
 C -0.40774401962221013       -1.3266523581919782        8.3468090798158361     
 H -0.65192599541874896       0.54826026524212867        7.3113637354342016     
 C  0.87406628161730715       -3.0233956439608485        7.1872172687061351     
 H   1.6537921142596046       -2.4708965633478801        5.2548984866604274     
 C   1.5417496112785030       -2.0887902367416129        1.6443733323882004     
 H -0.13198478366140645       -1.5641772154571671        2.8869335429759801     
 C   3.6638201256326193       -1.0652887833583249        2.2065804868633498     
 H   3.6381659040074652       0.30942625763676074        3.8681061604770046     
 C   3.4549883186499901        3.4804674820503179        5.3063062074832255     
 H   1.8806559188394210        2.9219528265483374        3.9343779961096721     
 C   3.8201235885280189        1.9869680926231577        7.1780462923287205     
 H   2.5448353371649430       0.24593391570236589        7.2577568674967257     
 C  -2.1579935152718481       -2.4623671815393378        6.7715723909396952E-002
 H  -1.1374678813949368      -0.80118574637253204      -0.85672783379264739     
 H  -3.2137237893412598       -3.9383279223800050        1.2531016153029817     
 C  -5.0803319371663456       -2.0029695385290847        6.8501466068136283     
 H  -3.1207006165092119       -2.8329065291504882        7.2495528984433957     
 H  -6.8907761583750737      -0.99762887818969115        6.2236223038891625     
 C  -6.1331901421392772        3.4421491127481891        2.0735357955717308     
 H  -5.6405649698471061        4.5775185394285867        3.8477206780058806     
 H  -6.4001531072850764        2.1136086890678274       0.39513012570028894     
 C  0.13469900734234500       -2.6156164147386276        8.2999690038158818     
 H -0.98939198565366748       -1.0137434231053488        9.2110634148509778     
 H   1.2849961488110500       -4.0295044775130044        7.1292451748991565     
 C   2.9052628993205789       -1.9106666465175151        1.3915865757807415     
 H  0.94417469635126494       -2.7342286717478035        1.0039082687884275     
 H   4.7267478599818737      -0.92324015451754582        2.0159491374805443     
 C   4.1496345824279137        3.1489445932667119        6.4741157293830360     
 H   3.7028708877076966        4.3915769798863700        4.7634878645372023     
 H   4.3662942347456326        1.7346722148985547        8.0859968973237031     
 H  -1.9452389487497077       -3.1340976174746689      -0.76097779659487796     
 H  -5.5652442451575057       -2.5415386878642172        7.6637263287039508     
 H  -6.8981566019783029        4.1414832607637635        1.7405453947279104     
 H  -3.8834754615690650E-002  -3.2966366907460363        9.1306606262668168     
 H   3.3681972213680873       -2.4050280114826306       0.53824150979710828     
 H   4.9469201484435432        3.7941704505261766        6.8359436428970755     
 Br   7.7994863993370611        5.1719416761009382        14.288652229856423     
 Co   8.3251081250260626        6.4946093915821352        12.409766090391580     
 P   10.172325855826278        7.7166639656393512        13.017341040841851     
 Br   8.8958746545851319        5.0890879079579596        10.603884862906616     
 P   6.4414143232177405        7.6313892513390638        11.750222453983611     
 C   9.8975135059879555        8.9392366402413526        14.340781397782685     
 C   11.036231050247114        8.6291687833775512        11.688457580593266     
 C   11.466803222694729        6.6179873661155248        13.705998546016229     
 C   6.7058241300558246        8.8032171094833522        10.378758427248052     
 C   5.5499265300662790        8.6028008523262010        13.019512754788343     
 C   5.1846261570501326        6.4575158241810930        11.119972716149798     
 C   9.1400674812279110        8.5389428438658523        15.457639776780526     
 C   10.439483750918962        10.234937612235358        14.298038079561385     
 C   10.286589473686140        9.5024699465342408        10.880225715153101     
 C   12.409357606862608        8.4633982127421064        11.435053939204568     
 C   11.789898472242358        5.4373909579599733        13.012135554391740     
 C   12.160494436363571        6.9405514140227424        14.885542661724758     
 C   7.4272158109441353        8.3611542205580012        9.2529219478420188     
 C   6.2414094369672481        10.128179845590811        10.427047746036378     
 C   6.2822177289905445        9.5147597117314078        13.801175030096605     
 C   4.1692747247865007        8.4593006184303796        13.241126530948748     
 C   4.9093187373837299        5.2980300774004352        11.868339029360765     
 C   4.4803507594290846        6.6935302258463309        9.9264531559515810     
 C   8.9484565149080293        9.4161429909294778        16.524474370053042     
 H   8.7042425095624942        7.5412387610429521        15.489018803301073     
 C   10.230272628236406        11.112881521904550        15.364881740193729     
 H   11.009969465447609        10.560386951779103        13.432549984326124     
 C   10.897894716248143        10.178297842718420        9.8220199917595590     
 H   9.2241644719425775        9.6536906306688390        11.064588232130115     
 C   13.019964170486590        9.1547881604244079        10.384215313435066     
 H   12.994311934739722        7.7800702627900824        12.045737981168617     
 C   12.811143010007438        4.6090327849166899        13.483902161264748     
 H   11.236784210615594        5.1675459124043037        12.112005060015727     
 C   13.176312077745111        6.1025296433955791        15.355637022699336     
 H   11.901020653626217        7.8435594966606219        15.435375882731854     
 C   7.6605650596637069        9.2316661956124033        8.1894788210305069     
 H   7.8124980863261220        7.3427495012272024        9.2180212850767091     
 C   6.4925523174757318        10.999022037576951        9.3633284059473656     
 H   5.6990890542274251        10.486102750569753        11.296536554626945     
 C   5.6476683005640869        10.248470388398157        14.806573508406677     
 H   7.3503827321371933        9.6495423533757361        13.639107725973325     
 C   3.5342512352136262        9.2114526291377636        14.234824079725479     
 H   3.5969631463305105        7.7469646629616822        12.651279860391076     
 C   3.9253668921816942        4.4048178202671151        11.436655752671243     
 H   5.4719176752666154        5.0930003987644570        12.779293630273173     
 C   3.5057422957055171        5.7887992277728753        9.4939028541965342     
 H   4.7010196730003244        7.5803725046281700        9.3347916662328903     
 C   9.4909138706501590        10.705101869402165        16.477638679603889     
 H   8.3668187533633844        9.1032334927200669        17.388734801546715     
 H   10.641213928193933        12.118986310169305        15.306913028976345     
 C   12.261405958740857        10.000169290268497        9.5692261676269474     
 H   10.300319224230055        10.823737464606667        9.1815573530184160     
 H   14.082890389924785        9.0127350017178944        10.193578321267450     
 C   13.505812429221081        4.9405557263717377        14.651697968232440     
 H   13.059016265404237        3.6979253170626656        12.941076907044520     
 H   13.722499599849673        6.3548262212022610        16.263577344917120     
 C   7.1982065483697939        10.551876182537679        8.2453992379448700     
 H   8.2187365959730201        8.8906975493473990        7.3209562449993903     
 H   6.1424654155120777        12.027831302138434        9.4307813119309856     
 C   4.2758194422913443        10.092480728256964        15.027787736509989     
 H   6.2354543992375433        10.922410029453538        15.427195960494528     
 H   2.4653709987695165        9.0871499335468791        14.401260654061209     
 C   3.2229940790087079        4.6473277761851453        10.251145186160196     
 H   3.7155887319028484        3.5119665924603276        12.025343337859004     
 H   2.9560568720470513        5.9758614271520543        8.5727301463459735     
 H   9.3173972827284928        11.386116718706889        17.308338752751240     
 H   12.724336881080875        10.494528802975896        8.7158779341233235     
 H   14.303107722807056        4.2953321412298582        15.013508150234319     
 H   7.4109780686104187        11.223614394388134        7.4167158932741790     
 H   3.7909059035870944        10.631057988388029        15.841361314923628     
 H   2.4580408123087278        3.9479867574895771        9.9181388643086947     
         142

 Br -0.46219586011295172        2.9969867797585206        2.4218048357987016     
 Co  -1.0310796271751597        1.5948762834390027        4.2306995735088693     
 P  -2.9132449249058139       0.45454574378179130        3.5733055889158685     
 Br  -1.5586236137281286        2.9209746484295320        6.1065514490805919     
 P  0.81766602806938427       0.37638897674750105        4.8404404688696232     
 C  -2.6484143710411479      -0.71939239631288676        2.2038371705519335     
 C  -3.8035851862067562      -0.51440774260411792        4.8450813283022756     
 C  -4.1716077132459377        1.6252892479833716        2.9406320221524966     
 C  0.54326892702698615      -0.84407363006547453        6.1658734840060312     
 C   1.6827219071149346      -0.53856709368765099        3.5140389610907135     
 C   2.1105674117621942        1.4781949281402988        5.5266795883738666     
 C  -1.9255287317772209      -0.27906478925557959        1.0783708263293914     
 C  -3.1160652263758193       -2.0431338317030350        2.2518923379778921     
 C  -3.0705741415691108       -1.4247571316427110        5.6278515348188600     
 C  -5.1839214090912309      -0.36997013105919979        5.0680250844894381     
 C  -4.4489001613906538        2.7856546254959738        3.6867299139967975     
 C  -4.8754614743018827        1.3856627453684272        1.7477075729799281     
 C -0.21268285348898175      -0.44203976963048158        7.2831004428108512     
 C   1.0819942874270756       -2.1409987413875795        6.1228947381925929     
 C  0.93380346673328785       -1.4134750124680464        2.7069087775712610     
 C   3.0561633856553643      -0.37372773902710887        3.2619655219624710     
 C   2.4316817719885906        2.6579133411690821        4.8305523055078776     
 C   2.8046795162535609        1.1592363682214475        6.7068178255210258     
 C  -1.6939363070555524       -1.1498483733756601        1.4777148034057754E-002
 H  -1.5381372563215185       0.73847638950404992        1.0436198818558677     
 C  -2.8666857914353407       -2.9142653455691359        1.1880336983034265     
 H  -3.6595511435262402       -2.3997066403891596        3.1212185337502460     
 C  -3.7041549043814883       -2.1560463286966516        6.6354571541356853     
 H  -2.0026502533365633       -1.5602330038085124        5.4648509972829249     
 C  -5.8179281410885126       -1.1195814663134012        6.0641094675482119     
 H  -5.7567573859853685       0.34115870661871106        4.4773098159976881     
 C  -5.4344187945294209        3.6761582080985571        3.2533930480512416     
 H  -3.8866840757485193        2.9933886531327687        4.5972247334781660     
 C  -5.8518019145785072        2.2876066020941690        1.3136104076116333     
 H  -4.6531805557195209       0.49814753007938739        1.1577857410172272     
 C -0.40605462864535929       -1.3189659432926466        8.3497854490145169     
 H -0.64639418467551990       0.55652981063028450        7.3146272128480181     
 C  0.87101456559086488       -3.0186511975891110        7.1895997291889575     
 H   1.6513119014713042       -2.4678014418855572        5.2572434847720588     
 C   1.5460796017969611       -2.0917159101464784        1.6509053335975170     
 H -0.12886218707295591       -1.5640070989274033        2.8903370258279817     
 C   3.6677892048882348       -1.0676501086951311        2.2135091938164044     
 H   3.6405906977735096       0.31080578909203066        3.8717853319789208     
 C   3.4513624622041577        3.4889755236294580        5.3006685331596231     
 H   1.8781866028528025        2.9250580837109759        3.9299619630921994     
 C   3.8187692671590177        2.0000395909795614        7.1753674024929941     
 H   2.5468145798928647       0.25689986072716875        7.2583875248386649     
 C  -2.1596401042491937       -2.4687537322860593        7.0314039550280552E-002
 H  -1.1347984760036922      -0.81004397840815434      -0.85357319855992675     
 H  -3.2193115260878216       -3.9421275845066712        1.2550888201360666     
 C  -5.0756541617274831       -1.9991247740599944        6.8579923127541589     
 H  -3.1159622088584440       -2.8287966576546144        7.2569092000314459     
 H  -6.8865583898771510      -0.99453002804888357        6.2315588105817330     
 C  -6.1364921092026705        3.4299318240858403        2.0686351458990866     
 H  -5.6457784507015143        4.5697699615012040        3.8401723867803907     
 H  -6.4013584175696536        2.0978198041955083       0.39300073023359822     
 C  0.13305223243048292       -2.6092316644854088        8.3025673213562250     
 H -0.98672412899919526       -1.0048878406799031        9.2142177879300622     
 H   1.2794097706017959       -4.0257057230952542        7.1312327843908934     
 C   2.9099400317771971       -1.9145139270327221        1.3994336202990130     
 H  0.94891268429699294       -2.7383422566271536        1.0112673222477251     
 H   4.7309648232833847      -0.92634031455775034        2.0238855691654991     
 C   4.1463315121839210        3.1611615381278191        6.4692151075594504     
 H   3.6976570763153886        4.3993241155958396        4.7559386269091020     
 H   4.3650869769251628        1.7504617761903418        8.0838685568383948     
 H  -1.9485197233455656       -3.1408713940101132      -0.75846261400363812     
 H  -5.5596505808943801       -2.5358520661421990        7.6732289102202884     
 H  -6.9028050837384445        4.1270115541501164        1.7344431306089179     
 H  -4.2115768106049771E-002  -3.2898649429005333        9.1331756189362494     
 H   3.3737900653124133       -2.4107174899424115       0.54774555847234929     
 H   4.9422703196232476        3.8086420791489957        6.8298413987556525     
 Br   7.7975787742089722        5.1684873404841936        14.284185000101720     
 Co   8.3250823720072233        6.4946075875336238        12.408341077375615     
 P   10.173819676465754        7.7131088498610723        13.018082207080031     
 Br   8.8939688027197032        5.0925377497531299        10.599418600556064     
 P   6.4429086701662621        7.6349402570941418        11.750961971901644     
 C   9.8994405600389594        8.9335672674795727        14.343523394400794     
 C   11.038874311184856        8.6280680409627557        11.691681823785494     
 C   11.466726653120169        6.6112991341975640        13.704306262331542     
 C   6.7077521478928395        8.8088825311847394        10.381499072427379     
 C   5.5525700557857558        8.6038973248573516        13.022735318197647     
 C   5.1845501858292886        6.4642000585493351        11.118278391428982     
 C   9.1434964833755856        8.5315331988686971        15.460755686623816     
 C   10.438179416425715        10.230487444757411        14.300549024497936     
 C   10.289955818678962        9.5029801687313871        10.884557134757008     
 C   12.412314365132390        8.4632251168219312        11.439602634445855     
 C   11.787831102472161        5.4315824133633086        13.008172316634097     
 C   12.160858653916607        6.9302570658375142        14.884432790497694     
 C   7.4306464991654577        8.3685601375698351        9.2560369098468502     
 C   6.2401057748116449        10.132625948508243        10.429557208466679     
 C   6.2855840401996659        9.5142458158621235        13.805504388488554     
 C   4.1722319011042925        8.4594687496861827        13.245673967178019     
 C   4.9072514065017527        5.3038347010253988        11.864373655897369     
 C   4.4807159571599939        6.7038208206174694        9.9253410744222830     
 C   8.9501463231073597        9.4084547131686875        16.527448916198622     
 H   8.7097773451739524        7.5329666288810397        15.492281366634318     
 C   10.227220968500038        11.108135505704171        15.367262421460920     
 H   11.007491781318642        10.557289776372512        13.434894332598947     
 C   10.902229638327464        10.181219750250220        9.8285516852879287     
 H   9.2272917090223618        9.6535162286214362        11.067990799394272     
 C   13.023938377862708        9.1571467252223737        10.391144864057143     
 H   12.996741819228079        7.7786883707659085        12.049418393579566     
 C   12.807521929456819        4.6005221999819659        13.478268886734352     
 H   11.234321848147628        5.1644379178456123        12.107590717989417     
 C   13.174959382308019        6.0894559581209471        15.352962921474392     
 H   11.903001481649031        7.8325915145639033        15.436008840970867     
 C   7.6622567327667310        9.2393508112113700        8.1924525066279639     
 H   7.8180349085989453        7.3510180129832685        9.2212831074869825     
 C   6.4895016480444205        11.003764082153873        9.3657077590517517     
 H   5.6966115568918063        10.489195692272274        11.298879179966367     
 C   5.6520030801920802        10.245544686248312        14.813103161897788     
 H   7.3535097951507611        9.6497137274194245        13.642507903242215     
 C   3.5382257370624908        9.2090889897679489        14.241752385198357     
 H   3.5993936484279678        7.7483411762398759        12.654959297183487     
 C   3.9217456302498865        4.4133248294948553        11.431020112465307     
 H   5.4694550172277303        5.0961043031674187        12.774877313225410     
 C   3.5043904048383907        5.8018694963168027        9.4912262995384893     
 H   4.7030018856419646        7.5913366823341564        9.3354224991968167     
 C   9.4892663886543129        10.698715657693651        16.480234779486899     
 H   8.3694861311164352        9.0943761454850609        17.391886832359489     
 H   10.635626684752772        12.115186310905196        15.308898561661650     
 C   12.266088214887452        10.004013349546122        9.5770735389997022     
 H   10.305062133694216        10.827847058206112        9.1889158219585472     
 H   14.087112635747719        9.0158329245497377        10.201516138045164     
 C   13.502512105377656        4.9283364028157592        14.646802906004737     
 H   13.053808178762218        3.6901754800824431        12.933532702074142     
 H   13.721292477920533        6.3390345499770726        16.261454667407360     
 C   7.1965605117223115        10.558258571209539        8.2479942487411311     
 H   8.2214062736252682        8.8995513834851163        7.3241076502494407     
 H   6.1368790146860714        12.031627282768564        9.4327654080284038     
 C   4.2805017200920661        10.088632198877217        15.035633476542490     
 H   6.2401969800594141        10.918297133982410        15.434552052744984     
 H   2.4695936679720569        9.0840463418013062        14.409197542389443     
 C   3.2196939596996490        4.6595437877363830        10.246247592130180     
 H   3.7103799888026110        3.5197129368469668        12.017796716045755     
 H   2.9548508481597970        5.9916498892977170        8.5706048937338082     
 H   9.3141141359761175        11.379344006814648        17.310850789521968     
 H   12.729935096699135        10.500215180011239        8.7253825335547130     
 H   14.298459926781467        4.2808580974940362        15.007413016473127     
 H   7.4076964504762168        11.230383326355788        7.4192268992096642     
 H   3.7965041430465032        10.625367060314028        15.850864342763325     
 H   2.4533930645580004        3.9624577672904460        9.9120410020829706     
         142

 Br -0.46410571360268338        2.9935310429168367        2.4173354232260924     
 Co  -1.0311095361774179        1.5948760920627296        4.2292741157626086     
 P  -2.9117554017780130       0.45099247917435570        3.5740460887962442     
 Br  -1.5605317170710262        2.9244292327904837        6.1020828875369020     
 P  0.81915505760853125       0.37994111227954641        4.8411813116905664     
 C  -2.6464900273919527      -0.72506052411171518        2.2065793523926671     
 C  -3.8009463249970512      -0.51550669572192542        4.8483047356384326     
 C  -4.1716881075144894        1.6186024677576105        2.9389377510113603     
 C  0.54519285434271458      -0.83840670068679501        6.1686160261963927     
 C   1.6853602980863043      -0.53746965681604630        3.5172630389279211     
 C   2.1104864291474494        1.4848807300002718        5.5249854715580611     
 C  -1.9221009674065646      -0.28647393140507232        1.0814876589449014     
 C  -3.1173720829961993       -2.0475828459118501        2.2544037147344476     
 C  -3.0672121782628281       -1.4242454769661008        5.6321817651716914     
 C  -5.1809690737193010      -0.37014157420836341        5.0725728983085805     
 C  -4.4509727151824121        2.7798472980145212        3.6827645190334524     
 C  -4.8750986744017117        1.3753703207712973        1.7465941855453890     
 C -0.20925621828998339      -0.43463245850043780        7.2862173917007746     
 C   1.0806879662791595       -2.1365505969432541        6.1254066583659936     
 C  0.93716502176662531       -1.4139890797709511        2.7112406208556918     
 C   3.0591151155230585      -0.37355745657009898        3.2665134565931555     
 C   2.4296088335805370        2.6637193211173473        4.8265865563980705     
 C   2.8050412496759645        1.1695285126467705        6.7057050255554778     
 C  -1.6922459322777750       -1.1575369151506001        1.7753597058234323E-002
 H  -1.5326036706104715       0.73020474998549989        1.0468832434689708     
 C  -2.8697381461775824       -2.9190109640992148        1.1904158522758423     
 H  -3.6620325346784002       -2.4028021849719634        3.1235627382456781     
 C  -3.6998244407831713       -2.1531235892878651        6.6419871951597136     
 H  -1.9995273673150575       -1.5604058866986477        5.4682524084935684     
 C  -5.8139583761077391       -1.1172217727667284        6.0710377618438294     
 H  -5.7543319695503348       0.33977863159882826        4.4809895657433527     
 C  -5.4380440984358378        3.6676490734259612        3.2477558591647653     
 H  -3.8891532672259266        2.9902816059297899        4.5928093347528778     
 C  -5.8531548410986423        2.2745351903946989        1.3109309351105758     
 H  -4.6512000913632008       0.48718161267217031        1.1584154152611157     
 C -0.40436523766850846       -1.3112795283933152        8.3527618182131960     
 H -0.64086237393229084       0.56479935601844056        7.3178906902618346     
 C  0.86796284956442271       -3.0139067512173736        7.1919821896717799     
 H   1.6488316886830037       -2.4647063204232338        5.2595884828836894     
 C   1.5504095923154193       -2.0946415835513443        1.6574373348068336     
 H -0.12573959048450536       -1.5638369823976392        2.8937405086799837     
 C   3.6717582841438499       -1.0700114340319373        2.2204379007694586     
 H   3.6430154915395545       0.31218532054730064        3.8754645034808375     
 C   3.4477366057583252        3.4974835652085980        5.2950308588360215     
 H   1.8757172868661842        2.9281633408736143        3.9255459300747266     
 C   3.8174149457900159        2.0131110893359647        7.1726885126572677     
 H   2.5487938226207860       0.26786580575197161        7.2590181821806050     
 C  -2.1612866932265398       -2.4751402830327813        7.2912355191164138E-002
 H  -1.1321290706124474      -0.81890221044377676      -0.85041856332720611     
 H  -3.2248992628343833       -3.9459272466333375        1.2570760249691515     
 C  -5.0709763862886215       -1.9952800095909040        6.8658380186946903     
 H  -3.1112238012076765       -2.8246867861587401        7.2642655016194970     
 H  -6.8823406213792282      -0.99143117790807600        6.2394953172743026     
 C  -6.1397940762660648        3.4177145354234910        2.0637344962264423     
 H  -5.6509919315559225        4.5620213835738221        3.8326240955549009     
 H  -6.4025637278542300        2.0820309193231892       0.39087133476690750     
 C  0.13140545751862087       -2.6028469142321895        8.3051656388965682     
 H -0.98405627234472293      -0.99603225825445740        9.2173721610091484     
 H   1.2738233923925417       -4.0219069686775031        7.1332203938826302     
 C   2.9146171642338157       -1.9183612075479293        1.4072806648172846     
 H  0.95365067224272082       -2.7424558415065032        1.0186263757070229     
 H   4.7351817865848949      -0.92944047459795487        2.0318220008504539     
 C   4.1430284419399284        3.1733784829889267        6.4643144857358639     
 H   3.6924432649230807        4.4070712513053083        4.7483893892810016     
 H   4.3638797191046939        1.7662513374821289        8.0817402163530847     
 H  -1.9518004979414232       -3.1476451705455570      -0.75594743141239829     
 H  -5.5540569166312546       -2.5301654444201809        7.6827314917366261     
 H  -6.9074535654985869        4.1125398475364694        1.7283408664899254     
 H  -4.5396781596408892E-002  -3.2830931950550304        9.1356906116056820     
 H   3.3793829092567393       -2.4164069684021920       0.55724960714759020     
 H   4.9376204908029528        3.8231137077718143        6.8237391546142296     
 Br   7.7956711490808841        5.1650330048674480        14.279717770347020     
 Co   8.3250566189883859        6.4946057834851123        12.406916064359651     
 P   10.175313497105233        7.7095537340827933        13.018823373318209     
 Br   8.8920629508542763        5.0959875915482993        10.594952338205513     
 P   6.4444030171147846        7.6384912628492199        11.751701489819677     
 C   9.9013676140899651        8.9278978947177929        14.346265391018903     
 C   11.041517572122595        8.6269672985479584        11.694906066977721     
 C   11.466650083545607        6.6046109022796031        13.702613978646857     
 C   6.7096801657298544        8.8145479528861266        10.384239717606709     
 C   5.5552135815052326        8.6049937973885022        13.025957881606953     
 C   5.1844742146084437        6.4708842929175772        11.116584066708166     
 C   9.1469254855232602        8.5241235538715436        15.463871596467106     
 C   10.436875081932468        10.226037277279465        14.303059969434488     
 C   10.293322163671784        9.5034903909285351        10.888888554360918     
 C   12.415271123402174        8.4630520209017543        11.444151329687141     
 C   11.785763732701966        5.4257738687666448        13.004209078876451     
 C   12.161222871469644        6.9199627176522851        14.883322919270631     
 C   7.4340771873867801        8.3759660545816690        9.2591518718516816     
 C   6.2388021126560407        10.137072051425674        10.432066670896981     
 C   6.2889503514087872        9.5137319199928392        13.809833746880505     
 C   4.1751890774220843        8.4596368809419840        13.250221403407290     
 C   4.9051840756197755        5.3096393246503624        11.860408282433971     
 C   4.4810811548909042        6.7141114153886088        9.9242289928929850     
 C   8.9518361313066901        9.4007664354078990        16.530423462344203     
 H   8.7153121807854124        7.5246944967191274        15.495543929967560     
 C   10.224169308763672        11.103389489503792        15.369643102728109     
 H   11.005014097189674        10.554192600965919        13.437238680871770     
 C   10.906564560406785        10.184141657782018        9.8350833788162983     
 H   9.2304189461021480        9.6533418265740316        11.071393366658430     
 C   13.027912585238825        9.1595052900203395        10.398074414679220     
 H   12.999171703716435        7.7773064787417354        12.053098805990516     
 C   12.803900848906199        4.5920116150472410        13.472635612203957     
 H   11.231859485679662        5.1613299232869201        12.103176375963105     
 C   13.173606686870926        6.0763822728463159        15.350288820249446     
 H   11.904982309671848        7.8216235324671848        15.436641799209880     
 C   7.6639484058697551        9.2470354268103350        8.1954261922254226     
 H   7.8235717308717687        7.3592865247393355        9.2245449298972577     
 C   6.4864509786131093        11.008506126730794        9.3680871121561378     
 H   5.6941340595561876        10.492288633974795        11.301221805305788     
 C   5.6563378598200726        10.242618984098465        14.819632815388898     
 H   7.3566368581643280        9.6498851014631128        13.645908080511104     
 C   3.5422002389113554        9.2067253503981359        14.248680690671234     
 H   3.6018241505254256        7.7497176895180688        12.658638733975897     
 C   3.9181243683180789        4.4218318387225954        11.425384472259370     
 H   5.4669923591888461        5.0992082075703804        12.770460996177645     
 C   3.5030385139712643        5.8149397648607293        9.4885497448804461     
 H   4.7049840982836040        7.6023008600401418        9.3360533321607431     
 C   9.4876189066584669        10.692329445985138        16.482830879369907     
 H   8.3721535088694861        9.0855187982500567        17.395038863172264     
 H   10.630039441311611        12.111386311641086        15.310884094346955     
 C   12.270770471034048        10.007857408823748        9.5849209103724569     
 H   10.309805043158379        10.831956651805557        9.1962742908986801     
 H   14.091334881570655        9.0189308473815792        10.209453954822877     
 C   13.499211781534234        4.9161170792597808        14.641907843777034     
 H   13.048600092120198        3.6824256431022211        12.925988497103766     
 H   13.720085355991396        6.3232428787518842        16.259331989897600     
 C   7.1949144750748291        10.564640959881400        8.2505892595373922     
 H   8.2240759512775163        8.9084052176228319        7.3272590554994919     
 H   6.1312926138600643        12.035423263398695        9.4347495041258220     
 C   4.2851839978927879        10.084783669497471        15.043479216574990     
 H   6.2449395608812850        10.914184238511282        15.441908144995439     
 H   2.4738163371745969        9.0809427500557334        14.417134430717676     
 C   3.2163938403905901        4.6717597992876208        10.241349998100162     
 H   3.7051712457023736        3.5274592812336065        12.010250094232504     
 H   2.9536448242725428        6.0074383514433789        8.5684796411216446     
 H   9.3108309892237440        11.372571294922407        17.313362826292700     
 H   12.735533312317397        10.505901557046581        8.7348871329861026     
 H   14.293812130755880        4.2663840537582152        15.001317882711932     
 H   7.4044148323420158        11.237152258323444        7.4217379051451493     
 H   3.8021023825059119        10.619676132240025        15.860367370603024     
 H   2.4487453168072735        3.9769287770913144        9.9059431398572464     
         142

 Br -0.46601556709241504        2.9900753060751533        2.4128660106534832     
 Co  -1.0311394451796763        1.5948759006864568        4.2278486580163479     
 P  -2.9102658786502116       0.44743921456692015        3.5747865886766195     
 Br  -1.5624398204139236        2.9278838171514354        6.0976143259932121     
 P  0.82064408714767811       0.38349324781159178        4.8419221545115105     
 C  -2.6445656837427576      -0.73072865191054370        2.2093215342334003     
 C  -3.7983074637873462      -0.51660564883973292        4.8515281429745896     
 C  -4.1717685017830402        1.6119156875318494        2.9372434798702245     
 C  0.54711678165844313      -0.83273977130811550        6.1713585683867533     
 C   1.6879986890576737      -0.53637221994444162        3.5204871167651293     
 C   2.1104054465327047        1.4915665318602445        5.5232913547422546     
 C  -1.9186732030359082      -0.29388307355456511        1.0846044915604112     
 C  -3.1186789396165793       -2.0520318601206649        2.2569150914910026     
 C  -3.0638502149565454       -1.4237338222894909        5.6365119955245220     
 C  -5.1780167383473703      -0.37031301735752709        5.0771207121277229     
 C  -4.4530452689741713        2.7740399705330692        3.6787991240701072     
 C  -4.8747358745015408        1.3650778961741676        1.7454807981108502     
 C -0.20582958309098504      -0.42722514737039402        7.2893343405906972     
 C   1.0793816451312437       -2.1321024524989287        6.1279185785393944     
 C  0.94052657679996277       -1.4145031470738560        2.7155724641401227     
 C   3.0620668453907527      -0.37338717411308908        3.2710613912238400     
 C   2.4275358951724835        2.6695253010656126        4.8226208072882635     
 C   2.8054029830983680        1.1798206570720935        6.7045922255899306     
 C  -1.6905555574999975       -1.1652254569255402        2.0730046082410893E-002
 H  -1.5270700848994243       0.72193311046694997        1.0501466050820736     
 C  -2.8727905009198245       -2.9237565826292933        1.1927980062482579     
 H  -3.6645139258305601       -2.4058977295547672        3.1259069427411101     
 C  -3.6954939771848543       -2.1502008498790786        6.6485172361837428     
 H  -1.9964044812935517       -1.5605787695887827        5.4716538197042111     
 C  -5.8099886111269656       -1.1148620792200556        6.0779660561394468     
 H  -5.7519065531153020       0.33839855657894541        4.4846693154890174     
 C  -5.4416694023422538        3.6591399387533650        3.2421186702782889     
 H  -3.8916224587033343        2.9871745587268106        4.5883939360275905     
 C  -5.8545077676187782        2.2614637786952292        1.3082514626095183     
 H  -4.6492196270068806       0.47621569526495333        1.1590450895050042     
 C -0.40267584669165762       -1.3035931134939835        8.3557381874118768     
 H -0.63533056318906178       0.57306890140659650        7.3211541676756520     
 C  0.86491113353798044       -3.0091623048456362        7.1943646501546024     
 H   1.6463514758947033       -2.4616111989609104        5.2619334809953209     
 C   1.5547395828338773       -2.0975672569562098        1.6639693360161503     
 H -0.12261699389605482       -1.5636668658678754        2.8971439915319852     
 C   3.6757273633994649       -1.0723727593687435        2.2273666077225127     
 H   3.6454402853055989       0.31356485200257056        3.8791436749827537     
 C   3.4441107493124927        3.5059916067877381        5.2893931845124191     
 H   1.8732479708795657        2.9312685980362532        3.9211298970572539     
 C   3.8160606244210147        2.0261825876923685        7.1700096228215413     
 H   2.5507730653487073       0.27883175077677441        7.2596488395225443     
 C  -2.1629332822038858       -2.4815268337795029        7.5510670832047724E-002
 H  -1.1294596652212028      -0.82776044247939906      -0.84726392809448559     
 H  -3.2304869995809451       -3.9497269087600038        1.2590632298022364     
 C  -5.0662986108497590       -1.9914352451218136        6.8736837246352218     
 H  -3.1064853935569090       -2.8205769146628663        7.2716218032075473     
 H  -6.8781228528813054      -0.98833232776726843        6.2474318239668722     
 C  -6.1430960433294581        3.4054972467611417        2.0588338465537981     
 H  -5.6562054124103298        4.5542728056464394        3.8250758043294106     
 H  -6.4037690381388073        2.0662420344508705       0.38874193930021672     
 C  0.12975868260675882       -2.5964621639789707        8.3077639564369115     
 H -0.98138841569025059      -0.98717667582901170        9.2205265340882328     
 H   1.2682370141832877       -4.0181082142597528        7.1352080033743670     
 C   2.9192942966904343       -1.9222084880631363        1.4151277093355561     
 H  0.95838866018844870       -2.7465694263858529        1.0259854291663206     
 H   4.7393987498864059      -0.93254063463815939        2.0397584325354083     
 C   4.1397253716959357        3.1855954278500338        6.4594138639122773     
 H   3.6872294535307724        4.4148183870147779        4.7408401516529013     
 H   4.3626724612842240        1.7820408987739160        8.0796118758677764     
 H  -1.9550812725372810       -3.1544189470810013      -0.75343224882115845     
 H  -5.5484632523681290       -2.5244788226981627        7.6922340732529637     
 H  -6.9121020472587285        4.0980681409228223        1.7222386023709328     
 H  -4.8677795086768019E-002  -3.2763214472095274        9.1382056042751127     
 H   3.3849757532010658       -2.4220964468619730       0.56675365582283121     
 H   4.9329706619826572        3.8375853363946328        6.8176369104728067     
 Br   7.7937635239527951        5.1615786692507033        14.275250540592317     
 Co   8.3250308659695467        6.4946039794366017        12.405491051343684     
 P   10.176807317744709        7.7059986183045135        13.019564539556388     
 Br   8.8901570989888494        5.0994374333434696        10.590486075854962     
 P   6.4458973640633062        7.6420422686042979        11.752441007737708     
 C   9.9032946681409690        8.9222285219560131        14.349007387637013     
 C   11.044160833060337        8.6258665561331629        11.698130310169949     
 C   11.466573513971047        6.5979226703616431        13.700921694962171     
 C   6.7116081835668693        8.8202133745875138        10.386980362786039     
 C   5.5578571072247094        8.6060902699196511        13.029180445016257     
 C   5.1843982433875997        6.4775685272858201        11.114889741987350     
 C   9.1503544876709331        8.5167139088743884        15.466987506310396     
 C   10.435570747439222        10.221587109801519        14.305570914371041     
 C   10.296688508664605        9.5040006131256813        10.893219973964825     
 C   12.418227881671957        8.4628789249815792        11.448700024928426     
 C   11.783696362931769        5.4199653241699801        13.000245841118806     
 C   12.161587089022680        6.9096683694670569        14.882213048043567     
 C   7.4375078756081026        8.3833719715935011        9.2622668338565131     
 C   6.2374984505004365        10.141518154343107        10.434576133327283     
 C   6.2923166626179086        9.5132180241235549        13.814163105272455     
 C   4.1781462537398761        8.4598050121977852        13.254768839636561     
 C   4.9031167447377983        5.3154439482753268        11.856442908970575     
 C   4.4814463526218136        6.7244020101597481        9.9231169113636852     
 C   8.9535259395060205        9.3930781576471087        16.533398008489783     
 H   8.7208470163968705        7.5164223645572141        15.498806493300805     
 C   10.221117649027306        11.098643473303413        15.372023783995298     
 H   11.002536413060707        10.551095425559328        13.439583029144593     
 C   10.910899482486107        10.187063565313816        9.8416150723446698     
 H   9.2335461831819323        9.6531674245266288        11.074795933922587     
 C   13.031886792614943        9.1618638548183071        10.405003965301299     
 H   13.001601588204792        7.7759245867175615        12.056779218401465     
 C   12.800279768355578        4.5835010301125170        13.467002337673561     
 H   11.229397123211696        5.1582219287282287        12.098762033936795     
 C   13.172253991433834        6.0633085875716839        15.347614719024502     
 H   11.906963137694664        7.8106555503704662        15.437274757448892     
 C   7.6656400789727801        9.2547200424093017        8.1983998778228795     
 H   7.8291085531445930        7.3675550364954017        9.2278067523075311     
 C   6.4834003091817989        11.013248171307714        9.3704664652605256     
 H   5.6916565622205697        10.495381575677316        11.303564430645210     
 C   5.6606726394480660        10.239693281948618        14.826162468880009     
 H   7.3597639211778958        9.6500564755068030        13.649308257779994     
 C   3.5461747407602200        9.2043617110283229        14.255608996144110     
 H   3.6042546526228834        7.7510942027962626        12.662318170768307     
 C   3.9145031063862707        4.4303388479503356        11.419748832053433     
 H   5.4645297011499618        5.1023121119733421        12.766044679129880     
 C   3.5016866231041379        5.8280100334046567        9.4858731902224012     
 H   4.7069663109252433        7.6132650377461282        9.3366841651246677     
 C   9.4859714246626190        10.685943234276623        16.485426979252917     
 H   8.3748208866225387        9.0766614510150507        17.398190893985035     
 H   10.624452197870450        12.107586312376977        15.312869627032260     
 C   12.275452727180644        10.011701468101371        9.5927682817452116     
 H   10.314547952622540        10.836066245405000        9.2036327598388112     
 H   14.095557127393590        9.0220287702134208        10.217391771600589     
 C   13.495911457690811        4.9038977557038033        14.637012781549330     
 H   13.043392005478179        3.6746758061219986        12.918444292133390     
 H   13.718878234062256        6.3074512075266957        16.257209312387840     
 C   7.1932684384273466        10.571023348553259        8.2531842703336533     
 H   8.2267456289297662        8.9172590517605492        7.3304104607495422     
 H   6.1257062130340580        12.039219244028825        9.4367336002232403     
 C   4.2898662756935089        10.080935140117722        15.051324956607491     
 H   6.2496821417031567        10.910071343040155        15.449264237245897     
 H   2.4780390063771369        9.0778391583101588        14.425071319045909     
 C   3.2130937210815311        4.6839758108388585        10.236452404070146     
 H   3.6999625026021365        3.5352056256202458        12.002703472419254     
 H   2.9524388003852886        6.0232268135890417        8.5663543885094793     
 H   9.3075478424713687        11.365798583030166        17.315874863063428     
 H   12.741131527935657        10.511587934081922        8.7443917324174922     
 H   14.289164334730293        4.2519100100223932        14.995222748950740     
 H   7.4011332142078148        11.243921190291099        7.4242489110806344     
 H   3.8077006219653207        10.613985204166022        15.869870398442721     
 H   2.4440975690565461        3.9913997868921829        9.8998452776315204     
         142

 Br -0.46792542058214670        2.9866195692334694        2.4083965980808739     
 Co  -1.0311693541819344        1.5948757093101837        4.2264232002700872     
 P  -2.9087763555224102       0.44388594995948455        3.5755270885569952     
 Br  -1.5643479237568210        2.9313384015123871        6.0931457644495222     
 P  0.82213311668682498       0.38704538334363714        4.8426629973324538     
 C  -2.6426413400935620      -0.73639677970937212        2.2120637160741334     
 C  -3.7956686025776407      -0.51770460195754031        4.8547515503107466     
 C  -4.1718488960515918        1.6052289073060884        2.9355492087290882     
 C  0.54904070897417157      -0.82707284192943609        6.1741011105771140     
 C   1.6906370800290433      -0.53527478307283705        3.5237111946023369     
 C   2.1103244639179595        1.4982523337202174        5.5215972379264491     
 C  -1.9152454386652518      -0.30129221570405784        1.0877213241759212     
 C  -3.1199857962369597       -2.0564808743294800        2.2594264682475580     
 C  -3.0604882516502627       -1.4232221676128807        5.6408422258773525     
 C  -5.1750644029754405      -0.37048446050669070        5.0816685259468644     
 C  -4.4551178227659296        2.7682326430516171        3.6748337291067621     
 C  -4.8743730746013689        1.3547854715770378        1.7443674106763114     
 C -0.20240294789198668      -0.41981783624035024        7.2924512894806197     
 C   1.0780753239833278       -2.1276543080546033        6.1304304987127951     
 C  0.94388813183330023       -1.4150172143767608        2.7199043074245535     
 C   3.0650185752584469      -0.37321689165607919        3.2756093258545245     
 C   2.4254629567644295        2.6753312810138778        4.8186550581784564     
 C   2.8057647165207715        1.1901128014974163        6.7034794256243826     
 C  -1.6888651827222201       -1.1729139987004802        2.3706495106587462E-002
 H  -1.5215364991883773       0.71366147094839993        1.0534099666951766     
 C  -2.8758428556620661       -2.9285022011593718        1.1951801602206737     
 H  -3.6669953169827201       -2.4089932741375710        3.1282511472365426     
 C  -3.6911635135865373       -2.1472781104702920        6.6550472772077711     
 H  -1.9932815952720460       -1.5607516524789180        5.4750552309148546     
 C  -5.8060188461461921       -1.1125023856733829        6.0848943504350634     
 H  -5.7494811366802683       0.33701848155906255        4.4883490652346829     
 C  -5.4452947062486698        3.6506308040807687        3.2364814813918121     
 H  -3.8940916501807417        2.9840675115238318        4.5839785373023023     
 C  -5.8558606941389142        2.2483923669957591        1.3055719901084606     
 H  -4.6472391626505605       0.46524977785773625        1.1596747637488927     
 C -0.40098645571480679       -1.2959066985946521        8.3587145566105576     
 H -0.62979875244583272       0.58133844679475244        7.3244176450894685     
 C  0.86185941751153827       -3.0044178584738988        7.1967471106374239     
 H   1.6438712631064030       -2.4585160774985870        5.2642784791069523     
 C   1.5590695733523354       -2.1004929303610753        1.6705013372254669     
 H -0.11949439730760428       -1.5634967493381116        2.9005474743839867     
 C   3.6796964426550800       -1.0747340847055498        2.2342953146755669     
 H   3.6478650790716434       0.31494438345784048        3.8828228464846699     
 C   3.4404848928666603        3.5144996483668787        5.2837555101888176     
 H   1.8707786548929475        2.9343738551988916        3.9167138640397812     
 C   3.8147063030520130        2.0392540860487718        7.1673307329858149     
 H   2.5527523080766290       0.28979769580157727        7.2602794968644835     
 C  -2.1645798711812319       -2.4879133845262249        7.8108986472931310E-002
 H  -1.1267902598299580      -0.83661867451502137      -0.84410929286176495     
 H  -3.2360747363275069       -3.9535265708866700        1.2610504346353213     
 C  -5.0616208354108974       -1.9875904806527231        6.8815294305757524     
 H  -3.1017469859061415       -2.8164670431669925        7.2789781047955975     
 H  -6.8739050843833827      -0.98523347762646085        6.2553683306594419     
 C  -6.1463980103928515        3.3932799580987929        2.0539331968811538     
 H  -5.6614188932647380        4.5465242277190576        3.8175275131039208     
 H  -6.4049743484233845        2.0504531495785514       0.38661254383352600     
 C  0.12811190769489675       -2.5900774137257518        8.3103622739772547     
 H -0.97872055903577837      -0.97832109340356599        9.2236809071673189     
 H   1.2626506359740335       -4.0143094598420026        7.1371956128661038     
 C   2.9239714291470524       -1.9260557685783433        1.4229747538538278     
 H  0.96312664813417670       -2.7506830112652025        1.0333444826256182     
 H   4.7436157131879160      -0.93564079467836381        2.0476948642203632     
 C   4.1364223014519421        3.1978123727111409        6.4545132420886908     
 H   3.6820156421384644        4.4225655227242475        4.7332909140248018     
 H   4.3614652034637551        1.7978304600657031        8.0774835353824681     
 H  -1.9583620471331387       -3.1611927236164457      -0.75091706622991861     
 H  -5.5428695881050034       -2.5187922009761450        7.7017366547693014     
 H  -6.9167505290188700        4.0835964343091753        1.7161363382519403     
 H  -5.1958808577127133E-002  -3.2695496993640245        9.1407205969445453     
 H   3.3905685971453918       -2.4277859253217535       0.57625770449807223     
 H   4.9283208331623625        3.8520569650174514        6.8115346663313838     
 Br   7.7918558988247062        5.1581243336339586        14.270783310837615     
 Co   8.3250051129507074        6.4946021753880903        12.404066038327720     
 P   10.178301138384185        7.7024435025262346        13.020305705794568     
 Br   8.8882512471234207        5.1028872751386398        10.586019813504411     
 P   6.4473917110118277        7.6455932743593760        11.753180525655742     
 C   9.9052217221919729        8.9165591491942351        14.351749384255124     
 C   11.046804093998077        8.6247658137183674        11.701354553362178     
 C   11.466496944396486        6.5912344384436823        13.699229411277486     
 C   6.7135362014038842        8.8258787962889009        10.389721007965369     
 C   5.5605006329441862        8.6071867424508017        13.032403008425561     
 C   5.1843222721667557        6.4842527616540622        11.113195417266532     
 C   9.1537834898186077        8.5093042638772349        15.470103416153686     
 C   10.434266412945975        10.217136942323572        14.308081859307592     
 C   10.300054853657427        9.5045108353228276        10.897551393568735     
 C   12.421184639941741        8.4627058290614041        11.453248720169713     
 C   11.781628993161572        5.4141567795733154        12.996282603361161     
 C   12.161951306575716        6.8993740212818286        14.881103176816506     
 C   7.4409385638294250        8.3907778886053350        9.2653817958613445     
 C   6.2361947883448332        10.145964257260539        10.437085595757585     
 C   6.2956829738270299        9.5127041282542724        13.818492463664404     
 C   4.1811034300576679        8.4599731434535865        13.259316275865832     
 C   4.9010494138558212        5.3212485719002904        11.852477535507177     
 C   4.4818115503527229        6.7346926049308866        9.9220048298343873     
 C   8.9552157477053509        9.3853898798863185        16.536372554635363     
 H   8.7263818520083287        7.5081502323953018        15.502069056634049     
 C   10.218065989290938        11.093897457103035        15.374404465262488     
 H   11.000058728931739        10.547998250152736        13.441927377417416     
 C   10.915234404565428        10.189985472845613        9.8481467658730395     
 H   9.2366734202617184        9.6529930224792260        11.078198501186744     
 C   13.035860999991060        9.1642224196162729        10.411933515923376     
 H   13.004031472693148        7.7745426946933875        12.060459630812414     
 C   12.796658687804959        4.5749904451777930        13.461369063143167     
 H   11.226934760743731        5.1551139341695364        12.094347691910485     
 C   13.170901295996742        6.0502349022970527        15.344940617799557     
 H   11.908943965717480        7.7996875682737477        15.437907715687905     
 C   7.6673317520758042        9.2624046580082684        8.2013735634203382     
 H   7.8346453754174163        7.3758235482514687        9.2310685747178063     
 C   6.4803496397504876        11.017990215884636        9.3728458183649117     
 H   5.6891790648849510        10.498474517379835        11.305907055984632     
 C   5.6650074190760593        10.236767579798773        14.832692122371117     
 H   7.3628909841914627        9.6502278495504914        13.652708435048883     
 C   3.5501492426090846        9.2019980716585081        14.262537301616987     
 H   3.6066851547203411        7.7524707160744555        12.665997607560717     
 C   3.9108818444544631        4.4388458571780758        11.414113191847497     
 H   5.4620670431110767        5.1054160163763047        12.761628362082115     
 C   3.5003347322370115        5.8410803019485833        9.4831966355643580     
 H   4.7089485235668826        7.6242292154521136        9.3373149980885941     
 C   9.4843239426667729        10.679557022568110        16.488023079135928     
 H   8.3774882643755895        9.0678041037800448        17.401342924797810     
 H   10.618864954429290        12.103786313112868        15.314855159717565     
 C   12.280134983327239        10.015545527378997        9.6006156531179663     
 H   10.319290862086703        10.840175839004445        9.2109912287789442     
 H   14.099779373216524        9.0251266930452640        10.225329588378303     
 C   13.492611133847387        4.8916784321478248        14.632117719321627     
 H   13.038183918836159        3.6669259691417766        12.910900087163013     
 H   13.717671112133116        6.2916595363015073        16.255086634878079     
 C   7.1916224017798642        10.577405737225121        8.2557792811299144     
 H   8.2294153065820144        8.9261128858982666        7.3335618659995934     
 H   6.1201198122080518        12.043015224658957        9.4387176963206585     
 C   4.2945485534942307        10.077086610737975        15.059170696639992     
 H   6.2544247225250276        10.905958447569027        15.456620329496353     
 H   2.4822616755796774        9.0747355665645859        14.433008207374140     
 C   3.2097936017724722        4.6961918223900962        10.231554810040130     
 H   3.6947537595018991        3.5429519700068850        11.995156850606003     
 H   2.9512327764980348        6.0390152757347035        8.5642291358973157     
 H   9.3042646957189952        11.359025871137925        17.318386899834159     
 H   12.746729743553917        10.517274311117264        8.7538963318488818     
 H   14.284516538704704        4.2374359662865722        14.989127615189547     
 H   7.3978515960736129        11.250690122258755        7.4267599170161196     
 H   3.8132988614247298        10.608294276092021        15.879373426282420     
 H   2.4394498213058187        4.0058707966930518        9.8937474154057963     
         142

 Br -0.46983527407187836        2.9831638323917860        2.4039271855082647     
 Co  -1.0311992631841926        1.5948755179339109        4.2249977425238265     
 P  -2.9072868323946093       0.44033268535204900        3.5762675884373709     
 Br  -1.5662560270997183        2.9347929858733384        6.0886772029058314     
 P  0.82362214622597185       0.39059751887568250        4.8434038401533970     
 C  -2.6407169964443669      -0.74206490750820064        2.2148058979148670     
 C  -3.7930297413679357      -0.51880355507534781        4.8579749576469036     
 C  -4.1719292903201426        1.5985421270803273        2.9338549375879523     
 C  0.55096463628990011      -0.82140591255075657        6.1768436527674755     
 C   1.6932754710004130      -0.53417734620123247        3.5269352724395451     
 C   2.1102434813032147        1.5049381355801903        5.5199031211106426     
 C  -1.9118176742945954      -0.30870135785355063        1.0908381567914309     
 C  -3.1212926528573397       -2.0609298885382952        2.2619378450041134     
 C  -3.0571262883439796       -1.4227105129362707        5.6451724562301839     
 C  -5.1721120676035106      -0.37065590365585438        5.0862163397660067     
 C  -4.4571903765576888        2.7624253155701646        3.6708683341434165     
 C  -4.8740102747011980        1.3444930469799079        1.7432540232417724     
 C -0.19897631269298832      -0.41241052511030646        7.2955682383705422     
 C   1.0767690028354120       -2.1232061636102779        6.1329424188861958     
 C  0.94724968686663769       -1.4155312816796657        2.7242361507089843     
 C   3.0679703051261411      -0.37304660919906929        3.2801572604852089     
 C   2.4233900183563759        2.6811372609621431        4.8146893090686493     
 C   2.8061264499431751        1.2004049459227393        6.7023666256588355     
 C  -1.6871748079444426       -1.1806025404754201        2.6682944130764032E-002
 H  -1.5160029134773303       0.70538983142985001        1.0566733283082796     
 C  -2.8788952104043077       -2.9332478196894503        1.1975623141930896     
 H  -3.6694767081348800       -2.4120888187203748        3.1305953517319747     
 C  -3.6868330499882203       -2.1443553710615055        6.6615773182317994     
 H  -1.9901587092505404       -1.5609245353690533        5.4784566421254981     
 C  -5.8020490811654186       -1.1101426921267101        6.0918226447306809     
 H  -5.7470557202452346       0.33563840653917976        4.4920288149803476     
 C  -5.4489200101550868        3.6421216694081724        3.2308442925053358     
 H  -3.8965608416581494        2.9809604643208525        4.5795631385770141     
 C  -5.8572136206590493        2.2353209552962894        1.3028925176074031     
 H  -4.6452586982942403       0.45428386045051927        1.1603044379927812     
 C -0.39929706473795595       -1.2882202836953205        8.3616909258092385     
 H -0.62426694170260366       0.58960799218290838        7.3276811225032850     
 C  0.85880770148509600       -2.9996734121021613        7.1991295711202463     
 H   1.6413910503181024       -2.4554209560362636        5.2666234772185829     
 C   1.5633995638707936       -2.1034186037659408        1.6770333384347837     
 H -0.11637180071915373       -1.5633266328083477        2.9039509572359883     
 C   3.6836655219106951       -1.0770954100423562        2.2412240216286210     
 H   3.6502898728376878       0.31632391491311046        3.8865020179865866     
 C   3.4368590364208278        3.5230076899460188        5.2781178358652152     
 H   1.8683093389063290        2.9374791123615300        3.9122978310223089     
 C   3.8133519816830117        2.0523255844051755        7.1646518431500876     
 H   2.5547315508045503       0.30076364082638007        7.2609101542064236     
 C  -2.1662264601585779       -2.4942999352729465        8.0707302113814897E-002
 H  -1.1241208544387133      -0.84547690655064367      -0.84095465762904431     
 H  -3.2416624730740686       -3.9573262330133367        1.2630376394684062     
 C  -5.0569430599720349       -1.9837457161836327        6.8893751365162839     
 H  -3.0970085782553736       -2.8123571716711182        7.2863344063836486     
 H  -6.8696873158854599      -0.98213462748565328        6.2633048373520124     
 C  -6.1496999774562449        3.3810626694364436        2.0490325472085096     
 H  -5.6666323741191462        4.5387756497916758        3.8099792218784310     
 H  -6.4061796587079609        2.0346642647062327       0.38448314836683523     
 C  0.12646513278303470       -2.5836926634725326        8.3129605915175979     
 H -0.97605270238130604      -0.96946551097812028        9.2268352802464033     
 H   1.2570642577647793       -4.0105107054242524        7.1391832223578415     
 C   2.9286485616036710       -1.9299030490935505        1.4308217983720992     
 H  0.96786463607990458       -2.7547965961445526        1.0407035360849159     
 H   4.7478326764894270      -0.93874095471856833        2.0556312959053176     
 C   4.1331192312079494        3.2100293175722485        6.4496126202651043     
 H   3.6768018307461565        4.4303126584337162        4.7257416763967015     
 H   4.3602579456432853        1.8136200213574902        8.0753551948971598     
 H  -1.9616428217289965       -3.1679665001518900      -0.74840188363867877     
 H  -5.5372759238418778       -2.5131055792541268        7.7112392362856390     
 H  -6.9213990107790115        4.0691247276955291        1.7100340741329478     
 H  -5.5239822067486261E-002  -3.2627779515185216        9.1432355896139779     
 H   3.3961614410897178       -2.4334754037815345       0.58576175317331314     
 H   4.9236710043420668        3.8665285936402700        6.8054324221899609     
 Br   7.7899482736966181        5.1546699980172139        14.266316081082914     
 Co   8.3249793599318700        6.4946003713395788        12.402641025311755     
 P   10.179794959023663        7.6988883867479556        13.021046872032747     
 Br   8.8863453952579938        5.1063371169338101        10.581553551153858     
 P   6.4488860579603502        7.6491442801144540        11.753920043573775     
 C   9.9071487762429769        8.9108897764324553        14.354491380873233     
 C   11.049447354935818        8.6236650713035718        11.704578796554404     
 C   11.466420374821926        6.5845462065257214        13.697537127592799     
 C   6.7154642192408991        8.8315442179902881        10.392461653144698     
 C   5.5631441586636621        8.6082832149819524        13.035625571834867     
 C   5.1842463009459108        6.4909369960223042        11.111501092545716     
 C   9.1572124919662823        8.5018946188800797        15.473219325996975     
 C   10.432962078452729        10.212686774845626        14.310592804244143     
 C   10.303421198650248        9.5050210575199738        10.901882813172643     
 C   12.424141398211523        8.4625327331412290        11.457797415410999     
 C   11.779561623391375        5.4083482349766507        12.992319365603516     
 C   12.162315524128752        6.8890796730965995        14.879993305589442     
 C   7.4443692520507474        8.3981838056171689        9.2684967578661777     
 C   6.2348911261892290        10.150410360177972        10.439595058187887     
 C   6.2990492850361512        9.5121902323849881        13.822821822056353     
 C   4.1840606063754588        8.4601412747093878        13.263863712095104     
 C   4.8989820829738440        5.3270531955252549        11.848512162043781     
 C   4.4821767480836323        6.7449831997020260        9.9208927483050893     
 C   8.9569055559046831        9.3777016021255282        16.539347100780944     
 H   8.7319166876197887        7.4998781002333885        15.505331619967293     
 C   10.215014329554572        11.089151440902656        15.376785146529677     
 H   10.997581044802773        10.544901074746145        13.444271725690239     
 C   10.919569326644750        10.192907380377411        9.8546784594014110     
 H   9.2398006573415028        9.6528186204318231        11.081601068450901     
 C   13.039835207367178        9.1665809844142387        10.418863066545454     
 H   13.006461357181506        7.7731608026692136        12.064140043223361     
 C   12.793037607254339        4.5664798602430690        13.455735788612770     
 H   11.224472398275765        5.1520059396108451        12.089933349884173     
 C   13.169548600559651        6.0371612170224207        15.342266516574613     
 H   11.910924793740296        7.7887195861770291        15.438540673926918     
 C   7.6690234251788283        9.2700892736072351        8.2043472490177951     
 H   7.8401821976902397        7.3840920600075348        9.2343303971280797     
 C   6.4772989703191772        11.022732260461556        9.3752251714692978     
 H   5.6867015675493322        10.501567459082356        11.308249681324053     
 C   5.6693421987040518        10.233841877648926        14.839221775862228     
 H   7.3660180472050305        9.6503992235941798        13.656108612317773     
 C   3.5541237444579492        9.1996344322886952        14.269465607089865     
 H   3.6091156568177989        7.7538472293526493        12.669677044353127     
 C   3.9072605825226554        4.4473528664058160        11.408477551641559     
 H   5.4596043850721925        5.1085199207792664        12.757212045034350     
 C   3.4989828413698847        5.8541505704925099        9.4805200809063130     
 H   4.7109307362085229        7.6351933931580991        9.3379458310525205     
 C   9.4826764606709268        10.673170810859595        16.490619179018935     
 H   8.3801556421286421        9.0589467565450388        17.404494955610584     
 H   10.613277710988129        12.099986313848760        15.316840692402870     
 C   12.284817239473835        10.019389586656622        9.6084630244907210     
 H   10.324033771550864        10.844285432603890        9.2183496977190753     
 H   14.104001619039460        9.0282246158771056        10.233267405156015     
 C   13.489310810003964        4.8794591085918464        14.627222657093924     
 H   13.032975832194138        3.6591761321615546        12.903355882192637     
 H   13.716463990203978        6.2758678650763189        16.252963957368319     
 C   7.1899763651323818        10.583788125896980        8.2583742919261738     
 H   8.2320849842342625        8.9349667200359821        7.3367132712496446     
 H   6.1145334113820446        12.046811205289087        9.4407017924180767     
 C   4.2992308312949525        10.073238081358227        15.067016436672493     
 H   6.2591673033468993        10.901845552097898        15.463976421746809     
 H   2.4864843447822174        9.0716319748190131        14.440945095702373     
 C   3.2064934824634128        4.7084078339413340        10.226657216010114     
 H   3.6895450164016617        3.5506983143935242        11.987610228792754     
 H   2.9500267526107806        6.0548037378803663        8.5621038832851504     
 H   9.3009815489666199        11.352253159245684        17.320898936604888     
 H   12.752327959172177        10.522960688152606        8.7634009312802714     
 H   14.279868742679117        4.2229619225507502        14.983032481428355     
 H   7.3945699779394118        11.257459054226409        7.4292709229516047     
 H   3.8188971008841386        10.602603348018018        15.888876454122117     
 H   2.4348020735550913        4.0203418064939198        9.8876495531800721     
         142

 Br -0.47174512756161002        2.9797080955501021        2.3994577729356554     
 Co  -1.0312291721864508        1.5948753265576379        4.2235722847775659     
 P  -2.9057973092668079       0.43677942074461340        3.5770080883177466     
 Br  -1.5681641304426157        2.9382475702342901        6.0842086413621415     
 P  0.82511117576511872       0.39414965440772787        4.8441446829743402     
 C  -2.6387926527951717      -0.74773303530702917        2.2175480797556002     
 C  -3.7903908801582307      -0.51990250819315520        4.8611983649830606     
 C  -4.1720096845886943        1.5918553468545662        2.9321606664468165     
 C  0.55288856360562855      -0.81573898317207705        6.1795861949578361     
 C   1.6959138619717826      -0.53307990932962779        3.5301593502767528     
 C   2.1101624986884699        1.5116239374401630        5.5182090042948362     
 C  -1.9083899099239390      -0.31611050000304336        1.0939549894069409     
 C  -3.1225995094777197       -2.0653789027471099        2.2644492217606684     
 C  -3.0537643250376969       -1.4221988582596605        5.6495026865830145     
 C  -5.1691597322315808      -0.37082734680501800        5.0907641535851491     
 C  -4.4592629303494471        2.7566179880887125        3.6669029391800714     
 C  -4.8736474748010270        1.3342006223827783        1.7421406358072336     
 C -0.19554967749398994      -0.40500321398026268        7.2986851872604648     
 C   1.0754626816874961       -2.1187580191659525        6.1354543390595966     
 C  0.95061124189997526       -1.4160453489825704        2.7285679939934151     
 C   3.0709220349938353      -0.37287632674205934        3.2847051951158934     
 C   2.4213170799483223        2.6869432409104084        4.8107235599588423     
 C   2.8064881833655786        1.2106970903480623        6.7012538256932874     
 C  -1.6854844331666652       -1.1882910822503601        2.9659393154940601E-002
 H  -1.5104693277662831       0.69711819191130009        1.0599366899213827     
 C  -2.8819475651465494       -2.9379934382195287        1.1999444681655054     
 H  -3.6719580992870400       -2.4151843633031786        3.1329395562274067     
 C  -3.6825025863899028       -2.1414326316527186        6.6681073592558286     
 H  -1.9870358232290346       -1.5610974182591884        5.4818580533361407     
 C  -5.7980793161846442       -1.1077829985800371        6.0987509390262984     
 H  -5.7446303038102018       0.33425833151929690        4.4957085647260122     
 C  -5.4525453140615028        3.6336125347355765        3.2252071036188594     
 H  -3.8990300331355567        2.9778534171178737        4.5751477398517268     
 C  -5.8585665471791852        2.2222495435968193        1.3002130451063456     
 H  -4.6432782339379202       0.44331794304330219        1.1609341122366696     
 C -0.39760767376110512       -1.2805338687959891        8.3646672950079175     
 H -0.61873513095937471       0.59787753757106432        7.3309445999171015     
 C  0.85575598545865383       -2.9949289657304239        7.2015120316030687     
 H   1.6389108375298020       -2.4523258345739407        5.2689684753302144     
 C   1.5677295543892518       -2.1063442771708067        1.6835653396441004     
 H -0.11324920413070318       -1.5631565162785837        2.9073544400879903     
 C   3.6876346011663106       -1.0794567353791624        2.2481527285816756     
 H   3.6527146666037327       0.31770344636838038        3.8901811894885028     
 C   3.4332331799749953        3.5315157315251589        5.2724801615416137     
 H   1.8658400229197107        2.9405843695241685        3.9078817980048361     
 C   3.8119976603140100        2.0653970827615789        7.1619729533143612     
 H   2.5567107935324715       0.31172958585118293        7.2615408115483628     
 C  -2.1678730491359239       -2.5006864860196685        8.3305617754698483E-002
 H  -1.1214514490474685      -0.85433513858626609      -0.83780002239632367     
 H  -3.2472502098206304       -3.9611258951400030        1.2650248443014911     
 C  -5.0522652845331733       -1.9799009517145423        6.8972208424568144     
 H  -3.0922701706046061       -2.8082473001752444        7.2936907079716988     
 H  -6.8654695473875371      -0.97903577734484570        6.2712413440445820     
 C  -6.1530019445196391        3.3688453807740948        2.0441318975358653     
 H  -5.6718458549735544        4.5310270718642931        3.8024309306529407     
 H  -6.4073849689925382        2.0188753798339136       0.38235375290014451     
 C  0.12481835787117264       -2.5773079132193137        8.3155589090579412     
 H -0.97338484572683370      -0.96060992855267457        9.2299896533254877     
 H   1.2514778795555253       -4.0067119510065021        7.1411708318495783     
 C   2.9333256940602892       -1.9337503296087575        1.4386688428903707     
 H  0.97260262402563247       -2.7589101810239023        1.0480625895442137     
 H   4.7520496397909371      -0.94184111475877286        2.0635677275902724     
 C   4.1298161609639568        3.2222462624333557        6.4447119984415187     
 H   3.6715880193538486        4.4380597941431859        4.7181924387686012     
 H   4.3590506878228164        1.8294095826492773        8.0732268544118515     
 H  -1.9649235963248544       -3.1747402766873338      -0.74588670104743904     
 H  -5.5316822595787523       -2.5074189575321086        7.7207418178019758     
 H  -6.9260474925391540        4.0546530210818821        1.7039318100139553     
 H  -5.8520835557845381E-002  -3.2560062036730186        9.1457505822834086     
 H   3.4017542850340443       -2.4391648822413150       0.59526580184855415     
 H   4.9190211755217712        3.8810002222630886        6.7993301780485380     
 Br   7.7880406485685292        5.1512156624004692        14.261848851328212     
 Co   8.3249536069130308        6.4945985672910673        12.401216012295791     
 P   10.181288779663140        7.6953332709696758        13.021788038270925     
 Br   8.8844395433925669        5.1097869587289795        10.577087288803307     
 P   6.4503804049088718        7.6526952858695321        11.754659561491808     
 C   9.9090758302939808        8.9052204036706755        14.357233377491342     
 C   11.052090615873558        8.6225643288887746        11.707803039746633     
 C   11.466343805247364        6.5778579746077614        13.695844843908114     
 C   6.7173922370779140        8.8372096396916753        10.395202298324026     
 C   5.5657876843831389        8.6093796875131030        13.038848135244171     
 C   5.1841703297250668        6.4976212303905463        11.109806767824900     
 C   9.1606414941139569        8.4944849738829262        15.476335235840265     
 C   10.431657743959482        10.208236607367679        14.313103749180694     
 C   10.306787543643070        9.5055312797171201        10.906214232776552     
 C   12.427098156481307        8.4623596372210521        11.462346110652286     
 C   11.777494253621180        5.4025396903799869        12.988356127845870     
 C   12.162679741681789        6.8787853249113713        14.878883434362379     
 C   7.4477999402720698        8.4055897226290028        9.2716117198710091     
 C   6.2335874640336257        10.154856463095403        10.442104520618189     
 C   6.3024155962452726        9.5116763365157038        13.827151180448304     
 C   4.1870177826932506        8.4603094059651909        13.268411148324374     
 C   4.8969147520918668        5.3328578191502185        11.844546788580383     
 C   4.4825419458145426        6.7552737944731653        9.9197806667757913     
 C   8.9585953641040135        9.3700133243647397        16.542321646926524     
 H   8.7374515232312469        7.4916059680714762        15.508594183300536     
 C   10.211962669818204        11.084405424702277        15.379165827796866     
 H   10.995103360673806        10.541803899339554        13.446616073963062     
 C   10.923904248724071        10.195829287909211        9.8612101529297806     
 H   9.2429278944212871        9.6526442183844186        11.085003635715060     
 C   13.043809414743295        9.1689395492122046        10.425792617167533     
 H   13.008891241669861        7.7717789106450406        12.067820455634310     
 C   12.789416526703720        4.5579692753083449        13.450102514082374     
 H   11.222010035807799        5.1488979450521528        12.085519007857863     
 C   13.168195905122557        6.0240875317477895        15.339592415349669     
 H   11.912905621763111        7.7777516040803105        15.439173632165929     
 C   7.6707150982818533        9.2777738892062018        8.2073209346152538     
 H   7.8457190199630631        7.3923605717636010        9.2375922195383549     
 C   6.4742483008878660        11.027474305038476        9.3776045245736839     
 H   5.6842240702137135        10.504660400784877        11.310592306663475     
 C   5.6736769783320451        10.230916175499079        14.845751429353339     
 H   7.3691451102185974        9.6505705976378682        13.659508789586662     
 C   3.5580982463068138        9.1972707929188822        14.276393912562742     
 H   3.6115461589152562        7.7552237426308421        12.673356481145539     
 C   3.9036393205908473        4.4558598756335561        11.402841911435623     
 H   5.4571417270333082        5.1116238251822281        12.752795727986587     
 C   3.4976309505027583        5.8672208390364373        9.4778435262482681     
 H   4.7129129488501622        7.6461575708640854        9.3385766640164452     
 C   9.4810289786750808        10.666784599151082        16.493215278901946     
 H   8.3828230198816929        9.0500894093100346        17.407646986423359     
 H   10.607690467546966        12.096186314584651        15.318826225088175     
 C   12.289499495620431        10.023233645934248        9.6163103958634757     
 H   10.328776681015027        10.848395026203335        9.2257081666592082     
 H   14.108223864862394        9.0313225387089471        10.241205221933727     
 C   13.486010486160541        4.8672397850358688        14.622327594866221     
 H   13.027767745552119        3.6514262951813321        12.895811677222259     
 H   13.715256868274839        6.2600761938511305        16.250841279858562     
 C   7.1883303284848985        10.590170514568841        8.2609693027224349     
 H   8.2347546618865106        8.9438205541736995        7.3398646764996949     
 H   6.1089470105560384        12.050607185919217        9.4426858885154950     
 C   4.3039131090956744        10.069389551978480        15.074862176704995     
 H   6.2639098841687701        10.897732656626770        15.471332513997265     
 H   2.4907070139847574        9.0685283830734402        14.448881984030606     
 C   3.2031933631543539        4.7206238454925717        10.221759621980098     
 H   3.6843362733014247        3.5584446587801635        11.980063606979503     
 H   2.9488207287235264        6.0705922000260282        8.5599786306729868     
 H   9.2976984022142464        11.345480447353443        17.323410973375619     
 H   12.757926174790438        10.528647065187949        8.7729055307116610     
 H   14.275220946653530        4.2084878788149291        14.976937347667160     
 H   7.3912883598052108        11.264227986194065        7.4317819288870899     
 H   3.8244953403435473        10.596912419944017        15.898379481961815     
 H   2.4301543258043643        4.0348128162947887        9.8815516909543479     
         142

 Br -0.47365498105134168        2.9762523587084186        2.3949883603630462     
 Co  -1.0312590811887090        1.5948751351813650        4.2221468270313052     
 P  -2.9043077861390070       0.43322615613717785        3.5777485881981219     
 Br  -1.5700722337855131        2.9417021545952418        6.0797400798184515     
 P  0.82660020530426559       0.39770178993977323        4.8448855257952834     
 C  -2.6368683091459766      -0.75340116310585759        2.2202902615963334     
 C  -3.7877520189485256      -0.52100146131096270        4.8644217723192176     
 C  -4.1720900788572450        1.5851685666288051        2.9304663953056802     
 C  0.55481249092135709      -0.81007205379339753        6.1823287371481968     
 C   1.6985522529431523      -0.53198247245802310        3.5333834281139609     
 C   2.1100815160737247        1.5183097393001359        5.5165148874790306     
 C  -1.9049621455532826      -0.32351964215253615        1.0970718220224507     
 C  -3.1239063660980997       -2.0698279169559251        2.2669605985172239     
 C  -3.0504023617314142       -1.4216872035830506        5.6538329169358459     
 C  -5.1662073968596500      -0.37099878995418167        5.0953119674042906     
 C  -4.4613354841412063        2.7508106606072604        3.6629375442167262     
 C  -4.8732846749008552        1.3239081977856484        1.7410272483726945     
 C -0.19212304229499161      -0.39759590285021890        7.3018021361503873     
 C   1.0741563605395803       -2.1143098747216271        6.1379662592329973     
 C  0.95397279693331272       -1.4165594162854753        2.7328998372778459     
 C   3.0738737648615295      -0.37270604428504944        3.2892531297465779     
 C   2.4192441415402688        2.6927492208586736        4.8067578108490352     
 C   2.8068499167879821        1.2209892347733853        6.7001410257277403     
 C  -1.6837940583888877       -1.1959796240253000        3.2635842179117164E-002
 H  -1.5049357420552361       0.68884655239275006        1.0632000515344855     
 C  -2.8849999198887915       -2.9427390567496072        1.2023266221379212     
 H  -3.6744394904392004       -2.4182799078859825        3.1352837607228392     
 C  -3.6781721227915858       -2.1385098922439321        6.6746374002798570     
 H  -1.9839129372075288       -1.5612703011493236        5.4852594645467843     
 C  -5.7941095512038707       -1.1054233050333644        6.1056792333219150     
 H  -5.7422048873751681       0.33287825649941405        4.4993883144716769     
 C  -5.4561706179679188        3.6251034000629803        3.2195699147323826     
 H  -3.9014992246129645        2.9747463699148948        4.5707323411264387     
 C  -5.8599194736993212        2.2091781318973496        1.2975335726052881     
 H  -4.6412977695816009       0.43235202563608516        1.1615637864805581     
 C -0.39591828278425428       -1.2728474538966574        8.3676436642065983     
 H -0.61320332021614565       0.60614708295922026        7.3342080773309188     
 C  0.85270426943221156       -2.9901845193586865        7.2038944920858903     
 H   1.6364306247415017       -2.4492307131116173        5.2713134734418459     
 C   1.5720595449077097       -2.1092699505756722        1.6900973408534170     
 H -0.11012660754225263       -1.5629863997488198        2.9107579229399918     
 C   3.6916036804219257       -1.0818180607159686        2.2550814355347297     
 H   3.6551394603697771       0.31908297782365030        3.8938603609904190     
 C   3.4296073235291629        3.5400237731042989        5.2668424872180113     
 H   1.8633707069330923        2.9436896266868073        3.9034657649873634     
 C   3.8106433389450087        2.0784685811179826        7.1592940634786348     
 H   2.5586900362603933       0.32269553087598579        7.2621714688903021     
 C  -2.1695196381132700       -2.5070730367663900        8.5903933395582069E-002
 H  -1.1187820436562239      -0.86319337062188839      -0.83464538716360304     
 H  -3.2528379465671922       -3.9649255572666693        1.2670120491345760     
 C  -5.0475875090943108       -1.9760561872454521        6.9050665483973459     
 H  -3.0875317629538386       -2.8041374286793701        7.3010470095597491     
 H  -6.8612517788896144      -0.97593692720403813        6.2791778507371516     
 C  -6.1563039115830325        3.3566280921117455        2.0392312478632211     
 H  -5.6770593358279617        4.5232784939369113        3.7948826394274509     
 H  -6.4085902792771154        2.0030864949615945       0.38022435743345373     
 C  0.12317158295931058       -2.5709231629660949        8.3181572265982844     
 H -0.97071698907236148      -0.95175434612722887        9.2331440264045739     
 H   1.2458915013462710       -4.0029131965887519        7.1431584413413152     
 C   2.9380028265169078       -1.9375976101239645        1.4465158874086423     
 H  0.97734061197136046       -2.7630237659032519        1.0554216430035113     
 H   4.7562666030924481      -0.94494127479897738        2.0715041592752268     
 C   4.1265130907199641        3.2344632072944632        6.4398113766179321     
 H   3.6663742079615402        4.4458069298526555        4.7106432011405008     
 H   4.3578434300023465        1.8451991439410644        8.0710985139265432     
 H  -1.9682043709207120       -3.1815140532227781      -0.74337151845619920     
 H  -5.5260885953156267       -2.5017323358100905        7.7302443993183134     
 H  -6.9306959742992955        4.0401813144682350        1.6978295458949628     
 H  -6.1801849048204502E-002  -3.2492344558275157        9.1482655749528412     
 H   3.4073471289783703       -2.4448543607010960       0.60476985052379517     
 H   4.9143713467014765        3.8954718508859072        6.7932279339071151     
 Br   7.7861330234404402        5.1477613267837246        14.257381621573511     
 Co   8.3249278538941915        6.4945967632425567        12.399790999279825     
 P   10.182782600302618        7.6917781551913968        13.022529204509103     
 Br   8.8825336915271382        5.1132368005241497        10.572621026452756     
 P   6.4518747518573933        7.6562462916246101        11.755399079409839     
 C   9.9110028843449847        8.8995510309088974        14.359975374109451     
 C   11.054733876811300        8.6214635864739790        11.711027282938861     
 C   11.466267235672804        6.5711697426898006        13.694152560223428     
 C   6.7193202549149289        8.8428750613930642        10.397942943503356     
 C   5.5684312101026157        8.6104761600442519        13.042070698653475     
 C   5.1840943585042218        6.5043054647587892        11.108112443104082     
 C   9.1640704962616297        8.4870753288857710        15.479451145683555     
 C   10.430353409466235        10.203786439889733        14.315614694117246     
 C   10.310153888635892        9.5060415019142663        10.910545652380460     
 C   12.430054914751089        8.4621865413008770        11.466894805893572     
 C   11.775426883850983        5.3967311457833222        12.984392890088225     
 C   12.163043959234825        6.8684909767261431        14.877773563135316     
 C   7.4512306284933922        8.4129956396408350        9.2747266818758405     
 C   6.2322838018780216        10.159302566012835        10.444613983048491     
 C   6.3057819074543948        9.5111624406464195        13.831480538840253     
 C   4.1899749590110424        8.4604775372209922        13.272958584553646     
 C   4.8948474212098887        5.3386624427751821        11.840581415116986     
 C   4.4829071435454519        6.7655643892443038        9.9186685852464915     
 C   8.9602851723033439        9.3623250466039494        16.545296193072105     
 H   8.7429863588427050        7.4833338359095638        15.511856746633780     
 C   10.208911010081838        11.079659408501898        15.381546509064055     
 H   10.992625676544838        10.538706723932961        13.448960422235885     
 C   10.928239170803392        10.198751195441009        9.8677418464581521     
 H   9.2460551315010733        9.6524698163370157        11.088406202979217     
 C   13.047783622119411        9.1712981140101704        10.432722167789610     
 H   13.011321126158219        7.7703970186208666        12.071500868045259     
 C   12.785795446153099        4.5494586903736209        13.444469239551980     
 H   11.219547673339832        5.1457899504934614        12.081104665831553     
 C   13.166843209685466        6.0110138464731575        15.336918314124723     
 H   11.914886449785927        7.7667836219835928        15.439806590404942     
 C   7.6724067713848774        9.2854585048051685        8.2102946202127107     
 H   7.8512558422358865        7.4006290835196680        9.2408540419486283     
 C   6.4711976314565556        11.032216349615396        9.3799838776780717     
 H   5.6817465728780947        10.507753342487398        11.312934932002896     
 C   5.6780117579600384        10.227990473349234        14.852281082844449     
 H   7.3722721732321652        9.6507419716815566        13.662908966855552     
 C   3.5620727481556784        9.1949071535490692        14.283322218035618     
 H   3.6139766610127140        7.7566002559090359        12.677035917937950     
 C   3.9000180586590396        4.4643668848612972        11.397206271229685     
 H   5.4546790689944240        5.1147277295851907        12.748379410938822     
 C   3.4962790596356319        5.8802911075803639        9.4751669715902249     
 H   4.7148951614918015        7.6571217485700709        9.3392074969803716     
 C   9.4793814966792329        10.660398387442568        16.495811378784953     
 H   8.3854903976347455        9.0412320620750286        17.410799017236130     
 H   10.602103224105806        12.092386315320542        15.320811757773480     
 C   12.294181751767027        10.027077705211873        9.6241577672362304     
 H   10.333519590479188        10.852504619802778        9.2330666355993394     
 H   14.112446110685330        9.0344204615407904        10.249143038711440     
 C   13.482710162317117        4.8550204614798904        14.617432532638517     
 H   13.022559658910099        3.6436764582011101        12.888267472251883     
 H   13.714049746345699        6.2442845226259420        16.248718602348802     
 C   7.1866842918374161        10.596552903240701        8.2635643135186960     
 H   8.2374243395387605        8.9526743883114168        7.3430160817497461     
 H   6.1033606097300321        12.054403166549347        9.4446699846129132     
 C   4.3085953868963953        10.065541022598733        15.082707916737496     
 H   6.2686524649906410        10.893619761155643        15.478688606247720     
 H   2.4949296831872974        9.0654247913278656        14.456818872358840     
 C   3.1998932438452949        4.7328398570438095        10.216862027950082     
 H   3.6791275302011872        3.5661910031668032        11.972516985166253     
 H   2.9476147048362726        6.0863806621716909        8.5578533780608215     
 H   9.2944152554618711        11.338707735461204        17.325923010146347     
 H   12.763524390408698        10.534333442223289        8.7824101301430524     
 H   14.270573150627941        4.1940138350791072        14.970842213905968     
 H   7.3880067416710098        11.270996918161719        7.4342929348225750     
 H   3.8300935798029561        10.591221491870014        15.907882509801514     
 H   2.4255065780536369        4.0492838260956576        9.8754538287286220     
         142

 Br -0.47556483454107334        2.9727966218667348        2.3905189477904369     
 Co  -1.0312889901909672        1.5948749438050920        4.2207213692850445     
 P  -2.9028182630112056       0.42967289152974231        3.5784890880784976     
 Br  -1.5719803371284105        2.9451567389561935        6.0752715182747608     
 P  0.82808923484341246       0.40125392547181854        4.8456263686162266     
 C  -2.6349439654967814      -0.75906929090468611        2.2230324434370670     
 C  -3.7851131577388206      -0.52210041442877020        4.8676451796553737     
 C  -4.1721704731257967        1.5784817864030443        2.9287721241645444     
 C  0.55673641823708553      -0.80440512441471801        6.1850712793385583     
 C   1.7011906439145219      -0.53088503558641853        3.5366075059511686     
 C   2.1100005334589800        1.5249955411601086        5.5148207706632242     
 C  -1.9015343811826262      -0.33092878430202888        1.1001886546379605     
 C  -3.1252132227184797       -2.0742769311647398        2.2694719752737789     
 C  -3.0470403984251315       -1.4211755489064404        5.6581631472886764     
 C  -5.1632550614877202      -0.37117023310334529        5.0998597812234330     
 C  -4.4634080379329646        2.7450033331258079        3.6589721492533811     
 C  -4.8729218750006842        1.3136157731885187        1.7399138609381557     
 C -0.18869640709599322      -0.39018859172017512        7.3049190850403098     
 C   1.0728500393916645       -2.1098617302773017        6.1404781794063972     
 C  0.95733435196665018       -1.4170734835883803        2.7372316805622767     
 C   3.0768254947292242      -0.37253576182803955        3.2938010643772624     
 C   2.4171712031322152        2.6985552008069389        4.8027920617392281     
 C   2.8072116502103857        1.2312813791987083        6.6990282257621923     
 C  -1.6821036836111103       -1.2036681658002399        3.5612291203293733E-002
 H  -1.4994021563441891       0.68057491287420013        1.0664634131475885     
 C  -2.8880522746310331       -2.9474846752796857        1.2047087761103370     
 H  -3.6769208815913603       -2.4213754524687863        3.1376279652182713     
 C  -3.6738416591932688       -2.1355871528351456        6.6811674413038862     
 H  -1.9807900511860232       -1.5614431840394587        5.4886608757574269     
 C  -5.7901397862230972       -1.1030636114866916        6.1126075276175325     
 H  -5.7397794709401353       0.33149818147953125        4.5030680642173424     
 C  -5.4597959218743357        3.6165942653903840        3.2139327258459063     
 H  -3.9039684160903718        2.9716393227119156        4.5663169424011514     
 C  -5.8612724002194563        2.1961067201978794        1.2948541001042306     
 H  -4.6393173052252807       0.42138610822886813        1.1621934607244466     
 C -0.39422889180740350       -1.2651610389973260        8.3706200334052792     
 H -0.60767150947291659       0.61441662834737620        7.3374715547447353     
 C  0.84965255340576928       -2.9854400729869490        7.2062769525687127     
 H   1.6339504119532011       -2.4461355916492939        5.2736584715534764     
 C   1.5763895354261679       -2.1121956239805377        1.6966293420627336     
 H -0.10700401095380209       -1.5628162832190560        2.9141614057919933     
 C   3.6955727596775407       -1.0841793860527749        2.2620101424877839     
 H   3.6575642541358215       0.32046250927892028        3.8975395324923356     
 C   3.4259814670833304        3.5485318146834390        5.2612048128944098     
 H   1.8609013909464740        2.9467948838494458        3.8990497319698907     
 C   3.8092890175760070        2.0915400794743859        7.1566151736429084     
 H   2.5606692789883145       0.33366147590078860        7.2628021262322422     
 C  -2.1711662270906160       -2.5134595875131120        8.8502249036465655E-002
 H  -1.1161126382649791      -0.87205160265751069      -0.83149075193088240     
 H  -3.2584256833137539       -3.9687252193933356        1.2689992539676609     
 C  -5.0429097336554483       -1.9722114227763616        6.9129122543378774     
 H  -3.0827933553030706       -2.8000275571834963        7.3084033111478002     
 H  -6.8570340103916916      -0.97283807706323056        6.2871143574297221     
 C  -6.1596058786464258        3.3444108034493962        2.0343305981905768     
 H  -5.6822728166823699        4.5155299160095286        3.7873343482019610     
 H  -6.4097955895616918        1.9872976100892759       0.37809496196676301     
 C  0.12152480804744852       -2.5645384127128756        8.3207555441386276     
 H -0.96804913241788915      -0.94289876370178316        9.2362983994836583     
 H   1.2403051231370168       -3.9991144421710012        7.1451460508330520     
 C   2.9426799589735264       -1.9414448906391717        1.4543629319269138     
 H  0.98207859991708835       -2.7671373507826020        1.0627806964628090     
 H   4.7604835663939582      -0.94804143483918191        2.0794405909601816     
 C   4.1232100204759714        3.2466801521555704        6.4349107547943456     
 H   3.6611603965692323        4.4535540655621242        4.7030939635124005     
 H   4.3566361721818776        1.8609887052328515        8.0689701734412349     
 H  -1.9714851455165698       -3.1882878297582224      -0.74085633586495936     
 H  -5.5204949310525020       -2.4960457140880723        7.7397469808346511     
 H  -6.9353444560594371        4.0257096078545880        1.6917272817759701     
 H  -6.5082862538563629E-002  -3.2424627079820127        9.1507805676222720     
 H   3.4129399729226968       -2.4505438391608769       0.61427389919903608     
 H   4.9097215178811808        3.9099434795087258        6.7871256897656931     
 Br   7.7842253983123522        5.1443069911669799        14.252914391818809     
 Co   8.3249021008753541        6.4945949591940453        12.398365986263860     
 P   10.184276420942094        7.6882230394131170        13.023270370747284     
 Br   8.8806278396617113        5.1166866423193200        10.568154764102205     
 P   6.4533690988059158        7.6597972973796882        11.756138597327872     
 C   9.9129299383959886        8.8938816581471176        14.362717370727561     
 C   11.057377137749040        8.6203628440591835        11.714251526131088     
 C   11.466190666098242        6.5644815107718406        13.692460276538743     
 C   6.7212482727519429        8.8485404830944514        10.400683588682686     
 C   5.5710747358220924        8.6115726325754025        13.045293262062781     
 C   5.1840183872833778        6.5109896991270313        11.106418118383266     
 C   9.1674994984093043        8.4796656838886175        15.482567055526845     
 C   10.429049074972987        10.199336272411786        14.318125639053797     
 C   10.313520233628715        9.5065517241114126        10.914877071984369     
 C   12.433011673020873        8.4620134453807019        11.471443501134859     
 C   11.773359514080786        5.3909226011866576        12.980429652330582     
 C   12.163408176787863        6.8581966285409139        14.876663691908252     
 C   7.4546613167147147        8.4204015566526689        9.2778416438806719     
 C   6.2309801397224174        10.163748668930268        10.447123445478793     
 C   6.3091482186635162        9.5106485447771352        13.835809897232203     
 C   4.1929321353288342        8.4606456684767934        13.277506020782916     
 C   4.8927800903279115        5.3444670664001466        11.836616041653588     
 C   4.4832723412763613        6.7758549840154432        9.9175565037171936     
 C   8.9619749805026743        9.3546367688431591        16.548270739217685     
 H   8.7485211944541650        7.4750617037476506        15.515119309967025     
 C   10.205859350345472        11.074913392301518        15.383927190331246     
 H   10.990147992415871        10.535609548526370        13.451304770508708     
 C   10.932574092882714        10.201673102972807        9.8742735399865218     
 H   9.2491823685808576        9.6522954142896129        11.091808770243373     
 C   13.051757829495529        9.1736566788081362        10.439651718411689     
 H   13.013751010646574        7.7690151265966927        12.075181280456208     
 C   12.782174365602479        4.5409481054388969        13.438835965021584     
 H   11.217085310871866        5.1426819559347692        12.076690323805241     
 C   13.165490514248374        5.9979401611985264        15.334244212899780     
 H   11.916867277808743        7.7558156398868743        15.440439548643953     
 C   7.6740984444879023        9.2931431204041353        8.2132683058101694     
 H   7.8567926645087098        7.4088975952757341        9.2441158643589034     
 C   6.4681469620252443        11.036958394192318        9.3823632307824578     
 H   5.6792690755424760        10.510846284189919        11.315277557342316     
 C   5.6823465375880309        10.225064771199387        14.858810736335560     
 H   7.3753992362457321        9.6509133457252450        13.666309144124442     
 C   3.5660472500045435        9.1925435141792544        14.290250523508496     
 H   3.6164071631101717        7.7579767691872288        12.680715354730360     
 C   3.8963967967272315        4.4728738940890373        11.391570631023749     
 H   5.4522164109555389        5.1178316339881524        12.743963093891058     
 C   3.4949271687685055        5.8933613761242905        9.4724904169321800     
 H   4.7168773741334418        7.6680859262760563        9.3398383299442962     
 C   9.4777340146833868        10.654012175734055        16.498407478667964     
 H   8.3881577753877963        9.0323747148400226        17.413951048048904     
 H   10.596515980664645        12.088586316056434        15.322797290458784     
 C   12.298864007913622        10.030921764489499        9.6320051386089851     
 H   10.338262499943351        10.856614213402223        9.2404251045394723     
 H   14.116668356508265        9.0375183843726319        10.257080855489153     
 C   13.479409838473694        4.8428011379239129        14.612537470410814     
 H   13.017351572268080        3.6359266212208881        12.880723267281507     
 H   13.712842624416561        6.2284928514007536        16.246595924839042     
 C   7.1850382551899337        10.602935291912562        8.2661593243149571     
 H   8.2400940171910086        8.9615282224491324        7.3461674869997973     
 H   6.0977742089040250        12.058199147179478        9.4466540807103314     
 C   4.3132776646971172        10.061692493218985        15.090553656769996     
 H   6.2733950458125127        10.889506865684515        15.486044698498176     
 H   2.4991523523898378        9.0623211995822928        14.464755760687073     
 C   3.1965931245362360        4.7450558685950472        10.211964433920066     
 H   3.6739187871009502        3.5739373475534424        11.964970363353004     
 H   2.9464086809490184        6.1021691243173528        8.5557281254486579     
 H   9.2911321087094976        11.331935023568963        17.328435046917079     
 H   12.769122606026958        10.540019819258632        8.7919147295744420     
 H   14.265925354602354        4.1795397913432861        14.964747080144775     
 H   7.3847251235368079        11.277765850129375        7.4368039407580611     
 H   3.8356918192623648        10.585530563796011        15.917385537641211     
 H   2.4208588303029095        4.0637548358965256        9.8693559665028978     
         142

 Br -0.47747468803080506        2.9693408850250513        2.3860495352178277     
 Co  -1.0313188991932256        1.5948747524288192        4.2192959115387838     
 P  -2.9013287398834047       0.42611962692230670        3.5792295879588734     
 Br  -1.5738884404713078        2.9486113233171451        6.0708029567310708     
 P  0.82957826438255944       0.40480606100386390        4.8463672114371708     
 C  -2.6330196218475863      -0.76473741870351453        2.2257746252778001     
 C  -3.7824742965291156      -0.52319936754657759        4.8708685869915307     
 C  -4.1722508673943475        1.5717950061772832        2.9270778530234081     
 C  0.55866034555281407      -0.79873819503603860        6.1878138215289189     
 C   1.7038290348858913      -0.52978759871481396        3.5398315837883767     
 C   2.1099195508442352        1.5316813430200815        5.5131266538474186     
 C  -1.8981066168119698      -0.33833792645152166        1.1033054872534704     
 C  -3.1265200793388597       -2.0787259453735549        2.2719833520303343     
 C  -3.0436784351188488       -1.4206638942298304        5.6624933776415078     
 C  -5.1603027261157903      -0.37134167625250897        5.1044075950425754     
 C  -4.4654805917247238        2.7391960056443558        3.6550067542900360     
 C  -4.8725590751005132        1.3033233485913889        1.7388004735036167     
 C -0.18526977189699487      -0.38278128059013133        7.3080360339302324     
 C   1.0715437182437484       -2.1054135858329763        6.1429900995797979     
 C  0.96069590699998764       -1.4175875508912850        2.7415635238467075     
 C   3.0797772245969184      -0.37236547937102965        3.2983489990079464     
 C   2.4150982647241617        2.7043611807552042        4.7988263126294211     
 C   2.8075733836327892        1.2415735236240313        6.6979154257966451     
 C  -1.6804133088333328       -1.2113567075751801        3.8588740227470303E-002
 H  -1.4938685706331418       0.67230327335565010        1.0697267747606916     
 C  -2.8911046293732747       -2.9522302938097646        1.2070909300827526     
 H  -3.6794022727435203       -2.4244709970515896        3.1399721697137033     
 C  -3.6695111955949518       -2.1326644134263590        6.6876974823279145     
 H  -1.9776671651645175       -1.5616160669295940        5.4920622869680704     
 C  -5.7861700212423237       -1.1007039179400189        6.1195358219131499     
 H  -5.7373540545051016       0.33011810645964840        4.5067478139630071     
 C  -5.4634212257807517        3.6080851307177877        3.2082955369594299     
 H  -3.9064376075677796        2.9685322755089367        4.5619015436758632     
 C  -5.8626253267395922        2.1830353084984098        1.2921746276031731     
 H  -4.6373368408689606       0.41042019082165110        1.1628231349683349     
 C -0.39253950083055267       -1.2574746240979944        8.3735964026039600     
 H -0.60213969872968753       0.62268617373553214        7.3407350321585518     
 C  0.84660083737932712       -2.9806956266152116        7.2086594130515351     
 H   1.6314701991649008       -2.4430404701869706        5.2760034696651079     
 C   1.5807195259446261       -2.1151212973854032        1.7031613432720503     
 H -0.10388141436535155       -1.5626461666892921        2.9175648886439949     
 C   3.6995418389331558       -1.0865407113895811        2.2689388494408380     
 H   3.6599890479018660       0.32184204073419020        3.9012187039942519     
 C   3.4223556106374979        3.5570398562625791        5.2555671385708074     
 H   1.8584320749598555        2.9499001410120842        3.8946336989524180     
 C   3.8079346962070058        2.1046115778307897        7.1539362838071821     
 H   2.5626485217162358       0.34462742092559145        7.2634327835741814     
 C  -2.1728128160679621       -2.5198461382598336        9.1100564677349241E-002
 H  -1.1134432328737345      -0.88090983469313300      -0.82833611669816187     
 H  -3.2640134200603153       -3.9725248815200018        1.2709864588007458     
 C  -5.0382319582165866       -1.9683666583072712        6.9207579602784079     
 H  -3.0780549476523031       -2.7959176856876220        7.3157596127358504     
 H  -6.8528162418937688      -0.96973922692242298        6.2950508641222918     
 C  -6.1629078457098192        3.3321935147870474        2.0294299485179326     
 H  -5.6874862975367781        4.5077813380821468        3.7797860569764707     
 H  -6.4110008998462691        1.9715087252169570       0.37596556650007223     
 C  0.11987803313558645       -2.5581536624596568        8.3233538616789708     
 H -0.96538127576341681      -0.93404318127633734        9.2394527725627444     
 H   1.2347187449277628       -3.9953156877532510        7.1471336603247888     
 C   2.9473570914301446       -1.9452921711543787        1.4622099764451855     
 H  0.98681658786281623       -2.7712509356619517        1.0701397499221068     
 H   4.7647005296954692      -0.95114159487938643        2.0873770226451360     
 C   4.1199069502319787        3.2588970970166780        6.4300101329707591     
 H   3.6559465851769244        4.4613012012715938        4.6955447258843002     
 H   4.3554289143614078        1.8767782665246386        8.0668418329559248     
 H  -1.9747659201124275       -3.1950616062936668      -0.73834115327371952     
 H  -5.5149012667893764       -2.4903590923660541        7.7492495623509887     
 H  -6.9399929378195786        4.0112379012409409        1.6856250176569776     
 H  -6.8363876028922743E-002  -3.2356909601365098        9.1532955602917045     
 H   3.4185328168670228       -2.4562333176206574       0.62377794787427709     
 H   4.9050716890608861        3.9244151081315444        6.7810234456242702     
 Br   7.7823177731842632        5.1408526555502343        14.248447162064108     
 Co   8.3248763478565149        6.4945931551455338        12.396940973247895     
 P   10.185770241581572        7.6846679236348381        13.024011536985462     
 Br   8.8787219877962844        5.1201364841144903        10.563688501751654     
 P   6.4548634457544374        7.6633483031347662        11.756878115245906     
 C   9.9148569924469925        8.8882122853853378        14.365459367345670     
 C   11.060020398686781        8.6192621016443880        11.717475769323316     
 C   11.466114096523683        6.5577932788538797        13.690767992854056     
 C   6.7231762905889578        8.8542059047958386        10.403424233862015     
 C   5.5737182615415692        8.6126691051065531        13.048515825472085     
 C   5.1839424160625329        6.5176739334952734        11.104723793662449     
 C   9.1709285005569789        8.4722560388914623        15.485682965370135     
 C   10.427744740479740        10.194886104933840        14.320636583990350     
 C   10.316886578621537        9.5070619463085606        10.919208491588277     
 C   12.435968431290656        8.4618403494605268        11.475992196376144     
 C   11.771292144310589        5.3851140565899929        12.976466414572936     
 C   12.163772394340899        6.8479022803556857        14.875553820681189     
 C   7.4580920049360371        8.4278074736645028        9.2809566058855033     
 C   6.2296764775668141        10.168194771847700        10.449632907909095     
 C   6.3125145298726375        9.5101346489078509        13.840139255624152     
 C   4.1958893116466260        8.4608137997325947        13.282053457012188     
 C   4.8907127594459343        5.3502716900251102        11.832650668190192     
 C   4.4836375390072707        6.7861455787865825        9.9164444221878956     
 C   8.9636647887020047        9.3469484910823688        16.551245285363265     
 H   8.7540560300656232        7.4667895715857382        15.518381873300269     
 C   10.202807690609104        11.070167376101139        15.386307871598435     
 H   10.987670308286903        10.532512373119777        13.453649118781531     
 C   10.936909014962035        10.204595010504605        9.8808052335148933     
 H   9.2523096056606438        9.6521210122422101        11.095211337507530     
 C   13.055732036871646        9.1760152436061020        10.446581269033766     
 H   13.016180895134932        7.7676332345725188        12.078861692867157     
 C   12.778553285051860        4.5324375205041720        13.433202690491189     
 H   11.214622948403900        5.1395739613760778        12.072275981778931     
 C   13.164137818811282        5.9848664759238943        15.331570111674834     
 H   11.918848105831559        7.7448476577901557        15.441072506882966     
 C   7.6757901175909264        9.3008277360031002        8.2162419914076263     
 H   7.8623294867815332        7.4171661070318011        9.2473776867691768     
 C   6.4650962925939339        11.041700438769238        9.3847425838868439     
 H   5.6767915782068572        10.513939225892440        11.317620182681738     
 C   5.6866813172160242        10.222139069049540        14.865340389826670     
 H   7.3785262992592999        9.6510847197689351        13.669709321393331     
 C   3.5700217518534081        9.1901798748094414        14.297178828981373     
 H   3.6188376652076295        7.7593532824654226        12.684394791522770     
 C   3.8927755347954238        4.4813809033167775        11.385934990817811     
 H   5.4497537529166546        5.1209355383911142        12.739546776843293     
 C   3.4935752779013791        5.9064316446682179        9.4698138622741368     
 H   4.7188595867750811        7.6790501039820427        9.3404691629082226     
 C   9.4760865326875408        10.647625964025540        16.501003578550971     
 H   8.3908251531408489        9.0235173676050167        17.417103078861679     
 H   10.590928737223484        12.084786316792323        15.324782823144089     
 C   12.303546264060218        10.034765823767124        9.6398525099817398     
 H   10.343005409407512        10.860723807001667        9.2477835734796034     
 H   14.120890602331199        9.0406163072044734        10.265018672266866     
 C   13.476109514630272        4.8305818143679344        14.607642408183111     
 H   13.012143485626060        3.6281767842406656        12.873179062311129     
 H   13.711635502487422        6.2127011801755652        16.244473247329282     
 C   7.1833922185424512        10.609317680584422        8.2687543351112183     
 H   8.2427636948432568        8.9703820565868497        7.3493188922498476     
 H   6.0921878080780187        12.061995127809608        9.4486381768077496     
 C   4.3179599424978390        10.057843963839238        15.098399396802497     
 H   6.2781376266343836        10.885393970213388        15.493400790748632     
 H   2.5033750215923778        9.0592176078367199        14.472692649015306     
 C   3.1932930052271771        4.7572718801462850        10.207066839890048     
 H   3.6687100440007128        3.5816836919400816        11.957423741539753     
 H   2.9452026570617642        6.1179575864630156        8.5536028728364926     
 H   9.2878489619571223        11.325162311676722        17.330947083687807     
 H   12.774720821645218        10.545706196293974        8.8014193290058316     
 H   14.261277558576767        4.1650657476074642        14.958651946383583     
 H   7.3814435054026069        11.284534782097030        7.4393149466935462     
 H   3.8412900587217735        10.579839635722010        15.926888565480910     
 H   2.4162110825521821        4.0782258456973945        9.8632581042771736     
         142

 Br -0.47938454152053672        2.9658851481833675        2.3815801226452185     
 Co  -1.0313488081954838        1.5948745610525461        4.2178704537925231     
 P  -2.8998392167556033       0.42256636231487116        3.5799700878392491     
 Br  -1.5757965438142052        2.9520659076780964        6.0663343951873809     
 P  0.83106729392170631       0.40835819653590927        4.8471080542581140     
 C  -2.6310952781983907      -0.77040554650234305        2.2285168071185333     
 C  -3.7798354353194101      -0.52429832066438509        4.8740919943276877     
 C  -4.1723312616628991        1.5651082259515221        2.9253835818822722     
 C  0.56058427286854251      -0.79307126565735908        6.1905563637192795     
 C   1.7064674258572610      -0.52869016184320927        3.5430556616255844     
 C   2.1098385682294905        1.5383671448800544        5.5114325370316122     
 C  -1.8946788524413134      -0.34574706860101440        1.1064223198689802     
 C  -3.1278269359592401       -2.0831749595823701        2.2744947287868897     
 C  -3.0403164718125657       -1.4201522395532202        5.6668236079943384     
 C  -5.1573503907438605      -0.37151311940167259        5.1089554088617177     
 C  -4.4675531455164821        2.7333886781629038        3.6510413593266904     
 C  -4.8721962752003423        1.2930309239942590        1.7376870860690778     
 C -0.18184313669799651      -0.37537396946008755        7.3111529828201549     
 C   1.0702373970958325       -2.1009654413886509        6.1455020197531987     
 C  0.96405746203332521       -1.4181016181941899        2.7458953671311384     
 C   3.0827289544646126      -0.37219519691401970        3.3028969336386309     
 C   2.4130253263161081        2.7101671607034694        4.7948605635196140     
 C   2.8079351170551927        1.2518656680493541        6.6968026258310971     
 C  -1.6787229340555554       -1.2190452493501200        4.1565189251646872E-002
 H  -1.4883349849220948       0.66403163383710018        1.0729901363737946     
 C  -2.8941569841155164       -2.9569759123398431        1.2094730840551684     
 H  -3.6818836638956802       -2.4275665416343934        3.1423163742091353     
 C  -3.6651807319966343       -2.1297416740175721        6.6942275233519428     
 H  -1.9745442791430117       -1.5617889498197293        5.4954636981787139     
 C  -5.7822002562615493       -1.0983442243933459        6.1264641162087674     
 H  -5.7349286380700679       0.32873803143976554        4.5104275637086717     
 C  -5.4670465296871678        3.5995759960451919        3.2026583480729536     
 H  -3.9089067990451869        2.9654252283059579        4.5574861449505750     
 C  -5.8639782532597282        2.1699638967989396        1.2894951551021154     
 H  -4.6353563765126404       0.39945427341443407        1.1634528092122234     
 C -0.39085010985370183       -1.2497882091986630        8.3765727718026390     
 H -0.59660788798645847       0.63095571912368809        7.3439985095723683     
 C  0.84354912135288485       -2.9759511802434742        7.2110418735343575     
 H   1.6289899863766004       -2.4399453487246476        5.2783484677767394     
 C   1.5850495164630842       -2.1180469707902692        1.7096933444813671     
 H -0.10075881777690099       -1.5624760501595281        2.9209683714959969     
 C   3.7035109181887713       -1.0889020367263875        2.2758675563938926     
 H   3.6624138416679108       0.32322157218946013        3.9048978754961681     
 C   3.4187297541916655        3.5655478978417197        5.2499294642472059     
 H   1.8559627589732373        2.9530053981747226        3.8902176659349457     
 C   3.8065803748380040        2.1176830761871930        7.1512573939714548     
 H   2.5646277644441571       0.35559336595039431        7.2640634409161207     
 C  -2.1744594050453081       -2.5262326890065556        9.3698880318232827E-002
 H  -1.1107738274824897      -0.88976806672875541      -0.82518148146544124     
 H  -3.2696011568068770       -3.9763245436466685        1.2729736636338307     
 C  -5.0335541827777242       -1.9645218938381808        6.9286036662189394     
 H  -3.0733165400015356       -2.7918078141917482        7.3231159143239006     
 H  -6.8485984733958460      -0.96664037678161541        6.3029873708148614     
 C  -6.1662098127732135        3.3199762261246981        2.0245292988452883     
 H  -5.6926997783911863        4.5000327601547649        3.7722377657509809     
 H  -6.4122062101308464        1.9557198403446379       0.37383617103338151     
 C  0.11823125822372441       -2.5517689122064380        8.3259521792193141     
 H -0.96271341910894448      -0.92518759885089163        9.2426071456418288     
 H   1.2291323667185086       -3.9915169333355007        7.1491212698165265     
 C   2.9520342238867632       -1.9491394516695857        1.4700570209634569     
 H  0.99155457580854411       -2.7753645205413013        1.0774988033814046     
 H   4.7689174929969793      -0.95424175491959096        2.0953134543300909     
 C   4.1166038799879852        3.2711140418777851        6.4251095111471734     
 H   3.6507327737846165        4.4690483369810634        4.6879954882562007     
 H   4.3542216565409388        1.8925678278164257        8.0647134924706165     
 H  -1.9780466947082853       -3.2018353828291106      -0.73582597068247968     
 H  -5.5093076025262508       -2.4846724706440364        7.7587521438673264     
 H  -6.9446414195797210        3.9967661946272939        1.6795227535379851     
 H  -7.1644889519281871E-002  -3.2289192122910069        9.1558105529611371     
 H   3.4241256608113488       -2.4619227960804384       0.63328199654951811     
 H   4.9004218602405905        3.9388867367543630        6.7749212014828473     
 Br   7.7804101480561743        5.1373983199334896        14.243979932309406     
 Co   8.3248505948376756        6.4945913510970223        12.395515960231931     
 P   10.187264062221049        7.6811128078565591        13.024752703223641     
 Br   8.8768161359308575        5.1235863259096597        10.559222239401102     
 P   6.4563577927029590        7.6668993088898443        11.757617633163939     
 C   9.9167840464979964        8.8825429126235580        14.368201363963781     
 C   11.062663659624521        8.6181613592295907        11.720700012515545     
 C   11.466037526949121        6.5511050469359189        13.689075709169371     
 C   6.7251043084259727        8.8598713264972258        10.406164879041343     
 C   5.5763617872610451        8.6137655776377038        13.051738388881390     
 C   5.1838664448416889        6.5243581678635154        11.103029468941633     
 C   9.1743575027046536        8.4648463938943088        15.488798875213424     
 C   10.426440405986494        10.190435937455893        14.323147528926901     
 C   10.320252923614358        9.5075721685057069        10.923539911192186     
 C   12.438925189560440        8.4616672535403499        11.480540891617430     
 C   11.769224774540394        5.3793055119933291        12.972503176815291     
 C   12.164136611893936        6.8376079321704575        14.874443949454127     
 C   7.4615226931573595        8.4352133906763367        9.2840715678903365     
 C   6.2283728154112099        10.172640874765131        10.452142370339397     
 C   6.3158808410817588        9.5096207530385684        13.844468614016103     
 C   4.1988464879644170        8.4609819309883978        13.286600893241458     
 C   4.8886454285639571        5.3560763136500738        11.828685294726794     
 C   4.4840027367381809        6.7964361735577219        9.9153323406585976     
 C   8.9653545969013368        9.3392602133215803        16.554219831508846     
 H   8.7595908656770813        7.4585174394238258        15.521644436633512     
 C   10.199756030872738        11.065421359900760        15.388688552865624     
 H   10.985192624157936        10.529415197713186        13.455993467054354     
 C   10.941243937041357        10.207516918036404        9.8873369270432629     
 H   9.2554368427404281        9.6519466101948055        11.098613904771689     
 C   13.059706244247764        9.1783738084040678        10.453510819655843     
 H   13.018610779623287        7.7662513425483457        12.082542105278105     
 C   12.774932204501241        4.5239269355694480        13.427569415960793     
 H   11.212160585935933        5.1364659668173855        12.067861639752621     
 C   13.162785123374189        5.9717927906492632        15.328896010449890     
 H   11.920828933854374        7.7338796756934372        15.441705465121979     
 C   7.6774817906939505        9.3085123516020669        8.2192156770050850     
 H   7.8678663090543566        7.4254346187878673        9.2506395091794520     
 C   6.4620456231626227        11.046442483346159        9.3871219369912300     
 H   5.6743140808712385        10.517032167594959        11.319962808021160     
 C   5.6910160968440175        10.219213366899693        14.871870043317779     
 H   7.3816533622728668        9.6512560938126235        13.673109498662221     
 C   3.5739962537022727        9.1878162354396284        14.304107134454251     
 H   3.6212681673050868        7.7607297957436154        12.688074228315180     
 C   3.8891542728636161        4.4898879125445177        11.380299350611875     
 H   5.4472910948777704        5.1240394427940759        12.735130459795529     
 C   3.4922233870342523        5.9195019132121445        9.4671373076160918     
 H   4.7208417994167204        7.6900142816880281        9.3410999958721490     
 C   9.4744390506916947        10.641239752317027        16.503599678433982     
 H   8.3934925308938997        9.0146600203700125        17.420255109674454     
 H   10.585341493782323        12.080986317528215        15.326768355829394     
 C   12.308228520206814        10.038609883044749        9.6476998813544945     
 H   10.347748318871675        10.864833400601112        9.2551420424197364     
 H   14.125112848154135        9.0437142300363149        10.272956489044578     
 C   13.472809190786849        4.8183624908119560        14.602747345955407     
 H   13.006935398984039        3.6204269472604436        12.865634857340753     
 H   13.710428380558282        6.1969095089503767        16.242350569819521     
 C   7.1817461818949688        10.615700069256283        8.2713493459074776     
 H   8.2454333724955049        8.9792358907245671        7.3524702974998988     
 H   6.0866014072520125        12.065791108439740        9.4506222729051679     
 C   4.3226422202985608        10.053995434459491        15.106245136834998     
 H   6.2828802074562544        10.881281074742258        15.500756882999088     
 H   2.5075976907949178        9.0561140160911471        14.480629537343537     
 C   3.1899928859181177        4.7694878916975227        10.202169245860032     
 H   3.6635013009004753        3.5894300363267213        11.949877119726503     
 H   2.9439966331745100        6.1337460486086774        8.5514776202243290     
 H   9.2845658152047488        11.318389599784481        17.333459120458539     
 H   12.780319037263478        10.551392573329316        8.8109239284372212     
 H   14.256629762551180        4.1505917038716431        14.952556812622388     
 H   7.3781618872684058        11.291303714064686        7.4418259526290313     
 H   3.8468882981811827        10.574148707648007        15.936391593320607     
 H   2.4115633348014551        4.0926968554982635        9.8571602420514495     
         142

 Br -0.48129439501026838        2.9624294113416840        2.3771107100726092     
 Co  -1.0313787171977420        1.5948743696762733        4.2164449960462624     
 P  -2.8983496936278024       0.41901309770743556        3.5807105877196244     
 Br  -1.5777046471571026        2.9555204920390481        6.0618658336436901     
 P  0.83255632346085318       0.41191033206795463        4.8478488970790572     
 C  -2.6291709345491956      -0.77607367430117147        2.2312589889592669     
 C  -3.7771965741097051      -0.52539727378219248        4.8773154016638447     
 C  -4.1724116559314499        1.5584214457257610        2.9236893107411359     
 C  0.56250820018427106      -0.78740433627867956        6.1932989059096411     
 C   1.7091058168286306      -0.52759272497160459        3.5462797394627925     
 C   2.1097575856147452        1.5450529467400271        5.5097384202158066     
 C  -1.8912510880706570      -0.35315621075050718        1.1095391524844902     
 C  -3.1291337925796201       -2.0876239737911848        2.2770061055434447     
 C  -3.0369545085062830       -1.4196405848766103        5.6711538383471698     
 C  -5.1543980553719297      -0.37168456255083626        5.1135032226808592     
 C  -4.4696256993082413        2.7275813506814512        3.6470759643633452     
 C  -4.8718334753001704        1.2827384993971294        1.7365736986345388     
 C -0.17841650149899815      -0.36796665833004377        7.3142699317100774     
 C   1.0689310759479167       -2.0965172969443255        6.1480139399265994     
 C  0.96741901706666267       -1.4186156854970946        2.7502272104155692     
 C   3.0856806843323068      -0.37202491445700980        3.3074448682693154     
 C   2.4109523879080546        2.7159731406517347        4.7908948144098069     
 C   2.8082968504775963        1.2621578124746771        6.6956898258655499     
 C  -1.6770325592777779       -1.2267337911250600        4.4541638275823442E-002
 H  -1.4828013992110476       0.65575999431855014        1.0762534979868974     
 C  -2.8972093388577584       -2.9617215308699216        1.2118552380275842     
 H  -3.6843650550478402       -2.4306620862171973        3.1446605787045678     
 C  -3.6608502683983173       -2.1268189346087856        6.7007575643759720     
 H  -1.9714213931215061       -1.5619618327098643        5.4988651093893566     
 C  -5.7782304912807758       -1.0959845308466731        6.1333924105043840     
 H  -5.7325032216350351       0.32735795641988275        4.5141073134543372     
 C  -5.4706718335935847        3.5910668613725956        3.1970211591864768     
 H  -3.9113759905225947        2.9623181811029786        4.5530707462252877     
 C  -5.8653311797798633        2.1568924850994700        1.2868156826010579     
 H  -4.6333759121563203       0.38848835600721704        1.1640824834561119     
 C -0.38916071887685100       -1.2421017942993313        8.3795491410013199     
 H -0.59107607724322941       0.63922526451184403        7.3472619869861857     
 C  0.84049740532644268       -2.9712067338717367        7.2134243340171791     
 H   1.6265097735882998       -2.4368502272623243        5.2806934658883700     
 C   1.5893795069815422       -2.1209726441951346        1.7162253456906837     
 H  -9.7636221188450445E-002  -1.5623059336297642        2.9243718543479984     
 C   3.7074799974443864       -1.0912633620631937        2.2827962633469467     
 H   3.6648386354339553       0.32460110364473010        3.9085770469980847     
 C   3.4151038977458330        3.5740559394208598        5.2442917899236035     
 H   1.8534934429866188        2.9561106553373615        3.8858016329174729     
 C   3.8052260534690028        2.1307545745435967        7.1485785041357284     
 H   2.5666070071720788       0.36655931097519712        7.2646940982580608     
 C  -2.1761059940226541       -2.5326192397532772        9.6297195959116413E-002
 H  -1.1081044220912450      -0.89862629876437772      -0.82202684623272060     
 H  -3.2751888935534388       -3.9801242057733348        1.2749608684669156     
 C  -5.0288764073388625       -1.9606771293690903        6.9364493721594700     
 H  -3.0685781323507677       -2.7876979426958739        7.3304722159119517     
 H  -6.8443807048979233      -0.96354152664080783        6.3109238775074319     
 C  -6.1695117798366068        3.3077589374623493        2.0196286491726441     
 H  -5.6979132592455937        4.4922841822273822        3.7646894745254906     
 H  -6.4134115204154227        1.9399309554723190       0.37170677556669074     
 C  0.11658448331186234       -2.5453841619532187        8.3285504967596573     
 H -0.96004556245447226      -0.91633201642544593        9.2457615187209150     
 H   1.2235459885092546       -3.9877181789177500        7.1511088793082633     
 C   2.9567113563433813       -1.9529867321847929        1.4779040654817286     
 H  0.99629256375427211       -2.7794781054206514        1.0848578568407021     
 H   4.7731344562984903      -0.95734191495979548        2.1032498860150453     
 C   4.1133008097439925        3.2833309867388927        6.4202088893235869     
 H   3.6455189623923081        4.4767954726905321        4.6804462506281004     
 H   4.3530143987204690        1.9083573891082128        8.0625851519853082     
 H  -1.9813274693041429       -3.2086091593645549      -0.73331078809123984     
 H  -5.5037139382631253       -2.4789858489220182        7.7682547253836640     
 H  -6.9492899013398626        3.9822944880136473        1.6734204894189926     
 H  -7.4925903009640984E-002  -3.2221474644455039        9.1583255456305679     
 H   3.4297185047556753       -2.4676122745402189       0.64278604522475902     
 H   4.8957720314202957        3.9533583653771815        6.7688189573414244     
 Br   7.7785025229280862        5.1339439843167449        14.239512702554705     
 Co   8.3248248418188382        6.4945895470485118        12.394090947215965     
 P   10.188757882860527        7.6775576920782793        13.025493869461821     
 Br   8.8749102840654288        5.1270361677048299        10.554755977050551     
 P   6.4578521396514814        7.6704503146449223        11.758357151081970     
 C   9.9187111005490003        8.8768735398617800        14.370943360581890     
 C   11.065306920562263        8.6170606168147952        11.723924255707772     
 C   11.465960957374561        6.5444168150179589        13.687383425484684     
 C   6.7270323262629876        8.8655367481986129        10.408905524220673     
 C   5.5790053129805219        8.6148620501688526        13.054960952290696     
 C   5.1837904736208440        6.5310424022317584        11.101335144220815     
 C   9.1777865048523264        8.4574367488971536        15.491914785056714     
 C   10.425136071493247        10.185985769977947        14.325658473863452     
 C   10.323619268607180        9.5080823907028531        10.927871330796094     
 C   12.441881947830222        8.4614941576201748        11.485089586858717     
 C   11.767157404770197        5.3734969673966644        12.968539939057646     
 C   12.164500829446972        6.8273135839852284        14.873334078227064     
 C   7.4649533813786819        8.4426193076881688        9.2871865298951679     
 C   6.2270691532556066        10.177086977682563        10.454651832769699     
 C   6.3192471522908802        9.5091068571692841        13.848797972408052     
 C   4.2018036642822088        8.4611500622441991        13.291148329470730     
 C   4.8865780976819799        5.3618809372750382        11.824719921263398     
 C   4.4843679344690903        6.8067267683288604        9.9142202591292978     
 C   8.9670444051006672        9.3315719355607900        16.557194377654426     
 H   8.7651257012885413        7.4502453072619126        15.524906999966756     
 C   10.196704371136370        11.060675343700382        15.391069234132814     
 H   10.982714940028968        10.526318022306594        13.458337815327177     
 C   10.945578859120678        10.210438825568202        9.8938686205716344     
 H   9.2585640798202142        9.6517722081474027        11.102016472035846     
 C   13.063680451623881        9.1807323732020336        10.460440370277922     
 H   13.021040664111645        7.7648694505241718        12.086222517689054     
 C   12.771311123950619        4.5154163506347240        13.421936141430399     
 H   11.209698223467967        5.1333579722586942        12.063447297726309     
 C   13.161432427937097        5.9587191053746311        15.326221909224945     
 H   11.922809761877190        7.7229116935967186        15.442338423360990     
 C   7.6791734637969755        9.3161969672010336        8.2221893626025420     
 H   7.8734031313271799        7.4337031305439343        9.2539013315897254     
 C   6.4589949537313123        11.051184527923080        9.3895012900956178     
 H   5.6718365835356197        10.520125109297480        11.322305433360581     
 C   5.6953508764720100        10.216287664749848        14.878399696808890     
 H   7.3847804252864346        9.6514274678563119        13.676509675931110     
 C   3.5779707555511373        9.1854525960698137        14.311035439927126     
 H   3.6236986694025446        7.7621063090218092        12.691753665107591     
 C   3.8855330109318080        4.4983949217722579        11.374663710405937     
 H   5.4448284368388853        5.1271433471970385        12.730714142747765     
 C   3.4908714961671259        5.9325721817560719        9.4644607529580487     
 H   4.7228240120583607        7.7009784593940145        9.3417308288360736     
 C   9.4727915686958468        10.634853540608512        16.506195778316989     
 H   8.3961599086469523        9.0058026731350065        17.423407140487225     
 H   10.579754250341162        12.077186318264106        15.328753888514699     
 C   12.312910776353409        10.042453942322375        9.6555472527272492     
 H   10.352491228335836        10.868942994200555        9.2625005113598675     
 H   14.129335093977069        9.0468121528681582        10.280894305822292     
 C   13.469508866943425        4.8061431672559785        14.597852283727704     
 H   13.001727312342020        3.6126771102802211        12.858090652370375     
 H   13.709221258629144        6.1811178377251883        16.240227892309761     
 C   7.1801001452474864        10.622082457928142        8.2739443567037387     
 H   8.2481030501477548        8.9880897248622826        7.3556217027499491     
 H   6.0810150064260053        12.069587089069870        9.4526063690025861     
 C   4.3273244980992818        10.050146905079743        15.114090876867499     
 H   6.2876227882781262        10.877168179271131        15.508112975249544     
 H   2.5118203599974582        9.0530104243455725        14.488566425671770     
 C   3.1866927666090588        4.7817039032487605        10.197271651830016     
 H   3.6582925578002383        3.5971763807133605        11.942330497913252     
 H   2.9427906092872562        6.1495345107543402        8.5493523676121637     
 H   9.2812826684523735        11.311616887892241        17.335971157229267     
 H   12.785917252881738        10.557078950364657        8.8204285278686108     
 H   14.251981966525591        4.1361176601358212        14.946461678861196     
 H   7.3748802691342039        11.298072646032340        7.4443369585645165     
 H   3.8524865376405915        10.568457779574006        15.945894621160306     
 H   2.4069155870507277        4.1071678652991315        9.8510623798257235     
         142

 Br -0.48320424850000004        2.9589736745000002        2.3726412975000000     
 Co  -1.0314086262000002        1.5948741783000002        4.2150195383000018     
 P  -2.8968601705000010       0.41545983310000001        3.5814510876000001     
 Br  -1.5796127504999999        2.9589750763999998        6.0573972721000002     
 P  0.83404535300000004       0.41546246760000000        4.8485897399000004     
 C  -2.6272465909000005      -0.78174180209999999        2.2340011708000000     
 C  -3.7745577129000001      -0.52649622689999998        4.8805388090000017     
 C  -4.1724920502000016        1.5517346654999999        2.9219950396000001     
 C  0.56443212749999949      -0.78173740690000004        6.1960414481000017     
 C   1.7117442078000003      -0.52649528810000001        3.5495038173000002     
 C   2.1096766030000005        1.5517387486000001        5.5080443034000002     
 C  -1.8878233237000006      -0.36056535289999991        1.1126559851000000     
 C  -3.1304406492000001       -2.0920729880000000        2.2795174823000002     
 C  -3.0335925452000003       -1.4191289302000001        5.6754840687000003     
 C  -5.1514457199999999      -0.37185600569999988        5.1180510365000016     
 C  -4.4716982530999996        2.7217740231999992        3.6431105694000001     
 C  -4.8714706753999995        1.2724460747999995        1.7354603112000000     
 C -0.17498986629999980      -0.36055934719999999        7.3173868806000000     
 C   1.0676247548000009       -2.0920691525000001        6.1505258601000001     
 C  0.97078057210000013       -1.4191297527999995        2.7545590537000000     
 C   3.0886324142000010      -0.37185463199999991        3.3119928028999999     
 C   2.4088794495000010        2.7217791205999999        4.7869290652999998     
 C   2.8086585838999998        1.2724499569000001        6.6945770259000019     
 C  -1.6753421845000005       -1.2344223328999999        4.7518087300000011E-002
 H  -1.4772678135000006       0.64748835480000022        1.0795168596000004     
 C  -2.9002616936000001       -2.9664671494000001        1.2142373920000000     
 H  -3.6868464462000001       -2.4337576308000011        3.1470047831999999     
 C  -3.6565198048000003       -2.1238961951999991        6.7072876054000004     
 H  -1.9682985071000003       -1.5621347155999996        5.5022665206000001     
 C  -5.7742607263000023       -1.0936248373000004        6.1403207048000015     
 H  -5.7300778052000014       0.32597788139999989        4.5177870632000019     
 C  -5.4742971375000007        3.5825577266999993        3.1913839703000004     
 H  -3.9138451820000020        2.9592111338999998        4.5486553474999996     
 C  -5.8666841062999993        2.1438210733999998        1.2841362101000005     
 H  -4.6313954478000001       0.37752243860000001        1.1647121577000004     
 C -0.38747132790000016       -1.2344153793999999        8.3825255102000007     
 H -0.58554426650000035       0.64749480989999997        7.3505254644000022     
 C  0.83744568930000041       -2.9664622874999993        7.2158067945000015     
 H   1.6240295607999995       -2.4337551058000009        5.2830384640000014     
 C   1.5937094975000003       -2.1238983176000001        1.7227573469000004     
 H  -9.4513624599999901E-002  -1.5621358171000004        2.9277753371999999     
 C   3.7114490767000015       -1.0936246874000000        2.2897249703000009     
 H   3.6672634291999997       0.32598063510000003        3.9122562185000009     
 C   3.4114780413000005        3.5825639809999998        5.2386541156000019     
 H   1.8510241270000005        2.9592159124999999        3.8813855999000002     
 C   3.8038717321000011        2.1438260729000000        7.1458996143000020     
 H   2.5685862499000001       0.37752525599999998        7.2653247556000000     
 C  -2.1777525830000002       -2.5390057904999992        9.8895511600000000E-002
 H  -1.1054350167000002      -0.90748453080000002      -0.81887221099999996     
 H  -3.2807766303000006       -3.9839238679000011        1.2769480733000005     
 C  -5.0241986319000000       -1.9568323648999999        6.9442950781000015     
 H  -3.0638397247000002       -2.7835880712000001        7.3378285175000020     
 H  -6.8401629364000005      -0.96044267650000026        6.3188603842000015     
 C  -6.1728137469000002        3.2955416488000000        2.0147279994999998     
 H  -5.7031267401000019        4.4845356043000004        3.7571411833000008     
 H  -6.4146168307000000        1.9241420706000001       0.36957738010000002     
 C  0.11493770840000028       -2.5389994116999999        8.3311488143000005     
 H -0.95737770579999992      -0.90747643400000022        9.2489158917999994     
 H   1.2179596103000003       -3.9839194244999998        7.1530964888000002     
 C   2.9613884887999999       -1.9568340126999999        1.4857511100000000     
 H   1.0010305517000000       -2.7835916903000011        1.0922169102999999     
 H   4.7773514196000004      -0.96044207500000001        2.1111863177000001     
 C   4.1099977394999998        3.2955479315999998        6.4153082675000004     
 H   3.6403051510000002        4.4845426084000017        4.6728970130000000     
 H   4.3518071409000001        1.9241469503999999        8.0604568114999999     
 H  -1.9846082439000008       -3.2153829358999992      -0.73079560550000000     
 H  -5.4981202739999997       -2.4732992272000001        7.7777573069000017     
 H  -6.9539383831000041        3.9678227814000002        1.6673182253000001     
 H  -7.8206916500000112E-002  -3.2153757166000010        9.1608405383000004     
 H   3.4353113487000013       -2.4733017529999999       0.65229009390000003     
 H   4.8911222026000001        3.9678299940000001        6.7627167132000015     
 Br   7.7765948977999972        5.1304896487000002        14.235045472800003     
 Co   8.3247990887999990        6.4945877430000003        12.392665934200000     
 P   10.190251703500003        7.6740025763000004        13.026235035699999     
 Br   8.8730044322000019        5.1304860095000002        10.550289714700000     
 P   6.4593464866000030        7.6740013204000004        11.759096669000003     
 C   9.9206381546000042        8.8712041671000001        14.373685357199999     
 C   11.067950181500002        8.6159598743999997        11.727148498900000     
 C   11.465884387799999        6.5377285830999980        13.685691141800000     
 C   6.7289603441000025        8.8712021699000001        10.411646169400003     
 C   5.5816488386999987        8.6159585227000033        13.058183515700000     
 C   5.1837145024000000        6.5377266366000004        11.099640819499999     
 C   9.1812155070000010        8.4500271039000001        15.495030694900004     
 C   10.423831737000000        10.181535602500000        14.328169418800003     
 C   10.326985613600002        9.5085926128999994        10.932202750400004     
 C   12.444838706100006        8.4613210616999996        11.489638282100003     
 C   11.765090035000000        5.3676884227999997        12.964576701300000     
 C   12.164865047000008        6.8170192358000001        14.872224207000000     
 C   7.4683840696000043        8.4500252247000027        9.2903014918999993     
 C   6.2257654911000024        10.181533080599996        10.457161295200001     
 C   6.3226134635000015        9.5085929612999998        13.853127330800001     
 C   4.2047608406000005        8.4613181935000004        13.295695765700000     
 C   4.8845107668000027        5.3676855609000018        11.820754547800000     
 C   4.4847331321999997        6.8170173630999997        9.9131081775999998     
 C   8.9687342132999976        9.3238836577999997        16.560168923800006     
 H   8.7706605368999995        7.4419731751000002        15.528169563300001     
 C   10.193652711400004        11.055929327500003        15.393449915400003     
 H   10.980237255900001        10.523220846900003        13.460682163600000     
 C   10.949913781199999        10.213360733100000        9.9004003141000041     
 H   9.2616913168999986        9.6515978060999998        11.105419039300003     
 C   13.067654658999999        9.1830909379999994        10.467369920900000     
 H   13.023470548600001        7.7634875584999978        12.089902930100003     
 C   12.767690043400000        4.5069057657000000        13.416302866900002     
 H   11.207235861000001        5.1302499777000019        12.059032955699999     
 C   13.160079732500005        5.9456454201000000        15.323547808000001     
 H   11.924790589900006        7.7119437115000000        15.442971381600003     
 C   7.6808651368999996        9.3238815828000003        8.2251630482000007     
 H   7.8789399536000033        7.4419716423000004        9.2571631540000006     
 C   6.4559442843000010        11.055926572500001        9.3918806432000039     
 H   5.6693590862000010        10.523218051000001        11.324648058700003     
 C   5.6996856561000033        10.213361962600001        14.884929350300000     
 H   7.3879074883000015        9.6515988419000003        13.679909853200000     
 C   3.5819452574000019        9.1830889567000007        14.317963745400004     
 H   3.6261291715000024        7.7634828223000021        12.695433101900001     
 C   3.8819117490000004        4.5069019309999980        11.369028070200001     
 H   5.4423657788000011        5.1302472516000002        12.726297825700000     
 C   3.4895196052999995        5.9456424502999985        9.4617841983000037     
 H   4.7248062247000000        7.7119426370999999        9.3423616618000000     
 C   9.4711440867000007        10.628467328899999        16.508791878200000     
 H   8.3988272864000031        8.9969453259000005        17.426559171299999     
 H   10.574167006900002        12.073386318999997        15.330739421200004     
 C   12.317593032500005        10.046298001600000        9.6633946241000039     
 H   10.357234137799999        10.873052587800000        9.2698589803000004     
 H   14.133557339800005        9.0499100756999997        10.288832122600004     
 C   13.466208543100002        4.7939238437000000        14.592957221500001     
 H   12.996519225700000        3.6049272732999991        12.850546447399999     
 H   13.708014136700005        6.1653261664999999        16.238105214800001     
 C   7.1784541086000040        10.628464846600004        8.2765393674999999     
 H   8.2507727278000029        8.9969435590000000        7.3587731080000003     
 H   6.0754286055999991        12.073383069700000        9.4545904651000043     
 C   4.3320067759000036        10.046298375699996        15.121936616899999     
 H   6.2923653690999970        10.873055283800003        15.515469067500000     
 H   2.5160430291999982        9.0499068325999996        14.496503314000003     
 C   3.1833926472999998        4.7939199147999982        10.192374057800000     
 H   3.6530838147000009        3.6049227250999998        11.934783876100003     
 H   2.9415845854000020        6.1653229729000021        8.5472271150000001     
 H   9.2779995217000000        11.304844176000000        17.338483193999998     
 H   12.791515468499998        10.562765327399999        8.8299331273000004     
 H   14.247334170500004        4.1216436164000001        14.940366545100003     
 H   7.3715986510000029        11.304841577999996        7.4468479645000016     
 H   3.8580847771000002        10.562766851500003        15.955397649000004     
 H   2.4022678393000003        4.1216388751000004        9.8449645175999994     
         142

 Br -0.48511410198973171        2.9555179376583163        2.3681718849273907     
 Co  -1.0314385352022584        1.5948739869237272        4.2135940805537411     
 P  -2.8953706473721996       0.41190656849256446        3.5821915874803758     
 Br  -1.5815208538428973        2.9624296607609515        6.0529287105563103     
 P  0.83553438253914691       0.41901460313204536        4.8493305827209436     
 C  -2.6253222472508053      -0.78740992989882852        2.2367433526407332     
 C  -3.7719188516902951      -0.52759518001780747        4.8837622163361587     
 C  -4.1725724444685532        1.5450478852742389        2.9203007684588642     
 C  0.56635605481572793      -0.77607047752132052        6.1987839902903623     
 C   1.7143825987713699      -0.52539785122839544        3.5527278951372079     
 C   2.1095956203852557        1.5584245504599730        5.5063501865841937     
 C  -1.8843955593293442      -0.36797449504949264        1.1157728177155097     
 C  -3.1317475058203801       -2.0965220022088151        2.2820288590565556     
 C  -3.0302305818937176       -1.4186172755233899        5.6798142990528309     
 C  -5.1484933846280700      -0.37202744884916350        5.1225988503191440     
 C  -4.4737708068917579        2.7159666957185471        3.6391451744366550     
 C  -4.8711078754998285        1.2621536502028696        1.7343469237654612     
 C -0.17156323110100144      -0.35315203606995621        7.3205038294899225     
 C   1.0663184336520850       -2.0876210080556747        6.1530377802734009     
 C  0.97414212713333759       -1.4196438201029045        2.7588908969844308     
 C   3.0915841440676952      -0.37168434954299001        3.3165407375306843     
 C   2.4068065110919474        2.7275851005482652        4.7829633161901928     
 C   2.8090203173224033        1.2827421013253231        6.6934642259344539     
 C  -1.6736518097222230       -1.2421108746749399        5.0494536324176581E-002
 H  -1.4717342277889536       0.63921671528145030        1.0827802212131035     
 C  -2.9033140483422417       -2.9712127679300786        1.2166195459724158     
 H  -3.6893278373521601       -2.4368531753828049        3.1493489876954319     
 C  -3.6521893412016833       -2.1209734557912125        6.7138176464240287     
 H  -1.9651756210784945       -1.5623075984901349        5.5056679318106436     
 C  -5.7702909613192288       -1.0912651437533276        6.1472489990956189     
 H  -5.7276523887649677       0.32459780638011704        4.5214668129456665     
 C  -5.4779224414064167        3.5740485920274030        3.1857467814135241     
 H  -3.9163143734774093        2.9561040866970210        4.5442399487747114     
 C  -5.8680370328201352        2.1307496617005297        1.2814567375989430     
 H  -4.6294149834436800       0.36655652119278298        1.1653418319438889     
 C -0.38578193692314933       -1.2267289645006685        8.3855018793986815     
 H -0.58001245575677129       0.65576435528815591        7.3537889418138187     
 C  0.83439397327355813       -2.9617178411282619        7.2181892549828239     
 H   1.6215493480116991       -2.4306599843376775        5.2853834621116329     
 C   1.5980394880184585       -2.1268239910048656        1.7292893481093170     
 H  -9.1391028011549358E-002  -1.5619657005702365        2.9311788200520015     
 C   3.7154181559556165       -1.0959860127368062        2.2966536772530550     
 H   3.6696882229660441       0.32736016655526995        3.9159353900019171     
 C   3.4078521848541681        3.5910720225791399        5.2330164412764004     
 H   1.8485548110133823        2.9623211696626384        3.8769695668825275     
 C   3.8025174107309994        2.1568975712564034        7.1432207244642756     
 H   2.5705654926279213       0.38849120102480283        7.2659554129419393     
 C  -2.1793991719773462       -2.5453923412467212       0.10149382724088359     
 H  -1.1027656113087554      -0.91634276283562233      -0.81571757576727932     
 H  -3.2863643670465623       -3.9877235300266674        1.2789352781330854     
 C  -5.0195208564611375       -1.9529876004309095        6.9521407840405329     
 H  -3.0591013170492327       -2.7794781997041262        7.3451848190880522     
 H  -6.8359451679020777      -0.95734382635919268        6.3267968908925711     
 C  -6.1761157139633935        3.2833243601376507        2.0098273498273556     
 H  -5.7083402209544101        4.4767870263726186        3.7495928920745110     
 H  -6.4158221409845773        1.9083531857276812       0.36744798463330930     
 C  0.11329093348813822       -2.5326146614467810        8.3337471318403438     
 H -0.95470984914552759      -0.89862085157455451        9.2520702648790838     
 H   1.2123732320907461       -3.9801206700822496        7.1550840982917370     
 C   2.9660656212566185       -1.9606812932152069        1.4935981545182715     
 H   1.0057685396457279       -2.7877052751793507        1.0995759637592977     
 H   4.7815683829015105      -0.96354223504020453        2.1191227493849549     
 C   4.1066946692560071        3.3077648764611070        6.4104076456764139     
 H   3.6350913396076923        4.4922897441094713        4.6653477753718997     
 H   4.3505998830795312        1.9399365116917870        8.0583284710146916     
 H  -1.9878890184958586       -3.2221567124354435      -0.72828042290876016     
 H  -5.4925266097368741       -2.4676126054779819        7.7872598884163393     
 H  -6.9585868648601457        3.9533510747863532        1.6612159611810076     
 H  -8.1487929990359240E-002  -3.2086039687544980        9.1633555309694330     
 H   3.4409041926443273       -2.4789912314597808       0.66179414257524105     
 H   4.8864723737797044        3.9823016226228187        6.7566144690585785     
 Br   7.7746872726719083        5.1270353130832556        14.230578243045301     
 Co   8.3247733357811597        6.4945859389514888        12.391240921184036     
 P   10.191745524139479        7.6704474605217214        13.026976201938178     
 Br   8.8710985803345750        5.1339358512951705        10.545823452349449     
 P   6.4608408335485246        7.6775523261550784        11.759836186918037     
 C   9.9225652086510081        8.8655347943382203        14.376427353818109     
 C   11.070593442437742        8.6148591319852041        11.730372742092229     
 C   11.465807818225437        6.5310403511820372        13.683998858115315     
 C   6.7308883619370175        8.8768675916013873        10.414386814579332     
 C   5.5842923644194755        8.6170549952311539        13.061406079109304     
 C   5.1836385311791560        6.5444108709682425        11.097946494779183     
 C   9.1846445091476756        8.4426174589028466        15.498146604743294     
 C   10.422527402506754        10.177085435022054        14.330680363736555     
 C   10.330351958592823        9.5091028350971456        10.936534170003913     
 C   12.447795464369790        8.4611479657798245        11.494186977341290     
 C   11.763022665229803        5.3618798782033350        12.960613463542355     
 C   12.165229264553044        6.8067248876147719        14.871114335772937     
 C   7.4718147578213268        8.4574311417118366        9.2934164539048307     
 C   6.2244618289443983        10.185979183517428        10.459670757630303     
 C   6.3259797747091229        9.5080790654307155        13.857456689191951     
 C   4.2077180169177923        8.4614863247558016        13.300243201929270     
 C   4.8824434359180255        5.3734901845249654        11.816789174336602     
 C   4.4850983299309091        6.8273079578711391        9.9119960960707019     
 C   8.9704240214993280        9.3161953800392094        16.563143469945587     
 H   8.7761953725114576        7.4337010429380879        15.531432126633245     
 C   10.190601051663638        11.051183311299624        15.395830596667192     
 H   10.977759571771033        10.520123671493412        13.463026511872823     
 C   10.954248703279321        10.216282640631798        9.9069320076283738     
 H   9.2648185539797829        9.6514234040525970        11.108821606564160     
 C   13.071628866376116        9.1854495027979652        10.474299471522077     
 H   13.025900433088356        7.7621056664758239        12.093583342510952     
 C   12.764068962849381        4.4983951807652760        13.410669592369606     
 H   11.204773498532035        5.1271419831413096        12.054618613673689     
 C   13.158727037062913        5.9325717348253688        15.320873706775057     
 H   11.926771417922822        7.7009757294032815        15.443604339839016     
 C   7.6825568100030237        9.3315661983989671        8.2281367337974594     
 H   7.8844767758728267        7.4502401540560665        9.2604249764102757     
 C   6.4528936148686897        11.060668617076921        9.3942599963043900     
 H   5.6668815888643822        10.526310992702522        11.326990684039425     
 C   5.7040204357279967        10.210436260450154        14.891459003791111     
 H   7.3910345513135685        9.6517702159436887        13.683310030468890     
 C   3.5859197592488665        9.1807253173301877        14.324892050872881     
 H   3.6285596735974601        7.7648593355781950        12.699112538692411     
 C   3.8782904870681927        4.5154089402277382        11.363392429994065     
 H   5.4399031207611168        5.1333511560029619        12.721881508652235     
 C   3.4881677144328731        5.9587127188439251        9.4591076436419588     
 H   4.7267884373416393        7.7229068148059854        9.3429924947639265     
 C   9.4694966047041547        10.622081117191486        16.511387978083011     
 H   8.4014946641530539        8.9880879786649945        17.429711202112774     
 H   10.568579763458841        12.069586319735889        15.332724953885309     
 C   12.322275288646601        10.050142060877626        9.6712419954727586     
 H   10.361977047264162        10.877162181399445        9.2772174492401334     
 H   14.137779585622940        9.0530079985318412        10.296769939377716     
 C   13.462908219256580        4.7817045201440216        14.588062159272297     
 H   12.991311139057981        3.5971774363197770        12.843002242429623     
 H   13.706807014770865        6.1495344952748114        16.235982537290241     
 C   7.1768080719525216        10.634847235271865        8.2791343782962610     
 H   8.2534424054522511        9.0057973931377173        7.3619245132500515     
 H   6.0698422047739928        12.077179050330130        9.4565745611974226     
 C   4.3366890537007254        10.042449846320249        15.129782356932500     
 H   6.2971079499218678        10.868942388328875        15.522825159750456     
 H   2.5202656984025382        9.0468032408544268        14.504440202328237     
 C   3.1800925279909409        4.8061359263512360        10.187476463769984     
 H   3.6478750715997634        3.6126690694866390        11.927237254286753     
 H   2.9403785615127478        6.1811114350456640        8.5451018623878365     
 H   9.2747163749476265        11.298071464107759        17.340995230770730     
 H   12.797113684118258        10.568451704435342        8.8394377267313899     
 H   14.242686374474417        4.1071695726641790        14.934271411338811     
 H   7.3683170328658019        11.311610509967652        7.4493589704354868     
 H   3.8636830165594089        10.557075923426000        15.964900676839701     
 H   2.3976200915492729        4.1361098849008693        9.8388666553742752     
         142

 Br -0.48702395547946337        2.9520622008166328        2.3637024723547815     
 Co  -1.0314684442045166        1.5948737955474543        4.2121686228074804     
 P  -2.8938811242443987       0.40835330388512886        3.5829320873607511     
 Br  -1.5834289571857947        2.9658842451219032        6.0484601490126195     
 P  0.83702341207829378       0.42256673866409072        4.8500714255418869     
 C  -2.6233979036016102      -0.79307805769765694        2.2394855344814668     
 C  -3.7692799904805900      -0.52869413313561486        4.8869856236723157     
 C  -4.1726528387371040        1.5383611050484778        2.9186064973177279     
 C  0.56827998213145647      -0.77040354814264100        6.2015265324807238     
 C   1.7170209897427395      -0.52430041435679076        3.5559519729744160     
 C   2.1095146377705105        1.5651103523199457        5.5046560697683882     
 C  -1.8809677949586878      -0.37538363719898543        1.1188896503310197     
 C  -3.1330543624407601       -2.1009710164176298        2.2845402358131106     
 C  -3.0268686185874349       -1.4181056208467799        5.6841445294056623     
 C  -5.1455410492561393      -0.37219889199832717        5.1271466641382855     
 C  -4.4758433606835171        2.7101593682370946        3.6351797794733098     
 C  -4.8707450755996566        1.2518612256057400        1.7332335363309221     
 C -0.16813659590200308      -0.34574472493991243        7.3236207783798450     
 C   1.0650121125041692       -2.0831728636113493        6.1555497004468016     
 C  0.97750368216667505       -1.4201578874058092        2.7632227402688616     
 C   3.0945358739353894      -0.37151406708598012        3.3210886721613688     
 C   2.4047335726838939        2.7333910804965305        4.7789975670803857     
 C   2.8093820507448068        1.2930342457506461        6.6923514259689068     
 C  -1.6719614349444456       -1.2497994164498798        5.3470985348353151E-002
 H  -1.4662006420779063       0.63094507576290026        1.0860435828262063     
 C  -2.9063664030844838       -2.9759583864601571        1.2190016999448317     
 H  -3.6918092285043200       -2.4399487199656087        3.1516931921908644     
 C  -3.6478588776033662       -2.1180507163824260        6.7203476874480579     
 H  -1.9620527350569890       -1.5624804813802700        5.5090693430212863     
 C  -5.7663211963384553       -1.0889054502066549        6.1541772933912355     
 H  -5.7252269723299349       0.32321773136023424        4.5251465626913321     
 C  -5.4815477453128336        3.5655394573548067        3.1801095925270473     
 H  -3.9187835649548171        2.9529970394940417        4.5398245500494241     
 C  -5.8693899593402703        2.1176782500010600        1.2787772650978855     
 H  -4.6274345190873598       0.35559060378556595        1.1659715061877773     
 C -0.38409254594629849       -1.2190425496013368        8.3884782485973624     
 H -0.57448064501354223       0.66403390067631185        7.3570524192276361     
 C  0.83134225724711597       -2.9569733947565244        7.2205717154656455     
 H   1.6190691352233986       -2.4275648628753541        5.2877284602232635     
 C   1.6023694785369165       -2.1297496644097311        1.7358213493186336     
 H  -8.8268431423098814E-002  -1.5617955840404727        2.9345823029040030     
 C   3.7193872352112316       -1.0983473380736124        2.3035823842061092     
 H   3.6721130167320886       0.32873969801053993        3.9196145615038338     
 C   3.4042263284083356        3.5995800641582800        5.2273787669527980     
 H   1.8460854950267638        2.9654264268252772        3.8725535338650547     
 C   3.8011630893619981        2.1699690696128071        7.1405418346285492     
 H   2.5725447353558430       0.39945714604960564        7.2665860702838794     
 C  -2.1810457609546923       -2.5517788919934428       0.10409214288176717     
 H  -1.1000962059175108      -0.92520099487124463      -0.81256294053455869     
 H  -3.2919521037931241       -3.9915231921533336        1.2809224829661703     
 C  -5.0148430810222759       -1.9491428359618190        6.9599864899810635     
 H  -3.0543629093984648       -2.7753683282082520        7.3525411206761033     
 H  -6.8317273994041550      -0.95424497621838511        6.3347333975851416     
 C  -6.1794176810267869        3.2711070714753019        2.0049267001547113     
 H  -5.7135537018088174        4.4690384484452359        3.7420446008490207     
 H  -6.4170274512691536        1.8925643008553623       0.36531858916661852     
 C  0.11164415857627616       -2.5262299111935618        8.3363454493806870     
 H -0.95204199249105537      -0.88976526914910881        9.2552246379581700     
 H   1.2067868538814921       -3.9763219156644989        7.1570717077834738     
 C   2.9707427537132367       -1.9645285737304141        1.5014451990365432     
 H   1.0105065275914558       -2.7918188600587008        1.1069350172185952     
 H   4.7857853462030215      -0.96664239508040906        2.1270591810699093     
 C   4.1033915990120144        3.3199818213222145        6.4055070238528273     
 H   3.6298775282153839        4.5000368798189401        4.6577985377437994     
 H   4.3493926252590613        1.9557260729835741        8.0562001305293833     
 H  -1.9911697930917163       -3.2289304889708879      -0.72576524031752032     
 H  -5.4869329454737485       -2.4619259837559637        7.7967624699326770     
 H  -6.9632353466202872        3.9388793681727066        1.6551136970620151     
 H  -8.4768943480718353E-002  -3.2018322209089951        9.1658705236388638     
 H   3.4464970365886538       -2.4846807099195614       0.67129819125048196     
 H   4.8818225449594097        3.9967732512456373        6.7505122249171556     
 Br   7.7727796475438202        5.1235809774665109        14.226111013290600     
 Co   8.3247475827623223        6.4945841349029783        12.389815908168069     
 P   10.193239344778958        7.6668923447434416        13.027717368176358     
 Br   8.8691927284691463        5.1373856930903408        10.541357189998898     
 P   6.4623351804970470        7.6811033319101565        11.760575704836068     
 C   9.9244922627020120        8.8598654215764423        14.379169350436218     
 C   11.073236703375484        8.6137583895704086        11.733596985284455     
 C   11.465731248650878        6.5243521192640772        13.682306574430628     
 C   6.7328163797740324        8.8825330133027744        10.417127459758662     
 C   5.5869358901389523        8.6181514677623028        13.064628642518610     
 C   5.1835625599583111        6.5510951053364854        11.096252170058365     
 C   9.1880735112953484        8.4352078139056914        15.501262514586584     
 C   10.421223068013507        10.172635267544107        14.333191308673106     
 C   10.333718303585645        9.5096130572942918        10.940865589607821     
 C   12.450752222639572        8.4609748698596494        11.498735672582576     
 C   11.760955295459606        5.3560713336066703        12.956650225784710     
 C   12.165593482106081        6.7964305394295428        14.870004464545874     
 C   7.4752454460426492        8.4648370587236688        9.2965314159096621     
 C   6.2231581667887950        10.190425286434861        10.462180220060604     
 C   6.3293460859182442        9.5075651695614312        13.861786047583900     
 C   4.2106751932355841        8.4616544560116029        13.304790638158542     
 C   4.8803761050360484        5.3792948081499299        11.812823800873206     
 C   4.4854635276618184        6.8375985526422776        9.9108840145414021     
 C   8.9721138296986584        9.3085071022784192        16.566118016091167     
 H   8.7817302081229176        7.4254289107761746        15.534694689966489     
 C   10.187549391927270        11.046437295099246        15.398211277934383     
 H   10.975281887642065        10.517026496086819        13.465370860145645     
 C   10.958583625358642        10.219204548163596        9.9134637011567452     
 H   9.2679457910595691        9.6512490020051942        11.112224173828317     
 C   13.075603073752234        9.1878080675959310        10.481229022144156     
 H   13.028330317576714        7.7607237744516500        12.097263754921901     
 C   12.760447882298759        4.4898845958305520        13.405036317839212     
 H   11.202311136064068        5.1240339885826183        12.050204271647377     
 C   13.157374341625822        5.9194980495507368        15.318199605550111     
 H   11.928752245945638        7.6900077473065629        15.444237298078027     
 C   7.6842484831060487        9.3392508139979338        8.2311104193949163     
 H   7.8900135981456501        7.4585086658121336        9.2636867988205491     
 C   6.4498429454373793        11.065410661653843        9.3966393494087779     
 H   5.6644040915287635        10.529403934405043        11.329333309378846     
 C   5.7083552153559891        10.207510558300308        14.897988657282221     
 H   7.3941616143271363        9.6519415899873771        13.686710207737779     
 C   3.5898942610977311        9.1783616779603729        14.331820356345757     
 H   3.6309901756949179        7.7662358488563887        12.702791975484821     
 C   3.8746692251363846        4.5239159494554784        11.357756789788127     
 H   5.4374404627222317        5.1364550604059245        12.717465191604470     
 C   3.4868158235657467        5.9717829873878525        9.4564310889839156     
 H   4.7287706499832796        7.7338709925119717        9.3436233277278511     
 C   9.4678491227083068        10.615694905482972        16.513984077966018     
 H   8.4041620419061065        8.9792306314299886        17.432863232925545     
 H   10.562992520017680        12.065786320471780        15.334710486570614     
 C   12.326957544793196        10.053986120155251        9.6790893668455134     
 H   10.366719956728323        10.881271774998888        9.2845759181802645     
 H   14.142001831445874        9.0561059213636845        10.304707756155430     
 C   13.459607895413155        4.7694851965880440        14.583167097044594     
 H   12.986103052415961        3.5894275993395546        12.835458037459246     
 H   13.705599892841727        6.1337428240496230        16.233859859780480     
 C   7.1751620353050392        10.641229623943724        8.2817293890925221     
 H   8.2561120831045010        9.0146512272754329        7.3650759185001018     
 H   6.0642558039479857        12.080975030960261        9.4585586572948408     
 C   4.3413713315014464        10.038601316940500        15.137628096965001     
 H   6.3018505307437396        10.864829492857748        15.530181252000911     
 H   2.5244883676050787        9.0436996491088522        14.512377090656470     
 C   3.1767924086818820        4.8183519379024737        10.182578869739968     
 H   3.6426663284995264        3.6204154138732783        11.919690632473502     
 H   2.9391725376254940        6.1968998971913267        8.5429766097756712     
 H   9.2714332281952512        11.291298752215518        17.343507267541458     
 H   12.802711899736519        10.574138081470682        8.8489423261627795     
 H   14.238038578448828        4.0926955289283571        14.928176277577618     
 H   7.3650354147315999        11.318379441935306        7.4518699763709719     
 H   3.8692812560188177        10.551384995351999        15.974403704679400     
 H   2.3929723437985455        4.1505808947017373        9.8327687931485492     
         142

 Br -0.48893380896919503        2.9486064639749490        2.3592330597821722     
 Co  -1.0314983532067747        1.5948736041711813        4.2107431650612197     
 P  -2.8923916011165973       0.40480003927769331        3.5836725872411268     
 Br  -1.5853370605286921        2.9693388294828544        6.0439915874689296     
 P  0.83851244161744065       0.42611887419613609        4.8508122683628301     
 C  -2.6214735599524146      -0.79874618549648546        2.2422277163222000     
 C  -3.7666411292708846      -0.52979308625342236        4.8902090310084727     
 C  -4.1727332330056557        1.5316743248227167        2.9169122261765921     
 C  0.57020390944718491      -0.76473661876396148        6.2042690746710845     
 C   1.7196593807141092      -0.52320297748518607        3.5591760508116237     
 C   2.1094336551557658        1.5717961541799186        5.5029619529525817     
 C  -1.8775400305880314      -0.38279277934847816        1.1220064829465295     
 C  -3.1343612190611405       -2.1054200306264450        2.2870516125696660     
 C  -3.0235066552811518       -1.4175939661701698        5.6884747597584928     
 C  -5.1425887138842095      -0.37237033514749079        5.1316944779574278     
 C  -4.4779159144752754        2.7043520407556425        3.6312143845099643     
 C  -4.8703822756994857        1.2415688010086101        1.7321201488963833     
 C -0.16470996070300473      -0.33833741380986865        7.3267377272697676     
 C   1.0637057913562533       -2.0787247191670239        6.1580616206202023     
 C  0.98086523720001262       -1.4206719547087141        2.7675545835532924     
 C   3.0974876038030836      -0.37134378462897016        3.3256366067920533     
 C   2.4026606342758403        2.7391970604447957        4.7750318179705786     
 C   2.8097437841672104        1.3033263901759689        6.6912386260033587     
 C  -1.6702710601666682       -1.2574879582248197        5.6447434372529720E-002
 H  -1.4606670563668593       0.62267343624435034        1.0893069444393093     
 C  -2.9094187578267254       -2.9807040049902356        1.2213838539172475     
 H  -3.6942906196564800       -2.4430442645484125        3.1540373966862965     
 C  -3.6435284140050488       -2.1151279769736391        6.7268777284720862     
 H  -1.9589298490354832       -1.5626533642704052        5.5124707542319298     
 C  -5.7623514313576809       -1.0865457566599819        6.1611055876868530     
 H  -5.7228015558949012       0.32183765634035139        4.5288263124369967     
 C  -5.4851730492192496        3.5570303226822109        3.1744724036405709     
 H  -3.9212527564322244        2.9498899922910629        4.5354091513241359     
 C  -5.8707428858604063        2.1046068383015899        1.2760977925968278     
 H  -4.6254540547310397       0.34462468637834892        1.1666011804316658     
 C -0.38240315496944766       -1.2113561347020054        8.3914546177960414     
 H -0.56894883427031318       0.67230344606446779        7.3603158966414526     
 C  0.82829054122067369       -2.9522289483847870        7.2229541759484679     
 H   1.6165889224350982       -2.4244697414130312        5.2900734583348950     
 C   1.6066994690553746       -2.1326753378145971        1.7423533505279505     
 H  -8.5145834834648257E-002  -1.5616254675107086        2.9379857857560050     
 C   3.7233563144668471       -1.1007086634104188        2.3105110911591638     
 H   3.6745378104981334       0.33011922946580985        3.9232937330057500     
 C   3.4006004719625031        3.6080881057374206        5.2217410926291965     
 H   1.8436161790401455        2.9685316839879157        3.8681375008475825     
 C   3.7998087679929964        2.1830405679692104        7.1378629447928219     
 H   2.5745239780837643       0.41042309107440850        7.2672167276258186     
 C  -2.1826923499320383       -2.5581654427401648       0.10669045852265076     
 H  -1.0974268005262660      -0.93405922690686705      -0.80940830530183805     
 H  -3.2975398405396859       -3.9953228542800003        1.2829096877992552     
 C  -5.0101653055834134       -1.9452980714927286        6.9678321959215950     
 H  -3.0496245017476973       -2.7712584567123781        7.3598974222641536     
 H  -6.8275096309062322      -0.95114612607757754        6.3426699042777113     
 C  -6.1827196480901812        3.2588897828129526        2.0000260504820671     
 H  -5.7187671826632256        4.4612898705178541        3.7344963096235309     
 H  -6.4182327615537309        1.8767754159830432       0.36318919369992780     
 C  0.10999738366441411       -2.5198451609403429        8.3389437669210302     
 H -0.94937413583658303      -0.88090968672366310        9.2583790110372544     
 H   1.2012004756722379       -3.9725231612467486        7.1590593172752115     
 C   2.9754198861698553       -1.9683758542456211        1.5092922435548146     
 H   1.0152445155371836       -2.7959324449380505        1.1142940706778930     
 H   4.7900023095045317      -0.96974255512061358        2.1349956127548642     
 C   4.1000885287680209        3.3321987661833217        6.4006064020292417     
 H   3.6246637168230760        4.5077840155284097        4.6502493001156999     
 H   4.3481853674385924        1.9715156342753613        8.0540717900440750     
 H  -1.9944505676875741       -3.2357042655063317      -0.72325005772628048     
 H  -5.4813392812106230       -2.4562393620339460        7.8062650514490146     
 H  -6.9678838283804296        3.9244076615590595        1.6490114329430225     
 H  -8.8049956971077481E-002  -3.1950604730634922        9.1683855163082963     
 H   3.4520898805329798       -2.4903701883793423       0.68080223992572297     
 H   4.8771727161391141        4.0112448798684559        6.7444099807757327     
 Br   7.7708720224157313        5.1201266418497662        14.221643783535898     
 Co   8.3247218297434831        6.4945823308544668        12.388390895152105     
 P   10.194733165418434        7.6633372289651627        13.028458534414536     
 Br   8.8672868766037194        5.1408355348855101        10.536890927648345     
 P   6.4638295274455686        7.6846543376652345        11.761315222754101     
 C   9.9264193167530159        8.8541960488146625        14.381911347054329     
 C   11.075879964313224        8.6126576471556113        11.736821228476684     
 C   11.465654679076316        6.5176638873461163        13.680614290745943     
 C   6.7347443976110473        8.8881984350041616        10.419868104937990     
 C   5.5895794158584282        8.6192479402934534        13.067851205927914     
 C   5.1834865887374670        6.5577793397047275        11.094557845337549     
 C   9.1915025134430230        8.4277981689085379        15.504378424429873     
 C   10.419918733520261        10.168185100066161        14.335702253609657     
 C   10.337084648578466        9.5101232794914381        10.945197009211730     
 C   12.453708980909356        8.4608017739394725        11.503284367823863     
 C   11.758887925689411        5.3502627890100065        12.952686988027065     
 C   12.165957699659117        6.7861361912443146        14.868894593318812     
 C   7.4786761342639716        8.4722429757355027        9.2996463779144953     
 C   6.2218545046331908        10.194871389352292        10.464689682490906     
 C   6.3327123971273656        9.5070512736921486        13.866115405975851     
 C   4.2136323695533751        8.4618225872674060        13.309338074387812     
 C   4.8783087741540712        5.3850994317748935        11.808858427409808     
 C   4.4858287253927287        6.8478891474134169        9.9097719330121041     
 C   8.9738036378979906        9.3008188245176306        16.569092562236747     
 H   8.7872650437343758        7.4171567786142623        15.537957253299732     
 C   10.184497732190904        11.041691278898867        15.400591959201572     
 H   10.972804203513098        10.513929320680228        13.467715208418468     
 C   10.962918547437964        10.222126455695395        9.9199953946851149     
 H   9.2710730281393534        9.6510745999577896        11.115626741092475     
 C   13.079577281128351        9.1901666323938969        10.488158572766233     
 H   13.030760202065069        7.7593418824274769        12.100944167332848     
 C   12.756826801748140        4.4813740108958280        13.399403043308816     
 H   11.199848773596102        5.1209259940239260        12.045789929621067     
 C   13.156021646188728        5.9064243642761056        15.315525504325167     
 H   11.930733073968453        7.6790397652098443        15.444870256317040     
 C   7.6859401562090728        9.3469354295969005        8.2340841049923750     
 H   7.8955504204184734        7.4667771775681997        9.2669486212308243     
 C   6.4467922760060681        11.070152706230763        9.3990187025131640     
 H   5.6619265941931447        10.532496876107562        11.331675934718268     
 C   5.7126899949839824        10.204584856150461        14.904518310773330     
 H   7.3972886773407032        9.6521129640310654        13.690110385006669     
 C   3.5938687629465957        9.1759980385905600        14.338748661818634     
 H   3.6334206777923752        7.7676123621345816        12.706471412277232     
 C   3.8710479632045769        4.5324229586832185        11.352121149582191     
 H   5.4349778046833475        5.1395589648088862        12.713048874556707     
 C   3.4854639326986199        5.9848532559317791        9.4537545343258707     
 H   4.7307528626249189        7.7448351702179572        9.3442541606917775     
 C   9.4662016407124607        10.609308693774459        16.516580177849029     
 H   8.4068294196591573        8.9703732841949844        17.436015263738319     
 H   10.557405276576519        12.061986321207671        15.336696019255919     
 C   12.331639800939792        10.057830179432877        9.6869367382182681     
 H   10.371462866192486        10.885381368598333        9.2919343871203974     
 H   14.146224077268810        9.0592038441955260        10.312645572933143     
 C   13.456307571569733        4.7572658730320656        14.578272034816891     
 H   12.980894965773940        3.5816777623593326        12.827913832488870     
 H   13.704392770912587        6.1179511528244346        16.231737182270720     
 C   7.1735159986575567        10.647612012615586        8.2843243998887814     
 H   8.2587817607567491        9.0235050614131502        7.3682273237501530     
 H   6.0586694031219794        12.084771011590393        9.4605427533922590     
 C   4.3460536093021682        10.034752787560754        15.145473836997501     
 H   6.3065931115656104        10.860716597386618        15.537537344251367     
 H   2.5287110368076187        9.0405960573632793        14.520313978984701     
 C   3.1734922893728226        4.8305679494537115        10.177681275709952     
 H   3.6374575853992890        3.6281617582599179        11.912144010660253     
 H   2.9379665137382398        6.2126883593369886        8.5408513571635076     
 H   9.2681500814428777        11.284526040323277        17.346019304312190     
 H   12.808310115354779        10.579824458506025        8.8584469255941691     
 H   14.233390782423241        4.0782214851925360        14.922081143816424     
 H   7.3617537965973989        11.325148373902962        7.4543809823064571     
 H   3.8748794954782269        10.545694067277996        15.983906732519097     
 H   2.3883245960478185        4.1650519045026062        9.8266709309228251     
         142

 Br -0.49084366245892674        2.9451507271332655        2.3547636472095630     
 Co  -1.0315282622090332        1.5948734127949085        4.2093177073149590     
 P  -2.8909020779887964       0.40124677467025771        3.5844130871215025     
 Br  -1.5872451638715894        2.9727934138438061        6.0395230259252397     
 P  0.84000147115658763       0.42967100972818145        4.8515531111837742     
 C  -2.6195492163032195      -0.80441431329531388        2.2449698981629331     
 C  -3.7640022680611795      -0.53089203937122975        4.8934324383446297     
 C  -4.1728136272742065        1.5249875445969556        2.9152179550354558     
 C  0.57212783676291346      -0.75906968938528208        6.2070116168614451     
 C   1.7222977716854786      -0.52210554061358150        3.5624001286488318     
 C   2.1093526725410210        1.5784819560398915        5.5012678361367762     
 C  -1.8741122662173750      -0.39020192149797095        1.1251233155620395     
 C  -3.1356680756815205       -2.1098690448352602        2.2895629893262215     
 C  -3.0201446919748691       -1.4170823114935598        5.6928049901113242     
 C  -5.1396363785122796      -0.37254177829665447        5.1362422917765702     
 C  -4.4799884682670346        2.6985447132741904        3.6272489895466191     
 C  -4.8700194757993147        1.2312763764114802        1.7310067614618443     
 C -0.16128332550400637      -0.33093010267982487        7.3298546761596901     
 C   1.0623994702083372       -2.0742765747226986        6.1605735407936031     
 C  0.98422679223335008       -1.4211860220116188        2.7718864268377232     
 C   3.1004393336707778      -0.37117350217196027        3.3301845414227373     
 C   2.4005876958677868        2.7450030403930610        4.7710660688607716     
 C   2.8101055175896139        1.3136185346012919        6.6901258260378116     
 C  -1.6685806853888907       -1.2651764999997599        5.9423883396706290E-002
 H  -1.4551334706558121       0.61440179672580031        1.0925703060524123     
 C  -2.9124711125689671       -2.9854496235203145        1.2237660078896631     
 H  -3.6967720108086399       -2.4461398091312159        3.1563816011817285     
 C  -3.6391979504067318       -2.1122052375648526        6.7334077694961145     
 H  -1.9558069630139774       -1.5628262471605405        5.5158721654425733     
 C  -5.7583816663769074       -1.0841860631133091        6.1680338819824705     
 H  -5.7203761394598676       0.32045758132046853        4.5325060621826614     
 C  -5.4887983531256657        3.5485211880096146        3.1688352147540946     
 H  -3.9237219479096321        2.9467829450880840        4.5309937525988477     
 C  -5.8720958123805422        2.0915354266021202        1.2734183200957703     
 H  -4.6234735903747195       0.33365876897113189        1.1672308546755541     
 C -0.38071376399259682       -1.2036697198026738        8.3944309869947222     
 H -0.56341702352708412       0.68057299145262373        7.3635793740552691     
 C  0.82523882519423153       -2.9474845020130496        7.2253366364312903     
 H   1.6141087096467979       -2.4213746199507078        5.2924184564465264     
 C   1.6110294595738328       -2.1356010112194626        1.7488853517372671     
 H  -8.2023238246197713E-002  -1.5614553509809448        2.9413892686080065     
 C   3.7273253937224622       -1.1030699887472251        2.3174397981122179     
 H   3.6769626042641779       0.33149876092107977        3.9269729045076662     
 C   3.3969746155166707        3.6165961473165606        5.2161034183055941     
 H   1.8411468630535270        2.9716369411505541        3.8637214678301097     
 C   3.7984544466239951        2.1961120663256142        7.1351840549570955     
 H   2.5765032208116856       0.42138903609921136        7.2678473849677578     
 C  -2.1843389389093844       -2.5645519934868863       0.10928877416353434     
 H  -1.0947573951350213      -0.94291745894248935      -0.80625367006911752     
 H  -3.3031275772862472       -3.9991225164066666        1.2848968926323401     
 C  -5.0054875301445518       -1.9414533070236382        6.9756779018621256     
 H  -3.0448860940969298       -2.7671485852165039        7.3672537238522038     
 H  -6.8232918624083094      -0.94804727593676996        6.3506064109702809     
 C  -6.1860216151535745        3.2466724941506038        1.9951254008094228     
 H  -5.7239806635176338        4.4535412925904723        3.7269480183980406     
 H  -6.4194380718383082        1.8609865311107243       0.36105979823323703     
 C  0.10835060875255205       -2.5134604106871241        8.3415420844613735     
 H -0.94670627918211070      -0.87205410429821728        9.2615333841163405     
 H   1.1956140974629839       -3.9687244068289984        7.1610469267669483     
 C   2.9800970186264735       -1.9722231347608281        1.5171392880730863     
 H   1.0199825034829118       -2.8000460298174001        1.1216531241371908     
 H   4.7942192728060427      -0.97284271516081811        2.1429320444398186     
 C   4.0967854585240282        3.3444157110444293        6.3957057802056552     
 H   3.6194499054307681        4.5155311512378793        4.6427000624875996     
 H   4.3469781096181226        1.9873051955671484        8.0519434495587650     
 H  -1.9977313422834317       -3.2424780420417760      -0.72073487513504064     
 H  -5.4757456169474974       -2.4505527403119278        7.8157676329653523     
 H  -6.9725323101405712        3.9099359549454125        1.6429091688240300     
 H  -9.1330970461436595E-002  -3.1882887252179892        9.1709005089777289     
 H   3.4576827244773058       -2.4960596668391228       0.69030628860096399     
 H   4.8725228873188193        4.0257165084912749        6.7383077366343098     
 Br   7.7689643972876423        5.1166723062330206        14.217176553781197     
 Co   8.3246960767246438        6.4945805268059553        12.386965882136140     
 P   10.196226986057912        7.6597821131868837        13.029199700652715     
 Br   8.8653810247382925        5.1442853766806804        10.532424665297794     
 P   6.4653238743940902        7.6882053434203126        11.762054740672134     
 C   9.9283463708040198        8.8485266760528827        14.384653343672438     
 C   11.078523225250965        8.6115569047408158        11.740045471668912     
 C   11.465578109501756        6.5109756554281555        13.678922007061256     
 C   6.7366724154480622        8.8938638567055488        10.422608750117320     
 C   5.5922229415779050        8.6203444128246041        13.071073769337218     
 C   5.1834106175166221        6.5644635740729695        11.092863520616733     
 C   9.1949315155906977        8.4203885239113827        15.507494334273163     
 C   10.418614399027014        10.163734932588214        14.338213198546210     
 C   10.340450993571288        9.5106335016885861        10.949528428815638     
 C   12.456665739179138        8.4606286780192974        11.507833063065148     
 C   11.756820555919214        5.3444542444133418        12.948723750269419     
 C   12.166321917212153        6.7758418430590863        14.867784722091749     
 C   7.4821068224852940        8.4796488927473366        9.3027613399193267     
 C   6.2205508424775875        10.199317492269724        10.467199144921208     
 C   6.3360787083364869        9.5065373778228643        13.870444764367800     
 C   4.2165895458711669        8.4619907185232073        13.313885510617084     
 C   4.8762414432720940        5.3909040553998571        11.804893053946412     
 C   4.4861939231236381        6.8581797421845563        9.9086598514828061     
 C   8.9754934460973210        9.2931305467568404        16.572067108382328     
 H   8.7927998793458340        7.4088846464523499        15.541219816632976     
 C   10.181446072454536        11.036945262698488        15.402972640468761     
 H   10.970326519384130        10.510832145273636        13.470059556691291     
 C   10.967253469517285        10.225048363227193        9.9265270882134864     
 H   9.2742002652191395        9.6509001979103868        11.119029308356632     
 C   13.083551488504469        9.1925251971918627        10.495088123388310     
 H   13.033190086553427        7.7579599904033030        12.104624579743797     
 C   12.753205721197521        4.4728634259611031        13.393769768778421     
 H   11.197386411128136        5.1178179994652346        12.041375587594757     
 C   13.154668950751637        5.8933506790014736        15.312851403100222     
 H   11.932713901991269        7.6680717831131258        15.445503214556053     
 C   7.6876318293120969        9.3546200451958654        8.2370577905898319     
 H   7.9010872426912968        7.4750456893242667        9.2702104436410977     
 C   6.4437416065747577        11.074894750807683        9.4013980556175500     
 H   5.6594490968575260        10.535589817810083        11.334018560057689     
 C   5.7170247746119758        10.201659154000614        14.911047964264441     
 H   7.4004157403542710        9.6522843380747556        13.693510562275558     
 C   3.5978432647954603        9.1736343992207470        14.345676967291512     
 H   3.6358511798898330        7.7689888754127754        12.710150849069642     
 C   3.8674267012727692        4.5409299679109587        11.346485509376253     
 H   5.4325151466444632        5.1426628692118479        12.708632557508942     
 C   3.4841120418314935        5.9979235244757065        9.4510779796678275     
 H   4.7327350752665582        7.7557993479239435        9.3448849936557039     
 C   9.4645541587166147        10.602922482065944        16.519176277732036     
 H   8.4094967974122099        8.9615159369599784        17.439167294551094     
 H   10.551818033135358        12.058186321943561        15.338681551941225     
 C   12.336322057086388        10.061674238710502        9.6947841095910228     
 H   10.376205775656647        10.889490962197778        9.2992928560605286     
 H   14.150446323091744        9.0623017670273676        10.320583389710855     
 C   13.453007247726310        4.7450465494760872        14.573376972589188     
 H   12.975686879131921        3.5739279253791101        12.820369627518492     
 H   13.703185648983448        6.1021594815992461        16.229614504760960     
 C   7.1718699620100743        10.653994401287445        8.2869194106850426     
 H   8.2614514384089972        9.0323588955508676        7.3713787290002033     
 H   6.0530830022959732        12.088566992220523        9.4625268494896773     
 C   4.3507358871028901        10.030904258181007        15.153319577030002     
 H   6.3113356923874813        10.856603701915491        15.544893436501823     
 H   2.5329337060101587        9.0374924656177065        14.528250867312934     
 C   3.1701921700637636        4.8427839610049492        10.172783681679935     
 H   3.6322488422990515        3.6359081026465572        11.904597388847002     
 H   2.9367604898509856        6.2284768214826514        8.5387261045513423     
 H   9.2648669346905024        11.277753328431036        17.348531341082918     
 H   12.813908330973039        10.585510835541367        8.8679515250255587     
 H   14.228742986397654        4.0637474414567141        14.915986010055232     
 H   7.3584721784631979        11.331917305870617        7.4568919882419422     
 H   3.8804777349376356        10.540003139203995        15.993409760358796     
 H   2.3836768482970911        4.1795229143034751        9.8205730686971009     
         142

 Br -0.49275351594865840        2.9416949902915817        2.3502942346369537     
 Co  -1.0315581712112913        1.5948732214186354        4.2078922495686983     
 P  -2.8894125548609950       0.39769351006282216        3.5851535870018783     
 Br  -1.5891532672144868        2.9762479982047578        6.0350544643815489     
 P  0.84149050069573450       0.43322314526022676        4.8522939540047174     
 C  -2.6176248726540243      -0.81008244109414240        2.2477120800036667     
 C  -3.7613634068514745      -0.53199099248903725        4.8966558456807858     
 C  -4.1728940215427581        1.5183007643711948        2.9135236838943199     
 C  0.57405176407864189      -0.75340276000660256        6.2097541590518066     
 C   1.7249361626568482      -0.52100810374197692        3.5656242064860395     
 C   2.1092716899262762        1.5851677578998642        5.4995737193209697     
 C  -1.8706845018467186      -0.39761106364746368        1.1282401481775493     
 C  -3.1369749323019005       -2.1143180590440749        2.2920743660827765     
 C  -3.0167827286685864       -1.4165706568169496        5.6971352204641548     
 C  -5.1366840431403498      -0.37271322144581809        5.1407901055957126     
 C  -4.4820610220587929        2.6927373857927379        3.6232835945832740     
 C  -4.8696566758991437        1.2209839518143506        1.7298933740273055     
 C -0.15785669030500799      -0.32352279154978109        7.3329716250496126     
 C   1.0610931490604214       -2.0698284302783732        6.1630854609670029     
 C  0.98758834726668754       -1.4217000893145237        2.7762182701221541     
 C   3.1033910635384725      -0.37100321971495037        3.3347324760534218     
 C   2.3985147574597332        2.7508090203413262        4.7671003197509645     
 C   2.8104672510120174        1.3239106790266149        6.6890130260722636     
 C  -1.6668903106111133       -1.2728650417746998        6.2400332420882859E-002
 H  -1.4495998849447651       0.60613015720725039        1.0958336676655154     
 C  -2.9155234673112087       -2.9901952420503930        1.2261481618620789     
 H  -3.6992534019607999       -2.4492353537140197        3.1587258056771605     
 C  -3.6348674868084148       -2.1092824981560661        6.7399378105201437     
 H  -1.9526840769924718       -1.5629991300506756        5.5192735766532159     
 C  -5.7544119013961339       -1.0818263695666364        6.1749621762780880     
 H  -5.7179507230248348       0.31907750630058573        4.5361858119283269     
 C  -5.4924236570320826        3.5400120533370183        3.1631980258676182     
 H  -3.9261911393870395        2.9436758978851048        4.5265783538735604     
 C  -5.8734487389006773        2.0784640149026501        1.2707388475947128     
 H  -4.6214931260183993       0.32269285156391486        1.1678605289194426     
 C -0.37902437301574604       -1.1959833049033424        8.3974073561934031     
 H -0.55788521278385506       0.68884253684077967        7.3668428514690856     
 C  0.82218710916778925       -2.9427400556413121        7.2277190969141127     
 H   1.6116284968584973       -2.4182794984883844        5.2947634545581570     
 C   1.6153594500922910       -2.1385266846243280        1.7554173529465837     
 H  -7.8900641657747170E-002  -1.5612852344511809        2.9447927514600081     
 C   3.7312944729780773       -1.1054313140840313        2.3243685050652720     
 H   3.6793873980302223       0.33287829237634975        3.9306520760095829     
 C   3.3933487590708382        3.6251041888957007        5.2104657439819926     
 H   1.8386775470669088        2.9747421983131925        3.8593054348126370     
 C   3.7971001252549934        2.2091835646820175        7.1325051651213691     
 H   2.5784824635396069       0.43235498112401416        7.2684780423096980     
 C  -2.1859855278867304       -2.5709385442336083       0.11188708980441793     
 H  -1.0920879897437765      -0.95177569097811165      -0.80309903483639689     
 H  -3.3087153140328089       -4.0029221785333329        1.2868840974654250     
 C  -5.0008097547056893       -1.9376085425545477        6.9835236078026570     
 H  -3.0401476864461618       -2.7630387137206300        7.3746100254402549     
 H  -6.8190740939103867      -0.94494842579596239        6.3585429176628514     
 C  -6.1893235822169679        3.2344552054882545        1.9902247511367785     
 H  -5.7291941443720420        4.4457927146630896        3.7193997271725507     
 H  -6.4206433821228845        1.8451976462384054       0.35893040276654631     
 C  0.10670383384068999       -2.5070756604339048        8.3441404020017167     
 H -0.94403842252763837      -0.86319852187277157        9.2646877571954249     
 H   1.1900277192537296       -3.9649256524112482        7.1630345362586851     
 C   2.9847741510830921       -1.9760704152760353        1.5249863325913577     
 H   1.0247204914286396       -2.8041596146967502        1.1290121775964885     
 H   4.7984362361075528      -0.97594287520102263        2.1508684761247734     
 C   4.0934823882800355        3.3566326559055364        6.3908051583820686     
 H   3.6142360940384601        4.5232782869473480        4.6351508248594993     
 H   4.3457708517976537        2.0030947568589355        8.0498151090734567     
 H  -2.0010121168792896       -3.2492518185772203      -0.71821969254380080     
 H  -5.4701519526843727       -2.4448661185899097        7.8252702144816899     
 H  -6.9771807919007127        3.8954642483317654        1.6368069047050373     
 H  -9.4611983951795722E-002  -3.1815169773724863        9.1734155016471597     
 H   3.4632755684216323       -2.5017491452989038       0.69981033727620490     
 H   4.8678730584985237        4.0401881371140931        6.7322054924928878     
 Br   7.7670567721595543        5.1132179706162759        14.212709324026495     
 Co   8.3246703237058064        6.4945787227574439        12.385540869120176     
 P   10.197720806697388        7.6562269974086039        13.029940866890895     
 Br   8.8634751728728656        5.1477352184758507        10.527958402947243     
 P   6.4668182213426126        7.6917563491753906        11.762794258590167     
 C   9.9302734248550237        8.8428573032911029        14.387395340290547     
 C   11.081166486188705        8.6104561623260203        11.743269714861139     
 C   11.465501539927194        6.5042874235101955        13.677229723376572     
 C   6.7386004332850762        8.8995292784069360        10.425349395296649     
 C   5.5948664672973818        8.6214408853557547        13.074296332746524     
 C   5.1833346462957781        6.5711478084412116        11.091169195895917     
 C   9.1983605177383723        8.4129788789142292        15.510610244116453     
 C   10.417310064533766        10.159284765110268        14.340724143482761     
 C   10.343817338564111        9.5111437238857324        10.953859848419548     
 C   12.459622497448922        8.4604555820991223        11.512381758306434     
 C   11.754753186149017        5.3386456998166771        12.944760512511776     
 C   12.166686134765191        6.7655474948738572        14.866674850864685     
 C   7.4855375107066164        8.4870548097591705        9.3058763019241582     
 C   6.2192471803219833        10.203763595187157        10.469708607351510     
 C   6.3394450195456082        9.5060234819535800        13.874774122759749     
 C   4.2195467221889587        8.4621588497790086        13.318432946846354     
 C   4.8741741123901168        5.3967086790248215        11.800927680483014     
 C   4.4865591208545474        6.8684703369556956        9.9075477699535082     
 C   8.9771832542966514        9.2854422689960501        16.575041654527908     
 H   8.7983347149572939        7.4006125142904366        15.544482379966221     
 C   10.178394412718170        11.032199246498108        15.405353321735952     
 H   10.967848835255163        10.507734969867045        13.472403904964114     
 C   10.971588391596606        10.227970270758991        9.9330587817418561     
 H   9.2773275022989239        9.6507257958629840        11.122431875620789     
 C   13.087525695880586        9.1948837619898285        10.502017674010389     
 H   13.035619971041783        7.7565780983791290        12.108304992154746     
 C   12.749584640646901        4.4643528410263791        13.388136494248025     
 H   11.194924048660170        5.1147100049065424        12.036961245568445     
 C   13.153316255314545        5.8802769937268424        15.310177301875278     
 H   11.934694730014085        7.6571038010164072        15.446136172795065     
 C   7.6893235024151219        9.3623046607948321        8.2400314761872906     
 H   7.9066240649641202        7.4833142010803329        9.2734722660513729     
 C   6.4406909371434464        11.079636795384605        9.4037774087219361     
 H   5.6569715995219072        10.538682759512604        11.336361185397109     
 C   5.7213595542399682        10.198733451850767        14.917577617755551     
 H   7.4035428033678379        9.6524557121184440        13.696910739544448     
 C   3.6018177666443254        9.1712707598509322        14.352605272764389     
 H   3.6382816819872907        7.7703653886909683        12.713830285862052     
 C   3.8638054393409611        4.5494369771386989        11.340849869170317     
 H   5.4300524886055781        5.1457667736148096        12.704216240461177     
 C   3.4827601509643671        6.0109937930196331        9.4484014250097825     
 H   4.7347172879081985        7.7667635256299290        9.3455158266196285     
 C   9.4629066767207686        10.596536270357431        16.521772377615047     
 H   8.4121641751652607        8.9526585897249724        17.442319325363869     
 H   10.546230789694198        12.054386322679452        15.340667084626528     
 C   12.341004313232983        10.065518297988127        9.7026314809637775     
 H   10.380948685120810        10.893600555797223        9.3066513250006615     
 H   14.154668568914680        9.0653996898592091        10.328521206488569     
 C   13.449706923882887        4.7328272259201096        14.568481910361484     
 H   12.970478792489901        3.5661780883988881        12.812825422548116     
 H   13.701978527054310        6.0863678103740577        16.227491827251200     
 C   7.1702239253625919        10.660376789959306        8.2895144214813037     
 H   8.2641211160612453        9.0412127296885831        7.3745301342502545     
 H   6.0474966014699660        12.092362972850653        9.4645109455870955     
 C   4.3554181649036119        10.027055728801258        15.161165317062503     
 H   6.3160782732093530        10.852490806444363        15.552249528752279     
 H   2.5371563752126991        9.0343888738721336        14.536187755641167     
 C   3.1668920507547047        4.8549999725561870        10.167886087649919     
 H   3.6270400991988145        3.6436544470331964        11.897050767033752     
 H   2.9355544659637314        6.2442652836283132        8.5366008519391787     
 H   9.2615837879381289        11.270980616538795        17.351043377853649     
 H   12.819506546591299        10.591197212576709        8.8774561244569483     
 H   14.224095190372067        4.0492733977208930        14.909890876294039     
 H   7.3551905603289960        11.338686237838273        7.4594029941774282     
 H   3.8860759743970443        10.534312211129992        16.002912788198493     
 H   2.3790291005463637        4.1939939241043431        9.8144752064713767     
         142

 Br -0.49466336943839007        2.9382392534498982        2.3458248220643445     
 Co  -1.0315880802135495        1.5948730300423626        4.2064667918224377     
 P  -2.8879230317331941       0.39414024545538662        3.5858940868822535     
 Br  -1.5910613705573842        2.9797025825657095        6.0305859028378590     
 P  0.84297953023488137       0.43677528079227212        4.8530347968256606     
 C  -2.6157005290048292      -0.81575056889297082        2.2504542618443999     
 C  -3.7587245456417695      -0.53308994560684475        4.8998792530169428     
 C  -4.1729744158113089        1.5116139841454337        2.9118294127531836     
 C  0.57597569139437044      -0.74773583062792304        6.2124967012421672     
 C   1.7275745536282179      -0.51991066687037224        3.5688482843232476     
 C   2.1091907073115310        1.5918535597598371        5.4978796025051642     
 C  -1.8672567374760622      -0.40502020579695647        1.1313569807930590     
 C  -3.1382817889222805       -2.1187670732528900        2.2945857428393319     
 C  -3.0134207653623037       -1.4160590021403396        5.7014654508169862     
 C  -5.1337317077684190      -0.37288466459498176        5.1453379194148541     
 C  -4.4841335758505521        2.6869300583112858        3.6193181996199288     
 C  -4.8692938759989719        1.2106915272172207        1.7287799865927664     
 C -0.15443005510600966      -0.31611548041973730        7.3360885739395352     
 C   1.0597868279125056       -2.0653802858340478        6.1655973811404037     
 C  0.99094990230002500       -1.4222141566174287        2.7805501134065849     
 C   3.1063427934061667      -0.37083293725794048        3.3392804106841063     
 C   2.3964418190516796        2.7566150002895915        4.7631345706411574     
 C   2.8108289844344210        1.3342028234519379        6.6879002261067164     
 C  -1.6651999358333358       -1.2805535835496398        6.5376781445059429E-002
 H  -1.4440662992337181       0.59785851768870035        1.0990970292786182     
 C  -2.9185758220534508       -2.9949408605804715        1.2285303158344947     
 H  -3.7017347931129603       -2.4523308982968235        3.1610700101725930     
 C  -3.6305370232100977       -2.1063597587472795        6.7464678515441721     
 H  -1.9495611909709660       -1.5631720129408109        5.5226749878638595     
 C  -5.7504421364153604       -1.0794666760199636        6.1818904705737046     
 H  -5.7155253065898011       0.31769743128070288        4.5398655616739916     
 C  -5.4960489609384986        3.5315029186644220        3.1575608369811414     
 H  -3.9286603308644472        2.9405688506821259        4.5221629551482723     
 C  -5.8748016654208133        2.0653926032031804        1.2680593750936553     
 H  -4.6195126616620801       0.31172693415669783        1.1684902031633311     
 C -0.37733498203889521       -1.1882968900040107        8.4003837253920839     
 H -0.55235340204062600       0.69711208222893561        7.3701063288829030     
 C  0.81913539314134698       -2.9379956092695747        7.2301015573969343     
 H   1.6091482840701969       -2.4151843770260610        5.2971084526697885     
 C   1.6196894406107489       -2.1414523580291935        1.7619493541559004     
 H  -7.5778045069296626E-002  -1.5611151179214171        2.9481962343120096     
 C   3.7352635522336923       -1.1077926394208375        2.3312972120183262     
 H   3.6818121917962667       0.33425782383161967        3.9343312475114991     
 C   3.3897229026250058        3.6336122304748408        5.2048280696583902     
 H   1.8362082310802903        2.9778474554758314        3.8548894017951643     
 C   3.7957458038859921        2.2222550630384212        7.1298262752856427     
 H   2.5804617062675286       0.44332092614881702        7.2691086996516372     
 C  -2.1876321168640764       -2.5773250949803299       0.11448540544530152     
 H  -1.0894185843525319      -0.96063392301373396      -0.79994439960367625     
 H  -3.3143030507793707       -4.0067218406599991        1.2888713022985099     
 C  -4.9961319792668268       -1.9337637780854575        6.9913693137431885     
 H  -3.0354092787953943       -2.7589288422247558        7.3819663270283051     
 H  -6.8148563254124639      -0.94184957565515481        6.3664794243554210     
 C  -6.1926255492803612        3.2222379168259052        1.9853241014641343     
 H  -5.7344076252264493        4.4380441367357077        3.7118514359470609     
 H  -6.4218486924074618        1.8294087613660865       0.35680100729985553     
 C  0.10505705892882793       -2.5006909101806860        8.3467387195420599     
 H -0.94137056587316614      -0.85434293944732587        9.2678421302745111     
 H   1.1844413410444754       -3.9611268979934975        7.1650221457504220     
 C   2.9894512835397107       -1.9799176957912423        1.5328333771096294     
 H   1.0294584793743675       -2.8082731995760999        1.1363712310557861     
 H   4.8026531994090638      -0.97904303524122716        2.1588049078097278     
 C   4.0901793180360428        3.3688496007666440        6.3859045365584821     
 H   3.6090222826461518        4.5310254226568176        4.6276015872313989     
 H   4.3445635939771838        2.0188843181507226        8.0476867685881484     
 H  -2.0042928914751474       -3.2560255951126647      -0.71570450995256096     
 H  -5.4645582884212471       -2.4391794968678915        7.8347727959980276     
 H  -6.9818292736608543        3.8809925417181188        1.6307046405860448     
 H  -9.7892997442154850E-002  -3.1747452295269833        9.1759304943165922     
 H   3.4688684123659583       -2.5074386237586848       0.70931438595144591     
 H   4.8632232296782290        4.0546597657369121        6.7261032483514649     
 Br   7.7651491470314653        5.1097636349995312        14.208242094271794     
 Co   8.3246445706869672        6.4945769187089333        12.384115856104209     
 P   10.199214627336866        7.6526718816303250        13.030682033129073     
 Br   8.8615693210074369        5.1511850602710210        10.523492140596693     
 P   6.4683125682911342        7.6953073549304687        11.763533776508199     
 C   9.9322004789060276        8.8371879305293248        14.390137336908657     
 C   11.083809747126447        8.6093554199112248        11.746493958053367     
 C   11.465424970352634        6.4975991915922346        13.675537439691885     
 C   6.7405284511220911        8.9051947001083249        10.428090040475979     
 C   5.5975099930168586        8.6225373578869036        13.077518896155828     
 C   5.1832586750749332        6.5778320428094545        11.089474871175099     
 C   9.2017895198860451        8.4055692339170740        15.513726153959743     
 C   10.416005730040519        10.154834597632322        14.343235088419313     
 C   10.347183683556933        9.5116539460828786        10.958191268023455     
 C   12.462579255718705        8.4602824861789472        11.516930453547721     
 C   11.752685816378820        5.3328371552200124        12.940797274754130     
 C   12.167050352318228        6.7552531466886290        14.865564979637622     
 C   7.4889681989279389        8.4944607267710026        9.3089912639289896     
 C   6.2179435181663791        10.208209698104589        10.472218069781812     
 C   6.3428113307547305        9.5055095860842957        13.879103481151699     
 C   4.2225038985067505        8.4623269810348098        13.322980383075626     
 C   4.8721067815081387        5.4025133026497851        11.796962307019617     
 C   4.4869243185854568        6.8787609317268341        9.9064356884242084     
 C   8.9788730624959818        9.2777539912352598        16.578016200673488     
 H   8.8038695505687521        7.3923403821285243        15.547744943299465     
 C   10.175342752981804        11.027453230297729        15.407734003003140     
 H   10.965371151126195        10.504637794460452        13.474748253236937     
 C   10.975923313675928        10.230892178290789        9.9395904752702275     
 H   9.2804547393787100        9.6505513938155811        11.125834442884946     
 C   13.091499903256702        9.1972423267877943        10.508947224632466     
 H   13.038049855530140        7.7551962063549551        12.111985404565695     
 C   12.745963560096280        4.4558422560916551        13.382503219717631     
 H   11.192461686192203        5.1116020103478510        12.032546903542135     
 C   13.151963559877453        5.8672033084522104        15.307503200650332     
 H   11.936675558036901        7.6461358189196895        15.446769131034078     
 C   7.6910151755181460        9.3699892763937989        8.2430051617847475     
 H   7.9121608872369436        7.4915827128363999        9.2767340884616463     
 C   6.4376402677121360        11.084378839961525        9.4061567618263240     
 H   5.6544941021862885        10.541775701215125        11.338703810736531     
 C   5.7256943338679616        10.195807749700922        14.924107271246662     
 H   7.4066698663814057        9.6526270861621324        13.700310916813338     
 C   3.6057922684931900        9.1689071204811192        14.359533578237265     
 H   3.6407121840847485        7.7717419019691620        12.717509722654462     
 C   3.8601841774091534        4.5579439863664399        11.335214228964379     
 H   5.4275898305666939        5.1488706780177722        12.699799923413412     
 C   3.4814082600972407        6.0240640615635597        9.4457248703517394     
 H   4.7366995005498378        7.7777277033359145        9.3461466595835549     
 C   9.4612591947249207        10.590150058648916        16.524368477498054     
 H   8.4148315529183133        8.9438012424899664        17.445471356176640     
 H   10.540643546253037        12.050586323415343        15.342652617311833     
 C   12.345686569379579        10.069362357265753        9.7104788523365322     
 H   10.385691594584971        10.897710149396666        9.3140097939407926     
 H   14.158890814737616        9.0684976126910524        10.336459023266281     
 C   13.446406600039463        4.7206079023641312        14.563586848133781     
 H   12.965270705847882        3.5584282514186660        12.805281217577740     
 H   13.700771405125170        6.0705761391488693        16.225369149741439     
 C   7.1685778887151095        10.666759178631166        8.2921094322775648     
 H   8.2667907937134952        9.0500665638263005        7.3776815395003057     
 H   6.0419102006439598        12.096158953480783        9.4664950416845137     
 C   4.3601004427043328        10.023207199421512        15.169011057095004     
 H   6.3208208540312238        10.848377910973236        15.559605621002735     
 H   2.5413790444152391        9.0312852821265590        14.544124643969401     
 C   3.1635919314456458        4.8672159841074247        10.162988493619903     
 H   3.6218313560985771        3.6514007914198361        11.889504145220503     
 H   2.9343484420764776        6.2600537457739760        8.5344755993270134     
 H   9.2583006411857536        11.264207904646556        17.353555414624378     
 H   12.825104762209559        10.596883589612050        8.8869607238883397     
 H   14.219447394346478        4.0347993539850711        14.903795742532846     
 H   7.3519089421947950        11.345455169805927        7.4619140001129134     
 H   3.8916742138564531        10.528621283055989        16.012415816038192     
 H   2.3743813527956363        4.2084649339052120        9.8083773442456508     
         142

 Br -0.49657322292812173        2.9347835166082143        2.3413554094917353     
 Co  -1.0316179892158077        1.5948728386660895        4.2050413340761770     
 P  -2.8864335086053927       0.39058698084795102        3.5866345867626293     
 Br  -1.5929694739002815        2.9831571669266612        6.0261173412941691     
 P  0.84446855977402824       0.44032741632431749        4.8537756396466039     
 C  -2.6137761853556341      -0.82141869669179934        2.2531964436851331     
 C  -3.7560856844320645      -0.53418889872465214        4.9031026603530998     
 C  -4.1730548100798606        1.5049272039196726        2.9101351416120478     
 C  0.57789961871009887      -0.74206890124924352        6.2152392434325279     
 C   1.7302129445995875      -0.51881322999876756        3.5720723621604553     
 C   2.1091097246967863        1.5985393616198098        5.4961854856893577     
 C  -1.8638289731054059      -0.41242934794644920        1.1344738134085690     
 C  -3.1395886455426605       -2.1232160874617048        2.2970971195958869     
 C  -3.0100588020560211       -1.4155473474637295        5.7057956811698167     
 C  -5.1307793723964892      -0.37305610774414538        5.1498857332339965     
 C  -4.4862061296423104        2.6811227308298338        3.6153528046565837     
 C  -4.8689310760988009        1.2003991026200911        1.7276665991582276     
 C -0.15100341990701127      -0.30870816928969352        7.3392055228294577     
 C   1.0584805067645897       -2.0609321413897224        6.1681093013138044     
 C  0.99431145733336257       -1.4227282239203334        2.7848819566910157     
 C   3.1092945232738609      -0.37066265480093052        3.3438283453147908     
 C   2.3943688806436261        2.7624209802378568        4.7591688215313503     
 C   2.8111907178568245        1.3444949678772609        6.6867874261411684     
 C  -1.6635095610555584       -1.2882421253245797        6.8353230469235998E-002
 H  -1.4385327135226709       0.58958687817015043        1.1023603908917212     
 C  -2.9216281767956924       -2.9996864791105500        1.2309124698069105     
 H  -3.7042161842651202       -2.4554264428796273        3.1634142146680251     
 C  -3.6262065596117803       -2.1034370193384926        6.7529978925682013     
 H  -1.9464383049494602       -1.5633448958309459        5.5260763990745021     
 C  -5.7464723714345860       -1.0771069824732906        6.1888187648693220     
 H  -5.7130998901547683       0.31631735626082003        4.5435453114196562     
 C  -5.4996742648449146        3.5229937839918262        3.1519236480946651     
 H  -3.9311295223418545        2.9374618034791471        4.5177475564229850     
 C  -5.8761545919409492        2.0523211915037103        1.2653799025925978     
 H  -4.6175321973057599       0.30076101674948075        1.1691198774072196     
 C -0.37564559106204437       -1.1806104751046793        8.4033600945907629     
 H -0.54682159129739705       0.70538162761709156        7.3733698062967195     
 C  0.81608367711490482       -2.9332511628978373        7.2324840178797567     
 H   1.6066680712818966       -2.4120892555637381        5.2994534507814199     
 C   1.6240194311292071       -2.1443780314340595        1.7684813553652170     
 H  -7.2655448480846069E-002  -1.5609450013916530        2.9515997171640116     
 C   3.7392326314893078       -1.1101539647576437        2.3382259189713808     
 H   3.6842369855623116       0.33563735528688959        3.9380104190134153     
 C   3.3860970461791733        3.6421202720539809        5.1991903953347887     
 H   1.8337389150936720        2.9809527126384698        3.8504733687776915     
 C   3.7943914825169904        2.2353265613948246        7.1271473854499163     
 H   2.5824409489954498       0.45428687117361988        7.2697393569935764     
 C  -2.1892787058414225       -2.5837116457270519       0.11708372108618510     
 H  -1.0867491789612871      -0.96949215504935637      -0.79678976437095561     
 H  -3.3198907875259325       -4.0105215027866654        1.2908585071315948     
 C  -4.9914542038279652       -1.9299190136163671        6.9992150196837191     
 H  -3.0306708711446269       -2.7548189707288819        7.3893226286163554     
 H  -6.8106385569145411      -0.93875072551434724        6.3744159310479906     
 C  -6.1959275163437555        3.2100206281635564        1.9804234517914900     
 H  -5.7396211060808575        4.4302955588083250        3.7043031447215706     
 H  -6.4230540026920391        1.8136198764937677       0.35467161183316481     
 C  0.10341028401696586       -2.4943061599274672        8.3493370370824032     
 H -0.93870270921869381      -0.84548735702188016        9.2709965033535955     
 H   1.1788549628352214       -3.9573281435757472        7.1670097552421588     
 C   2.9941284159963288       -1.9837649763064493        1.5406804216279009     
 H   1.0341964673200954       -2.8123867844554495        1.1437302845150839     
 H   4.8068701627105739      -0.98214319528143168        2.1667413394946826     
 C   4.0868762477920502        3.3810665456277511        6.3810039147348965     
 H   3.6038084712538438        4.5387725583662872        4.6200523496032986     
 H   4.3433563361567149        2.0346738794425097        8.0455584281028401     
 H  -2.0075736660710053       -3.2627993716481085      -0.71318932736132123     
 H  -5.4589646241581216       -2.4334928751458733        7.8442753775143643     
 H  -6.9864777554209967        3.8665208351044718        1.6246023764670523     
 H -0.10117401093251396       -3.1679734816814804        9.1784454869860230     
 H   3.4744612563102848       -2.5131281022184653       0.71881843462668693     
 H   4.8585734008579333        4.0691313943597303        6.7200010042100420     
 Br   7.7632415219033764        5.1063092993827865        14.203774864517092     
 Co   8.3246188176681279        6.4945751146604218        12.382690843088245     
 P   10.200708447976343        7.6491167658520451        13.031423199367252     
 Br   8.8596634691420100        5.1546349020661903        10.519025878246142     
 P   6.4698069152396558        7.6988583606855467        11.764273294426232     
 C   9.9341275329570315        8.8315185577675450        14.392879333526766     
 C   11.086453008064186        8.6082546774964275        11.749718201245596     
 C   11.465348400778073        6.4909109596742747        13.673845156007200     
 C   6.7424564689591060        8.9108601218097121        10.430830685655307     
 C   5.6001535187363354        8.6236338304180542        13.080741459565132     
 C   5.1831827038540892        6.5845162771776966        11.087780546454283     
 C   9.2052185220337197        8.3981595889199205        15.516842063803033     
 C   10.414701395547272        10.150384430154375        14.345746033355864     
 C   10.350550028549755        9.5121641682800249        10.962522687627365     
 C   12.465536013988489        8.4601093902587703        11.521479148789007     
 C   11.750618446608625        5.3270286106233486        12.936834036996485     
 C   12.167414569871264        6.7449587985034007        14.864455108410558     
 C   7.4923988871492613        8.5018666437828365        9.3121062259338210     
 C   6.2166398560107758        10.212655801022020        10.474727532212114     
 C   6.3461776419638518        9.5049956902150115        13.883432839543650     
 C   4.2254610748245423        8.4624951122906129        13.327527819304896     
 C   4.8700394506261615        5.4083179262747487        11.792996933556219     
 C   4.4872895163163671        6.8890515264979735        9.9053236068949104     
 C   8.9805628706953122        9.2700657134744713        16.580990746819069     
 H   8.8094043861802103        7.3840682499666119        15.551007506632708     
 C   10.172291093245436        11.022707214097350        15.410114684270329     
 H   10.962893466997228        10.501540619053861        13.477092601509760     
 C   10.980258235755249        10.233814085822589        9.9461221687985972     
 H   9.2835819764584944        9.6503769917681765        11.129237010149104     
 C   13.095474110632820        9.1996008915857601        10.515876775254545     
 H   13.040479740018496        7.7538143143307821        12.115665816976644     
 C   12.742342479545661        4.4473316711569311        13.376869945187234     
 H   11.189999323724237        5.1084940157891587        12.028132561515825     
 C   13.150610864440360        5.8541296231775792        15.304829099425389     
 H   11.938656386059716        7.6351678368229710        15.447402089273089     
 C   7.6927068486211709        9.3776738919927656        8.2459788473822062     
 H   7.9176977095097669        7.4998512245924660        9.2799959108719214     
 C   6.4345895982808248        11.089120884538445        9.4085361149307101     
 H   5.6520166048506697        10.544868642917645        11.341046436075953     
 C   5.7300291134959549        10.192882047551075        14.930636924737772     
 H   7.4097969293949726        9.6527984602058208        13.703711094082227     
 C   3.6097667703420546        9.1665434811113062        14.366461883710143     
 H   3.6431426861822058        7.7731184152473549        12.721189159446874     
 C   3.8565629154773453        4.5664509955941801        11.329578588758443     
 H   5.4251271725278096        5.1519745824207339        12.695383606365649     
 C   3.4800563692301143        6.0371343301074871        9.4430483156936944     
 H   4.7386817131914771        7.7886918810419008        9.3467774925474796     
 C   9.4596117127290746        10.583763846940403        16.526964577381065     
 H   8.4174989306713641        8.9349438952549622        17.448623386989414     
 H   10.535056302811874        12.046786324151235        15.344638149997138     
 C   12.350368825526175        10.073206416543378        9.7183262237092869     
 H   10.390434504049134        10.901819742996111        9.3213682628809256     
 H   14.163113060560550        9.0715955355228939        10.344396840043993     
 C   13.443106276196040        4.7083885788081536        14.558691785906078     
 H   12.960062619205862        3.5506784144384436        12.797737012607362     
 H   13.699564283196031        6.0547844679236809        16.223246472231683     
 C   7.1669318520676262        10.673141567303027        8.2947044430738259     
 H   8.2694604713657434        9.0589203979640178        7.3808329447503560     
 H   6.0363237998179535        12.099954934110913        9.4684791377819320     
 C   4.3647827205050547        10.019358670041765        15.176856797127506     
 H   6.3255634348530947        10.844265015502108        15.566961713253191     
 H   2.5456017136177791        9.0281816903809862        14.552061532297634     
 C   3.1602918121365868        4.8794319956586625        10.158090899589887     
 H   3.6166226129983401        3.6591471358064753        11.881957523407252     
 H   2.9331424181892234        6.2758422079196379        8.5323503467148498     
 H   9.2550174944333801        11.257435192754315        17.356067451395109     
 H   12.830702977827819        10.602569966647392        8.8964653233197293     
 H   14.214799598320891        4.0203253102492500        14.897700608771652     
 H   7.3486273240605939        11.352224101773583        7.4644250060483985     
 H   3.8972724533158618        10.522930354981987        16.021918843877891     
 H   2.3697336050449094        4.2229359437060809        9.8022794820199266     
         142

 Br -0.49848307641785339        2.9313277797665309        2.3368859969191260     
 Co  -1.0316478982180659        1.5948726472898167        4.2036158763299163     
 P  -2.8849439854775918       0.38703371624051547        3.5873750866430050     
 Br  -1.5948775772431789        2.9866117512876125        6.0216487797504783     
 P  0.84595758931317511       0.44387955185636285        4.8545164824675471     
 C  -2.6118518417064389      -0.82708682449062787        2.2559386255258667     
 C  -3.7534468232223595      -0.53528785184245964        4.9063260676892568     
 C  -4.1731352043484113        1.4982404236939115        2.9084408704709119     
 C  0.57982354602582742      -0.73640197187056400        6.2179817856228894     
 C   1.7328513355709572      -0.51771579312716298        3.5752964399976634     
 C   2.1090287420820415        1.6052251634797827        5.4944913688735513     
 C  -1.8604012087347495      -0.41983849009594199        1.1375906460240788     
 C  -3.1408955021630405       -2.1276651016705199        2.2996084963524424     
 C  -3.0066968387497379       -1.4150356927871195        5.7101259115226481     
 C  -5.1278270370245593      -0.37322755089330906        5.1544335470531388     
 C  -4.4882786834340695        2.6753154033483812        3.6113874096932381     
 C  -4.8685682761986300        1.1901066780229612        1.7265532117236886     
 C -0.14757678470801291      -0.30130085815964974        7.3423224717193802     
 C   1.0571741856166739       -2.0564839969453970        6.1706212214872052     
 C  0.99767301236670003       -1.4232422912232383        2.7892137999754465     
 C   3.1122462531415551      -0.37049237234392063        3.3483762799454753     
 C   2.3922959422355725        2.7682269601861220        4.7552030724215433     
 C   2.8115524512792280        1.3547871123025839        6.6856746261756212     
 C  -1.6618191862777809       -1.2959306670995197        7.1329679493412568E-002
 H  -1.4329991278116239       0.58131523865160051        1.1056237525048243     
 C  -2.9246805315379341       -3.0044320976406285        1.2332946237793263     
 H  -3.7066975754172802       -2.4585219874624311        3.1657584191634571     
 C  -3.6218760960134633       -2.1005142799297061        6.7595279335922296     
 H  -1.9433154189279547       -1.5635177787210812        5.5294778102851456     
 C  -5.7425026064538125       -1.0747472889266179        6.1957470591649395     
 H  -5.7106744737197346       0.31493728124093723        4.5472250611653209     
 C  -5.5032995687513315        3.5144846493192299        3.1462864592081887     
 H  -3.9335987138192623        2.9343547562761678        4.5133321576976968     
 C  -5.8775075184610843        2.0392497798042406        1.2627004300915403     
 H  -4.6155517329494398       0.28979509934226377        1.1697495516511081     
 C -0.37395620008519354       -1.1729240602053477        8.4063364637894438     
 H -0.54128978055416799       0.71365117300524750        7.3766332837105359     
 C  0.81303196108846254       -2.9285067165260998        7.2348664783625791     
 H   1.6041878584935960       -2.4089941341014147        5.3017984488930505     
 C   1.6283494216476653       -2.1473037048389250        1.7750133565745339     
 H  -6.9532851892395525E-002  -1.5607748848618892        2.9550032000160131     
 C   3.7432017107449229       -1.1125152900944502        2.3451546259244349     
 H   3.6866617793283560       0.33701688674215957        3.9416895905153320     
 C   3.3824711897333408        3.6506283136331210        5.1935527210111863     
 H   1.8312695991070536        2.9840579698011083        3.8460573357602192     
 C   3.7930371611479892        2.2483980597512283        7.1244684956141890     
 H   2.5844201917233711       0.46525281619842268        7.2703700143355166     
 C  -2.1909252948187685       -2.5900981964737735       0.11968203672706869     
 H  -1.0840797735700425      -0.97835038708497868      -0.79363512913823497     
 H  -3.3254785242724942       -4.0143211649133317        1.2928457119646797     
 C  -4.9867764283891027       -1.9260742491472767        7.0070607256242505     
 H  -3.0259324634938589       -2.7507090992330077        7.3966789302044065     
 H  -6.8064207884166184      -0.93565187537353967        6.3823524377405612     
 C  -6.1992294834071489        3.1978033395012071        1.9755228021188458     
 H  -5.7448345869352657        4.4225469808809432        3.6967548534960808     
 H  -6.4242593129766155        1.7978309916214488       0.35254221636647404     
 C  0.10176350910510382       -2.4879214096742479        8.3519353546227464     
 H -0.93603485256422148      -0.83663177459643445        9.2741508764326799     
 H   1.1732685846259672       -3.9535293891579970        7.1689973647338965     
 C   2.9988055484529474       -1.9876122568216565        1.5485274661461723     
 H   1.0389344552658233       -2.8165003693347996        1.1510893379743816     
 H   4.8110871260120849      -0.98524335532163620        2.1746777711796370     
 C   4.0835731775480575        3.3932834904888587        6.3761032929113099     
 H   3.5985946598615359        4.5465196940757560        4.6125031119751982     
 H   4.3421490783362451        2.0504634407342968        8.0434300876175318     
 H  -2.0108544406668627       -3.2695731481835528      -0.71067414477008140     
 H  -5.4533709598949960       -2.4278062534238551        7.8537779590307020     
 H  -6.9911262371811382        3.8520491284908247        1.6185001123480598     
 H -0.10445502442287309       -3.1612017338359775        9.1809604796554556     
 H   3.4800541002546108       -2.5188175806782462       0.72832248330192784     
 H   4.8539235720376377        4.0836030229825493        6.7138987600686191     
 Br   7.7613338967752883        5.1028549637660419        14.199307634762391     
 Co   8.3245930646492905        6.4945733106119103        12.381265830072280     
 P   10.202202268615821        7.6455616500737662        13.032164365605430     
 Br   8.8577576172765831        5.1580847438613606        10.514559615895589     
 P   6.4713012621881782        7.7024093664406248        11.765012812344265     
 C   9.9360545870080355        8.8258491850057652        14.395621330144875     
 C   11.089096269001928        8.6071539350816320        11.752942444437823     
 C   11.465271831203513        6.4842227277563138        13.672152872322513     
 C   6.7443844867961209        8.9165255435110993        10.433571330834637     
 C   5.6027970444558113        8.6247303029492048        13.083964022974438     
 C   5.1831067326332443        6.5912005115459387        11.086086221733467     
 C   9.2086475241813943        8.3907499439227653        15.519957973646322     
 C   10.413397061054026        10.145934262676429        14.348256978292415     
 C   10.353916373542576        9.5126743904771711        10.966854107231272     
 C   12.468492772258271        8.4599362943385952        11.526027844030294     
 C   11.748551076838428        5.3212200660266840        12.932870799238840     
 C   12.167778787424300        6.7346644503181716        14.863345237183495     
 C   7.4958295753705837        8.5092725607946704        9.3152211879386542     
 C   6.2153361938551717        10.217101903939453        10.477236994642416     
 C   6.3495439531729732        9.5044817943457272        13.887762197935599     
 C   4.2284182511423332        8.4626632435464142        13.332075255534168     
 C   4.8679721197441843        5.4141225498997132        11.789031560092823     
 C   4.4876547140472764        6.8993421212691128        9.9042115253656124     
 C   8.9822526788946444        9.2623774357136810        16.583965292964649     
 H   8.8149392217916702        7.3757961178046987        15.554270069965952     
 C   10.169239433509070        11.017961197896971        15.412495365537518     
 H   10.960415782868262        10.498443443647270        13.479436949782583     
 C   10.984593157834571        10.236735993354387        9.9526538623269687     
 H   9.2867092135382787        9.6502025897207737        11.132639577413261     
 C   13.099448318008937        9.2019594563837259        10.522806325876623     
 H   13.042909624506853        7.7524324223066081        12.119346229387592     
 C   12.738721398995041        4.4388210862222071        13.371236670656838     
 H   11.187536961256271        5.1053860212304674        12.023718219489513     
 C   13.149258169003268        5.8410559379029472        15.302154998200445     
 H   11.940637214082532        7.6241998547262524        15.448035047512102     
 C   7.6943985217241950        9.3853585075917323        8.2489525329796631     
 H   7.9232345317825903        7.5081197363485321        9.2832577332821948     
 C   6.4315389288495144        11.093862929115366        9.4109154680350962     
 H   5.6495391075150510        10.547961584620166        11.343389061415374     
 C   5.7343638931239473        10.189956345401228        14.937166578228883     
 H   7.4129239924085404        9.6529698342495092        13.707111271351117     
 C   3.6137412721909192        9.1641798417414932        14.373390189183020     
 H   3.6455731882796636        7.7744949285255487        12.724868596239284     
 C   3.8529416535455376        4.5749580048219203        11.323942948552505     
 H   5.4226645144889254        5.1550784868236956        12.690967289317884     
 C   3.4787044783629875        6.0502045986514137        9.4403717610356495     
 H   4.7406639258331174        7.7996560587478863        9.3474083255114060     
 C   9.4579642307332286        10.577377635231889        16.529560677264072     
 H   8.4201663084244167        8.9260865480199563        17.451775417802189     
 H   10.529469059370713        12.042986324887126        15.346623682682443     
 C   12.355051081672771        10.077050475821004        9.7261735950820416     
 H   10.395177413513295        10.905929336595555        9.3287267318210567     
 H   14.167335306383485        9.0746934583547354        10.352334656821705     
 C   13.439805952352618        4.6961692552521752        14.553796723678374     
 H   12.954854532563841        3.5429285774582215        12.790192807636986     
 H   13.698357161266893        6.0389927966984924        16.221123794721922     
 C   7.1652858154201438        10.679523955974886        8.2972994538700853     
 H   8.2721301490179915        9.0677742321017334        7.3839843500004072     
 H   6.0307373989919464        12.103750914741044        9.4704632338793502     
 C   4.3694649983057765        10.015510140662016        15.184702537160007     
 H   6.3303060156749664        10.840152120030979        15.574317805503647     
 H   2.5498243828203191        9.0250780986354133        14.559998420625867     
 C   3.1569916928275275        4.8916480072099002        10.153193305559871     
 H   3.6114138698981026        3.6668934801931146        11.874410901594002     
 H   2.9319363943019692        6.2916306700653006        8.5302250941026845     
 H   9.2517343476810048        11.250662480862074        17.358579488165837     
 H   12.836301193446079        10.608256343682735        8.9059699227511189     
 H   14.210151802295304        4.0058512665134280        14.891605475010460     
 H   7.3453457059263929        11.358993033741237        7.4669360119838837     
 H   3.9028706927752705        10.517239426907985        16.031421871717587     
 H   2.3650858572941820        4.2374069535069490        9.7961816197942024     
         142

 Br -0.50039292990758510        2.9278720429248470        2.3324165843465168     
 Co  -1.0316778072203241        1.5948724559135437        4.2021904185836556     
 P  -2.8834544623497904       0.38348045163307987        3.5881155865233807     
 Br  -1.5967856805860763        2.9900663356485642        6.0171802182067884     
 P  0.84744661885232198       0.44743168738840822        4.8552573252884903     
 C  -2.6099274980572433      -0.83275495228945629        2.2586808073665998     
 C  -3.7508079620126540      -0.53638680496026703        4.9095494750254138     
 C  -4.1732155986169630        1.4915536434681504        2.9067465993297756     
 C  0.58174747334155585      -0.73073504249188459        6.2207243278132500     
 C   1.7354897265423268      -0.51661835625555841        3.5785205178348711     
 C   2.1089477594672963        1.6119109653397556        5.4927972520577457     
 C  -1.8569734443640931      -0.42724763224543472        1.1407074786395888     
 C  -3.1422023587834209       -2.1321141158793351        2.3021198731089978     
 C  -3.0033348754434552       -1.4145240381105093        5.7144561418754787     
 C  -5.1248747016526295      -0.37339899404247268        5.1589813608722803     
 C  -4.4903512372258279        2.6695080758669292        3.6074220147298930     
 C  -4.8682054762984581        1.1798142534258313        1.7254398242891498     
 C -0.14415014950901456      -0.29389354702960596        7.3454394206093028     
 C   1.0558678644687580       -2.0520358525010716        6.1731331416606059     
 C   1.0010345674000374       -1.4237563585261430        2.7935456432598773     
 C   3.1151979830092493      -0.37032208988691073        3.3529242145761597     
 C   2.3902230038275185        2.7740329401343873        4.7512373233117362     
 C   2.8119141847016316        1.3650792567279066        6.6845618262100732     
 C  -1.6601288115000035       -1.3036192088744596        7.4306128517589137E-002
 H  -1.4274655421005769       0.57304359913305047        1.1088871141179273     
 C  -2.9277328862801757       -3.0091777161707070        1.2356767777517421     
 H  -3.7091789665694401       -2.4616175320452349        3.1681026236588896     
 C  -3.6175456324151463       -2.0975915405209196        6.7660579746162579     
 H  -1.9401925329064489       -1.5636906616112165        5.5328792214957891     
 C  -5.7385328414730390       -1.0723875953799451        6.2026753534605561     
 H  -5.7082490572847009       0.31355720622105437        4.5509048109109864     
 C  -5.5069248726577475        3.5059755146466336        3.1406492703217119     
 H  -3.9360679052966696        2.9312477090731890        4.5089167589724086     
 C  -5.8788604449812203        2.0261783681047705        1.2600209575904826     
 H  -4.6135712685931196       0.27882918193504669        1.1703792258949965     
 C -0.37226680910834270       -1.1652376453060163        8.4093128329881246     
 H -0.53575796981093893       0.72192071839340344        7.3798967611243524     
 C  0.80998024506202038       -2.9237622701543624        7.2372489388454007     
 H   1.6017076457052957       -2.4058990126390913        5.3041434470046820     
 C   1.6326794121661234       -2.1502293782437905        1.7815453577838505     
 H  -6.6410255303944982E-002  -1.5606047683321254        2.9584066828680147     
 C   3.7471707900005380       -1.1148766154312564        2.3520833328774891     
 H   3.6890865730944005       0.33839641819742949        3.9453687620172482     
 C   3.3788453332875084        3.6591363552122615        5.1879150466875847     
 H   1.8288002831204353        2.9871632269637467        3.8416413027427465     
 C   3.7916828397789875        2.2614695581076316        7.1217896057784627     
 H   2.5863994344512928       0.47621876122322554        7.2710006716774558     
 C  -2.1925718837961146       -2.5964847472204955       0.12228035236795227     
 H  -1.0814103681787977      -0.98720861912060098      -0.79048049390551434     
 H  -3.3310662610190560       -4.0181208270399980        1.2948329167977646     
 C  -4.9820986529502411       -1.9222294846781862        7.0149064315647811     
 H  -3.0211940558430914       -2.7465992277371338        7.4040352317924567     
 H  -6.8022030199186956      -0.93255302523273209        6.3902889444331308     
 C  -6.2025314504705422        3.1855860508388583        1.9706221524462015     
 H  -5.7500480677896739        4.4147984029535614        3.6892065622705910     
 H  -6.4254646232611927        1.7820421067491297       0.35041282089978332     
 C  0.10011673419324175       -2.4815366594210291        8.3545336721630896     
 H -0.93336699590974925      -0.82777619217098874        9.2773052495117660     
 H   1.1676822064167129       -3.9497306347402463        7.1709849742256333     
 C   3.0034826809095656       -1.9914595373368635        1.5563745106644440     
 H   1.0436724432115512       -2.8206139542141493        1.1584483914336792     
 H   4.8153040893135950      -0.98834351536184062        2.1826142028645918     
 C   4.0802701073040639        3.4055004353499658        6.3712026710877234     
 H   3.5933808484692280        4.5542668297852256        4.6049538743470988     
 H   4.3409418205157762        2.0662530020260839        8.0413017471322235     
 H  -2.0141352152627205       -3.2763469247189971      -0.70815896217884156     
 H  -5.4477772956318704       -2.4221196317018374        7.8632805405470396     
 H  -6.9957747189412798        3.8375774218771781        1.6123978482290673     
 H -0.10773603791323220       -3.1544299859904745        9.1834754723248881     
 H   3.4856469441989368       -2.5245070591380268       0.73782653197716885     
 H   4.8492737432173429        4.0980746516053674        6.7077965159271962     
 Br   7.7594262716471993        5.0994006281492972        14.194840405007689     
 Co   8.3245673116304513        6.4945715065633989        12.379840817056316     
 P   10.203696089255297        7.6420065342954873        13.032905531843610     
 Br   8.8558517654111544        5.1615345856565309        10.510093353545038     
 P   6.4727956091366998        7.7059603721957028        11.765752330262298     
 C   9.9379816410590394        8.8201798122439872        14.398363326762986     
 C   11.091739529939668        8.6060531926668364        11.756166687630051     
 C   11.465195261628951        6.4775344958383529        13.670460588637829     
 C   6.7463125046331358        8.9221909652124864        10.436311976013966     
 C   5.6054405701752881        8.6258267754803555        13.087186586383742     
 C   5.1830307614124003        6.5978847459141807        11.084391897012649     
 C   9.2120765263290689        8.3833402989256118        15.523073883489612     
 C   10.412092726560779        10.141484095198482        14.350767923228966     
 C   10.357282718535398        9.5131846126743174        10.971185526835182     
 C   12.471449530528055        8.4597631984184201        11.530576539271580     
 C   11.746483707068231        5.3154115214300193        12.928907561481195     
 C   12.168143004977336        6.7243701021329434        14.862235365956433     
 C   7.4992602635919061        8.5166784778065043        9.3183361499434856     
 C   6.2140325316995684        10.221548006856885        10.479746457072718     
 C   6.3529102643820945        9.5039678984764446        13.892091556327548     
 C   4.2313754274601250        8.4628313748022155        13.336622691763438     
 C   4.8659047888622071        5.4199271735246768        11.785066186629425     
 C   4.4880199117781858        6.9096327160402513        9.9030994438363145     
 C   8.9839424870939748        9.2546891579528907        16.586939839110229     
 H   8.8204740574031284        7.3675239856427863        15.557532633299196     
 C   10.166187773772702        11.013215181696593        15.414876046804709     
 H   10.957938098739294        10.495346268240677        13.481781298055406     
 C   10.988928079913892        10.239657900886185        9.9591855558553384     
 H   9.2898364506180648        9.6500281876733709        11.136042144677418     
 C   13.103422525385055        9.2043180211816917        10.529735876498700     
 H   13.045339508995209        7.7510505302824342        12.123026641798541     
 C   12.735100318444422        4.4303105012874830        13.365603396126444     
 H   11.185074598788306        5.1022780266717751        12.019303877463203     
 C   13.147905473566176        5.8279822526283160        15.299480896975499     
 H   11.942618042105348        7.6132318726295338        15.448668005751115     
 C   7.6960901948272191        9.3930431231906990        8.2519262185771218     
 H   7.9287713540554137        7.5163882481045992        9.2865195556924700     
 C   6.4284882594182031        11.098604973692288        9.4132948211394822     
 H   5.6470616101794322        10.551054526322686        11.345731686754796     
 C   5.7386986727519407        10.187030643251383        14.943696231719992     
 H   7.4160510554221073        9.6531412082931976        13.710511448620005     
 C   3.6177157740397838        9.1618162023716785        14.380318494655898     
 H   3.6480036903771214        7.7758714418037416        12.728548033031695     
 C   3.8493203916137300        4.5834650140496604        11.318307308346569     
 H   5.4202018564500403        5.1581823912266582        12.686550972270119     
 C   3.4773525874958611        6.0632748671953403        9.4376952063776063     
 H   4.7426461384747567        7.8106202364538717        9.3480391584753324     
 C   9.4563167487373825        10.570991423523376        16.532156777147083     
 H   8.4228336861774675        8.9172292007849503        17.454927448614963     
 H   10.523881815929553        12.039186325623017        15.348609215367748     
 C   12.359733337819366        10.080894535098629        9.7340209664547963     
 H   10.399920322977458        10.910038930195000        9.3360852007611896     
 H   14.171557552206419        9.0777913811865787        10.360272473599419     
 C   13.436505628509193        4.6839499316961968        14.548901661450671     
 H   12.949646445921822        3.5351787404779995        12.782648602666608     
 H   13.697150039337753        6.0232011254733040        16.219001117212162     
 C   7.1636397787726613        10.685906344646748        8.2998944646663464     
 H   8.2747998266702396        9.0766280662394507        7.3871357552504584     
 H   6.0251509981659401        12.107546895371176        9.4724473299767684     
 C   4.3741472761064983        10.011661611282269        15.192548277192508     
 H   6.3350485964968373        10.836039224559851        15.581673897754102     
 H   2.5540470520228595        9.0219745068898405        14.567935308954098     
 C   3.1536915735184685        4.9038640187611380        10.148295711529855     
 H   3.6062051267978652        3.6746398245797538        11.866864279780751     
 H   2.9307303704147154        6.3074191322109625        8.5280998414905209     
 H   9.2484512009286313        11.243889768969833        17.361091524936569     
 H   12.841899409064339        10.613942720718077        8.9154745221825085     
 H   14.205504006269715        3.9913772227776065        14.885510341249267     
 H   7.3420640877921910        11.365761965708893        7.4694470179193688     
 H   3.9084689322346797        10.511548498833983        16.040924899557286     
 H   2.3604381095434546        4.2518779633078179        9.7900837575684783     
         142

 Br -0.50230278339731671        2.9244163060831636        2.3279471717739075     
 Co  -1.0317077162225825        1.5948722645372708        4.2007649608373949     
 P  -2.8819649392219890       0.37992718702564432        3.5888560864037560     
 Br  -1.5986937839289737        2.9935209200095159        6.0127116566630985     
 P  0.84893564839146884       0.45098382292045358        4.8559981681094344     
 C  -2.6080031544080482      -0.83842308008828481        2.2614229892073330     
 C  -3.7481691008029490      -0.53748575807807453        4.9127728823615708     
 C  -4.1732959928855138        1.4848668632423894        2.9050523281886398     
 C  0.58367140065728440      -0.72506811311320507        6.2234668700036107     
 C   1.7381281175136962      -0.51552091938395372        3.5817445956720793     
 C   2.1088667768525515        1.6185967671997283        5.4911031352419393     
 C  -1.8535456799934367      -0.43465677439492750        1.1438243112550985     
 C  -3.1435092154038009       -2.1365631300881498        2.3046312498655528     
 C  -2.9999729121371725       -1.4140123834338993        5.7187863722283092     
 C  -5.1219223662806987      -0.37357043719163635        5.1635291746914227     
 C  -4.4924237910175870        2.6637007483854771        3.6034566197665479     
 C  -4.8678426763982872        1.1695218288287017        1.7243264368546110     
 C -0.14072351431001620      -0.28648623589956218        7.3485563694992253     
 C   1.0545615433208422       -2.0475877080567462        6.1756450618340066     
 C   1.0043961224333751       -1.4242704258290479        2.7978774865443081     
 C   3.1181497128769435      -0.37015180742990084        3.3574721492068442     
 C   2.3881500654194650        2.7798389200826525        4.7472715742019291     
 C   2.8122759181240351        1.3753714011532296        6.6834490262445261     
 C  -1.6584384367222260       -1.3113077506493998        7.7282577541765707E-002
 H  -1.4219319563895296       0.56477195961450055        1.1121504757310301     
 C  -2.9307852410224178       -3.0139233347007854        1.2380589317241577     
 H  -3.7116603577216001       -2.4647130766280387        3.1704468281543217     
 C  -3.6132151688168292       -2.0946688011121330        6.7725880156402871     
 H  -1.9370696468849431       -1.5638635445013516        5.5362806327064318     
 C  -5.7345630764922655       -1.0700279018332723        6.2096036477561736     
 H  -5.7058236408496681       0.31217713120117152        4.5545845606566511     
 C  -5.5105501765641636        3.4974663799740373        3.1350120814352356     
 H  -3.9385370967740774        2.9281406618702097        4.5045013602471213     
 C  -5.8802133715013563        2.0131069564053008        1.2573414850894251     
 H  -4.6115908042367995       0.26786326452782971        1.1710089001388850     
 C -0.37057741813149186       -1.1575512304066846        8.4122892021868054     
 H -0.53022615906770987       0.73019026378155938        7.3831602385381698     
 C  0.80692852903557810       -2.9190178237826250        7.2396313993282231     
 H   1.5992274329169953       -2.4028038911767680        5.3064884451163135     
 C   1.6370094026845814       -2.1531550516486559        1.7880773589931671     
 H  -6.3287658715494438E-002  -1.5604346518023615        2.9618101657200162     
 C   3.7511398692561531       -1.1172379407680626        2.3590120398305432     
 H   3.6915113668604449       0.33977594965269942        3.9490479335191644     
 C   3.3752194768416759        3.6676443967914016        5.1822773723639823     
 H   1.8263309671338168        2.9902684841263856        3.8372252697252738     
 C   3.7903285184099862        2.2745410564640354        7.1191107159427363     
 H   2.5883786771792141       0.48718470624802834        7.2716313290193950     
 C  -2.1942184727734606       -2.6028712979672171       0.12487866800883586     
 H  -1.0787409627875530      -0.99606685115622329      -0.78732585867279381     
 H  -3.3366539977656178       -4.0219204891666642        1.2968201216308495     
 C  -4.9774208775113786       -1.9183847202090958        7.0227521375053126     
 H  -3.0164556481923239       -2.7424893562412600        7.4113915333805069     
 H  -6.7979852514207728      -0.92945417509192452        6.3982254511257004     
 C  -6.2058334175339356        3.1733687621765090        1.9657215027735575     
 H  -5.7552615486440812        4.4070498250261787        3.6816582710451007     
 H  -6.4266699335457700        1.7662532218768108       0.34828342543309254     
 C   9.8469959281379693E-002  -2.4751519091678102        8.3571319897034329     
 H -0.93069913925527692      -0.81892060974554304        9.2804596225908504     
 H   1.1620958282074589       -3.9459318803224961        7.1729725837173701     
 C   3.0081598133661842       -1.9953068178520705        1.5642215551827154     
 H   1.0484104311572791       -2.8247275390934989        1.1658074448929769     
 H   4.8195210526151060      -0.99144367540204514        2.1905506345495462     
 C   4.0769670370600712        3.4177173802110730        6.3663020492641369     
 H   3.5881670370769196        4.5620139654946952        4.5974046367189985     
 H   4.3397345626953063        2.0820425633178710        8.0391734066469152     
 H  -2.0174159898585784       -3.2831207012544414      -0.70564377958760172     
 H  -5.4421836313687448       -2.4164330099798192        7.8727831220633773     
 H  -7.0004232007014213        3.8231057152635310        1.6062955841100748     
 H -0.11101705140359133       -3.1476582381449716        9.1859904649943189     
 H   3.4912397881432633       -2.5301965375978077       0.74733058065240987     
 H   4.8446239143970473        4.1125462802281865        6.7016942717857733     
 Br   7.7575186465191104        5.0959462925325525        14.190373175252986     
 Co   8.3245415586116120        6.4945697025148883        12.378415804040349     
 P   10.205189909894774        7.6384514185172074        13.033646698081789     
 Br   8.8539459135457275        5.1649844274517012        10.505627091194487     
 P   6.4742899560852214        7.7095113779507809        11.766491848180330     
 C   9.9399086951100433        8.8145104394822074        14.401105323381096     
 C   11.094382790877409        8.6049524502520409        11.759390930822279     
 C   11.465118692054391        6.4708462639203930        13.668768304953142     
 C   6.7482405224701507        8.9278563869138736        10.439052621193296     
 C   5.6080840958947649        8.6269232480115043        13.090409149793047     
 C   5.1829547901915562        6.6045689802824237        11.082697572291833     
 C   9.2155055284767418        8.3759306539284566        15.526189793332902     
 C   10.410788392067532        10.137033927720536        14.353278868165519     
 C   10.360649063528220        9.5136948348714636        10.975516946439090     
 C   12.474406288797837        8.4595901024982449        11.535125234512865     
 C   11.744416337298034        5.3096029768333546        12.924944323723549     
 C   12.168507222530373        6.7140757539477152        14.861125494729370     
 C   7.5026909518132285        8.5240843948183365        9.3214511119483170     
 C   6.2127288695439642        10.225994109774318        10.482255919503020     
 C   6.3562765755912158        9.5034540026071603        13.896420914719497     
 C   4.2343326037779168        8.4629995060580168        13.341170127992710     
 C   4.8638374579802299        5.4257317971496413        11.781100813166029     
 C   4.4883851095090952        6.9199233108113907        9.9019873623070147     
 C   8.9856322952933052        9.2470008801921004        16.589914385255810     
 H   8.8260088930145866        7.3592518534808731        15.560795196632441     
 C   10.163136114036336        11.008469165496214        15.417256728071898     
 H   10.955460414610327        10.492249092834086        13.484125646328229     
 C   10.993263001993213        10.242579808417982        9.9657172493837098     
 H   9.2929636876978492        9.6498537856259681        11.139444711941575     
 C   13.107396732761172        9.2066765859796593        10.536665427120779     
 H   13.047769393483566        7.7496686382582602        12.126707054209490     
 C   12.731479237893801        4.4217999163527590        13.359970121596048     
 H   11.182612236320340        5.0991700321130837        12.014889535436893     
 C   13.146552778129085        5.8149085673536840        15.296806795750555     
 H   11.944598870128164        7.6022638905328153        15.449300963990126     
 C   7.6977818679302441        9.4007277387896657        8.2548999041745788     
 H   7.9343081763282379        7.5246567598606653        9.2897813781027434     
 C   6.4254375899868927        11.103347018269208        9.4156741742438701     
 H   5.6445841128438143        10.554147468025207        11.348074312094218     
 C   5.7430334523799340        10.184104941101536        14.950225885211102     
 H   7.4191781184356751        9.6533125823368877        13.713911625888896     
 C   3.6216902758886484        9.1594525630018655        14.387246800128773     
 H   3.6504341924745791        7.7772479550819353        12.732227469824105     
 C   3.8456991296819218        4.5919720232774006        11.312671668140631     
 H   5.4177391984111560        5.1612862956296199        12.682134655222354     
 C   3.4760006966287347        6.0763451357392677        9.4350186517195613     
 H   4.7446283511163960        7.8215844141598581        9.3486699914392570     
 C   9.4546692667415346        10.564605211814861        16.534752877030094     
 H   8.4255010639305201        8.9083718535499443        17.458079479427735     
 H   10.518294572488392        12.035386326358909        15.350594748053053     
 C   12.364415593965962        10.084738594376253        9.7418683378275510     
 H   10.404663232441619        10.914148523794443        9.3434436697013208     
 H   14.175779798029355        9.0808893040184202        10.368210290377132     
 C   13.433205304665771        4.6717306081402192        14.544006599222968     
 H   12.944438359279802        3.5274289034977770        12.775104397696232     
 H   13.695942917408614        6.0074094542481156        16.216878439702402     
 C   7.1619937421251789        10.692288733318607        8.3024894754626075     
 H   8.2774695043224895        9.0854819003771681        7.3902871605005087     
 H   6.0195645973399339        12.111342876001306        9.4744314260741866     
 C   4.3788295539072193        10.007813081902521        15.200394017225008     
 H   6.3397911773187090        10.831926329088724        15.589029990004560     
 H   2.5582697212253995        9.0188709151442659        14.575872197282331     
 C   3.1503914542094096        4.9160800303123757        10.143398117499839     
 H   3.6009963836976282        3.6823861689663930        11.859317657967502     
 H   2.9295243465274612        6.3232075943566253        8.5259745888783556     
 H   9.2451680541762560        11.237117057077592        17.363603561707297     
 H   12.847497624682600        10.619629097753418        8.9249791216138981     
 H   14.200856210244128        3.9769031790417850        14.879415207488075     
 H   7.3387824696579900        11.372530897676548        7.4719580238548540     
 H   3.9140671716940885        10.505857570759980        16.050427927396985     
 H   2.3557903617927272        4.2663489731086868        9.7839858953427523     
         142

 Br -0.50421263688704843        2.9209605692414797        2.3234777592012983     
 Co  -1.0317376252248407        1.5948720731609978        4.1993395030911342     
 P  -2.8804754160941881       0.37637392241820872        3.5895965862841317     
 Br  -1.6006018872718712        2.9969755043704676        6.0082430951194086     
 P  0.85042467793061582       0.45453595845249894        4.8567390109303776     
 C  -2.6060788107588531      -0.84409120788711323        2.2641651710480666     
 C  -3.7455302395932439      -0.53858471119588203        4.9159962896977278     
 C  -4.1733763871540654        1.4781800830166283        2.9033580570475035     
 C  0.58559532797301284      -0.71940118373452555        6.2262094121939722     
 C   1.7407665084850659      -0.51442348251234904        3.5849686735092869     
 C   2.1087857942378068        1.6252825690597013        5.4894090184261337     
 C  -1.8501179156227803      -0.44206591654442023        1.1469411438706085     
 C  -3.1448160720241809       -2.1410121442969650        2.3071426266221082     
 C  -2.9966109488308899       -1.4135007287572892        5.7231166025811406     
 C  -5.1189700309087689      -0.37374188034079997        5.1680769885105651     
 C  -4.4944963448093453        2.6578934209040246        3.5994912248032027     
 C  -4.8674798764981162        1.1592294042315718        1.7232130494200719     
 C -0.13729687911101784      -0.27907892476951840        7.3516733183891487     
 C   1.0532552221729261       -2.0431395636124208        6.1781569820074074     
 C   1.0077576774667125       -1.4247844931319527        2.8022093298287389     
 C   3.1211014427446377      -0.36998152497289094        3.3620200838375287     
 C   2.3860771270114114        2.7856449000309178        4.7433058250921221     
 C   2.8126376515464386        1.3856635455785526        6.6823362262789781     
 C  -1.6567480619444486       -1.3189962924243397        8.0259026565942276E-002
 H  -1.4163983706784826       0.55650032009595052        1.1154138373441331     
 C  -2.9338375957646594       -3.0186689532308644        1.2404410856965735     
 H  -3.7141417488737600       -2.4678086212108425        3.1727910326497537     
 C  -3.6088847052185122       -2.0917460617033465        6.7791180566643154     
 H  -1.9339467608634375       -1.5640364273914868        5.5396820439170753     
 C  -5.7305933115114920       -1.0676682082865996        6.2165319420517910     
 H  -5.7033982244146344       0.31079705618128872        4.5582643104023157     
 C  -5.5141754804705805        3.4889572453014415        3.1293748925487592     
 H  -3.9410062882514847        2.9250336146672309        4.5000859615218332     
 C  -5.8815662980214913        2.0000355447058307        1.2546620125883676     
 H  -4.6096103398804793       0.25689734712061263        1.1716385743827735     
 C -0.36888802715464103       -1.1498648155073532        8.4152655713854845     
 H -0.52469434832448081       0.73845980916971543        7.3864237159519863     
 C  0.80387681300913594       -2.9142733774108875        7.2420138598110455     
 H   1.5967472201286947       -2.3997087697144446        5.3088334432279440     
 C   1.6413393932030396       -2.1560807250535219        1.7946093602024837     
 H  -6.0165062127043888E-002  -1.5602645352725975        2.9652136485720182     
 C   3.7551089485117681       -1.1195992661048688        2.3659407467835973     
 H   3.6939361606264898       0.34115548110796939        3.9527271050210810     
 C   3.3715936203958434        3.6761524383705417        5.1766396980403808     
 H   1.8238616511471986        2.9933737412890240        3.8328092367078010     
 C   3.7889741970409845        2.2876125548204387        7.1164318261070099     
 H   2.5903579199071354       0.49815065127283120        7.2722619863613351     
 C  -2.1958650617508066       -2.6092578487139391       0.12747698364971946     
 H  -1.0760715573963082       -1.0049250831918457      -0.78417122344007317     
 H  -3.3422417345121795       -4.0257201512933314        1.2988073264639344     
 C  -4.9727431020725170       -1.9145399557400054        7.0305978434458440     
 H  -3.0117172405415564       -2.7383794847453857        7.4187478349685581     
 H  -6.7937674829228500      -0.92635532495111694        6.4061619578182700     
 C  -6.2091353845973298        3.1611514735141597        1.9608208531009133     
 H  -5.7604750294984894        4.3993012470987969        3.6741099798196108     
 H  -6.4278752438303464        1.7504643370044919       0.34615402996640182     
 C   9.6823184369517645E-002  -2.4687671589145910        8.3597303072437761     
 H -0.92803128260080459      -0.81006502732009722        9.2836139956699366     
 H   1.1565094499982047       -3.9421331259047458        7.1749601932091069     
 C   3.0128369458228028       -1.9991540983672778        1.5720685997009871     
 H   1.0531484191030072       -2.8288411239728486        1.1731664983522747     
 H   4.8237380159166161      -0.99454383544224967        2.1984870662345011     
 C   4.0736639668160786        3.4299343250721805        6.3614014274405504     
 H   3.5829532256846117        4.5697611012041639        4.5898553990908981     
 H   4.3385273048748374        2.0978321246096581        8.0370450661616051     
 H  -2.0206967644544362       -3.2898944777898853      -0.70312859699636188     
 H  -5.4365899671056193       -2.4107463882578011        7.8822857035797149     
 H  -7.0050716824615638        3.8086340086498840        1.6001933199910823     
 H -0.11429806489395045       -3.1408864902994686        9.1885054576637515     
 H   3.4968326320875893       -2.5358860160575882       0.75683462932765078     
 H   4.8399740855767526        4.1270179088510046        6.6955920276443504     
 Br   7.7556110213910223        5.0924919569158069        14.185905945498286     
 Co   8.3245158055927746        6.4945678984663768        12.376990791024385     
 P   10.206683730534252        7.6348963027389285        13.034387864319967     
 Br   8.8520400616803006        5.1684342692468705        10.501160828843936     
 P   6.4757843030337439        7.7130623837058589        11.767231366098363     
 C   9.9418357491610490        8.8088410667204275        14.403847319999205     
 C   11.097026051815149        8.6038517078372436        11.762615174014506     
 C   11.465042122479829        6.4641580320024321        13.667076021268457     
 C   6.7501685403071656        8.9335218086152608        10.441793266372626     
 C   5.6107276216142417        8.6280197205426550        13.093631713202353     
 C   5.1828788189707113        6.6112532146506657        11.081003247571017     
 C   9.2189345306244164        8.3685210089313031        15.529305703176192     
 C   10.409484057574286        10.132583760242589        14.355789813102071     
 C   10.364015408521041        9.5142050570686116        10.979848366042999     
 C   12.477363047067621        8.4594170065780681        11.539673929754152     
 C   11.742348967527839        5.3037944322366908        12.920981085965904     
 C   12.168871440083409        6.7037814057624860        14.860015623502306     
 C   7.5061216400345510        8.5314903118301704        9.3245660739531484     
 C   6.2114252073883600        10.230440212691748        10.484765381933322     
 C   6.3596428868003372        9.5029401067378760        13.900750273111449     
 C   4.2372897800957086        8.4631676373138180        13.345717564221980     
 C   4.8617701270982527        5.4315364207746049        11.777135439702631     
 C   4.4887503072400055        6.9302139055825300        9.9008752807777167     
 C   8.9873221034926356        9.2393126024313119        16.592888931401390     
 H   8.8315437286260465        7.3509797213189607        15.564057759965683     
 C   10.160084454299970        11.003723149295835        15.419637409339087     
 H   10.952982730481359        10.489151917427494        13.486469994601052     
 C   10.997597924072535        10.245501715949780        9.9722489429120795     
 H   9.2960909247776353        9.6496793835785635        11.142847279205734     
 C   13.111370940137290        9.2090351507776251        10.543594977742856     
 H   13.050199277971922        7.7482867462340872        12.130387466620439     
 C   12.727858157343181        4.4132893314180341        13.354336847065653     
 H   11.180149873852374        5.0960620375543915        12.010475193410581     
 C   13.145200082691991        5.8018348820790528        15.294132694525610     
 H   11.946579698150980        7.5912959084360967        15.449933922229139     
 C   7.6994735410332682        9.4084123543886307        8.2578735897720374     
 H   7.9398449986010613        7.5329252716167323        9.2930432005130186     
 C   6.4223869205555815        11.108089062846128        9.4180535273482562     
 H   5.6421066155081956        10.557240409727727        11.350416937433639     
 C   5.7473682320079265        10.181179238951689        14.956755538702213     
 H   7.4223051814492420        9.6534839563805761        13.717311803157784     
 C   3.6256647777375131        9.1570889236320525        14.394175105601651     
 H   3.6528646945720369        7.7786244683601282        12.735906906616515     
 C   3.8420778677501142        4.6004790325051408        11.307036027934695     
 H   5.4152765403722718        5.1643902000325816        12.677718338174589     
 C   3.4746488057616083        6.0894154042831943        9.4323420970615182     
 H   4.7466105637580354        7.8325485918658435        9.3493008244031834     
 C   9.4530217847456885        10.558219000106348        16.537348976913101     
 H   8.4281684416835709        8.8995145063149401        17.461231510240509     
 H   10.512707329047231        12.031586327094798        15.352580280738358     
 C   12.369097850112558        10.088582653653878        9.7497157092003057     
 H   10.409406141905782        10.918258117393888        9.3508021386414537     
 H   14.180002043852291        9.0839872268502617        10.376148107154844     
 C   13.429904980822348        4.6595112845842408        14.539111536995264     
 H   12.939230272637783        3.5196790665175550        12.767560192725856     
 H   13.694735795479476        5.9916177830229271        16.214755762192642     
 C   7.1603477054776965        10.698671121990468        8.3050844862588686     
 H   8.2801391819747376        9.0943357345148836        7.3934385657505599     
 H   6.0139781965139267        12.115138856631436        9.4764155221716049     
 C   4.3835118317079411        10.003964552522774        15.208239757257509     
 H   6.3445337581405798        10.827813433617596        15.596386082255016     
 H   2.5624923904279395        9.0157673233986930        14.583809085610564     
 C   3.1470913349003506        4.9282960418636135        10.138500523469821     
 H   3.5957876405973908        3.6901325133530327        11.851771036154251     
 H   2.9283183226402070        6.3389960565022871        8.5238493362661920     
 H   9.2418849074238825        11.230344345185351        17.366115598478029     
 H   12.853095840300861        10.625315474788760        8.9344837210452877     
 H   14.196208414218541        3.9624291353059635        14.873320073726880     
 H   7.3355008515237889        11.379299829644204        7.4744690297903391     
 H   3.9196654111534972        10.500166642685977        16.059930955236680     
 H   2.3511426140420002        4.2808199829095548        9.7778880331170281     
         142

 Br -0.50612249037678003        2.9175048323997959        2.3190083466286890     
 Co  -1.0317675342270989        1.5948718817847249        4.1979140453448736     
 P  -2.8789858929663867       0.37282065781077317        3.5903370861645074     
 Br  -1.6025099906147686        3.0004300887314193        6.0037745335757178     
 P  0.85191370746976269       0.45808809398454431        4.8574798537513209     
 C  -2.6041544671096579      -0.84975933568594175        2.2669073528887997     
 C  -3.7428913783835389      -0.53968366431368942        4.9192196970338848     
 C  -4.1734567814226171        1.4714933027908672        2.9016637859063676     
 C  0.58751925528874138      -0.71373425435584603        6.2289519543843328     
 C   1.7434048994564355      -0.51332604564074447        3.5881927513464951     
 C   2.1087048116230620        1.6319683709196742        5.4877149016103273     
 C  -1.8466901512521239      -0.44947505869391302        1.1500579764861183     
 C  -3.1461229286445609       -2.1454611585057801        2.3096540033786637     
 C  -2.9932489855246072       -1.4129890740806790        5.7274468329339712     
 C  -5.1160176955368390      -0.37391332348996364        5.1726248023297066     
 C  -4.4965688986011045        2.6520860934225725        3.5955258298398571     
 C  -4.8671170765979443        1.1489369796344420        1.7220996619855331     
 C -0.13387024391201949      -0.27167161363947467        7.3547902672790713     
 C   1.0519489010250103       -2.0386914191680954        6.1806689021808081     
 C   1.0111192325000500       -1.4252985604348576        2.8065411731131698     
 C   3.1240531726123320      -0.36981124251588099        3.3665680184682127     
 C   2.3840041886033578        2.7914508799791831        4.7393400759823150     
 C   2.8129993849688422        1.3959556900038756        6.6812234263134309     
 C  -1.6550576871666711       -1.3266848341992796        8.3235475590118832E-002
 H  -1.4108647849674356       0.54822868057740060        1.1186771989572362     
 C  -2.9368899505069010       -3.0234145717609429        1.2428232396689893     
 H  -3.7166231400259200       -2.4709041657936459        3.1751352371451858     
 C  -3.6045542416201948       -2.0888233222945596        6.7856480976883438     
 H  -1.9308238748419317       -1.5642093102816221        5.5430834551277188     
 C  -5.7266235465307176       -1.0653085147399266        6.2234602363474085     
 H  -5.7009728079796007       0.30941698116140587        4.5619440601479813     
 C  -5.5178007843769965        3.4804481106288452        3.1237377036622824     
 H  -3.9434754797288925        2.9219265674642521        4.4956705627965450     
 C  -5.8829192245416273        1.9869641330063610        1.2519825400873101     
 H  -4.6076298755241591       0.24593142971339560        1.1722682486266618     
 C -0.36719863617779019       -1.1421784006080216        8.4182419405841653     
 H -0.51916253758125175       0.74672935455787126        7.3896871933658028     
 C  0.80082509698269366       -2.9095289310391501        7.2443963202938679     
 H   1.5942670073403944       -2.3966136482521216        5.3111784413395755     
 C   1.6456693837214977       -2.1590063984583874        1.8011413614118004     
 H  -5.7042465538593344E-002  -1.5600944187428336        2.9686171314240197     
 C   3.7590780277673836       -1.1219605914416750        2.3728694537366519     
 H   3.6963609543925342       0.34253501256323932        3.9564062765229973     
 C   3.3679677639500110        3.6846604799496818        5.1710020237167784     
 H   1.8213923351605801        2.9964789984516624        3.8283932036903283     
 C   3.7876198756719832        2.3006840531768424        7.1137529362712835     
 H   2.5923371626350571       0.50911659629763406        7.2728926437032744     
 C  -2.1975116507281522       -2.6156443994606606       0.13007529929060305     
 H  -1.0734021520050636       -1.0137833152274680      -0.78101658820735254     
 H  -3.3478294712587413       -4.0295198134199977        1.3007945312970193     
 C  -4.9680653266336545       -1.9106951912709149        7.0384435493863746     
 H  -3.0069788328907885       -2.7342696132495119        7.4261041365566083     
 H  -6.7895497144249273      -0.92325647481030937        6.4140984645108405     
 C  -6.2124373516607232        3.1489341848518109        1.9559202034282690     
 H  -5.7656885103528976        4.3915526691714142        3.6665616885941210     
 H  -6.4290805541149236        1.7346754521321730       0.34402463449971110     
 C   9.5176409457655570E-002  -2.4623824086613721        8.3623286247841193     
 H -0.92536342594633236      -0.80120944489465151        9.2867683687490210     
 H   1.1509230717889507       -3.9383343714869956        7.1769478027008438     
 C   3.0175140782794210       -2.0030013788824848        1.5799156442192586     
 H   1.0578864070487350       -2.8329547088521987        1.1805255518115723     
 H   4.8279549792181271      -0.99764399548245419        2.2064234979194559     
 C   4.0703608965720859        3.4421512699332877        6.3565008056169647     
 H   3.5777394142923038        4.5775082369136335        4.5823061614627978     
 H   4.3373200470543676        2.1136216859014452        8.0349167256762968     
 H  -2.0239775390502937       -3.2966682543253296      -0.70061341440512204     
 H  -5.4309963028424937       -2.4050597665357829        7.8917882850960526     
 H  -7.0097201642217053        3.7941623020362369        1.5940910558720898     
 H -0.11757907838430957       -3.1341147424539657        9.1910204503331840     
 H   3.5024254760319153       -2.5415754945173692       0.76633867800289179     
 H   4.8353242567564569        4.1414895374738236        6.6894897835029274     
 Br   7.7537033962629334        5.0890376212990622        14.181438715743584     
 Co   8.3244900525739354        6.4945660944178654        12.375565778008420     
 P   10.208177551173728        7.6313411869606496        13.035129030558148     
 Br   8.8501342098148719        5.1718841110420408        10.496694566493384     
 P   6.4772786499822654        7.7166133894609370        11.767970884016396     
 C   9.9437628032120529        8.8031716939586477        14.406589316617314     
 C   11.099669312752891        8.6027509654224481        11.765839417206735     
 C   11.464965552905269        6.4574698000844712        13.665383737583770     
 C   6.7520965581441805        8.9391872303166480        10.444533911551954     
 C   5.6133711473337184        8.6291161930738056        13.096854276611657     
 C   5.1828028477498673        6.6179374490189078        11.079308922850201     
 C   9.2223635327720910        8.3611113639341479        15.532421613019482     
 C   10.408179723081039        10.128133592764643        14.358300758038622     
 C   10.367381753513863        9.5147152792657579        10.984179785646907     
 C   12.480319805337404        8.4592439106578929        11.544222624995438     
 C   11.740281597757642        5.2979858876400261        12.917017848208260     
 C   12.169235657636445        6.6934870575772578        14.858905752275243     
 C   7.5095523282558734        8.5388962288420043        9.3276810359579798     
 C   6.2101215452327567        10.234886315609181        10.487274844363624     
 C   6.3630091980094585        9.5024262108685917        13.905079631503398     
 C   4.2402469564135004        8.4633357685696211        13.350265000451252     
 C   4.8597027962162755        5.4373410443995684        11.773170066239235     
 C   4.4891155049709148        6.9405045003536685        9.8997631992484187     
 C   8.9890119116919660        9.2316243246705216        16.595863477546970     
 H   8.8370785642375047        7.3427075891570484        15.567320323298928     
 C   10.157032794563602        10.998977133095456        15.422018090606278     
 H   10.950505046352392        10.486054742020903        13.488814342873875     
 C   11.001932846151856        10.248423623481580        9.9787806364404492     
 H   9.2992181618574197        9.6495049815311607        11.146249846469891     
 C   13.115345147513407        9.2113937155755909        10.550524528364933     
 H   13.052629162460279        7.7469048542099133        12.134067879031388     
 C   12.724237076792562        4.4047787464833101        13.348703572535257     
 H   11.177687511384407        5.0929540429957001        12.006060851384271     
 C   13.143847387254899        5.7887611968044208        15.291458593300666     
 H   11.948560526173795        7.5803279263393781        15.450566880468152     
 C   7.7011652141362923        9.4160969699875974        8.2608472753694944     
 H   7.9453818208738847        7.5411937833727984        9.2963050229232920     
 C   6.4193362511242702        11.112831107423050        9.4204328804526423     
 H   5.6396291181725768        10.560333351430248        11.352759562773061     
 C   5.7517030116359198        10.178253536801844        14.963285192193323     
 H   7.4254322444628098        9.6536553304242645        13.720711980426675     
 C   3.6296392795863777        9.1547252842622377        14.401103411074528     
 H   3.6552951966694942        7.7800009816383220        12.739586343408925     
 C   3.8384566058183065        4.6089860417328810        11.301400387728759     
 H   5.4128138823333867        5.1674941044355434        12.673302021126826     
 C   3.4732969148944819        6.1024856728271217        9.4296655424034732     
 H   4.7485927763996756        7.8435127695718299        9.3499316573671098     
 C   9.4513743027498425        10.551832788397833        16.539945076796112     
 H   8.4308358194366217        8.8906571590799341        17.464383541053284     
 H   10.507120085606070        12.027786327830690        15.354565813423664     
 C   12.373780106259153        10.092426712931504        9.7575630805730604     
 H   10.414149051369943        10.922367710993333        9.3581606075815849     
 H   14.184224289675225        9.0870851496821050        10.384085923932558     
 C   13.426604656978924        4.6472919610282624        14.534216474767561     
 H   12.934022185995763        3.5119292295373326        12.760015987755478     
 H   13.693528673550336        5.9758261117977387        16.212633084682881     
 C   7.1587016688302141        10.705053510662328        8.3076794970551298     
 H   8.2828088596269858        9.1031895686526010        7.3965899710006102     
 H   6.0083917956879205        12.118934837261566        9.4783996182690231     
 C   4.3881941095086630        10.000116023143027        15.216085497290010     
 H   6.3492763389624507        10.823700538146468        15.603742174505472     
 H   2.5667150596304800        9.0126637316531202        14.591745973938798     
 C   3.1437912155912917        4.9405120534148512        10.133602929439805     
 H   3.5905788974971533        3.6978788577396720        11.844224414341001     
 H   2.9271122987529528        6.3547845186479499        8.5217240836540267     
 H   9.2386017606715072        11.223571633293110        17.368627635248757     
 H   12.858694055919122        10.631001851824102        8.9439883204766772     
 H   14.191560618192952        3.9479550915701420        14.867224939965688     
 H   7.3322192333895870        11.386068761611858        7.4769800357258243     
 H   3.9252636506129059        10.494475714611976        16.069433983076379     
 H   2.3464948662912728        4.2952909927104237        9.7717901708913040     
         142

 Br -0.50803234386651175        2.9140490955581124        2.3145389340560794     
 Co  -1.0317974432293571        1.5948716904084519        4.1964885875986129     
 P  -2.8774963698385858       0.36926739320333757        3.5910775860448831     
 Br  -1.6044180939576660        3.0038846730923705        5.9993059720320279     
 P  0.85340273700890956       0.46164022951658967        4.8582206965722641     
 C  -2.6022301234604628      -0.85542746348477017        2.2696495347295329     
 C  -3.7402525171738339      -0.54078261743149691        4.9224431043700418     
 C  -4.1735371756911679        1.4648065225651061        2.8999695147652313     
 C  0.58944318260446982      -0.70806732497716651        6.2316944965746934     
 C   1.7460432904278052      -0.51222860876913989        3.5914168291837028     
 C   2.1086238290083168        1.6386541727796469        5.4860207847945217     
 C  -1.8432623868814675      -0.45688420084340575        1.1531748091016281     
 C  -3.1474297852649409       -2.1499101727145948        2.3121653801352187     
 C  -2.9898870222183240       -1.4124774194040690        5.7317770632868026     
 C  -5.1130653601649092      -0.37408476663912726        5.1771726161488489     
 C  -4.4986414523928628        2.6462787659411204        3.5915604348765120     
 C  -4.8667542766977734        1.1386445550373123        1.7209862745509941     
 C -0.13044360871302113      -0.26426430250943089        7.3579072161689938     
 C   1.0506425798770944       -2.0342432747237700        6.1831808223542088     
 C   1.0144807875333874       -1.4258126277377625        2.8108730163976006     
 C   3.1270049024800262      -0.36964096005887109        3.3711159530988972     
 C   2.3819312501953043        2.7972568599274483        4.7353743268725079     
 C   2.8133611183912457        1.4062478344291987        6.6801106263478829     
 C  -1.6533673123888937       -1.3343733759742196        8.6211924614295402E-002
 H  -1.4053311992563884       0.53995704105885056        1.1219405605703390     
 C  -2.9399423052491427       -3.0281601902910213        1.2452053936414051     
 H  -3.7191045311780799       -2.4739997103764497        3.1774794416406182     
 C  -3.6002237780218778       -2.0859005828857731        6.7921781387123730     
 H  -1.9277009888204260       -1.5643821931717572        5.5464848663383615     
 C  -5.7226537815499441       -1.0629488211932538        6.2303885306430251     
 H  -5.6985473915445679       0.30803690614152301        4.5656238098936459     
 C  -5.5214260882834125        3.4719389759562489        3.1181005147758061     
 H  -3.9459446712062998        2.9188195202612728        4.4912551640712577     
 C  -5.8842721510617633        1.9738927213068911        1.2493030675862526     
 H  -4.6056494111678390       0.23496551230617857        1.1728979228705503     
 C -0.36550924520093936       -1.1344919857086901        8.4212183097828461     
 H -0.51363072683802269       0.75499889994602731        7.3929506707796202     
 C  0.79777338095625139       -2.9047844846674127        7.2467787807766895     
 H   1.5917867945520940       -2.3935185267897983        5.3135234394512070     
 C   1.6499993742399557       -2.1619320718632529        1.8076733626211172     
 H  -5.3919868950142794E-002  -1.5599243022130698        2.9720206142760213     
 C   3.7630471070229987       -1.1243219167784813        2.3797981606897061     
 H   3.6987857481585786       0.34391454401850924        3.9600854480249139     
 C   3.3643419075041785        3.6931685215288219        5.1653643493931769     
 H   1.8189230191739618        2.9995842556143009        3.8239771706728560     
 C   3.7862655543029815        2.3137555515332457        7.1110740464355571     
 H   2.5943164053629784       0.52008254132243692        7.2735233010452136     
 C  -2.1991582397054983       -2.6220309502073826       0.13267361493148663     
 H  -1.0707327466138188       -1.0226415472630903      -0.77786195297463190     
 H  -3.3534172080053026       -4.0333194755466639        1.3027817361301042     
 C  -4.9633875511947920       -1.9068504268018245        7.0462892553269061     
 H  -3.0022404252400210       -2.7301597417536376        7.4334604381446585     
 H  -6.7853319459270045      -0.92015762466950179        6.4220349712034102     
 C  -6.2157393187241166        3.1367168961894616        1.9510195537556247     
 H  -5.7709019912073058        4.3838040912440324        3.6590133973686307     
 H  -6.4302858643995009        1.7188865672598541       0.34189523903302033     
 C   9.3529634545793522E-002  -2.4559976584081533        8.3649269423244625     
 H -0.92269556929186003      -0.79235386246920581        9.2899227418281054     
 H   1.1453366935796965       -3.9345356170692449        7.1789354121925815     
 C   3.0221912107360396       -2.0068486593976917        1.5877626887375302     
 H   1.0626243949944629       -2.8370682937315483        1.1878846052708700     
 H   4.8321719425196372       -1.0007441555226588        2.2143599296044103     
 C   4.0670578263280932        3.4543682147943953        6.3516001837933782     
 H   3.5725256028999954        4.5852553726231031        4.5747569238346975     
 H   4.3361127892338986        2.1294112471932323        8.0327883851909885     
 H  -2.0272583136461515       -3.3034420308607739      -0.69809823181388220     
 H  -5.4254026385793681       -2.3993731448137647        7.9012908666123902     
 H  -7.0143686459818468        3.7796905954225903        1.5879887917530970     
 H -0.12086009187466870       -3.1273429946084628        9.1935354430026148     
 H   3.5080183199762418       -2.5472649729771502       0.77584272667813281     
 H   4.8306744279361622        4.1559611660966418        6.6833875393615045     
 Br   7.7517957711348444        5.0855832856823175        14.176971485988883     
 Co   8.3244642995550961        6.4945642903693539        12.374140764992454     
 P   10.209671371813206        7.6277860711823697        13.035870196796326     
 Br   8.8482283579494450        5.1753339528372111        10.492228304142833     
 P   6.4787729969307870        7.7201643952160151        11.768710401934428     
 C   9.9456898572630568        8.7975023211968697        14.409331313235423     
 C   11.102312573690631        8.6016502230076526        11.769063660398963     
 C   11.464888983330708        6.4507815681665113        13.663691453899085     
 C   6.7540245759811945        8.9448526520180351        10.447274556731283     
 C   5.6160146730531944        8.6302126656049545        13.100076840020961     
 C   5.1827268765290224        6.6246216833871499        11.077614598129383     
 C   9.2257925349197656        8.3537017189369944        15.535537522862770     
 C   10.406875388587791        10.123683425286696        14.360811702975173     
 C   10.370748098506684        9.5152255014629041        10.988511205250816     
 C   12.483276563607188        8.4590708147377178        11.548771320236725     
 C   11.738214227987445        5.2921773430433614        12.913054610450615     
 C   12.169599875189483        6.6831927093920296        14.857795881048180     
 C   7.5129830164771958        8.5463021458538382        9.3307959979628130     
 C   6.2088178830771525        10.239332418526613        10.489784306793926     
 C   6.3663755092185799        9.5019123149993074        13.909408989895347     
 C   4.2432041327312922        8.4635038998254224        13.354812436680522     
 C   4.8576354653342984        5.4431456680245329        11.769204692775837     
 C   4.4894807027018242        6.9507950951248079        9.8986511177191190     
 C   8.9907017198912982        9.2239360469097313        16.598838023692551     
 H   8.8426133998489629        7.3344354569951351        15.570582886632172     
 C   10.153981134827236        10.994231116895078        15.424398771873467     
 H   10.948027362223424        10.482957566614310        13.491158691146698     
 C   11.006267768231176        10.251345531013378        9.9853123299688207     
 H   9.3023453989372040        9.6493305794837578        11.149652413734048     
 C   13.119319354889525        9.2137522803735568        10.557454078987012     
 H   13.055059046948635        7.7455229621857393        12.137748291442335     
 C   12.720615996241943        4.3962681615485861        13.343070298004861     
 H   11.175225148916441        5.0898460484370078        12.001646509357961     
 C   13.142494691817808        5.7756875115297897        15.288784492075722     
 H   11.950541354196611        7.5693599442426596        15.451199838707163     
 C   7.7028568872393173        9.4237815855865641        8.2638209609669531     
 H   7.9509186431467080        7.5494622951288655        9.2995668453335671     
 C   6.4162855816929598        11.117573151999970        9.4228122335570283     
 H   5.6371516208369581        10.563426293132769        11.355102188112483     
 C   5.7560377912639131        10.175327834651997        14.969814845684434     
 H   7.4285593074763767        9.6538267044679529        13.724112157695565     
 C   3.6336137814352423        9.1523616448924248        14.408031716547406     
 H   3.6577256987669520        7.7813774949165149        12.743265780201336     
 C   3.8348353438864984        4.6174930509606211        11.295764747522821     
 H   5.4103512242945024        5.1705980088385060        12.668885704079061     
 C   3.4719450240273551        6.1155559413710483        9.4269889877454300     
 H   4.7505749890413149        7.8544769472778153        9.3505624903310345     
 C   9.4497268207539946        10.545446576689320        16.542541176679119     
 H   8.4335031971896743        8.8817998118449282        17.467535571866058     
 H   10.501532842164909        12.023986328566581        15.356551346108967     
 C   12.378462362405749        10.096270772209129        9.7654104519458151     
 H   10.418891960834106        10.926477304592776        9.3655190765217178     
 H   14.188446535498160        9.0901830725139465        10.392023740710270     
 C   13.423304333135501        4.6350726374722848        14.529321412539858     
 H   12.928814099353744        3.5041793925571105        12.752471782785102     
 H   13.692321551621196        5.9600344405725494        16.210510407173121     
 C   7.1570556321827317        10.711435899334189        8.3102745078513891     
 H   8.2854785372792357        9.1120434027903183        7.3997413762506614     
 H   6.0028053948619142        12.122730817891696        9.4803837143664413     
 C   4.3928763873093848        9.9962674937632787        15.223931237322510     
 H   6.3540189197843224        10.819587642675339        15.611098266755928     
 H   2.5709377288330200        9.0095601399075473        14.599682862267031     
 C   3.1404910962822323        4.9527280649660890        10.128705335409789     
 H   3.5853701543969163        3.7056252021263112        11.836677792527752     
 H   2.9259062748656990        6.3705729807936118        8.5195988310418631     
 H   9.2353186139191337        11.216798921400869        17.371139672019488     
 H   12.864292271537382        10.636688228859445        8.9534929199080668     
 H   14.186912822167365        3.9334810478343205        14.861129806204495     
 H   7.3289376152553860        11.392837693579514        7.4794910416613094     
 H   3.9308618900723147        10.488784786537973        16.078937010916079     
 H   2.3418471185405454        4.3097620025112926        9.7656923086655780     
         142

 Br -0.50994219735624335        2.9105933587164285        2.3100695214834701     
 Co  -1.0318273522316153        1.5948714990321791        4.1950631298523522     
 P  -2.8760068467107844       0.36571412859590202        3.5918180859252584     
 Br  -1.6063261973005634        3.0073392574533222        5.9948374104883380     
 P  0.85489176654805643       0.46519236504863504        4.8589615393932073     
 C  -2.6003057798112672      -0.86109559128359869        2.2723917165702665     
 C  -3.7376136559641284      -0.54188157054930430        4.9256665117061980     
 C  -4.1736175699597196        1.4581197423393450        2.8982752436240955     
 C  0.59136710992019836      -0.70240039559848699        6.2344370387650550     
 C   1.7486816813991748      -0.51113117189753521        3.5946409070209109     
 C   2.1085428463935720        1.6453399746396198        5.4843266679787153     
 C  -1.8398346225108111      -0.46429334299289848        1.1562916417171381     
 C  -3.1487366418853213       -2.1543591869234100        2.3146767568917741     
 C  -2.9865250589120413       -1.4119657647274588        5.7361072936396331     
 C  -5.1101130247929785      -0.37425620978829094        5.1817204299679913     
 C  -4.5007140061846220        2.6404714384596679        3.5875950399131669     
 C  -4.8663914767976024        1.1283521304401825        1.7198728871164553     
 C -0.12701697351402277      -0.25685699137938711        7.3610241650589163     
 C   1.0493362587291786       -2.0297951302794450        6.1856927425276087     
 C   1.0178423425667249       -1.4263266950406672        2.8152048596820314     
 C   3.1299566323477204      -0.36947067760186120        3.3756638877295817     
 C   2.3798583117872507        2.8030628398757136        4.7314085777627009     
 C   2.8137228518136497        1.4165399788545217        6.6789978263823357     
 C  -1.6516769376111162       -1.3420619177491595        8.9188373638471971E-002
 H  -1.3997976135453414       0.53168540154030064        1.1252039221834420     
 C  -2.9429946599913848       -3.0329058088210998        1.2475875476138210     
 H  -3.7215859223302399       -2.4770952549592535        3.1798236461360503     
 C  -3.5958933144235607       -2.0829778434769866        6.7987081797364013     
 H  -1.9245781027989204       -1.5645550760618925        5.5498862775490050     
 C  -5.7186840165691706       -1.0605891276465811        6.2373168249386426     
 H  -5.6961219751095342       0.30665683112164022        4.5693035596393106     
 C  -5.5250513921898294        3.4634298412836526        3.1124633258893297     
 H  -3.9484138626837075        2.9157124730582940        4.4868397653459695     
 C  -5.8856250775818983        1.9608213096074212        1.2466235950851952     
 H  -4.6036689468115188       0.22399959489896154        1.1735275971144388     
 C -0.36381985422408858       -1.1268055708093585        8.4241946789815270     
 H -0.50809891609479363       0.76326844533418325        7.3962141481934367     
 C  0.79472166492980922       -2.9000400382956752        7.2491612412595119     
 H   1.5893065817637935       -2.3904234053274749        5.3158684375628376     
 C   1.6543293647584139       -2.1648577452681184        1.8142053638304338     
 H  -5.0797272361692250E-002  -1.5597541856833059        2.9754240971280228     
 C   3.7670161862786138       -1.1266832421152877        2.3867268676427602     
 H   3.7012105419246231       0.34529407547377922        3.9637646195268301     
 C   3.3607160510583460        3.7016765631079620        5.1597266750695745     
 H   1.8164537031873436        3.0026895127769397        3.8195611376553833     
 C   3.7849112329339802        2.3268270498896495        7.1083951565998298     
 H   2.5962956480908996       0.53104848634723978        7.2741539583871537     
 C  -2.2008048286828443       -2.6284175009541042       0.13527193057237022     
 H  -1.0680633412225742       -1.0314997792987126      -0.77470731774191126     
 H  -3.3590049447518644       -4.0371191376733302        1.3047689409631891     
 C  -4.9587097757559304       -1.9030056623327340        7.0541349612674367     
 H  -2.9975020175892535       -2.7260498702577638        7.4408167397327096     
 H  -6.7811141774290817      -0.91705877452869422        6.4299714778959798     
 C  -6.2190412857875099        3.1244996075271128        1.9461189040829805     
 H  -5.7761154720617132        4.3760555133166505        3.6514651061431409     
 H  -6.4314911746840773        1.7030976823875350       0.33976584356632961     
 C   9.1882859633931460E-002  -2.4496129081549340        8.3675252598648040     
 H -0.92002771263738770      -0.78349828004376010        9.2930771149071916     
 H   1.1397503153704422       -3.9307368626514947        7.1809230216843183     
 C   3.0268683431926577       -2.0106959399128987        1.5956097332558017     
 H   1.0673623829401908       -2.8411818786108980        1.1952436587301678     
 H   4.8363889058211473       -1.0038443155628634        2.2222963612893651     
 C   4.0637547560841005        3.4665851596555024        6.3466995619697917     
 H   3.5673117915076875        4.5930025083325718        4.5672076862065980     
 H   4.3349055314134288        2.1452008084850194        8.0306600447056802     
 H  -2.0305390882420093       -3.3102158073962182      -0.69558304922264236     
 H  -5.4198089743162425       -2.3936865230917466        7.9107934481287279     
 H  -7.0190171277419884        3.7652188888089433        1.5818865276341045     
 H -0.12414110536502782       -3.1205712467629598        9.1960504356720474     
 H   3.5136111639205678       -2.5529544514369307       0.78534677535337383     
 H   4.8260245991158666        4.1704327947194608        6.6772852952200825     
 Br   7.7498881460067564        5.0821289500655729        14.172504256234181     
 Co   8.3244385465362587        6.4945624863208433        12.372715751976489     
 P   10.211165192452683        7.6242309554040908        13.036611363034504     
 Br   8.8463225060840180        5.1787837946323814        10.487762041792282     
 P   6.4802673438793086        7.7237154009710931        11.769449919852461     
 C   9.9476169113140607        8.7918329484350899        14.412073309853533     
 C   11.104955834628372        8.6005494805928571        11.772287903591190     
 C   11.464812413756148        6.4440933362485504        13.661999170214399     
 C   6.7559525938182095        8.9505180737194223        10.450015201910613     
 C   5.6186581987726711        8.6313091381361051        13.103299403430265     
 C   5.1826509053081784        6.6313059177553928        11.075920273408567     
 C   9.2292215370674384        8.3462920739398392        15.538653432706059     
 C   10.405571054094544        10.119233257808750        14.363322647911724     
 C   10.374114443499506        9.5157357236600504        10.992842624854724     
 C   12.486233321876970        8.4588977188175427        11.553320015478011     
 C   11.736146858217248        5.2863687984466967        12.909091372692970     
 C   12.169964092742520        6.6728983612068005        14.856686009821116     
 C   7.5164137046985182        8.5537080628656703        9.3339109599676444     
 C   6.2075142209215493        10.243778521444046        10.492293769224228     
 C   6.3697418204277012        9.5013984191300231        13.913738348287296     
 C   4.2461613090490831        8.4636720310812237        13.359359872909794     
 C   4.8555681344523212        5.4489502916494965        11.765239319312441     
 C   4.4898459004327336        6.9610856898959472        9.8975390361898210     
 C   8.9923915280906286        9.2162477691489411        16.601812569838135     
 H   8.8481482354604228        7.3261633248332227        15.573845449965416     
 C   10.150929475090869        10.989485100694697        15.426779453140655     
 H   10.945549678094457        10.479860391207719        13.493503039419521     
 C   11.010602690310497        10.254267438545176        9.9918440234971904     
 H   9.3054726360169902        9.6491561774363550        11.153054980998204     
 C   13.123293562265642        9.2161108451715226        10.564383629609090
[truncated: 533,334 more chars]
