# Supplementary material for: Unraveling the Contributions to Spin–Lattice Relaxation in Kramers Single-Molecule Magnets
Source: J Am Chem Soc. 2022 Dec 9;144(50):22965–75. doi: 10.1021/jacs.2c08876 (PMC9782788; doi:10.1021/jacs.2c08876)
Supplement: Supplementary file 2 — ja2c08876_si_002.zip [file ja2c08876_si_002.zip › phonon_Co/mol-5/mode-1-10/5/Cart_disp.xyz]

         142

 Br -0.54744068911016841        2.8227393468009576        2.2294283501548811     
 Co  -1.1487839170686742        1.5949129789196437        4.1590639468346140     
 P  -3.0121854095529561       0.37606982016448243        3.5855561282529784     
 Br  -1.6438297322899706        3.0952911964655367        5.9141733666273471     
 P  0.71871819374552781       0.45490416625266522        4.8526760656815480     
 C  -2.7305098383093380      -0.84017815651784844        2.2575665242587979     
 C  -3.8833229895108134      -0.55244796499507298        4.8990660077904984     
 C  -4.2843153426039535        1.5030613866039519        2.9047495699209347     
 C  0.46115747665625423      -0.72324980696958774        6.2195875885984888     
 C   1.6029684259609762      -0.50050020096195968        3.5680114374452585     
 C   1.9978629322062453        1.6004478985006692        5.4907877328333701     
 C  -2.0048084977481992      -0.42170802337302982        1.1265415300202408     
 C  -3.2056911397511936       -2.1608633817538210        2.3264214972445019     
 C  -3.1375966398713397       -1.4313869813415505        5.7053103531854834     
 C  -5.2618464478996216      -0.40523311455300898        5.1320549824532735     
 C  -4.6214730902667265        2.6566974443876026        3.6369692211833455     
 C  -4.9203036251253289        1.2520487810790408        1.6744473327728613     
 C -0.29199596293537367      -0.29936697162275622        7.3312474187442955     
 C  0.99236796211345768       -2.0232259103719374        6.1974172630239837     
 C  0.86676147227903666       -1.4068336330617623        2.7843755816997415     
 C   2.9782196200057420      -0.33843499101361796        3.3259662431804093     
 C   2.2591128923791555        2.7869029559138649        4.7807945506628888     
 C   2.7598397741282703        1.2928636658118278        6.6335459031341584     
 C  -1.7739755639737191       -1.3071969773326091        7.5349398805692941E-002
 H  -1.6138245708218335       0.59321858757478463        1.0753626700365579     
 C  -2.9555940382545294       -3.0475099878542875        1.2753507231238377     
 H  -3.7536608497345454       -2.5014190592987138        3.1999683926489020     
 C  -3.7575375850637900       -2.1288708177200322        6.7440875025633913     
 H  -2.0712546086886801       -1.5698426196815392        5.5346392551566748     
 C  -5.8814614697636687       -1.1206433906047533        6.1605834988361181     
 H  -5.8447309191108614       0.28026217501653261        4.5215989873888258     
 C  -5.5958809356783243        3.5313771111681875        3.1497555692635686     
 H  -4.1081303457598484        2.8758296530433265        4.5745313469548528     
 C  -5.8868759098570553        2.1375536328607696        1.1883690096279949     
 H  -4.6514644588951946       0.37060869278630343        1.0950413334930273     
 C -0.48613590794321959       -1.1615914897272683        8.4103296743581115     
 H -0.72212270256525912       0.70181429250168403        7.3463431425158428     
 C  0.78210047361036972       -2.8853660823949618        7.2769064411555124     
 H   1.5572177088682317       -2.3660398948508341        5.3359948089899545     
 C   1.4926691350951391       -2.1188890163540721        1.7595448975682828     
 H -0.19748294725300067       -1.5543904986739447        2.9601474505288135     
 C   3.6042290046521201       -1.0665701735535127        2.3099572533939416     
 H   3.5526035870013657       0.37174104805854130        3.9160303515020320     
 C   3.2899029440171237        3.6337856319887689        5.1970445237767411     
 H   1.6567452868961601        3.0426589868684375        3.9072732373044308     
 C   3.7836939628685977        2.1501039457507822        7.0501266000655667     
 H   2.5485347292332152       0.38444424100276237        7.1956202448486160     
 C  -2.2423085570758001       -2.6233301771571096       0.15243009559963866     
 H  -1.2112814416208875      -0.98052111334751602      -0.79600035126164737     
 H  -3.3127671388070947       -4.0724735543752955        1.3547679132714103     
 C  -5.1268377407032002       -1.9692628413883426        6.9761490991860633     
 H  -3.1617523675282158       -2.7771375537731799        7.3842202818787293     
 H  -6.9494272530387917      -0.99604852259773935        6.3332544783364888     
 C  -6.2284634755035251        3.2744854644008266        1.9270843348864615     
 H  -5.8498818595966089        4.4234664423690511        3.7204997752378541     
 H  -6.3837179685862253        1.9419682827336366       0.23761258646460728     
 C   5.0355029897803022E-002  -2.4546241665998507        8.3846618212021902     
 H  -1.0632613549234988      -0.83438822249308342        9.2717563444478586     
 H   1.1859612100283816       -3.8953150852777347        7.2309093247375067     
 C   2.8587249620021713       -1.9443705850659569        1.5175824655725354     
 H  0.90309143729482022       -2.7900083591912050        1.1386005515844360     
 H   4.6680670118773779      -0.92480237844511382        2.1255443705097705     
 C   4.0543582423538096        3.3166280446996645        6.3276781337850636     
 H   3.4935582149775386        4.5456612696824319        4.6362878606634670     
 H   4.3827229640974013        1.9063163997281911        7.9284808215769980     
 H  -2.0317470630084182       -3.3109907942856354      -0.66409044539134066     
 H  -5.6000531711851398       -2.4810104596805767        7.8127435994795702     
 H  -6.9836646756352803        3.9600133331868492        1.5480648159690429     
 H -0.12537990875374785       -3.1197184767855481        9.2275211237061150     
 H   3.3333476709500860       -2.4655631674308296       0.68725365160960161     
 H   4.8614039445731478        3.9756607301122577        6.6434875905347308     
 Br   7.8408041645691826        5.2667925411518102        14.378449600237026     
 Co   8.4421852334940617        6.4945367217873313        12.448762704434724     
 P   10.305595607242148        7.7133963766767364        13.022233483076404     
 Br   8.9372702709799334        4.9940881431084829        10.693718288174352     
 P   6.5746979764839493        7.6345241057443163        11.755076159699881     
 C   10.023907525959350        8.9296756688331556        14.350193679009944     
 C   11.176722492202899        8.6418860561808888        11.708696928840947     
 C   11.577734261991148        6.5864325561208217        13.703064294893339     
 C   6.8322618093057796        8.8126646726707811        10.388154685554019     
 C   5.6904148528477352        8.5899451420186637        13.039709124702998     
 C   5.2955680226679176        6.4889607422626465        11.116964285654062     
 C   9.2981517982433406        8.5112475596106680        15.481198368642692     
 C   10.499137727274780        10.250342971874741        14.281338428100845     
 C   10.430990050481180        9.5208271784452041        10.902461088274405     
 C   12.555239804851098        8.4946558026064256        11.475682360528294     
 C   11.914932234262958        5.4328030975351753        12.970850620633204     
 C   12.213692710562130        6.8374638571180419        14.933379182774985     
 C   7.5853978346404229        8.3887617276928381        9.2764912775654267     
 C   6.3010734076575146        10.112648937125291        10.410320605367255     
 C   6.4265955648330584        9.4963003376230368        13.823345553247233     
 C   4.3151592886596104        8.4278740906368128        13.281724189830618     
 C   5.0343328432058341        5.3025016378362597        11.826957296204139     
 C   4.5335773680125415        6.7965417269987025        9.9742131039635993     
 C   9.0673089598272565        9.3967594383141666        16.532370650523777     
 H   8.9071328267072918        7.4963354267933875        15.532376963197715     
 C   10.249031183780778        11.137012248634740        15.332388033189057     
 H   11.047149558631348        10.590866232876095        13.407805186789371     
 C   11.050920073504162        10.218301796084905        9.8636719105017594     
 H   9.3646529066085300        9.6592960687960705        11.073151629088082     
 C   13.174843078390268        9.2100551259650079        10.447139034593439     
 H   13.138129026356998        7.8091577508940269        12.086130038032389     
 C   12.889353201520867        4.5581491644450605        13.458083592833670     
 H   11.401610784989519        5.2136568910737067        12.033278945087396     
 C   13.180276900416953        5.9519835950975652        15.419476976882800     
 H   11.944822189994470        7.7188998373318745        15.512778130424024     
 C   7.7795325424562147        9.2509736730780521        8.1973980903179839     
 H   8.0155118920304087        7.3875749689049544        9.2614006151051633     
 C   6.5113416331542373        10.974778324756782        9.3308224381543940     
 H   5.7362369765361185        10.455478407132958        11.271745097992630     
 C   5.8006582794498112        10.208367781112896        14.848150943159638     
 H   7.4908428739507062        9.6438637340565698        13.647595638899766     
 C   3.6891190933025295        9.1560223024230183        14.297705302749126     
 H   3.7407958084928898        7.7176830766790685        12.691657831291048     
 C   4.0035420909425516        4.4556139928736505        11.410716978280291     
 H   5.6367102944128531        5.0467473670166365        12.700472861674813     
 C   3.5097218164392316        5.9392975679576168        9.5576424811627803     
 H   4.7448725659489961        7.7049615048337987        9.4121353855604930     
 C   9.5356880543687694        10.712873889335667        16.455288109432143     
 H   8.5045652618520773        9.0701215000219069        17.403702558482895     
 H   10.606239076206771        12.161962549854236        15.252969676171375     
 C   12.420214135488632        10.058680813591918        9.6315853856194185     
 H   10.455131607317185        10.866577575510151        9.2235525127970490     
 H   14.242803957572104        9.0854483768822298        10.274448780895657     
 C   13.521906771149256        4.8150599458730579        14.680767197507919     
 H   13.143388294594732        3.6660653374387477        12.887344993506991     
 H   13.677095563114284        6.1475838064557813        16.370243585054059     
 C   7.2430608459502546        10.544014546520572        8.2230592612445417     
 H   8.3566370055837247        8.9237524296428052        7.3359653543493675     
 H   6.1074976704243724        11.984733792819448        9.3768175718572877     
 C   4.4345980284265405        10.033841146470728        15.090083662171109     
 H   6.3902181867087142        10.879499546134081        15.469099421991210     
 H   2.6252779729635516        9.0142488756522319        14.482095780203679     
 C   3.2390704802678814        4.7727711053381601        10.280092828334865     
 H   3.7998999289059658        3.5437346788877702        11.971473705335779     
 H   2.9106803633407026        6.1830823278434766        8.6792947704691041     
 H   9.3251148764148351        11.400554858105236        17.271788979475044     
 H   12.893418092352107        10.570424039702779        8.7949815585534132     
 H   14.277118339323378        4.1295517441887002        15.059799084003878     
 H   7.4187889231796307        11.209096309500140        7.3801874980985795     
 H   3.9599503223615891        10.555038741812799        15.920395482704059     
 H   2.4320217656463852        4.1137379233337130        9.9642901393882948     
         142

 Br -0.54422886707965989        2.8295510631859098        2.2365889975221371     
 Co  -1.1429151525252406        1.5949110388886614        4.1618617264078832     
 P  -3.0064191476003086       0.37803932081125829        3.5853508762203297     
 Br  -1.6406188832004722        3.0884753904622602        5.9213345619009798     
 P  0.72448455170825143       0.45293208132003199        4.8524717493924712     
 C  -2.7253466759388711      -0.83725633879695605        2.2563882565858577     
 C  -3.8778847256802726      -0.55115037809031930        4.8981396478509742     
 C  -4.2787241779837553        1.5054950505487543        2.9056118434048881     
 C  0.46632120919844150      -0.72617418696610836        6.2184102815735649     
 C   1.6084072150529276      -0.50179995531886179        3.5670860564379954     
 C   2.0034536157459328        1.5980124410056358        5.4916505613617010     
 C  -1.9989592390457893      -0.41865088984937837        1.1258472527742287     
 C  -3.2019286152236339       -2.1574238620661297        2.3240762964972768     
 C  -3.1323964351377729       -1.4307740787844729        5.7038190389612096     
 C  -5.2563264115046406      -0.40356425911035854        5.1313547851556098     
 C  -4.6139843484083904        2.6599512733282227        3.6372762885941783     
 C  -4.9178619776390624        1.2530686457650888        1.6774979816942184     
 C -0.28614565810360498      -0.30242659040161840        7.3305543918370804     
 C  0.99613080174778479       -2.0266680724783406        6.1950726928777851     
 C  0.87196242727008477       -1.4074484390486743        2.7828847552997544     
 C   2.9837402597154550      -0.34010597306293711        3.3252675711663890     
 C   2.2666012202351977        2.7836467641481719        4.7811012763947449     
 C   2.7622807146168569        1.2918429803662363        6.6365974592724504     
 C  -1.7690438950000333       -1.3035582451109786        7.3957833230408290E-002
 H  -1.6069967329557417       0.59593207593604547        1.0755703795147300     
 C  -2.9528274210218028       -3.0434578459315733        1.2722950565676459     
 H  -3.7503201295578181       -2.4980359878737781        3.1973202121764568     
 C  -3.7524866960506005       -2.1286220865940306        6.7422475077052217     
 H  -2.0661068036092458       -1.5694572244774623        5.5330206184288411     
 C  -5.8761014325904855       -1.1192924629395156        6.1595703591343121     
 H  -5.8389982634153181       0.28254796033570601        4.5214083911793850     
 C  -5.5898017457694085        3.5339361419447783        3.1518369893153904     
 H  -4.0984160875718558        2.8799987270861602        4.5732375469821100     
 C  -5.8858663196792023        2.1378670048877311        1.1931573696515951     
 H  -4.6504610083404350       0.37095438007698828        1.0985248747033760     
 C -0.48120267894105861       -1.1652326842109049        8.4089394661502066     
 H -0.71529378076199612       0.69909831837159986        7.3465522586100507     
 C  0.78486773439485125       -2.8894208926502136        7.2738514588227368     
 H   1.5605583014648203       -2.3694256553982926        5.3333469917404566     
 C   1.4977211532153822       -2.1191394814163682        1.7577055200348688     
 H -0.19233448112035062       -1.5547777645952476        2.9585288448623728     
 C   3.6095900082545143       -1.0679228992458369        2.3089456392392447     
 H   3.5583365791112973       0.36945302741061425        3.9158416448519309     
 C   3.2959816988812678        3.6312245494393305        5.1991250033679046     
 H   1.6664592289013520        3.0384868331500154        3.9059788554342090     
 C   3.7847028513301679        2.1497900521082429        7.0549152507772881     
 H   2.5495373052665546       0.38409829175262428        7.1991054703861845     
 C  -2.2390807583720100       -2.6191139578242542       0.14975336639965672     
 H  -1.2059891203748432      -0.97686928422014019      -0.79714394424856494     
 H  -3.3111676133817398       -4.0680460700515315        1.3508769212728400     
 C  -5.1217057852630399       -1.9686413175639255        6.9745563981317602     
 H  -3.1568567353868047       -2.7774600796445208        7.3819006936597935     
 H  -6.9439640372068521      -0.99426823029285238        6.3325347736296642     
 C  -6.2256809890733482        3.2755382736207852        1.9314665181171384     
 H  -5.8425441036217780        4.4265199004655980        3.7223318456409613     
 H  -6.3852629116919140        1.9410769721269547       0.24421082614637693     
 C   5.3584163822912888E-002  -2.4588429288548581        8.3819861708570809     
 H  -1.0579671724673239      -0.83804263306842919        9.2706143218154651     
 H   1.1875611300419626       -3.8997453022388480        7.2270186829406313     
 C   2.8638581383420627       -1.9449937564476589        1.5159908977939085     
 H  0.90798839301507928       -2.7896875257466447        1.1362813695202141     
 H   4.6735312322635085      -0.92658436327285809        2.1248264678692821     
 C   4.0571402172111188        3.3155740390446811        6.3320596404708107     
 H   3.5008955617786617        4.5426053366183101        4.6381183182802932     
 H   4.3811771729375311        1.9072079272617817        7.9350796210731485     
 H  -2.0293901220529973       -3.3062104013663536      -0.66742570339677365     
 H  -5.5949565263258831       -2.4806248980565480        7.8109942848505920     
 H  -6.9821783610085166        3.9604038055975068        1.5540274864355907     
 H -0.12302125914106046       -3.1245013387762706        9.2241870944358091     
 H   3.3384458548375817       -2.4659500967092880       0.68550547372412163     
 H   4.8628898574744905        3.9752691933066449        6.6494490466679945     
 Br   7.8375937012307233        5.2599773965292203        14.371279393865176     
 Co   8.4363159262593577        6.4945392728479652        12.445957865922988     
 P   10.299828412055041        7.7114266866578998        13.022433560707583     
 Br   8.9340569790409354        5.0009080364280587        10.686546859500636     
 P   6.5689304019897516        7.6364979664771004        11.755277185164887     
 C   10.018744057391382        8.9267520937464973        14.351368262919447     
 C   11.171283876667754        8.6405897470918429        11.709619507343900     
 C   11.572141768281591        6.5839973574697810        13.702195637238672     
 C   6.8270967360454904        8.8155915475322413        10.389329259746319     
 C   5.6849765521403484        8.5912458110527314        13.040632844252849     
 C   5.2899753466545212        6.4913990369795140        11.116098112346359     
 C   9.2923049836811735        8.5081865368251357        15.481889984955558     
 C   10.495372427761042        10.246902603406005        14.283679977635803     
 C   10.425789828637120        9.5202154501679441        10.903948171380684     
 C   12.549719749913542        8.4929890655611047        11.476380156606881     
 C   11.907440124299809        5.4295473637984166        12.970536924666545     
 C   12.211251327384023        6.8364416260521397        14.930321433986235     
 C   7.5795471463884025        8.3918249025431972        9.2771817882821548     
 C   6.2973080118296387        10.116093144299025        10.412662639858892     
 C   6.4213964597664059        9.4969149688068857        13.824834642124872     
 C   4.3096393662566301        8.4295462957799714        13.282422768624086     
 C   5.0268417393855422        5.3057608339894466        11.826647158783931     
 C   4.5311351562219144        6.7975655088037676        9.9711578576454194     
 C   9.0623802225008934        9.3931156492884575        16.533760564187588     
 H   8.9003092122169285        7.4936173142087181        15.532166593202829     
 C   10.246262260161739        11.132958102578003        15.335441127299605     
 H   11.043803943494780        10.587483963577291        13.410449035629904     
 C   11.045869758888955        10.218054742935658        9.8655083306816724     
 H   9.3595048271231036        9.6589111556612668        11.074764999598679     
 C   13.169483657420754        9.2087069165667579        10.448150578908768     
 H   13.132396102469148        7.8068742412743255        12.086318682635770     
 C   12.883270043614823        4.5555869945078076        13.455994556536986     
 H   11.391892038790044        5.2094865454050217        12.034566645618026     
 C   13.179267042021104        5.9516666863476875        15.414680518438661     
 H   11.943820609989746        7.7185520310402813        15.509287792982823     
 C   7.7745991721784042        9.2546190685641498        8.1987863382120842     
 H   8.0086832951088880        7.3902948025747071        9.2611887420499048     
 C   6.5085717657115252        10.978835737143942        9.3338753484066750     
 H   5.7328930820193129        10.458865389326311        11.274390246028000     
 C   5.7956096482823209        10.208617490187251        14.849989863516656     
 H   7.4856961046681709        9.6442504894487406        13.649211349614779     
 C   3.6837604015074032        9.1573756351368676        14.298718224881670     
 H   3.7350624766432454        7.7199730639601150        12.691846594821495     
 C   3.9974605738454243        4.4581783897799676        11.408632532876275     
 H   5.6269930686322107        5.0509223612458047        12.701764109876073     
 C   3.5087117058822699        5.9396148120747352        9.5528495670196421     
 H   4.7438692488865462        7.7053105614471091        9.4086466993724684     
 C   9.5324608559853310        10.708653561313882        16.457963297870535     
 H   8.4992783630794744        9.0664626913158113        17.404845389123750     
 H   10.604635472741432        12.157533738311525        15.256858163422807     
 C   12.415083080339199        10.058061672992324        9.6331758475434466     
 H   10.450236733841326        10.866901326124642        9.2258678361721973     
 H   14.237341626683499        9.0836714618231191        10.275167947980874     
 C   13.519121859746793        4.8140031407644051        14.676376698707523     
 H   13.136044841149996        3.6630084342318106        12.885505066201642     
 H   13.678641491793570        6.1484709244579925        16.363636666541357     
 C   7.2398305090827426        10.548237061524544        8.2257332665573148     
 H   8.3513437916945392        8.9274119861106662        7.3371057420318992     
 H   6.1058942171831534        11.989166256663475        9.3807062165194228     
 C   4.4294684658002135        10.034464007932192        15.091676309907553     
 H   6.3853255458282776        10.879177333017378        15.471417904266650     
 H   2.6198162257753737        9.0160317734996198        14.482816156893495     
 C   3.2362865886194871        4.7738285458112522        10.275706889808122     
 H   3.7925591231956677        3.5467940811983816        11.969639213873990     
 H   2.9122255744436676        6.1821943600963021        8.6726913876956484     
 H   9.3227591086790937        11.395769323999975        17.275123690201291     
 H   12.888322961159501        10.570041104087640        8.7967291369907432     
 H   14.275629130882210        4.1291563377992651        15.053827457058684     
 H   7.4164294095706493        11.213883572925132        7.3835205214186503     
 H   3.9548570450985099        10.555425147297159        15.922145591018856     
 H   2.4305340693290658        4.1141329709220269        9.9583238582988809     
         142

 Br -0.54101704504915149        2.8363627795708619        2.2437496448893932     
 Co  -1.1370463879818069        1.5949090988576793        4.1646595059811533     
 P  -3.0006528856476606       0.38000882145803416        3.5851456241876809     
 Br  -1.6374080341109736        3.0816595844589831        5.9284957571746126     
 P  0.73025090967097506       0.45095999638739870        4.8522674331033935     
 C  -2.7201835135684043      -0.83433452107606365        2.2552099889129180     
 C  -3.8724464618497323      -0.54985279118556574        4.8972132879114492     
 C  -4.2731330133635579        1.5079287144935567        2.9064741168888411     
 C  0.47148494174062877      -0.72909856696262898        6.2172329745486401     
 C   1.6138460041448788      -0.50309970967576378        3.5661606754307327     
 C   2.0090442992856206        1.5955769835106022        5.4925133898900329     
 C  -1.9931099803433794      -0.41559375632572687        1.1251529755282166     
 C  -3.1981660906960743       -2.1539843423784388        2.3217310957500517     
 C  -3.1271962304042060       -1.4301611762273954        5.7023277247369348     
 C  -5.2508063751096596      -0.40189540366770804        5.1306545878579461     
 C  -4.6064956065500535        2.6632051022688423        3.6375833560050110     
 C  -4.9154203301527959        1.2540885104511368        1.6805486306155752     
 C -0.28029535327183630      -0.30548620918048058        7.3298613649298661     
 C  0.99989364138211201       -2.0301102345847437        6.1927281227315856     
 C  0.87716338226113300       -1.4080632450355861        2.7813939288997673     
 C   2.9892608994251679      -0.34177695511225614        3.3245688991523683     
 C   2.2740895480912400        2.7803905723824784        4.7814080021266001     
 C   2.7647216551054434        1.2908222949206449        6.6396490154107424     
 C  -1.7641122260263473       -1.2999195128893481        7.2566267655123640E-002
 H  -1.6001688950896502       0.59864556429730620        1.0757780889929021     
 C  -2.9500608037890768       -3.0394057040088587        1.2692393900114540     
 H  -3.7469794093810909       -2.4946529164488425        3.1946720317040120     
 C  -3.7474358070374110       -2.1283733554680291        6.7404075128470522     
 H  -2.0609589985298120       -1.5690718292733852        5.5314019817010065     
 C  -5.8707413954173022       -1.1179415352742779        6.1585572194325060     
 H  -5.8332656077197758       0.28483374565487934        4.5212177949699432     
 C  -5.5837225558604926        3.5364951727213687        3.1539184093672117     
 H  -4.0887018293838642        2.8841678011289940        4.5719437470093673     
 C  -5.8848567295013492        2.1381803769146930        1.1979457296751954     
 H  -4.6494575577856745       0.37130006736767313        1.1020084159137247     
 C -0.47626944993889764       -1.1688738786945414        8.4075492579422999     
 H -0.70846485895873323       0.69638234424151568        7.3467613747042586     
 C  0.78763499517933278       -2.8934757029054659        7.2707964764899620     
 H   1.5638988940614087       -2.3728114159457507        5.3306991744909586     
 C   1.5027731713356252       -2.1193899464786647        1.7558661425014546     
 H -0.18718601498770060       -1.5551650305165503        2.9569102391959321     
 C   3.6149510118569084       -1.0692756249381614        2.3079340250845477     
 H   3.5640695712212289       0.36716500676268721        3.9156529382018292     
 C   3.3020604537454115        3.6286634668898921        5.2012054829590673     
 H   1.6761731709065442        3.0343146794315934        3.9046844735639876     
 C   3.7857117397917381        2.1494761584657041        7.0597039014890104     
 H   2.5505398812998936       0.38375234250248613        7.2025906959237540     
 C  -2.2358529596682200       -2.6148977384913987       0.14707663719967479     
 H  -1.2006967991287989      -0.97321745509276436      -0.79828753723548262     
 H  -3.3095680879563854       -4.0636185857277667        1.3469859292742694     
 C  -5.1165738298228804       -1.9680197937395083        6.9729636970774571     
 H  -3.1519611032453940       -2.7777826055158616        7.3795811054408569     
 H  -6.9385008213749124      -0.99248793798796542        6.3318150689228396     
 C  -6.2228985026431722        3.2765910828407439        1.9358487013478154     
 H  -5.8352063476469480        4.4295733585621457        3.7241639160440689     
 H  -6.3868078547976026        1.9401856615202731       0.25080906582814655     
 C   5.6813297748022754E-002  -2.4630616911098655        8.3793105205119716     
 H  -1.0526729900111489      -0.84169704364377507        9.2694722991830716     
 H   1.1891610500555436       -3.9041755191999612        7.2231280411437560     
 C   2.8689913146819541       -1.9456169278293611        1.5143993300152818     
 H  0.91288534873533822       -2.7893666923020848        1.1339621874559924     
 H   4.6789954526496400      -0.92836634810060237        2.1241085652287937     
 C   4.0599221920684290        3.3145200333896980        6.3364411471565578     
 H   3.5082329085797848        4.5395494035541883        4.6399487758971203     
 H   4.3796313817776609        1.9080994547953720        7.9416784205692981     
 H  -2.0270331810975764       -3.3014300084470718      -0.67076096140220665     
 H  -5.5898598814666256       -2.4802393364325193        7.8092449702216138     
 H  -6.9806920463817530        3.9607942780081644        1.5599901569021386     
 H -0.12066260952837307       -3.1292842007669934        9.2208530651655032     
 H   3.3435440387250774       -2.4663370259877464       0.68375729583864153     
 H   4.8643757703758332        3.9748776565010320        6.6554105028012582     
 Br   7.8343832378922640        5.2531622519066294        14.364109187493325     
 Co   8.4304466190246554        6.4945418239085981        12.443153027411253     
 P   10.294061216867933        7.7094569966390631        13.022633638338762     
 Br   8.9308436871019392        5.0077279297476345        10.679375430826918     
 P   6.5631628274955540        7.6384718272098846        11.755478210629892     
 C   10.013580588823416        8.9238285186598389        14.352542846828950     
 C   11.165845261132610        8.6392934380027988        11.710542085846852     
 C   11.566549274572033        6.5815621588187394        13.701326979584005     
 C   6.8219316627852020        8.8185184223937032        10.390503833938617     
 C   5.6795382514329615        8.5925464800867974        13.041556563802699     
 C   5.2843826706411257        6.4938373316963824        11.115231939038656     
 C   9.2864581691190065        8.5051255140396016        15.482581601268423     
 C   10.491607128247303        10.243462234937267        14.286021527170760     
 C   10.420589606793062        9.5196037218906842        10.905435254486964     
 C   12.544199694975989        8.4913223285157837        11.477077952685466     
 C   11.899948014336662        5.4262916300616579        12.970223228699885     
 C   12.208809944205917        6.8354193949862383        14.927263685197486     
 C   7.5736964581363813        8.3948880773935546        9.2778722989988847     
 C   6.2935426160017638        10.119537351472761        10.415004674350529     
 C   6.4161973546997526        9.4975295999907328        13.826323731002510     
 C   4.3041194438536499        8.4312185009231317        13.283121347417556     
 C   5.0193506355652504        5.3090200301426336        11.826337021363726     
 C   4.5286929444312873        6.7985892906088328        9.9681026113272395     
 C   9.0574514851745302        9.3894718602627503        16.535150477851399     
 H   8.8934855977265634        7.4908992016240488        15.531956223207944     
 C   10.243493336542700        11.128903956521267        15.338494221410151     
 H   11.040458328358213        10.584101694278488        13.413092884470435     
 C   11.040819444273746        10.217807689786413        9.8673447508615837     
 H   9.3543567476376772        9.6585262425264631        11.076378370109275     
 C   13.164124236451240        9.2073587071685061        10.449162123224095     
 H   13.126663178581298        7.8045907316546241        12.086507327239151     
 C   12.877186885708781        4.5530248245705547        13.453905520240303     
 H   11.382173292590567        5.2053161997363357        12.035854346148657     
 C   13.178257183625258        5.9513497775978088        15.409884059994521     
 H   11.942819029985023        7.7182042247486873        15.505797455541622     
 C   7.7696658019005929        9.2582644640502458        8.2001745861061845     
 H   8.0018546981873691        7.3930146362444589        9.2609768689946481     
 C   6.5058018982688131        10.982893149531103        9.3369282586589559     
 H   5.7295491875025073        10.462252371519662        11.277035394063368     
 C   5.7905610171148307        10.208867199261606        14.851828783873673     
 H   7.4805493353856356        9.6446372448409132        13.650827060329791     
 C   3.6784017097122770        9.1587289678507169        14.299731147014214     
 H   3.7293291447936014        7.7222630512411623        12.692035358351943     
 C   3.9913790567482965        4.4607427866862857        11.406548087472261     
 H   5.6172758428515683        5.0550973554749730        12.703055358077332     
 C   3.5077015953253081        5.9399320561918545        9.5480566528765038     
 H   4.7428659318240962        7.7056596180604187        9.4051580131844439     
 C   9.5292336576018926        10.704433233292100        16.460638486308930     
 H   8.4939914643068697        9.0628038826097175        17.405988219764605     
 H   10.603031869276094        12.153104926768812        15.260746650674237     
 C   12.409952025189769        10.057442532392727        9.6347663094674765     
 H   10.445341860365465        10.867225076739135        9.2281831595473438     
 H   14.231879295794894        9.0818945467640066        10.275887115066091     
 C   13.516336948344330        4.8129463356557514        14.671986199907128     
 H   13.128701387705259        3.6599515310248729        12.883665138896292     
 H   13.680187420472857        6.1493580424602037        16.357029748028655     
 C   7.2366001722152298        10.552459576528515        8.2284072718700880     
 H   8.3460505778053520        8.9310715425785254        7.3382461297144310     
 H   6.1042907639419344        11.993598720507503        9.3845948611815597     
 C   4.4243389031738865        10.035086869393655        15.093268957643998     
 H   6.3804329049478419        10.878855119900674        15.473736386542090     
 H   2.6143544785871962        9.0178146713470078        14.483536533583310     
 C   3.2335026969710929        4.7748859862843434        10.271320951281378     
 H   3.7852183174853691        3.5498534835089930        11.967804722412200     
 H   2.9137707855466326        6.1813063923491285        8.6660880049221927     
 H   9.3204033409433507        11.390983789894713        17.278458400927541     
 H   12.883227829966897        10.569658168472500        8.7984767154280714     
 H   14.274139922441041        4.1287609314098299        15.047855830113489     
 H   7.4140698959616680        11.218670836350126        7.3868535447387211     
 H   3.9497637678354303        10.555811552781520        15.923895699333652     
 H   2.4290463730117464        4.1145280185103417        9.9523575772094652     
         142

 Br -0.53780522301864309        2.8431744959558141        2.2509102922566488     
 Co  -1.1311776234383732        1.5949071588266972        4.1674572855544225     
 P  -2.9948866236950131       0.38197832210481003        3.5849403721550317     
 Br  -1.6341971850214752        3.0748437784557061        5.9356569524482445     
 P  0.73601726763369868       0.44898791145476546        4.8520631168143158     
 C  -2.7150203511979374      -0.83141270335517115        2.2540317212399783     
 C  -3.8670081980191915      -0.54855520428081206        4.8962869279719241     
 C  -4.2675418487433605        1.5103623784383593        2.9073363903727945     
 C  0.47664867428281604      -0.73202294695914960        6.2160556675237162     
 C   1.6192847932368299      -0.50439946403266578        3.5652352944234695     
 C   2.0146349828253087        1.5931415260155688        5.4933762184183639     
 C  -1.9872607216409695      -0.41253662280207537        1.1244586982822047     
 C  -3.1944035661685146       -2.1505448226907480        2.3193858950028265     
 C  -3.1219960256706387       -1.4295482736703178        5.7008364105126610     
 C  -5.2452863387146786      -0.40022654822505760        5.1299543905602825     
 C  -4.5990068646917175        2.6664589312094620        3.6378904234158438     
 C  -4.9129786826665294        1.2551083751371845        1.6835992795369321     
 C -0.27444504844006756      -0.30854582795934277        7.3291683380226509     
 C   1.0036564810164392       -2.0335523966911468        6.1903835525853861     
 C  0.88236433725218111       -1.4086780510224979        2.7799031024997802     
 C   2.9947815391348809      -0.34344793716157529        3.3238702271383480     
 C   2.2815778759472822        2.7771343806167854        4.7817147278584562     
 C   2.7671625955940300        1.2898016094750535        6.6427005715490353     
 C  -1.7591805570526615       -1.2962807806677177        7.1174702079839003E-002
 H  -1.5933410572235585       0.60135905265856704        1.0759857984710741     
 C  -2.9472941865563502       -3.0353535620861445        1.2661837234552620     
 H  -3.7436386892043636       -2.4912698450239068        3.1920238512315668     
 C  -3.7423849180242215       -2.1281246243420271        6.7385675179888826     
 H  -2.0558111934503778       -1.5686864340693083        5.5297833449731728     
 C  -5.8653813582441190       -1.1165906076090402        6.1575440797307008     
 H  -5.8275329520242325       0.28711953097405274        4.5210271987605024     
 C  -5.5776433659515758        3.5390542034979595        3.1559998294190335     
 H  -4.0789875711958716        2.8883368751718277        4.5706499470366246     
 C  -5.8838471393234970        2.1384937489416544        1.2027340896987957     
 H  -4.6484541072309149       0.37164575465835792        1.1054919571240733     
 C -0.47133622093673672       -1.1725150731781782        8.4061590497343950     
 H -0.70163593715547035       0.69366637011143140        7.3469704907984665     
 C  0.79040225596381430       -2.8975305131607176        7.2677414941571863     
 H   1.5672394866579971       -2.3761971764932093        5.3280513572414616     
 C   1.5078251894558683       -2.1196404115409613        1.7540267649680406     
 H -0.18203754885505055       -1.5555522964378532        2.9552916335294914     
 C   3.6203120154593025       -1.0706283506304857        2.3069224109298507     
 H   3.5698025633311605       0.36487698611476016        3.9154642315517276     
 C   3.3081392086095551        3.6261023843404536        5.2032859625502308     
 H   1.6858871129117361        3.0301425257131718        3.9033900916937658     
 C   3.7867206282533084        2.1491622648231647        7.0644925522007318     
 H   2.5515424573332330       0.38340639325234804        7.2060759214613235     
 C  -2.2326251609644299       -2.6106815191585433       0.14439990799969288     
 H  -1.1954044778827544      -0.96956562596538864      -0.79943113022240020     
 H  -3.3079685625310304       -4.0591911014040019        1.3430949372756988     
 C  -5.1114418743827201       -1.9673982699150911        6.9713709960231540     
 H  -3.1470654711039834       -2.7781051313872029        7.3772615172219203     
 H  -6.9330376055429728      -0.99070764568307856        6.3310953642160159     
 C  -6.2201160162129963        3.2776438920607029        1.9402308845784924     
 H  -5.8278685916721180        4.4326268166586935        3.7259959864471761     
 H  -6.3883527979032921        1.9392943509135911       0.25740730550991620     
 C   6.0042431673132612E-002  -2.4672804533648729        8.3766348701668605     
 H  -1.0473788075549739      -0.84535145421912095        9.2683302765506781     
 H   1.1907609700691244       -3.9086057361610744        7.2192373993468806     
 C   2.8741244910218455       -1.9462400992110633        1.5128077622366549     
 H  0.91778230445559728       -2.7890458588575244        1.1316430053917705     
 H   4.6844596730357715      -0.93014833292834675        2.1233906625883052     
 C   4.0627041669257382        3.3134660277347145        6.3408226538423040     
 H   3.5155702553809078        4.5364934704900666        4.6417792335139465     
 H   4.3780855906177916        1.9089909823289626        7.9482772200654486     
 H  -2.0246762401421559       -3.2966496155277900      -0.67409621940763964     
 H  -5.5847632366073690       -2.4798537748084901        7.8074956555926347     
 H  -6.9792057317549894        3.9611847504188220        1.5659528273686865     
 H -0.11830395991568568       -3.1340670627577158        9.2175190358951973     
 H   3.3486422226125732       -2.4667239552662052       0.68200911795316144     
 H   4.8658616832771759        3.9744861196954191        6.6613719589345211     
 Br   7.8311727745538056        5.2463471072840386        14.356938981121473     
 Co   8.4245773117899514        6.4945443749692320        12.440348188899517     
 P   10.288294021680827        7.7074873066202265        13.022833715969943     
 Br   8.9276303951629430        5.0145478230672103        10.672204002153201     
 P   6.5573952530013573        7.6404456879426688        11.755679236094899     
 C   10.008417120255448        8.9209049435731824        14.353717430738453     
 C   11.160406645597464        8.6379971289137547        11.711464664349805     
 C   11.560956780862476        6.5791269601676987        13.700458321929338     
 C   6.8167665895249128        8.8214452972551634        10.391678408130916     
 C   5.6740999507255747        8.5938471491208652        13.042480283352550     
 C   5.2787899946277292        6.4962756264132500        11.114365765730952     
 C   9.2806113545568394        8.5020644912540675        15.483273217581289     
 C   10.487841828733563        10.240021866468529        14.288363076705718     
 C   10.415389384949002        9.5189919936134242        10.906922337593244     
 C   12.538679640038433        8.4896555914704628        11.477775748764051     
 C   11.892455904373513        5.4230358963248992        12.969909532733224     
 C   12.206368561027810        6.8343971639203360        14.924205936408738     
 C   7.5678457698843609        8.3979512522439137        9.2785628097156128     
 C   6.2897772201738880        10.122981558646497        10.417346708842167     
 C   6.4109982496331002        9.4981442311745816        13.827812819880149     
 C   4.2985995214506696        8.4328907060662903        13.283819926211024     
 C   5.0118595317449595        5.3122792262958205        11.826026883943518     
 C   4.5262507326406602        6.7996130724138970        9.9650473650090596     
 C   9.0525227478481671        9.3858280712370412        16.536540391515214     
 H   8.8866619832361984        7.4881810890393794        15.531745853213058     
 C   10.240724412923662        11.124849810464529        15.341547315520700     
 H   11.037112713221646        10.580719424979682        13.415736733310966     
 C   11.035769129658538        10.217560636637169        9.8691811710414967     
 H   9.3492086681522490        9.6581413293916611        11.077991740619870     
 C   13.158764815481728        9.2060104977702562        10.450173667539424     
 H   13.120930254693448        7.8023072220349228        12.086695971842531     
 C   12.871103727802737        4.5504626546333018        13.451816483943620     
 H   11.372454546391090        5.2011458540676507        12.037142046679287     
 C   13.177247325229409        5.9510328688479310        15.405087601550381     
 H   11.941817449980300        7.7178564184570932        15.502307118100422     
 C   7.7647324316227824        9.2619098595363436        8.2015628340002866     
 H   7.9950261012658483        7.3957344699142116        9.2607649959393896     
 C   6.5030320308261018        10.986950561918265        9.3399811689112351     
 H   5.7262052929857017        10.465639353713014        11.279680542098736     
 C   5.7855123859473396        10.209116908335961        14.853667704230691     
 H   7.4754025661031012        9.6450240002330840        13.652442771044802     
 C   3.6730430179171507        9.1600823005645662        14.300744069146758     
 H   3.7235958129439570        7.7245530385222088        12.692224121882392     
 C   3.9852975396511692        4.4633071835926028        11.404463642068247     
 H   5.6075586170709251        5.0592723497041412        12.704346606278591     
 C   3.5066914847683468        5.9402493003089738        9.5432637387333639     
 H   4.7418626147616463        7.7060086746737291        9.4016693269964193     
 C   9.5260064592184541        10.700212905270316        16.463313674747322     
 H   8.4887045655342668        9.0591450739036219        17.407131050405461     
 H   10.601428265810755        12.148676115226101        15.264635137925669     
 C   12.404820970040337        10.056823391793131        9.6363567713915064     
 H   10.440446986889606        10.867548827353628        9.2304984829224921     
 H   14.226416964906289        9.0801176317048959        10.276606282151310     
 C   13.513552036941867        4.8118895305470986        14.667595701106732     
 H   13.121357934260523        3.6568946278179357        12.881825211590943     
 H   13.681733349152141        6.1502451604624140        16.350422829515949     
 C   7.2333698353477169        10.556682091532487        8.2310812771828594     
 H   8.3407573639161665        8.9347310990463846        7.3393865173969628     
 H   6.1026873107007162        11.998031184351531        9.3884835058436948     
 C   4.4192093405475594        10.035709730855119        15.094861605380443     
 H   6.3755402640674061        10.878532906783969        15.476054868817528     
 H   2.6088927313990187        9.0195975691943975        14.484256910273126     
 C   3.2307188053226992        4.7759434267574354        10.266935012754635     
 H   3.7778775117750709        3.5529128858196044        11.965970230950411     
 H   2.9153159966495976        6.1804184246019549        8.6594846221487387     
 H   9.3180475732076093        11.386198255789452        17.281793111653787     
 H   12.878132698774291        10.569275232857361        8.8002242938654014     
 H   14.272650713999871        4.1283655250203957        15.041884203168296     
 H   7.4117103823526866        11.223458099775119        7.3901865680587928     
 H   3.9446704905723506        10.556197958265880        15.925645807648451     
 H   2.4275586766944275        4.1149230660986555        9.9463912961200514     
         142

 Br -0.53459340098813468        2.8499862123407662        2.2580709396239049     
 Co  -1.1253088588949396        1.5949052187957149        4.1702550651276917     
 P  -2.9891203617423652       0.38394782275158590        3.5847351201223829     
 Br  -1.6309863359319765        3.0680279724524295        5.9428181477218773     
 P  0.74178362559642219       0.44701582652213218        4.8518588005252390     
 C  -2.7098571888274705      -0.82849088563427875        2.2528534535670381     
 C  -3.8615699341886507      -0.54725761737605838        4.8953605680323991     
 C  -4.2619506841231631        1.5127960423831617        2.9081986638567479     
 C  0.48181240682500326      -0.73494732695567022        6.2148783604987914     
 C   1.6247235823287811      -0.50569921838956777        3.5643099134162068     
 C   2.0202256663649965        1.5907060685205354        5.4942390469466957     
 C  -1.9814114629385595      -0.40947948927842387        1.1237644210361926     
 C  -3.1906410416409550       -2.1471053030030567        2.3170406942556014     
 C  -3.1167958209370719       -1.4289353711132404        5.6993450962883871     
 C  -5.2397663023196976      -0.39855769278240716        5.1292541932626197     
 C  -4.5915181228333815        2.6697127601500821        3.6381974908266765     
 C  -4.9105370351802629        1.2561282398232325        1.6866499284582892     
 C -0.26859474360829888      -0.31160544673820495        7.3284753111154366     
 C   1.0074193206507662       -2.0369945587975500        6.1880389824391875     
 C  0.88756529224322933       -1.4092928570094099        2.7784122760997931     
 C   3.0003021788445938      -0.34511891921089438        3.3231715551243277     
 C   2.2890662038033245        2.7738781888510919        4.7820214535903114     
 C   2.7696035360826166        1.2887809240294623        6.6457521276873273     
 C  -1.7542488880789755       -1.2926420484460872        6.9783136504554352E-002
 H  -1.5865132193574669       0.60407254101982777        1.0761935079492464     
 C  -2.9445275693236237       -3.0313014201634303        1.2631280568990702     
 H  -3.7402979690276363       -2.4878867735989711        3.1893756707591217     
 C  -3.7373340290110320       -2.1278758932160255        6.7367275231307131     
 H  -2.0506633883709440       -1.5683010388652312        5.5281647082453391     
 C  -5.8600213210709358       -1.1152396799438027        6.1565309400288948     
 H  -5.8218002963286892       0.28940531629322608        4.5208366025510616     
 C  -5.5715641760426600        3.5416132342745499        3.1580812494708548     
 H  -4.0692733130078791        2.8925059492146610        4.5693561470638819     
 C  -5.8828375491456439        2.1388071209686159        1.2075224497223960     
 H  -4.6474506566761553       0.37199144194904277        1.1089754983344220     
 C -0.46640299193457574       -1.1761562676618147        8.4047688415264901     
 H -0.69480701535220735       0.69095039598134722        7.3471796068926745     
 C  0.79316951674829583       -2.9015853234159694        7.2646865118244106     
 H   1.5705800792545854       -2.3795829370406674        5.3254035399919637     
 C   1.5128772075761114       -2.1198908766032578        1.7521873874346263     
 H -0.17688908272240050       -1.5559395623591559        2.9536730278630507     
 C   3.6256730190616966       -1.0719810763228101        2.3059107967751533     
 H   3.5755355554410926       0.36258896546683306        3.9152755249016260     
 C   3.3142179634736992        3.6235413017910152        5.2053664421413934     
 H   1.6956010549169283        3.0259703719947497        3.9020957098235445     
 C   3.7877295167148786        2.1488483711806254        7.0692812029124541     
 H   2.5525450333665720       0.38306044400220990        7.2095611469988929     
 C  -2.2293973622606398       -2.6064652998256874       0.14172317879971091     
 H  -1.1901121566367101      -0.96591379683801282      -0.80057472320931788     
 H  -3.3063690371056755       -4.0547636170802370        1.3392039452771285     
 C  -5.1063099189425598       -1.9667767460906742        6.9697782949688509     
 H  -3.1421698389625727       -2.7784276572585438        7.3749419290029836     
 H  -6.9275743897110331      -0.98892735337819160        6.3303756595091913     
 C  -6.2173335297828203        3.2786967012806616        1.9446130678091691     
 H  -5.8205308356972871        4.4356802747552404        3.7278280568502833     
 H  -6.3898977410089808        1.9384030403069095       0.26400554519168584     
 C   6.3271565598242485E-002  -2.4714992156198803        8.3739592198217512     
 H  -1.0420846250987990      -0.84900586479446671        9.2671882539182864     
 H   1.1923608900827054       -3.9130359531221877        7.2153467575500052     
 C   2.8792576673617369       -1.9468632705927655        1.5112161944580282     
 H  0.92267926017585622       -2.7887250254129641        1.1293238233275487     
 H   4.6899238934219021      -0.93193031775609103        2.1226727599478168     
 C   4.0654861417830475        3.3124120220797315        6.3452041605280511     
 H   3.5229076021820309        4.5334375374259457        4.6436096911307736     
 H   4.3765397994579214        1.9098825098625529        7.9548760195615982     
 H  -2.0223192991867349       -3.2918692226085082      -0.67743147741307252     
 H  -5.5796665917481114       -2.4794682131844614        7.8057463409636565     
 H  -6.9777194171282249        3.9615752228294792        1.5719154978352343     
 H -0.11594531030299830       -3.1388499247484387        9.2141850066248914     
 H   3.3537404065000689       -2.4671108845446637       0.68026094006768134     
 H   4.8673475961785186        3.9740945828898062        6.6673334150677848     
 Br   7.8279623112153462        5.2395319626614487        14.349768774749622     
 Co   8.4187080045552491        6.4945469260298649        12.437543350387781     
 P   10.282526826493719        7.7055176166013890        13.023033793601122     
 Br   8.9244171032239468        5.0213677163867860        10.665032573479483     
 P   6.5516276785071597        7.6424195486754529        11.755880261559906     
 C   10.003253651687482        8.9179813684865241        14.354892014647955     
 C   11.154968030062319        8.6367008198247106        11.712387242852758     
 C   11.555364287152919        6.5766917615166571        13.699589664274672     
 C   6.8116015162646244        8.8243721721166253        10.392852982323216     
 C   5.6686616500181879        8.5951478181549312        13.043404002902399     
 C   5.2731973186143337        6.4987139211301175        11.113499592423249     
 C   9.2747645399946723        8.4990034684685352        15.483964833894154     
 C   10.484076529219825        10.236581497999794        14.290704626240677     
 C   10.410189163104944        9.5183802653361642        10.908409420699524     
 C   12.533159585100879        8.4879888544251401        11.478473544842636     
 C   11.884963794410366        5.4197801625881405        12.969595836766564     
 C   12.203927177849705        6.8333749328544338        14.921148187619988     
 C   7.5619950816323396        8.4010144270942710        9.2792533204323409     
 C   6.2860118243460121        10.126425765820231        10.419688743333804     
 C   6.4057991445664468        9.4987588623584305        13.829301908757786     
 C   4.2930795990476884        8.4345629112094507        13.284518505004494     
 C   5.0043684279246676        5.3155384224490083        11.825716746523311     
 C   4.5238085208500332        6.8006368542189621        9.9619921186908797     
 C   9.0475940105218040        9.3821842822113322        16.537930305179025     
 H   8.8798383687458333        7.4854629764547100        15.531535483218173     
 C   10.237955489304623        11.120795664407792        15.344600409631246     
 H   11.033767098085079        10.577337155680878        13.418380582151498     
 C   11.030718815043331        10.217313583487924        9.8710175912214080     
 H   9.3440605886668227        9.6577564162568574        11.079605111130467     
 C   13.153405394512214        9.2046622883720062        10.451185211854751     
 H   13.115197330805598        7.8000237124152214        12.086884616445912     
 C   12.865020569896693        4.5479004846960489        13.449727447646936     
 H   11.362735800191615        5.1969755083989657        12.038429747209916     
 C   13.176237466833562        5.9507159600980524        15.400291143106241     
 H   11.940815869975577        7.7175086121655001        15.498816780659221     
 C   7.7597990613449719        9.2655552550224414        8.2029510818943869     
 H   7.9881975043443276        7.3984543035839634        9.2605531228841311     
 C   6.5002621633833897        10.991007974305425        9.3430340791635160     
 H   5.7228613984688952        10.469026335906367        11.282325690134105     
 C   5.7804637547798494        10.209366617410316        14.855506624587710     
 H   7.4702557968205658        9.6454107556252549        13.654058481759813     
 C   3.6676843261220240        9.1614356332784155        14.301756991279301     
 H   3.7178624810943126        7.7268430258032552        12.692412885412839     
 C   3.9792160225540414        4.4658715804989200        11.402379196664233     
 H   5.5978413912902827        5.0634473439333094        12.705637854479852     
 C   3.5056813742113850        5.9405665444260931        9.5384708245902257     
 H   4.7408592976991963        7.7063577312870386        9.3981806408083948     
 C   9.5227792608350157        10.695992577248534        16.465988863185714     
 H   8.4834176667616639        9.0554862651975263        17.408273881046316     
 H   10.599824662345418        12.144247303683388        15.268523625177101     
 C   12.399689914890907        10.056204251193535        9.6379472333155345     
 H   10.435552113413747        10.867872577968120        9.2328138062976404     
 H   14.220954634017684        9.0783407166457852        10.277325449236526     
 C   13.510767125539404        4.8108327254384458        14.663205202306337     
 H   13.114014480815786        3.6538377246109981        12.879985284285592     
 H   13.683279277831428        6.1511322784646252        16.343815911003247     
 C   7.2301394984802050        10.560904606536457        8.2337552824956326     
 H   8.3354641500269793        8.9383906555142456        7.3405269050794946     
 H   6.1010838574594972        12.002463648195558        9.3923721505058317     
 C   4.4140797779212324        10.036332592316581        15.096454253116887     
 H   6.3706476231869704        10.878210693667265        15.478373351092968     
 H   2.6034309842108407        9.0213804670417854        14.484977286962943     
 C   3.2279349136743050        4.7770008672305275        10.262549074227891     
 H   3.7705367060647728        3.5559722881302158        11.964135739488622     
 H   2.9168612077525626        6.1795304568547813        8.6528812393752830     
 H   9.3156918054718680        11.381412721684189        17.285127822380034     
 H   12.873037567581685        10.568892297242224        8.8019718723027314     
 H   14.271161505558704        4.1279701186309605        15.035912576223103     
 H   7.4093508687437053        11.228245363200111        7.3935195913788636     
 H   3.9395772133092715        10.556584363750240        15.927395915963247     
 H   2.4260709803771081        4.1153181136869703        9.9404250150306357     
         142

 Br -0.53138157895762628        2.8567979287257184        2.2652315869911610     
 Co  -1.1194400943515057        1.5949032787647328        4.1730528447009609     
 P  -2.9833540997897172       0.38591732339836182        3.5845298680897337     
 Br  -1.6277754868424781        3.0612121664491525        5.9499793429955101     
 P  0.74754998355914581       0.44504374158949894        4.8516544842361613     
 C  -2.7046940264570036      -0.82556906791338636        2.2516751858940984     
 C  -3.8561316703581103      -0.54596003047130470        4.8944342080928749     
 C  -4.2563595195029649        1.5152297063279641        2.9090609373407008     
 C  0.48697613936719053      -0.73787170695219084        6.2137010534738675     
 C   1.6301623714207323      -0.50699897274646977        3.5633845324089437     
 C   2.0258163499046842        1.5882706110255018        5.4951018754750276     
 C  -1.9755622042361496      -0.40642235575477237        1.1230701437901804     
 C  -3.1868785171133953       -2.1436657833153658        2.3146954935083763     
 C  -3.1115956162035050       -1.4283224685561628        5.6978537820641124     
 C  -5.2342462659247166      -0.39688883733975672        5.1285539959649560     
 C  -4.5840293809750445        2.6729665890907017        3.6385045582375093     
 C  -4.9080953876939963        1.2571481045092805        1.6897005773796461     
 C -0.26274443877653020      -0.31466506551706713        7.3277822842082214     
 C   1.0111821602850934       -2.0404367209039531        6.1856944122929880     
 C  0.89276624723427744       -1.4099076629963216        2.7769214496998060     
 C   3.0058228185543068      -0.34678990126021347        3.3224728831103070     
 C   2.2965545316593667        2.7706219970853989        4.7823281793221666     
 C   2.7720444765712027        1.2877602385838709        6.6488036838256193     
 C  -1.7493172191052895       -1.2890033162244567        6.8391570929269702E-002
 H  -1.5796853814913752       0.60678602938108861        1.0764012174274185     
 C  -2.9417609520908972       -3.0272492782407157        1.2600723903428783     
 H  -3.7369572488509091       -2.4845037021740355        3.1867274902866765     
 C  -3.7322831399978424       -2.1276271620900240        6.7348875282725436     
 H  -2.0455155832915102       -1.5679156436611543        5.5265460715175054     
 C  -5.8546612838977525       -1.1138887522785650        6.1555178003270887     
 H  -5.8160676406331469       0.29169110161239942        4.5206460063416198     
 C  -5.5654849861337441        3.5441722650511407        3.1601626695226765     
 H  -4.0595590548198865        2.8966750232574947        4.5680623470911392     
 C  -5.8818279589677909        2.1391204929955774        1.2123108097459963     
 H  -4.6464472061213957       0.37233712923972762        1.1124590395447707     
 C -0.46146976293241476       -1.1797974621454512        8.4033786333185834     
 H -0.68797809354894435       0.68823442185126305        7.3473887229868833     
 C  0.79593677753277747       -2.9056401336712212        7.2616315294916349     
 H   1.5739206718511738       -2.3829686975881259        5.3227557227424658     
 C   1.5179292256963544       -2.1201413416655539        1.7503480099012123     
 H -0.17174061658975048       -1.5563268282804588        2.9520544221966101     
 C   3.6310340226640903       -1.0733338020151344        2.3048991826204563     
 H   3.5812685475510242       0.36030094481890601        3.9150868182515244     
 C   3.3202967183378429        3.6209802192415768        5.2074469217325561     
 H   1.7053149969221202        3.0217982182763281        3.9008013279533231     
 C   3.7887384051764488        2.1485344775380866        7.0740698536241755     
 H   2.5535476093999114       0.38271449475207181        7.2130463725364615     
 C  -2.2261695635568501       -2.6022490804928320       0.13904644959972901     
 H  -1.1848198353906658      -0.96226196771063699      -0.80171831619623546     
 H  -3.3047695116803211       -4.0503361327564722        1.3353129532785579     
 C  -5.1011779635024004       -1.9661552222662571        6.9681855939145478     
 H  -3.1372742068211616       -2.7787501831298851        7.3726223407840479     
 H  -6.9221111738790935      -0.98714706107330463        6.3296559548023668     
 C  -6.2145510433526434        3.2797495105006202        1.9489952510398461     
 H  -5.8131930797224571        4.4387337328517882        3.7296601272533909     
 H  -6.3914426841146694        1.9375117297002276       0.27060378487345549     
 C   6.6500699523352344E-002  -2.4757179778748881        8.3712835694766419     
 H  -1.0367904426426240      -0.85266027536981259        9.2660462312858929     
 H   1.1939608100962864       -3.9174661700833009        7.2114561157531298     
 C   2.8843908437016283       -1.9474864419744675        1.5096246266794016     
 H  0.92757621589611516       -2.7884041919684042        1.1270046412633270     
 H   4.6953881138080336      -0.93371230258383531        2.1219548573073279     
 C   4.0682681166403576        3.3113580164247480        6.3495856672137982     
 H   3.5302449489831540        4.5303816043618239        4.6454401487475998     
 H   4.3749940082980512        1.9107740373961435        7.9614748190577487     
 H  -2.0199623582313140       -3.2870888296892264      -0.68076673541850552     
 H  -5.5745699468888548       -2.4790826515604327        7.8039970263346783     
 H  -6.9762331025014612        3.9619656952401368        1.5778781683017822     
 H -0.11358666069031093       -3.1436327867391611        9.2108509773545855     
 H   3.3588385903875650       -2.4674978138231221       0.67851276218220125     
 H   4.8688335090798605        3.9737030460841933        6.6732948712010485     
 Br   7.8247518478768869        5.2327168180388579        14.342598568377770     
 Co   8.4128386973205451        6.4945494770904988        12.434738511876043     
 P   10.276759631306613        7.7035479265825524        13.023233871232302     
 Br   8.9212038112849505        5.0281876097063618        10.657861144805764     
 P   6.5458601040129629        7.6443934094082371        11.756081287024911     
 C   9.9980901831195137        8.9150577933998658        14.356066598557458     
 C   11.149529414527175        8.6354045107356665        11.713309821355709     
 C   11.549771793443361        6.5742565628656155        13.698721006620005     
 C   6.8064364430043351        8.8272990469780854        10.394027556515514     
 C   5.6632233493108011        8.5964484871889990        13.044327722452248     
 C   5.2676046426009382        6.5011522158469850        11.112633419115546     
 C   9.2689177254325053        8.4959424456830011        15.484656450207019     
 C   10.480311229706086        10.233141129531056        14.293046175775634     
 C   10.404988941260884        9.5177685370589042        10.909896503805804     
 C   12.527639530163325        8.4863221173798191        11.479171340921223     
 C   11.877471684447217        5.4165244288513819        12.969282140799903     
 C   12.201485794671600        6.8323527017885315        14.918090438831239     
 C   7.5561443933803183        8.4040776019446302        9.2799438311490690     
 C   6.2822464285181363        10.129869972993967        10.422030777825441     
 C   6.4006000394997944        9.4993734935422776        13.830790997635425     
 C   4.2875596766447082        8.4362351163526093        13.285217083797964     
 C   4.9968773241043758        5.3187976186021952        11.825406609103105     
 C   4.5213663090594061        6.8016606360240273        9.9589368723726999     
 C   9.0426652731954409        9.3785404931856249        16.539320218842835     
 H   8.8730147542554700        7.4827448638700407        15.531325113223287     
 C   10.235186565685584        11.116741518351056        15.347653503741794     
 H   11.030421482948512        10.573954886382072        13.421024430992029     
 C   11.025668500428122        10.217066530338679        9.8728540114013210     
 H   9.3389125091813963        9.6573715031220537        11.081218481641063     
 C   13.148045973542700        9.2033140789737562        10.452196756170080     
 H   13.109464406917748        7.7977402027955200        12.087073261049293     
 C   12.858937411990651        4.5453383147587951        13.447638411350253     
 H   11.353017053992140        5.1928051627302807        12.039717447740546     
 C   13.175227608437716        5.9503990513481737        15.395494684662101     
 H   11.939814289970853        7.7171608058739061        15.495326443218019     
 C   7.7548656910671614        9.2692006505085391        8.2043393297884872     
 H   7.9813689074228069        7.4011741372537161        9.2603412498288726     
 C   6.4974922959406776        10.995065386692586        9.3460869894157970     
 H   5.7195175039520896        10.472413318099719        11.284970838169475     
 C   5.7754151236123592        10.209616326484671        14.857345544944728     
 H   7.4651090275380305        9.6457975110174274        13.655674192474825     
 C   3.6623256343268977        9.1627889659922648        14.302769913411845     
 H   3.7121291492446682        7.7291330130843017        12.692601648943286     
 C   3.9731345054569140        4.4684359774052371        11.400294751260217     
 H   5.5881241655096403        5.0676223381624776        12.706929102681110     
 C   3.5046712636544237        5.9408837885432115        9.5336779104470857     
 H   4.7398559806367464        7.7067067879003490        9.3946919546203702     
 C   9.5195520624515773        10.691772249226750        16.468664051624106     
 H   8.4781307679890592        9.0518274564914307        17.409416711687172     
 H   10.598221058880078        12.139818492140677        15.272412112428531     
 C   12.394558859741474        10.055585110593940        9.6395376952395644     
 H   10.430657239937888        10.868196328582613        9.2351291296727869     
 H   14.215492303129079        9.0765638015866728        10.278044616321743     
 C   13.507982214136943        4.8097759203297930        14.658814703505939     
 H   13.106671027371050        3.6507808214040609        12.878145356980243     
 H   13.684825206510714        6.1520193964668364        16.337208992490545     
 C   7.2269091616126921        10.565127121540430        8.2364292878084058     
 H   8.3301709361377938        8.9420502119821048        7.3416672927620263     
 H   6.0994804042182791        12.006896112039586        9.3962607951679669     
 C   4.4089502152949063        10.036955453778045        15.098046900853332     
 H   6.3657549823065347        10.877888480550562        15.480691833368407     
 H   2.5979692370226632        9.0231633648891734        14.485697663652759     
 C   3.2251510220259108        4.7780583077036196        10.258163135701148     
 H   3.7631959003544746        3.5590316904408277        11.962301248026835     
 H   2.9184064188555277        6.1786424891076077        8.6462778566018272     
 H   9.3133360377361267        11.376627187578928        17.288462533106284     
 H   12.867942436389079        10.568509361627084        8.8037194507400596     
 H   14.269672297117534        4.1275747122415254        15.029940949277909     
 H   7.4069913551347240        11.233032626625103        7.3968526146989353     
 H   3.9344839360461918        10.556970769234601        15.929146024278044     
 H   2.4245832840597887        4.1157131612752851        9.9344587339412218     
         142

 Br -0.52816975692711787        2.8636096451106705        2.2723922343584166     
 Co  -1.1135713298080721        1.5949013387337507        4.1758506242742301     
 P  -2.9775878378370697       0.38788682404513769        3.5843246160570850     
 Br  -1.6245646377529794        3.0543963604458755        5.9571405382691429     
 P  0.75331634152186944       0.44307165665686565        4.8514501679470836     
 C  -2.6995308640865368      -0.82264725019249396        2.2504969182211583     
 C  -3.8506934065275695      -0.54466244356655114        4.8935078481533498     
 C  -4.2507683548827675        1.5176633702727664        2.9099232108246542     
 C  0.49213987190937780      -0.74079608694871146        6.2125237464489427     
 C   1.6356011605126834      -0.50829872710337176        3.5624591514016810     
 C   2.0314070334443719        1.5858351535304684        5.4959647040033586     
 C  -1.9697129455337397      -0.40336522223112087        1.1223758665441685     
 C  -3.1831159925858357       -2.1402262636276745        2.3123502927611512     
 C  -3.1063954114699381       -1.4277095659990853        5.6963624678398386     
 C  -5.2287262295297348      -0.39521998189710622        5.1278537986672923     
 C  -4.5765406391167085        2.6762204180313218        3.6388116256483420     
 C  -4.9056537402077298        1.2581679691953285        1.6927512263010029     
 C -0.25689413394476152      -0.31772468429592932        7.3270892573010062     
 C   1.0149449999194207       -2.0438788830103563        6.1833498421467885     
 C  0.89796720222532567       -1.4105224689832336        2.7754306232998189     
 C   3.0113434582640197      -0.34846088330953257        3.3217742110962867     
 C   2.3040428595154090        2.7673658053197054        4.7826349050540227     
 C   2.7744854170597892        1.2867395531382795        6.6518552399639113     
 C  -1.7443855501316037       -1.2853645840028263        6.7000005353985065E-002
 H  -1.5728575436252836       0.60949951774234934        1.0766089269055905     
 C  -2.9389943348581706       -3.0231971363180015        1.2570167237866865     
 H  -3.7336165286741818       -2.4811206307490998        3.1840793098142313     
 C  -3.7272322509846534       -2.1273784309640225        6.7330475334143740     
 H  -2.0403677782120759       -1.5675302484570772        5.5249274347896717     
 C  -5.8493012467245693       -1.1125378246133273        6.1545046606252827     
 H  -5.8103349849376036       0.29397688693157281        4.5204554101321790     
 C  -5.5594057962248273        3.5467312958277311        3.1622440895744983     
 H  -4.0498447966318949        2.9008440973003284        4.5667685471183965     
 C  -5.8808183687899387        2.1394338650225388        1.2170991697695965     
 H  -4.6454437555666361       0.37268281653041241        1.1159425807551193     
 C -0.45653653393025379       -1.1834386566290878        8.4019884251106784     
 H -0.68114917174568146       0.68551844772117887        7.3475978390810912     
 C  0.79870403831725900       -2.9096949439264730        7.2585765471588592     
 H   1.5772612644477622       -2.3863544581355840        5.3201079054929687     
 C   1.5229812438165975       -2.1203918067278504        1.7485086323677981     
 H -0.16659215045710044       -1.5567140942017614        2.9504358165301694     
 C   3.6363950262664844       -1.0746865277074589        2.3038875684657594     
 H   3.5870015396609558       0.35801292417097896        3.9148981116014228     
 C   3.3263754732019870        3.6184191366921383        5.2095274013237196     
 H   1.7150289389273121        3.0176260645579061        3.8995069460831013     
 C   3.7897472936380190        2.1482205838955473        7.0788585043358969     
 H   2.5545501854332509       0.38236854550193367        7.2165315980740310     
 C  -2.2229417648530601       -2.5980328611599766       0.13636972039974707     
 H  -1.1795275141446213      -0.95861013858326116      -0.80286190918315314     
 H  -3.3031699862549662       -4.0459086484327074        1.3314219612799874     
 C  -5.0960460080622401       -1.9655336984418399        6.9665928928602447     
 H  -3.1323785746797510       -2.7790727090012259        7.3703027525651112     
 H  -6.9166479580471538      -0.98536676876841767        6.3289362500955422     
 C  -6.2117685569224674        3.2808023197205789        1.9533774342705230     
 H  -5.8058553237476263        4.4417871909483360        3.7314921976564981     
 H  -6.3929876272203581        1.9366204190935457       0.27720202455522513     
 C   6.9729833448462203E-002  -2.4799367401298955        8.3686079191315326     
 H  -1.0314962601864490      -0.85631468594515847        9.2649042086534994     
 H   1.1955607301098672       -3.9218963870444141        7.2075654739562545     
 C   2.8895240200415198       -1.9481096133561697        1.5080330589007747     
 H  0.93247317161637422       -2.7880833585238438        1.1246854591991051     
 H   4.7008523341941642      -0.93549428741157969        2.1212369546668395     
 C   4.0710500914976668        3.3103040107697650        6.3539671738995445     
 H   3.5375822957842771        4.5273256712977021        4.6472706063644269     
 H   4.3734482171381810        1.9116655649297338        7.9680736185538983     
 H  -2.0176054172758930       -3.2823084367699442      -0.68410199342393851     
 H  -5.5694733020295981       -2.4786970899364040        7.8022477117057001     
 H  -6.9747467878746976        3.9623561676507943        1.5838408387683300     
 H -0.11122801107762353       -3.1484156487298840        9.2075169480842813     
 H   3.3639367742750608       -2.4678847431015805       0.67676458429672115     
 H   4.8703194219812032        3.9733115092785805        6.6792563273343122     
 Br   7.8215413845384276        5.2259016734162671        14.335428362005921     
 Co   8.4069693900858429        6.4945520281511318        12.431933673364307     
 P   10.270992436119505        7.7015782365637158        13.023433948863483     
 Br   8.9179905193459525        5.0350075030259385        10.650689716132048     
 P   6.5400925295187653        7.6463672701410212        11.756282312489917     
 C   9.9929267145515457        8.9121342183132093        14.357241182466961     
 C   11.144090798992030        8.6341082016466206        11.714232399858663     
 C   11.544179299733804        6.5718213642145749        13.697852348965338     
 C   6.8012713697440468        8.8302259218395474        10.395202130707814     
 C   5.6577850486034142        8.5977491562230650        13.045251442002099     
 C   5.2620119665875418        6.5035905105638525        11.111767245807844     
 C   9.2630709108703382        8.4928814228974669        15.485348066519885     
 C   10.476545930192346        10.229700761062318        14.295387725310592     
 C   10.399788719416826        9.5171568087816425        10.911383586912084     
 C   12.522119475225770        8.4846553803344982        11.479869136999808     
 C   11.869979574484070        5.4132686951146232        12.968968444833243     
 C   12.199044411493492        6.8313304707226292        14.915032690042489     
 C   7.5502937051282979        8.4071407767949875        9.2806343418657988     
 C   6.2784810326902614        10.133314180167702        10.424372812317079     
 C   6.3954009344331411        9.4999881247261264        13.832280086513064     
 C   4.2820397542417279        8.4379073214957696        13.285915662591432     
 C   4.9893862202840848        5.3220568147553822        11.825096471682897     
 C   4.5189240972687790        6.8026844178290915        9.9558816260545200     
 C   9.0377365358690778        9.3748967041599158        16.540710132506646     
 H   8.8661911397651050        7.4800267512853713        15.531114743228400     
 C   10.232417642066546        11.112687372294319        15.350706597852341     
 H   11.027075867811943        10.570572617083268        13.423668279832560     
 C   11.020618185812914        10.216819477189434        9.8746904315812323     
 H   9.3337644296959699        9.6569865899872500        11.082831852151658     
 C   13.142686552573187        9.2019658695755044        10.453208300485407     
 H   13.103731483029899        7.7954566931758178        12.087261905652673     
 C   12.852854254084606        4.5427761448215422        13.445549375053570     
 H   11.343298307792663        5.1886348170615948        12.041005148271177     
 C   13.174217750041867        5.9500821425982959        15.390698226217960     
 H   11.938812709966131        7.7168129995823120        15.491836105776818     
 C   7.7499323207893500        9.2728460459946369        8.2057275776825893     
 H   7.9745403105012871        7.4038939709234688        9.2601293767736141     
 C   6.4947224284979663        10.999122799079748        9.3491398996680779     
 H   5.7161736094352840        10.475800300293072        11.287615986204843     
 C   5.7703664924448690        10.209866035559028        14.859184465301746     
 H   7.4599622582554952        9.6461842664095983        13.657289903189836     
 C   3.6569669425317715        9.1641422987061141        14.303782835544389     
 H   3.7063958173950238        7.7314230003653490        12.692790412473734     
 C   3.9670529883597863        4.4710003743115552        11.398210305856203     
 H   5.5784069397289979        5.0717973323916459        12.708220350882369     
 C   3.5036611530974620        5.9412010326603308        9.5288849963039475     
 H   4.7388526635742974        7.7070558445136594        9.3912032684323457     
 C   9.5163248640681388        10.687551921204966        16.471339240062502     
 H   8.4728438692164563        9.0481686477853351        17.410559542328027     
 H   10.596617455414741        12.135389680597964        15.276300599679963     
 C   12.389427804592044        10.054965969994344        9.6411281571635943     
 H   10.425762366462029        10.868520079197106        9.2374444530479352     
 H   14.210029972240473        9.0747868865275620        10.278763783406960     
 C   13.505197302734480        4.8087191152211402        14.654424204705544     
 H   13.099327573926313        3.6477239181971233        12.876305429674893     
 H   13.686371135190001        6.1529065144690476        16.330602073977843     
 C   7.2236788247451793        10.569349636544402        8.2391032931211790     
 H   8.3248777222486083        8.9457097684499640        7.3428076804445572     
 H   6.0978769509770601        12.011328575883613        9.4001494398301020     
 C   4.4038206526685792        10.037578315239509        15.099639548589776     
 H   6.3608623414260990        10.877566267433858        15.483010315643847     
 H   2.5925074898344853        9.0249462627365613        14.486418040342576     
 C   3.2223671303775170        4.7791157481767117        10.253777197174406     
 H   3.7558550946441764        3.5620910927514391        11.960466756565046     
 H   2.9199516299584922        6.1777545213604341        8.6396744738283733     
 H   9.3109802700003836        11.371841653473666        17.291797243832530     
 H   12.862847305196475        10.568126426011945        8.8054670291773895     
 H   14.268183088676366        4.1271793058520903        15.023969322332714     
 H   7.4046318415257426        11.237819890050098        7.4001856380190061     
 H   3.9293906587831127        10.557357174718961        15.930896132592842     
 H   2.4230955877424694        4.1161082088635990        9.9284924528518061     
         142

 Br -0.52495793489660947        2.8704213614956227        2.2795528817256727     
 Co  -1.1077025652646384        1.5948993987027684        4.1786484038475002     
 P  -2.9718215758844218       0.38985632469191356        3.5841193640244362     
 Br  -1.6213537886634810        3.0475805544425989        5.9643017335427757     
 P  0.75908269948459306       0.44109957172423242        4.8512458516580068     
 C  -2.6943677017160699      -0.81972543247160146        2.2493186505482186     
 C  -3.8452551426970287      -0.54336485666179746        4.8925814882138248     
 C  -4.2451771902625701        1.5200970342175688        2.9107854843086076     
 C  0.49730360445156507      -0.74372046694523208        6.2113464394240188     
 C   1.6410399496046346      -0.50959848146027387        3.5615337703944179     
 C   2.0369977169840596        1.5833996960354351        5.4968275325316904     
 C  -1.9638636868313297      -0.40030808870746937        1.1216815892981564     
 C  -3.1793534680582760       -2.1367867439399837        2.3100050920139261     
 C  -3.1011952067363708       -1.4270966634420077        5.6948711536155647     
 C  -5.2232061931347538      -0.39355112645445578        5.1271536013696286     
 C  -4.5690518972583725        2.6794742469719415        3.6391186930591748     
 C  -4.9032120927214633        1.2591878338813765        1.6958018752223598     
 C -0.25104382911299283      -0.32078430307479155        7.3263962303937920     
 C   1.0187078395537479       -2.0473210451167594        6.1810052720005899     
 C  0.90316815721637389       -1.4111372749701454        2.7739397968998318     
 C   3.0168640979737327      -0.35013186535885166        3.3210755390822659     
 C   2.3115311873714512        2.7641096135540124        4.7829416307858779     
 C   2.7769263575483758        1.2857188676926881        6.6549067961022033     
 C  -1.7394538811579177       -1.2817258517811958        6.5608439778700414E-002
 H  -1.5660297057591919       0.61221300610361007        1.0768166363837628     
 C  -2.9362277176254441       -3.0191449943952868        1.2539610572304944     
 H  -3.7302758084974545       -2.4777375593241642        3.1814311293417861     
 C  -3.7221813619714639       -2.1271296998380205        6.7312075385562045     
 H  -2.0352199731326421       -1.5671448532530003        5.5233087980618381     
 C  -5.8439412095513861       -1.1111868969480896        6.1534915209234775     
 H  -5.8046023292420603       0.29626267225074615        4.5202648139227373     
 C  -5.5533266063159115        3.5492903266043219        3.1643255096263196     
 H  -4.0401305384439024        2.9050131713431622        4.5654747471456538     
 C  -5.8798087786120856        2.1397472370495003        1.2218875297931968     
 H  -4.6444403050118765       0.37302850382109726        1.1194261219654678     
 C -0.45160330492809281       -1.1870798511127243        8.4005982169027735     
 H -0.67432024994241857       0.68280247359109458        7.3478069551752991     
 C  0.80147129910174053       -2.9137497541817248        7.2555215648260836     
 H   1.5806018570443505       -2.3897402186830425        5.3174600882434708     
 C   1.5280332619368406       -2.1206422717901470        1.7466692548343841     
 H -0.16144368432445039       -1.5571013601230643        2.9488172108637287     
 C   3.6417560298688785       -1.0760392533997831        2.3028759543110624     
 H   3.5927345317708874       0.35572490352305186        3.9147094049513211     
 C   3.3324542280661307        3.6158580541426999        5.2116078809148823     
 H   1.7247428809325043        3.0134539108394840        3.8982125642128800     
 C   3.7907561820995892        2.1479066902530084        7.0836471550476192     
 H   2.5555527614665898       0.38202259625179552        7.2200168236116005     
 C  -2.2197139661492700       -2.5938166418271211       0.13369299119976513     
 H  -1.1742351928985770      -0.95495830945588545      -0.80400550217007072     
 H  -3.3015704608296117       -4.0414811641089425        1.3275309692814170     
 C  -5.0909140526220806       -1.9649121746174227        6.9650001918059417     
 H  -3.1274829425383404       -2.7793952348725668        7.3679831643461746     
 H  -6.9111847422152151      -0.98358647646353070        6.3282165453887185     
 C  -6.2089860704922915        3.2818551289405375        1.9577596175012000     
 H  -5.7985175677727963        4.4448406490448829        3.7333242680596053     
 H  -6.3945325703260467        1.9357291084868640       0.28380026423699473     
 C   7.2958967373572076E-002  -2.4841555023849029        8.3659322687864233     
 H  -1.0262020777302741      -0.85996909652050424        9.2637621860211077     
 H   1.1971606501234482       -3.9263266040055274        7.2036748321593791     
 C   2.8946571963814112       -1.9487327847378719        1.5064414911221480     
 H  0.93737012733663316       -2.7877625250792839        1.1223662771348832     
 H   4.7063165545802956      -0.93727627223932397        2.1205190520263510     
 C   4.0738320663549761        3.3092500051147820        6.3583486805852916     
 H   3.5449196425854002        4.5242697382335813        4.6491010639812531     
 H   4.3719024259783108        1.9125570924633242        7.9746724180500488     
 H  -2.0152484763204721       -3.2775280438506624      -0.68743725142937140     
 H  -5.5643766571703406       -2.4783115283123749        7.8004983970767210     
 H  -6.9732604732479340        3.9627466400614519        1.5898035092348779     
 H -0.10886936146493614       -3.1531985107206064        9.2041829188139754     
 H   3.3690349581625565       -2.4682716723800393       0.67501640641124105     
 H   4.8718053348825459        3.9729199724729676        6.6852177834675759     
 Br   7.8183309211999683        5.2190865287936772        14.328258155634069     
 Co   8.4011000828511389        6.4945545792117656        12.429128834852571     
 P   10.265225240932397        7.6996085465448791        13.023634026494662     
 Br   8.9147772274069563        5.0418273963455142        10.643518287458329     
 P   6.5343249550245677        7.6483411308738063        11.756483337954924     
 C   9.9877632459835795        8.9092106432265510        14.358415766376464     
 C   11.138652183456886        8.6328118925575765        11.715154978361616     
 C   11.538586806024247        6.5693861655635333        13.696983691310670     
 C   6.7961062964837575        8.8331527967010075        10.396376704900113     
 C   5.6523467478960274        8.5990498252571328        13.046175161551949     
 C   5.2564192905741463        6.5060288052807209        11.110901072500139     
 C   9.2572240963081711        8.4898204001119346        15.486039682832750     
 C   10.472780630678608        10.226260392593582        14.297729274845551     
 C   10.394588497572768        9.5165450805043825        10.912870670018364     
 C   12.516599420288216        8.4829886432891772        11.480566933078393     
 C   11.862487464520923        5.4100129613778645        12.968654748866584     
 C   12.196603028315387        6.8303082396567270        14.911974941253741     
 C   7.5444430168762766        8.4102039516453466        9.2813248525825269     
 C   6.2747156368623855        10.136758387341438        10.426714846808716     
 C   6.3902018293664886        9.5006027559099735        13.833769175390703     
 C   4.2765198318387476        8.4395795266389282        13.286614241384902     
 C   4.9818951164637930        5.3253160109085691        11.824786334262690     
 C   4.5164818854781519        6.8037081996341566        9.9528263797363401     
 C   9.0328077985427164        9.3712529151342085        16.542100046170457     
 H   8.8593675252747399        7.4773086387007019        15.530904373233515     
 C   10.229648718447507        11.108633226237583        15.353759691962889     
 H   11.023730252675376        10.567190347784463        13.426312128673091     
 C   11.015567871197705        10.216572424040187        9.8765268517611453     
 H   9.3286163502105435        9.6566016768524463        11.084445222662255     
 C   13.137327131603673        9.2006176601772545        10.454219844800736     
 H   13.097998559142049        7.7931731835561164        12.087450550256055     
 C   12.846771096178564        4.5402139748842893        13.443460338756886     
 H   11.333579561593186        5.1844644713929098        12.042292848801807     
 C   13.173207891646021        5.9497652338484173        15.385901767773820     
 H   11.937811129961407        7.7164651932907189        15.488345768335616     
 C   7.7449989505115395        9.2764914414807329        8.2071158255766896     
 H   7.9677117135797673        7.4066138045932206        9.2599175037183574     
 C   6.4919525610552542        11.003180211466908        9.3521928099203571     
 H   5.7128297149184775        10.479187282486423        11.290261134240211     
 C   5.7653178612773788        10.210115744633383        14.861023385658765     
 H   7.4548154889729599        9.6465710218017708        13.658905613904848     
 C   3.6516082507366452        9.1654956314199634        14.304795757676933     
 H   3.7006624855453794        7.7337129876463955        12.692979176004181     
 C   3.9609714712626589        4.4735647712178723        11.396125860452189     
 H   5.5686897139483547        5.0759723266208141        12.709511599083628     
 C   3.5026510425405002        5.9415182767774501        9.5240920821608093     
 H   4.7378493465118474        7.7074049011269690        9.3877145822443193     
 C   9.5130976656847004        10.683331593183183        16.474014428500894     
 H   8.4675569704438516        9.0445098390792396        17.411702372968882     
 H   10.595013851949401        12.130960869055253        15.280189086931395     
 C   12.384296749442612        10.054346829394747        9.6427186190876224     
 H   10.420867492986169        10.868843829811597        9.2397597764230817     
 H   14.204567641351868        9.0730099714684496        10.279482950492179     
 C   13.502412391332017        4.8076623101124873        14.650033705905148     
 H   13.091984120481577        3.6446670149901856        12.874465502369544     
 H   13.687917063869286        6.1537936324712579        16.323995155465138     
 C   7.2204484878776674        10.573572151548372        8.2417772984339521     
 H   8.3195845083594211        8.9493693249178232        7.3439480681270890     
 H   6.0962734977358419        12.015761039727641        9.4040380844922389     
 C   4.3986910900422522        10.038201176700973        15.101232196326221     
 H   6.3559697005456632        10.877244054317154        15.485328797919287     
 H   2.5870457426463078        9.0267291605839510        14.487138417032392     
 C   3.2195832387291228        4.7801731886498029        10.249391258647663     
 H   3.7485142889338783        3.5651504950620505        11.958632265103256     
 H   2.9214968410614572        6.1768665536132605        8.6330710910549175     
 H   9.3086245022646423        11.367056119368405        17.295131954558776     
 H   12.857752174003869        10.567743490396806        8.8072146076147195     
 H   14.266693880235197        4.1267838994626551        15.017997695387521     
 H   7.4022723279167613        11.242607153475090        7.4035186613390769     
 H   3.9242973815200330        10.557743580203320        15.932646240907639     
 H   2.4216078914251504        4.1165032564519137        9.9225261717623923     
         142

 Br -0.52174611286610106        2.8772330778805748        2.2867135290929288     
 Co  -1.1018338007212047        1.5948974586717863        4.1814461834207695     
 P  -2.9660553139317742       0.39182582533868943        3.5839141119917870     
 Br  -1.6181429395739824        3.0407647484393219        5.9714629288164085     
 P  0.76484905744731668       0.43912748679159913        4.8510415353689291     
 C  -2.6892045393456030      -0.81680361475070906        2.2481403828752788     
 C  -3.8398168788664879      -0.54206726975704378        4.8916551282742997     
 C  -4.2395860256423727        1.5225306981623712        2.9116477577925610     
 C  0.50246733699375234      -0.74664484694175270        6.2101691323990940     
 C   1.6464787386965858      -0.51089823581717586        3.5606083893871552     
 C   2.0425884005237473        1.5809642385404015        5.4976903610600223     
 C  -1.9580144281289198      -0.39725095518381787        1.1209873120521445     
 C  -3.1755909435307164       -2.1333472242522924        2.3076598912667010     
 C  -3.0959950020028040       -1.4264837608849303        5.6933798393912900     
 C  -5.2176861567397728      -0.39188227101180534        5.1264534040719649     
 C  -4.5615631554000355        2.6827280759125611        3.6394257604700075     
 C  -4.9007704452351968        1.2602076985674242        1.6988525241437169     
 C -0.24519352428122412      -0.32384392185365374        7.3257032034865768     
 C   1.0224706791880749       -2.0507632072231625        6.1786607018543904     
 C  0.90836911220742200       -1.4117520809570572        2.7724489704998447     
 C   3.0223847376834456      -0.35180284740817075        3.3203768670682456     
 C   2.3190195152274935        2.7608534217883189        4.7832483565177331     
 C   2.7793672980369624        1.2846981822470966        6.6579583522404961     
 C  -1.7345222121842316       -1.2780871195595653        6.4216874203415764E-002
 H  -1.5592018678931003       0.61492649446487091        1.0770243458619349     
 C  -2.9334611003927176       -3.0150928524725726        1.2509053906743026     
 H  -3.7269350883207273       -2.4743544878992285        3.1787829488693413     
 C  -3.7171304729582744       -2.1268809687120189        6.7293675436980349     
 H  -2.0300721680532079       -1.5667594580489232        5.5216901613340044     
 C  -5.8385811723782020       -1.1098359692828521        6.1524783812216715     
 H  -5.7988696735465179       0.29854845756991955        4.5200742177132964     
 C  -5.5472474164069947        3.5518493573809122        3.1664069296781414     
 H  -4.0304162802559098        2.9091822453859959        4.5641809471729111     
 C  -5.8787991884342325        2.1400606090764618        1.2266758898167971     
 H  -4.6434368544571170       0.37337419111178205        1.1229096631758164     
 C -0.44667007592593183       -1.1907210455963610        8.3992080086948668     
 H -0.66749132813915557       0.68008649946101041        7.3480160712695071     
 C  0.80423855988622206       -2.9178045644369770        7.2524665824933079     
 H   1.5839424496409389       -2.3931259792305006        5.3148122709939729     
 C   1.5330852800570836       -2.1208927368524431        1.7448298773009698     
 H -0.15629521819180037       -1.5574886260443670        2.9471986051972880     
 C   3.6471170334712726       -1.0773919790921076        2.3018643401563654     
 H   3.5984675238808190       0.35343688287512481        3.9145206983012195     
 C   3.3385329829302743        3.6132969715932615        5.2136883605060458     
 H   1.7344568229376962        3.0092817571210624        3.8969181823426586     
 C   3.7917650705611590        2.1475927966104691        7.0884358057593406     
 H   2.5565553374999292       0.38167664700165743        7.2235020491491690     
 C  -2.2164861674454799       -2.5896004224942657       0.13101626199978320     
 H  -1.1689428716525325      -0.95130648032850962      -0.80514909515698840     
 H  -3.2999709354042568       -4.0370536797851777        1.3236399772828464     
 C  -5.0857820971819203       -1.9642906507930056        6.9634074907516386     
 H  -3.1225873103969293       -2.7797177607439081        7.3656635761272389     
 H  -6.9057215263832754      -0.98180618415864374        6.3274968406818939     
 C  -6.2062035840621146        3.2829079381604962        1.9621418007318769     
 H  -5.7911798117979663        4.4478941071414306        3.7351563384627129     
 H  -6.3960775134317354        1.9348377978801821       0.29039850391876437     
 C   7.6188101298681921E-002  -2.4883742646399103        8.3632566184413140     
 H  -1.0209078952740993      -0.86362350709585012        9.2626201633887142     
 H   1.1987605701370292       -3.9307568209666410        7.1997841903625037     
 C   2.8997903727213026       -1.9493559561195741        1.5048499233435213     
 H  0.94226708305689211       -2.7874416916347236        1.1200470950706616     
 H   4.7117807749664271      -0.93905825706706825        2.1198011493858626     
 C   4.0766140412122853        3.3081959994597985        6.3627301872710387     
 H   3.5522569893865232        4.5212138051694595        4.6509315215980802     
 H   4.3703566348184406        1.9134486199969147        7.9812712175461993     
 H  -2.0128915353650512       -3.2727476509313806      -0.69077250943480439     
 H  -5.5592800123110839       -2.4779259666883462        7.7987490824477428     
 H  -6.9717741586211694        3.9631371124721095        1.5957661797014258     
 H -0.10651071185224875       -3.1579813727113293        9.2008488895436695     
 H   3.3741331420500522       -2.4686586016584977       0.67326822852576096     
 H   4.8732912477838886        3.9725284356673547        6.6911792396008387     
 Br   7.8151204578615090        5.2122713841710864        14.321087949262218     
 Co   8.3952307756164366        6.4945571302723994        12.426323996340836     
 P   10.259458045745291        7.6976388565260425        13.023834104125841     
 Br   8.9115639354679601        5.0486472896650900        10.636346858784611     
 P   6.5285573805303709        7.6503149916065905        11.756684363419931     
 C   9.9825997774156114        8.9062870681398927        14.359590350285966     
 C   11.133213567921739        8.6315155834685324        11.716077556864569     
 C   11.532994312314688        6.5669509669124926        13.696115033656003     
 C   6.7909412232234692        8.8360796715624694        10.397551279092413     
 C   5.6469084471886406        8.6003504942911988        13.047098881101800     
 C   5.2508266145607507        6.5084670999975884        11.110034899192437     
 C   9.2513772817460040        8.4867593773264005        15.486731299145617     
 C   10.469015331164869        10.222820024124845        14.300070824380509     
 C   10.389388275728708        9.5159333522271226        10.914357753124644     
 C   12.511079365350660        8.4813219062438563        11.481264729156978     
 C   11.854995354557774        5.4067572276411049        12.968341052899923     
 C   12.194161645137282        6.8292860085908256        14.908917192464990     
 C   7.5385923286242553        8.4132671264957040        9.2820153632992550     
 C   6.2709502410345097        10.140202594515173        10.429056881300353     
 C   6.3850027242998353        9.5012173870938224        13.835258264268340     
 C   4.2709999094357665        8.4412517317820868        13.287312820178370     
 C   4.9744040126435012        5.3285752070617560        11.824476196842483     
 C   4.5140396736875248        6.8047319814392218        9.9497711334181602     
 C   9.0278790612163533        9.3676091261084995        16.543489959834268     
 H   8.8525439107843749        7.4745905261160326        15.530694003238629     
 C   10.226879794828468        11.104579080180844        15.356812786073435     
 H   11.020384637538809        10.563808078485659        13.428955977513622     
 C   11.010517556582498        10.216325370890942        9.8783632719410566     
 H   9.3234682707251171        9.6562167637176426        11.086058593172851     
 C   13.131967710634161        9.1992694507790045        10.455231389116063     
 H   13.092265635254199        7.7908896739364151        12.087639194859435     
 C   12.840687938272520        4.5376518049470365        13.441371302460203     
 H   11.323860815393711        5.1802941257242248        12.043580549332438     
 C   13.172198033250174        5.9494483250985395        15.381105309329680     
 H   11.936809549956685        7.7161173869991249        15.484855430894417     
 C   7.7400655802337290        9.2801368369668307        8.2085040734707899     
 H   7.9608831166582465        7.4093336382629733        9.2597056306630989     
 C   6.4891826936125430        11.007237623854069        9.3552457201726380     
 H   5.7094858204016719        10.482574264679775        11.292906282275579     
 C   5.7602692301098877        10.210365453707738        14.862862306015783     
 H   7.4496687196904245        9.6469577771939417        13.660521324619859     
 C   3.6462495589415185        9.1668489641338109        14.305808679809477     
 H   3.6949291536957349        7.7360029749274419        12.693167939534629     
 C   3.9548899541655311        4.4761291681241895        11.394041415048175     
 H   5.5589724881677123        5.0801473208499814        12.710802847284889     
 C   3.5016409319835389        5.9418355208945695        9.5192991680176693     
 H   4.7368460294493975        7.7077539577402794        9.3842258960562948     
 C   9.5098704673012620        10.679111265161399        16.476689616939286     
 H   8.4622700716712487        9.0408510303731440        17.412845203609738     
 H   10.593410248484062        12.126532057512540        15.284077574182827     
 C   12.379165694293182        10.053727688795151        9.6443090810116523     
 H   10.415972619510310        10.869167580426090        9.2420750997982299     
 H   14.199105310463263        9.0712330564093389        10.280202117577396     
 C   13.499627479929554        4.8066055050038345        14.645643207104753     
 H   13.084640667036840        3.6416101117832484        12.872625575064195     
 H   13.689462992548572        6.1546807504734691        16.317388236952436     
 C   7.2172181510101545        10.577794666552345        8.2444513037467253     
 H   8.3142912944702356        8.9530288813856842        7.3450884558096208     
 H   6.0946700444946229        12.020193503571669        9.4079267291543740     
 C   4.3935615274159252        10.038824038162435        15.102824844062665     
 H   6.3510770596652275        10.876921841200449        15.487647280194725     
 H   2.5815839954581303        9.0285120584313390        14.487858793722209     
 C   3.2167993470807286        4.7812306291228950        10.245005320120919     
 H   3.7411734832235797        3.5682098973726619        11.956797773641467     
 H   2.9230420521644223        6.1759785858660869        8.6264677082814618     
 H   9.3062687345289010        11.362270585263142        17.298466665285027     
 H   12.852657042811263        10.567360554781667        8.8089621860520477     
 H   14.265204671794029        4.1263884930732200        15.012026068442328     
 H   7.3999128143077799        11.247394416900082        7.4068516846591486     
 H   3.9192041042569534        10.558129985687680        15.934396349222435     
 H   2.4201201951078311        4.1168983040402276        9.9165598906729766     
         142

 Br -0.51853429083559266        2.8840447942655270        2.2938741764601849     
 Co  -1.0959650361777711        1.5948955186408040        4.1842439629940387     
 P  -2.9602890519791263       0.39379532598546535        3.5837088599591382     
 Br  -1.6149320904844839        3.0339489424360453        5.9786241240900413     
 P  0.77061541541004031       0.43715540185896590        4.8508372190798514     
 C  -2.6840413769751361      -0.81388179702981667        2.2469621152023387     
 C  -3.8343786150359476      -0.54076968285229010        4.8907287683347747     
 C  -4.2339948610221754        1.5249643621071736        2.9125100312765140     
 C  0.50763106953593962      -0.74956922693827333        6.2089918253741700     
 C   1.6519175277885372      -0.51219799017407786        3.5596830083798920     
 C   2.0481790840634351        1.5785287810453681        5.4985531895883533     
 C  -1.9521651694265099      -0.39419382166016637        1.1202930348061324     
 C  -3.1718284190031567       -2.1299077045646015        2.3053146905194759     
 C  -3.0907947972692371       -1.4258708583278528        5.6918885251670162     
 C  -5.2121661203447918      -0.39021341556915490        5.1257532067743012     
 C  -4.5540744135416995        2.6859819048531812        3.6397328278808403     
 C  -4.8983287977489312        1.2612275632534722        1.7019031730650738     
 C -0.23934321944945541      -0.32690354063251592        7.3250101765793625     
 C   1.0262335188224021       -2.0542053693295657        6.1763161317081909     
 C  0.91357006719847023       -1.4123668869439692        2.7709581440998576     
 C   3.0279053773931586      -0.35347382945748984        3.3196781950542253     
 C   2.3265078430835362        2.7575972300226259        4.7835550822495891     
 C   2.7818082385255485        1.2836774968015052        6.6610099083787881     
 C  -1.7295905432105458       -1.2744483873379351        6.2825308628131127E-002
 H  -1.5523740300270086       0.61763998282613164        1.0772320553401069     
 C  -2.9306944831599910       -3.0110407105498580        1.2478497241181108     
 H  -3.7235943681440000       -2.4709714164742929        3.1761347683968961     
 C  -3.7120795839450849       -2.1266322375860174        6.7275275488398654     
 H  -2.0249243629737741       -1.5663740628448464        5.5200715246061707     
 C  -5.8332211352050187       -1.1084850416176144        6.1514652415198654     
 H  -5.7931370178509747       0.30083424288909288        4.5198836215038556     
 C  -5.5411682264980788        3.5544083881575030        3.1684883497299627     
 H  -4.0207020220679173        2.9133513194288296        4.5628871472001684     
 C  -5.8777895982563795        2.1403739811034233        1.2314642498403974     
 H  -4.6424334039023565       0.37371987840246690        1.1263932043861651     
 C -0.44173684692377085       -1.1943622400799976        8.3978178004869619     
 H -0.66066240633589268       0.67737052533092623        7.3482251873637150     
 C  0.80700582067070359       -2.9218593746922288        7.2494116001605331     
 H   1.5872830422375273       -2.3965117397779592        5.3121644537444759     
 C   1.5381372981773267       -2.1211432019147396        1.7429904997675558     
 H -0.15114675205915032       -1.5578758919656699        2.9455799995308474     
 C   3.6524780370736667       -1.0787447047844319        2.3008527260016685     
 H   3.6042005159907511       0.35114886222719777        3.9143319916511183     
 C   3.3446117377944184        3.6107358890438230        5.2157688400972084     
 H   1.7441707649428881        3.0051096034026403        3.8956238004724368     
 C   3.7927739590227292        2.1472789029679302        7.0932244564710629     
 H   2.5575579135332682       0.38133069775151929        7.2269872746867385     
 C  -2.2132583687416902       -2.5853842031614098       0.12833953279980126     
 H  -1.1636505504064882      -0.94765465120113379      -0.80629268814390598     
 H  -3.2983714099789023       -4.0326261954614129        1.3197489852842759     
 C  -5.0806501417417600       -1.9636691269685884        6.9618147896973355     
 H  -3.1176916782555186       -2.7800402866152489        7.3633439879083022     
 H  -6.9002583105513358      -0.98002589185375677        6.3267771359750693     
 C  -6.2034210976319386        3.2839607473804548        1.9665239839625537     
 H  -5.7838420558231354        4.4509475652379784        3.7369884088658201     
 H  -6.3976224565374240        1.9339464872735002       0.29699674360053402     
 C   7.9417235223791793E-002  -2.4925930268949177        8.3605809680962047     
 H  -1.0156137128179243      -0.86727791767119600        9.2614781407563207     
 H   1.2003604901506102       -3.9351870379277543        7.1958935485656292     
 C   2.9049235490611940       -1.9499791275012763        1.5032583555648944     
 H  0.94716403877715116       -2.7871208581901632        1.1177279130064397     
 H   4.7172449953525577      -0.94084024189481263        2.1190832467453737     
 C   4.0793960160695955        3.3071419938048154        6.3671116939567849     
 H   3.5595943361876463        4.5181578721053377        4.6527619792149064     
 H   4.3688108436585704        1.9143401475305051        7.9878700170423489     
 H  -2.0105345944096302       -3.2679672580120989      -0.69410776744023739     
 H  -5.5541833674518264       -2.4775404050643175        7.7969997678187646     
 H  -6.9702878439944058        3.9635275848827671        1.6017288501679736     
 H -0.10415206223956136       -3.1627642347020517        9.1975148602733636     
 H   3.3792313259375479       -2.4690455309369561       0.67152005064028097     
 H   4.8747771606852313        3.9721368988617418        6.6971406957341024     
 Br   7.8119099945230497        5.2054562395484956        14.313917742890366     
 Co   8.3893614683817326        6.4945596813330324        12.423519157829098     
 P   10.253690850558183        7.6956691665072050        13.024034181757022     
 Br   8.9083506435289639        5.0554671829846658        10.629175430110894     
 P   6.5227898060361733        7.6522888523393746        11.756885388884935     
 C   9.9774363088476452        8.9033634930532362        14.360764934195469     
 C   11.127774952386595        8.6302192743794883        11.717000135367520     
 C   11.527401818605131        6.5645157682614510        13.695246376001336     
 C   6.7857761499631799        8.8390065464239296        10.398725853284711     
 C   5.6414701464812538        8.6016511633252666        13.048022600651649     
 C   5.2452339385473543        6.5109053947144560        11.109168725884734     
 C   9.2455304671838388        8.4836983545408682        15.487422915458483     
 C   10.465250031651129        10.219379655656107        14.302412373915466     
 C   10.384188053884650        9.5153216239498626        10.915844836230924     
 C   12.505559310413107        8.4796551691985336        11.481962525235563     
 C   11.847503244594627        5.4035014939043462        12.968027356933263     
 C   12.191720261959174        6.8282637775249233        14.905859443676242     
 C   7.5327416403722349        8.4163303013460631        9.2827058740159849     
 C   6.2671848452066339        10.143646801688908        10.431398915791991     
 C   6.3798036192331828        9.5018320182776712        13.836747353145979     
 C   4.2654799870327862        8.4429239369252471        13.288011398971840     
 C   4.9669129088232102        5.3318344032149438        11.824166059422277     
 C   4.5115974618968977        6.8057557632442860        9.9467158870999786     
 C   9.0229503238899902        9.3639653370827922        16.544879873498079     
 H   8.8457202962940116        7.4718724135313632        15.530483633243744     
 C   10.224110871209430        11.100524934124108        15.359865880183984     
 H   11.017039022402242        10.560425809186855        13.431599826354155     
 C   11.005467241967290        10.216078317741697        9.8801996921209696     
 H   9.3183201912396907        9.6558318505828389        11.087671963683446     
 C   13.126608289664647        9.1979212413807545        10.456242933431392     
 H   13.086532711366349        7.7886061643167137        12.087827839462815     
 C   12.834604780366476        4.5350896350097836        13.439282266163520     
 H   11.314142069194236        5.1761237800555397        12.044868249863068     
 C   13.171188174854326        5.9491314163486608        15.376308850885541     
 H   11.935807969951961        7.7157695807075308        15.481365093453215     
 C   7.7351322099559177        9.2837822324529284        8.2098923213648920     
 H   7.9540545197367258        7.4120534719327251        9.2594937576078404     
 C   6.4864128261698308        11.011295036241231        9.3582986304249189     
 H   5.7061419258848662        10.485961246873128        11.295551430310947     
 C   5.7552205989423975        10.210615162782092        14.864701226372802     
 H   7.4445219504078892        9.6473445325861142        13.662137035334872     
 C   3.6408908671463922        9.1682022968476602        14.306821601942021     
 H   3.6891958218460905        7.7382929622084884        12.693356703065076     
 C   3.9488084370684038        4.4786935650305066        11.391956969644161     
 H   5.5492552623870699        5.0843223150791497        12.712094095486147     
 C   3.5006308214265771        5.9421527650116888        9.5145062538745311     
 H   4.7358427123869475        7.7081030143535889        9.3807372098682702     
 C   9.5066432689178235        10.674890937139617        16.479364805377678     
 H   8.4569831728986440        9.0371922216670484        17.413988034250593     
 H   10.591806645018725        12.122103245969829        15.287966061434258     
 C   12.374034639143749        10.053108548195556        9.6458995429356822     
 H   10.411077746034451        10.869491331040583        9.2443904231733782     
 H   14.193642979574658        9.0694561413502264        10.280921284662613     
 C   13.496842568527091        4.8055486998951817        14.641252708304355     
 H   13.077297213592104        3.6385532085763108        12.870785647758845     
 H   13.691008921227859        6.1555678684756803        16.310781318439734     
 C   7.2139878141426417        10.582017181556315        8.2471253090594985     
 H   8.3089980805810502        8.9566884378535434        7.3462288434921525     
 H   6.0930665912534039        12.024625967415696        9.4118153738165109     
 C   4.3884319647895991        10.039446899623899        15.104417491799110     
 H   6.3461844187847909        10.876599628083746        15.489965762470165     
 H   2.5761222482699524        9.0302949562787269        14.488579170412024     
 C   3.2140154554323348        4.7822880695959871        10.240619381594176     
 H   3.7338326775132815        3.5712692996832733        11.954963282179680     
 H   2.9245872632673873        6.1750906181189125        8.6198643255080079     
 H   9.3039129667931597        11.357485051157880        17.301801376011273     
 H   12.847561911618659        10.566977619166527        8.8107097644893777     
 H   14.263715463352860        4.1259930866837848        15.006054441497135     
 H   7.3975533006987986        11.252181680325075        7.4101847079792194     
 H   3.9141108269938742        10.558516391172041        15.936146457537234     
 H   2.4186324987905117        4.1172933516285424        9.9105936095835627     
         142

 Br -0.51532246880508414        2.8908565106504791        2.3010348238274405     
 Co  -1.0900962716343372        1.5948935786098219        4.1870417425673079     
 P  -2.9545227900264788       0.39576482663224122        3.5835036079264895     
 Br  -1.6117212413949853        3.0271331364327683        5.9857853193636732     
 P  0.77638177337276393       0.43518331692633261        4.8506329027907746     
 C  -2.6788782146046692      -0.81095997930892427        2.2457838475293990     
 C  -3.8289403512054068      -0.53947209594753653        4.8898024083952505     
 C  -4.2284036964019771        1.5273980260519759        2.9133723047604674     
 C  0.51279480207812689      -0.75249360693479395        6.2078145183492452     
 C   1.6573563168804883      -0.51349774453097985        3.5587576273726294     
 C   2.0537697676031228        1.5760933235503347        5.4994160181166851     
 C  -1.9463159107240999      -0.39113668813651487        1.1195987575601203     
 C  -3.1680658944755971       -2.1264681848769103        2.3029694897722508     
 C  -3.0855945925356703       -1.4252579557707752        5.6903972109427414     
 C  -5.2066460839498108      -0.38854456012650440        5.1250530094766376     
 C  -4.5465856716833635        2.6892357337938009        3.6400398952916730     
 C  -4.8958871502626646        1.2622474279395202        1.7049538219864306     
 C -0.23349291461768673      -0.32996315941137810        7.3243171496721473     
 C   1.0299963584567293       -2.0576475314359688        6.1739715615619923     
 C  0.91877102218951834       -1.4129816929308809        2.7694673176998705     
 C   3.0334260171028715      -0.35514481150680893        3.3189795230402046     
 C   2.3339961709395785        2.7543410382569324        4.7838618079814443     
 C   2.7842491790141350        1.2826568113559140        6.6640614645170801     
 C  -1.7246588742368598       -1.2708096551163046        6.1433743052846476E-002
 H  -1.5455461921609170       0.62035347118739248        1.0774397648182792     
 C  -2.9279278659272649       -3.0069885686271438        1.2447940575619190     
 H  -3.7202536479672728       -2.4675883450493572        3.1734865879244509     
 C  -3.7070286949318954       -2.1263835064600158        6.7256875539816958     
 H  -2.0197765578943403       -1.5659886676407695        5.5184528878783370     
 C  -5.8278610980318355       -1.1071341139523767        6.1504521018180593     
 H  -5.7874043621554314       0.30312002820826628        4.5196930252944139     
 C  -5.5350890365891630        3.5569674189340934        3.1705697697817845     
 H  -4.0109877638799256        2.9175203934716629        4.5615933472274257     
 C  -5.8767800080785273        2.1406873531303847        1.2362526098639977     
 H  -4.6414299533475969       0.37406556569315175        1.1298767455965137     
 C -0.43680361792160988       -1.1980034345636341        8.3964275922790570     
 H -0.65383348453262968       0.67465455120084206        7.3484343034579229     
 C  0.80977308145518512       -2.9259141849474806        7.2463566178277574     
 H   1.5906236348341156       -2.3998975003254177        5.3095166364949780     
 C   1.5431893162975698       -2.1213936669770361        1.7411511222341416     
 H -0.14599828592650027       -1.5582631578869726        2.9439613938644067     
 C   3.6578390406760608       -1.0800974304767563        2.2998411118469715     
 H   3.6099335081006827       0.34886084157927066        3.9141432850010167     
 C   3.3506904926585621        3.6081748064943846        5.2178493196883720     
 H   1.7538847069480803        3.0009374496842187        3.8943294186022155     
 C   3.7937828474842994        2.1469650093253909        7.0980131071827843     
 H   2.5585604895666076       0.38098474850138120        7.2304725002243080     
 C  -2.2100305700379002       -2.5811679838285544       0.12566280359981932     
 H  -1.1583582291604440      -0.94400282207375796      -0.80743628113082366     
 H  -3.2967718845535474       -4.0281987111376480        1.3158579932857055     
 C  -5.0755181863016006       -1.9630476031441713        6.9602220886430324     
 H  -3.1127960461141080       -2.7803628124865898        7.3610243996893656     
 H  -6.8947950947193961      -0.97824559954886980        6.3260574312682447     
 C  -6.2006386112017626        3.2850135566004135        1.9709061671932306     
 H  -5.7765042998483054        4.4540010233345253        3.7388204792689272     
 H  -6.3991673996431127        1.9330551766668185       0.30359498328230367     
 C   8.2646369148901652E-002  -2.4968117891499251        8.3579053177510954     
 H  -1.0103195303617494      -0.87093232824654176        9.2603361181239290     
 H   1.2019604101641910       -3.9396172548888675        7.1920029067687539     
 C   2.9100567254010854       -1.9506022988829783        1.5016667877862677     
 H  0.95206099449741011       -2.7868000247456033        1.1154087309422178     
 H   4.7227092157386892      -0.94262222672255691        2.1183653441048853     
 C   4.0821779909269047        3.3060879881498320        6.3714932006425320     
 H   3.5669316829887694        4.5151019390412168        4.6545924368317335     
 H   4.3672650524987011        1.9152316750640956        7.9944688165384994     
 H  -2.0081776534542097       -3.2631868650928171      -0.69744302544567038     
 H  -5.5490867225925697       -2.4771548434402884        7.7952504531897864     
 H  -6.9688015293676422        3.9639180572934247        1.6076915206345215     
 H -0.10179341262687398       -3.1675470966927746        9.1941808310030577     
 H   3.3843295098250437       -2.4694324602154145       0.66977187275480088     
 H   4.8762630735865740        3.9717453620561289        6.7031021518673661     
 Br   7.8086995311845904        5.1986410949259056        14.306747536518515     
 Co   8.3834921611470303        6.4945622323936663        12.420714319317362     
 P   10.247923655371075        7.6936994764883684        13.024234259388201     
 Br   8.9051373515899677        5.0622870763042416        10.622004001437176     
 P   6.5170222315419757        7.6542627130721588        11.757086414349942     
 C   9.9722728402796772        8.9004399179665779        14.361939518104972     
 C   11.122336336851451        8.6289229652904442        11.717922713870474     
 C   11.521809324895575        6.5620805696104103        13.694377718346669     
 C   6.7806110767028915        8.8419334212853897        10.399900427477011     
 C   5.6360318457738670        8.6029518323593344        13.048946320201500     
 C   5.2396412625339588        6.5133436894313235        11.108302552577031     
 C   9.2396836526216717        8.4806373317553341        15.488114531771348     
 C   10.461484732137391        10.215939287187371        14.304753923450424     
 C   10.378987832040590        9.5147098956726026        10.917331919337204     
 C   12.500039255475551        8.4779884321532126        11.482660321314150     
 C   11.840011134631478        5.4002457601675875        12.967713660966602     
 C   12.189278878781069        6.8272415464590210        14.902801694887492     
 C   7.5268909521202136        8.4193934761964204        9.2833963847327130     
 C   6.2634194493787589        10.147091008862644        10.433740950283628     
 C   6.3746045141665295        9.5024466494615183        13.838236442023618     
 C   4.2599600646298059        8.4445961420684057        13.288709977765308     
 C   4.9594218050029184        5.3350935993681308        11.823855922002069     
 C   4.5091552501062706        6.8067795450493511        9.9436606407817987     
 C   9.0180215865636271        9.3603215480570832        16.546269787161894     
 H   8.8388966818036465        7.4691543009466939        15.530273263248858     
 C   10.221341947590391        11.096470788067371        15.362918974294530     
 H   11.013693407265674        10.557043539888049        13.434243675194686     
 C   11.000416927352081        10.215831264592452        9.8820361123008826     
 H   9.3131721117542643        9.6554469374480352        11.089285334194043     
 C   13.121248868695133        9.1965730319825028        10.457254477746719     
 H   13.080799787478499        7.7863226546970123        12.088016484066197     
 C   12.828521622460434        4.5325274650725307        13.437193229866836     
 H   11.304423322994760        5.1719534343868538        12.046155950393697     
 C   13.170178316458479        5.9488145075987831        15.371512392441401     
 H   11.934806389947237        7.7154217744159377        15.477874756012014     
 C   7.7301988396781072        9.2874276279390262        8.2112805692589923     
 H   7.9472259228152060        7.4147733056024778        9.2592818845525819     
 C   6.4836429587271187        11.015352448628391        9.3613515406771999     
 H   5.7027980313680597        10.489348229066479        11.298196578346317     
 C   5.7501719677749072        10.210864871856447        14.866540146729818     
 H   7.4393751811253539        9.6477312879782851        13.663752746049884     
 C   3.6355321753512659        9.1695556295615095        14.307834524074565     
 H   3.6834624899964461        7.7405829494895357        12.693545466595525     
 C   3.9427269199712760        4.4812579619368247        11.389872524240145     
 H   5.5395380366064275        5.0884973093083179        12.713385343687406     
 C   3.4996207108696153        5.9424700091288072        9.5097133397313929     
 H   4.7348393953244976        7.7084520709668993        9.3772485236802456     
 C   9.5034160705343851        10.670670609117833        16.482039993816073     
 H   8.4516962741260411        9.0335334129609546        17.415130864891449     
 H   10.590203041553385        12.117674434427117        15.291854548685690     
 C   12.368903583994317        10.052489407595960        9.6474900048597103     
 H   10.406182872558592        10.869815081655075        9.2467057465485247     
 H   14.188180648686053        9.0676792262911157        10.281640451747830     
 C   13.494057657124628        4.8044918947865289        14.636862209503960     
 H   13.069953760147367        3.6354963053693736        12.868945720453496     
 H   13.692554849907145        6.1564549864778906        16.304174399927032     
 C   7.2107574772751297        10.586239696560288        8.2497993143722699     
 H   8.3037048666918629        8.9603479943214026        7.3473692311746843     
 H   6.0914631380121858        12.029058431259724        9.4157040184786460     
 C   4.3833024021632720        10.040069761085363        15.106010139535554     
 H   6.3412917779043552        10.876277414967042        15.492284244745605     
 H   2.5706605010817749        9.0320778541261149        14.489299547101840     
 C   3.2112315637839406        4.7833455100690792        10.236233443067432     
 H   3.7264918718029834        3.5743287019938847        11.953128790717891     
 H   2.9261324743703523        6.1742026503717389        8.6132609427345521     
 H   9.3015571990574166        11.352699517052619        17.305136086737523     
 H   12.842466780426053        10.566594683551388        8.8124573429267077     
 H   14.262226254911692        4.1255976802943506        15.000082814551940     
 H   7.3951937870898172        11.256968943750069        7.4135177312992901     
 H   3.9090175497307946        10.558902796656401        15.937896565852030     
 H   2.4171448024731927        4.1176883992168563        9.9046273284941471     
         142

 Br -0.51211064677457574        2.8976682270354313        2.3081954711946966     
 Co  -1.0842275070909035        1.5948916385788399        4.1898395221405771     
 P  -2.9487565280738308       0.39773432727901709        3.5832983558938403     
 Br  -1.6085103923054869        3.0203173304294912        5.9929465146373060     
 P  0.78214813133548755       0.43321123199369937        4.8504285865016969     
 C  -2.6737150522342024      -0.80803816158803177        2.2446055798564588     
 C  -3.8235020873748660      -0.53817450904278286        4.8888760484557254     
 C  -4.2228125317817797        1.5298316899967783        2.9142345782444208     
 C  0.51795853462031416      -0.75541798693131446        6.2066372113243213     
 C   1.6627951059724395      -0.51479749888788184        3.5578322463653662     
 C   2.0593604511428105        1.5736578660553011        5.5002788466450161     
 C  -1.9404666520216900      -0.38807955461286336        1.1189044803141084     
 C  -3.1643033699480374       -2.1230286651892194        2.3006242890250261     
 C  -3.0803943878021030       -1.4246450532136978        5.6889058967184676     
 C  -5.2011260475548298      -0.38687570468385396        5.1243528121789739     
 C  -4.5390969298250265        2.6924895627344210        3.6403469627025058     
 C  -4.8934455027763981        1.2632672926255681        1.7080044709077877     
 C -0.22764260978591805      -0.33302277819024029        7.3236241227649330     
 C   1.0337591980910563       -2.0610896935423719        6.1716269914157929     
 C  0.92397197718056656       -1.4135964989177927        2.7679764912998834     
 C   3.0389466568125845      -0.35681579355612802        3.3182808510261843     
 C   2.3414844987956207        2.7510848464912394        4.7841685337133004     
 C   2.7866901195027216        1.2816361259103226        6.6671130206553721     
 C  -1.7197272052631740       -1.2671709228946741        6.0042177477561826E-002
 H  -1.5387183542948253       0.62306695954865321        1.0776474742964512     
 C  -2.9251612486945384       -3.0029364267044296        1.2417383910057269     
 H  -3.7169129277905455       -2.4642052736244220        3.1708384074520057     
 C  -3.7019778059187058       -2.1261347753340138        6.7238475591235263     
 H  -2.0146287528149061       -1.5656032724366924        5.5168342511505033     
 C  -5.8225010608586523       -1.1057831862871392        6.1494389621162542     
 H  -5.7816717064598881       0.30540581352743962        4.5195024290849730     
 C  -5.5290098466802462        3.5595264497106842        3.1726511898336063     
 H  -4.0012735056919331        2.9216894675144967        4.5602995472546839     
 C  -5.8757704179006742        2.1410007251573462        1.2410409698875979     
 H  -4.6404265027928373       0.37441125298383654        1.1333602868068624     
 C -0.43187038891944890       -1.2016446290472707        8.3950373840711503     
 H -0.64700456272936679       0.67193857707075777        7.3486434195521309     
 C  0.81254034223966665       -2.9299689952027324        7.2433016354949817     
 H   1.5939642274307040       -2.4032832608728758        5.3068688192454800     
 C   1.5482413344178128       -2.1216441320393327        1.7393117447007276     
 H -0.14084981979385025       -1.5586504238082755        2.9423427881979660     
 C   3.6632000442784549       -1.0814501561690806        2.2988294976922741     
 H   3.6156665002106143       0.34657282093134362        3.9139545783509151     
 C   3.3567692475227062        3.6056137239449462        5.2199297992795346     
 H   1.7635986489532722        2.9967652959657967        3.8930350367319937     
 C   3.7947917359458696        2.1466511156828521        7.1028017578945057     
 H   2.5595630655999471       0.38063879925124305        7.2339577257618775     
 C  -2.2068027713341101       -2.5769517644956990       0.12298607439983740     
 H  -1.1530659079143994      -0.94035099294638225      -0.80857987411774124     
 H  -3.2951723591281930       -4.0237712268138841        1.3119670012871349     
 C  -5.0703862308614402       -1.9624260793197541        6.9586293875887293     
 H  -3.1079004139726973       -2.7806853383579311        7.3587048114704290     
 H  -6.8893318788874565      -0.97646530724398284        6.3253377265614210     
 C  -6.1978561247715867        3.2860663658203721        1.9752883504239076     
 H  -5.7691665438734745        4.4570544814310731        3.7406525496720349     
 H  -6.4007123427488013        1.9321638660601366       0.31019322296407326     
 C   8.5875503074011511E-002  -2.5010305514049325        8.3552296674059860     
 H  -1.0050253479055744      -0.87458673882188764        9.2591940954915355     
 H   1.2035603301777720       -3.9440474718499807        7.1881122649718785     
 C   2.9151899017409773       -1.9512254702646805        1.5000752200076408     
 H  0.95695795021766916       -2.7864791913010429        1.1130895488779962     
 H   4.7281734361248198      -0.94440421155030119        2.1176474414643969     
 C   4.0849599657842139        3.3050339824948489        6.3758747073282791     
 H   3.5742690297898925        4.5120460059770950        4.6564228944485597     
 H   4.3657192613388309        1.9161232025976860        8.0010676160346499     
 H  -2.0058207124987888       -3.2584064721735353      -0.70077828345110327     
 H  -5.5439900777333131       -2.4767692818162597        7.7935011385608073     
 H  -6.9673152147408786        3.9643085297040823        1.6136541911010693     
 H  -9.9434763014186592E-002  -3.1723299586834970        9.1908468017327518     
 H   3.3894276937125394       -2.4698193894938734       0.66802369486932078     
 H   4.8777489864879167        3.9713538252505161        6.7090636080006298     
 Br   7.8054890678461311        5.1918259503033148        14.299577330146663     
 Co   8.3776228539123263        6.4945647834542992        12.417909480805626     
 P   10.242156460183969        7.6917297864695318        13.024434337019381     
 Br   8.9019240596509714        5.0691069696238173        10.614832572763460     
 P   6.5112546570477789        7.6562365738049429        11.757287439814949     
 C   9.9671093717117092        8.8975163428799195        14.363114102014475     
 C   11.116897721316306        8.6276266562014001        11.718845292373427     
 C   11.516216831186016        6.5596453709593687        13.693509060692003     
 C   6.7754460034426023        8.8448602961468517        10.401075001669311     
 C   5.6305935450664801        8.6042525013934004        13.049870039751349     
 C   5.2340485865205624        6.5157819841481910        11.107436379269327     
 C   9.2338368380595046        8.4775763089698000        15.488806148084214     
 C   10.457719432623652        10.212498918718634        14.307095472985383     
 C   10.373787610196532        9.5140981673953426        10.918819002443485     
 C   12.494519200537997        8.4763216951078917        11.483358117392735     
 C   11.832519024668331        5.3969900264308288        12.967399964999942     
 C   12.186837495602962        6.8262193153931188        14.899743946098743     
 C   7.5210402638681932        8.4224566510467795        9.2840868954494411     
 C   6.2596540535508831        10.150535216036378        10.436082984775265     
 C   6.3694054090998771        9.5030612806453671        13.839725530901255     
 C   4.2544401422268248        8.4462683472115661        13.289408556558778     
 C   4.9519307011826266        5.3383527955213177        11.823545784581862     
 C   4.5067130383156435        6.8078033268544162        9.9406053944636188     
 C   9.0130928492372639        9.3566777590313741        16.547659700825704     
 H   8.8320730673132815        7.4664361883620245        15.530062893253973     
 C   10.218573023971352        11.092416642010635        15.365972068405078     
 H   11.010347792129107        10.553661270589245        13.436887524035217     
 C   10.995366612736873        10.215584211443208        9.8838725324807939     
 H   9.3080240322688379        9.6550620243132315        11.090898704704639     
 C   13.115889447725619        9.1952248225842528        10.458266022062048     
 H   13.075066863590649        7.7840391450773110        12.088205128669577     
 C   12.822438464554390        4.5299652951352769        13.435104193570153     
 H   11.294704576795283        5.1677830887181688        12.047443650924327     
 C   13.169168458062630        5.9484975988489044        15.366715933997261     
 H   11.933804809942515        7.7150739681243437        15.474384418570812     
 C   7.7252654694002967        9.2910730234251240        8.2126688171530926     
 H   7.9403973258936862        7.4174931392722296        9.2590700114973234     
 C   6.4808730912844075        11.019409861015552        9.3644044509294790     
 H   5.6994541368512541        10.492735211259831        11.300841726381686     
 C   5.7451233366074170        10.211114580930802        14.868379067086837     
 H   7.4342284118428186        9.6481180433704559        13.665368456764895     
 C   3.6301734835561392        9.1709089622753588        14.308847446207109     
 H   3.6777291581468017        7.7428729367705822        12.693734230125973     
 C   3.9366454028741487        4.4838223588431418        11.387788078836131     
 H   5.5298208108257842        5.0926723035374861        12.714676591888667     
 C   3.4986106003126540        5.9427872532459265        9.5049204255882529     
 H   4.7338360782620477        7.7088011275802097        9.3737598374922211     
 C   9.5001888721509467        10.666450281096049        16.484715182254465     
 H   8.4464093753534364        9.0298746042548590        17.416273695532304     
 H   10.588599438088048        12.113245622884405        15.295743035937122     
 C   12.363772528844887        10.051870266996364        9.6490804667837402     
 H   10.401287999082733        10.870138832269568        9.2490210699236730     
 H   14.182718317797448        9.0659023112320032        10.282359618833048     
 C   13.491272745722167        4.8034350896778761        14.632471710703564     
 H   13.062610306702631        3.6324394021624360        12.867105793148145     
 H   13.694100778586430        6.1573421044801018        16.297567481414326     
 C   7.2075271404076169        10.590462211564260        8.2524733196850431     
 H   8.2984116528026775        8.9640075507892618        7.3485096188572161     
 H   6.0898596847709667        12.033490895103752        9.4195926631407811     
 C   4.3781728395369450        10.040692622546825        15.107602787271999     
 H   6.3363991370239194        10.875955201850338        15.494602727021045     
 H   2.5651987538935974        9.0338607519735046        14.490019923791657     
 C   3.2084476721355464        4.7844029505421712        10.231847504540688     
 H   3.7191510660926852        3.5773881043044966        11.951294299256102     
 H   2.9276776854733173        6.1733146826245653        8.6066575599610964     
 H   9.2992014313216753        11.347913982947356        17.308470797463769     
 H   12.837371649233447        10.566211747936251        8.8142049213640359     
 H   14.260737046470522        4.1252022739049155        14.994111187606746     
 H   7.3928342734808350        11.261756207175061        7.4168507546193618     
 H   3.9039242724677150        10.559289202140761        15.939646674166829     
 H   2.4156571061558734        4.1180834468051710        9.8986610474047332     
         142

 Br -0.50889882474406734        2.9044799434203830        2.3153561185619527     
 Co  -1.0783587425474699        1.5948896985478576        4.1926373017138472     
 P  -2.9429902661211833       0.39970382792579295        3.5830931038611915     
 Br  -1.6052995432159882        3.0135015244262147        6.0001077099109388     
 P  0.78791448929821117       0.43123914706106609        4.8502242702126193     
 C  -2.6685518898637355      -0.80511634386713937        2.2434273121835191     
 C  -3.8180638235443256      -0.53687692213802918        4.8879496885162004     
 C  -4.2172213671615824        1.5322653539415807        2.9150968517283737     
 C  0.52312226716250143      -0.75834236692783508        6.2054599042993965     
 C   1.6682338950643907      -0.51609725324478395        3.5569068653581035     
 C   2.0649511346824982        1.5712224085602677        5.5011416751733480     
 C  -1.9346173933192801      -0.38502242108921186        1.1182102030680963     
 C  -3.1605408454204778       -2.1195891455015285        2.2982790882778010     
 C  -3.0751941830685361       -1.4240321506566203        5.6874145824941937     
 C  -5.1956060111598488      -0.38520684924120352        5.1236526148813102     
 C  -4.5316081879666905        2.6957433916750406        3.6406540301133385     
 C  -4.8910038552901316        1.2642871573116161        1.7110551198291446     
 C -0.22179230495414934      -0.33608239696910247        7.3229310958577178     
 C   1.0375220377253835       -2.0645318556487751        6.1692824212695934     
 C  0.92917293217161467       -1.4142113049047047        2.7664856648998963     
 C   3.0444672965222974      -0.35848677560544712        3.3175821790121636     
 C   2.3489728266516630        2.7478286547255459        4.7844752594451556     
 C   2.7891310599913082        1.2806154404647312        6.6701645767936641     
 C  -1.7147955362894880       -1.2635321906730437        5.8650611902277182E-002
 H  -1.5318905164287338       0.62578044790991405        1.0778551837746233     
 C  -2.9223946314618119       -2.9988842847817150        1.2386827244495351     
 H  -3.7135722076138182       -2.4608222021994863        3.1681902269795605     
 C  -3.6969269169055163       -2.1258860442080123        6.7220075642653567     
 H  -2.0094809477354723       -1.5652178772326155        5.5152156144226696     
 C  -5.8171410236854690       -1.1044322586219015        6.1484258224144481     
 H  -5.7759390507643458       0.30769159884661301        4.5193118328755313     
 C  -5.5229306567713303        3.5620854804872746        3.1747326098854276     
 H  -3.9915592475039405        2.9258585415573304        4.5590057472819412     
 C  -5.8747608277228212        2.1413140971843077        1.2458293299111982     
 H  -4.6394230522380777       0.37475694027452139        1.1368438280172111     
 C -0.42693715991728792       -1.2052858235309072        8.3936471758632454     
 H -0.64017564092610391       0.66922260294067359        7.3488525356463388     
 C  0.81530760302414818       -2.9340238054579841        7.2402466531622061     
 H   1.5973048200272923       -2.4066690214203343        5.3042210019959830     
 C   1.5532933525380559       -2.1218945971016288        1.7374723671673133     
 H -0.13570135366120020       -1.5590376897295781        2.9407241825315253     
 C   3.6685610478808490       -1.0828028818614051        2.2978178835375771     
 H   3.6213994923205459       0.34428480028341657        3.9137658717008135     
 C   3.3628480023868499        3.6030526413955073        5.2220102788706972     
 H   1.7733125909584644        2.9925931422473750        3.8917406548617723     
 C   3.7958006244074398        2.1463372220403127        7.1075904086062280     
 H   2.5605656416332860       0.38029285000110497        7.2374429512994460     
 C  -2.2035749726303200       -2.5727355451628435       0.12030934519985546     
 H  -1.1477735866683552      -0.93669916381900642      -0.80972346710465892     
 H  -3.2935728337028380       -4.0193437424901193        1.3080760092885644     
 C  -5.0652542754212799       -1.9618045554953369        6.9570366865344262     
 H  -3.1030047818312863       -2.7810078642292719        7.3563852232514932     
 H  -6.8838686630555168      -0.97468501493909587        6.3246180218545964     
 C  -6.1950736383414098        3.2871191750403308        1.9796705336545846     
 H  -5.7618287878986445        4.4601079395276209        3.7424846200751420     
 H  -6.4022572858544899        1.9312725554534547       0.31679146264584290     
 C   8.9104636999121384E-002  -2.5052493136599403        8.3525540170608767     
 H -0.99973116544939944      -0.87824114939723352        9.2580520728591420     
 H   1.2051602501913530       -3.9484776888110940        7.1842216231750031     
 C   2.9203230780808687       -1.9518486416463827        1.4984836522290141     
 H  0.96185490593792811       -2.7861583578564826        1.1107703668137743     
 H   4.7336376565109513      -0.94618619637804546        2.1169295388239084     
 C   4.0877419406415241        3.3039799768398654        6.3802562140140262     
 H   3.5816063765910156        4.5089900729129733        4.6582533520653868     
 H   4.3641734701789607        1.9170147301312765        8.0076664155307995     
 H  -2.0034637715433679       -3.2536260792542535      -0.70411354145653626     
 H  -5.5388934328740556       -2.4763837201922310        7.7917518239318291     
 H  -6.9658289001141149        3.9646990021147399        1.6196168615676172     
 H  -9.7076113401499214E-002  -3.1771128206742199        9.1875127724624459     
 H   3.3945258776000351       -2.4702063187723318       0.66627551698384069     
 H   4.8792348993892594        3.9709622884449032        6.7150250641338936     
 Br   7.8022786045076717        5.1850108056807240        14.292407123774813     
 Co   8.3717535466776241        6.4945673345149331        12.415104642293890     
 P   10.236389264996861        7.6897600964506951        13.024634414650562     
 Br   8.8987107677119734        5.0759268629433931        10.607661144089741     
 P   6.5054870825535813        7.6582104345377271        11.757488465279954     
 C   9.9619459031437430        8.8945927677932612        14.364288685923977     
 C   11.111459105781162        8.6263303471123542        11.719767870876378     
 C   11.510624337476459        6.5572101723083280        13.692640403037336     
 C   6.7702809301823130        8.8477871710083118        10.402249575861608     
 C   5.6251552443590933        8.6055531704274681        13.050793759301200     
 C   5.2284559105071668        6.5182202788650585        11.106570205961624     
 C   9.2279900234973375        8.4745152861842676        15.489497764397079     
 C   10.453954133109912        10.209058550249896        14.309437022520340     
 C   10.368587388352472        9.5134864391180809        10.920306085549765     
 C   12.488999145600442        8.4746549580625707        11.484055913471320     
 C   11.825026914705182        5.3937342926940701        12.967086269033283     
 C   12.184396112424857        6.8251970843272165        14.896686197309995     
 C   7.5151895756161720        8.4255198258971369        9.2847774061661710     
 C   6.2558886577230073        10.153979423210114        10.438425019266903     
 C   6.3642063040332246        9.5036759118292142        13.841214619778894     
 C   4.2489202198238445        8.4479405523547246        13.290107135352246     
 C   4.9444395973623356        5.3416119916745046        11.823235647161656     
 C   4.5042708265250164        6.8088271086594814        9.9375501481454389     
 C   9.0081641119109008        9.3530339700056668        16.549049614489515     
 H   8.8252494528229164        7.4637180757773551        15.529852523259086     
 C   10.215804100352313        11.088362495953898        15.369025162515625     
 H   11.007002176992540        10.550279001290439        13.439531372875749     
 C   10.990316298121664        10.215337158293961        9.8857089526607069     
 H   9.3028759527834115        9.6546771111784278        11.092512075215234     
 C   13.110530026756106        9.1938766131860028        10.459277566377375     
 H   13.069333939702799        7.7817556354576096        12.088393773272957     
 C   12.816355306648347        4.5274031251980240        13.433015157273470     
 H   11.284985830595808        5.1636127430494838        12.048731351454958     
 C   13.168158599666784        5.9481806900990257        15.361919475553121     
 H   11.932803229937791        7.7147261618327496        15.470894081129611     
 C   7.7203320991224853        9.2947184189112217        8.2140570650471947     
 H   7.9335687289721655        7.4202129729419823        9.2588581384420650     
 C   6.4781032238416953        11.023467273402712        9.3674573611817600     
 H   5.6961102423344485        10.496122193453184        11.303486874417054     
 C   5.7400747054399268        10.211364290005159        14.870217987443855     
 H   7.4290816425602832        9.6485047987626285        13.666984167479907     
 C   3.6248147917610130        9.1722622949892081        14.309860368339653     
 H   3.6719958262971573        7.7451629240516287        12.693922993656420     
 C   3.9305638857770209        4.4863867557494590        11.385703633432117     
 H   5.5201035850451419        5.0968472977666543        12.715967840089926     
 C   3.4976004897556923        5.9431044973630458        9.5001275114451147     
 H   4.7328327611995986        7.7091501841935193        9.3702711513041965     
 C   9.4969616737675082        10.662229953074267        16.487390370692857     
 H   8.4411224765808335        9.0262157955487634        17.417416526173156     
 H   10.586995834622709        12.108816811341693        15.299631523188552     
 C   12.358641473695455        10.051251126396767        9.6506709287077701     
 H   10.396393125606872        10.870462582884061        9.2513363932988195     
 H   14.177255986908845        9.0641253961728925        10.283078785918265     
 C   13.488487834319704        4.8023782845692233        14.628081211903169     
 H   13.055266853257894        3.6293824989554988        12.865265865842796     
 H   13.695646707265716        6.1582292224823130        16.290960562901624     
 C   7.2042968035401040        10.594684726568230        8.2551473249978162     
 H   8.2931184389134920        8.9676671072571228        7.3496500065397470     
 H   6.0882562315297486        12.037923358947779        9.4234813078029180     
 C   4.3730432769106180        10.041315484008289        15.109195435008443     
 H   6.3315064961434837        10.875632988733635        15.496921209296485     
 H   2.5597370067054195        9.0356436498208925        14.490740300481473     
 C   3.2056637804871522        4.7854603910152624        10.227461566013947     
 H   3.7118102603823870        3.5804475066151080        11.949459807794312     
 H   2.9292228965762823        6.1724267148773917        8.6000541771876406     
 H   9.2968456635859340        11.343128448842094        17.311805508190016     
 H   12.832276518040842        10.565828812321111        8.8159524998013659     
 H   14.259247838029353        4.1248068675154803        14.988139560661553     
 H   7.3904747598718536        11.266543470600054        7.4201837779394326     
 H   3.8988309952046358        10.559675607625122        15.941396782481625     
 H   2.4141694098385540        4.1184784943934849        9.8926947663153175     
         142

 Br -0.50568700271355893        2.9112916598053351        2.3225167659292083     
 Co  -1.0724899780040362        1.5948877585168755        4.1954350812871164     
 P  -2.9372240041685354       0.40167332857256882        3.5828878518285427     
 Br  -1.6020886941264898        3.0066857184229376        6.0072689051845716     
 P  0.79368084726093480       0.42926706212843285        4.8500199539235425     
 C  -2.6633887274932686      -0.80219452614624698        2.2422490445105794     
 C  -3.8126255597137848      -0.53557933523327550        4.8870233285766753     
 C  -4.2116302025413850        1.5346990178863831        2.9159591252123271     
 C  0.52828599970468870      -0.76126674692435570        6.2042825972744726     
 C   1.6736726841563418      -0.51739700760168594        3.5559814843508404     
 C   2.0705418182221860        1.5687869510652344        5.5020045037016798     
 C  -1.9287681346168701      -0.38196528756556036        1.1175159258220841     
 C  -3.1567783208929177       -2.1161496258138373        2.2959338875305759     
 C  -3.0699939783349692       -1.4234192480995427        5.6859232682699190     
 C  -5.1900859747648678      -0.38353799379855308        5.1229524175836465     
 C  -4.5241194461083545        2.6989972206156603        3.6409610975241709     
 C  -4.8885622078038651        1.2653070219976639        1.7141057687505015     
 C -0.21594200012238066      -0.33914201574796465        7.3222380689505036     
 C   1.0412848773597108       -2.0679740177551782        6.1669378511233948     
 C  0.93437388716266290       -1.4148261108916165        2.7649948384999092     
 C   3.0499879362320104      -0.36015775765476621        3.3168835069981433     
 C   2.3564611545077052        2.7445724629598529        4.7847819851770108     
 C   2.7915720004798947        1.2795947550191398        6.6732161329319570     
 C  -1.7098638673158020       -1.2598934584514132        5.7259046326992538E-002
 H  -1.5250626785626420       0.62849393627117478        1.0780628932527956     
 C  -2.9196280142290854       -2.9948321428590008        1.2356270578933433     
 H  -3.7102314874370910       -2.4574391307745507        3.1655420465071158     
 C  -3.6918760278923268       -2.1256373130820108        6.7201675694071872     
 H  -2.0043331426560380       -1.5648324820285384        5.5135969776948359     
 C  -5.8117809865122858       -1.1030813309566638        6.1474126827126421     
 H  -5.7702063950688025       0.30997738416578635        4.5191212366660904     
 C  -5.5168514668624145        3.5646445112638654        3.1768140299372494     
 H  -3.9818449893159484        2.9300276156001641        4.5577119473091985     
 C  -5.8737512375449690        2.1416274692112691        1.2506176899347985     
 H  -4.6384196016833181       0.37510262756520624        1.1403273692275597     
 C -0.42200393091512700       -1.2089270180145439        8.3922569676553405     
 H -0.63334671912284091       0.66650662881058942        7.3490616517405467     
 C  0.81807486380862970       -2.9380786157132364        7.2371916708294304     
 H   1.6006454126238807       -2.4100547819677924        5.3015731847464851     
 C   1.5583453706582988       -2.1221450621639253        1.7356329896338993     
 H -0.13055288752855015       -1.5594249556508810        2.9391055768650847     
 C   3.6739220514832431       -1.0841556075537293        2.2968062693828801     
 H   3.6271324844304780       0.34199677963548947        3.9135771650507118     
 C   3.3689267572509936        3.6004915588460689        5.2240907584618608     
 H   1.7830265329636563        2.9884209885289530        3.8904462729915510     
 C   3.7968095128690100        2.1460233283977739        7.1123790593179494     
 H   2.5615682176666255       0.37994690075096682        7.2409281768370155     
 C  -2.2003471739265299       -2.5685193258299881       0.11763261599987353     
 H  -1.1424812654223109      -0.93304733469163059      -0.81086706009157650     
 H  -3.2919733082774836       -4.0149162581663544        1.3041850172899940     
 C  -5.0601223199811205       -1.9611830316709198        6.9554439854801231     
 H  -3.0981091496898756       -2.7813303901006128        7.3540656350325566     
 H  -6.8784054472235772      -0.97290472263420891        6.3238983171477718     
 C  -6.1922911519112338        3.2881719842602894        1.9840527168852613     
 H  -5.7544910319238145        4.4631613976241677        3.7443166904782497     
 H  -6.4038022289601786        1.9303812448467730       0.32338970232761255     
 C   9.2333770924231243E-002  -2.5094680759149477        8.3498783667157674     
 H -0.99443698299322447      -0.88189555997257929        9.2569100502267503     
 H   1.2067601702049338       -3.9529079057722072        7.1803309813781278     
 C   2.9254562544207601       -1.9524718130280849        1.4968920844503875     
 H  0.96675186165818705       -2.7858375244119227        1.1084511847495526     
 H   4.7391018768970827      -0.94796818120578985        2.1162116361834200     
 C   4.0905239154988333        3.3029259711848824        6.3846377206997724     
 H   3.5889437233921386        4.5059341398488524        4.6600838096822130     
 H   4.3626276790190905        1.9179062576648669        8.0142652150269491     
 H  -2.0011068305879469       -3.2488456863349717      -0.70744879946196926     
 H  -5.5337967880147989       -2.4759981585682018        7.7900025093028509     
 H  -6.9643425854873504        3.9650894745253975        1.6255795320341651     
 H  -9.4717463788811823E-002  -3.1818956826649423        9.1841787431921400     
 H   3.3996240614875308       -2.4705932480507902       0.66452733909836059     
 H   4.8807208122906021        3.9705707516392903        6.7209865202671564     
 Br   7.7990681411692124        5.1781956610581341        14.285236917402962     
 Co   8.3658842394429200        6.4945698855755660        12.412299803782155     
 P   10.230622069809753        7.6877904064318585        13.024834492281741     
 Br   8.8954974757729772        5.0827467562629689        10.600489715416023     
 P   6.4997195080593837        7.6601842952705113        11.757689490744960     
 C   9.9567824345757749        8.8916691927066047        14.365463269833480     
 C   11.106020490246015        8.6250340380233101        11.720690449379331     
 C   11.505031843766902        6.5547749736572865        13.691771745382669     
 C   6.7651158569220247        8.8507140458697737        10.403424150053908     
 C   5.6197169436517065        8.6068538394615342        13.051717478851049     
 C   5.2228632344937713        6.5206585735819269        11.105704032653922     
 C   9.2221432089351705        8.4714542633987335        15.490189380709944     
 C   10.450188833596174        10.205618181781160        14.311778572055298     
 C   10.363387166508414        9.5128747108408209        10.921793168656045     
 C   12.483479090662888        8.4729882210172498        11.484753709549905     
 C   11.817534804742035        5.3904785589573114        12.966772573066622     
 C   12.181954729246751        6.8241748532613151        14.893628448521245     
 C   7.5093388873641507        8.4285830007474960        9.2854679168828991     
 C   6.2521232618951315        10.157423630383850        10.440767053758540     
 C   6.3590071989665713        9.5042905430130631        13.842703708656533     
 C   4.2434002974208642        8.4496127574978850        13.290805714145716     
 C   4.9369484935420438        5.3448711878276924        11.822925509741449     
 C   4.5018286147343893        6.8098508904645456        9.9344949018272590     
 C   9.0032353745845377        9.3493901809799578        16.550439528153326     
 H   8.8184258383325513        7.4609999631926858        15.529642153264200     
 C   10.213035176733275        11.084308349897160        15.372078256626173     
 H   11.003656561855973        10.546896731991636        13.442175221716280     
 C   10.985265983506457        10.215090105144716        9.8875453728406182     
 H   9.2977278732979851        9.6542921980436240        11.094125445725831     
 C   13.105170605786594        9.1925284037877528        10.460289110692704     
 H   13.063601015814950        7.7794721258379083        12.088582417876339     
 C   12.810272148742303        4.5248409552607711        13.430926120976785     
 H   11.275267084396333        5.1594423973807988        12.050019051985588     
 C   13.167148741270937        5.9478637813491479        15.357123017108981     
 H   11.931801649933067        7.7143783555411565        15.467403743688411     
 C   7.7153987288446748        9.2983638143973177        8.2154453129412950     
 H   7.9267401320506448        7.4229328066117342        9.2586462653868082     
 C   6.4753333563989832        11.027524685789874        9.3705102714340409     
 H   5.6927663478176420        10.499509175646535        11.306132022452422     
 C   5.7350260742724357        10.211613999079514        14.872056907800873     
 H   7.4239348732777479        9.6488915541547993        13.668599878194918     
 C   3.6194560999658867        9.1736156277030574        14.310873290472196     
 H   3.6662624944475128        7.7474529113326751        12.694111757186867     
 C   3.9244823686798935        4.4889511526557762        11.383619188028103     
 H   5.5103863592644995        5.1010222919958226        12.717259088291184     
 C   3.4965903791987305        5.9434217414801651        9.4953345973019765     
 H   4.7318294441371487        7.7094992408068297        9.3667824651161720     
 C   9.4937344753840698        10.658009625052483        16.490065559131249     
 H   8.4358355778082288        9.0225569868426678        17.418559356814011     
 H   10.585392231157371        12.104387999798981        15.303520010439984     
 C   12.353510418546024        10.050631985797171        9.6522613906317982     
 H   10.391498252131013        10.870786333498552        9.2536517166739678     
 H   14.171793656020240        9.0623484811137800        10.283797953003482     
 C   13.485702922917241        4.8013214794605705        14.623690713102773     
 H   13.047923399813158        3.6263255957485612        12.863425938537446     
 H   13.697192635945003        6.1591163404845233        16.284353644388922     
 C   7.2010664666725921        10.598907241572203        8.2578213303105894     
 H   8.2878252250243047        8.9713266637249820        7.3507903942222788     
 H   6.0866527782885296        12.042355822791807        9.4273699524650532     
 C   4.3679137142842910        10.041938345469752        15.110788082744888     
 H   6.3266138552630480        10.875310775616930        15.499239691571923     
 H   2.5542752595172420        9.0374265476682805        14.491460677171290     
 C   3.2028798888387584        4.7865178314883545        10.223075627487203     
 H   3.7044694546720884        3.5835069089257194        11.947625316332523     
 H   2.9307681076792473        6.1715387471302181        8.5934507944141867     
 H   9.2944898958501927        11.338342914736833        17.315140218916266     
 H   12.827181386848236        10.565445876705972        8.8177000782386941     
 H   14.257758629588185        4.1244114611260452        14.982167933716360     
 H   7.3881152462628723        11.271330734025046        7.4235168012595034     
 H   3.8937377179415562        10.560062013109482        15.943146890796422     
 H   2.4126817135212351        4.1188735419817997        9.8867284852259036     
         142

 Br -0.50247518068305053        2.9181033761902873        2.3296774132964644     
 Co  -1.0666212134606023        1.5948858184858932        4.1982328608603856     
 P  -2.9314577422158874       0.40364282921934475        3.5826825997958935     
 Br  -1.5988778450369912        2.9998699124196611        6.0144301004582044     
 P  0.79944720522365831       0.42729497719579956        4.8498156376344648     
 C  -2.6582255651228017      -0.79927270842535458        2.2410707768376392     
 C  -3.8071872958832440      -0.53428174832852193        4.8860969686371512     
 C  -4.2060390379211867        1.5371326818311855        2.9168213986962805     
 C  0.53344973224687586      -0.76419112692087632        6.2031052902495478     
 C   1.6791114732482930      -0.51869676195858794        3.5550561033435777     
 C   2.0761325017618737        1.5663514935702008        5.5028673322300108     
 C  -1.9229188759144602      -0.37890815404190892        1.1168216485760722     
 C  -3.1530157963653580       -2.1127101061261464        2.2935886867833508     
 C  -3.0647937736014024       -1.4228063455424651        5.6844319540456452     
 C  -5.1845659383698868      -0.38186913835590258        5.1222522202859828     
 C  -4.5166307042500176        2.7022510495562804        3.6412681649350036     
 C  -4.8861205603175986        1.2663268866837118        1.7171564176718583     
 C -0.21009169529061195      -0.34220163452682684        7.3215450420432884     
 C   1.0450477169940380       -2.0714161798615813        6.1645932809771953     
 C  0.93957484215371112       -1.4154409168785285        2.7635040120999226     
 C   3.0555085759417233      -0.36182873970408536        3.3161848349841225     
 C   2.3639494823637475        2.7413162711941594        4.7850887109088669     
 C   2.7940129409684809        1.2785740695735484        6.6762676890702490     
 C  -1.7049321983421162       -1.2562547262297827        5.5867480751707888E-002
 H  -1.5182348406965505       0.63120742463243551        1.0782706027309676     
 C  -2.9168613969963588       -2.9907800009362862        1.2325713913371514     
 H  -3.7068907672603637       -2.4540560593496150        3.1628938660346706     
 C  -3.6868251388791373       -2.1253885819560092        6.7183275745490176     
 H  -1.9991853375766042       -1.5644470868244615        5.5119783409670022     
 C  -5.8064209493391026       -1.1017304032914261        6.1463995430108360     
 H  -5.7644737393732592       0.31226316948495969        4.5189306404566487     
 C  -5.5107722769534977        3.5672035420404558        3.1788954499890707     
 H  -3.9721307311279559        2.9341966896429978        4.5564181473364558     
 C  -5.8727416473671159        2.1419408412382310        1.2554060499583988     
 H  -4.6374161511285585       0.37544831485589103        1.1438109104379084     
 C -0.41707070191296602       -1.2125682124981805        8.3908667594474338     
 H -0.62651779731957802       0.66379065468050524        7.3492707678347546     
 C  0.82084212459311123       -2.9421334259684881        7.2341366884966547     
 H   1.6039860052204693       -2.4134405425152510        5.2989253674969872     
 C   1.5633973887785420       -2.1223955272262218        1.7337936121004851     
 H -0.12540442139590013       -1.5598122215721837        2.9374869711986440     
 C   3.6792830550856372       -1.0855083332460538        2.2957946552281832     
 H   3.6328654765404096       0.33970875898756242        3.9133884584006102     
 C   3.3750055121151377        3.5979304762966304        5.2261712380530234     
 H   1.7927404749688485        2.9842488348105309        3.8891518911213292     
 C   3.7978184013305802        2.1457094347552346        7.1171677100296717     
 H   2.5625707936999644       0.37960095150082868        7.2444134023745850     
 C  -2.1971193752227403       -2.5643031064971322       0.11495588679989160     
 H  -1.1371889441762664      -0.92939550556425476      -0.81201065307849418     
 H  -3.2903737828521287       -4.0104887738425896        1.3002940252914235     
 C  -5.0549903645409602       -1.9605615078465026        6.9538512844258200     
 H  -3.0932135175484650       -2.7816529159719541        7.3517460468136200     
 H  -6.8729422313916375      -0.97112443032932194        6.3231786124409473     
 C  -6.1895086654810578        3.2892247934802481        1.9884349001159383     
 H  -5.7471532759489836        4.4662148557207155        3.7461487608813568     
 H  -6.4053471720658672        1.9294899342400911       0.32998794200938220     
 C   9.5562904849341102E-002  -2.5136868381699551        8.3472027163706581     
 H -0.98914280053704962      -0.88554997054792517        9.2557680275943568     
 H   1.2083600902185148       -3.9573381227333204        7.1764403395812524     
 C   2.9305894307606515       -1.9530949844097869        1.4953005166717606     
 H  0.97164881737844611       -2.7855166909673623        1.1061320026853307     
 H   4.7445660972832133      -0.94975016603353413        2.1154937335429311     
 C   4.0933058903561426        3.3018719655298994        6.3890192273855195     
 H   3.5962810701932617        4.5028782067847306        4.6619142672990401     
 H   4.3610818878592204        1.9187977851984572        8.0208640145230987     
 H  -1.9987498896325260       -3.2440652934156899      -0.71078405746740225     
 H  -5.5287001431555414       -2.4756125969441731        7.7882531946738727     
 H  -6.9628562708605868        3.9654799469360551        1.6315422025007129     
 H  -9.2358814176124432E-002  -3.1866785446556651        9.1808447139218341     
 H   3.4047222453750265       -2.4709801773292486       0.66277916121288050     
 H   4.8822067251919448        3.9701792148336774        6.7269479764004201     
 Br   7.7958576778307531        5.1713805164355433        14.278066711031110     
 Co   8.3600149322082178        6.4945724366361999        12.409494965270417     
 P   10.224854874622647        7.6858207164130210        13.025034569912920     
 Br   8.8922841838339810        5.0895666495825447        10.593318286742306     
 P   6.4939519335651870        7.6621581560032954        11.757890516209967     
 C   9.9516189660078087        8.8887456176199464        14.366637853742983     
 C   11.100581874710871        8.6237377289342660        11.721613027882285     
 C   11.499439350057344        6.5523397750062449        13.690903087728001     
 C   6.7599507836617354        8.8536409207312339        10.404598724246208     
 C   5.6142786429443197        8.6081545084956019        13.052641198400899     
 C   5.2172705584803749        6.5230968682987944        11.104837859346219     
 C   9.2162963943730034        8.4683932406132012        15.490880997022810     
 C   10.446423534082435        10.202177813312423        14.314120121590255     
 C   10.358186944664356        9.5122629825635610        10.923280251762323     
 C   12.477959035725334        8.4713214839719271        11.485451505628491     
 C   11.810042694778888        5.3872228252205527        12.966458877099962     
 C   12.179513346068644        6.8231526221954129        14.890570699732496     
 C   7.5034881991121303        8.4316461755978533        9.2861584275996272     
 C   6.2483578660672565        10.160867837557584        10.443109088250177     
 C   6.3538080938999189        9.5049051741969102        13.844192797534172     
 C   4.2378803750178839        8.4512849626410436        13.291504292939186     
 C   4.9294573897217520        5.3481303839808794        11.822615372321241     
 C   4.4993864029437622        6.8108746722696107        9.9314396555090791     
 C   8.9983066372581746        9.3457463919542505        16.551829441817137     
 H   8.8116022238421881        7.4582818506080164        15.529431783269315     
 C   10.210266253114236        11.080254203840424        15.375131350736719     
 H   11.000310946719404        10.543514462692832        13.444819070556811     
 C   10.980215668891248        10.214843051995471        9.8893817930205312     
 H   9.2925797938125587        9.6539072849088203        11.095738816236427     
 C   13.099811184817080        9.1911801943895011        10.461300655008031     
 H   13.057868091927100        7.7771886162182069        12.088771062479719     
 C   12.804188990836261        4.5222787853235182        13.428837084680103     
 H   11.265548338196856        5.1552720517121129        12.051306752516219     
 C   13.166138882875089        5.9475468725992693        15.352326558664840     
 H   11.930800069928345        7.7140305492495624        15.463913406247210     
 C   7.7104653585668643        9.3020092098834155        8.2168335608353953     
 H   7.9199115351291249        7.4256526402814869        9.2584343923315497     
 C   6.4725634889562720        11.031582098177035        9.3735631816863219     
 H   5.6894224533008364        10.502896157839889        11.308777170487792     
 C   5.7299774431049455        10.211863708153869        14.873895828157892     
 H   7.4187881039952126        9.6492783095469719        13.670215588909929     
 C   3.6140974081707604        9.1749689604169067        14.311886212604740     
 H   3.6605291625978689        7.7497428986137225        12.694300520717315     
 C   3.9184008515827657        4.4915155495620942        11.381534742624087     
 H   5.5006691334838571        5.1051972862249908        12.718550336492443     
 C   3.4955802686417692        5.9437389855972835        9.4905416831588365     
 H   4.7308261270746987        7.7098482974201392        9.3632937789281474     
 C   9.4905072770006313        10.653789297030700        16.492740747569645     
 H   8.4305486790356259        9.0188981781365722        17.419702187454867     
 H   10.583788627692032        12.099959188256269        15.307408497691416     
 C   12.348379363396592        10.050012845197577        9.6538518525558281     
 H   10.386603378655154        10.871110084113045        9.2559670400491143     
 H   14.166331325131635        9.0605715660546693        10.284517120088699     
 C   13.482918011514778        4.8002646743519168        14.619300214302376     
 H   13.040579946368419        3.6232686925416235        12.861586011232097     
 H   13.698738564624289        6.1600034584867345        16.277746725876220     
 C   7.1978361298050793        10.603129756576173        8.2604953356233626     
 H   8.2825320111351193        8.9749862201928412        7.3519307819048105     
 H   6.0850493250473106        12.046788286635834        9.4312585971271901     
 C   4.3627841516579648        10.042561206931216        15.112380730481332     
 H   6.3217212143826123        10.874988562500226        15.501558173847362     
 H   2.5488135123290641        9.0392094455156684        14.492181053861106     
 C   3.2000959971903642        4.7875752719614466        10.218689688960460     
 H   3.6971286489617903        3.5865663112363309        11.945790824870736     
 H   2.9323133187822124        6.1706507793830445        8.5868474116407310     
 H   9.2921341281144496        11.333557380631571        17.318474929642512     
 H   12.822086255655631        10.565062941090833        8.8194476566760240     
 H   14.256269421147016        4.1240160547366100        14.976196306771165     
 H   7.3857557326538910        11.276117997450040        7.4268498245795751     
 H   3.8886444406784770        10.560448418593841        15.944896999111220     
 H   2.4111940172039157        4.1192685895701144        9.8807622041364880     
         142

 Br -0.49926335865254212        2.9249150925752394        2.3368380606637205     
 Co  -1.0607524489171687        1.5948838784549111        4.2010306404336548     
 P  -2.9256914802632399       0.40561232986612061        3.5824773477632448     
 Br  -1.5956669959474927        2.9930541064163840        6.0215912957318372     
 P  0.80521356318638193       0.42532289226316633        4.8496113213453871     
 C  -2.6530624027523348      -0.79635089070446208        2.2398925091646995     
 C  -3.8017490320527036      -0.53298416142376825        4.8851706086976261     
 C  -4.2004478733009893        1.5395663457759881        2.9176836721802335     
 C  0.53861346478906313      -0.76711550691739694        6.2019279832246239     
 C   1.6845502623402442      -0.51999651631548993        3.5541307223363146     
 C   2.0817231853015619        1.5639160360751674        5.5037301607583426     
 C  -1.9170696172120503      -0.37585102051825742        1.1161273713300601     
 C  -3.1492532718377984       -2.1092705864384551        2.2912434860361257     
 C  -3.0595935688678351       -1.4221934429853877        5.6829406398213713     
 C  -5.1790459019749058      -0.38020028291325214        5.1215520229883200     
 C  -4.5091419623916815        2.7055048784969000        3.6415752323458364     
 C  -4.8836789128313320        1.2673467513697598        1.7202070665932154     
 C -0.20424139045884326      -0.34526125330568902        7.3208520151360741     
 C   1.0488105566283650       -2.0748583419679845        6.1622487108309958     
 C  0.94477579714475923       -1.4160557228654402        2.7620131856999355     
 C   3.0610292156514363      -0.36349972175340445        3.3154861629701022     
 C   2.3714378102197897        2.7380600794284664        4.7853954366407221     
 C   2.7964538814570674        1.2775533841279569        6.6793192452085410     
 C  -1.7000005293684302       -1.2526159940081523        5.4475915176423244E-002
 H  -1.5114070028304587       0.63392091299369635        1.0784783122091397     
 C  -2.9140947797636323       -2.9867278590135720        1.2295157247809594     
 H  -3.7035500470836364       -2.4506729879246794        3.1602456855622254     
 C  -3.6817742498659478       -2.1251398508300072        6.7164875796908481     
 H  -1.9940375324971702       -1.5640616916203844        5.5103597042391685     
 C  -5.8010609121659193       -1.1003794756261887        6.1453864033090309     
 H  -5.7587410836777169       0.31454895480413309        4.5187400442472079     
 C  -5.5046930870445818        3.5697625728170466        3.1809768700408925     
 H  -3.9624164729399638        2.9383657636858316        4.5551243473637131     
 C  -5.8717320571892628        2.1422542132651925        1.2601944099819991     
 H  -4.6364127005737990       0.37579400214657588        1.1472944516482571     
 C -0.41213747291080505       -1.2162094069818170        8.3894765512395288     
 H -0.61968887551631502       0.66107468055042096        7.3494798839289626     
 C  0.82360938537759276       -2.9461882362237399        7.2310817061638790     
 H   1.6073265978170577       -2.4168263030627091        5.2962775502474893     
 C   1.5684494068987851       -2.1226459922885179        1.7319542345670711     
 H -0.12025595526325009       -1.5601994874934866        2.9358683655322033     
 C   3.6846440586880309       -1.0868610589383780        2.2947830410734862     
 H   3.6385984686503412       0.33742073833963537        3.9131997517505086     
 C   3.3810842669792813        3.5953693937471920        5.2282517176441869     
 H   1.8024544169740404        2.9800766810921093        3.8878575092511078     
 C   3.7988272897921505        2.1453955411126957        7.1219563607413932     
 H   2.5635733697333039       0.37925500225069059        7.2478986279121536     
 C  -2.1938915765189502       -2.5600868871642768       0.11227915759990967     
 H  -1.1318966229302221      -0.92574367643687905      -0.81315424606541176     
 H  -3.2887742574267742       -4.0060612895188248        1.2964030332928529     
 C  -5.0498584091007999       -1.9599399840220857        6.9522585833715169     
 H  -3.0883178854070539       -2.7819754418432949        7.3494264585946842     
 H  -6.8674790155596979      -0.96934413802443509        6.3224589077341236     
 C  -6.1867261790508810        3.2902776027002067        1.9928170833466152     
 H  -5.7398155199741536        4.4692683138172633        3.7479808312844640     
 H  -6.4068921151715568        1.9285986236334092       0.33658618169115184     
 C   9.8792038774450974E-002  -2.5179056004249625        8.3445270660255471     
 H -0.98384861808087465      -0.88920438112327105        9.2546260049619633     
 H   1.2099600102320958       -3.9617683396944336        7.1725496977843770     
 C   2.9357226071005429       -1.9537181557914891        1.4937089488931339     
 H  0.97654577309870505       -2.7851958575228020        1.1038128206211089     
 H   4.7500303176693448      -0.95153215086127840        2.1147758309024427     
 C   4.0960878652134527        3.3008179598749159        6.3934007340712666     
 H   3.6036184169943848        4.4998222737206088        4.6637447249158663     
 H   4.3595360966993502        1.9196893127320478        8.0274628140192501     
 H  -1.9963929486771053       -3.2392849004964082      -0.71411931547283514     
 H  -5.5236034982962847       -2.4752270353201444        7.7865038800448936     
 H  -6.9613699562338232        3.9658704193467123        1.6375048729672608     
 H  -9.0000164563437041E-002  -3.1914614066463876        9.1775106846515282     
 H   3.4098204292625227       -2.4713671066077074       0.66103098332740040     
 H   4.8836926380932866        3.9697876780280645        6.7329094325336838     
 Br   7.7926472144922938        5.1645653718129525        14.270896504659259     
 Co   8.3541456249735138        6.4945749876968328        12.406690126758681     
 P   10.219087679435539        7.6838510263941844        13.025234647544099     
 Br   8.8890708918949848        5.0963865429021205        10.586146858068588     
 P   6.4881843590709893        7.6641320167360796        11.758091541674972     
 C   9.9464554974398407        8.8858220425332881        14.367812437652486     
 C   11.095143259175726        8.6224414198452219        11.722535606385236     
 C   11.493846856347787        6.5499045763552042        13.690034430073334     
 C   6.7547857104014470        8.8565677955926958        10.405773298438506     
 C   5.6088403422369328        8.6094551775296679        13.053564917950750     
 C   5.2116778824669794        6.5255351630156619        11.103971686038514     
 C   9.2104495798108363        8.4653322178276671        15.491572613335675     
 C   10.442658234568695        10.198737444843685        14.316461671125214     
 C   10.352986722820296        9.5116512542863010        10.924767334868603     
 C   12.472438980787778        8.4696547469266061        11.486149301707076     
 C   11.802550584815739        5.3839670914837940        12.966145181133301     
 C   12.177071962890539        6.8221303911295106        14.887512950943746     
 C   7.4976375108601090        8.4347093504482125        9.2868489383163553     
 C   6.2445924702393807        10.164312044731320        10.445451122741813     
 C   6.3486089888332655        9.5055198053807590        13.845681886411809     
 C   4.2323604526149028        8.4529571677842039        13.292202871732654     
 C   4.9219662859014601        5.3513895801340663        11.822305234901036     
 C   4.4969441911531352        6.8118984540746759        9.9283844091908993     
 C   8.9933778999318115        9.3421026029285414        16.553219355480948     
 H   8.8047786093518230        7.4555637380233470        15.529221413274430     
 C   10.207497329495197        11.076200057783687        15.378184444847268     
 H   10.996965331582837        10.540132193394026        13.447462919397342     
 C   10.975165354276040        10.214595998846226        9.8912182132004425     
 H   9.2874317143271305        9.6535223717740184        11.097352186747022     
 C   13.094451763847566        9.1898319849912511        10.462312199323360     
 H   13.052135168039250        7.7749051065985055        12.088959707083099     
 C   12.798105832930217        4.5197166153862653        13.426748048383420     
 H   11.255829591997379        5.1511017060434279        12.052594453046849     
 C   13.165129024479242        5.9472299638493915        15.347530100220700     
 H   11.929798489923622        7.7136827429579684        15.460423068806008     
 C   7.7055319882890538        9.3056546053695133        8.2182218087294956     
 H   7.9130829382076051        7.4283724739512387        9.2582225192762913     
 C   6.4697936215135599        11.035639510564195        9.3766160919386010     
 H   5.6860785587840308        10.506283140033240        11.311422318523160     
 C   5.7249288119374553        10.212113417228224        14.875734748514910     
 H   7.4136413347126782        9.6496650649391427        13.671831299624941     
 C   3.6087387163756337        9.1763222931307560        14.312899134737284     
 H   3.6547958307482244        7.7520328858947689        12.694489284247762     
 C   3.9123193344856384        4.4940799464684114        11.379450297220073     
 H   5.4909519077032138        5.1093722804541590        12.719841584693704     
 C   3.4945701580848074        5.9440562297144028        9.4857487690156983     
 H   4.7298228100122488        7.7101973540334496        9.3598050927401228     
 C   9.4872800786171929        10.649568969008916        16.495415936008037     
 H   8.4252617802630212        9.0152393694304767        17.420845018095722     
 H   10.582185024226694        12.095530376713556        15.311296984942846     
 C   12.343248308247162        10.049393704597980        9.6554423144798580     
 H   10.381708505179295        10.871433834727538        9.2582823634242626     
 H   14.160868994243030        9.0587946509955568        10.285236287173918     
 C   13.480133100112315        4.7992078692432640        14.614909715501980     
 H   13.033236492923683        3.6202117893346863        12.859746083926748     
 H   13.700284493303574        6.1608905764889457        16.271139807363515     
 C   7.1946057929375664        10.607352271580146        8.2631693409361358     
 H   8.2772387972459338        8.9786457766607022        7.3530711695873423     
 H   6.0834458718060924        12.051220750479862        9.4351472417893252     
 C   4.3576545890316378        10.043184068392678        15.113973378217777     
 H   6.3168285735021765        10.874666349383523        15.503876656122802     
 H   2.5433517651408866        9.0409923433630581        14.492901430550923     
 C   3.1973121055419700        4.7886327124345387        10.214303750433716     
 H   3.6897878432514921        3.5896257135469423        11.943956333408947     
 H   2.9338585298851774        6.1697628116358709        8.5802440288672752     
 H   9.2897783603787083        11.328771846526308        17.321809640368759     
 H   12.816991124463025        10.564680005475694        8.8211952351133540     
 H   14.254780212705848        4.1236206483471749        14.970224679825971     
 H   7.3833962190449096        11.280905260875032        7.4301828478996459     
 H   3.8835511634153974        10.560834824078203        15.946647107426017     
 H   2.4097063208865963        4.1196636371584283        9.8747959230470741     
         142

 Br -0.49605153662203372        2.9317268089601916        2.3439987080309761     
 Co  -1.0548836843737350        1.5948819384239290        4.2038284200069240     
 P  -2.9199252183105919       0.40758183051289648        3.5822720957305956     
 Br  -1.5924561468579941        2.9862383004131070        6.0287524910054699     
 P  0.81097992114910555       0.42335080733053304        4.8494070050563103     
 C  -2.6478992403818680      -0.79342907298356968        2.2387142414917598     
 C  -3.7963107682221628      -0.53168657451901458        4.8842442487581010     
 C  -4.1948567086807920        1.5420000097207904        2.9185459456641869     
 C  0.54377719733125041      -0.77003988691391756        6.2007506761996991     
 C   1.6899890514321954      -0.52129627067239193        3.5532053413290519     
 C   2.0873138688412496        1.5614805785801338        5.5045929892866745     
 C  -1.9112203585096403      -0.37279388699460592        1.1154330940840482     
 C  -3.1454907473102387       -2.1058310667507643        2.2888982852889006     
 C  -3.0543933641342682       -1.4215805404283102        5.6814493255970966     
 C  -5.1735258655799239      -0.37853142747060170        5.1208518256906563     
 C  -4.5016532205333446        2.7087587074375197        3.6418822997566691     
 C  -4.8812372653450655        1.2683666160558078        1.7232577155145723     
 C -0.19839108562707458      -0.34832087208455126        7.3201589882288589     
 C   1.0525733962626922       -2.0783005040743876        6.1599041406847972     
 C  0.94997675213580746       -1.4166705288523520        2.7605223592999484     
 C   3.0665498553611492      -0.36517070380272354        3.3147874909560819     
 C   2.3789261380758320        2.7348038876627729        4.7857021623725773     
 C   2.7988948219456540        1.2765326986823655        6.6823708013468330     
 C  -1.6950688603947441       -1.2489772617865218        5.3084349601138600E-002
 H  -1.5045791649643672       0.63663440135495708        1.0786860216873120     
 C  -2.9113281625309058       -2.9826757170908578        1.2264600582247676     
 H  -3.7002093269069092       -2.4472899164997437        3.1575975050897802     
 C  -3.6767233608527583       -2.1248911197040057        6.7146475848326785     
 H  -1.9888897274177362       -1.5636762964163076        5.5087410675113349     
 C  -5.7957008749927352       -1.0990285479609510        6.1443732636072248     
 H  -5.7530084279821736       0.31683474012330642        4.5185494480377670     
 C  -5.4986138971356651        3.5723216035936369        3.1830582900927142     
 H  -3.9527022147519713        2.9425348377286653        4.5538305473909704     
 C  -5.8707224670114107        2.1425675852921540        1.2649827700055993     
 H  -4.6354092500190394       0.37613968943726067        1.1507779928586057     
 C -0.40720424390864407       -1.2198506014654535        8.3880863430316221     
 H -0.61285995371305213       0.65835870642033678        7.3496890000231705     
 C  0.82637664616207429       -2.9502430464789917        7.2280267238311033     
 H   1.6106671904136460       -2.4202120636101676        5.2936297329979922     
 C   1.5735014250190280       -2.1228964573508144        1.7301148570336569     
 H -0.11510748913060005       -1.5605867534147893        2.9342497598657626     
 C   3.6900050622904250       -1.0882137846307025        2.2937714269187892     
 H   3.6443314607602728       0.33513271769170827        3.9130110451004070     
 C   3.3871630218434250        3.5928083111977536        5.2303321972353496     
 H   1.8121683589792323        2.9759045273736873        3.8865631273808865     
 C   3.7998361782537202        2.1450816474701564        7.1267450114531146     
 H   2.5645759457666433       0.37890905300055244        7.2513838534497230     
 C  -2.1906637778151601       -2.5558706678314214       0.10960242839992773     
 H  -1.1266043016841776      -0.92209184730950322      -0.81429783905232944     
 H  -3.2871747320014193       -4.0016338051950600        1.2925120412942825     
 C  -5.0447264536606404       -1.9593184601976685        6.9506658823172138     
 H  -3.0834222532656432       -2.7822979677146362        7.3471068703757476     
 H  -6.8620157997277591      -0.96756384571954812        6.3217392030272990     
 C  -6.1839436926207050        3.2913304119201654        1.9971992665772922     
 H  -5.7324777639993236        4.4723217719138102        3.7498129016875716     
 H  -6.4084370582772454        1.9277073130267275       0.34318442137292149     
 C  0.10202117269956083       -2.5221243626799699        8.3418514156804378     
 H -0.97855443562469968      -0.89285879169861682        9.2534839823295716     
 H   1.2115599302456765       -3.9661985566555469        7.1686590559875016     
 C   2.9408557834404343       -1.9543413271731913        1.4921173811145072     
 H  0.98144272881896399       -2.7848750240782421        1.1014936385568872     
 H   4.7554945380554763      -0.95331413568902279        2.1140579282619543     
 C   4.0988698400707619        3.2997639542199328        6.3977822407570129     
 H   3.6109557637955079        4.4967663406564879        4.6655751825326934     
 H   4.3579903055394800        1.9205808402656381        8.0340616135153997     
 H  -1.9940360077216843       -3.2345045075771264      -0.71745457347826813     
 H  -5.5185068534370281       -2.4748414736961153        7.7847545654159154     
 H  -6.9598836416070595        3.9662608917573698        1.6434675434338086     
 H  -8.7641514950749663E-002  -3.1962442686371104        9.1741766553812241     
 H   3.4149186131500184       -2.4717540358861658       0.65928280544192031     
 H   4.8851785509946293        3.9693961412224517        6.7388708886669475     
 Br   7.7894367511538345        5.1577502271903626        14.263726298287407     
 Co   8.3482763177388115        6.4945775387574667        12.403885288246945     
 P   10.213320484248433        7.6818813363753478        13.025434725175280     
 Br   8.8858575999559886        5.1032064362216971        10.578975429394870     
 P   6.4824167845767926        7.6661058774688637        11.758292567139979     
 C   9.9412920288718727        8.8828984674466316        14.368987021561988     
 C   11.089704643640582        8.6211451107561778        11.723458184888189     
 C   11.488254362638228        6.5474693777041626        13.689165772418667     
 C   6.7496206371411578        8.8594946704541560        10.406947872630806     
 C   5.6034020415295460        8.6107558465637357        13.054488637500599     
 C   5.2060852064535839        6.5279734577325295        11.103105512730812     
 C   9.2046027652486693        8.4622711950421330        15.492264229648542     
 C   10.438892935054957        10.195297076374949        14.318803220660172     
 C   10.347786500976238        9.5110395260090410        10.926254417974883     
 C   12.466918925850225        8.4679880098812852        11.486847097785661     
 C   11.795058474852592        5.3807113577470345        12.965831485166641     
 C   12.174630579712433        6.8211081600636083        14.884455202154998     
 C   7.4917868226080877        8.4377725252985698        9.2875394490330851     
 C   6.2408270744115049        10.167756251905056        10.447793157233452     
 C   6.3434098837666131        9.5061344365646079        13.847170975289448     
 C   4.2268405302119225        8.4546293729273625        13.292901450526124     
 C   4.9144751820811692        5.3546487762872532        11.821995097480828     
 C   4.4945019793625081        6.8129222358797401        9.9253291628727194     
 C   8.9884491626054501        9.3384588139028324        16.554609269144759     
 H   8.7979549948614579        7.4528456254386777        15.529011043279544     
 C   10.204728405876159        11.072145911726951        15.381237538957814     
 H   10.993619716446270        10.536749924095222        13.450106768237873     
 C   10.970115039660833        10.214348945696981        9.8930546333803555     
 H   9.2822836348417042        9.6531374586392147        11.098965557257619     
 C   13.089092342878052        9.1884837755930011        10.463323743638687     
 H   13.046402244151400        7.7726215969788033        12.089148351686481     
 C   12.792022675024173        4.5171544454490125        13.424659012086735     
 H   11.246110845797904        5.1469313603747429        12.053882153577479     
 C   13.164119166083395        5.9469130550995128        15.342733641776560     
 H   11.928796909918900        7.7133349366663753        15.456932731364807     
 C   7.7005986180112425        9.3093000008556110        8.2196100566235977     
 H   7.9062543412860844        7.4310923076209914        9.2580106462210328     
 C   6.4670237540708486        11.039696922951357        9.3796690021908820     
 H   5.6827346642672243        10.509670122226591        11.314067466558528     
 C   5.7198801807699651        10.212363126302579        14.877573668871928     
 H   7.4084945654301428        9.6500518203313135        13.673447010339952     
 C   3.6033800245805074        9.1776756258446035        14.313912056869828     
 H   3.6490624988985800        7.7543228731758154        12.694678047778210     
 C   3.9062378173885106        4.4966443433747285        11.377365851816059     
 H   5.4812346819225715        5.1135472746833273        12.721132832894963     
 C   3.4935600475278461        5.9443734738315221        9.4809558548725583     
 H   4.7288194929497989        7.7105464106467601        9.3563164065520983     
 C   9.4840528802337545        10.645348640987132        16.498091124446429     
 H   8.4199748814904183        9.0115805607243811        17.421987848736578     
 H   10.580581420761355        12.091101565170845        15.315185472194278     
 C   12.338117253097730        10.048774563998384        9.6570327764038861     
 H   10.376813631703437        10.871757585342030        9.2605976867994109     
 H   14.155406663354425        9.0570177359364461        10.285955454259135     
 C   13.477348188709852        4.7981510641346112        14.610519216701585     
 H   13.025893039478946        3.6171548861277487        12.857906156621398     
 H   13.701830421982860        6.1617776944911560        16.264532888850812     
 C   7.1913754560700545        10.611574786584118        8.2658433462489089     
 H   8.2719455833567466        8.9823053331285614        7.3542115572698741     
 H   6.0818424185648734        12.055653214323890        9.4390358864514603     
 C   4.3525250264053108        10.043806929854142        15.115566025954221     
 H   6.3119359326217408        10.874344136266819        15.506195138398242     
 H   2.5378900179527091        9.0427752412104461        14.493621807240739     
 C   3.1945282138935762        4.7896901529076308        10.209917811906973     
 H   3.6824470375411940        3.5926851158575537        11.942121841947158     
 H   2.9354037409881419        6.1688748438886973        8.5736406460938213     
 H   9.2874225926429670        11.323986312421047        17.325144351095009     
 H   12.811895993270420        10.564297069860555        8.8229428135506822     
 H   14.253291004264678        4.1232252419577398        14.964253052880778     
 H   7.3810367054359283        11.285692524300025        7.4335158712197176     
 H   3.8784578861523178        10.561221229562562        15.948397215740815     
 H   2.4082186245692774        4.1200586847467431        9.8688296419576584     
         142

 Br -0.49283971459152531        2.9385385253451437        2.3511593553982322     
 Co  -1.0490149198303014        1.5948799983929467        4.2066261995801932     
 P  -2.9141589563579444       0.40955133115967235        3.5820668436979468     
 Br  -1.5892452977684957        2.9794224944098304        6.0359136862791019     
 P  0.81674627911182918       0.42137872239789981        4.8492026887672326     
 C  -2.6427360780114011      -0.79050725526267729        2.2375359738188196     
 C  -3.7908725043916220      -0.53038898761426090        4.8833178888185760     
 C  -4.1892655440605946        1.5444336736655928        2.9194082191481403     
 C  0.54894092987343768      -0.77296426691043818        6.1995733691747752     
 C   1.6954278405241467      -0.52259602502929392        3.5522799603217887     
 C   2.0929045523809373        1.5590451210851004        5.5054558178150055     
 C  -1.9053710998072304      -0.36973675347095442        1.1147388168380361     
 C  -3.1417282227826790       -2.1023915470630730        2.2865530845416755     
 C  -3.0491931594007013       -1.4209676378712326        5.6799580113728227     
 C  -5.1680058291849429      -0.37686257202795126        5.1201516283929926     
 C  -4.4941644786750086        2.7120125363781398        3.6421893671675019     
 C  -4.8787956178587990        1.2693864807418558        1.7263083644359292     
 C -0.19254078079530587      -0.35138049086341344        7.3194659613216446     
 C   1.0563362358970194       -2.0817426661807907        6.1575595705385977     
 C  0.95517770712685557       -1.4172853348392640        2.7590315328999613     
 C   3.0720704950708622      -0.36684168585204263        3.3140888189420612     
 C   2.3864144659318742        2.7315476958970799        4.7860088881044334     
 C   2.8013357624342405        1.2755120132367743        6.6854223574851250     
 C  -1.6901371914210583       -1.2453385295648913        5.1692784025853949E-002
 H  -1.4977513270982754       0.63934788971621792        1.0788937311654840     
 C  -2.9085615452981797       -2.9786235751681431        1.2234043916685757     
 H  -3.6968686067301819       -2.4439068450748080        3.1549493246173350     
 C  -3.6716724718395688       -2.1246423885780041        6.7128075899745090     
 H  -1.9837419223383022       -1.5632909012122305        5.5071224307835012     
 C  -5.7903408378195520       -1.0976776202957133        6.1433601239054187     
 H  -5.7472757722866303       0.31912052544247982        4.5183588518283253     
 C  -5.4925347072267492        3.5748806343702277        3.1851397101445356     
 H  -3.9429879565639792        2.9467039117714986        4.5525367474182277     
 C  -5.8697128768335576        2.1428809573191154        1.2697711300291996     
 H  -4.6344057994642789       0.37648537672794552        1.1542615340689544     
 C -0.40227101490648309       -1.2234917959490901        8.3866961348237172     
 H -0.60603103190978913       0.65564273229025261        7.3498981161173784     
 C  0.82914390694655582       -2.9542978567342435        7.2249717414983285     
 H   1.6140077830102344       -2.4235978241576257        5.2909819157484943     
 C   1.5785534431392712       -2.1231469224131110        1.7282754795002429     
 H -0.10995902299795002       -1.5609740193360921        2.9326311541993220     
 C   3.6953660658928191       -1.0895665103230268        2.2927598127640918     
 H   3.6500644528702044       0.33284469704378122        3.9128223384503058     
 C   3.3932417767075691        3.5902472286483151        5.2324126768265131     
 H   1.8218823009844245        2.9717323736552657        3.8852687455106647     
 C   3.8008450667152904        2.1447677538276175        7.1315336621648369     
 H   2.5655785217999822       0.37856310375041435        7.2548690789872925     
 C  -2.1874359791113700       -2.5516544484985659       0.10692569919994580     
 H  -1.1213119804381333      -0.91844001818212739      -0.81544143203924702     
 H  -3.2855752065760648       -3.9972063208712951        1.2886210492957120     
 C  -5.0395944982204801       -1.9586969363732514        6.9490731812629107     
 H  -3.0785266211242326       -2.7826204935859771        7.3447872821568110     
 H  -6.8565525838958195      -0.96578355341466116        6.3210194983204744     
 C  -6.1811612061905290        3.2923832211401240        2.0015814498079689     
 H  -5.7251400080244927        4.4753752300103580        3.7516449720906788     
 H  -6.4099820013829341        1.9268160024200456       0.34978266105469114     
 C  0.10525030662467069       -2.5263431249349777        8.3391757653353284     
 H -0.97326025316852471      -0.89651320227396269        9.2523419596971781     
 H   1.2131598502592575       -3.9706287736166601        7.1647684141906263     
 C   2.9459889597803257       -1.9549644985548935        1.4905258133358803     
 H  0.98633968453922305       -2.7845541906336817        1.0991744564926653     
 H   4.7609587584416069      -0.95509612051676707        2.1133400256214658     
 C   4.1016518149280712        3.2987099485649494        6.4021637474427600     
 H   3.6182931105966309        4.4937104075923662        4.6674056401495196     
 H   4.3564445143796107        1.9214723677992287        8.0406604130115493     
 H  -1.9916790667662634       -3.2297241146578446      -0.72078983148370113     
 H  -5.5134102085777705       -2.4744559120720866        7.7830052507869372     
 H  -6.9583973269802959        3.9666513641680274        1.6494302139003565     
 H  -8.5282865338062272E-002  -3.2010271306278328        9.1708426261109182     
 H   3.4200167970375142       -2.4721409651646242       0.65753462755644032     
 H   4.8866644638959720        3.9690046044168388        6.7448323448002112     
 Br   7.7862262878153752        5.1509350825677718        14.256556091915556     
 Co   8.3424070105041075        6.4945800898180996        12.401080449735209     
 P   10.207553289061325        7.6799116463565111        13.025634802806460     
 Br   8.8826443080169923        5.1100263295412729        10.571804000721153     
 P   6.4766492100825950        7.6680797382016479        11.758493592604985     
 C   9.9361285603039065        8.8799748923599733        14.370161605471491     
 C   11.084266028105437        8.6198488016671337        11.724380763391142     
 C   11.482661868928671        6.5450341790531219        13.688297114764001     
 C   6.7444555638808694        8.8624215453156179        10.408122446823105     
 C   5.5979637408221592        8.6120565155978017        13.055412357050450     
 C   5.2004925304401874        6.5304117524493970        11.102239339423109     
 C   9.1987559506865022        8.4592101722566007        15.492955845961408     
 C   10.435127635541217        10.191856707906211        14.321144770195129     
 C   10.342586279132178        9.5104277977317810        10.927741501081163     
 C   12.461398870912669        8.4663212728359643        11.487544893864246     
 C   11.787566364889443        5.3774556240102758        12.965517789199980     
 C   12.172189196534326        6.8200859289977060        14.881397453366247     
 C   7.4859361343560673        8.4408357001489289        9.2882299597498132     
 C   6.2370616785836290        10.171200459078790        10.450135191725089     
 C   6.3382107786999597        9.5067490677484550        13.848660064167087     
 C   4.2213206078089422        8.4563015780705229        13.293600029319592     
 C   4.9069840782608773        5.3579079724404401        11.821684960060621     
 C   4.4920597675718810        6.8139460176848052        9.9222739165545395     
 C   8.9835204252790870        9.3348150248771251        16.555999182808574     
 H   8.7911313803710929        7.4501275128540083        15.528800673284659     
 C   10.201959482257120        11.068091765670214        15.384290633068362     
 H   10.990274101309703        10.533367654796416        13.452750617078406     
 C   10.965064725045623        10.214101892547736        9.8948910535602668     
 H   9.2771355553562778        9.6527525455044110        11.100578927768215     
 C   13.083732921908538        9.1871355661947511        10.464335287954016     
 H   13.040669320263550        7.7703380873591019        12.089336996289861     
 C   12.785939517118130        4.5145922755117587        13.422569975790053     
 H   11.236392099598429        5.1427610147060578        12.055169854108108     
 C   13.163109307687547        5.9465961463496351        15.337937183332421     
 H   11.927795329914176        7.7129871303747812        15.453442393923606     
 C   7.6956652477334320        9.3129453963417088        8.2209983045176980     
 H   7.8994257443645637        7.4338121412907432        9.2577987731657743     
 C   6.4642538866281365        11.043754335338518        9.3827219124431629     
 H   5.6793907697504187        10.513057104419945        11.316712614593897     
 C   5.7148315496024749        10.212612835376934        14.879412589228945     
 H   7.4033477961476075        9.6504385757234861        13.675062721054966     
 C   3.5980213327853812        9.1790289585584528        14.314924979002372     
 H   3.6433291670489356        7.7566128604568618        12.694866811308659     
 C   3.9001563002913833        4.4992087402810457        11.375281406412045     
 H   5.4715174561419291        5.1177222689124955        12.722424081096221     
 C   3.4925499369708843        5.9446907179486415        9.4761629407294201     
 H   4.7278161758873489        7.7108954672600696        9.3528277203640737     
 C   9.4808256818503160        10.641128312965350        16.500766312884821     
 H   8.4146879827178136        9.0079217520182873        17.423130679377433     
 H   10.578977817296018        12.086672753628132        15.319073959445710     
 C   12.332986197948300        10.048155423398788        9.6586232383279160     
 H   10.371918758227578        10.872081335956523        9.2629130101745574     
 H   14.149944332465820        9.0552408208773336        10.286674621344352     
 C   13.474563277307391        4.7970942590259584        14.606128717901189     
 H   13.018549586034210        3.6140979829208115        12.856066229316047     
 H   13.703376350662147        6.1626648124933672        16.257925970338110     
 C   7.1881451192025416        10.615797301588088        8.2685173515616803     
 H   8.2666523694675611        8.9859648895964206        7.3553519449524059     
 H   6.0802389653236553        12.060085678167917        9.4429245311135972     
 C   4.3473954637789838        10.044429791315606        15.117158673690666     
 H   6.3070432917413042        10.874021923150115        15.508513620673682     
 H   2.5324282707645311        9.0445581390578340        14.494342183930554     
 C   3.1917443222451820        4.7907475933807229        10.205531873380229     
 H   3.6751062318308958        3.5957445181681655        11.940287350485368     
 H   2.9369489520911070        6.1679868761415229        8.5670372633203655     
 H   9.2850668249072257        11.319200778315786        17.328479061821255     
 H   12.806800862077814        10.563914134245417        8.8246903919880122     
 H   14.251801795823511        4.1228298355683055        14.958281425935585     
 H   7.3786771918269469        11.290479787725017        7.4368488945397884     
 H   3.8733646088892386        10.561607635046922        15.950147324055612     
 H   2.4067309282519580        4.1204537323350570        9.8628633608682446     
         142

 Br -0.48962789256101685        2.9453502417300959        2.3583200027654883     
 Co  -1.0431461552868675        1.5948780583619646        4.2094239791534633     
 P  -2.9083926944052965       0.41152083180644827        3.5818615916652981     
 Br  -1.5860344486789970        2.9726066884065534        6.0430748815527346     
 P  0.82251263707455280       0.41940663746526652        4.8489983724781549     
 C  -2.6375729156409342      -0.78758543754178489        2.2363577061458799     
 C  -3.7854342405610812      -0.52909140070950733        4.8823915288790518     
 C  -4.1836743794403963        1.5468673376103952        2.9202704926320937     
 C  0.55410466241562495      -0.77588864690695880        6.1983960621498504     
 C   1.7008666296160979      -0.52389577938619603        3.5513545793145260     
 C   2.0984952359206250        1.5566096635900670        5.5063186463433373     
 C  -1.8995218411048205      -0.36667961994730291        1.1140445395920240     
 C  -3.1379656982551194       -2.0989520273753821        2.2842078837944504     
 C  -3.0439929546671345       -1.4203547353141550        5.6784666971485489     
 C  -5.1624857927899619      -0.37519371658530076        5.1194514310953290     
 C  -4.4866757368166725        2.7152663653187594        3.6424964345783346     
 C  -4.8763539703725325        1.2704063454279035        1.7293590133572860     
 C -0.18669047596353719      -0.35444010964227562        7.3187729344144294     
 C   1.0600990755313466       -2.0851848282871939        6.1552150003923982     
 C  0.96037866211790379       -1.4179001408261758        2.7575407064999742     
 C   3.0775911347805751      -0.36851266790136172        3.3133901469280409     
 C   2.3939027937879165        2.7282915041313864        4.7863156138362886     
 C   2.8037767029228267        1.2744913277911829        6.6884739136234179     
 C  -1.6852055224473723       -1.2416997973432609        5.0301218450569306E-002
 H  -1.4909234892321839       0.64206137807747865        1.0791014406436561     
 C  -2.9057949280654531       -2.9745714332454289        1.2203487251123839     
 H  -3.6935278865534547       -2.4405237736498724        3.1523011441448903     
 C  -3.6666215828263793       -2.1243936574520026        6.7109675951163394     
 H  -1.9785941172588684       -1.5629055060081536        5.5055037940556675     
 C  -5.7849808006463688       -1.0963266926304756        6.1423469842036127     
 H  -5.7415431165910871       0.32140631076165316        4.5181682556188845     
 C  -5.4864555173178333        3.5774396651468181        3.1872211301963573     
 H  -3.9332736983759866        2.9508729858143323        4.5512429474454850     
 C  -5.8687032866557045        2.1431943293460769        1.2745594900527999     
 H  -4.6334023489095193       0.37683106401863037        1.1577450752793030     
 C -0.39733778590432212       -1.2271329904327268        8.3853059266158123     
 H -0.59920211010652624       0.65292675816016843        7.3501072322115863     
 C  0.83191116773103735       -2.9583526669894957        7.2219167591655529     
 H   1.6173483756068228       -2.4269835847050842        5.2883340984989964     
 C   1.5836054612595143       -2.1233973874754075        1.7264361019668286     
 H -0.10481055686529998       -1.5613612852573948        2.9310125485328813     
 C   3.7007270694952132       -1.0909192360153512        2.2917481986093948     
 H   3.6557974449801365       0.33055667639585418        3.9126336318002042     
 C   3.3993205315717128        3.5876861460988767        5.2344931564176758     
 H   1.8315962429896164        2.9675602199368436        3.8839743636404434     
 C   3.8018539551768606        2.1444538601850782        7.1363223128765583     
 H   2.5665810978333217       0.37821715450027621        7.2583543045248620     
 C  -2.1842081804075804       -2.5474382291657101       0.10424896999996386     
 H  -1.1160196591920890      -0.91478818905475157      -0.81658502502616470     
 H  -3.2839756811507099       -3.9927788365475307        1.2847300572971414     
 C  -5.0344625427803198       -1.9580754125488342        6.9474804802086076     
 H  -3.0736309889828219       -2.7829430194573179        7.3424676939378744     
 H  -6.8510893680638798      -0.96400326110977419        6.3202997936136498     
 C  -6.1783787197603530        3.2934360303600827        2.0059636330386459     
 H  -5.7178022520496627        4.4784286881069058        3.7534770424937860     
 H  -6.4115269444886227        1.9259246918133637       0.35638090073646073     
 C  0.10847944054978055       -2.5305618871899851        8.3365001149902191     
 H -0.96796607071234986      -0.90016761284930857        9.2511999370647846     
 H   1.2147597702728385       -3.9750589905777733        7.1608777723937509     
 C   2.9511221361202171       -1.9555876699365955        1.4889342455572536     
 H  0.99123664025948199       -2.7842333571891213        1.0968552744284434     
 H   4.7664229788277384      -0.95687810534451134        2.1126221229809770     
 C   4.1044337897853804        3.2976559429099663        6.4065452541285071     
 H   3.6256304573977540        4.4906544745282444        4.6692360977663467     
 H   4.3548987232197405        1.9223638953328190        8.0472592125076989     
 H  -1.9893221258108424       -3.2249437217385628      -0.72412508948913412     
 H  -5.5083135637185139       -2.4740703504480579        7.7812559361579590     
 H  -6.9569110123535314        3.9670418365786850        1.6553928843669043     
 H  -8.2924215725374881E-002  -3.2058099926185557        9.1675085968406123     
 H   3.4251149809250099       -2.4725278944430826       0.65578644967096023     
 H   4.8881503767973147        3.9686130676112259        6.7507938009334740     
 Br   7.7830158244769159        5.1441199379451810        14.249385885543706     
 Co   8.3365377032694052        6.4945826408787335        12.398275611223472     
 P   10.201786093874217        7.6779419563376736        13.025834880437639     
 Br   8.8794310160779943        5.1168462228608487        10.564632572047435     
 P   6.4708816355883974        7.6700535989344321        11.758694618069992     
 C   9.9309650917359384        8.8770513172733150        14.371336189380994     
 C   11.078827412570291        8.6185524925780879        11.725303341894096     
 C   11.477069375219115        6.5425989804020803        13.687428457109334     
 C   6.7392904906205802        8.8653484201770780        10.409297021015405     
 C   5.5925254401147724        8.6133571846318695        13.056336076600299     
 C   5.1948998544267919        6.5328500471662654        11.101373166115406     
 C   9.1929091361243351        8.4561491494710666        15.493647462274273     
 C   10.431362336027478        10.188416339437474        14.323486319730087     
 C   10.337386057288120        9.5098160694545193        10.929228584187443     
 C   12.455878815975115        8.4646545357906415        11.488242689942833     
 C   11.780074254926296        5.3741998902735171        12.965204093233321     
 C   12.169747813356221        6.8190636979318047        14.878339704577499     
 C   7.4800854461040460        8.4438988749992863        9.2889204704665413     
 C   6.2332962827557541        10.174644666252526        10.452477226216725     
 C   6.3330116736333073        9.5073636989323038        13.850149153044725     
 C   4.2158006854059620        8.4579737832136814        13.294298608113062     
 C   4.8994929744405855        5.3611671685936280        11.821374822640413     
 C   4.4896175557812539        6.8149697994898704        9.9192186702363596     
 C   8.9785916879527239        9.3311712358514161        16.557389096472384     
 H   8.7843077658807296        7.4474094002693390        15.528590303289771     
 C   10.199190558638081        11.064037619613476        15.387343727178909     
 H   10.986928486173134        10.529985385497612        13.455394465918937     
 C   10.960014410430416        10.213854839398490        9.8967274737401798     
 H   9.2719874758708514        9.6523676323696073        11.102192298278810     
 C   13.078373500939026        9.1857873567964994        10.465346832269343     
 H   13.034936396375700        7.7680545777394006        12.089525640893241     
 C   12.779856359212086        4.5120301055745058        13.420480939493370     
 H   11.226673353398953        5.1385906690373719        12.056457554638738     
 C   13.162099449291700        5.9462792375997564        15.333140724888281     
 H   11.926793749909452        7.7126393240831872        15.449952056482406     
 C   7.6907318774556215        9.3165907918278048        8.2223865524117983     
 H   7.8925971474430439        7.4365319749604959        9.2575869001105175     
 C   6.4614840191854244        11.047811747725678        9.3857748226954438     
 H   5.6760468752336131        10.516444086613296        11.319357762629267     
 C   5.7097829184349838        10.212862544451291        14.881251509585963     
 H   7.3982010268650722        9.6508253311156569        13.676678431769977     
 C   3.5926626409902549        9.1803822912723021        14.315937901134916     
 H   3.6375958351992912        7.7589028477379092        12.695055574839106     
 C   3.8940747831942555        4.5017731371873637        11.373196961008029     
 H   5.4618002303612867        5.1218972631416637        12.723715329297480     
 C   3.4915398264139226        5.9450079620657599        9.4713700265862819     
 H   4.7268128588248999        7.7112445238733800        9.3493390341760492     
 C   9.4775984834668776        10.636907984943566        16.503441501323216     
 H   8.4094010839452107        9.0042629433121917        17.424273510018288     
 H   10.577374213830678        12.082243942085421        15.322962446697142     
 C   12.327855142798867        10.047536282799193        9.6602137002519459     
 H   10.367023884751717        10.872405086571016        9.2652283335497057     
 H   14.144482001577215        9.0534639058182229        10.287393788429569     
 C   13.471778365904928        4.7960374539173056        14.601738219100792     
 H   13.011206132589473        3.6110410797138739        12.854226302010698     
 H   13.704922279341433        6.1635519304955784        16.251319051825408     
 C   7.1849147823350288        10.620019816592061        8.2711913568744535     
 H   8.2613591555783756        8.9896244460642798        7.3564923326349367     
 H   6.0786355120824362        12.064518142011945        9.4468131757757323     
 C   4.3422659011526576        10.045052652777070        15.118751321427110     
 H   6.3021506508608685        10.873699710033410        15.510832102949120     
 H   2.5269665235763537        9.0463410369052220        14.495062560620370     
 C   3.1889604305967878        4.7918050338538141        10.201145934853487     
 H   3.6677654261205972        3.5988039204787770        11.938452859023581     
 H   2.9384941631940720        6.1670989083943493        8.5604338805469098     
 H   9.2827110571714826        11.314415244210524        17.331813772547502     
 H   12.801705730885208        10.563531198630278        8.8264379704253422     
 H   14.250312587382341        4.1224344291788704        14.952309798990390     
 H   7.3763176782179656        11.295267051150011        7.4401819178598592     
 H   3.8682713316261590        10.561994040531282        15.951897432370409     
 H   2.4052432319346386        4.1208487799233717        9.8568970797788289     
         142

 Br -0.48641607053050845        2.9521619581150480        2.3654806501327439     
 Co  -1.0372773907434338        1.5948761183309823        4.2122217587267325     
 P  -2.9026264324526490       0.41349033245322414        3.5816563396326488     
 Br  -1.5828235995894986        2.9657908824032768        6.0502360768263674     
 P  0.82827899503727642       0.41743455253263329        4.8487940561890781     
 C  -2.6324097532704673      -0.78466361982089239        2.2351794384729398     
 C  -3.7799959767305409      -0.52779381380475365        4.8814651689395268     
 C  -4.1780832148201990        1.5493010015551976        2.9211327661160467     
 C  0.55926839495781222      -0.77881302690347942        6.1972187551249265     
 C   1.7063054187080491      -0.52519553374309802        3.5504291983072629     
 C   2.1040859194603128        1.5541742060950334        5.5071814748716683     
 C  -1.8936725824024105      -0.36362248642365141        1.1133502623460121     
 C  -3.1342031737275597       -2.0955125076876908        2.2818626830472253     
 C  -3.0387927499335672       -1.4197418327570777        5.6769753829242742     
 C  -5.1569657563949809      -0.37352486114265032        5.1187512337976653     
 C  -4.4791869949583356        2.7185201942593795        3.6428035019891674     
 C  -4.8739123228862660        1.2714262101139515        1.7324096622786431     
 C -0.18084017113176848      -0.35749972842113781        7.3180799075072152     
 C   1.0638619151656736       -2.0886269903935970        6.1528704302461996     
 C  0.96557961710895190       -1.4185149468130878        2.7560498800999871     
 C   3.0831117744902881      -0.37018364995068082        3.3126914749140202     
 C   2.4013911216439587        2.7250353123656934        4.7866223395681446     
 C   2.8062176434114132        1.2734706423455915        6.6915254697617099     
 C  -1.6802738534736865       -1.2380610651216304        4.8909652875284655E-002
 H  -1.4840956513660921       0.64477486643873949        1.0793091501218284     
 C  -2.9030283108327266       -2.9705192913227143        1.2172930585561919     
 H  -3.6901871663767274       -2.4371407022249367        3.1496529636724451     
 C  -3.6615706938131898       -2.1241449263260006        6.7091276002581699     
 H  -1.9734463121794343       -1.5625201108040765        5.5038851573278338     
 C  -5.7796207634731855       -1.0949757649652381        6.1413338445018075     
 H  -5.7358104608955447       0.32369209608082655        4.5179776594094427     
 C  -5.4803763274089166        3.5799986959234089        3.1893025502481787     
 H  -3.9235594401879945        2.9550420598571661        4.5499491474727423     
 C  -5.8676936964778523        2.1435077013730384        1.2793478500764002     
 H  -4.6323988983547597       0.37717675130931516        1.1612286164896517     
 C -0.39240455690216114       -1.2307741849163634        8.3839157184079056     
 H -0.59237318830326324       0.65021078403008414        7.3503163483057943     
 C  0.83467842851551888       -2.9624074772447475        7.2188617768327772     
 H   1.6206889682034111       -2.4303693452525423        5.2856862812494994     
 C   1.5886574793797572       -2.1236478525377036        1.7245967244334146     
 H  -9.9662090732649936E-002  -1.5617485511786977        2.9293939428664406     
 C   3.7060880730976073       -1.0922719617076755        2.2907365844546979     
 H   3.6615304370900681       0.32826865574792707        3.9124449251501026     
 C   3.4053992864358569        3.5851250635494383        5.2365736360088393     
 H   1.8413101849948086        2.9633880662184220        3.8826799817702216     
 C   3.8028628436384309        2.1441399665425394        7.1411109635882806     
 H   2.5675836738666606       0.37787120525013812        7.2618395300624305     
 C  -2.1809803817037903       -2.5432220098328546       0.10157224079998194     
 H  -1.1107273379460445      -0.91113635992737585      -0.81772861801308228     
 H  -3.2823761557253555       -3.9883513522237659        1.2808390652985711     
 C  -5.0293305873401604       -1.9574538887244171        6.9458877791543046     
 H  -3.0687353568414109       -2.7832655453286592        7.3401481057189386     
 H  -6.8456261522319402      -0.96222296880488722        6.3195800889068261     
 C  -6.1755962333301762        3.2944888395800414        2.0103458162693228     
 H  -5.7104644960748319        4.4814821462034526        3.7553091128968936     
 H  -6.4130718875943113        1.9250333812066820       0.36297914041823037     
 C  0.11170857447489042       -2.5347806494449925        8.3338244646451098     
 H -0.96267188825617489      -0.90382202342465434        9.2500579144323929     
 H   1.2163596902864193       -3.9794892075388866        7.1569871305968755     
 C   2.9562553124601085       -1.9562108413182977        1.4873426777786267     
 H  0.99613359597974105       -2.7839125237445614        1.0945360923642218     
 H   4.7718871992138689      -0.95866009017225573        2.1119042203404885     
 C   4.1072157646426906        3.2966019372549829        6.4109267608142533     
 H   3.6329678041988771        4.4875985414641235        4.6710665553831729     
 H   4.3533529320598703        1.9232554228664096        8.0538580120038503     
 H  -1.9869651848554217       -3.2201633288192810      -0.72746034749456701     
 H  -5.5032169188592563       -2.4736847888240288        7.7795066215289799     
 H  -6.9554246977267677        3.9674323089893426        1.6613555548334522     
 H  -8.0565566112687503E-002  -3.2105928546092781        9.1641745675703064     
 H   3.4302131648125056       -2.4729148237215415       0.65403827178548013     
 H   4.8896362896986574        3.9682215308056130        6.7567552570667377     
 Br   7.7798053611384566        5.1373047933225910        14.242215679171855     
 Co   8.3306683960347012        6.4945851919393665        12.395470772711736     
 P   10.196018898687111        7.6759722663188370        13.026034958068820     
 Br   8.8762177241389981        5.1236661161804244        10.557461143373718     
 P   6.4651140610942006        7.6720274596672162        11.758895643534997     
 C   9.9258016231679722        8.8741277421866585        14.372510773290497     
 C   11.073388797035147        8.6172561834890438        11.726225920397047     
 C   11.471476881509556        6.5401637817510396        13.686559799454667     
 C   6.7341254173602918        8.8682752950385400        10.410471595207703     
 C   5.5870871394073855        8.6146578536659355        13.057259796150150     
 C   5.1893071784133955        6.5352883418831329        11.100506992807702     
 C   9.1870623215621681        8.4530881266855342        15.494339078587139     
 C   10.427597036513740        10.184975970968738        14.325827869265046     
 C   10.332185835444060        9.5092043411772593        10.930715667293724     
 C   12.450358761037560        8.4629877987453206        11.488940486021418     
 C   11.772582144963147        5.3709441565367584        12.964890397266661     
 C   12.167306430178114        6.8180414668659024        14.875281955788749     
 C   7.4742347578520256        8.4469620498496454        9.2896109811832712     
 C   6.2295308869278783        10.178088873426260        10.454819260708364     
 C   6.3278125685666540        9.5079783301161509        13.851638241922362     
 C   4.2102807630029808        8.4596459883568418        13.294997186906530     
 C   4.8920018706202946        5.3644263647468149        11.821064685220207     
 C   4.4871753439906268        6.8159935812949346        9.9161634239181797     
 C   8.9736629506263608        9.3275274468257088        16.558779010136195     
 H   8.7774841513903645        7.4446912876846696        15.528379933294886     
 C   10.196421635019043        11.059983473556739        15.390396821289457     
 H   10.983582871036567        10.526603116198807        13.458038314759468     
 C   10.954964095815207        10.213607786249245        9.8985638939200911     
 H   9.2668393963854250        9.6519827192348036        11.103805668789407     
 C   13.073014079969512        9.1844391473982494        10.466358376584672     
 H   13.029203472487850        7.7657710681196992        12.089714285496623     
 C   12.773773201306044        4.5094679356372529        13.418391903196685     
 H   11.216954607199476        5.1344203233686869        12.057745255169369     
 C   13.161089590895852        5.9459623288498786        15.328344266444141     
 H   11.925792169904730        7.7122915177915941        15.446461719041205     
 C   7.6857985071778101        9.3202361873139026        8.2237748003059004     
 H   7.8857685505215240        7.4392518086302477        9.2573750270552591     
 C   6.4587141517427131        11.051869160112840        9.3888277329477230     
 H   5.6727029807168066        10.519831068806649        11.322002910664635     
 C   5.7047342872674935        10.213112253525646        14.883090429942982     
 H   7.3930542575825369        9.6512120865078295        13.678294142484988     
 C   3.5873039491951282        9.1817356239861514        14.316950823267460     
 H   3.6318625033496468        7.7611928350189556        12.695244338369553     
 C   3.8879932660971281        4.5043375340936809        11.371112515604015     
 H   5.4520830045806434        5.1260722573708319        12.725006577498741     
 C   3.4905297158569613        5.9453252061828792        9.4665771124431419     
 H   4.7258095417624499        7.7115935804866895        9.3458503479880246     
 C   9.4743712850834392        10.632687656921783        16.506116689761608     
 H   8.4041141851726060        9.0006041346060961        17.425416340659144     
 H   10.575770610365341        12.077815130542708        15.326850933948572     
 C   12.322724087649437        10.046917142199597        9.6618041621759740     
 H   10.362129011275858        10.872728837185507        9.2675436569248522     
 H   14.139019670688610        9.0516869907591104        10.288112955514787     
 C   13.468993454502465        4.7949806488086528        14.597347720300396     
 H   13.003862679144737        3.6079841765069367        12.852386374705349     
 H   13.706468208020718        6.1644390484977887        16.244712133312703     
 C   7.1816844454675168        10.624242331596031        8.2738653621872267     
 H   8.2560659416891884        8.9932840025321408        7.3576327203174685     
 H   6.0770320588412181        12.068950605855973        9.4507018204378692     
 C   4.3371363385263306        10.045675514238532        15.120343969163555     
 H   6.2972580099804327        10.873377496916707        15.513150585224560     
 H   2.5215047763881757        9.0481239347526117        14.495782937310187     
 C   3.1861765389483940        4.7928624743269062        10.196759996326744     
 H   3.6604246204102990        3.6018633227893884        11.936618367561792     
 H   2.9400393742970370        6.1662109406471757        8.5538304977734558     
 H   9.2803552894357413        11.309629710105261        17.335148483273752     
 H   12.796610599692604        10.563148263015139        8.8281855488626704     
 H   14.248823378941173        4.1220390227894352        14.946338172045197     
 H   7.3739581646089842        11.300054314575004        7.4435149411799308     
 H   3.8631780543630798        10.562380446015643        15.953647540685207     
 H   2.4037555356173197        4.1212438275116856        9.8509307986894150     
         142

 Br -0.48320424850000004        2.9589736745000002        2.3726412975000000     
 Co  -1.0314086262000002        1.5948741783000002        4.2150195383000018     
 P  -2.8968601705000010       0.41545983310000001        3.5814510876000001     
 Br  -1.5796127504999999        2.9589750763999998        6.0573972721000002     
 P  0.83404535300000004       0.41546246760000000        4.8485897399000004     
 C  -2.6272465909000005      -0.78174180209999999        2.2340011708000000     
 C  -3.7745577129000001      -0.52649622689999998        4.8805388090000017     
 C  -4.1724920502000016        1.5517346654999999        2.9219950396000001     
 C  0.56443212749999949      -0.78173740690000004        6.1960414481000017     
 C   1.7117442078000003      -0.52649528810000001        3.5495038173000002     
 C   2.1096766030000005        1.5517387486000001        5.5080443034000002     
 C  -1.8878233237000006      -0.36056535289999991        1.1126559851000000     
 C  -3.1304406492000001       -2.0920729880000000        2.2795174823000002     
 C  -3.0335925452000003       -1.4191289302000001        5.6754840687000003     
 C  -5.1514457199999999      -0.37185600569999988        5.1180510365000016     
 C  -4.4716982530999996        2.7217740231999992        3.6431105694000001     
 C  -4.8714706753999995        1.2724460747999995        1.7354603112000000     
 C -0.17498986629999980      -0.36055934719999999        7.3173868806000000     
 C   1.0676247548000009       -2.0920691525000001        6.1505258601000001     
 C  0.97078057210000013       -1.4191297527999995        2.7545590537000000     
 C   3.0886324142000010      -0.37185463199999991        3.3119928028999999     
 C   2.4088794495000010        2.7217791205999999        4.7869290652999998     
 C   2.8086585838999998        1.2724499569000001        6.6945770259000019     
 C  -1.6753421845000005       -1.2344223328999999        4.7518087300000011E-002
 H  -1.4772678135000006       0.64748835480000022        1.0795168596000004     
 C  -2.9002616936000001       -2.9664671494000001        1.2142373920000000     
 H  -3.6868464462000001       -2.4337576308000011        3.1470047831999999     
 C  -3.6565198048000003       -2.1238961951999991        6.7072876054000004     
 H  -1.9682985071000003       -1.5621347155999996        5.5022665206000001     
 C  -5.7742607263000023       -1.0936248373000004        6.1403207048000015     
 H  -5.7300778052000014       0.32597788139999989        4.5177870632000019     
 C  -5.4742971375000007        3.5825577266999993        3.1913839703000004     
 H  -3.9138451820000020        2.9592111338999998        4.5486553474999996     
 C  -5.8666841062999993        2.1438210733999998        1.2841362101000005     
 H  -4.6313954478000001       0.37752243860000001        1.1647121577000004     
 C -0.38747132790000016       -1.2344153793999999        8.3825255102000007     
 H -0.58554426650000035       0.64749480989999997        7.3505254644000022     
 C  0.83744568930000041       -2.9664622874999993        7.2158067945000015     
 H   1.6240295607999995       -2.4337551058000009        5.2830384640000014     
 C   1.5937094975000003       -2.1238983176000001        1.7227573469000004     
 H  -9.4513624599999901E-002  -1.5621358171000004        2.9277753371999999     
 C   3.7114490767000015       -1.0936246874000000        2.2897249703000009     
 H   3.6672634291999997       0.32598063510000003        3.9122562185000009     
 C   3.4114780413000005        3.5825639809999998        5.2386541156000019     
 H   1.8510241270000005        2.9592159124999999        3.8813855999000002     
 C   3.8038717321000011        2.1438260729000000        7.1458996143000020     
 H   2.5685862499000001       0.37752525599999998        7.2653247556000000     
 C  -2.1777525830000002       -2.5390057904999992        9.8895511600000000E-002
 H  -1.1054350167000002      -0.90748453080000002      -0.81887221099999996     
 H  -3.2807766303000006       -3.9839238679000011        1.2769480733000005     
 C  -5.0241986319000000       -1.9568323648999999        6.9442950781000015     
 H  -3.0638397247000002       -2.7835880712000001        7.3378285175000020     
 H  -6.8401629364000005      -0.96044267650000026        6.3188603842000015     
 C  -6.1728137469000002        3.2955416488000000        2.0147279994999998     
 H  -5.7031267401000019        4.4845356043000004        3.7571411833000008     
 H  -6.4146168307000000        1.9241420706000001       0.36957738010000002     
 C  0.11493770840000028       -2.5389994116999999        8.3311488143000005     
 H -0.95737770579999992      -0.90747643400000022        9.2489158917999994     
 H   1.2179596103000003       -3.9839194244999998        7.1530964888000002     
 C   2.9613884887999999       -1.9568340126999999        1.4857511100000000     
 H   1.0010305517000000       -2.7835916903000011        1.0922169102999999     
 H   4.7773514196000004      -0.96044207500000001        2.1111863177000001     
 C   4.1099977394999998        3.2955479315999998        6.4153082675000004     
 H   3.6403051510000002        4.4845426084000017        4.6728970130000000     
 H   4.3518071409000001        1.9241469503999999        8.0604568114999999     
 H  -1.9846082439000008       -3.2153829358999992      -0.73079560550000000     
 H  -5.4981202739999997       -2.4732992272000001        7.7777573069000017     
 H  -6.9539383831000041        3.9678227814000002        1.6673182253000001     
 H  -7.8206916500000112E-002  -3.2153757166000010        9.1608405383000004     
 H   3.4353113487000013       -2.4733017529999999       0.65229009390000003     
 H   4.8911222026000001        3.9678299940000001        6.7627167132000015     
 Br   7.7765948977999972        5.1304896487000002        14.235045472800003     
 Co   8.3247990887999990        6.4945877430000003        12.392665934200000     
 P   10.190251703500003        7.6740025763000004        13.026235035699999     
 Br   8.8730044322000019        5.1304860095000002        10.550289714700000     
 P   6.4593464866000030        7.6740013204000004        11.759096669000003     
 C   9.9206381546000042        8.8712041671000001        14.373685357199999     
 C   11.067950181500002        8.6159598743999997        11.727148498900000     
 C   11.465884387799999        6.5377285830999980        13.685691141800000     
 C   6.7289603441000025        8.8712021699000001        10.411646169400003     
 C   5.5816488386999987        8.6159585227000033        13.058183515700000     
 C   5.1837145024000000        6.5377266366000004        11.099640819499999     
 C   9.1812155070000010        8.4500271039000001        15.495030694900004     
 C   10.423831737000000        10.181535602500000        14.328169418800003     
 C   10.326985613600002        9.5085926128999994        10.932202750400004     
 C   12.444838706100006        8.4613210616999996        11.489638282100003     
 C   11.765090035000000        5.3676884227999997        12.964576701300000     
 C   12.164865047000008        6.8170192358000001        14.872224207000000     
 C   7.4683840696000043        8.4500252247000027        9.2903014918999993     
 C   6.2257654911000024        10.181533080599996        10.457161295200001     
 C   6.3226134635000015        9.5085929612999998        13.853127330800001     
 C   4.2047608406000005        8.4613181935000004        13.295695765700000     
 C   4.8845107668000027        5.3676855609000018        11.820754547800000     
 C   4.4847331321999997        6.8170173630999997        9.9131081775999998     
 C   8.9687342132999976        9.3238836577999997        16.560168923800006     
 H   8.7706605368999995        7.4419731751000002        15.528169563300001     
 C   10.193652711400004        11.055929327500003        15.393449915400003     
 H   10.980237255900001        10.523220846900003        13.460682163600000     
 C   10.949913781199999        10.213360733100000        9.9004003141000041     
 H   9.2616913168999986        9.6515978060999998        11.105419039300003     
 C   13.067654658999999        9.1830909379999994        10.467369920900000     
 H   13.023470548600001        7.7634875584999978        12.089902930100003     
 C   12.767690043400000        4.5069057657000000        13.416302866900002     
 H   11.207235861000001        5.1302499777000019        12.059032955699999     
 C   13.160079732500005        5.9456454201000000        15.323547808000001     
 H   11.924790589900006        7.7119437115000000        15.442971381600003     
 C   7.6808651368999996        9.3238815828000003        8.2251630482000007     
 H   7.8789399536000033        7.4419716423000004        9.2571631540000006     
 C   6.4559442843000010        11.055926572500001        9.3918806432000039     
 H   5.6693590862000010        10.523218051000001        11.324648058700003     
 C   5.6996856561000033        10.213361962600001        14.884929350300000     
 H   7.3879074883000015        9.6515988419000003        13.679909853200000     
 C   3.5819452574000019        9.1830889567000007        14.317963745400004     
 H   3.6261291715000024        7.7634828223000021        12.695433101900001     
 C   3.8819117490000004        4.5069019309999980        11.369028070200001     
 H   5.4423657788000011        5.1302472516000002        12.726297825700000     
 C   3.4895196052999995        5.9456424502999985        9.4617841983000037     
 H   4.7248062247000000        7.7119426370999999        9.3423616618000000     
 C   9.4711440867000007        10.628467328899999        16.508791878200000     
 H   8.3988272864000031        8.9969453259000005        17.426559171299999     
 H   10.574167006900002        12.073386318999997        15.330739421200004     
 C   12.317593032500005        10.046298001600000        9.6633946241000039     
 H   10.357234137799999        10.873052587800000        9.2698589803000004     
 H   14.133557339800005        9.0499100756999997        10.288832122600004     
 C   13.466208543100002        4.7939238437000000        14.592957221500001     
 H   12.996519225700000        3.6049272732999991        12.850546447399999     
 H   13.708014136700005        6.1653261664999999        16.238105214800001     
 C   7.1784541086000040        10.628464846600004        8.2765393674999999     
 H   8.2507727278000029        8.9969435590000000        7.3587731080000003     
 H   6.0754286055999991        12.073383069700000        9.4545904651000043     
 C   4.3320067759000036        10.046298375699996        15.121936616899999     
 H   6.2923653690999970        10.873055283800003        15.515469067500000     
 H   2.5160430291999982        9.0499068325999996        14.496503314000003     
 C   3.1833926472999998        4.7939199147999982        10.192374057800000     
 H   3.6530838147000009        3.6049227250999998        11.934783876100003     
 H   2.9415845854000020        6.1653229729000021        8.5472271150000001     
 H   9.2779995217000000        11.304844176000000        17.338483193999998     
 H   12.791515468499998        10.562765327399999        8.8299331273000004     
 H   14.247334170500004        4.1216436164000001        14.940366545100003     
 H   7.3715986510000029        11.304841577999996        7.4468479645000016     
 H   3.8580847771000002        10.562766851500003        15.955397649000004     
 H   2.4022678393000003        4.1216388751000004        9.8449645175999994     
         142

 Br -0.47999242646949164        2.9657853908849523        2.3798019448672560     
 Co  -1.0255398616565665        1.5948722382690181        4.2178173178732710     
 P  -2.8910939085473530       0.41742933374677588        3.5812458355673513     
 Br  -1.5764019014105013        2.9521592703967228        6.0645584673736330     
 P  0.83981171096272367       0.41349038266736671        4.8483854236109227     
 C  -2.6220834285295336      -0.77881998437910760        2.2328229031270603     
 C  -3.7691194490694593      -0.52519863999524630        4.8796124490604766     
 C  -4.1669008855798042        1.5541683294448023        2.9228573130839535     
 C  0.56959586004218676      -0.78466178689652066        6.1948641410750769     
 C   1.7171829968919514      -0.52779504245690201        3.5485784362927375     
 C   2.1152672865396882        1.5493032911049667        5.5089071319283320     
 C  -1.8819740649975907      -0.35750821937634841        1.1119617078539878     
 C  -3.1266781246724404       -2.0886334683123091        2.2771722815527751     
 C  -3.0283923404664335       -1.4185160276429225        5.6739927544757265     
 C  -5.1459256836050189      -0.37018715025734944        5.1173508392023379     
 C  -4.4642095112416635        2.7250278521406188        3.6434176368108329     
 C  -4.8690290279137329        1.2734659394860475        1.7385109601213569     
 C -0.16913956146823111      -0.36361896597886217        7.3166938536927848     
 C   1.0713875944343281       -2.0955113146064033        6.1481812899538006     
 C  0.97598152709104835       -1.4197445587869113        2.7530682273000129     
 C   3.0941530539097140      -0.37352561404931900        3.3112941308859796     
 C   2.4163677773560432        2.7185229288343065        4.7872357910318550     
 C   2.8110995243885863        1.2714292714544086        6.6976285820382939     
 C  -1.6704105155263145       -1.2307836006783694        4.6126521724715368E-002
 H  -1.4704399756339090       0.65020184316126095        1.0797245690781725     
 C  -2.8974950763672735       -2.9624150074772859        1.2111817254438082     
 H  -3.6835057260232729       -2.4303745593750654        3.1443566027275547     
 C  -3.6514689157868108       -2.1236474640739975        6.7054476105418308     
 H  -1.9631507020205663       -1.5617493203959227        5.5006478838721664     
 C  -5.7689006891268191       -1.0922739096347627        6.1393075650981954     
 H  -5.7243451495044582       0.32826366671917323        4.5175964669905611     
 C  -5.4682179475910848        3.5851167574765896        3.1934653903518222     
 H  -3.9041309238120094        2.9633802079428335        4.5473615475272569     
 C  -5.8656745161221462        2.1441344454269613        1.2889245701236007     
 H  -4.6303919972452405       0.37786812589068486        1.1681956989103490     
 C -0.38253809889783918       -1.2380565738836364        8.3811353019920958     
 H -0.57871534469673747       0.64477883576991579        7.3507345804942101     
 C  0.84021295008448194       -2.9705170977552511        7.2127518121672258     
 H   1.6273701533965879       -2.4371408663474594        5.2803906467505035     
 C   1.5987615156202435       -2.1241487826622967        1.7209179693665861     
 H  -8.9365158467349867E-002  -1.5625230830213030        2.9261567315335593     
 C   3.7168100803023956       -1.0949774130923244        2.2887133561453039     
 H   3.6729964213099313       0.32369261445207298        3.9120675118498993     
 C   3.4175567961641442        3.5800028984505614        5.2407345951911646     
 H   1.8607380690051925        2.9550437587815779        3.8800912180297789     
 C   3.8048806205615713        2.1435121792574607        7.1506882650117234     
 H   2.5695888259333395       0.37717930674986183        7.2688099811375695     
 C  -2.1745247842962101       -2.5347895711671438        9.6218782400018063E-002
 H  -1.1001426954539559      -0.90383270167262419      -0.82001580398691765     
 H  -3.2791771048746456       -3.9794963835762363        1.2730570813014299     
 C  -5.0190666764598397       -1.9562108410755827        6.9427023770456984     
 H  -3.0589440925585896       -2.7839105970713409        7.3355089292810653     
 H  -6.8346997205680609      -0.95866238419511329        6.3181406794931769     
 C  -6.1700312604698242        3.2965944580199587        2.0191101827306768     
 H  -5.6957889841251719        4.4875890623965482        3.7589732537031080     
 H  -6.4161617738056886        1.9232507599933182       0.37617561978176967     
 C  0.11816684232511014       -2.5432181739550073        8.3284731639548912     
 H -0.95208352334382496      -0.91113084457534610        9.2477738691676059     
 H   1.2195595303135813       -3.9883496414611130        7.1492058470031248     
 C   2.9665216651398914       -1.9574571840817021        1.4841595422213734     
 H   1.0059275074202589       -2.7832708568554407        1.0898977282357780     
 H   4.7828156399861319      -0.96222405982774428        2.1104684150595117     
 C   4.1127797143573090        3.2944939259450168        6.4196897741857475     
 H   3.6476424978011233        4.4814866753358800        4.6747274706168271     
 H   4.3502613497401299        1.9250384779335903        8.0670556109961495     
 H  -1.9822513029445799       -3.2106025429807175      -0.73413086350543300     
 H  -5.4930236291407430       -2.4729136655759714        7.7760079922710235     
 H  -6.9524520684732405        3.9682132538106578        1.6732808957665479     
 H  -7.5848266887312721E-002  -3.2201585785907239        9.1575065090296945     
 H   3.4404095325874970       -2.4736886822784583       0.65054191601451994     
 H   4.8926081155013428        3.9674384571943873        6.7686781693332652     
 Br   7.7733844344615379        5.1236745040774094        14.227875266428152     
 Co   8.3189297815652967        6.4945902940606342        12.389861095688264     
 P   10.184484508312895        7.6720328862811638        13.026435113331178     
 Br   8.8697911402610057        5.1373059028195760        10.543118286026282     
 P   6.4535789121058054        7.6759751811327845        11.759297694465010     
 C   9.9154746860320362        8.8682805920133418        14.374859941109502     
 C   11.062511565964858        8.6146635653109556        11.728071077402953     
 C   11.460291894090442        6.5352933844489565        13.684822484145332     
 C   6.7237952708397133        8.8741290447614602        10.412820743592302     
 C   5.5762105379926119        8.6172591917340711        13.059107235249849     
 C   5.1781218263866045        6.5401649313168679        11.098774646192297     
 C   9.1753686924378339        8.4469660811144660        15.495722311212869     
 C   10.420066437486261        10.178095234031263        14.330510968334961     
 C   10.321785391755943        9.5079808846227394        10.933689833506284     
 C   12.439318651162452        8.4596543246546787        11.490336078178588     
 C   11.757597925036853        5.3644326890632410        12.964263005333340     
 C   12.162423663821903        6.8159970047340979        14.869166458211252     
 C   7.4625333813479831        8.4530883995503601        9.2909920026167274     
 C   6.2220000952721266        10.184977287773732        10.459503329691637     
 C   6.3174143584333491        9.5092075924838486        13.854616419677640     
 C   4.1992409181970203        8.4629903986431589        13.296394344493470     
 C   4.8770196629797109        5.3709447570531887        11.820444410379793     
 C   4.4822909204093726        6.8180411449050649        9.9100529312818200     
 C   8.9638054759736345        9.3202398687742907        16.561558837463817     
 H   8.7638369224096344        7.4392550625153309        15.527959193305115     
 C   10.190883787780965        11.051875181443267        15.396503009510550     
 H   10.976891640763434        10.519838577601199        13.463326012440531     
 C   10.944863466584792        10.213113679950755        9.9022367342799171     
 H   9.2565432374145722        9.6512128929651961        11.107032409810598     
 C   13.062295238030485        9.1817427286017494        10.468381465215327     
 H   13.017737624712151        7.7612040488802965        12.090091574703383     
 C   12.761606885493956        4.5043435957627471        13.414213830603320     
 H   11.197517114800526        5.1260796320313169        12.060320656230630     
 C   13.159069874104159        5.9453285113501213        15.318751349555860     
 H   11.923789009895282        7.7115959052084060        15.439481044158802     
 C   7.6759317666221891        9.3275269782860981        8.2265512960941010     
 H   7.8721113566784826        7.4446914759697531        9.2569512809447421     
 C   6.4531744168572889        11.059983984887161        9.3949335534522849     
 H   5.6660151916831953        10.526605033193352        11.327293206735371     
 C   5.6946370249325131        10.213611671674355        14.886768270657019     
 H   7.3827607190174662        9.6519855972921711        13.681525563915011     
 C   3.5765865656048756        9.1844422894138500        14.318976667532548     
 H   3.6203958396503579        7.7657728095810485        12.695621865430448     
 C   3.8758302319028726        4.5094663279063152        11.366943624795987     
 H   5.4326485530193587        5.1344222458291684        12.727589073901258     
 C   3.4885094947430377        5.9459596944171178        9.4569912841568655     
 H   4.7238029076375501        7.7122916937133104        9.3388729756119755     
 C   9.4679168883165623        10.624247000878215        16.511467066638392     
 H   8.3935403876274002        8.9932865171939049        17.427702001940855     
 H   10.572563403434662        12.068957507457286        15.334627908451436     
 C   12.312461977350573        10.045678861000404        9.6649850860240338     
 H   10.352339264324140        10.873376338414493        9.2721743036751487     
 H   14.128095008911400        9.0481331606408890        10.289551289685221     
 C   13.463423631697539        4.7928670385913472        14.588566722699605     
 H   12.989175772255264        3.6018703700930614        12.848706520094650     
 H   13.709560065379291        6.1662132845022111        16.231498296287299     
 C   7.1752237717324912        10.632687361603976        8.2792133728127730     
 H   8.2454795139108175        9.0006031154678592        7.3599134956825321     
 H   6.0738251523587801        12.077815533544028        9.4584791097621395     
 C   4.3268772132736766        10.046921237161460        15.123529264636444     
 H   6.2874727282195613        10.872733070683299        15.517787549775440     
 H   2.5105812820118207        9.0516897304473876        14.497223690689820     
 C   3.1806087556516056        4.7949773552730903        10.187988119273257     
 H   3.6457430089897027        3.6079821274106112        11.932949384638214     
 H   2.9431297965029670        6.1644350051528285        8.5406237322265444     
 H   9.2756437539642587        11.300058641894738        17.341817904726245     
 H   12.786420337307392        10.562382391784860        8.8316807057373303     
 H   14.245844962058834        4.1212482100105650        14.934394918154810     
 H   7.3692391373910215        11.309628841424988        7.4501809878200724     
 H   3.8529914998369206        10.563153256984362        15.957147757314800     
 H   2.4007801429826809        4.1220339226883151        9.8389982365105837     
         142

 Br -0.47678060443898324        2.9725971072699044        2.3869625922345117     
 Co  -1.0196710971131329        1.5948702982380358        4.2206150974465402     
 P  -2.8853276465947055       0.41939883439355174        3.5810405835347021     
 Br  -1.5731910523210029        2.9453434643934462        6.0717196626472658     
 P  0.84557806892544729       0.41151829773473347        4.8481811073218459     
 C  -2.6169202661590667      -0.77589816665821509        2.2316446354541202     
 C  -3.7636811852389189      -0.52390105309049262        4.8786860891209516     
 C  -4.1613097209596068        1.5566019933896047        2.9237195865679064     
 C  0.57475959258437403      -0.78758616689304128        6.1936868340501530     
 C   1.7226217859839026      -0.52909479681380400        3.5476530552854744     
 C   2.1208579700793759        1.5468678336099331        5.5097699604566630     
 C  -1.8761248062951807      -0.35445108585269691        1.1112674306079759     
 C  -3.1229156001448808       -2.0851939486246178        2.2748270808055500     
 C  -3.0231921357328662       -1.4179031250858452        5.6725014402514518     
 C  -5.1404056472100379      -0.36851829481469900        5.1166506419046742     
 C  -4.4567207693833266        2.7282816810812389        3.6437247042216656     
 C  -4.8665873804274664        1.2744858041720954        1.7415616090427140     
 C -0.16328925663646240      -0.36667858475772436        7.3160008267855705     
 C   1.0751504340686551       -2.0989534767128064        6.1458367198076020     
 C  0.98118248208209646       -1.4203593647738233        2.7515774009000258     
 C   3.0996736936194269      -0.37519659609863809        3.3105954588719588     
 C   2.4238561052120855        2.7152667370686134        4.7875425167637111     
 C   2.8135404648771729        1.2704085860088172        6.7006801381765859     
 C  -1.6654788465526287       -1.2271448684567390        4.4734956149430717E-002
 H  -1.4636121377678173       0.65291533152252179        1.0799322785563448     
 C  -2.8947284591345470       -2.9583628655545713        1.2081260588876161     
 H  -3.6801650058465456       -2.4269914879501298        3.1417084222551095     
 C  -3.6464180267736213       -2.1233987329479955        6.7036076156836613     
 H  -1.9580028969411323       -1.5613639251918456        5.4990292471443327     
 C  -5.7635406519536359       -1.0909229819695252        6.1382944253963903     
 H  -5.7186124938089158       0.33054945203834663        4.5174058707811193     
 C  -5.4621387576821681        3.5876757882531805        3.1955468104036435     
 H  -3.8944166656240173        2.9675492819856673        4.5460677475545141     
 C  -5.8646649259442940        2.1444478174539228        1.2937129301472010     
 H  -4.6293885466904809       0.37821381318136965        1.1716792401206977     
 C -0.37760486989567821       -1.2416977683672730        8.3797450937841891     
 H -0.57188642289347447       0.64206286163983151        7.3509436965884181     
 C  0.84298021086896346       -2.9745719080105029        7.2096968298344501     
 H   1.6307107459931762       -2.4405266268949175        5.2777428295010065     
 C   1.6038135337404864       -2.1243992477245928        1.7190785918331721     
 H  -8.4216692334699819E-002  -1.5629103489426059        2.9245381258671186     
 C   3.7221710839047897       -1.0963301387846487        2.2877017419906069     
 H   3.6787294134198629       0.32140459380414588        3.9118788051997977     
 C   3.4236355510282883        3.5774418159011230        5.2428150747823281     
 H   1.8704520110103846        2.9508716050631563        3.8787968361595571     
 C   3.8058895090231415        2.1431982856149219        7.1554769157234457     
 H   2.5705914019666785       0.37683335749972374        7.2722952066751381     
 C  -2.1712969855924200       -2.5305733518342883        9.3542053200036140E-002
 H  -1.0948503742079114      -0.90018087254524848      -0.82115939697383522     
 H  -3.2775775794492912       -3.9750688992524714        1.2691660893028596     
 C  -5.0139347210196803       -1.9555893172511656        6.9411096759913953     
 H  -3.0540484604171785       -2.7842331229426822        7.3331893410621296     
 H  -6.8292365047361212      -0.95688209189022633        6.3174209747863532     
 C  -6.1672487740396473        3.2976472672399173        2.0234923659613537     
 H  -5.6884512281503410        4.4906425204930951        3.7608053241062156     
 H  -6.4177067169113773        1.9223594493866365       0.38277385946353931     
 C  0.12139597625022001       -2.5474369362100147        8.3257975136097819     
 H -0.94678934088764999      -0.91478525515069187        9.2466318465352142     
 H   1.2211594503271621       -3.9927798584222263        7.1453152052062494     
 C   2.9716548414797828       -1.9580803554634043        1.4825679744427465     
 H   1.0108244631405179       -2.7829500234108808        1.0875785461715564     
 H   4.7882798603722625      -0.96400604465548867        2.1097505124190232     
 C   4.1155616892146192        3.2934399202900333        6.4240712808714937     
 H   3.6549798446022463        4.4784307422717591        4.6765579282336533     
 H   4.3487155585802597        1.9259300054671808        8.0736544104923009     
 H  -1.9798943619891591       -3.2058221500614357      -0.73746612151086588     
 H  -5.4879269842814855       -2.4725281039519422        7.7742586776420444     
 H  -6.9509657538464769        3.9686037262213154        1.6792435662330958     
 H  -7.3489617274625343E-002  -3.2249414405814463        9.1541724797593886     
 H   3.4455077164749928       -2.4740756115569171       0.64879373812903984     
 H   4.8940940284026855        3.9670469203887744        6.7746396254665289     
 Br   7.7701739711230786        5.1168593594548195        14.220705060056300     
 Co   8.3130604743305927        6.4945928451212671        12.387056257176528     
 P   10.178717313125789        7.6700631962623271        13.026635190962359     
 Br   8.8665778483220095        5.1441257961391518        10.535946857352565     
 P   6.4478113376116086        7.6779490418655687        11.759498719930015     
 C   9.9103112174640700        8.8653570169266853        14.376034525019005     
 C   11.057072950429713        8.6133672562219115        11.728993655905905     
 C   11.454699400380884        6.5328581857979158        13.683953826490665     
 C   6.7186301975794249        8.8770559196229222        10.413995317784600     
 C   5.5707722372852251        8.6185598607681371        13.060030954799700     
 C   5.1725291503732080        6.5426032260337355        11.097908472884592     
 C   9.1695218778756669        8.4439050583289337        15.496413927525735     
 C   10.416301137972523        10.174654865562527        14.332852517869920     
 C   10.316585169911884        9.5073691563454794        10.935176916612564     
 C   12.433798596224896        8.4579875876093578        11.491033874257173     
 C   11.750105815073704        5.3611769553264823        12.963949309366679     
 C   12.159982280643796        6.8149747736681956        14.866108709422502     
 C   7.4566826930959627        8.4561515744007192        9.2916825133334573     
 C   6.2182346994442508        10.188421494947466        10.461845364183276     
 C   6.3122152533666958        9.5098222236676957        13.856105508555277     
 C   4.1937209957940391        8.4646626037863193        13.297092923286938     
 C   4.8695285591594200        5.3742039532063757        11.820134272959587     
 C   4.4798487086187455        6.8190649267101291        9.9069976849636401     
 C   8.9588767386472714        9.3165960797485834        16.562948751127628     
 H   8.7570133079192694        7.4365369499306615        15.527748823310230     
 C   10.188114864161927        11.047821035386530        15.399556103621098     
 H   10.973546025626867        10.516456308302393        13.465969861281062     
 C   10.939813151969583        10.212866626801510        9.9040731544598284     
 H   9.2513951579291458        9.6508279798303924        11.108645780321195     
 C   13.056935817060971        9.1803945192034995        10.469393009530656     
 H   13.012004700824301        7.7589205392605951        12.090280219306765     
 C   12.755523727587914        4.5017814258254942        13.412124794306635     
 H   11.187798368601049        5.1219092863626319        12.061608356761260     
 C   13.158060015708310        5.9450116026002435        15.313954891111720     
 H   11.922787429890560        7.7112480989168128        15.435990706717600     
 C   7.6709983963443777        9.3311723737721959        8.2279395439882030     
 H   7.8652827597569628        7.4474113096395049        9.2567394078894836     
 C   6.4504045494145776        11.064041397274323        9.3979864637045640     
 H   5.6626712971663888        10.529992015386705        11.329938354770739     
 C   5.6895883937650229        10.213861380748710        14.888607191014037     
 H   7.3776139497349309        9.6523723526843437        13.683141274630023     
 C   3.5712278738097489        9.1857956221276993        14.319989589665092     
 H   3.6146625078007135        7.7680627968620950        12.695810628960896     
 C   3.8697487148057452        4.5120307248126323        11.364859179391972     
 H   5.4229313272387154        5.1385972400583366        12.728880322102519     
 C   3.4874993841860764        5.9462769385342371        9.4521983700137255     
 H   4.7227995905751001        7.7126407503266199        9.3353842894239509     
 C   9.4646896899331239        10.620026672856433        16.514142255076784     
 H   8.3882534888547955        8.9896277084878093        17.428844832581710     
 H   10.570959799969325        12.064528695914573        15.338516395702866     
 C   12.307330922201142        10.045059720400808        9.6665755479480620     
 H   10.347444390848281        10.873700089028985        9.2744896270502952     
 H   14.122632678022795        9.0463562455817765        10.290270456770440     
 C   13.460638720295076        4.7918102334826944        14.584176223899210     
 H   12.981832318810527        3.5988134668861242        12.846866592789301     
 H   13.711105994058576        6.1671004025044214        16.224891377774593     
 C   7.1719934348649792        10.636909876607946        8.2818873781255462     
 H   8.2401863000216302        9.0042626719357202        7.3610538833650638     
 H   6.0722216991175619        12.082247997388055        9.4623677544242764     
 C   4.3217476506473496        10.047544098622922        15.125121912372888     
 H   6.2825800873391255        10.872410857566596        15.520106032050879     
 H   2.5051195348236428        9.0534726282947773        14.497944067379636     
 C   3.1778248640032118        4.7960347957461824        10.183602180746513     
 H   3.6384022032794046        3.6110415297212226        11.931114893176424     
 H   2.9446750076059320        6.1635470374056549        8.5340203494530904     
 H   9.2732879862285174        11.295273107789475        17.345152615452495     
 H   12.781325206114788        10.561999456169721        8.8334282841746585     
 H   14.244355753617667        4.1208528036211298        14.928423291209617     
 H   7.3668796237820402        11.314416104849981        7.4535140111401441     
 H   3.8478982225738414        10.563539662468724        15.958897865629599     
 H   2.3992924466653620        4.1224289702766290        9.8330319554211698     
         142

 Br -0.47356878240847478        2.9794088236548566        2.3941232396017678     
 Co  -1.0138023325696990        1.5948683582070537        4.2234128770198103     
 P  -2.8795613846420576       0.42136833504032767        3.5808353315020534     
 Br  -1.5699802032315042        2.9385276583901692        6.0788808579208986     
 P  0.85134442688817091       0.40954621280210018        4.8479767910327682     
 C  -2.6117571037885998      -0.77297634893732270        2.2304663677811805     
 C  -3.7582429214083781      -0.52260346618573905        4.8777597291814274     
 C  -4.1557185563394086        1.5590356573344071        2.9245818600518598     
 C  0.57992332512656131      -0.79051054688956190        6.1925095270252282     
 C   1.7280605750758538      -0.53039455117070611        3.5467276742782117     
 C   2.1264486536190637        1.5444323761148997        5.5106327889849949     
 C  -1.8702755475927708      -0.35139395232904541        1.1105731533619638     
 C  -3.1191530756173211       -2.0817544289369270        2.2724818800583249     
 C  -3.0179919309992993       -1.4172902225287676        5.6710101260271779     
 C  -5.1348856108150569      -0.36684943937204850        5.1159504446070105     
 C  -4.4492320275249906        2.7315355100218586        3.6440317716324984     
 C  -4.8641457329411999        1.2755056688581432        1.7446122579640708     
 C -0.15743895180469372      -0.36973820353658654        7.3153077998783553     
 C   1.0789132737029823       -2.1023956388192095        6.1434921496614026     
 C  0.98638343707314469       -1.4209741707607351        2.7500865745000387     
 C   3.1051943333291399      -0.37686757814795718        3.3098967868579385     
 C   2.4313444330681278        2.7120105453029200        4.7878492424955663     
 C   2.8159814053657590        1.2693879005632258        6.7037316943148788     
 C  -1.6605471775789427       -1.2235061362351085        4.3343390574146073E-002
 H  -1.4567842999017258       0.65562881988378252        1.0801399880345168     
 C  -2.8919618419018205       -2.9543107236318571        1.2050703923314243     
 H  -3.6768242856698183       -2.4236084165251941        3.1390602417826647     
 C  -3.6413671377604317       -2.1231500018219940        6.7017676208254917     
 H  -1.9528550918616985       -1.5609785299877688        5.4974106104164990     
 C  -5.7581806147804526       -1.0895720543042875        6.1372812856945842     
 H  -5.7128798381133725       0.33283523735751996        4.5172152745716785     
 C  -5.4560595677732522        3.5902348190297708        3.1976282304554653     
 H  -3.8847024074360248        2.9717183560285010        4.5447739475817714     
 C  -5.8636553357664409        2.1447611894808842        1.2985012901708013     
 H  -4.6283850961357214       0.37855950047205450        1.1751627813310463     
 C -0.37267164089351723       -1.2453389628509097        8.3783548855762842     
 H -0.56505750109021158       0.63934688750974733        7.3511528126826260     
 C  0.84574747165344499       -2.9786267182657551        7.2066418475016745     
 H   1.6340513385897646       -2.4439123874423760        5.2750950122515086     
 C   1.6088655518607295       -2.1246497127868893        1.7172392142997579     
 H  -7.9068226202049785E-002  -1.5632976148639086        2.9229195202006779     
 C   3.7275320875071838       -1.0976828644769732        2.2866901278359100     
 H   3.6844624055297950       0.31911657315621883        3.9116900985496961     
 C   3.4297143058924320        3.5748807333516845        5.2448955543734908     
 H   1.8801659530155765        2.9466994513447342        3.8775024542893357     
 C   3.8068983974847117        2.1428843919723826        7.1602655664351671     
 H   2.5715939780000179       0.37648740824958560        7.2757804322127075     
 C  -2.1680691868886304       -2.5263571325014325        9.0865324000054204E-002
 H  -1.0895580529618671      -0.89652904341787265      -0.82230298996075291     
 H  -3.2759780540239363       -3.9706414149287070        1.2652750973042890     
 C  -5.0088027655795200       -1.9549677934267484        6.9395169749370922     
 H  -3.0491528282757678       -2.7845556488140231        7.3308697528431930     
 H  -6.8237732889041816      -0.95510179958533936        6.3167012700795286     
 C  -6.1644662876094714        3.2987000764598760        2.0278745491920307     
 H  -5.6811134721755110        4.4936959785896429        3.7626373945093228     
 H  -6.4192516600170659        1.9214681387799546       0.38937209914530890     
 C  0.12462511017532987       -2.5516556984650220        8.3231218632646726     
 H -0.94149515843147513      -0.91843966572603775        9.2454898239028207     
 H   1.2227593703407431       -3.9972100753833395        7.1414245634093740     
 C   2.9767880178196742       -1.9587035268451063        1.4809764066641198     
 H   1.0157214188607770       -2.7826291899663205        1.0852593641073345     
 H   4.7937440807583940      -0.96578802948323295        2.1090326097785344     
 C   4.1183436640719284        3.2923859146350503        6.4284527875572408     
 H   3.6623171914033694        4.4753748092076373        4.6783883858504804     
 H   4.3471697674203895        1.9268215330007712        8.0802532099884505     
 H  -1.9775374210337382       -3.2010417571421539      -0.74080137951629887     
 H  -5.4828303394222289       -2.4721425423279135        7.7725093630130662     
 H  -6.9494794392197123        3.9689941986319730        1.6852062366996436     
 H  -7.1130967661937952E-002  -3.2297243025721691        9.1508384504890827     
 H   3.4506059003624885       -2.4744625408353755       0.64704556024355975     
 H   4.8955799413040282        3.9666553835831615        6.7806010815997917     
 Br   7.7669635077846193        5.1100442148322287        14.213534853684450     
 Co   8.3071911670958904        6.4945953961819010        12.384251418664791     
 P   10.172950117938681        7.6680935062434896        13.026835268593539     
 Br   8.8633645563830115        5.1509456894587275        10.528775428678847     
 P   6.4420437631174110        7.6799229025983529        11.759699745395022     
 C   9.9051477488961019        8.8624334418400270        14.377209108928508     
 C   11.051634334894567        8.6120709471328656        11.729916234408858     
 C   11.449106906671327        6.5304229871468742        13.683085168835998     
 C   6.7134651243191357        8.8799827944843823        10.415169891976900     
 C   5.5653339365778383        8.6198605298022049        13.060954674349549     
 C   5.1669364743598125        6.5450415207506039        11.097042299576890     
 C   9.1636750633134998        8.4408440355433996        15.497105543838600     
 C   10.412535838458783        10.171214497093789        14.335194067404878     
 C   10.311384948067825        9.5067574280682177        10.936663999718844     
 C   12.428278541287343        8.4563208505640350        11.491731670335760     
 C   11.742613705110557        5.3579212215897236        12.963635613400021     
 C   12.157540897465690        6.8139525426022942        14.863050960633753     
 C   7.4508320048439414        8.4592147492510765        9.2923730240501854     
 C   6.2144693036163758        10.191865702121202        10.464187398674913     
 C   6.3070161483000433        9.5104368548515446        13.857594597432916     
 C   4.1882010733910588        8.4663348089294779        13.297791502080408     
 C   4.8620374553391281        5.3774631493595635        11.819824135539379     
 C   4.4774064968281184        6.8200887085151942        9.9039424386454602     
 C   8.9539480013209083        9.3129522907228743        16.564338664791439     
 H   8.7501896934289061        7.4338188373459921        15.527538453315342     
 C   10.185345940542888        11.043766889329792        15.402609197731644     
 H   10.970200410490298        10.513074039003589        13.468613710121593     
 C   10.934762837354375        10.212619573652264        9.9059095746397414     
 H   9.2462470784437194        9.6504430666955887        11.110259150831791     
 C   13.051576396091459        9.1790463098052477        10.470404553845983     
 H   13.006271776936451        7.7566370296408937        12.090468863910145     
 C   12.749440569681870        4.4992192558882413        13.410035758009952     
 H   11.178079622401572        5.1177389406939460        12.062896057291891     
 C   13.157050157312463        5.9446946938503649        15.309158432667580     
 H   11.921785849885836        7.7109002926252188        15.432500369276401     
 C   7.6660650260665673        9.3348177692582919        8.2293277918823033     
 H   7.8584541628354430        7.4501311433092576        9.2565275348342269     
 C   6.4476346819718655        11.068098809661484        9.4010393739568450     
 H   5.6593274026495832        10.533378997580057        11.332583502806109     
 C   5.6845397625975318        10.214111089823067        14.890446111371055     
 H   7.3724671804523956        9.6527591080765145        13.684756985345034     
 C   3.5658691820146227        9.1871489548415486        14.321002511797635     
 H   3.6089291759510691        7.7703527841431423        12.695999392491343     
 C   3.8636671977086174        4.5145951217189504        11.362774733987957     
 H   5.4132141014580730        5.1427722342875049        12.730171570303778     
 C   3.4864892736291146        5.9465941826513555        9.4474054558705873     
 H   4.7217962735126511        7.7129898069399303        9.3318956032359264     
 C   9.4614624915496854        10.615806344834649        16.516817443515180     
 H   8.3829665900821926        8.9859688997817138        17.429987663222565     
 H   10.569356196503986        12.060099884371862        15.342404882954298     
 C   12.302199867051710        10.044440579801213        9.6681660098720918     
 H   10.342549517372420        10.874023839643478        9.2768049504254435     
 H   14.117170347134190        9.0445793305226658        10.290989623855657     
 C   13.457853808892613        4.7907534283740416        14.579785725098812     
 H   12.974488865365791        3.5957565636791866        12.845026665483951     
 H   13.712651922737862        6.1679875205066326        16.218284459261891     
 C   7.1687630979974664        10.641132391611919        8.2845613834383194     
 H   8.2348930861324448        9.0079222284035794        7.3621942710475947     
 H   6.0706182458763429        12.086680461232083        9.4662563990864115     
 C   4.3166180880210234        10.048166960084385        15.126714560109333     
 H   6.2776874464586898        10.872088644449891        15.522424514326318     
 H   2.4996577876354653        9.0552555261421652        14.498664444069453     
 C   3.1750409723548176        4.7970922362192736        10.179216242219772     
 H   3.6310613975691060        3.6141009320318340        11.929280401714637     
 H   2.9462202187088971        6.1626590696584813        8.5274169666796347     
 H   9.2709322184927743        11.290487573684214        17.348487326178741     
 H   12.776230074922182        10.561616520554582        8.8351758626119885     
 H   14.242866545176497        4.1204573972316947        14.922451664264422     
 H   7.3645201101730589        11.319203368274975        7.4568470344602149     
 H   3.8428049453107618        10.563926067953084        15.960647973944395     
 H   2.3978047503480426        4.1228240178649438        9.8270656743317542     
         142

 Br -0.47035696037796637        2.9862205400398087        2.4012838869690238     
 Co  -1.0079335680262653        1.5948664181760714        4.2262106565930795     
 P  -2.8737951226894101       0.42333783568710354        3.5806300794694046     
 Br  -1.5667693541420058        2.9317118523868926        6.0860420531945305     
 P  0.85711078485089454       0.40757412786946695        4.8477724747436906     
 C  -2.6065939414181329      -0.77005453121643030        2.2292881001082403     
 C  -3.7528046575778373      -0.52130587928098537        4.8768333692419024     
 C  -4.1501273917192112        1.5614693212792095        2.9254441335358132     
 C  0.58508705766874858      -0.79343492688608253        6.1913322200003043     
 C   1.7334993641678051      -0.53169430552760810        3.5458022932709485     
 C   2.1320393371587514        1.5419969186198663        5.5114956175133258     
 C  -1.8644262888903609      -0.34833681880539391        1.1098788761159517     
 C  -3.1153905510897615       -2.0783149092492357        2.2701366793110997     
 C  -3.0127917262657324       -1.4166773199716900        5.6695188118029041     
 C  -5.1293655744200759      -0.36518058392939806        5.1152502473093469     
 C  -4.4417432856666546        2.7347893389624787        3.6443388390433311     
 C  -4.8617040854549334        1.2765255335441912        1.7476629068854277     
 C -0.15158864697292501      -0.37279782231544872        7.3146147729711410     
 C   1.0826761133373095       -2.1058378009256127        6.1411475795152031     
 C  0.99158439206419280       -1.4215889767476471        2.7485957481000516     
 C   3.1107149730388528      -0.37853856019727627        3.3091981148439178     
 C   2.4388327609241700        2.7087543535372269        4.7881559682274224     
 C   2.8184223458543456        1.2683672151176346        6.7067832504531708     
 C  -1.6556155086052569       -1.2198674040134780        4.1951824998861423E-002
 H  -1.4499564620356340       0.65834230824504336        1.0803476975126889     
 C  -2.8891952246690944       -2.9502585817091425        1.2020147257752325     
 H  -3.6734835654930911       -2.4202253451002584        3.1364120613102195     
 C  -3.6363162487472422       -2.1229012706959924        6.6999276259673222     
 H  -1.9477072867822645       -1.5605931347836917        5.4957919736886653     
 C  -5.7528205776072694       -1.0882211266390498        6.1362681459927781     
 H  -5.7071471824178293       0.33512102267669336        4.5170246783622368     
 C  -5.4499803778643363        3.5927938498063616        3.1997096505072866     
 H  -3.8749881492480327        2.9758874300713343        4.5434801476090287     
 C  -5.8626457455885879        2.1450745615078457        1.3032896501944016     
 H  -4.6273816455809609       0.37890518776273935        1.1786463225413950     
 C -0.36773841189135625       -1.2489801573345463        8.3769646773683792     
 H -0.55822857928694858       0.63663091337966315        7.3513619287768339     
 C  0.84851473243792652       -2.9826815285210069        7.2035868651688997     
 H   1.6373919311863530       -2.4472981479898341        5.2724471950020106     
 C   1.6139175699809727       -2.1249001778491858        1.7153998367663439     
 H  -7.3919760069399751E-002  -1.5636848807852115        2.9213009145342372     
 C   3.7328930911095779       -1.0990355901692974        2.2856785136812126     
 H   3.6901953976397266       0.31682855250829178        3.9115013918995949     
 C   3.4357930607565761        3.5723196508022461        5.2469760339646543     
 H   1.8898798950207687        2.9425272976263126        3.8762080724191139     
 C   3.8079072859462819        2.1425704983298437        7.1650542171468894     
 H   2.5725965540333569       0.37614145899944751        7.2792656577502770     
 C  -2.1648413881848403       -2.5221409131685770        8.8188594800072267E-002
 H  -1.0842657317158229      -0.89287721429049682      -0.82344658294767048     
 H  -3.2743785285985818       -3.9662139306049422        1.2613841053057184     
 C  -5.0036708101393597       -1.9543462696023313        6.9379242738827891     
 H  -3.0442571961343572       -2.7848781746853639        7.3285501646242563     
 H  -6.8183100730722419      -0.95332150728045240        6.3159815653727041     
 C  -6.1616838011792954        3.2997528856798346        2.0322567324227077     
 H  -5.6737757162006801        4.4967494366861906        3.7644694649124300     
 H  -6.4207966031227546        1.9205768281732727       0.39597033882707855     
 C  0.12785424410043975       -2.5558744607200299        8.3204462129195633     
 H -0.93620097597530016      -0.92209407630138362        9.2443478012704272     
 H   1.2243592903543241       -4.0016402923444527        7.1375339216124987     
 C   2.9819211941595656       -1.9593266982268085        1.4793848388854929     
 H   1.0206183745810360       -2.7823083565217601        1.0829401820431126     
 H   4.7992083011445246      -0.96757001431097722        2.1083147071380459     
 C   4.1211256389292377        3.2913319089800668        6.4328342942429879     
 H   3.6696545382044925        4.4723188761435155        4.6802188434673067     
 H   4.3456239762605202        1.9277130605343618        8.0868520094846001     
 H  -1.9751804800783173       -3.1962613642228721      -0.74413663752173187     
 H  -5.4777336945629713       -2.4717569807038848        7.7707600483840880     
 H  -6.9479931245929487        3.9693846710426306        1.6911689071661915     
 H  -6.8772318049250561E-002  -3.2345071645628916        9.1475044212187768     
 H   3.4557040842499842       -2.4748494701138339       0.64529738235807976     
 H   4.8970658542053709        3.9662638467775486        6.7865625377330554     
 Br   7.7637530444461600        5.1032290702096379        14.206364647312599     
 Co   8.3013218598611864        6.4945979472425339        12.381446580153055     
 P   10.167182922751573        7.6661238162246530        13.027035346224718     
 Br   8.8601512644440152        5.1577655827783033        10.521604000005130     
 P   6.4362761886232134        7.6818967633311370        11.759900770860028     
 C   9.8999842803281357        8.8595098667533687        14.378383692838010     
 C   11.046195719359423        8.6107746380438215        11.730838812911811     
 C   11.443514412961770        6.5279877884958335        13.682216511181332     
 C   6.7083000510588473        8.8829096693458443        10.416344466169200     
 C   5.5598956358704514        8.6211611988362709        13.061878393899400     
 C   5.1613437983464161        6.5474798154674714        11.096176126269187     
 C   9.1578282487513327        8.4377830127578672        15.497797160151466     
 C   10.408770538945044        10.167774128625052        14.337535616939835     
 C   10.306184726223766        9.5061456997909577        10.938151082825124     
 C   12.422758486349787        8.4546541135187141        11.492429466414345     
 C   11.735121595147408        5.3546654878529649        12.963321917433360     
 C   12.155099514287583        6.8129303115363919        14.859993211845003     
 C   7.4449813165919210        8.4622779241014356        9.2930635347669135     
 C   6.2107039077885000        10.195309909294936        10.466529433166549     
 C   6.3018170432333900        9.5110514860353916        13.859083686310555     
 C   4.1826811509880786        8.4680070140726382        13.298490080873876     
 C   4.8545463515188363        5.3807223455127504        11.819513998119172     
 C   4.4749642850374913        6.8211124903202593        9.9008871923272803     
 C   8.9490192639945452        9.3093085016971671        16.565728578455253     
 H   8.7433660789385410        7.4311007247613228        15.527328083320457     
 C   10.182577016923849        11.039712743273055        15.405662291842193     
 H   10.966854795353731        10.509691769704784        13.471257558962126     
 C   10.929712522739166        10.212372520503019        9.9077459948196527     
 H   9.2410989989582930        9.6500581535607850        11.111872521342386     
 C   13.046216975121945        9.1776981004069977        10.471416098161312     
 H   13.000538853048601        7.7543535200211924        12.090657508513525     
 C   12.743357411775827        4.4966570859509876        13.407946721713270     
 H   11.168360876202097        5.1135685950252610        12.064183757822519     
 C   13.156040298916615        5.9443777851004871        15.304361974223442     
 H   11.920784269881112        7.7105524863336248        15.429010031835199     
 C   7.6611316557887568        9.3384631647443896        8.2307160397764036     
 H   7.8516255659139222        7.4528509769790094        9.2563156617789684     
 C   6.4448648145291534        11.072156222048644        9.4040922842091259     
 H   5.6559835081327776        10.536765979773410        11.335228650841477     
 C   5.6794911314300416        10.214360798897422        14.892285031728072     
 H   7.3673204111698603        9.6531458634686871        13.686372696060047     
 C   3.5605104902194964        9.1885022875553979        14.322015433930179     
 H   3.6031958441014247        7.7726427714241888        12.696188156021792     
 C   3.8575856806114901        4.5171595186252675        11.360690288583942     
 H   5.4034968756774306        5.1469472285166731        12.731462818505037     
 C   3.4854791630721529        5.9469114267684748        9.4426125417274491     
 H   4.7207929564502011        7.7133388635532398        9.3284069170479018     
 C   9.4582352931662470        10.611586016812867        16.519492631953572     
 H   8.3776796913095879        8.9823100910756200        17.431130493863421     
 H   10.567752593038648        12.055671072829149        15.346293370205730     
 C   12.297068811902280        10.043821439201617        9.6697564717961217     
 H   10.337654643896562        10.874347590257971        9.2791202738005900     
 H   14.111708016245585        9.0428024154635533        10.291708790940874     
 C   13.455068897490152        4.7896966232653888        14.575395226298417     
 H   12.967145411921054        3.5926996604722494        12.843186738178600     
 H   13.714197851417149        6.1688746385088438        16.211677540749189     
 C   7.1655327611299535        10.645354906615889        8.2872353887510908     
 H   8.2295998722432593        9.0115817848714386        7.3633346587301265     
 H   6.0690147926351248        12.091112925076111        9.4701450437485484     
 C   4.3114885253946964        10.048789821545849        15.128307207845777     
 H   6.2727948055782532        10.871766431333187        15.524742996601757     
 H   2.4941960404472874        9.0570384239895532        14.499384820759268     
 C   3.1722570807064234        4.7981496766923657        10.174830303693028     
 H   3.6237205918588078        3.6171603343424459        11.927445910252848     
 H   2.9477654298118621        6.1617711019113068        8.5208135839061789     
 H   9.2685764507570330        11.285702039578952        17.351822036904988     
 H   12.771134943729576        10.561233584939444        8.8369234410493185     
 H   14.241377336735329        4.1200619908422604        14.916480037319229     
 H   7.3621605965640775        11.323990631699967        7.4601800577802857     
 H   3.8377116680476826        10.564312473437443        15.962398082259192     
 H   2.3963170540307233        4.1232190654532577        9.8210993932423403     
         142

 Br -0.46714513834745797        2.9930322564247609        2.4084445343362795     
 Co  -1.0020648034828317        1.5948644781450894        4.2290084361663487     
 P  -2.8680288607367621       0.42530733633387940        3.5804248274367554     
 Br  -1.5635585050525072        2.9248960463836156        6.0932032484681633     
 P  0.86287714281361816       0.40560204293683366        4.8475681584546138     
 C  -2.6014307790476661      -0.76713271349553791        2.2281098324353006     
 C  -3.7473663937472965      -0.52000829237623170        4.8759070093023773     
 C  -4.1445362270990138        1.5639029852240118        2.9263064070197666     
 C  0.59025079021093585      -0.79635930688260315        6.1901549129753795     
 C   1.7389381532597563      -0.53299405988451010        3.5448769122636858     
 C   2.1376300206984391        1.5395614611248327        5.5123584460416577     
 C  -1.8585770301879510      -0.34527968528174241        1.1091845988699398     
 C  -3.1116280265622018       -2.0748753895615448        2.2677914785638746     
 C  -3.0075915215321656       -1.4160644174146124        5.6680274975786293     
 C  -5.1238455380250940      -0.36351172848674762        5.1145500500116832     
 C  -4.4342545438083176        2.7380431679030983        3.6446459064541639     
 C  -4.8592624379686669        1.2775453982302392        1.7507135558067846     
 C -0.14573834214115633      -0.37585744109431096        7.3139217460639259     
 C   1.0864389529716367       -2.1092799630320158        6.1388030093690045     
 C  0.99678534705524102       -1.4222037827345588        2.7471049217000645     
 C   3.1162356127485658      -0.38020954224659537        3.3084994428298975     
 C   2.4463210887802123        2.7054981617715335        4.7884626939592776     
 C   2.8208632863429322        1.2673465296720432        6.7098348065914628     
 C  -1.6506838396315708       -1.2162286717918476        4.0560259423576779E-002
 H  -1.4431286241695425       0.66105579660630409        1.0805554069908612     
 C  -2.8864286074363679       -2.9462064397864283        1.1989590592190407     
 H  -3.6701428453163638       -2.4168422736753228        3.1337638808377744     
 C  -3.6312653597340527       -2.1226525395699909        6.6980876311091526     
 H  -1.9425594817028304       -1.5602077395796148        5.4941733369608317     
 C  -5.7474605404340853       -1.0868701989738121        6.1352550062909721     
 H  -5.7014145267222860       0.33740680799586670        4.5168340821527959     
 C  -5.4439011879554196        3.5953528805829520        3.2017910705591084     
 H  -3.8652738910600402        2.9800565041141680        4.5421863476362860     
 C  -5.8616361554107357        2.1453879335348072        1.3080780102180019     
 H  -4.6263781950262013       0.37925087505342414        1.1821298637517437     
 C -0.36280518288919528       -1.2526213518181828        8.3755744691604725     
 H -0.55139965748368569       0.63391493924957898        7.3515710448710418     
 C  0.85128199322240805       -2.9867363387762587        7.2005318828361240     
 H   1.6407325237829413       -2.4506839085372927        5.2697993777525136     
 C   1.6189695881012156       -2.1251506429114824        1.7135604592329297     
 H  -6.8771293936749717E-002  -1.5640721467065142        2.9196823088677966     
 C   3.7382540947119720       -1.1003883158616219        2.2846668995265156     
 H   3.6959283897496582       0.31454053186036468        3.9113126852494933     
 C   3.4418718156207198        3.5697585682528077        5.2490565135558169     
 H   1.8995938370259606        2.9383551439078905        3.8749136905488926     
 C   3.8089161744078517        2.1422566046873044        7.1698428678586108     
 H   2.5735991300666963       0.37579550974930936        7.2827508832878465     
 C  -2.1616135894810502       -2.5179246938357216        8.5511865600090331E-002
 H  -1.0789734104697783      -0.88922538516312100      -0.82459017593458817     
 H  -3.2727790031732269       -3.9617864462811774        1.2574931133071481     
 C  -4.9985388546992002       -1.9537247457779141        6.9363315728284860     
 H  -3.0393615639929465       -2.7852007005567052        7.3262305764053197     
 H  -6.8128468572403031      -0.95154121497556543        6.3152618606658795     
 C  -6.1589013147491194        3.3008056948997933        2.0366389156533842     
 H  -5.6664379602258501        4.4998028947827375        3.7663015353155376     
 H  -6.4223415462284432        1.9196855175665910       0.40256857850884820     
 C  0.13108337802554959       -2.5600932229750373        8.3177705625744540     
 H -0.93090679351912520      -0.92574848687672939        9.2432057786380355     
 H   1.2259592103679049       -4.0060705093055660        7.1336432798156233     
 C   2.9870543704994570       -1.9599498696085107        1.4777932711068662     
 H   1.0255153303012949       -2.7819875230772002        1.0806209999788909     
 H   4.8046725215306560      -0.96935199913872161        2.1075968044975575     
 C   4.1239076137865469        3.2902779033250837        6.4372158009287341     
 H   3.6769918850056156        4.4692629430793946        4.6820493010841338     
 H   4.3440781851006500        1.9286045880679521        8.0934508089807498     
 H  -1.9728235391228963       -3.1914809713035903      -0.74747189552716486     
 H  -5.4726370497037147       -2.4713714190798557        7.7690107337551098     
 H  -6.9465068099661851        3.9697751434532882        1.6971315776327394     
 H  -6.6413668436563184E-002  -3.2392900265536144        9.1441703919484727     
 H   3.4608022681374799       -2.4752363993922923       0.64354920447259967     
 H   4.8985517671067136        3.9658723099719357        6.7925239938663191     
 Br   7.7605425811077007        5.0964139255870480        14.199194440940747     
 Co   8.2954525526264842        6.4946004983031678        12.378641741641319     
 P   10.161415727564467        7.6641541262058164        13.027235423855899     
 Br   8.8569379725050190        5.1645854760978800        10.514432571331412     
 P   6.4305086141290166        7.6838706240639212        11.760101796325035     
 C   9.8948208117601677        8.8565862916667122        14.379558276747513     
 C   11.040757103824278        8.6094783289547774        11.731761391414764     
 C   11.437921919252211        6.5255525898447919        13.681347853526665     
 C   6.7031349777985580        8.8858365442073044        10.417519040361499     
 C   5.5544573351630646        8.6224618678703386        13.062802113449250     
 C   5.1557511223330206        6.5499181101843389        11.095309952961484     
 C   9.1519814341891657        8.4347219899723331        15.498488776464333     
 C   10.405005239431306        10.164333760156316        14.339877166474793     
 C   10.300984504379707        9.5055339715136977        10.939638165931404     
 C   12.417238431412233        8.4529873764733932        11.493127262492930     
 C   11.727629485184261        5.3514097541162053        12.963008221466700     
 C   12.152658131109478        6.8119080804704897        14.856935463056255     
 C   7.4391306283398997        8.4653410989517930        9.2937540454836434     
 C   6.2069385119606242        10.198754116468672        10.468871467658188     
 C   6.2966179381667375        9.5116661172192405        13.860572775188194     
 C   4.1771612285850983        8.4696792192157968        13.299188659667346     
 C   4.8470552476985453        5.3839815416659373        11.819203860698964     
 C   4.4725220732468642        6.8221362721253236        9.8978319460091004     
 C   8.9440905266681838        9.3056647126714580        16.567118492119064     
 H   8.7365424644481759        7.4283826121766534        15.527117713325572     
 C   10.179808093304811        11.035658597216319        15.408715385952739     
 H   10.963509180217164        10.506309500405980        13.473901407802657     
 C   10.924662208123959        10.212125467353774        9.9095824149995657     
 H   9.2359509194728666        9.6496732404259813        11.113485891852983     
 C   13.040857554152431        9.1763498910087478        10.472427642476639     
 H   12.994805929160751        7.7520700104014901        12.090846153116907     
 C   12.737274253869783        4.4940949160137347        13.405857685416585     
 H   11.158642130002622        5.1093982493565759        12.065471458353150     
 C   13.155030440520768        5.9440608763506084        15.299565515779301     
 H   11.919782689876390        7.7102046800420316        15.425519694393998     
 C   7.6561982855109454        9.3421085602304874        8.2321042876705057     
 H   7.8447969689924015        7.4555708106487621        9.2561037887237099     
 C   6.4420949470864421        11.076213634435806        9.4071451944614068     
 H   5.6526396136159711        10.540152961966761        11.337873798876846     
 C   5.6744425002625514        10.214610507971777        14.894123952085090     
 H   7.3621736418873249        9.6535326188608579        13.687988406775059     
 C   3.5551517984243701        9.1898556202692454        14.323028356062723     
 H   3.5974625122517803        7.7749327587052353        12.696376919552240     
 C   3.8515041635143623        4.5197239155315847        11.358605843179928     
 H   5.3937796498967883        5.1511222227458413        12.732754066706296     
 C   3.4844690525151916        5.9472286708855941        9.4378196275843091     
 H   4.7197896393877512        7.7136879201665502        9.3249182308598773     
 C   9.4550080947828086        10.607365688791083        16.522167820391964     
 H   8.3723927925369850        8.9786512823695244        17.432273324504276     
 H   10.566148989573309        12.051242261286438        15.350181857457162     
 C   12.291937756752848        10.043202298602020        9.6713469337201499     
 H   10.332759770420703        10.874671340872462        9.2814355971757383     
 H   14.106245685356980        9.0410255004044426        10.292427958026090     
 C   13.452283986087689        4.7886398181567360        14.571004727498021     
 H   12.959801958476318        3.5896427572653118        12.841346810873251     
 H   13.715743780096435        6.1697617565110541        16.205070622236487     
 C   7.1623024242624416        10.649577421619862        8.2899093940638640     
 H   8.2243066583540720        9.0152413413392978        7.3644750464126583     
 H   6.0674113393939058        12.095545388920138        9.4740336884106835     
 C   4.3063589627683694        10.049412683007313        15.129899855582222     
 H   6.2679021646978175        10.871444218216483        15.527061478877197     
 H   2.4887342932591099        9.0588213218369411        14.500105197449084     
 C   3.1694731890580297        4.7992071171654578        10.170444365166285     
 H   3.6163797861485096        3.6202197366530573        11.925611418791059     
 H   2.9493106409148266        6.1608831341641332        8.5142102011327250     
 H   9.2662206830212916        11.280916505473691        17.355156747631238     
 H   12.766039812536972        10.560850649324305        8.8386710194866467     
 H   14.239888128294160        4.1196665844528253        14.910508410374035     
 H   7.3598010829550962        11.328777895124960        7.4635130811003574     
 H   3.8326183907846030        10.564698878921803        15.964148190573990     
 H   2.3948293577134043        4.1236141130415724        9.8151331121529246     
         142

 Br -0.46393331631694956        2.9998439728097130        2.4156051817035356     
 Co -0.99619603893939790        1.5948625381141073        4.2318062157396179     
 P  -2.8622625987841146       0.42727683698065527        3.5802195754041066     
 Br  -1.5603476559630087        2.9180802403803385        6.1003644437417961     
 P  0.86864350077634178       0.40362995800420043        4.8473638421655361     
 C  -2.5962676166771992      -0.76421089577464540        2.2269315647623609     
 C  -3.7419281299167562      -0.51871070547147802        4.8749806493628522     
 C  -4.1389450624788164        1.5663366491688144        2.9271686805037196     
 C  0.59541452275312312      -0.79928368687912377        6.1889776059504555     
 C   1.7443769423517075      -0.53429381424141209        3.5439515312564227     
 C   2.1432207042381273        1.5371260036297993        5.5132212745699896     
 C  -1.8527277714855410      -0.34222255175809091        1.1084903216239277     
 C  -3.1078655020346422       -2.0714358698738535        2.2654462778166495     
 C  -3.0023913167985983       -1.4154515148575351        5.6665361833543555     
 C  -5.1183255016301130      -0.36184287304409718        5.1138498527140204     
 C  -4.4267658019499816        2.7412969968437180        3.6449529738649966     
 C  -4.8568207904824003        1.2785652629162871        1.7537642047281417     
 C -0.13988803730938765      -0.37891705987317315        7.3132287191567116     
 C   1.0902017926059637       -2.1127221251384189        6.1364584392228050     
 C   1.0019863020462891       -1.4228185887214706        2.7456140953000774     
 C   3.1217562524582787      -0.38188052429591446        3.3078007708158772     
 C   2.4538094166362545        2.7022419700058404        4.7887694196911328     
 C   2.8233042268315187        1.2663258442264518        6.7128863627297548     
 C  -1.6457521706578848       -1.2125899395702171        3.9168693848292135E-002
 H  -1.4363007863034507       0.66376928496756493        1.0807631164690332     
 C  -2.8836619902036413       -2.9421542978637141        1.1959033926628486     
 H  -3.6668021251396365       -2.4134592022503871        3.1311157003653292     
 C  -3.6262144707208632       -2.1224038084439889        6.6962476362509831     
 H  -1.9374116766233964       -1.5598223443755377        5.4925547002329980     
 C  -5.7421005032609020       -1.0855192713085746        6.1342418665891669     
 H  -5.6956818710267436       0.33969259331504009        4.5166434859433551     
 C  -5.4378219980465037        3.5979119113595428        3.2038724906109302     
 H  -3.8555596328720481        2.9842255781570017        4.5408925476635433     
 C  -5.8606265652328826        2.1457013055617686        1.3128663702416021     
 H  -4.6253747444714417       0.37959656234410899        1.1856134049620923     
 C -0.35787195388703430       -1.2562625463018193        8.3741842609525676     
 H -0.54457073568042269       0.63119896511949469        7.3517801609652498     
 C  0.85404925400688958       -2.9907911490315104        7.1974769005033483     
 H   1.6440731163795297       -2.4540696690847508        5.2671515605030157     
 C   1.6240216062214587       -2.1254011079737785        1.7117210816995156     
 H  -6.3622827804099669E-002  -1.5644594126278171        2.9180637032013559     
 C   3.7436150983143657       -1.1017410415539461        2.2836552853718186     
 H   3.7016613818595898       0.31225251121243763        3.9111239785993916     
 C   3.4479505704848634        3.5671974857033693        5.2511369931469805     
 H   1.9093077790311526        2.9341829901894689        3.8736193086786712     
 C   3.8099250628694219        2.1419427110447655        7.1746315185703322     
 H   2.5746017061000357       0.37544956049917128        7.2862361088254151     
 C  -2.1583857907772601       -2.5137084745028662        8.2835136400108395E-002
 H  -1.0736810892237341      -0.88557355603574528      -0.82573376892150574     
 H  -3.2711794777478724       -3.9573589619574125        1.2536021213085775     
 C  -4.9934068992590399       -1.9531032219534972        6.9347388717741829     
 H  -3.0344659318515355       -2.7855232264280461        7.3239109881863840     
 H  -6.8073836414083635      -0.94976092267067858        6.3145421559590558     
 C  -6.1561188283189425        3.3018585041197519        2.0410210988840611     
 H  -5.6591002042510201        4.5028563528792853        3.7681336057186448     
 H  -6.4238864893341328        1.9187942069599091       0.40916681819061784     
 C  0.13431251195065946       -2.5643119852300447        8.3150949122293429     
 H -0.92561261106295023      -0.92940289745207527        9.2420637560056420     
 H   1.2275591303814859       -4.0105007262666792        7.1297526380187479     
 C   2.9921875468393484       -1.9605730409902129        1.4762017033282395     
 H   1.0304122860215539       -2.7816666896326399        1.0783018179146691     
 H   4.8101367419167875      -0.97113398396646589        2.1068789018570691     
 C   4.1266895886438570        3.2892238976701003        6.4415973076144812     
 H   3.6843292318067387        4.4662070100152729        4.6838797587009600     
 H   4.3425323939407798        1.9294961156015427        8.1000496084769011     
 H  -1.9704665981674756       -3.1867005783843085      -0.75080715353259775     
 H  -5.4675404048444580       -2.4709858574558270        7.7672614191261307     
 H  -6.9450204953394215        3.9701656158639453        1.7030942480992872     
 H  -6.4055018823875792E-002  -3.2440728885443368        9.1408363626781668     
 H   3.4659004520249761       -2.4756233286707512       0.64180102658711957     
 H   4.9000376800080554        3.9654807731663229        6.7984854499995828     
 Br   7.7573321177692414        5.0895987809644572        14.192024234568896     
 Co   8.2895832453917802        6.4946030493638007        12.375836903129583     
 P   10.155648532377359        7.6621844361869798        13.027435501487078     
 Br   8.8537246805660228        5.1714053694174558        10.507261142657693     
 P   6.4247410396348190        7.6858444847967053        11.760302821790040     
 C   9.8896573431921997        8.8536627165800539        14.380732860657016     
 C   11.035318488289134        8.6081820198657333        11.732683969917716     
 C   11.432329425542655        6.5231173911937512        13.680479195871998     
 C   6.6979699045382697        8.8887634190687663        10.418693614553797     
 C   5.5490190344556778        8.6237625369044046        13.063725832999101     
 C   5.1501584463196250        6.5523564049012064        11.094443779653780     
 C   9.1461346196269986        8.4316609671867990        15.499180392777198     
 C   10.401239939917566        10.160893391687578        14.342218716009752     
 C   10.295784282535648        9.5049222432364378        10.941125249037684     
 C   12.411718376474678        8.4513206394280722        11.493825058571515     
 C   11.720137375221112        5.3481540203794466        12.962694525500039     
 C   12.150216747931372        6.8108858494045874        14.853877714267504     
 C   7.4332799400878784        8.4684042738021521        9.2944445562003715     
 C   6.2031731161327484        10.202198323642408        10.471213502149824     
 C   6.2914188331000842        9.5122807484030893        13.862061864065831     
 C   4.1716413061821171        8.4713514243589572        13.299887238460814     
 C   4.8395641438782535        5.3872407378191243        11.818893723278759     
 C   4.4700798614562371        6.8231600539303887        9.8947766996909206     
 C   8.9391617893418207        9.3020209236457490        16.568508405782875     
 H   8.7297188499578109        7.4256644995919840        15.526907343330686     
 C   10.177039169685772        11.031604451159582        15.411768480063287     
 H   10.960163565080597        10.502927231107174        13.476545256643188     
 C   10.919611893508751        10.211878414204529        9.9114188351794770     
 H   9.2308028399874384        9.6492883272911794        11.115099262363579     
 C   13.035498133182918        9.1750016816104978        10.473439186791968     
 H   12.989073005272902        7.7497865007817888        12.091034797720287     
 C   12.731191095963739        4.4915327460764818        13.403768649119902     
 H   11.148923383803146        5.1052279036878909        12.066759158883780     
 C   13.154020582124922        5.9437439676007306        15.294769057335161     
 H   11.918781109871667        7.7098568737504376        15.422029356952796     
 C   7.6512649152331349        9.3457539557165852        8.2334925355646060     
 H   7.8379683720708817        7.4582906443185140        9.2558919156684514     
 C   6.4393250796437300        11.080271046822967        9.4101981047136860     
 H   5.6492957190991655        10.543539944160113        11.340518946912214     
 C   5.6693938690950612        10.214860217046132        14.895962872442109     
 H   7.3570268726047905        9.6539193742530287        13.689604117490070     
 C   3.5497931066292434        9.1912089529830947        14.324041278195267     
 H   3.5917291804021358        7.7772227459862817        12.696565683082687     
 C   3.8454226464172350        4.5222883124379019        11.356521397775914     
 H   5.3840624241161450        5.1552972169750095        12.734045314907556     
 C   3.4834589419582298        5.9475459150027135        9.4330267134411709     
 H   4.7187863223253013        7.7140369767798607        9.3214295446718527     
 C   9.4517808963993701        10.603145360769298        16.524843008830356     
 H   8.3671058937643803        8.9749924736634288        17.433416155145132     
 H   10.564545386107971        12.046813449743725        15.354070344708592     
 C   12.286806701603417        10.042583158002424        9.6729373956441798     
 H   10.327864896944844        10.874995091486955        9.2837509205508866     
 H   14.100783354468374        9.0392485853453302        10.293147125111309     
 C   13.449499074685226        4.7875830130480832        14.566614228697626     
 H   12.952458505031581        3.5865858540583746        12.839506883567902     
 H   13.717289708775720        6.1706488745132653        16.198463703723782     
 C   7.1590720873949287        10.653799936623834        8.2925833993766371     
 H   8.2190134444648866        9.0189008978071588        7.3656154340951900     
 H   6.0658078861526876        12.099977852764166        9.4779223330728186     
 C   4.3012294001420424        10.050035544468775        15.131492503318666     
 H   6.2630095238173817        10.871122005099780        15.529379961152637     
 H   2.4832725460709324        9.0606042196843308        14.500825574138901     
 C   3.1666892974096355        4.8002645576385499        10.166058426639541     
 H   3.6090389804382115        3.6232791389636687        11.923776927329270     
 H   2.9508558520177917        6.1599951664169597        8.5076068183592692     
 H   9.2638649152855503        11.276130971368428        17.358491458357484     
 H   12.760944681344366        10.560467713709166        8.8404185979239767     
 H   14.238398919852992        4.1192711780633902        14.904536783428842     
 H   7.3574415693461148        11.333565158549952        7.4668461044204282     
 H   3.8275251135215234        10.565085284406164        15.965898298888787     
 H   2.3933416613960850        4.1240091606298863        9.8091668310635107     
         142

 Br -0.46072149428644116        3.0066556891946652        2.4227658290707916     
 Co -0.99032727439596424        1.5948605980831250        4.2346039953128871     
 P  -2.8564963368314666       0.42924633762743120        3.5800143233714574     
 Br  -1.5571368068735101        2.9112644343770619        6.1075256390154289     
 P  0.87440985873906529       0.40165787307156714        4.8471595258764584     
 C  -2.5911044543067323      -0.76128907805375301        2.2257532970894207     
 C  -3.7364898660862154      -0.51741311856672445        4.8740542894233281     
 C  -4.1333538978586182        1.5687703131136168        2.9280309539876730     
 C  0.60057825529531028      -0.80220806687564439        6.1878002989255307     
 C   1.7498157314436587      -0.53559356859831408        3.5430261502491600     
 C   2.1488113877778150        1.5346905461347657        5.5140841030983205     
 C  -1.8468785127831311      -0.33916541823443946        1.1077960443779158     
 C  -3.1041029775070825       -2.0679963501861627        2.2631010770694244     
 C  -2.9971911120650314       -1.4148386123004575        5.6650448691300817     
 C  -5.1128054652351320      -0.36017401760144668        5.1131496554163567     
 C  -4.4192770600916447        2.7445508257843381        3.6452600412758294     
 C  -4.8543791429961338        1.2795851276023351        1.7568148536494985     
 C -0.13403773247761894      -0.38197667865203533        7.3125356922494964     
 C   1.0939646322402909       -2.1161642872448221        6.1341138690766055     
 C   1.0071872570373372       -1.4234333947083826        2.7441232689000907     
 C   3.1272768921679917      -0.38355150634523361        3.3071020988018565     
 C   2.4612977444922968        2.6989857782401470        4.7890761454229889     
 C   2.8257451673201048        1.2653051587808604        6.7159379188680468     
 C  -1.6408205016841990       -1.2089512073485866        3.7777128273007485E-002
 H  -1.4294729484373592       0.66648277332882566        1.0809708259472053     
 C  -2.8808953729709148       -2.9381021559409994        1.1928477261066568     
 H  -3.6634614049629093       -2.4100761308254515        3.1284675198928840     
 C  -3.6211635817076737       -2.1221550773179874        6.6944076413928135     
 H  -1.9322638715439624       -1.5594369491714608        5.4909360635051643     
 C  -5.7367404660877188       -1.0841683436433369        6.1332287268873609     
 H  -5.6899492153312003       0.34197837863421343        4.5164528897339133     
 C  -5.4317428081375869        3.6004709421361332        3.2059539106627515     
 H  -3.8458453746840555        2.9883946521998355        4.5395987476908006     
 C  -5.8596169750550295        2.1460146775887305        1.3176547302652024     
 H  -4.6243712939166821       0.37994224963479378        1.1890969461724410     
 C -0.35293872488487332       -1.2599037407854559        8.3727940527446609     
 H -0.53774181387715980       0.62848299098941052        7.3519892770594577     
 C  0.85681651479137111       -2.9948459592867622        7.1944219181705726     
 H   1.6474137089761183       -2.4574554296322093        5.2645037432535178     
 C   1.6290736243417019       -2.1256515730360750        1.7098817041661014     
 H  -5.8474361671449634E-002  -1.5648466785491197        2.9164450975349152     
 C   3.7489761019167598       -1.1030937672462706        2.2826436712171216     
 H   3.7073943739695214       0.30996449056451059        3.9109352719492900     
 C   3.4540293253490075        3.5646364031539308        5.2532174727381431     
 H   1.9190217210363447        2.9300108364710469        3.8723249268084494     
 C   3.8109339513309921        2.1416288174022262        7.1794201692820545     
 H   2.5756042821333747       0.37510361124903313        7.2897213343629845     
 C  -2.1551579920734705       -2.5094922551700103        8.0158407200126472E-002
 H  -1.0683887679776896      -0.88192172690836945      -0.82687736190842342     
 H  -3.2695799523225175       -3.9529314776336477        1.2497111293100069     
 C  -4.9882749438188796       -1.9524816981290800        6.9331461707198798     
 H  -3.0295702997101248       -2.7858457522993874        7.3215913999674473     
 H  -6.8019204255764238      -0.94798063036579161        6.3138224512522312     
 C  -6.1533363418887665        3.3029113133397106        2.0454032821147381     
 H  -5.6517624482761892        4.5059098109758331        3.7699656761217519     
 H  -6.4254314324398214        1.9179028963532272       0.41576505787238749     
 C  0.13754164587576934       -2.5685307474850521        8.3124192618842336     
 H -0.92031842860677537      -0.93305730802742115        9.2409217333732485     
 H   1.2291590503950669       -4.0149309432277924        7.1258619962218726     
 C   2.9973207231792398       -1.9611962123719149        1.4746101355496126     
 H   1.0353092417418128       -2.7813458561880795        1.0759826358504472     
 H   4.8156009623029181      -0.97291596879421016        2.1061609992165802     
 C   4.1294715635011663        3.2881698920151172        6.4459788143002283     
 H   3.6916665786078617        4.4631510769511511        4.6857102163177871     
 H   4.3409866027809096        1.9303876431351330        8.1066484079730508     
 H  -1.9681096572120547       -3.1819201854650268      -0.75414241153803074     
 H  -5.4624437599852005       -2.4706002958317983        7.7655121044971525     
 H  -6.9435341807126578        3.9705560882746029        1.7090569185658351     
 H  -6.1696369211188401E-002  -3.2488557505350597        9.1375023334078609     
 H   3.4709986359124718       -2.4760102579492096       0.64005284870163948     
 H   4.9015235929093981        3.9650892363607100        6.8044469061328465     
 Br   7.7541216544307821        5.0827836363418664        14.184854028197044     
 Co   8.2837139381570779        6.4946056004244346        12.373032064617846     
 P   10.149881337190253        7.6602147461681422        13.027635579118257     
 Br   8.8505113886270266        5.1782252627370315        10.500089713983977     
 P   6.4189734651406223        7.6878183455294895        11.760503847255046     
 C   9.8844938746242335        8.8507391414933956        14.381907444566519     
 C   11.029879872753989        8.6068857107766892        11.733606548420669     
 C   11.426736931833096        6.5206821925427096        13.679610538217331     
 C   6.6928048312779804        8.8916902939302265        10.419868188746097     
 C   5.5435807337482910        8.6250632059384724        13.064649552548950     
 C   5.1445657703062286        6.5547946996180739        11.093577606346077     
 C   9.1402878050648315        8.4285999444012667        15.499872009090064     
 C   10.397474640403827        10.157453023218840        14.344560265544709     
 C   10.290584060691589        9.5043105149591778        10.942612332143963     
 C   12.406198321537124        8.4496539023827495        11.494522854650102     
 C   11.712645265257965        5.3448982866426880        12.962380829533378     
 C   12.147775364753265        6.8098636183386851        14.850819965478756     
 C   7.4274292518358580        8.4714674486525094        9.2951350669170996     
 C   6.1994077203048734        10.205642530816142        10.473555536641461     
 C   6.2862197280334318        9.5128953795869364        13.863550952943470     
 C   4.1661213837791369        8.4730236295021157        13.300585817254284     
 C   4.8320730400579617        5.3904999339723112        11.818583585858551     
 C   4.4676376496656101        6.8241838357354538        9.8917214533727407     
 C   8.9342330520154576        9.2983771346200417        16.569898319446686     
 H   8.7228952354674476        7.4229463870073147        15.526696973335801     
 C   10.174270246066733        11.027550305102846        15.414821574173834     
 H   10.956817949944028        10.499544961808370        13.479189105483719     
 C   10.914561578893542        10.211631361055284        9.9132552553593900     
 H   9.2256547605020121        9.6489034141563756        11.116712632874174     
 C   13.030138712213404        9.1736534722122460        10.474450731107295     
 H   12.983340081385052        7.7475029911620874        12.091223442323667     
 C   12.725107938057697        4.4889705761392289        13.401679612823219     
 H   11.139204637603669        5.1010575580192050        12.068046859414411     
 C   13.153010723729073        5.9434270588508520        15.289972598891021     
 H   11.917779529866944        7.7095090674588436        15.418539019511595     
 C   7.6463315449553244        9.3493993512026830        8.2348807834587063     
 H   7.8311397751493619        7.4610104779882667        9.2556800426131929     
 C   6.4365552122010188        11.084328459210127        9.4132510149659669     
 H   5.6459518245823599        10.546926926353466        11.343164094947584     
 C   5.6643452379275709        10.215109926120487        14.897801792799127     
 H   7.3518801033222552        9.6543061296452013        13.691219828205082     
 C   3.5444344148341171        9.1925622856969440        14.325054200327811     
 H   3.5859958485524919        7.7795127332673291        12.696754446613134     
 C   3.8393411293201072        4.5248527093442199        11.354436952371898     
 H   5.3743451983355026        5.1594722112041778        12.735336563108815     
 C   3.4824488314012685        5.9478631591198319        9.4282337992980310     
 H   4.7177830052628513        7.7143860333931702        9.3179408584838281     
 C   9.4485536980159317        10.598925032747516        16.527518197268751     
 H   8.3618189949917774        8.9713336649573332        17.434558985785987     
 H   10.562941782642632        12.042384638201014        15.357958831960024     
 C   12.281675646453985        10.041964017402830        9.6745278575682097     
 H   10.322970023468985        10.875318842101448        9.2860662439260331     
 H   14.095321023579769        9.0374716702862194        10.293866292196526     
 C   13.446714163282763        4.7865262079394295        14.562223729897228     
 H   12.945115051586843        3.5835289508514370        12.837666956262552     
 H   13.718835637455006        6.1715359925154765        16.191856785211080     
 C   7.1558417505274159        10.658022451627804        8.2952574046894103     
 H   8.2137202305757011        9.0225604542750180        7.3667558217777218     
 H   6.0642044329114686        12.104410316608194        9.4818109777349555     
 C   4.2960998375157162        10.050658405930239        15.133085151055111     
 H   6.2581168829369460        10.870799791983076        15.531698443428077     
 H   2.4778107988827545        9.0623871175317188        14.501545950828717     
 C   3.1639054057612412        4.8013219981116420        10.161672488112798     
 H   3.6016981747279133        3.6263385412742801        11.921942435867482     
 H   2.9524010631207567        6.1591071986697861        8.5010034355858135     
 H   9.2615091475498073        11.271345437263166        17.361826169083731     
 H   12.755849550151760        10.560084778094026        8.8421661763613066     
 H   14.236909711411823        4.1188757716739550        14.898565156483647     
 H   7.3550820557371335        11.338352421974946        7.4701791277404999     
 H   3.8224318362584442        10.565471689890524        15.967648407203585     
 H   2.3918539650787656        4.1244042082182011        9.8032005499740951     
         142

 Br -0.45750967225593270        3.0134674055796173        2.4299264764380473     
 Co -0.98445850985253047        1.5948586580521429        4.2374017748861563     
 P  -2.8507300748788187       0.43121583827420706        3.5798090713388087     
 Br  -1.5539259577840117        2.9044486283737849        6.1146868342890617     
 P  0.88017621670178892       0.39968578813893391        4.8469552095873816     
 C  -2.5859412919362654      -0.75836726033286062        2.2245750294164810     
 C  -3.7310516022556746      -0.51611553166197077        4.8731279294838030     
 C  -4.1277627332384208        1.5712039770584192        2.9288932274716264     
 C  0.60574198783749755      -0.80513244687216501        6.1866229919006068     
 C   1.7552545205356098      -0.53689332295521608        3.5421007692418969     
 C   2.1544020713175027        1.5322550886397324        5.5149469316266524     
 C  -1.8410292540807212      -0.33610828471078796        1.1071017671319037     
 C  -3.1003404529795224       -2.0645568304984714        2.2607558763221993     
 C  -2.9919909073314646       -1.4142257097433799        5.6635535549058069     
 C  -5.1072854288401510      -0.35850516215879624        5.1124494581186930     
 C  -4.4117883182333086        2.7478046547249577        3.6455671086866617     
 C  -4.8519374955098673        1.2806049922883829        1.7598655025708554     
 C -0.12818742764585025      -0.38503629743089751        7.3118426653422821     
 C   1.0977274718746182       -2.1196064493512252        6.1317692989304069     
 C   1.0123882120283856       -1.4240482006952944        2.7426324425001036     
 C   3.1327975318777046      -0.38522248839455270        3.3064034267878362     
 C   2.4687860723483390        2.6957295864744539        4.7893828711548441     
 C   2.8281861078086914        1.2642844733352689        6.7189894750063397     
 C  -1.6358888327105130       -1.2053124751269562        3.6385562697722841E-002
 H  -1.4226451105712674       0.66919626169008639        1.0811785354253776     
 C  -2.8781287557381883       -2.9340500140182852        1.1897920595504650     
 H  -3.6601206847861820       -2.4066930594005158        3.1258193394204392     
 C  -3.6161126926944842       -2.1219063461919858        6.6925676465346440     
 H  -1.9271160664645284       -1.5590515539673837        5.4893174267773306     
 C  -5.7313804289145356       -1.0828174159780992        6.1322155871855548     
 H  -5.6842165596356571       0.34426416395338677        4.5162622935244725     
 C  -5.4256636182286710        3.6030299729127240        3.2080353307145733     
 H  -3.8361311164960634        2.9925637262426692        4.5383049477180579     
 C  -5.8586073848771774        2.1463280496156920        1.3224430902888027     
 H  -4.6233678433619225       0.38028793692547863        1.1925804873827897     
 C -0.34800549588271240       -1.2635449352690926        8.3714038445367560     
 H -0.53091289207389680       0.62576701685932634        7.3521983931536656     
 C  0.85958377557585264       -2.9989007695420145        7.1913669358377970     
 H   1.6507543015727066       -2.4608411901796674        5.2618559260040199     
 C   1.6341256424619448       -2.1259020380983715        1.7080423266326874     
 H  -5.3325895538799593E-002  -1.5652339444704226        2.9148264918684745     
 C   3.7543371055191539       -1.1044464929385949        2.2816320570624247     
 H   3.7131273660794535       0.30767646991658348        3.9107465652991884     
 C   3.4601080802131512        3.5620753206044924        5.2552979523293066     
 H   1.9287356630415367        2.9258386827526248        3.8710305449382281     
 C   3.8119428397925623        2.1413149237596873        7.1842088199937759     
 H   2.5766068581667141       0.37475766199889499        7.2932065599005540     
 C  -2.1519301933696804       -2.5052760358371549        7.7481678000144535E-002
 H  -1.0630964467316453      -0.87826989778099362      -0.82802095489534100     
 H  -3.2679804268971631       -3.9485039933098833        1.2458201373114366     
 C  -4.9831429883787202       -1.9518601743046629        6.9315534696655767     
 H  -3.0246746675687142       -2.7861682781707282        7.3192718117485107     
 H  -6.7964572097444842      -0.94620033806090464        6.3131027465454066     
 C  -6.1505538554585906        3.3039641225596692        2.0497854653454151     
 H  -5.6444246923013592        4.5089632690723800        3.7717977465248596     
 H  -6.4269763755455100        1.9170115857465455       0.42236329755415714     
 C  0.14077077980087918       -2.5727495097400594        8.3097436115391243     
 H -0.91502424615060041      -0.93671171860276692        9.2397797107408568     
 H   1.2307589704086477       -4.0193611601889057        7.1219713544249972     
 C   3.0024538995191312       -1.9618193837536171        1.4730185677709859     
 H   1.0402061974620720       -2.7810250227435196        1.0736634537862255     
 H   4.8210651826890496      -0.97469795362195455        2.1054430965760917     
 C   4.1322535383584755        3.2871158863601342        6.4503603209859746     
 H   3.6990039254089848        4.4600951438870302        4.6875406739346133     
 H   4.3394408116210395        1.9312791706687233        8.1132472074692004     
 H  -1.9657527162566337       -3.1771397925457450      -0.75747766954346374     
 H  -5.4573471151259438       -2.4702147342077692        7.7637627898681743     
 H  -6.9420478660858933        3.9709465606852605        1.7150195890323829     
 H  -5.9337719598501017E-002  -3.2536386125257821        9.1341683041375550     
 H   3.4760968197999675       -2.4763971872276680       0.63830467081615938     
 H   4.9030095058107408        3.9646976995550971        6.8104083622661094     
 Br   7.7509111910923227        5.0759684917192764        14.177683821825193     
 Co   8.2778446309223739        6.4946081514850675        12.370227226106110     
 P   10.144114142003145        7.6582450561493056        13.027835656749437     
 Br   8.8472980966880304        5.1850451560566073        10.492918285310258     
 P   6.4132058906464247        7.6897922062622737        11.760704872720053     
 C   9.8793304060562654        8.8478155664067391        14.383082028476021     
 C   11.024441257218843        8.6055894016876451        11.734529126923622     
 C   11.421144438123539        6.5182469938916681        13.678741880562663     
 C   6.6876397580176921        8.8946171687916884        10.421042762938397     
 C   5.5381424330409041        8.6263638749725384        13.065573272098799     
 C   5.1389730942928331        6.5572329943349423        11.092711433038374     
 C   9.1344409905026644        8.4255389216157326        15.500563625402929     
 C   10.393709340890089        10.154012654750105        14.346901815079667     
 C   10.285383838847531        9.5036987866819178        10.944099415250243     
 C   12.400678266599570        8.4479871653374286        11.495220650728687     
 C   11.705153155294818        5.3416425529059293        12.962067133566718     
 C   12.145333981575160        6.8088413872727838        14.847762216690006     
 C   7.4215785635838367        8.4745306235028686        9.2958255776338277     
 C   6.1956423244769976        10.209086737989878        10.475897571133098     
 C   6.2810206229667784        9.5135100107707853        13.865040041821109     
 C   4.1606014613761566        8.4746958346452761        13.301284396047754     
 C   4.8245819362376698        5.3937591301254990        11.818273448438344     
 C   4.4651954378749830        6.8252076175405181        9.8886662070545608     
 C   8.9293043146890945        9.2947333455943326        16.571288233110497     
 H   8.7160716209770825        7.4202282744226453        15.526486603340915     
 C   10.171501322447694        11.023496159046108        15.417874668284382     
 H   10.953472334807461        10.496162692509566        13.481832954324251     
 C   10.909511264278335        10.211384307906039        9.9150916755393013     
 H   9.2205066810165857        9.6485185010215719        11.118326003384771     
 C   13.024779291243892        9.1723052628139961        10.475462275422624     
 H   12.977607157497202        7.7452194815423860        12.091412086927049     
 C   12.719024780151653        4.4864084062019760        13.399590576526535     
 H   11.129485891404194        5.0968872123505200        12.069334559945041     
 C   13.152000865333227        5.9431101501009742        15.285176140446881     
 H   11.916777949862221        7.7091612611672504        15.415048682070395     
 C   7.6413981746775139        9.3530447466887789        8.2362690313528066     
 H   7.8243111782278412        7.4637303116580185        9.2554681695579362     
 C   6.4337853447583067        11.088385871597289        9.4163039252182479     
 H   5.6426079300655534        10.550313908546817        11.345809242982952     
 C   5.6592966067600798        10.215359635194842        14.899640713156145     
 H   7.3467333340397198        9.6546928850373721        13.692835538920093     
 C   3.5390757230389909        9.1939156184107933        14.326067122460355     
 H   3.5802625167028475        7.7818027205483755        12.696943210143582     
 C   3.8332596122229798        4.5274171062505371        11.352352506967884     
 H   5.3646279725548602        5.1636472054333460        12.736627811310074     
 C   3.4814387208443067        5.9481804032369512        9.4234408851548928     
 H   4.7167796882004014        7.7147350900064806        9.3144521722958036     
 C   9.4453264996324933        10.594704704725732        16.530193385707143     
 H   8.3565320962191727        8.9676748562512376        17.435701816426842     
 H   10.561338179177294        12.037955826658301        15.361847319211456     
 C   12.276544591304555        10.041344876803233        9.6761183194922378     
 H   10.318075149993126        10.875642592715939        9.2883815673011814     
 H   14.089858692691164        9.0356947552271070        10.294585459281743     
 C   13.443929251880300        4.7854694028307767        14.557833231096833     
 H   12.937771598142106        3.5804720476444993        12.835827028957203     
 H   13.720381566134293        6.1724231105176868        16.185249866698378     
 C   7.1526114136599039        10.662244966631777        8.2979314100021835     
 H   8.2084270166865139        9.0262200107428772        7.3678962094602536     
 H   6.0626009796702496        12.108842780452221        9.4856996223970906     
 C   4.2909702748893892        10.051281267391703        15.134677798791556     
 H   6.2532242420565103        10.870477578866371        15.534016925703515     
 H   2.4723490516945770        9.0641700153791067        14.502266327518534     
 C   3.1611215141128475        4.8023794385847340        10.157286549586054     
 H   3.5943573690176147        3.6293979435848915        11.920107944405693     
 H   2.9539462742237217        6.1582192309226125        8.4944000528123595     
 H   9.2591533798140659        11.266559903157905        17.365160879809981     
 H   12.750754418959154        10.559701842478887        8.8439137547986348     
 H   14.235420502970655        4.1184803652845199        14.892593529538454     
 H   7.3527225421281521        11.343139685399938        7.4735121510605707     
 H   3.8173385589953646        10.565858095374884        15.969398515518382     
 H   2.3903662687614466        4.1247992558065159        9.7972342688846812     
         142

 Br -0.45429785022542429        3.0202791219645690        2.4370871238053033     
 Co -0.97858974530909681        1.5948567180211606        4.2401995544594264     
 P  -2.8449638129261712       0.43318533892098293        3.5796038193061599     
 Br  -1.5507151086945130        2.8976328223705083        6.1218480295626945     
 P  0.88594257466451254       0.39771370320630062        4.8467508932983039     
 C  -2.5807781295657986      -0.75544544261196822        2.2233967617435413     
 C  -3.7256133384251342      -0.51481794475721709        4.8722015695442780     
 C  -4.1221715686182234        1.5736376410032216        2.9297555009555794     
 C  0.61090572037968482      -0.80805682686868563        6.1854456848756820     
 C   1.7606933096275610      -0.53819307731211818        3.5411753882346342     
 C   2.1599927548571904        1.5298196311446990        5.5158097601549843     
 C  -1.8351799953783112      -0.33305115118713646        1.1064074898858915     
 C  -3.0965779284519628       -2.0611173108107805        2.2584106755749742     
 C  -2.9867907025978977       -1.4136128071863023        5.6620622406815331     
 C  -5.1017653924451700      -0.35683630671614580        5.1117492608210293     
 C  -4.4042995763749726        2.7510584836655774        3.6458741760974944     
 C  -4.8494958480236008        1.2816248569744308        1.7629161514922123     
 C -0.12233712281408154      -0.38809591620975969        7.3111496384350669     
 C   1.1014903115089454       -2.1230486114576284        6.1294247287842074     
 C   1.0175891670194337       -1.4246630066822064        2.7411416161001165     
 C   3.1383181715874175      -0.38689347044387179        3.3057047547738154     
 C   2.4762744002043813        2.6924733947087605        4.7896895968866993     
 C   2.8306270482972780        1.2632637878896775        6.7220410311446317     
 C  -1.6309571637368270       -1.2016737429053257        3.4993997122438197E-002
 H  -1.4158172727051759       0.67190975005134723        1.0813862449035496     
 C  -2.8753621385054617       -2.9299978720955706        1.1867363929942731     
 H  -3.6567799646094548       -2.4033099879755802        3.1231711589479940     
 C  -3.6110618036812947       -2.1216576150659843        6.6907276516764744     
 H  -1.9219682613850946       -1.5586661587633068        5.4876987900494969     
 C  -5.7260203917413524       -1.0814664883128615        6.1312024474837488     
 H  -5.6784839039401147       0.34654994927256016        4.5160716973150308     
 C  -5.4195844283197552        3.6055890036893143        3.2101167507663946     
 H  -3.8264168583080709        2.9967328002855029        4.5370111477453152     
 C  -5.8575977946993243        2.1466414216426535        1.3272314503124030     
 H  -4.6223643928071629       0.38063362421616348        1.1960640285931383     
 C -0.34307226688055142       -1.2671861297527292        8.3700136363288511     
 H -0.52408397027063391       0.62305104272924217        7.3524075092478736     
 C  0.86235103636033417       -3.0029555797972662        7.1883119535050213     
 H   1.6540948941692950       -2.4642269507271259        5.2592081087545228     
 C   1.6391776605821879       -2.1261525031606676        1.7062029490992732     
 H  -4.8177429406149552E-002  -1.5656212103917253        2.9132078862020339     
 C   3.7596981091215480       -1.1057992186309193        2.2806204429077277     
 H   3.7188603581893851       0.30538844926865644        3.9105578586490868     
 C   3.4661868350772949        3.5595142380550535        5.2573784319204693     
 H   1.9384496050467288        2.9216665290342032        3.8697361630680067     
 C   3.8129517282541325        2.1410010301171480        7.1889974707054982     
 H   2.5776094342000531       0.37441171274875690        7.2966917854381226     
 C  -2.1487023946658903       -2.5010598165042994        7.4804948800162599E-002
 H  -1.0578041254856010      -0.87461806865361780      -0.82916454788225868     
 H  -3.2663809014718082       -3.9440765089861185        1.2419291453128660     
 C  -4.9780110329385598       -1.9512386504802457        6.9299607686112736     
 H  -3.0197790354273031       -2.7864908040420691        7.3169522235295750     
 H  -6.7909939939125445      -0.94442004575601768        6.3123830418385820     
 C  -6.1477713690284137        3.3050169317796279        2.0541676485760920     
 H  -5.6370869363265292        4.5120167271689278        3.7736298169279667     
 H  -6.4285213186511987        1.9161202751398636       0.42896153723592678     
 C  0.14399991372598905       -2.5769682719950673        8.3070679611940150     
 H -0.90973006369442544      -0.94036612917811280        9.2386376881084633     
 H   1.2323588904222287       -4.0237913771500189        7.1180807126281218     
 C   3.0075870758590226       -1.9624425551353193        1.4714269999923593     
 H   1.0451031531823309       -2.7807041892989592        1.0713442717220036     
 H   4.8265294030751811      -0.97647993844969883        2.1047251939356033     
 C   4.1350355132157857        3.2860618807051507        6.4547418276717217     
 H   3.7063412722101079        4.4570392108229084        4.6893711315514404     
 H   4.3378950204611693        1.9321706982023139        8.1198460069653500     
 H  -1.9633957753012130       -3.1723593996264632      -0.76081292754889673     
 H  -5.4522504702666863       -2.4698291725837405        7.7620134752391960     
 H  -6.9405615514591297        3.9713370330959181        1.7209822594989308     
 H  -5.6979069985813632E-002  -3.2584214745165050        9.1308342748672491     
 H   3.4811950036874633       -2.4767841165061264       0.63655649293067929     
 H   4.9044954187120835        3.9643061627494842        6.8163698183993731     
 Br   7.7477007277538634        5.0691533470966856        14.170513615453343     
 Co   8.2719753236876716        6.4946107025457014        12.367422387594374     
 P   10.138346946816037        7.6562753661304690        13.028035734380618     
 Br   8.8440848047490324        5.1918650493761831        10.485746856636540     
 P   6.4074383161522270        7.6917660669950578        11.760905898185058     
 C   9.8741669374882992        8.8448919913200807        14.384256612385524     
 C   11.019002641683699        8.6042930925985992        11.735451705426573     
 C   11.415551944413982        6.5158117952406274        13.677873222907996     
 C   6.6824746847574028        8.8975440436531485        10.422217337130695     
 C   5.5327041323335173        8.6276645440066062        13.066496991648650     
 C   5.1333804182794376        6.5596712890518099        11.091845259730672     
 C   9.1285941759404974        8.4224778988302003        15.501255241715794     
 C   10.389944041376349        10.150572286281367        14.349243364614624     
 C   10.280183617003471        9.5030870584046561        10.945586498356523     
 C   12.395158211662014        8.4463204282921076        11.495918446807272     
 C   11.697661045331669        5.3383868191691706        12.961753437600059     
 C   12.142892598397054        6.8078191562068815        14.844704467901257     
 C   7.4157278753318154        8.4775937983532259        9.2965160883505575     
 C   6.1918769286491218        10.212530945163614        10.478239605624736     
 C   6.2758215179001260        9.5141246419546324        13.866529130698748     
 C   4.1550815389731763        8.4763680397884347        13.301982974841222     
 C   4.8170908324173789        5.3970183262786859        11.817963311018138     
 C   4.4627532260843559        6.8262313993455832        9.8856109607363809     
 C   8.9243755773627313        9.2910895565686253        16.572678146774308     
 H   8.7092480064867175        7.4175101618379760        15.526276233346028     
 C   10.168732398828656        11.019442012989371        15.420927762394928     
 H   10.950126719670894        10.492780423210760        13.484476803164782     
 C   10.904460949663125        10.211137254756792        9.9169280957192143     
 H   9.2153586015311593        9.6481335878867682        11.119939373895367     
 C   13.019419870274378        9.1709570534157461        10.476473819737951     
 H   12.971874233609352        7.7429359719226847        12.091600731530429     
 C   12.712941622245610        4.4838462362647231        13.397501540229852     
 H   11.119767145204719        5.0927168666818350        12.070622260475671     
 C   13.150991006937380        5.9427932413510955        15.280379682002740     
 H   11.915776369857497        7.7088134548756564        15.411558344629194     
 C   7.6364648043997025        9.3566901421748767        8.2376572792469087     
 H   7.8174825813063205        7.4664501453277712        9.2552562965026777     
 C   6.4310154773155945        11.092443283984450        9.4193568354705288     
 H   5.6392640355487478        10.553700890740171        11.348454391018320     
 C   5.6542479755925896        10.215609344269199        14.901479633513164     
 H   7.3415865647571845        9.6550796404295447        13.694451249635105     
 C   3.5337170312438646        9.1952689511246426        14.327080044592899     
 H   3.5745291848532030        7.7840927078294220        12.697131973674029     
 C   3.8271780951258521        4.5299815031568542        11.350268061563870     
 H   5.3549107467742179        5.1678221996625142        12.737919059511333     
 C   3.4804286102873450        5.9484976473540705        9.4186479710117545     
 H   4.7157763711379523        7.7150841466197901        9.3109634861077790     
 C   9.4420993012490548        10.590484376703950        16.532868574145535     
 H   8.3512451974465698        8.9640160475451420        17.436844647067694     
 H   10.559734575711955        12.033527015115590        15.365735806462887     
 C   12.271413536155123        10.040725736203637        9.6777087814162677     
 H   10.313180276517265        10.875966343330433        9.2906968906763279     
 H   14.084396361802561        9.0339178401679963        10.295304626366960     
 C   13.441144340477837        4.7844125977221239        14.553442732296437     
 H   12.930428144697370        3.5774151444375621        12.833987101651854     
 H   13.721927494813579        6.1733102285198980        16.178642948185676     
 C   7.1493810767923911        10.666467481635747        8.3006054153149567     
 H   8.2031338027973284        9.0298795672107381        7.3690365971427845     
 H   6.0609975264290314        12.113275244296249        9.4895882670592275     
 C   4.2858407122630622        10.051904128853167        15.136270446528000     
 H   6.2483316011760746        10.870155365749667        15.536335407978955     
 H   2.4668873045063990        9.0659529132264947        14.502986704208350     
 C   3.1583376224644533        4.8034368790578252        10.152900611059312     
 H   3.5870165633073166        3.6324573458955030        11.918273452943904     
 H   2.9554914853266867        6.1573312631754389        8.4877966700389038     
 H   9.2567976120783246        11.261774369052644        17.368495590536227     
 H   12.745659287766550        10.559318906863748        8.8456613332359648     
 H   14.233931294529485        4.1180849588950847        14.886621902593260     
 H   7.3503630285191708        11.347926948824931        7.4768451743806414     
 H   3.8122452817322854        10.566244500859245        15.971148623833178     
 H   2.3888785724441273        4.1251943033948297        9.7912679877952655     
         142

 Br -0.45108602819491589        3.0270908383495212        2.4442477711725594     
 Co -0.97272098076566316        1.5948547779901785        4.2429973340326956     
 P  -2.8391975509735232       0.43515483956775880        3.5793985672735107     
 Br  -1.5475042596050146        2.8908170163672313        6.1290092248363273     
 P  0.89170893262723616       0.39574161827366738        4.8465465770092262     
 C  -2.5756149671953317      -0.75252362489107572        2.2222184940706011     
 C  -3.7201750745945934      -0.51352035785246342        4.8712752096047529     
 C  -4.1165804039980260        1.5760713049480239        2.9306177744395328     
 C  0.61606945292187210      -0.81098120686520614        6.1842683778507581     
 C   1.7661320987195122      -0.53949283166902018        3.5402500072273710     
 C   2.1655834383968782        1.5273841736496654        5.5166725886833152     
 C  -1.8293307366759013      -0.32999401766348496        1.1057132126398797     
 C  -3.0928154039244031       -2.0576777911230897        2.2560654748277496     
 C  -2.9815904978643304       -1.4129999046292250        5.6605709264572592     
 C  -5.0962453560501890      -0.35516745127349536        5.1110490635233656     
 C  -4.3968108345166357        2.7543123126061975        3.6461812435083272     
 C  -4.8470542005373343        1.2826447216604788        1.7659668004135693     
 C -0.11648681798231286      -0.39115553498862188        7.3104566115278526     
 C   1.1052531511432724       -2.1264907735640315        6.1270801586380079     
 C   1.0227901220104818       -1.4252778126691181        2.7396507897001294     
 C   3.1438388112971305      -0.38856445249319088        3.3050060827597951     
 C   2.4837627280604235        2.6892172029430674        4.7899963226185553     
 C   2.8330679887858645        1.2622431024440861        6.7250925872829237     
 C  -1.6260254947631412       -1.1980350106836952        3.3602431547153547E-002
 H  -1.4089894348390841       0.67462323841260796        1.0815939543817217     
 C  -2.8725955212727352       -2.9259457301728564        1.1836807264380811     
 H  -3.6534392444327275       -2.3999269165506449        3.1205229784755488     
 C  -3.6060109146681052       -2.1214088839399823        6.6888876568183049     
 H  -1.9168204563056606       -1.5582807635592297        5.4860801533216632     
 C  -5.7206603545681691       -1.0801155606476240        6.1301893077819436     
 H  -5.6727512482445714       0.34883573459173350        4.5158811011055899     
 C  -5.4135052384108384        3.6081480344659052        3.2121981708182163     
 H  -3.8167026001200788        3.0009018743283367        4.5357173477725734     
 C  -5.8565882045214712        2.1469547936696149        1.3320198103360033     
 H  -4.6213609422524033       0.38097931150684827        1.1995475698034870     
 C -0.33813903787839045       -1.2708273242363657        8.3686234281209444     
 H -0.51725504846737103       0.62033506859915788        7.3526166253420815     
 C  0.86511829714481570       -3.0070103900525180        7.1852569711722456     
 H   1.6574354867658834       -2.4676127112745840        5.2565602915050249     
 C   1.6442296787024309       -2.1264029682229642        1.7043635715658592     
 H  -4.3028963273499518E-002  -1.5660084763130282        2.9115892805355932     
 C   3.7650591127239421       -1.1071519443232436        2.2796088287530303     
 H   3.7245933502993167       0.30310042862072939        3.9103691519989852     
 C   3.4722655899414390        3.5569531555056151        5.2594589115116319     
 H   1.9481635470519207        2.9174943753157812        3.8684417811977849     
 C   3.8139606167157027        2.1406871364746092        7.1937861214172196     
 H   2.5786120102333925       0.37406576349861875        7.3001770109756920     
 C  -2.1454745959621002       -2.4968435971714440        7.2128219600180676E-002
 H  -1.0525118042395565      -0.87096623952624208      -0.83030814086917626     
 H  -3.2647813760464537       -3.9396490246623537        1.2380381533142955     
 C  -4.9728790774983995       -1.9506171266558285        6.9283680675569705     
 H  -3.0148834032858924       -2.7868133299134104        7.3146326353106383     
 H  -6.7855307780806049      -0.94263975345113071        6.3116633371317583     
 C  -6.1449888825982377        3.3060697409995865        2.0585498318067690     
 H  -5.6297491803516984        4.5150701852654755        3.7754618873310744     
 H  -6.4300662617568873        1.9152289645331817       0.43555977691769637     
 C  0.14722904765109890       -2.5811870342500747        8.3043923108489057     
 H -0.90443588123825047      -0.94402053975345868        9.2374956654760698     
 H   1.2339588104358097       -4.0282215941111321        7.1141900708312464     
 C   3.0127202521989145       -1.9630657265170215        1.4698354322137324     
 H   1.0500001089025899       -2.7803833558543989        1.0690250896577820     
 H   4.8319936234613117      -0.97826192327744310        2.1040072912951149     
 C   4.1378174880730949        3.2850078750501677        6.4591233343574688     
 H   3.7136786190112310        4.4539832777587867        4.6912015891682666     
 H   4.3363492293012991        1.9330622257359042        8.1264448064615014     
 H  -1.9610388343457921       -3.1675790067071814      -0.76414818555432962     
 H  -5.4471538254074297       -2.4694436109597118        7.7602641606102170     
 H  -6.9390752368323660        3.9717275055065757        1.7269449299654787     
 H  -5.4620420373126241E-002  -3.2632043365072274        9.1275002455969432     
 H   3.4862931875749590       -2.4771710457845852       0.63480831504519919     
 H   4.9059813316134262        3.9639146259438713        6.8223312745326368     
 Br   7.7444902644154041        5.0623382024740948        14.163343409081492     
 Co   8.2661060164529676        6.4946132536063343        12.364617549082638     
 P   10.132579751628931        7.6543056761116324        13.028235812011797     
 Br   8.8408715128100361        5.1986849426957589        10.478575427962824     
 P   6.4016707416580303        7.6937399277278420        11.761106923650065     
 C   9.8690034689203312        8.8419684162334224        14.385431196295027     
 C   11.013564026148554        8.6029967835095551        11.736374283929527     
 C   11.409959450704424        6.5133765965895858        13.677004565253331     
 C   6.6773096114971136        8.9004709185146105        10.423391911322994     
 C   5.5272658316261305        8.6289652130406722        13.067420711198499     
 C   5.1277877422660412        6.5621095837686774        11.090979086422967     
 C   9.1227473613783303        8.4194168760446662        15.501946858028660     
 C   10.386178741862610        10.147131917812629        14.351584914149583     
 C   10.274983395159413        9.5024753301273961        10.947073581462803     
 C   12.389638156724461        8.4446536912467867        11.496616242885857     
 C   11.690168935368522        5.3351310854324119        12.961439741633399     
 C   12.140451215218947        6.8067969251409792        14.841646719112509     
 C   7.4098771870797950        8.4806569732035850        9.2972065990672856     
 C   6.1881115328212459        10.215975152337348        10.480581640116373     
 C   6.2706224128334735        9.5147392731384812        13.868018219576385     
 C   4.1495616165701952        8.4780402449315950        13.302681553634692     
 C   4.8095997285970871        5.4002775224318729        11.817653173597931     
 C   4.4603110142937288        6.8272551811506483        9.8825557144182010     
 C   8.9194468400363682        9.2874457675429163        16.574068060438119     
 H   8.7024243919963524        7.4147920492533066        15.526065863351143     
 C   10.165963475209617        11.015387866932635        15.423980856505477     
 H   10.946781104534328        10.489398153911957        13.487120652005313     
 C   10.899410635047918        10.210890201607548        9.9187645158991256     
 H   9.2102105220457329        9.6477486747519645        11.121552744405962     
 C   13.014060449304864        9.1696088440174961        10.477485364053280     
 H   12.966141309721502        7.7406524623029833        12.091789376133809     
 C   12.706858464339566        4.4812840663274693        13.395412503933169     
 H   11.110048399005242        5.0885465210131500        12.071909961006302     
 C   13.149981148541531        5.9424763326012169        15.275583223558600     
 H   11.914774789852775        7.7084656485840624        15.408068007187993     
 C   7.6315314341218921        9.3603355376609745        8.2390455271410090     
 H   7.8106539843848006        7.4691699789975230        9.2550444234474192     
 C   6.4282456098728833        11.096500696371610        9.4224097457228080     
 H   5.6359201410319422        10.557087872933522        11.351099539053688     
 C   5.6491993444250994        10.215859053343554        14.903318553870182     
 H   7.3364397954746492        9.6554663958217155        13.696066960350116     
 C   3.5283583394487379        9.1966222838384919        14.328092966725443     
 H   3.5687958530035586        7.7863826951104684        12.697320737204477     
 C   3.8210965780287247        4.5325459000631714        11.348183616159856     
 H   5.3451935209935746        5.1719971938916824        12.739210307712593     
 C   3.4794184997303836        5.9488148914711898        9.4138550568686146     
 H   4.7147730540755024        7.7154332032331006        9.3074747999197545     
 C   9.4388721028656164        10.586264048682166        16.535543762583927     
 H   8.3459582986739651        8.9603572388390464        17.437987477708550     
 H   10.558130972246618        12.029098203572877        15.369624293714319     
 C   12.266282481005693        10.040106595604041        9.6792992433402976     
 H   10.308285403041406        10.876290093944926        9.2930122140514761     
 H   14.078934030913956        9.0321409251088838        10.296023793452179     
 C   13.438359429075376        4.7833557926134711        14.549052233496042     
 H   12.923084691252633        3.5743582412306245        12.832147174346503     
 H   13.723473423492864        6.1741973465221092        16.172036029672970     
 C   7.1461507399248783        10.670689996639720        8.3032794206277298     
 H   8.1978405889081429        9.0335391236785973        7.3701769848253162     
 H   6.0593940731878124        12.117707708140276        9.4934769117213627     
 C   4.2807111496367352        10.052526990314629        15.137863094264445     
 H   6.2434389602956388        10.869833152632964        15.538653890254395     
 H   2.4614255573182215        9.0677358110738844        14.503707080898167     
 C   3.1555537308160591        4.8044943195309173        10.148514672532569     
 H   3.5796757575970184        3.6355167482061148        11.916438961482115     
 H   2.9570366964296517        6.1564432954282653        8.4811932872654481     
 H   9.2544418443425833        11.256988834947380        17.371830301262474     
 H   12.740564156573944        10.558935971248610        8.8474089116732930     
 H   14.232442086088316        4.1176895525056496        14.880650275648067     
 H   7.3480035149101885        11.352714212249923        7.4801781977007131     
 H   3.8071520044692058        10.566630906343605        15.972898732147977     
 H   2.3873908761268079        4.1255893509831445        9.7853017067058516     
         142

 Br -0.44787420616440748        3.0339025547344733        2.4514084185398151     
 Co -0.96685221622222939        1.5948528379591964        4.2457951136059648     
 P  -2.8334312890208757       0.43712434021453467        3.5791933152408619     
 Br  -1.5442934105155159        2.8840012103639543        6.1361704201099592     
 P  0.89747529058995978       0.39376953334103409        4.8463422607201494     
 C  -2.5704518048248648      -0.74960180717018332        2.2210402263976614     
 C  -3.7147368107640526      -0.51222277094770985        4.8703488496652287     
 C  -4.1109892393778278        1.5785049688928263        2.9314800479234862     
 C  0.62123318546405937      -0.81390558686172676        6.1830910708258333     
 C   1.7715708878114633      -0.54079258602592217        3.5393246262201083     
 C   2.1711741219365659        1.5249487161546320        5.5175354172116471     
 C  -1.8234814779734914      -0.32693688413983346        1.1050189353938675     
 C  -3.0890528793968435       -2.0542382714353984        2.2537202740805244     
 C  -2.9763902931307635       -1.4123870020721474        5.6590796122329845     
 C  -5.0907253196552080      -0.35349859583084486        5.1103488662257019     
 C  -4.3893220926582996        2.7575661415468171        3.6464883109191599     
 C  -4.8446125530510677        1.2836645863465268        1.7690174493349262     
 C -0.11063651315054417      -0.39421515376748406        7.3097635846206375     
 C   1.1090159907775996       -2.1299329356704346        6.1247355884918093     
 C   1.0279910770015301       -1.4258926186560299        2.7381599633001423     
 C   3.1493594510068434      -0.39023543454250997        3.3043074107457744     
 C   2.4912510559164658        2.6859610111773740        4.7903030483504105     
 C   2.8355089292744511        1.2612224169984949        6.7281441434212157     
 C  -1.6210938257894552       -1.1943962784620648        3.2210865971868903E-002
 H  -1.4021615969729926       0.67733672677386880        1.0818016638598940     
 C  -2.8698289040400091       -2.9218935882501422        1.1806250598818893     
 H  -3.6500985242560002       -2.3965438451257093        3.1178747980031036     
 C  -3.6009600256549157       -2.1211601528139807        6.6870476619601353     
 H  -1.9116726512262265       -1.5578953683551529        5.4844615165938295     
 C  -5.7153003173949859       -1.0787646329823863        6.1291761680801375     
 H  -5.6670185925490282       0.35112151991090690        4.5156905048961482     
 C  -5.4074260485019225        3.6107070652424955        3.2142795908700381     
 H  -3.8069883419320862        3.0050709483711699        4.5344235477998307     
 C  -5.8555786143436190        2.1472681656965764        1.3368081703596035     
 H  -4.6203574916976438       0.38132499879753312        1.2030311110138356     
 C -0.33320580887622947       -1.2744685187200022        8.3672332199130395     
 H -0.51042612666410803       0.61761909446907370        7.3528257414362894     
 C  0.86788555792929722       -3.0110652003077698        7.1822019888394699     
 H   1.6607760793624717       -2.4709984718220426        5.2539124742555270     
 C   1.6492816968226740       -2.1266534332852607        1.7025241940324449     
 H  -3.7880497140849477E-002  -1.5663957422343309        2.9099706748691525     
 C   3.7704201163263362       -1.1085046700155681        2.2785972145983333     
 H   3.7303263424092483       0.30081240797280229        3.9101804453488835     
 C   3.4783443448055826        3.5543920729561767        5.2615393911027954     
 H   1.9578774890571129        2.9133222215973595        3.8671473993275636     
 C   3.8149695051772730        2.1403732428320699        7.1985747721289410     
 H   2.5796145862667319       0.37371981424848066        7.3036622365132615     
 C  -2.1422467972583101       -2.4926273778385886        6.9451490400198740E-002
 H  -1.0472194829935122      -0.86731441039886625      -0.83145173385609394     
 H  -3.2631818506210988       -3.9352215403385888        1.2341471613157251     
 C  -4.9677471220582401       -1.9499956028314114        6.9267753665026675     
 H  -3.0099877711444818       -2.7871358557847512        7.3123130470917017     
 H  -6.7800675622486652      -0.94085946114624375        6.3109436324249337     
 C  -6.1422063961680617        3.3071225502195452        2.0629320150374459     
 H  -5.6224114243768684        4.5181236433620224        3.7772939577341815     
 H  -6.4316112048625760        1.9143376539265000       0.44215801659946602     
 C  0.15045818157620877       -2.5854057965050821        8.3017166605037964     
 H -0.89914169878207562      -0.94767495032880444        9.2363536428436781     
 H   1.2355587304493905       -4.0326518110722454        7.1102994290343711     
 C   3.0178534285388059       -1.9636888978987235        1.4682438644351057     
 H   1.0548970646228488       -2.7800625224098390        1.0667059075935601     
 H   4.8374578438474432      -0.98004390810518738        2.1032893886546264     
 C   4.1405994629304042        3.2839538693951842        6.4635048410432159     
 H   3.7210159658123541        4.4509273446946658        4.6930320467850937     
 H   4.3348034381414298        1.9339537532694948        8.1330436059576510     
 H  -1.9586818933903711       -3.1627986137878996      -0.76748344355976261     
 H  -5.4420571805481730       -2.4690580493356826        7.7585148459812388     
 H  -6.9375889222056024        3.9721179779172333        1.7329076004320265     
 H  -5.2261770760438857E-002  -3.2679871984979503        9.1241662163266373     
 H   3.4913913714624547       -2.4775579750630436       0.63306013715971909     
 H   4.9074672445147689        3.9635230891382585        6.8282927306659005     
 Br   7.7412798010769448        5.0555230578515049        14.156173202709640     
 Co   8.2602367092182654        6.4946158046669682        12.361812710570902     
 P   10.126812556441823        7.6523359860927957        13.028435889642976     
 Br   8.8376582208710399        5.2055048360153346        10.471403999289105     
 P   6.3959031671638327        7.6957137884606261        11.761307949115071     
 C   9.8638400003523632        8.8390448411467641        14.386605780204530     
 C   11.008125410613410        8.6017004744205110        11.737296862432480     
 C   11.404366956994867        6.5109413979385451        13.676135907598663     
 C   6.6721445382368252        8.9033977933760706        10.424566485515294     
 C   5.5218275309187437        8.6302658820747400        13.068344430748351     
 C   5.1221950662526456        6.5645478784855449        11.090112913115265     
 C   9.1169005468161632        8.4163558532591320        15.502638474341525     
 C   10.382413442348872        10.143691549343893        14.353926463684541     
 C   10.269783173315354        9.5018636018501361        10.948560664569083     
 C   12.384118101786905        8.4429869542014657        11.497314038964443     
 C   11.682676825405373        5.3318753516956532        12.961126045666738     
 C   12.138009832040842        6.8057746940750770        14.838588970323759     
 C   7.4040264988277738        8.4837201480539424        9.2978971097840137     
 C   6.1843461369933710        10.219419359511084        10.482923674608010     
 C   6.2654233077668202        9.5153539043223283        13.869507308454024     
 C   4.1440416941672149        8.4797124500747536        13.303380132428160     
 C   4.8021086247767952        5.4035367185850598        11.817343036177723     
 C   4.4578688025031017        6.8282789629557135        9.8795004681000211     
 C   8.9145181027100051        9.2838019785172072        16.575457974101933     
 H   8.6956007775059874        7.4120739366686372        15.525855493356257     
 C   10.163194551590578        11.011333720875898        15.427033950616023     
 H   10.943435489397759        10.486015884613151        13.489764500845844     
 C   10.894360320432709        10.210643148458303        9.9206009360790386     
 H   9.2050624425603065        9.6473637616171608        11.123166114916559     
 C   13.008701028335350        9.1682606346192443        10.478496908368607     
 H   12.960408385833652        7.7383689526832820        12.091978020737191     
 C   12.700775306433524        4.4787218963902165        13.393323467636485     
 H   11.100329652805765        5.0843761753444641        12.073197661536931     
 C   13.148971290145685        5.9421594238513391        15.270786765114460     
 H   11.913773209848051        7.7081178422924692        15.404577669746791     
 C   7.6265980638440816        9.3639809331470722        8.2404337750351093     
 H   7.8038253874632808        7.4718898126672757        9.2548325503921607     
 C   6.4254757424301712        11.100558108758770        9.4254626559750889     
 H   5.6325762465151357        10.560474855126873        11.353744687089058     
 C   5.6441507132576092        10.216108762417909        14.905157474227199     
 H   7.3312930261921139        9.6558531512138863        13.697682671065127     
 C   3.5229996476536116        9.1979756165523412        14.329105888857987     
 H   3.5630625211539142        7.7886726823915158        12.697509500734926     
 C   3.8150150609315969        4.5351102969694894        11.346099170755840     
 H   5.3354762952129322        5.1761721881208507        12.740501555913852     
 C   3.4784083891734219        5.9491321355883082        9.4090621427254764     
 H   4.7137697370130525        7.7157822598464110        9.3039861137317299     
 C   9.4356449044821780        10.582043720660382        16.538218951022323     
 H   8.3406713999013622        8.9566984301329526        17.439130308349405     
 H   10.556527368781278        12.024669392030166        15.373512780965751     
 C   12.261151425856260        10.039487455004444        9.6808897052643257     
 H   10.303390529565547        10.876613844559417        9.2953275374266227     
 H   14.073471700025351        9.0303640100497731        10.296742960537395     
 C   13.435574517672913        4.7822989875048183        14.544661734695646     
 H   12.915741237807897        3.5713013380236873        12.830307247041153     
 H   13.725019352172151        6.1750844645243195        16.165429111160268     
 C   7.1429204030573663        10.674912511643692        8.3059534259405012     
 H   8.1925473750189557        9.0371986801464566        7.3713173725078480     
 H   6.0577906199465943        12.122140171984304        9.4973655563834978     
 C   4.2755815870104081        10.053149851776093        15.139455742000889     
 H   6.2385463194152031        10.869510939516260        15.540972372529835     
 H   2.4559638101300441        9.0695187089212723        14.504427457587983     
 C   3.1527698391676648        4.8055517600040094        10.144128734005825     
 H   3.5723349518867202        3.6385761505167262        11.914604470020326     
 H   2.9585819075326167        6.1555553276810917        8.4745899044919923     
 H   9.2520860766068402        11.252203300842119        17.375165011988724     
 H   12.735469025381338        10.558553035633471        8.8491564901106230     
 H   14.230952877647148        4.1172941461162154        14.874678648702872     
 H   7.3456440013012072        11.357501475674917        7.4835112210207839     
 H   3.8020587272061261        10.567017311827964        15.974648840462773     
 H   2.3859031798094890        4.1259843985714584        9.7793354256164360     
         142

 Br -0.44466238413389902        3.0407142711194255        2.4585690659070711     
 Co -0.96098345167879562        1.5948508979282141        4.2485928931792341     
 P  -2.8276650270682278       0.43909384086131059        3.5789880632082132     
 Br  -1.5410825614260175        2.8771854043606777        6.1433316153835920     
 P  0.90324164855268341       0.39179744840840086        4.8461379444310717     
 C  -2.5652886424543979      -0.74667998944929093        2.2198619587247213     
 C  -3.7092985469335122      -0.51092518404295617        4.8694224897257037     
 C  -4.1053980747576304        1.5809386328376287        2.9323423214074391     
 C  0.62639691800624664      -0.81682996685824738        6.1819137638009094     
 C   1.7770096769034147      -0.54209234038282417        3.5383992452128452     
 C   2.1767648054762536        1.5225132586595986        5.5183982457399781     
 C  -1.8176322192710814      -0.32387975061618196        1.1043246581478554     
 C  -3.0852903548692838       -2.0507987517477075        2.2513750733332993     
 C  -2.9711900883971967       -1.4117740995150698        5.6575882980087107     
 C  -5.0852052832602270      -0.35182974038819442        5.1096486689280383     
 C  -4.3818333507999636        2.7608199704874372        3.6467953783299927     
 C  -4.8421709055648021        1.2846844510325748        1.7720680982562831     
 C -0.10478620831877547      -0.39727477254634624        7.3090705577134232     
 C   1.1127788304119268       -2.1333750977768378        6.1223910183456098     
 C   1.0331920319925783       -1.4265074246429419        2.7366691369001552     
 C   3.1548800907165564      -0.39190641659182907        3.3036087387317541     
 C   2.4987393837725085        2.6827048194116809        4.7906097740822666     
 C   2.8379498697630372        1.2602017315529035        6.7311956995595077     
 C  -1.6161621568157694       -1.1907575462404345        3.0819300396584256E-002
 H  -1.3953337591069008       0.68005021513512953        1.0820093733380660     
 C  -2.8670622868072826       -2.9178414463274276        1.1775693933256974     
 H  -3.6467578040792730       -2.3931607737007736        3.1152266175306584     
 C  -3.5959091366417262       -2.1209114216879792        6.6852076671019658     
 H  -1.9065248461467925       -1.5575099731510760        5.4828428798659958     
 C  -5.7099402802218027       -1.0774137053171486        6.1281630283783315     
 H  -5.6612859368534849       0.35340730523008024        4.5154999086867074     
 C  -5.4013468585930067        3.6132660960190863        3.2163610109218594     
 H  -3.7972740837440941        3.0092400224140037        4.5331297478270880     
 C  -5.8545690241657660        2.1475815377235379        1.3415965303832038     
 H  -4.6193540411428833       0.38167068608821797        1.2065146522241843     
 C -0.32827257987406849       -1.2781097132036388        8.3658430117051346     
 H -0.50359720486084514       0.61490312033898953        7.3530348575304973     
 C  0.87065281871377875       -3.0151200105630216        7.1791470065066951     
 H   1.6641166719590601       -2.4743842323695011        5.2512646570060300     
 C   1.6543337149429171       -2.1269038983475572        1.7006848164990309     
 H  -3.2732031008199436E-002  -1.5667830081556338        2.9083520692027118     
 C   3.7757811199287303       -1.1098573957078923        2.2775856004436363     
 H   3.7360593345191804       0.29852438732487524        3.9099917386987824     
 C   3.4844230996697267        3.5518309904067382        5.2636198706939581     
 H   1.9675914310623048        2.9091500678789375        3.8658530174573418     
 C   3.8159783936388432        2.1400593491895310        7.2033634228406633     
 H   2.5806171623000709       0.37337386499834252        7.3071474620508310     
 C  -2.1390189985545205       -2.4884111585057327        6.6774761200216803E-002
 H  -1.0419271617474679      -0.86366258127149043      -0.83259532684301152     
 H  -3.2615823251957443       -3.9307940560148245        1.2302561693171545     
 C  -4.9626151666180798       -1.9493740790069942        6.9251826654483644     
 H  -3.0050921390030711       -2.7874583816560921        7.3099934588727651     
 H  -6.7746043464167256      -0.93907916884135678        6.3102239277181091     
 C  -6.1394239097378858        3.3081753594395038        2.0673141982681229     
 H  -5.6150736684020375        4.5211771014585702        3.7791260281372887     
 H  -6.4331561479682646        1.9134463433198181       0.44875625628123567     
 C  0.15368731550131864       -2.5896245587600895        8.2990410101586871     
 H -0.89384751632590065      -0.95132936090415032        9.2352116202112846     
 H   1.2371586504629715       -4.0370820280333586        7.1064087872374966     
 C   3.0229866048786973       -1.9643120692804257        1.4666522966564788     
 H   1.0597940203431078       -2.7797416889652786        1.0643867255293382     
 H   4.8429220642335737      -0.98182589293293177        2.1025714860141376     
 C   4.1433814377877143        3.2828998637402012        6.4678863477289621     
 H   3.7283533126134771        4.4478714116305440        4.6948625044019199     
 H   4.3332576469815596        1.9348452808030852        8.1396424054538006     
 H  -1.9563249524349502       -3.1580182208686178      -0.77081870156519561     
 H  -5.4369605356889155       -2.4686724877116539        7.7567655313522605     
 H  -6.9361026075788388        3.9725084503278909        1.7388702708985744     
 H  -4.9903121147751472E-002  -3.2727700604886727        9.1208321870563314     
 H   3.4964895553499504       -2.4779449043415021       0.63131195927423911     
 H   4.9089531574161116        3.9631315523326456        6.8342541867991642     
 Br   7.7380693377384855        5.0487079132289141        14.149002996337789     
 Co   8.2543674019835613        6.4946183557276012        12.359007872059165     
 P   10.121045361254716        7.6503662960739582        13.028635967274157     
 Br   8.8344449289320437        5.2123247293349104        10.464232570615389     
 P   6.3901355926696350        7.6976876491934103        11.761508974580076     
 C   9.8586765317843970        8.8361212660601076        14.387780364114032     
 C   11.002686795078265        8.6004041653314669        11.738219440935431     
 C   11.398774463285310        6.5085061992875035        13.675267249943996     
 C   6.6669794649765359        8.9063246682375308        10.425741059707592     
 C   5.5163892302113569        8.6315665511088078        13.069268150298200     
 C   5.1166023902392492        6.5669861732024124        11.089246739807562     
 C   9.1110537322539979        8.4132948304735997        15.503330090654391     
 C   10.378648142835132        10.140251180875156        14.356268013219498     
 C   10.264582951471295        9.5012518735728761        10.950047747675363     
 C   12.378598046849351        8.4413202171561430        11.498011835043028     
 C   11.675184715442226        5.3286196179588945        12.960812349700078     
 C   12.135568448862735        6.8047524630091747        14.835531221535010     
 C   7.3981758105757534        8.4867833229043015        9.2985876205007436     
 C   6.1805807411654952        10.222863566684818        10.485265709099648     
 C   6.2602242027001678        9.5159685355061772        13.870996397331663     
 C   4.1385217717642346        8.4813846552179140        13.304078711221630     
 C   4.7946175209565043        5.4067959147382476        11.817032898757518     
 C   4.4554265907124746        6.8293027447607777        9.8764452217818395     
 C   8.9095893653836420        9.2801581894915000        16.576847887765744     
 H   8.6887771630156241        7.4093558240839679        15.525645123361372     
 C   10.160425627971540        11.007279574819162        15.430087044726571     
 H   10.940089874261192        10.482633615314347        13.492408349686377     
 C   10.889310005817501        10.210396095309058        9.9224373562589516     
 H   9.1999143630748801        9.6469788484823571        11.124779485427155     
 C   13.003341607365837        9.1669124252209944        10.479508452683936     
 H   12.954675461945802        7.7360854430635806        12.092166665340571     
 C   12.694692148527480        4.4761597264529636        13.391234431339802     
 H   11.090610906606290        5.0802058296757791        12.074485362067561     
 C   13.147961431749836        5.9418425151014604        15.265990306670322     
 H   11.912771629843327        7.7077700360008752        15.401087332305590     
 C   7.6216646935662702        9.3676263286331700        8.2418220229292114     
 H   7.7969967905417601        7.4746096463370275        9.2546206773369022     
 C   6.4227058749874590        11.104615521145933        9.4285155662273699     
 H   5.6292323519983301        10.563861837320227        11.356389835124427     
 C   5.6391020820901190        10.216358471492264        14.906996394584217     
 H   7.3261462569095785        9.6562399066060589        13.699298381780141     
 C   3.5176409558584854        9.1993289492661905        14.330118810990530     
 H   3.5573291893042698        7.7909626696725622        12.697698264265373     
 C   3.8089335438344696        4.5376746938758066        11.344014725351826     
 H   5.3257590694322898        5.1803471823500189        12.741792804115111     
 C   3.4773982786164601        5.9494493797054275        9.4042692285823382     
 H   4.7127664199506025        7.7161313164597205        9.3004974275437053     
 C   9.4324177060987395        10.577823392638599        16.540894139460715     
 H   8.3353845011287575        8.9530396214268571        17.440273138990261     
 H   10.554923765315941        12.020240580487455        15.377401268217181     
 C   12.256020370706828        10.038868314404850        9.6824801671883556     
 H   10.298495656089688        10.876937595173910        9.2976428608017709     
 H   14.068009369136746        9.0285870949906606        10.297462127622612     
 C   13.432789606270450        4.7812421823961655        14.540271235895249     
 H   12.908397784363160        3.5682444348167497        12.828467319735804     
 H   13.726565280851437        6.1759715825265307        16.158822192647566     
 C   7.1396900661898535        10.679135026647662        8.3086274312532744     
 H   8.1872541611297702        9.0408582366143158        7.3724577601903798     
 H   6.0561871667053753        12.126572635828332        9.5012542010456347     
 C   4.2704520243840820        10.053772713237557        15.141048389737334     
 H   6.2336536785347665        10.869188726399557        15.543290854805274     
 H   2.4505020629418661        9.0713016067686603        14.505147834277798     
 C   3.1499859475192711        4.8066092004771015        10.139742795479082     
 H   3.5649941461764221        3.6416355528273376        11.912769978558538     
 H   2.9601271186355818        6.1546673599339172        8.4679865217185384     
 H   9.2497303088710989        11.247417766736858        17.378499722714970     
 H   12.730373894188734        10.558170100018332        8.8509040685479530     
 H   14.229463669205979        4.1168987397267802        14.868707021757679     
 H   7.3432844876922259        11.362288739099910        7.4868442443408547     
 H   3.7969654499430470        10.567403717312326        15.976398948777572     
 H   2.3844154834921696        4.1263794461597731        9.7733691445270221     
         142

 Br -0.44145056210339062        3.0475259875043776        2.4657297132743272     
 Co -0.95511468713536196        1.5948489578972320        4.2513906727525033     
 P  -2.8218987651155802       0.44106334150808646        3.5787828111755640     
 Br  -1.5378717123365189        2.8703695983574007        6.1504928106572248     
 P  0.90900800651540703       0.38982536347576757        4.8459336281419940     
 C  -2.5601254800839310      -0.74375817172839853        2.2186836910517815     
 C  -3.7038602831029714      -0.50962759713820249        4.8684961297861786     
 C  -4.0998069101374330        1.5833722967824311        2.9332045948913925     
 C  0.63156065054843391      -0.81975434685476800        6.1807364567759846     
 C   1.7824484659953659      -0.54339209473972616        3.5374738642055825     
 C   2.1823554890159413        1.5200778011645650        5.5192610742683099     
 C  -1.8117829605686715      -0.32082261709253046        1.1036303809018435     
 C  -3.0815278303417242       -2.0473592320600162        2.2490298725860742     
 C  -2.9659898836636298       -1.4111611969579925        5.6560969837844359     
 C  -5.0796852468652460      -0.35016088494554398        5.1089484716303746     
 C  -4.3743446089416267        2.7640737994280569        3.6471024457408254     
 C  -4.8397292580785356        1.2857043157186225        1.7751187471776402     
 C  -9.8935903487006774E-002 -0.40033439132520843        7.3083775308062080     
 C   1.1165416700462538       -2.1368172598832409        6.1200464481994103     
 C   1.0383929869836264       -1.4271222306298537        2.7351783105001681     
 C   3.1604007304262693      -0.39357739864114816        3.3029100667177338     
 C   2.5062277116285507        2.6794486276459875        4.7909164998141218     
 C   2.8403908102516238        1.2591810461073121        6.7342472556978006     
 C  -1.6112304878420833       -1.1871188140188040        2.9427734821299609E-002
 H  -1.3885059212408093       0.68276370349639037        1.0822170828162381     
 C  -2.8642956695745561       -2.9137893044047134        1.1745137267695056     
 H  -3.6434170839025457       -2.3897777022758380        3.1125784370582137     
 C  -3.5908582476285367       -2.1206626905619776        6.6833676722437962     
 H  -1.9013770410673585       -1.5571245779469989        5.4812242431381621     
 C  -5.7045802430486185       -1.0760627776519112        6.1271498886765254     
 H  -5.6555532811579425       0.35569309054925363        4.5153093124772665     
 C  -5.3952676686840899        3.6158251267956767        3.2184424309736812     
 H  -3.7875598255561016        3.0134090964568374        4.5318359478543453     
 C  -5.8535594339879129        2.1478949097504993        1.3463848904068041     
 H  -4.6183505905881237       0.38201637337890276        1.2099981934345330     
 C -0.32333935087190752       -1.2817509076872755        8.3644528034972279     
 H -0.49676828305758214       0.61218714620890535        7.3532439736247053     
 C  0.87342007949826028       -3.0191748208182738        7.1760920241739194     
 H   1.6674572645556485       -2.4777699929169592        5.2486168397565320     
 C   1.6593857330631601       -2.1271543634098533        1.6988454389656167     
 H  -2.7583564875549402E-002  -1.5671702740769364        2.9067334635362712     
 C   3.7811421235311244       -1.1112101214002168        2.2765739862889394     
 H   3.7417923266291120       0.29623636667694819        3.9098030320486807     
 C   3.4905018545338704        3.5492699078572998        5.2657003502851216     
 H   1.9773053730674968        2.9049779141605159        3.8645586355871204     
 C   3.8169872821004129        2.1397454555469917        7.2081520735523847     
 H   2.5816197383334103       0.37302791574820443        7.3106326875883996     
 C  -2.1357911998507304       -2.4841949391728773        6.4098032000234867E-002
 H  -1.0366348405014234      -0.86001075214411460      -0.83373891982992920     
 H  -3.2599827997703894       -3.9263665716910596        1.2263651773185840     
 C  -4.9574832111779195       -1.9487525551825771        6.9235899643940613     
 H  -3.0001965068616601       -2.7877809075274333        7.3076738706538293     
 H  -6.7691411305847859      -0.93729887653646982        6.3095042230112846     
 C  -6.1366414233077089        3.3092281686594625        2.0716963814987999     
 H  -5.6077359124272075        4.5242305595551180        3.7809580985403963     
 H  -6.4347010910739533        1.9125550327131362       0.45535449596300531     
 C  0.15691644942642849       -2.5938433210150968        8.2963653598135778     
 H -0.88855333386972568      -0.95498377147949620        9.2340695975788911     
 H   1.2387585704765525       -4.0415122449944718        7.1025181454406212     
 C   3.0281197812185887       -1.9649352406621279        1.4650607288778521     
 H   1.0646909760633667       -2.7794208555207183        1.0620675434651166     
 H   4.8483862846197052      -0.98360787776067604        2.1018535833736491     
 C   4.1461634126450235        3.2818458580852177        6.4722678544147092     
 H   3.7356906594146002        4.4448154785664222        4.6966929620187470     
 H   4.3317118558216894        1.9357368083366757        8.1462412049499520     
 H  -1.9539680114795295       -3.1532378279493360      -0.77415395957062860     
 H  -5.4318638908296588       -2.4682869260876252        7.7550162167232823     
 H  -6.9346162929520743        3.9728989227385485        1.7448329413651222     
 H  -4.7544471535064081E-002  -3.2775529224793956        9.1174981577860255     
 H   3.5015877392374462       -2.4783318336199605       0.62956378138875901     
 H   4.9104390703174543        3.9627400155270327        6.8402156429324270     
 Br   7.7348588744000262        5.0418927686063233        14.141832789965937     
 Co   8.2484980947488591        6.4946209067882350        12.356203033547429     
 P   10.115278166067609        7.6483966060551216        13.028836044905336     
 Br   8.8312316369930475        5.2191446226544862        10.457061141941670     
 P   6.3843680181754383        7.6996615099261945        11.761710000045083     
 C   9.8535130632164289        8.8331976909734493        14.388954948023535     
 C   10.997248179543119        8.5991078562424228        11.739142019438384     
 C   11.393181969575751        6.5060710006364628        13.674398592289329     
 C   6.6618143917162476        8.9092515430989927        10.426915633899892     
 C   5.5109509295039700        8.6328672201428738        13.070191869848051     
 C   5.1110097142258537        6.5694244679192799        11.088380566499859     
 C   9.1052069176918309        8.4102338076880656        15.504021706967258     
 C   10.374882843321393        10.136810812406418        14.358609562754456     
 C   10.259382729627236        9.5006401452956162        10.951534830781643     
 C   12.373077991911796        8.4396534801108221        11.498709631121613     
 C   11.667692605479077        5.3253638842221349        12.960498653733417     
 C   12.133127065684629        6.8037302319432733        14.832473472746260     
 C   7.3923251223237321        8.4898464977546588        9.2992781312174717     
 C   6.1768153453376193        10.226307773858554        10.487607743591285     
 C   6.2550250976335144        9.5165831666900260        13.872485486209300     
 C   4.1330018493612535        8.4830568603610725        13.304777290015098     
 C   4.7871264171362125        5.4100551108914345        11.816722761337310     
 C   4.4529843789218475        6.8303265265658428        9.8733899754636596     
 C   8.9046606280572789        9.2765144004657909        16.578237801429555     
 H   8.6819535485252590        7.4066377114992985        15.525434753366486     
 C   10.157656704352501        11.003225428762423        15.433140138837118     
 H   10.936744259124625        10.479251346015543        13.495052198526908     
 C   10.884259691202294        10.210149042159813        9.9242737764388629     
 H   9.1947662835894537        9.6465939353475534        11.126392855937750     
 C   12.997982186396325        9.1655642158227444        10.480519996999263     
 H   12.948942538057953        7.7338019334438792        12.092355309943951     
 C   12.688608990621436        4.4735975565157107        13.389145395043119     
 H   11.080892160406815        5.0760354840070940        12.075773062598191     
 C   13.146951573353990        5.9415256063515827        15.261193848226181     
 H   11.911770049838605        7.7074222297092811        15.397596994864390     
 C   7.6167313232884597        9.3712717241192678        8.2432102708233117     
 H   7.7901681936202394        7.4773294800067802        9.2544088042816437     
 C   6.4199360075447478        11.108672933533093        9.4315684764796508     
 H   5.6258884574815244        10.567248819513578        11.359034983159795     
 C   5.6340534509226279        10.216608180566618        14.908835314941236     
 H   7.3209994876270432        9.6566266619982297        13.700914092495152     
 C   3.5122822640633586        9.2006822819800380        14.331131733123074     
 H   3.5515958574546254        7.7932526569536087        12.697887027795820     
 C   3.8028520267373418        4.5402390907821237        11.341930279947812     
 H   5.3160418436516474        5.1845221765791862        12.743084052316371     
 C   3.4763881680594988        5.9497666238225468        9.3994763144391982     
 H   4.7117631028881526        7.7164803730730309        9.2970087413556808     
 C   9.4291905077153011        10.573603064616815        16.543569327899107     
 H   8.3300976023561546        8.9493808127207615        17.441415969631116     
 H   10.553320161850602        12.015811768944742        15.381289755468613     
 C   12.250889315557398        10.038249173805253        9.6840706291123855     
 H   10.293600782613829        10.877261345788403        9.2999581841769192     
 H   14.062547038248141        9.0268101799315499        10.298181294707829     
 C   13.430004694867987        4.7801853772875127        14.535880737094853     
 H   12.901054330918424        3.5651875316098125        12.826627392430455     
 H   13.728111209530724        6.1768587005287419        16.152215274134864     
 C   7.1364597293223406        10.683357541651635        8.3113014365660476     
 H   8.1819609472405848        9.0445177930821767        7.3735981478729116     
 H   6.0545837134641562        12.131005099672359        9.5051428457077698     
 C   4.2653224617577550        10.054395574699019        15.142641037473778     
 H   6.2287610376543308        10.868866513282851        15.545609337080712     
 H   2.4450403157536886        9.0730845046160482        14.505868210967614     
 C   3.1472020558708769        4.8076666409501936        10.135356856952338     
 H   3.5576533404661235        3.6446949551379491        11.910935487096749     
 H   2.9616723297385468        6.1537793921867436        8.4613831389450826     
 H   9.2473745411353576        11.242632232631594        17.381834433441220     
 H   12.725278762996128        10.557787164403193        8.8526516469852812     
 H   14.227974460764811        4.1165033333373451        14.862735394812486     
 H   7.3409249740832445        11.367076002524902        7.4901772676609264     
 H   3.7918721726799673        10.567790122796685        15.978149057092368     
 H   2.3829277871748502        4.1267744937480870        9.7674028634376064     
         142

 Br -0.43823874007288222        3.0543377038893298        2.4728903606415833     
 Co -0.94924592259192830        1.5948470178662497        4.2541884523257734     
 P  -2.8161325031629323       0.44303284215486233        3.5785775591429152     
 Br  -1.5346608632470204        2.8635537923541241        6.1576540059308575     
 P  0.91477436447813065       0.38785327854313434        4.8457293118529172     
 C  -2.5549623177134642      -0.74083635400750603        2.2175054233788418     
 C  -3.6984220192724306      -0.50833001023344881        4.8675697698466536     
 C  -4.0942157455172357        1.5858059607272335        2.9340668683753459     
 C  0.63672438309062118      -0.82267872685128862        6.1795591497510607     
 C   1.7878872550873171      -0.54469184909662827        3.5365484831983194     
 C   2.1879461725556291        1.5176423436695317        5.5201239027966418     
 C  -1.8059337018662616      -0.31776548356887896        1.1029361036558314     
 C  -3.0777653058141645       -2.0439197123723254        2.2466846718388491     
 C  -2.9607896789300625       -1.4105482944009149        5.6546056695601621     
 C  -5.0741652104702650      -0.34849202950289354        5.1082482743327109     
 C  -4.3668558670832907        2.7673276283686765        3.6474095131516582     
 C  -4.8372876105922691        1.2867241804046705        1.7781693960989970     
 C  -9.3085598655238092E-002 -0.40339401010407067        7.3076845038989937     
 C   1.1203045096805810       -2.1402594219896440        6.1177018780532118     
 C   1.0435939419746747       -1.4277370366167654        2.7336874841001810     
 C   3.1659213701359823      -0.39524838069046725        3.3022113947037131     
 C   2.5137160394845930        2.6761924358802944        4.7912232255459770     
 C   2.8428317507402103        1.2581603606617207        6.7372988118360926     
 C  -1.6062988188683973       -1.1834800817971736        2.8036169246014965E-002
 H  -1.3816780833747175       0.68547719185765110        1.0824247922944104     
 C  -2.8615290523418295       -2.9097371624819988        1.1714580602133136     
 H  -3.6400763637258184       -2.3863946308509023        3.1099302565857685     
 C  -3.5858073586153472       -2.1204139594359757        6.6815276773856267     
 H  -1.8962292359879247       -1.5567391827429220        5.4796056064103285     
 C  -5.6992202058754353       -1.0747118499866735        6.1261367489747203     
 H  -5.6498206254623993       0.35797887586842697        4.5151187162678248     
 C  -5.3891884787751740        3.6183841575722675        3.2205238510255025     
 H  -3.7778455673681095        3.0175781704996711        4.5305421478816026     
 C  -5.8525498438100598        2.1482082817774608        1.3511732504304044     
 H  -4.6173471400333641       0.38236206066958761        1.2134817346448814     
 C -0.31840612186974654       -1.2853921021709120        8.3630625952893229     
 H -0.48993936125431925       0.60947117207882107        7.3534530897189132     
 C  0.87618734028274181       -3.0232296310735256        7.1730370418411438     
 H   1.6707978571522368       -2.4811557534644177        5.2459690225070341     
 C   1.6644377511834032       -2.1274048284721498        1.6970060614322027     
 H  -2.2435098742899368E-002  -1.5675575399982393        2.9051148578698305     
 C   3.7865031271335186       -1.1125628470925411        2.2755623721342424     
 H   3.7475253187390436       0.29394834602902109        3.9096143253985791     
 C   3.4965806093980141        3.5467088253078614        5.2677808298762843     
 H   1.9870193150726889        2.9008057604420938        3.8632642537168991     
 C   3.8179961705619831        2.1394315619044528        7.2129407242641070     
 H   2.5826223143667493       0.37268196649806629        7.3141179131259690     
 C  -2.1325634011469403       -2.4799787198400218        6.1421302800252937E-002
 H  -1.0313425192553791      -0.85635892301673888      -0.83488251281684678     
 H  -3.2583832743450349       -3.9219390873672948        1.2224741853200136     
 C  -4.9523512557377600       -1.9481310313581599        6.9219972633397582     
 H  -2.9953008747202494       -2.7881034333987742        7.3053542824348927     
 H  -6.7636779147528472      -0.93551858423158285        6.3087845183044609     
 C  -6.1338589368775329        3.3102809778794211        2.0760785647294768     
 H  -5.6003981564523775        4.5272840176516649        3.7827901689435035     
 H  -6.4362460341796419        1.9116637221064545       0.46195273564477490     
 C  0.16014558335153836       -2.5980620832701042        8.2936897094684685     
 H -0.88325915141355071      -0.95863818205484197        9.2329275749464994     
 H   1.2403584904901335       -4.0459424619555850        7.0986275036437458     
 C   3.0332529575584801       -1.9655584120438301        1.4634691610992254     
 H   1.0695879317836259       -2.7791000220761584        1.0597483614008947     
 H   4.8538505050058367      -0.98538986258842032        2.1011356807331607     
 C   4.1489453875023328        3.2807918524302346        6.4766493611004563     
 H   3.7430280062157233        4.4417595455023013        4.6985234196355732     
 H   4.3301660646618192        1.9366283358702661        8.1528400044461016     
 H  -1.9516110705241085       -3.1484574350300543      -0.77748921757606149     
 H  -5.4267672459704013       -2.4679013644635961        7.7532669020943032     
 H  -6.9331299783253106        3.9732893951492061        1.7507956118316701     
 H  -4.5185821922376697E-002  -3.2823357844701180        9.1141641285157196     
 H   3.5066859231249419       -2.4787187628984193       0.62781560350327892     
 H   4.9119249832187970        3.9623484787214198        6.8461770990656907     
 Br   7.7316484110615669        5.0350776239837334        14.134662583594086     
 Co   8.2426287875141551        6.4946234578488689        12.353398195035693     
 P   10.109510970880502        7.6464269160362850        13.029036122536516     
 Br   8.8280183450540513        5.2259645159740620        10.449889713267952     
 P   6.3786004436812407        7.7016353706589795        11.761911025510090     
 C   9.8483495946484627        8.8302741158867910        14.390129531933038     
 C   10.991809564007974        8.5978115471533787        11.740064597941338     
 C   11.387589475866195        6.5036358019854212        13.673529934634661     
 C   6.6566493184559583        8.9121784179604528        10.428090208092192     
 C   5.5055126287965832        8.6341678891769416        13.071115589397900     
 C   5.1054170382124582        6.5718627626361483        11.087514393192155     
 C   9.0993601031296638        8.4071727849025333        15.504713323280123     
 C   10.371117543807655        10.133370443937682        14.360951112289415     
 C   10.254182507783177        9.5000284170183562        10.953021913887923     
 C   12.367557936974242        8.4379867430655011        11.499407427200198     
 C   11.660200495515930        5.3221081504853762        12.960184957766758     
 C   12.130685682506524        6.8027080008773710        14.829415723957512     
 C   7.3864744340717108        8.4929096726050179        9.2999686419341998     
 C   6.1730499495097435        10.229751981032290        10.489949778082922     
 C   6.2498259925668620        9.5171977978738731        13.873974575086939     
 C   4.1274819269582732        8.4847290655042311        13.305475868808568     
 C   4.7796353133159206        5.4133143070446215        11.816412623917103     
 C   4.4505421671312204        6.8313503083709080        9.8703347291454797     
 C   8.8997318907309175        9.2728706114400836        16.579627715093366     
 H   8.6751299340348940        7.4039195989146291        15.525224383371601     
 C   10.154887780733462        10.999171282705687        15.436193232947666     
 H   10.933398643988058        10.475869076716737        13.497696047367439     
 C   10.879209376587085        10.209901989010566        9.9261101966187759     
 H   9.1896182041040273        9.6462090222127497        11.128006226448347     
 C   12.992622765426811        9.1642160064244944        10.481531541314592
[truncated: 533,334 more chars]
